# Supplementary material for: Comparative transcriptomics and proteomics of three different aphid species identifies core and diverse effector sets
Source: BMC Genomics. 2016 Mar 2;17:172. doi: 10.1186/s12864-016-2496-6 (PMC4776380; doi:10.1186/s12864-016-2496-6)
Supplement: Additional file 1: — Nucleotide alignment of aphid EOG sequences for phylogenetic analysis. (FASTA 1597 kb) [file 12864_2016_2496_MOESM1_ESM.fasta]

>Myzus_persciae_genotype_J/1-123632
ATGGAAAGATTGCAAACATGGTTTGTCCGCAAGGACAAACTAAGCCTGCCACTGTGGCGGACTATGTCGACA
AAATGTTACATGGCGTTCAGTGCCCTCAGTGCTGGAGCCACAGTCATAACAT------TTTTTTTGATATAC
TGGTTCTGTGGCGG----ATTACTGGC---------ACT----------ATCATTTCTGCTT-ATGAGTATT
GTCGGGTTTGTT------------TACCATTCGGAAGACTACTTATTATATTATCCAGACCT---ACCTGAT
CACTCTCGTATTTTTGTACCTCAACCATCAATGTATGGTCTACCATAT---GAGAACATATTCATCAAAAGT
TTAGATGGCACACGTTTACACTTATTCTTGAT---TAAACAACCAGGGGATTTTTCTAAGATGGTGCCAACT
ATTTTATTCTTGCACGGGAATGCAGGGAACATGGGCCATAGAT----TAACCAATGTAGTGGGCTTCTATAA
TGAGTTGAGGTGCAACATAGTAATGCTGGAATATCGTGGGTATGGATTGTCA---CAAGGATCACCTTCAGA
AAGAGGGTTCTACATGGATGCAAGTGCTGCAATAGACTTTATTTTAACTCGTAATGATCTAAATCTTGGTCG
AATTATAGTATTTGGACGTTCGTTAGGTGGTGCAGTTGCCATTGATTTAGCTGCTCGGTTAGAATATACCCA
AAA-----AATCTGGTGT-GTAATTGTTGAGAATACATTTACATGTATACCAGATATGGCAACAGAACTTAT
GTC-TTCTGAACTTTTAAAAT----ACATCCCTTTATTTTTATACAAGA-ATAAGTATATGTCCAAT--TGG
AAAATGGGCAAACTGC---AAGT---ACCAATATTATTTGTTTCGGGCGAAGAAGATACATTAGTTCCTCCA
TCAATGATGACAAATTTATTTGATGCTTATT---GTGGCCCTCTAAAACAGATTGTACGATTTAGAAGAGGT
TCCCATAATACTACATGGAACTGTCCAGGTTATTACCGGAAGATTAGAAAATTTTT----AAAGATCACAGC
AAAACACAGACCTACCGCTGAAGATCTCCATTGTGTCATCAAAATTGTT-----------------------
--------------------NNNNNNNNNNNNNNNNNNNNNNNNNNNNNNNNNNNNNNNNNNNNNNNNNNNN
NNNNNNNNNNNNNNNNNNNNNNNNNNNNNNNNNNNNNNNNNNNNNNNNNNNNNNNNNNNNNNNNNNNNNNNN
NNNNNNNNNNNNNNNNNNNNNNNNNNNNNNNNNNNNNNNNNNNNNNNNNNNNNNNNNNNNNNNNNNNNNNNN
NNNNNNNNNNNNNNNNNNNNNNNNNNNNNNNNNNNNNNNNNNNNNNNNNNNNNNNNNNNNNNNNNNNNNNNN
NNNNNNNNNNNNNNNNNNNNNNNNNNNNNNNNNNNNNNNNNNNNNNNNNNNNNNNNNNNNNNNNNNNNNNNN
NNNNNNNNNNNNNNNNNNNNNNNNNNNNNNNNNNNNNNNNNNNNNNNNNNNNNNNNNNNNNNNNNNNNNNNN
NNNNNNNNNNNNNNNNNNNNNNNNNNNNNNNNNNNNNNNNNNNNNNNNNNNNNNNNNNNNNNNNNNNNNNNN
NNNNNNNNNNNNNNNNNNNNNNNNNNNNNNNNNNNNNNNNNNNNNNNNNNNNNNNNNNNNNNNNNNNNNNNN
NNNNNNNNNNNNNNNNNNNNNNNNNNNNNNNNNNNNNNNNNNNNNNNNNNNNNNNNNNNNNNNNNNNNNNNN
NNNNNNNNNNNNNNNNNNNNNNNNNNNNNNNNNNNNNNNNNNNNNNNNNNNNNNNNNNNNNNNNNNNNNNNN
NNNNNNNNNNNNNNNNNNNNNNNNNNNNNNNNNNNNNNNNNNNNNNNNNNNNNNNNNNNNNNNNNNNNNNNN
NNNNNNNNNNNNNNNNNNNNNNNNNNNNNNNNNNNNNNNNNNNNNNNNNNNNNNNNNNNNNNNNNNNNNNNN
NNNNNNNNNNNNNNNNNNNNNNNNNNNNNNNNNNNNNNNNNNNNNNNNNNNNNNNNNNNNNNNNNNNNNNNN
NNNNNNNNNNNNNNNNNNNNNNNNNNNNNNNNNNNNNNNNNNNNNNNNNNNNNNNNNNNNNNNNNNNNNNNN
NNNNNNNNNNNNNNNNNNNNNNNNNNNNNNNNNNNNNNNNNNNNNNNNNNNNNNNNNNNNNNNNNNNNNNNN
NNNNNNNNNNNNNNNNNNNNNNNNNNNNNNNNNNNNNNNNNNNNNNNNNNNNNNNNNNNNNNNNNNNNNNNN
NNNNNNNNNNNNNNNNNNNNNNNNNNNNNNNNNNNNNNNNNNNNNNNNNNNNNNNNNNNNNNNNNNNNNNNN
NNNNNNNNNNNNNNNNNNNNNNNNNNNNNNNNNNNNNNNNNNNNNNNNNNNNNNNNNNNNNNNNNNNNNNNN
NNNNNNNNNNNNNNNNNNNNNNNNNNNNNNNNNNNNNNNNNNNNNNNNNNNNNNNNNNNNNNNNNNNNNNNN
NNNNNNNNNNNNNNNNNNNNNNNNNNNNNNNNNNNNNNNNNNNNNNNNNNNNNNNNNNNNNNNNNNNNNNNN
NNNNNNNNNNNNNNNNNNNNNNNNNNNNNNNNNNNNNNNNNNNNNNNNNNNNNNNNNNNNNNNNNNNNNNNN
NNNNNNNNNNNNNNNNNNNNNNNNNNNNNNNNNNNNNNNNNNNNNNNNNNNNNNNNNNNNNNNNNNNNNNNN
NNNNNNNNNNNNNNNNNNNNNNNNNNNNNNNNNNNNNNNNNNNNNNNNNNNNNNNNNNNNNNNNNNNNNNNN
NNNNNNNNNNNNNNNNNNNNNNNNNNNNNNNNNNNNNNNNNNNNNNNNNNNNNNNNNNNNNNNNNNNNNNNN
NNNNNNNNNNNNNNNNNNNNNNNNNNNNNNNNNNNNNNNNNNNNNNNNNNNNNNNNNNNNNNNNNNNNNNNN
NNNNNNNNNNNNNNNNNNNNNNNNNNNNNNNNNNNNNNNNNNNNNNNNNNNNNNNNNNNNNNNNNNNNNNNN
NNNNNNNNNNNNNNNNNNNNNNNNNNNNNNNNNNNNNNNNNNNNNNNNNNNNNNNNNNNNNNNNNNNNNNNN
NNNNNNNNNNNNNNNNNNNNNNNNNNNNNNNNNNNNNNNNNNNNNNNNNNNNNNNNNNNNNNNNNNNNNNNN
NNNNNNNNNNNNNNNNNNNNNNNNNNNNNNNNNNNNNNNNNNNNNNNNNNNNNN---------ATGGCAAAT
CAATATAAAGGATGTTGTGTGTCCATTAATTGTGTGGATGGTTCAG---TCGTTCAAGGTGAAGTGAGCGGT
ATGTCGGATGACAATGAAACTCTAATCCTAAAACGACCGTTTAAAAATGGTATACCAC------ATACAGAA
AAAGAAATTCGTTTAAAAGCATCGATGATAGAGAACCTAAAGAT----------------------------
--------------------------------------TATAAAAGCACAACTAGAAAATGAACCAGTTATC
AA----------------------------------------------------------------------
------------------------------------------------------------------------
------------------------------------------------------------------------
------------------------------------------------------------------------
------------------------------------------------------------------------
------------------------------------------------------------------------
-----------------------------------------------------------TAATAGCCAAGTA
GCCAAAAATATTAAAAAAAGTGTCCCTGTACCTAAACCAAACAATGTCAAGCAAAAGAATAAAGCAAAAAAT
GCTCCAAATTCTGAACCTGAACAACCACCACAGAATTTTACAAA------TCATAAAGAACGA---------
---------------------------------AATGATGCCTGTTTTGGTGTATCACTTGATACAATTGTC
AAA---GAAGA---TTTTGATTTTGAAAAAAATTTAGCTTTATTCAACAAAAAAGCCTTTTATAATAAAATT
CATAAAAAA---------------------CCAGATCTTGTTCCACATGAAAAAGTTTCGAATAAA------
-----------------TATAAACATACTGAAAATGTAT---TACATTCTACTCCA------GTCAAATTTA
GACAAGTTACAG--------TTCCT---------TCTCCTGCTATCAATGAATATATAACGGATGATGGACT
--AGTTGTTCCAAGTATAACGTCAGAATTACGATGGAAATTATTTAATCTAGTTGAAGAAAATGGTTTA---
ACAACAGGACGTCAAAATGAGATAATTGGGCGAGCTGCTACTGAAATGGTGTTGCAACTTTTGGGAGGAGGT
TATAGATTTAATCCCAGAAATGAACACCAATGG---CCTAGAGTAGTGGTTTTATGTGGACCTAA-------
--TCGATCAGGTGCAATGGGTGTGAATTGTGCGAGACAATTAAGCAGTTATGGTGTCCATACTGTAGTTGTA
CTTTCTGAACCAGGATTGTATACTCCACAG------------TTGGCTAATGAAATGGCTTTATATCAATTT
ACAACT------GGTACCCTT--ATTACTAGTGCAGCA------GAGTTGCACGGCTTATTAGATCCAGATT
TTGTTGTAGTATCTTTGGCTGATGAACA------------------------AACTGATACTGTGTCCCGGA
ACATTACTAACTGGGCTAAA---TCAGTTAGATCACCATTAATGGCCATTGATCC--TCCA----TCA----
--------CAAGGT--ACACCTTC-----AGTAGTAGTGAAATATTCTCTAGTAC-CTGCTTTAC-CTTTA-
-------------------------------------------------------TCTTACAG---------
-TGAAT-------------------------CA-AATGGT----------AAAATTTATCTTTGTAATATGG
GTATACCTACTCAAGTATTTCATCTAGCTGGAATCC---AGTATAAATCACCATTTGGTTCTAAATCTGTAA
TACCCTTAC----ACAATAATGAG---------------ATGGCGGCATCTTGCAACAAGAATACGGCGAAC
GCTGGCGGACTCGTCCAGGTGGAAAGCCCGAACGTTCAATACTCCAAAGAGTTCATCGAGTCCACCGTCGAT
TATCCCATCAACTACGCCGTAAAGGAGAAGGACACGATTGT------------GATTAAGCCCACCATTACT
AAACTCAAGATTCGAACAAAGAGAGAAGTGCCAAAAACTGGATTAATGTTGGTTGGCTTAGGTGGCAACAAT
GGTTCTACCTTAGTGGCGGGCCTCATTGCAAATAAATATGGCATAACATGG---GAAACAAAGTCAGGCGTT
AAGACTCCAAATTGGTTTGGTTCAATAACGCAATCTTCAACTATTCGTGTTGGTATGGATACAACTGGCAAA
GATGTATACGTACCATTAAAAAACCTAGTACCCATGATTAACCCCAATGACATAGAGATTGACGGTTGGGAC
ATTTCCTGCATGG-ACTTAGGTC-AAGCTA-TGAAAAGAGCAGAAGTGTTGGACATAGATTTGCAAAACAAG
TTGATGAATAAAATGTCTGAAATTATTCCAAGACCATCAATTTATATACCAGAATTCATTGCAGCCAATCAA
ACAAATCGTGCAGATAATGTTATTAAAATGGAAAA---AAAATCAGAAGCATTAGATCAAATCAGGACAGAT
ATTAGAGATTTTAAGCAATGCAAAGAACTGGATCAGGTGATTGTAATATGGACTGCCAATACAGAACGTTTT
AGTGAAGAGATTGAAGGACTTAATGATACATCAGACAATCTTTTAAGATCAATTTGCAAGAATGAATCAGAA
ATATCACCATCTACTTTATTTGCTGTTGCTTCCATTTTAGAAGGATGTACTTATATAAATGGATCACCATCA
AACACTTTTGTCAAAGGTGTAGTAGAACTAGCTGAAAAATGGTGTGTACATATTGCTGGTGATGATTTCAAA
TCGGGTCAAACAAAGTTGAAGTCAGTACTTGTAGATTTTCTAGTTACTGCTGGCATAAAACCAGTGTCTATT
GTGAGCTATAATCATTTGGGAAACAATGACGGTAAAAATTTGTCAGCACCTCAACAGTTTCGTTCAAAAGAG
ATTTCTAAAAGCAATGTAGTCGATGACGTTGTTCAATCGAACAGCATTCTTTACAAACCAAA----TGAGAC
ACCTGATCACTGTGTAGTTATTAAGTATGTGCCATACGTCAAAGACTCCAAAAGGGCATTGGATGAATACAC
ATCAGAAATATTCATGAATGGAATAAATACATTAGTCATACATAATACATGTGAAGATTCATTATTGGCATC
TCCTCTTATATTGGATTTACTTATACTTGCGGACGTCTTTAACAGAATTGAAAT------TGGATCAGATAA
ATCA------------------GATTACACACCTTTGCATCCAGTCTTCACTGCTATGTCGTACTTACTTAA
AGCCCCTGTTGTACCAAAAGGAGCTCCAATAATAAATTCTCTCTTCCGCCAGAGAGCATGTATTGAAAACAT
ACTCAGAGCATGTTTGGGCTTACCTGCTGAGAACAACATGTTATTGGAACACATGTTACCAGCTAAGGTGTT
TGTAGATTTTGAAAAAGATCAGAAAAAACAGACTTGTAAAGCATGTCAAAAT--------------------
------------------------------------------------------------------------
------------------------------------------------------------------------
------------------------------------------------------------------------
------------------------------------------------------------------------
------------------------------------------------------------------------
------------------------------------------------------------------------
------------------------------------------------------------------------
------------------------------------------------------------------------
------------------------------------------------------------------------
------------------------------------------------------------------------
------------------------------------------------------------------------
------------------------------------------------------------------------
-------------------------------------ATGTCATGTTTATTTAATAAATTTGGGTCAAGCTG
GAAACCAAACCATCTAATATTCAAGACTTGTAGACCTA---AGTCAACCATTAGAGATAAATTCCGTGAGAT
AGTTCAAAGTGGCCCGGACT-----TGTCAGATTTTATAAATGAAACACCTATAA-----------------
----CATCAAAAAACTAT------AGTGGTAAATTGCGTCGAGCAAAAGGTGAAGAAGATAGATTGCGTTTA
CCTCCTTGGCTTAAAACTAAAATACCAACTGGGGAAAATTTTTCAAAAATAAAAGAACAGCTGCGTGACTTA
AACTTGCATACAGTTTGTGAGGAAGCTCGATGCCCAAACATTGGTGAATGTTGGGGTGGAGGTAAACATGGC
ACAGCTACCGCAACAATAATGCTATTGGGTGACACTTGTACTAGGGGATGTCGATTTTGTTCAGTCAAAACA
TCTCGAGCACCACCACCTCCAGATCCCAACGAACCAGTTAACACAGCAAAAGCTATTGCATCATGGGGACTT
GATTATATCGTGTTAACATCAGTTGATCGTGATGATTTGGAAGATGGTGGATCTGCCCATTTTGC-TGAAAC
TGTAGTTGAAATAAAACATCGTAATCCTAATATAATGATTGAGTGCTTGGTACCAGATTTTCGGGGATCAGC
AGATAATGTTAAAACTATTGTTGATTCCGGTTTAGATGTTTTTGCTCATAATATTGAAACTGTTGAAAAGCT
AACACCATTTGTTAGAGATCGAAGAGCAAATTATAGACAAACTATGTCAGTGTTACATAAGGCCAAAGAATT
TAATCCACAACTCATAACTAAATCATCTATAATGCTGGGTCTTGGTGAAACTGATGAGCAAATTGAACAAAC
ATTTAAAGATCTAAAAGAATCATTAGTGGATTGTGTTACACTCGGACAATACATGCAACCTACAAAACGACA
TTTAAAAGTAGTAGAATATGTCACTCCTGAAAAGTTTAAACATTGGCAAGAGGTTGGCGATAAAATGGGATT
TTTGTATACAGCAAGTGGTCCACTTGTAAGGAGTTCGTACAAAGCTGGTGAATTCTTTATTGGCAATGTATT
A---AAAAAACG------TAAAGAAGCACAAGAGACTAAAAATTCTGACAAAACT-----------------
--------------------ATGATTGGCCCTTTAATAAAAGCGGCTTTCATCACCACCGTTTTGATTTGTG
GGGTACATTGCGAACGATACAT------------------------------AGGTTGCTTATTTAACCGTA
ATGTTTGTAATCAACGCGAATTGTGCTTTGATGATCATGCATTTGGCAAATGCATTTCAAATTATGATAATG
GAGCTGAAGAATACACGTACAAATTAATAATGAATAACCTCATGATTCTGCGGGAAGATATGAAATTCCTCT
ACTACAATGGTTATAGTTGGCCGCATCCTTTTACACAATGCGTACTTCAACATCGATTGAAATTGATAAGAT
ATAGCTTACCACCAGTAGACAATTCGATTTGTAATCAATATTTAAGAGCCGTTGACGGTAGACAAAATGATG
ATGGAGATTTTGCGGACTACTACAAACAACCTGATGTGTATGTTGGTCCTGAAGATATTGGTCGAGGTCGTG
AATACTATCCTGATATAGATTATGACTATCGTCGAAATATTATCAACCGAAATAGACTTCAAGGAACTCCTT
TGTATTTACCGTGGATGCCAGGTTCTAAACAACA------ACAGTACGAAGAAGATCCAAGTGCATTAGTAT
ATGGTCAACCAAGATTCCGCCCGGATTACAATACGCCAGAAGGATTTAGAGCAGGCGAAGAAATGAAGGATA
AGATGGACGATGAGTGGAAAAAATTGAGACAAATGGACATGCTATCAAAGGGTTTAGACAATTCGAATAAAG
CTTACACGGAAGGTGGTTTAGTATTCTTGCCGAAAAA---------------GGGAGCTAATGGTGAGGAGG
ATGAAGTAATGTTTAGTGATTTCATTAATAATTATGATTCGGAATCGGGTTGGGCTGGATTCAAAAGACCCG
AACGATTGGACGTAAAAAAGCCAGGACCATTCTTTAAATTAAATAATTTTGTAAAAAATGACGATGGGAGTG
AACCAAAATCAACCGAGGATATAACGAAAACAGTTGATGCAACAACTTTGTTAGGAACAAACCGAAAAATGA
ATTCAGAGGATATTAAACC-----------------------------------------------------
------------------------------------------------------------------------
-------AACTGACCCCAAGACATCAACGAAACTAACTCAAGATGATTTTAAAACCATTTACGTGAGCAAAA
TAACACCAGAAGAAGAAAAATATGGACAGAAAAAAGAAAAGACTAAGGATAAAATGGATGACACGGATGATG
ATAATTATGAAGTGGTCGACACTTCTTATGTTTGCATCCGACTAAAAGACAA---GATAAGTAATCCGGATA
GAGGAGACAAGTTACTTAAAACGCTTGCAAATCTTATTAACGTTGAATTTAAATCTATGGTGA---------
ATGCTCGTTTTGACGAATCCGAGATTACATTCCAAATACTCCCAAGCGCTGGA------ATTAACGTAACAG
AAATAGTGAAAAAAATAGAAGCAATGAAGA---------GCAAATTCGCAAAGAGAACGGGTTATACTATTG
ATTTTGTGAACATTGGAGACAAGGCCAAGACACCATCGGTGATGATGAGTTCTACTTACGAAGACAGCAAAA
ATTTTGAATGGA----------------------------------TTTTCATGTCCGTCGCAGCTGTGTGC
GCGGTAGTAGCATCAGCTGCGGC----------GTTATTAATAATTAGAAGACATTCAAGATATAAAAACAA
ATTTGAAGGATTGATTGGTAG---------TGGTGCGGAAGTCAGCAAAGATTA--TCAGGAATTATGCCGA
GCACGAATGTCGAATAAGAAAGAAGAACCGAAT---------------------------------------
---GCCGCGTCCCAGAGAATAGCAAGTTTGTCAAAAGATCCAG--------------ACAACAGTCCTTCTT
CAAGGTCAAGCACGTCTT---------CGTGGGGAGAGGAACCAG---TCTTATCAAACATGGATATATCTA
CCGGACACATGGTTTTGGC------GTATATGGAAGATCATCTGAACAA---CAAGA----------ACCGA
TTGGACAGCGAATGGGCAGCGTTATGCGC----ATACGAGGCGGAACCGTGCGCGG----TGAACGTCGCAA
GAAAGCCGGA------------CAACGCGAAGAAGAATCGTTA---CATCAACGCACTGCCATACGATCATG
CCAGAGTCGTGATCAACGAG---TACGCCAAC---ATGAACAACTCGGACTACATAAACGCATCCACAATAA
CCGACCATGATCCGCGTAACCCGGCATACATTGCGACACAAGGACCGTTAGCCGAGACCTCGGCGGACTTTT
GGCAAATGGTGTGGGAACAAGGGTGCGTGGTGATCGTCATGTTGACTAGACTGGTCGAGAACGACGTGGTGC
TGTGCCACCGTTATTGGCCG------GAAGAAGGATCGGAACTCTATCACA-------------T-ATACGA
GGTGCATTTGGTGAG--CGAACAC-ATATGGTGCGACGATTACTTGGTAAGGAGCTTTTATTTGAAGAATTT
GAAAACCGGAGAGACCAGGACCGTTACTCAGTTCCACTTCTTGACATGGCCGGATGGAGGCGTACCAAACAC
CACCAAAGCTCTTCTGGAATTCC-----GCAGGAAAGT---------AAACAAGTCGTTCCGTGGC---AGA
TCTTGTCCTATTGTCGTGCATTGCAGCGATGGTGTTAGTCGTACTGGTTCGTATTGCCTATTGGACATGGTG
CTAAATCGTATGGCAAAAGGAGCTAAGGAGATCGATATAGCTGCTACCCTGGAGCACATTCGGGATCAGCGT
TCGGGTGCGGTGGCGACTAAGGCGCAATTCCAAATGGTTCTGGCCGCCGTGGCCGAAGAAGTGCAAGCCATA
TTGAAAGCTTTGCCCCAGCAACAGACACCTCAACCTTTACCTCCGCCTCCACCACCAGCCCAACAT------
------------------------------ATGACGGATACAAATCTTGAAAACATTATCACCCGAGGTGAT
TATTTAAT-TATTAACAAAAACGAAACTTATTTAATTCATCAAATATCGAA------CAAAGCCATATTGAA
GTTAGGCCGCG---ATGTC------------TTTGATCTAAAAGCGGCCATTGGACAACCATTCTCATCTAC
CTTCAAACTAGAACC---------AATGCCAGAGAAAAAAAGA------------CATTACACTCTAGTAAT
ATGTAACGATAAT--------------------------------CAGGCGCGTAACCAATGGTCAACGAA-
------------------TGGTTCTGGCACCGATAACAAACTCATAACTGATGATAGTTCATCTCAGTTGTT
GAGCACTGATGAAATAATAGCATTGAAAGAA--AGTGGA---------GAAAGCGGGCAG---AATATTGTA
GAACGT-TTGTTAGAAAACAGCAAAACAT------TTCAGCTAAAAACTGAA---TATGCTCAAGAA-AAA-
-------TACCT------GAAAAAAAAAGCCA---GAAAAT-ACTGT------GATTACTTAACTATATTTA
AACCT----TCAATACGGCTTATTAC-AGATGTAT----------TATACAA----------ACAACAAACA
CTTC------CTAAAACTATACCTATTAGGTTTG----------ATACATTAGCT-CAGATATTATGCCGTG
TGAATTTGGATCCTGGT------GGC---AAGTATTTGTTGT-AC------GAGAATGGAAGTCAAGGGTTA
TTACAAGCTGCACTTCTTAACC---------AACTGCACGATAATG------GGTGCCTTGTA---CACATA
TTCTCTTCGACATCTGAACA---GAATGCATTAAG-------AG-------CAGTG--AAGGC-T------A
TGAATTTT---TCTGAAACTAAAATAAAACAAAT-------------GTTAACTGTA---------AG----
----TTTGGATGA-----------AATATTGAATACAAAAAA------------------TGAAGACAATG-
------------------------------------------------------------------------
-----------------------------------------------------------------TTCCAGC
AGAAAATGATGAGGAAGATGTTCCCAACTGTCCAGATGAGAAAAAAAGAAAAAGTGATGAAGCATATACGCA
AATTAAGAAAAAACATCGGCCA--------------------------------------------------
------------------------------------------------------------------------
-------------------------ATAACAAGTACAGATGGTTTAAATTTTATAAAATCAAATAAATTTGA
TGGTTTAATTGTAGTCTG---CAGAGAGGAACCAACTGAATTTGTTAAGACACTTTTACCATATTTATCTTT
GTCAA---------GACCTTTTGTCATTTATTCAGCATATAGAGAAGTGTTA-GTTACTATGTATGCTGAAT
TCAAGATGAGAAGAGA---TGTAGTGTTTCTCCGACTGACCGATAATTTCATGAGATACCATCAAGTCCTTC
CAAATAGA-ACACATCCTGATGTTACAATGGACGACGGAGGTGGTTTTTTGTTTTCTGGATTATTTGTTGCT
GGGAATAAA---------------------------------------------------------------
------------------------------------------------------------------------
------------------------------------------------------------------------
---ATGGCCGTTAAAATGGCCGCTAGTGATGCTGGTGGTGTTGTTGCATCAGCTACAGCATCCGATTGGGAT
ACTAGAGAGTCAATGCGTCAGCGCG-AATTAGATGAAGCCAGGGCACGAGCAACACAA--------ATGGAG
----AAAACAATGCG-ATGGTGGTCTGA-------TTGTACCGCTA------ACTGGCGTGAAAAATGGAGC
AAGG--------------TGAGAAATGAAAGAAACAAAGCT--------CGAGAAGAAGCTAAGATGCTCAA
AGATAACTTAG---AACATGTACTAAAAGAAAACAGTAATATAAAAAGAGAAA---AGCAAAATCTTGAGCA
ACAGAATGAATGTTTGCGCAAAGAATTAGA----------------------AAAAGTCAATCTGATTCTAT
TGAAACATGCAGGACAATGGGATTCTCAACTGGTTGATGCATTGGAAAATGGTATTTCTGATCCAGATACTT
GCTGTAGTTCATCATCTATACCTCAGCCATCGATTGTGAGTGACTCAGGTATTGAAGA--------------
------------------------------------------------------------------------
------------------------------------------------------------------------
------------------------------------------------------------------------
------------------------------------------------------------------------
------------------------------------------------------------------------
-------------------------------------ATATGTTCTACAAGAGGCGGTTCCCAAACATGCAG
TTGAACTGTTCAATCAAACAACTTCTCCCATTAAATCACCAATTCCTAATACAACCTTATCTGACGAAGTAG
TCGATAAACTTGAAAAGAATTTGGAAAATCTGTTGGAAAGCACTCAACAAGATTTAAATAATTTACATAGTC
AGTTGTCAGGTACAGATAGTGTTAA-------------ATCAGAATGTCAAACTTGTCAAGACAATCAGGTT
ATTACAAACAAACGTTTGGAAGACTTAAGAATA---------------------------------------
---------------------CAGCTAGAACACTTGCAATCTG---------AGAA--TGAAATTGAATGGA
GT--AAAAGAGA-------ACAACTTGAAAGTGAAA----TGAT-------------------GAACTTGGA
AAGAATCA---ATA-----AGCAATTAAAATCTGAATTGAACG-------------ACACACTAGACAAATT
GCAGAAACAGAGTAAACCCGAATCATTAT---------CAGACACAAAATATAGA--TTATTGCAA--GAAG
AGTTGGCCGATAAAAATA------------------------TTGAG--------TTAGCCAATTTAAAACA
C----------------------ATTCTATCCAAACAAAA---------GAAAATGT---------------
GTGTTGACCAAAGTGCTGAGTCA------GCACA------TTTAGTGAGGCGGGG---TGAGCAATATGAG-
--------AATGAAGT-TA--AACGTTTA---AGAAGCCGAGTAG-------AAG------------AATTA
AAAAGAGA------GTTA-------------------GCTACAACAGAAGA---------AGATTATGATAC
TGCTTCTAAT-------------ACTATA-----AAGAAACTT------------CAAAGATTAAATGAAGA
TTTA------CAA---------------GAAAAGCT--------------TGATAGCTTACA----------
------GGCCGAATTAAAACATCAAAATATAAGAT-------------------------------------
------------------------------------------------------------------------
-----------------------------------TGACACGTTTAACAAGTCGAGTGTCTTCAGATGATTC
AAGTCATAGCGATGAAGAC-----------------------------------------------------
------------------------------------------------------------------------
------------------------------------------------------------------------
------------------------------------------------------------------------
------------------------------------------------------------------------
------------------------------------------------------------------------
------------------------------------------------------------------------
------------------------------------------------------------------------
------------------------------------------------------------------------
----------------------------------------------------------------ATGTCTGA
ATTAGATGAACATATATCCAAATTAAGCCATGAAGAAAGGATGGTTTCTACAGTTGCTGAAATTATTCAGAA
ATTGTTAATTGCG---CAAAAGGAAAACAGAGATGTAAACTTAAATAAGTT---------AAAATCTCAAAT
ATCATCAAAATATGGATTAAAATCATCTCCCCGACTTGTCGATATTATTTCAGCTGTTCCCAATGATGCTAA
AAAATTATTGTATCCAAAGTTAAAAGCAAAACCTGTCAGAACAGCTAGTGGAGTAGCAATTGTTGCAGTTAT
GTGTAAACCACATCGTTGTCCTCACATAAATATGACTGGAAATATATGTGTGTACTGTCCCGGTGGTCCAGA
TTCTGATTTTGAATATTCTACACAGTCATATACTGGCTATGAACCTACTTCAATGAGAGCTATTCGAGCACA
TTACAATCCATATGTTCAAACCCGCCATAGAGTTGAACAGCTTAAACAATTAGGCCATAATGTTGATAAGGT
TGAGTTCATAGTAATGGGAGGTACATTCATGAGTTTGCCCGAAGACTACCGGGATTATTTCATAAGGAATTT
GCATGATGCTTTATCGGGTCATACTAGTTCTAACGTTCGAGAA------GCTGTCAAATACTCGGAAAGAAG
TAATGTAAAATGCATTGGCATTACAATTGAAACTCGACCAGATTATTGTTTGAATAGACATTTGACTGACAT
GTTAAACTATGGCTGTACACGATTAGAGATTGGTGTTCAGTCTGTCTTTGAAGATGTTGCACGAGACACTAA
CAGAGGTCATACAGTTAAAGCAGTGTGTGAAACATTTAATCTTGCTAAAGATTGTGGTTTTAAAATTGTATC
ACACATGATGCCTGATTTACCTAATGTAGATTTAGAAAGAGACCTTCAACAG-TTTAAAGAATTTTTTGAAA
ATCCAGCTTTTCGTGTTGATGGATTAAAAATTTACCCTACTCTTGTAATGAGAGGCACTGGTTTATATGAAC
TGTGGCGTAGTGGACGATACCGAAGTTATTCACCATCTGAATTAGTTGATTTAATTGCTCATATTTTAAGTC
TTATTCCTCCGTGGACTCGTGTGTATAGAGTTCAAAGAGATATTCCAATGCCATTAGTTACATCTGGAGTTG
AACACGGGAATTTACGAGAACTAGCCTTAGCAAGAATGAAAGATCTTAACTTACAATGTCGTGATGTTCGAA
CTAGGGAAGTTGGAATTCAAGAAATACATAATAAAATTCGCCCATTTGAAATTGAATTGATACGTAGAGATT
ATGTTGCAAATAATGGATGGGAAACATTTTTATCATACGAAGACCCCGAACAAGATATTTTAATTGGTTTAT
TGAGGTTGCGCAAGTGTACTGA------TTCA---TTTAGACCTGAGTTAA---------AA------GGAA
GA---------------------GTTTC---------AATCATTAGAGAATTACATGTGTATGGTAGTGTAG
TTCCTGTTCGAG---CCAGAGATCCAACCAAATTTCAGCATCAAGGATTTGGTATGCTATTAATGGAAGAAG
CTGAAAGAATATCTTTAGAAGAACACAAGTCTACCAAGATAGCTGTTATATCAGGTGTTGGTACTAGAAACT
ATTATAAAAAACTTGGATACCAGTTAGATGGACCATATATGTCAAAACAATTG-------------------
------------------------------------------------------------------------
------------------------------------------------------------------------
-----ATGGTAAAAAAAAGGAAAAGTGTACTAAAATCTTCGACACAGGTTGTTGATTCACCAATGAAAGAAC
CAAGAATTATAAGAGGTAATCATTTAGAAAAGGCTCGCAACAGTTTAAATGAAGCTCTTGATGTTATTACAA
AGAAGG---------AGCAAAAAAAAGCCGATGATGTGACTGATAACGATGTATTAATTGT-----------
------------------------------------------------------------------------
--------------------------------------AGAAGAAAATGATACAAATAAGCGAATAAAGTTA
AGTGAA-----------------------------TCCAAGCA----A----------------GAAGTTAA
AGATTCATTGGTATTAAAATTACGAGATCGTA-GCATAGATTTAGCTTCTTTTACCAATAATTC---AGCAA
TGTACTCTATATGCCGAGCTTGGATAAAAAATGACCC-------------ATTATCAGCAAGA---------
-CAAGTAAAAAGTAAAAAATCTGAAAATCTGGAACGTTCGCTTA----------------------------
----------AAGTTGATAGTGAATCATCCACAATCGAAGATTATGTCTATAAGTTACCACCTCCTAAAAGT
A---GATCTGAAGATGAAACTGATGTAATTCGCAGAATACCTATAAATTTACCAAAGGACGTAGTAACCAAA
ATGGATATTAAAAATAATATTAAAGAAGTTCC------------------TACTGTCAGCGAATTACTTAAT
GAGCACAGAAAAAGATGGGTTTGTATACGACAGCAATGGATTAAATTCAGTAATGAA---AATGAATCCCGC
TACGCTATGTCAAAAAGCATTTTGAA---TTCAATGTTAAACAAAGATAATAATGTT---------------
---------------------------------ATGGATAACACTTGCACATATTGTCAGGATGTCATAGAC
AGTTTAACTGTAGTATGCTTGGAATGTTCAT------AC------TTTCAATTATGTCTGGCCTGTTATAGT
CATGGAGCAGAAATTGGAGATCATAAAAATAACCATGGATACAAGTTAAAAGGTCAAA--------------
-AATCACCTGGACAGTATTTAGTTACCAC---------------------------GGATGGATGGACTGGT
GATGAACTCATGCATATTTTAGACTTTGCTGAACAATATTCTTTTGGATGTTGGGATGAGTTACCAAAAAAC
ATAATTAATCGAACTCCTTCAGAAATAAAATTTCAATTTGCTAAATATTTTTTGGATGGTACGATTGGAAGA
CTAACATG---G------------------GGTACAATAAAGAAA------------CCACAATTAGAAGAT
CGTACA--------------------GTCCATTTCAAACTAAAT---------GAAT---------------
----CTGTTACTCATTTATCTGGATTATCTAAAGCTCAGTATGCTGAAATTGGATACAATCCAATAAGAGAT
GAATTTGAATTGGAAAATGATTTTGATAATAATGCAGA------------GGCTGTTTTAAGTATTA-----
-CATCAGAATGGAAT---GATTTTGGA-GATGATTATAATCTTGCATGTATCGATATGTATTGTGCACGGTT
ATATGAACGTGAATATGCCAAAGAAGTGGTTCATG-ATTATCAATTGATGGATAAATATTTTTT--------
-------CTCTAAAGATAAA-------------CC----------------CAAGCGCAGATTAACACCG--
-------GA-----------AGAAAGGAGTATAATAAGCATTGAAA------ATCAAATAAAAAAATTCAGC
CGATATTTAACTGAAGTTGAATTGTGGTCATTAAATATACGGCTGCAA------------------------
------------------------------------------------------------------------
CAAGAATATCTGCTAAAAAAACGGCGCGAAGAACTAATTTATTACAG---------------AAAAAATGGA
ATTACAAAATTATACGATATTG---------------------------TAAAATTTAATCTTTT-------
------------GCATTATAGCATGGTCGTAGATGAACAATCTGAACAGTCATCTTCTGATG----------
------------------------------------------------------------------------
--------------TTCTAACACCGGCCCCTATCAAACGCGGGGAAAAGAAAAGGAAAAAAAGGA-------
------------------------------------------------------------------------
------------------------------------------------------AACGACCTAAATTATTCC
ATAAGAAAAATCATGT--------------------------------------------------------
------------------------------------------------------------------------
------------------------------------------------------------------------
------------------TTATCATCGTACGCCTCAATATATTGCTGCTCTCAATAGAGTATTGACTCAAAA
TAAT----GAAACTGAAGATAATTCTGAT-------------------------------------------
------------------------------------------------------------------------
--------------------------------------------------------------ATGTAT----
--------GACTCTGTAAAAAAGTTTGTT-----------------------------------------TC
ACGACAC------AAACGTAA-ATTAATAATCAGCAGTGCATTAT------------TTTGTA---GTACTG
CGTAT----GTA-GTTTAC-----------------ACTATTAAAAAGAAATTA----------GCAGAAAA
AAAAGA------------------------AAAAGAAAGTCGGGAATATCTGGAACGAAGTAGACG-TCAAC
A---GCACTA----TGAAGCTACAG-----AAAACACTT-CAAACCGT---ATGA----TAACTGAATT-TG
TTAAGCAACTTCA---------TGTTAAATATTTTTCC--AAAAATT---TACGCAT-TGAAAATA--TTAT
TGATAAATTGAAG---AA-----------------------GCA---AAAT---GATTTG------------
----GCACTTTGGG-----AAGAAATGA----------GAATATGTGT--TTTTACTAGAGCATG---CTTA
CTTG------TTTATGCTGAAAC-TATGTTGGTAATAACATTAAAAATTCAACT--CAATCTGCT--TGGAG
GTCTTGTATA---CAAA---------AG-----------TCTATCACAAGATT-------------------
--CACCTCCAATTTGTTCAAAAACTCAAGAA-------GATTATTTG---TTACATTTTAGTTATTTCAT--
-CGAAGATGGTATTCA--ACGTTTAGAAGAATATTTACAGAGTAAAGTTATTAAATATGTACAGCAAGTTCC
TATTCAAGAACAATACAATTTACAGGAATTAGA---AAAACTATTTTTTCTCATTCAAACTGAAATTGCAAG
TGATAC------AGATAGTCCTTTTCGATGTATAGATTCATACATGTTA-----------------------
CACCAGATGCCACAAGTGCGAGAAGCTCTATTACAAGATATGGTAAATGAAACACGAGAATTATTGAAAAAT
GACGAGATAATTTC---AGTAGCTCGTTACTGCACATCTCATAGTTTTA-ATAAGTTAATGGATGCTATTAC
TGTAAATACACCTAATCGGTCAGTAAATTTACCCAC------------------------------------
------------------------------------------------------------------------
---------------TACTGTCAAAATGCCTTTTGCCAAGTGGTTACCAATTGTTGACAGATCGAC------
---------------------------------------------------------------------TAA
AGTGACGGAAAATGGAGACTGCACTTTAAAACAAAATGTTCACTTGGATGGAAAAGTCAAAGTGCTTAGCGC
AAATGTGTACGAGGCATTTTGCTCTGCT------------------------------------------AT
GACGAACTCCAACACTCAAAATATAATTAATCCGAAAAAAGTCTGTACAAAATTCTATTTATTTATGATTGT
TTTTTCATTTCTCAGTACAGAAGTTTACTCTGAATGGAACACCAGAGATTATATGAAACGCGAACATTCACT
GTTGAAACCATAC------CA--A---GGGTCTGGCATTACAGTAC---CAAACTGGGACTTTATGGGTTCT
ACTATAGT---GACTGACAAATATGTGCGATTAACACCAGATTTGCAAAGCAAGTCTGGTTCAATATGGAAC
TCATTACCTTGTTACATCAATAATTGGGAGTTACAAGTACAATTCAAAATCCATGGAAAAGGAAAAGACAGT
CTTCACGGTGATGGCATGGCTATTTGGTACACCCGAGAAAGAATGAAACATGGTCCAGTTTTTGGCAATAAA
GATTTATTTGAAGGGCTTGCTGTTATTATTGATACATATAGTAATCATAACGGAGAACATAATCACCAACAT
CCTTATATTTCATCAATGATTAACAATGGATCTTTGCAATATGATCATGACCGCGATGGAACCCATACAGAA
CTGGCAGGATGTGAAGTTAAAGTCAGAAATTTACCAACTGAAACTCATGTTTTAATAAGATATACTGGCAAT
ACTCTAACCGTCATGA--CAGACTTAGAA------GATAAAGCTGTATGGAAACCTTGTTTTTCTGTTGATG
GCGTTGAATTGCCGACTGGTTACTATTTTGGATTTTCTGCAGCAACGGGAGACCTGTCAGATAATCATGAAA
TTTTAGCTGTTCGCCTATATGAAGTGGA------------TTCTGATGA---------CCCTAATGAAGCTC
TTAAGGATCGTTCAAATA-TAATTCCGAATGCTAAAATATTCAGTCCACCAAGAGAACATATTGAA---GAT
ACAAAAAGTCCAAGTTGGAGTGGTTTAAAAATATTTTTTATTGTCTTATTCG---TTATTATTTTAATTGCT
GCTTTAATTGTTGGTGGTGTGTGGTATTGGGAGTACCAGCAAACTCAATCACATAAAACATTTTAC------
--------------------------ATGGCTCGCCACAGGAACATACGGACCACGCAATATTCCGATGATG
AATATTACGATGATGATGATTATTCAAATTCATTT------GAAGATGACTGTATTTCTCCAAGTGATGCTA
TTTATTTAATTAATCACAAATCCAAGTTTGATTCGGACCAA-------------------------------
------------------------------------------------------------------------
-----------------------------GACTTAACTGATGCCAAAGTAAATTCATGTTTACAAAGAGTAA
CAGAAGTTTTGGGCTTTGAA---CTTGCCAAGGATGTTGTAGCAGGACATTTGATTAATAATGAGTTTAACA
TTGATAAAACTGTTGATCAAATAATAAATTCAAAAATTAGTGGTACAAAAGTAAAGGACCAGCAACCTGCTG
AGGGAAGA----------------------------------------------------------------
------------------------------------------------------------------------
------------------------------------------------------------------------
------------------------------------------------------------------------
-----------------------------------------------------------------------T
TGAGTAGGCCTCCTTCTGTTGTTATTGC--------------------------------------------
-------------------TTCTTCATCAAAAAATAAAGACAACATTATTGTTGGTTTTGGAAATGCATCTA
TTTCAGGTTCAAAAAATAAGAACTTCATTGTTACACCTAAACAAACACCTTTTAGCACACCCATATGCTCAC
CAGCGGCCACACCTCGCAATCGATCTCCTCAAAATGCTCGTTTAGGATCACCACGCGTAGATCGCAAATTGA
ATTCGCCCAAGAGCAACAAAGTTAGAGAC------AATAAAGAATTATCAACATCCATTCACAAGGATCAAC
TTTATTTAATTATAATTGGTCATGTCGATGCAGGAAAAAGCACATT------AATGGGACATTTACTATATA
AATTAGGACATGTACAGCAGCGGACCATTCAAAAGTATGAGCATGAAAGTAGAAAGTTGGGTAAACAGAGTT
TTGTCTATGCTTGGGTATTAGATGAAACTGCTGAAGAAAGAAACCGTGGTATTACAATGGACGTAGGTCATT
TGAAATT---------TGAAACAAAAACTAAAGATGTTACTTTGCTAGATGCGCCCGGACATAAAGATTTTA
TACCAAATATGATTACAGGGGCTTCTCAGGCTGATGCAACTATGTTAGTTGTAGATGCAACTAAAGGAGAAT
TTGAAACTGGATTTGATAGTGGAGGGCAGACACGAGAGCATGCACTCTTAATCCGGTCTCTAGGAATTACTC
AACTCGGTGTTGCTGTAAATAAAATGGACACTGTTAACTGGTCTGAAGAACGATTTGTGGAGATCAAAACAA
AACTTGGACTGTTTT---TGAAACAAGCCGGTTATAAAGAATCTGATATTACATTTGTACCATGCTCTGGAT
TAAGCGGTGAAAATTTAGCTACAAAAGCAAATG------AATCATTACTTACCCGTTGGTATAAT---GGTC
CTTGTTTAATGGATGTTATTGATTCATTTAAACCACCAGAACGGGCAATTTCTAAGCCATTAA----GGTTA
TGTATTAGTGATGTTTTTAAAAGTTCA------GGATCAGG---ATTTTCAATTGTTGGACGAGTTGAAACG
GGACAGCTTAGAGTCGGCGATAAAGTTTTGGTACAACCACAGGGAGAAGTCGCCCAAATTAAGAGTATTGAA
ATA---GACGAATTGCCACAGCCGATTGGATTAGCTGGTGACTTTATCAGTGTTTCCCTTACTGG---TTAT
GATGCTCAAACTA---TTTACTCCGGTTGCGTTTTGTGTGACATTTCACTTCCAATACCAGTAACATCGGTA
TTAGAAGCACGTGTGGTTGTATTTAATGTCGACT---TCCCTATAGTTCGCGGGCATCAGGTTGTATTGCAC
TATCAAAGTTCATCAGAATCTGCGGTTGTTAGTAGACTTTTAGCAGAACTAAATAAAAGTACTGGTGAAGTC
ATCAAGAAGAATCCTCGAATGATAAAGAAAAATACACATGCTCTTATCAAAATAAATCTATCAAGGCCAATT
TGTGTAGAGGTATATTCAGACATCAGACAATTGGGTAGAGTGATGTTACGATCTGGTGGTACTACTATAGCA
GCTGGTCTTGTTACTAAAGTCAATTTTAATAAANNNNNNNNNNNNNNNNNNNNNNNNNNNNNNNNNNNNNNN
NNNNNNNNNNNNNNNNNNNNNNNNNNNNNNNNNNNNNNNNNNNNNNNNNNNNNNNNNNNNNNNNNNNNNNNN
NNNNNNNNNNNNNNNNNNNNNNNNNNNNNNNNNNNNNNNNNNNNNNNNNNNNNNNNNNNNNNNNNNNNNNNN
NNNNNNNNNNNNNNNNNNNNNNNNNNNNNNNNNNNNNNNNNNNNNNNNNNNNNNNNNNNNNNNNNNNNNNNN
NNNNNNNNNNNNNNNNNNNNNNNNNNNNNNNNNNNNNNNNNNNNNNNNNNNNNNNNNNNNNNNNNNNNNNNN
NNNNNNNNNNNNNNNNNNNNNNNNNNNNNNNNNNNNNNNNNNNNNNNNNNNNNNNNNNNNNNNNNNNNNNNN
NNNNNNNNNNNNNNNNNNNNNNNNNNNNNNNNNNNNNNNNNNNNNNNNNNNNNNNNNNNNNNNNNNNNNNNN
NNNNNNNNNNNNNNNNNNNNNNNNNNNNNNNNNNNNNNNNNNNNNNNNNNNNNNNNNNNNNNNNNNNNNNNN
NNNNNNNNNNNNNNNNNNNNNNNNNNNNNNNNNNNNNNNNNNNNNNNNNNNNNNNNNNNNNNNNNNNNNNNN
NNNNNNNNNNNNNNNNNNNNNNNNNNNNNNNNNNNNNNNNNNNNNNNNNNNNNNNNNNNNNNNNNNNNNNNN
NNNNNNNNNNNNNNNNNNNNNNNNNNNNNNNNNNNNNNNNNNNNNNNNNNNNNNNNNNNNNNNNNNNNNNNN
NNNNNNNNNNNNNNNNNNNNNNNNNNNNNNNNNNNNNNNNNNNNNNNNNNNNNNNNNNNNNNNNNNNNNNNN
NNNNNNNNNNNNNNNNNNNNNNNNNNNNNNNNNNNNNNNNNNNNNNNNNNNNNNNNNNNNNNNNNNNNNNNN
NNNNNNNNNNNNNNNNNNNNNNNNNNNNNNNNNNNNNNNNNNNNNNNNNNNNNNNNNNNNNNNNNNNNNNNN
NNNNNNNNNNNNNNNNNNNNNNNNNNNNNNNNNNNNNNNNNNNNNNNNNNNNNNNNNNNNNNNNNNNNNNNN
NNNNNNNNNNNNNNNNNNNNNNNNNNNNNNNNNNNNNNNNNNNNNNNNNNNNNNNNNNNNNNNNNNNNNNNN
NNNNNNNNNNNNNNNNNNNNNNNNNNNNNNNNNNNNNNNNNNNNNNNNNNNNNNNNNNNNNNNNNNNNNNNN
NNNNNNNNNNNNNNNNNNNNNNNNNNNNNNNNNNNNNNNNNNNNNNNNNNNNNNNNNNNNNNNNNNNNNNNN
NNNNNNNNNNNNNNNNNNNNNNNNNNNNNNNNNNNNNNNNNNNNNNNNNNNNNNNNNNNNNNNNNNNNNNNN
N-----------------------------------------------------------------------
------------------------------------------------------------------------
------------------------------------------------------------------------
------------------------------------------------------------------------
------------------------------------------------------------------------
------------------------------------------------------------------------
------------------------------------------------------------------------
------------------------------------------------------------------------
-------------------------------------------ATGTCTGTGGATCTAACACCGGTTGACGG
TAACAATGCACATACTCTTGATACAAATTTGATTGCATTAGCAATGCATAAACTATCAATCGACAACACAAA
TGTTACAGATGTTCTGACTGACTGCAATATTTATCTCACTAAATTGAACCGTTCTGATTTATTAAAATCGGC
TATCCTCATGGATTTAAATCTTATTTTTGATTGCTTGAATACTA------------------CAGATGAAAA
A------CAAATTGAAATGAGCTGTGCATTGCTCCAGAAACTTTTATCTGTTTTACAGCCAAATCATGCATT
TAATAAGTATTCA---------GCCAGCATTGAACGTTCTATACATCATCCAAATGATACAGTTAAATCTAC
AATTTTGTCACAGTTGGAAAAAATGTTGGCCAATGACAATAATGTGGACATCCAAGTGGATTTGGCATGTAC
------------------------------TATAGTTGACTGTTTAACAAGTAGTGATATGTCTGTTTCATA
CAATGCAGTAAAATGTCTTAAACAATTTCAAA---------------GTGTTGAAACCCTTTCATCAA----
-------TTCCTATATTATCAAAATTACAGACCATAATGGAAACG------------GATGCAAAAATACGT
ACACGTGTTTATGATATTTTAATTCATTGGGCT------AAGTCTGTGGATGCTTTAGCATTAATAAGTTCC
AAAGG---------TCTCT-TTACCAATTTGGTTAAAGACATTA------CCT---ATCCAGATGTAATGAT
GCAGATGGTTACTATACAAATGTTAATTCCTTTGAGCATCACTGAATATGGGTTCGATTATTTGAATTCTAT
TGGAATCATAAGTGGGTTGTATCGT---TTAC-----TGAGCTCAAATCCAAAAGAATTGGAAG------AC
CCTGCTG---TTGTTATACTTAA---CCCTATTGTGTTGGAGTTTTTC--ATAAA---AGTT---ACTCAAG
TCAGACCACTCTTCATATTCACAACATATCCTAAAGTTTTTGTTGTAATTTACGAAGTGTTAAAAGAAGGGG
A---TGAT------TCACTAGTAGGCGTGGCTATAAATGCAATCACTACTTTGGCATCTTCTTGGGAGTGCA
A---AATTTTGTTA-----GATAATCCTTCAGCCAGTATGATCTTAAA--------------CTATGAAGGT
GATGAGGAATTAGATATTTGGAGTATATTTATCAT--TGAGTTGA----GTCGTATTGCTACTAGTACCAAA
ACTG---AATTAAA---------------AGCAGGA-GCTATTCA-AGCAATCACAAAGATTA------TTC
AAGTAGAGAATGGTGAA-------CTTTCTTCGAAAAA-------------------------TGATATGAT
CGAA-CGTACAAAAAAATGGTTC------------AAACAGT--TGAAAAA------------TAATCCATT
AAA--AAATATTGTCCATGCATCATGCATTGT------ACCA-TTTTTAAGTATACAGCAAGCTGGATTTGA
AATGTTCCAGTCACTGGCTGA--ACAACCATGGGG--------TCA--AGAAGAAATTAATCAATGTTCATT
ATTACTGGATCTTGTATTTAAGGACTGTCCAAAAGATCC------TATTCCAATCAAAGATTTGAAAAAAAT
GATTAT-TAAAACTCTATTAGAGTCT------------GATACTTCTAAAAATACTCTAAG---TGAAGAAC
TTTTATTAC---GAATTCAACATAGTGATGTTATAAAATCA-AATGAACATGCACCTCAA----CCTGATGT
GTTG------GTGGAAAATATGTCCATT------ATGAGCCGCCGTCGAGTTCATGAGAGTTACGAAGATCT
GTATGGTGCTGATCGAGGCTATAAAAAACGCCGTCGTGGTGGTTCTGA---AAGTAATGATTTAGAAGATAG
ATTGGAAAGCCTTGTTCTCAAAGTTGGAGAAAACACTACCAGCACAATAGAAAGTAATTTAGAAGGTTTGGC
TAGTGTACTAGATGGCGATATACAAAACTTTAAGAAAAAAGTACTCAAATTATTAGT---AGAATGTGCAGT
TAATATGCCGGAAAAGTGTACAATTTATTCAACATTAGTTGGCTTATTAAATGCTAAAAATTACAATTTTGG
TGGTGAATTTGTAGAAAACATTGTACGTTCTTTTAAA-GATAGTTTAAAAAATAATT--GTTGGAATGAAGC
TAGAGTAGTTCTACGTTTCATTGGTGATTTGGTGAATTGTCATGTTGTGTCAGCTAGTTCATTTGTACAATT
AATGAGTAGTTTATTAGATGTTACTAAAGAAGATGGAGTTCCTAATGTACGCAAAGACTGGTATTGTTATGC
TGTTATGTCATGTTTACCGTGGGTTGGTAGAGAACTATATGAGAAAAGAGAATCACCTCTTGAAATGTTGTT
GACAACAATTGAGGTATATTTGAATAAGCGTCCAAAAAAGCATGTTAATATGCTGCGGATTTGGTCCACAGA
TGTACCTCATCCCCAGGAAGAGTACTTGGAATGCTTGTGGAATCAGGTAAAAAAACTGAAGCATGACAGTTG
GACTGAAACCATTATACCAAGACCTTACTTGACATTTGACAATGTTTTGTGTGAAGCTCTTCAGCATAATTT
GCCACCCATTGTGCCACCCCCTCATCATAACGCTTGTGTATATCCAATGCCATGGGTTGTATACCGAATGTT
TGATTATACAGATGTCACTGA---TGGTCACATT---------ATGCCTGGCGCCCACTCCATTGAACGATT
TTTAGTTGAAGAACATCTACAACAGATAATTGATATGTCATCTA------------AAAATAGAAAAGAATG
TGCAACTAATTTAATGAATTTTGTTCACAAAAACAAAGTGCCTCTAGAATATTGTATTGTGGAAGTAGTATT
TAGTTTGATGTTCCACCAGCCCAAACCAAAGTATTTAGAAGTAATGTTTGGCTCTGTCTTTATTGAATTATC
TAAATTATCAACCAACACAATGCCACTTGTGTTGGCTCAGACAACAGAAATATTATACTCCCGTATAGAATC
TATGCACGTCTGTGCTTTTGATAGGTT----TGTATCGTG--GTTTGCATATCATTTGAGTAATTTCAAATT
CAGTTGGTCCTGGCAAGAATG----G-GCAGAT--TGCTTAGC-ATTAGATCCAGAACACCCGAAACCAAAG
TTTGTGCGTGAAGTTCTTCAGAAAGCCATGAGACTATCATTTTATGAGCGTATGCGTGATATTGTGCCACCA
GATTTTGAACCATTATTACCAGAGAAACCGGAACCAAAGTTTAAATATG----CAATTGAAAAG------TC
CACATTACCTGGTCAGTTTTTATCAAACACATTACTGACTAAAATACGTAGCA---AGATAACTCCCGAAGA
TATAGTTGAAATATTAAAAGAACCTTTGATGTCGGCAAATGGAGAGATAATGGAACCAGCAGAC------AT
TGGCATCTCAAATCCAACAAAAATTGATGCTTTTGTGCAAACATTGTTGTTTATAGCCAGCAAATCATTTTC
CCATGCTTTTGCTGCAATCACAAAGTTCATTAGTGTATTTAAGGCTT---TAGGAGAAACTGATGATGGTCA
ATTGCAAATATTAAGGAGCACTTTTGATTTATGGAGTGCAGATCAGCAAATGTTAACTGTACTCATAGACAA
AATGTTGAAAACACAGATTATTGAATGCTCATCTGTGGCAAATTGGATATTCTCAAAAGAAATGATACCAGA
GTTTACCAAGCTGTATATTTGGGAGATATTATCATTGACCATCAATAAAATGTCCAGACATGTGGATCGTTT
GACCAGAGAGTTGAATGA-AGCTAG--AGAAAAGTTGCGCACAACAGCAGCTATA------TCAAATAGTTC
AGACGACAGTGATACAGAAACAGAAAAACCTGAAGCAAAACCTCGACAATCAACAACTACATTTGGTGGTCA
AGGTGTCCCAATGGACGTAGATGACAATGTTACTGAAGAGATGGTTGAACGTATGGAGGAGAAATTAGAAAT
GGCACAAGCTGATCAGAAAAATTTGTTTTTAATTGTTTTTCAGAGATTCATAATGATATTATCCGAACATTT
AGTAAAATGTGATACAGATAAT---AGACCATTTGACACACACTGGTACAAATATACTATTGGGCGACTGCA
ACAGGTGTTTTTAGCTCATCATGAACAAGTGCAGAAATACAGCAGTACCCTAGAAGGATTACTTTTCACTCA
AGACCTTGACATTCATATCCTTGAAGTGTTCCATCAATTTTTAGCTCTTCGTTCT----ATGAAGATAAACG
AGAAAAATTTATCTGCATATTCAACATC---GACATCGCCAGTGGATAAAGAAGGATGGCTTTGCAAACGAG
GAGAACTTAACAAAGGCTACCAAAAAAGATGGTTTGTTCTTAAAGGCAATTTGCTTTTTTATTTTGACAGGA
AAAGTGATAAGGAACCGCTCGGCG-TTGTCATATTGGAA-----GGGTGTAGC-ATTGAG-TTGGCTGAAAA
TG------AT---GATCAGTTCAGTTTTAAAATTATTTTTCATGGTCCCAATAATAGGAGTTATATATTGGG
AGCCGATAGCCAGGAGTCAATGGAGCAGTGGATGAAGTCGTTGGCTTGTGCCAGTTATG-ATTACATGAAAT
TTATGGTAGCTGATTTACAAAGGCAACTCAAAGAAC---------------TAG---------AAGAATCAC
CTGTTCG------------------------------------AGTAACTCTTCAAGTACCAAATAACCAAG
CAACTCAAAACAAAGAATCTAGTGTACAATCATCACCTCAGCCACCTCCCAG--------------------
-------------AGGTCGCAATAATCCTTTC---AATAAGCC-----------------------------
------------------------------------------------------------------------
------------------------------------------------------------------------
------------------------------------------------------------------------
----------------------------------AGTGAATAGTCATCAATCTCCTCAGCGTAAAGATATAG
TTTCGTTTCGTAAGACATTCAAAGAATTGCACAACCAACTTGGCAGACCTATACTTAGAGATAGGAACGAAT
GGAGGTTTGGATTGATGAAACAAGAATTAAAAACTCAAGAACCACTCATTACATTA----------------
------------------------------------------------------------------------
------------------------------------------------------------------------
------------------------------------------------------------------------
------------------------------------------------------------------------
-------ATGGAGTGGGA---------TGCT---GATAATTTTGAACCCGCTAAGCCTATCGTTCCCGTTGC
TGACATTGTTGGCGGTGCT--AAGCTCAACAAATGGGAAGG---CGAAGATGAAGAA---GAA---AATA--
-TAA--------------------------AGGATAGCTGGGA------------------TGCA-------
-----GAAGAA--------------------GAAGAAACA----------------------AAAAAAACTG
AGACGAAAGTCCCCG---------------------AGAAAAAAACCA-----AATCA---AAATTGGAACA
AAAAATAGCAGAA----AGAGAACG-------------AAAACAA---------------------------
-AAAATAGAAAATGAAAAAATGAGGCGTAAATTTTTGGAGGCAGAAGAAAATTC------AAACATGACACC
AGAAGAAAA----------AAAGTTATTAC---AACAGAAACT------ACAAGAAGAAGCTGATTTGGAAG
TAGCCAAAGAAATG---TTAGGTGTGGATGAAA------------------------------------GTG
ATGAAGATTCAATAGACCGCATG-A---ATCCAAAATCAAAAGAAGATTTCATTGTTTTTGAACAAGCGCTT
CAGAAAAAAATAC--AAAGTTTT-TCTAAATCTGAT---CATTATTCTGATTTTATTGAAGAACTTATTAGG
AATTTATCTGTTACTTTATCAATGAATGATTTAAGGAAGTTAAAAGCAAGTGTAGATAATATGAGTACAGAA
AAAATGAAGGCAGAAAAG---GGTGATAAGA---------ATAAAAAAAAT--------AAAGGCAAA---G
GAAAAGCTAAACTGCGCCTTGACAACAGTACTATTCC--TGACTACAATGAGT---TTTCAGCCTATA----
--------------------------CTGTGGATGATT------ATGAAGAGTTCATG--------------
------------------------------------------------------------------------
------------------------------------------------------------------------
------------------------------------------------------------------------
------ATGCATATCAGGTATTGGACTAGTGTAAAACTATTTACAAAAAAATTTCATTCTTCCAGCATCAGA
TTG----------------AATGCTACAGTA---ATAGATGGGAAAAGTATTGCCAACACTATACTAAATGA
ATTACGCCAGGAGACTCAAG-AATGGGTTT---CGAAAGGGAATCGG--GCTCCCCATTTAGTAGCAGTGTT
AGTTGGACAAAATC----------CAGCAAGTAAAA--------T------TTATG-----TGGCCAACAAA
ATGAA--AGCTGCTGAAGTTGTTGGTATTGAAACAAAAACAA---TAAAGTTCAGTGCATCAACAA---GTG
AAAATGAGCTTCTTGCCTGTATCAAACGTTTAAATCAC---GATGAAAATGTTGA---------TGGAATTC
TAG-------TCCAGTTACCACTTC-------------------CTGATCATGTTACTGAACGGACATTGTG
CAATGCTGTGGCACCACACAAGGA----TGTTGATGGTTTCAACATTGTTAATATTGGAAGAT---------
-----TTTGTTTGGATATG---CAAT---GTTTGGGACCATGCACACCGTTGGGTGTTCATGAGTTA-----
-ATTCGA---AGAACTGGAATTC--------CTACTCTTGGTAA----AAATGCTGTTGTTTGTGGAAGA-T
----CGAAAAA-TGTTGGTATGCCTA------------TTGCTATGTTGCTCCA---TGCAGA-----TA--
----ATG------CAGGTGAGACATCAGCA---ATGGATGCAACAA---CAACGATATG-CCATCGATAT--
--ACACCACCAGATCAA----CT-------AGCTTTATTTACTAAAACAGCTGATATTATTG--TATCA---
------GCAGCAGGTGTTCCTA----ATTTAATTCGTGCTGATATG--------------------------
GTCAAACCAGGAGCAGCTATAATTGATGTAGGAATAACCAGAGTGGATAA---CCCG------------AAA
ACATCTAAATCATGTCTAG------TGGGAGATGTTGAC---TTTGAAAAAGTAAAA---------------
------------------GAAGTTGCAGGGTAC---ATAACACCCGTCCCTGGAGGAGTTGGTCCAATGACA
---------GTGGCAATGTTAATG---CGTAACACAATTGC-------------------------------
------------------------------------------------------------------------
------------------------------------------------------------------------
------------------------------------------------------------------------
------------------------------------------------------------------------
------------------------------------------------------------------------
------------------------------------------------------------------------
------------------------------------------------------------------------
------------------------------------------------------------------------
------------------------------------------------------------------------
------------------------------------------------------------------------
------------------------------------------------------------------------
------------------------------------------------------------------------
------------------------------------------------------------------------
------------------------------------------------------------------------
-----------TGCTGCTAAA---AAAACTGTGATTTAC------AACATACTGGATCCTGGTGCAGTAATA
TACAAACAAGCATCTCAAATAAAACCT---------------------------------------------
------------------------------------------------------------------------
------------------------------------------------------------------------
------------------------------------------------------------------------
------------------------------------------------------------------------
------------------------------------------------------------------------
------------------------------------------------------------------------
------------ATGTCAAAACG---GCCTACAAATTTTGAAAACAACAGTAGGGTCACAGCAAACTCTACT
GAGCCTCAAAATGGTGAA------------------------------------------------------
------------------------------------------------------------------------
------------------------------------------------------------------------
------------------------------------------------------------------------
------------------------------------------------------------------------
------------------------------------------------------------------------
------------------------------------------------------------------------
------------------------------------------------TGGAAATCGGAA------------
----------------------------------------------------------------------GA
AACAAGCAACGCAAATGAAAATCGGCAAACTTTGCAACAATTATTAACACATTTGCTTAGAGCTTTGGAA-C
GCAG-----AGATCCTCAGCAATTATTTGCATGGC-CCGTTACAGATCGTATTGCTCCTA------------
---------ATTATTCTCGTCTTATATCTAAGCCAATGGACTTTGAAACAATTCGCC--GAAGCATTCAGAG
TGACCTTTATACTAGTTTGAATGCATTTGTTGCAG-ATTTTAAAT----TGATGTGTGAAAAT----GCCAT
GACATATAAT---CAACCAGAAACGAT--TTATTATA-AAGCAGCTAAACG--ACTTCTTCAT-GCTGGTTT
AAAATTAACAGGCCCAGAAAA---ATTGAAAACCCTGTTATCTGCATTACCTGGA-ATGGCTAATATACCTC
CATCACAGCTGGGCTTTGACATTAAC---------------------------------------CAAGAAT
ATCACGGAGATACTTCGAACGATACAA----TTATT--GAAAATATTGAACGATCTTCTGA-----------
----------------ACGTTTGCATGATAATGACCTATTAAATCAGCGAAAAATTATATCTA---------
AATTTGAGGCAATAC-CTGATAAT----TTGACACCAGATG-----AAATTCTT---------AAACAAGCA
CAA---------AATGC-------TGCAAAAGCGGCTTCTGAAAAATTGGCTACAAAAA--ATA--------
--CCAAG--------ATGGGA----TTC--TTAAAACAAC-----AAA--------------ACAATGG--A
TCCACATCACT--ATCAATTTTAGT---GCCAAATGA---TGGAATCAACCCTGAAA---CAGGTG------
----------AAAGGCCTGTTCTCTTGGGATCATTAATTGGAA------AACTAAGTC---ATGGGGTAGGA
TCAATTCCAGGTTTCCGCGAAGACAGGCGTA----ACATGGTTAAAACTGTTAAACCATTATATTATGGCG-
---CATTTGGTTCGTATGCTCCAACATATGA--TTCAAC-------------TTTTGCCAATTTAACAAAAG
------ACGA-ATC-AGATT---------------TAGTTTTGAG-AACTTATGGCGAT---G---------
-----AAGCATCTGCACAATATGCAGAAAGCATTTTAA--------ATTTTACAAAAGA--CTCA----GAT
TATGCT----ATGACTATGG-CAGATAATTTGCTTGATTTAATGACTGGTGGTGATCATCGTAAAACA---A
AGCGTGTATTAGATGAGCGAAAAA------------AGCAACAGATTGTTTTAGATG---------------
------ATAGCAAG---------AAATCAATTAGTCAGTTACATCAGCCTTCATCATGTCAACCCTTAACAA
CTTCACTAATTAATACTGG------AGGTTCAACTACTACTACTGCAAATCAAACTAAAT------------
-------------------------------------------------CTGCTCCGATACAAATCGATCAG
CTAAAATCATT---ATCAGAACTTGGAATTGACACAAAATTTATAGATTATTATCAAGAAC-----------
----------------------------AAAGTGTATTTCAAGATAGATTGGATCATGTTGGTGGGTTGTTG
GGACGTTTACAAAACGTACAAAATCAAC--------------------GACTAAGTGCTCCTCTTCCTCAAC
ATCTTTCA---CAAATAGCACATCCATCACCGCAGGAAATTCAATTAGC-GGATAAAATAACTGAATCCCTT
GCTGAAAATTTAAAAAGAGTC---CCACCTTCAGCCGTGATGTCTGTCACTGGTGTTCGTAAAGCAATGGGT
ATCGCACAAATAT-----------------------------------------------------------
------------------------------------------------------------------------
------------------------------------------------------------------------
----------------------------------------CCCATTTGGAGTTAAATCAAAATAACTGTCAT
CCCCCAAATTTAGTAAATCATGGATCATCTCATCAACAGACACAGGTATCATTAATGGGAGATGGAATACAA
GACCGTGTGGAAGGTGTTGAAGGTACTGTGTCCGGTGTTGATTTAGAATCTGAATTAAGAGAATTTCTTG--
----------------AGAGTGATCCTACTCTAAC---TAGTTTTCCATTGCATGATGAAAATGATCGAACA
ATTGAAGAGATATTATCTGAATCA------------------------------------------------
---------------------------------------------------ATGAGTTCCGAAGAAATCAAA
AAACTCGATGACGACGATGACGACGAT---------------------------------------------
------------CAGGCTTTGGTCAC---TTTTAAAGATTTGGGTGTTACTGACGTGTTGTGTGAAACTTGC
GAAACATTAAAATGGAAAACTCCTACCAAAATACAAAAAGAAGCTATTCCGGTAGCTTTGCAAGGCAAAGAC
ATTATTGGACTGGCCGAGACTGGGTCCGGAAAAACAGGTGCATTTGCCATTCCTATTTTGCAAGCATTATTA
GAAAATCCTCAGCGATATTTTGCTCTTATTTTAACGCCAACAAGAGAACTTGCCTTCCAAATATCTGAGCAA
ATAGAAGCCCTAGGTTCAAGTATTGGTGTTAAGTGTGCTGTTATTGTTGGTGGCATGGATATGATGGCTCAA
TCGTTGATGTTAGCTAAAAAACCACATATTATTATAGCAACACCTGGTCGCCTTGTAGATCATCTCGAAAAC
ACCAAAGGGTTTAGCTTGCGAAATTTGAAAGTGCTTGTTATGGATGAAGCTGATCGCATTTTAAACATGGAT
TTCGAAGAAGAAGTTGATAAAATTTTAAAAGTCATTCCTC---GAGAA---AGGCGGACATTTTTATTTTCT
GCTACAATGACTAAAAAAGTGCAGAAGCTGCATCGGGCGTCTTTGGTGGACCCTGTGAGGGTAGAAGTGTCT
ACTAAATTCCAAACAGTCGAACAGCTGCAACAATATTATATTTTCATTCCAG--TGAAATACAAAGACGTAT
ATTTAGTACACATATTAAATGAAATGGCTGGCAATTCGTTTATGGTATTTATGGCCACTTGCAATGGAACTG
TTCGTGTAGCTCTTTTACTTAGAAATTTGGGTTTGGATGCCATACCATTGCATGGTCAGATGACACAAAATA
AACGTTTGGCCTCACTAAATAAATTTAAATCAAAATCGAGATCAATACTCATATCAACTGATGTTTCCAGTA
GAGGTTTAGATATCCCACATGTTGATGTTGTAATCAATTTTGACATGCCTACTCATAGTAAGGATTACATTC
ATAGA-GTTGGACGAACCGCC--AGAGCTGGAAGATCAGGAAAAGCTATTACACTAGTAACACAGTACGACA
TTGAATTGTATCAAAGAATAGAACAACTTATTGGCAAAAAATTGCCACTATAT---CAAGTTGAAGACGACG
AAGTAATGTGTTTACAAGAGCGTGTGTCCGAGGCTCAAAGACTGGCCAAAATGAATATGAAAGATATGGGAG
ATAA-------------------GAAAGGTAAGAGA------------------------------------
------GACCTTGACGATGATGAAGAAGGTGCAATGGGTGTGAGA-----------AAGAAGAATA----TT
GGTAGACATAAATCTAATAAATCGAAAAAG---------------TTTAAAAAAAAA---------------
------------------------------NNNNNNNNNNNNNNNNNNNNNNNNNNNNNNNNNNNNNNNNNN
NNNNNNNNNNNNNNNNNNNNNNNNNNNNNNNNNNNNNNNNNNNNNNNNNNNNNNNNNNNNNNNNNNNNNNNN
NNNNNNNNNNNNNNNNNNNNNNNNNNNNNNNNNNNNNNNNNNNNNNNNNNNNNNNNNNNNNNNNNNNNNNNN
NNNNNNNNNNNNNNNNNNNNNNNNNNNNNNNNNNNNNNNNNNNNNNNNNNNNNNNNNNNNNNNNNNNNNNNN
NNNNNNNNNNNNNNNNNNNNNNNNNNNNNNNNNNNNNNNNNNNNNNNNNNNNNNNNNNNNNNNNNNNNNNNN
NNNNNNNNNNNNNNNNNNNNNNNNNNNNNNNNNNNNNNNNNNNNNNNNNNNNNNNNNNNNNNNNNNNNNNNN
NNNNNNNNNNNNNNNNNNNNNNNNNNNNNNNNNNNNNNNNNNNNNNNNNNNNNNNNNNNNNNNNNNNNNNNN
NNNNNNNNNNNNNNNNNNNNNNNNNNNNNNNNNNNNNNNNNNNNNNNNNNNNNNNNNNNNNNNNNNNNNNNN
NNNNNNNNNNNNNNNNNNNNNNNNNNNNNNNNNNNNNNNNNNNNNNNNNNNNNNNNNNNNNNNNNNNNNNNN
NNNNNNNNNNNNNNNNNNNNNNNNNNNNNNNNNNNNNNNNNNNNNNNNNNNNNNNNNNNNNNNNNNNNNNNN
NNNNNNNNNNNNNNNNNNNNNNNNNNNNNNNNNNNNNNNNNNNNNNNNNNNNNNNNNNNNNNNNNNNNNNNN
NNNNNNNNNNNNNNNNNNNNNNNNNNNNNNNNNNNNNNNNNNNNNNNNNNNNNNNNNNNNNNNNNNNNNNNN
NNNNNNNNNNNNNNNNNNNNNNNNNNNNNNNNNNNNNNNNNNNNNNNNNNNNNNNNNNNNNNNNNNNNNNNN
NNNNNNNNNNNNNNNNNNNNNNNNNNNNNNNNNNNNNNNNNNNNNNNNNNNNNNNNNNNNNNNNNNNNNNNN
NNNNNNNNNNNNNNNNNNNNNNNNNNNNNNNNNNNNNNNNNNNNNNNNNNNNNNNNNNNNNNNNNNNNNNNN
NNNNNNNNNNNNNNNNNNNNNNNNNNNNNNNNNNNNNNNNNNNNNNNNNNNNNNNNNNNNNNNNNNNNNNNN
NNNNNNNNNNNNNNNNNNNNNNNNNNNNNNNNNNNNNNNNNNNNNNNNNNNNNNNNNNNNNNNNNNNNNNNN
NNNNNNNNNNNNNNNNNNNNNNNNNNNNNNNNNNNNNNNNNNNNNNNNNNNNNNNNNNNNNNNNNNNNNNNN
NNNNNNNNNNNNNNNNNNNNNNNNNNNNNNNNNNNNNNNNNNNNNNNNNNNNNNNNNNNNNNNNNNNNNNNN
NNNNNNNNNNNNNNNNNNNNNNNNNNNNNNNNNNNNNNNNNNNNNNNNNNNNNNNNNNNNNNNNNNNNNNNN
NNNNNNNNNNNNNNNNNNNNNNNNNNNNNNNNNNNNNNNNNNNNNNNNNNNNNNNNNNNNNNNNNNNNNNNN
NNNNNNNNNNNNNNNNNNNNNNNNNNNNNNNNNNNNNNNNNNNNNNNNNNNNNNNNNNNNNNNNNNNNNNNN
NNNNNNNNNNNNNNNNNNNNNNNNNNNNNNNNNNNNNNNNNNNNNNNNNNNNNNNNNNNNNNNNNNNNNNNN
NNNNNNNNNNNNNNNNNNNNNNNNNNNNNNNNNNNNNNNNNNNNNNNNNNNNNNNNNNNNNNNNNNNNNNNN
NNNNNNNNNNNNNNNNNNNNNNNNNNNNNNNNNNNNNNNNNNNNNNNNNNNNNNNNNNNNNNNNNNNNNNNN
NNNNNNNNNNNNNNNNNNNNNNNNNNNNNNNNNNNNNNNNNNNNNNNNNNNNNNNNNNNNNNNNNNNNNNNN
NNNNNNNNNNNNNNNNNNNNNNNNNNNNNNNNNNNNNNNNNNNNNNNNNNNNNNNNNNNNNNNNNNNNNNNN
NNNNNNNNNNNNNNNNNNNNNNNNNNNNNNNNNNNNNNNNNNNNNNNNNNNNNNNNNNNNNNNNNNNNNNNN
NNNNNNNNNNNNNNNNNNNNNNNNNNNNNNNNNNNNNNNNNNNNNNNNNNNNNNNNNNNNNNNNNNNNNNNN
NNNNNNNNNNNNNNNNNNNNNNNNNNNNNNNNNNNNNNNNNNNNNNNNNNNNNNNNNNNNNNNNNNNNNNNN
NNNNNNNNNNNNNNNNNNNNNNNNNNNNNNNNNNNNNNNNNNNNNNNNNNNNNNNNNNNNNNNNNNNNNNNN
NNNNNNNNNNNNNNNNNNNNNNNNNNNNNNNNNNNNNNNNNNNNNNNNNNNNNNNNNNNNNNNNNNNNNNNN
NNNNNN------------------------------------------------------------------
------------ATGGCCGAAGTGGCCAGGAGAAACGAGGCGCCGCCGGGCGATGGGGCTGGTAATGTGGAA
CCAGCGCAAGGCGAACAACCACAGCCCCAA---------------CAAGGACGGTTTAAC-----------A
TGTTCTTTGGAGTTGTGAAAACATTAATTGTTCGATCATTAATTATCTACTTCATTACATCAATGTTTAAAA
AGTCCTCCAATGTACCCCCTGATGGTGTTA------CTCCAGTTG------------------CTGATTCCA
TTCCAAATGTCAATTTTTTCGAGTATGGTACTAAATTTGATATGTATGTGTATTTATCTGAAGACAGTATTA
AGA---ATGTAATAGAT-------------GATAATGA------ACTTGTTTGGAAAAAAACAGATTTAGAA
TATGGGGACTGGTCTTCAGGACCTAATAACGATG------GTACTTATACAATTCAAAAATCTTTCATTCCA
TCAACGAACTTGCAAAATAATGGATCAATTTATTTACACGTATACTTCATTAAAAAGACAAATT--------
---CAAATATAAGTAAAAA---------TGACCCTTATGTTG---TTCATGCTTTCAAACAATTAAATAAGT
TTAAAAAAGTCAAATTCTTAAAAACTCATAACCTACTTACTGGTGAAACATCTGCCACTCCAGAACAAATTG
AAAAAGCTGAAAAAG---TTGAGACTG--AAATAATATCACATTGGCATCCAAATCTTACAATTTGTTTAGT
AACTGATCAAACAAATTGGACCAAAGGTTCTCTCCCTGAGCCATTTTCTGAATATCTAGAATTTTTACCACA
T---AATCGGTATAAGCCAATGGTGTTTTTCAATGATTTCTGGAACATGCTTAGAGACTATCAACCAATCAA
TAAAACTGTGAATAATTTGGATTTAACACTAACATTCCAACCACTGTCATTATTTAAATGGCAAATGTATTC
GGCTCAGACT-----AT-GCGAAACAAA--TGGACTG------C------TGGATTTTTAGG------TGAT
ACTTTTGCAACGGATGCTAA------TGAAGATGATCA---AGATCAAGATTCATTAAAAGAAGCTTTGCTA
GAAACGTCACCATATATTTTAGCAGCTACAATCATTGTATCAATATTGCACAGTGTTTTTGAGTTGTTAGCT
TTCAAAAACGATATTCAATTTTGGAAGGAACGTAAGTCGTTGGAAGGTTTATCTGTACGTGCAGTATTTTTT
AATGTGTTTCAATCTGTCATTGTGCTATTGTATGTGCTTGATAAT------GATACGAACACAATCATTCGC
ATCAGTTGTTTTGTTGGGTTGGGTATTGAATGTTGGAAAATCAACAAGGTGTTGGACATAAGCATTGATCGG
CA---AACAC---GGTATTTAGGTATTATTCCAAAATTTATATTTAAAGAAAA----AGGGTCCT--ACGCT
GAATCTAGTACAAAGGAATATGATCGAGCTGCATTTAAATATTTATCATGGGTACTATTTCCTCTTCTTGCT
GCATATGCAATTTATTCACTAGTCTATGAAGAACATAAAGGATGGTATTCTTGGGTACTCAACA---TGTTG
TATGGTTTTCTTCTAATGTTTGGGTTTATTACAATGACTCCACAATTGTTCATTAACTATAAACTCAAGTCT
GTGGCACACCTTCCTTGGAGAATGATGTCTTATAAGTGTTTAAATACATTCATTGATGATATATTTGCATTT
GTTATTAAAATGCCAACAATGTACCGTTTGGGATGTTTTAGAGATGATATTGTATTTTTCAT--ATTTTTGT
ATCAAAGATGGATATATAGAGT-AGATCCAACTAGAGTGAATGAATTTGGATATGCTGCTGAGCCA------
------------------------------------------------------------------GTTGAA
GAAC------------A---------------------GCAACAAGCTATTGAAGACAAGGTACAGGCCGTT
GAAGAAAAACCACAAGTAATCGAAAAAGAGAAACCTAAAGATGATAAAAAGAATGAT---ATGGCAAGTATA
AAGACTGAGGTGACCATGGCTGACAACGGTGATGATGACCAG---TGGTTGTATGGGGACTCAAATTCAAAT
CTTGACCCTGTTGGTACATTAGTCGAAGATATTAAACCAGCTGAACCAGTTGGTA-----------------
------------------------------------------------------------------------
-------TTTTAGAAGATGAGGAAGCACGTCTTATGGAGTTTTTGGCAAACCCTGGACCAGGAAGTATAGAT
GTCCCACCTACTGTAAAAGAATTAGATGACGAGGATCCTAATCGACCTCGAAGTCCAGAAATATTCTTAGGG
GGACCAGGAGTCCAAGCTGAGGTACTTGTTAAACGTTCAGAAGATTCATTTGAAACTAACCTGGTAGAAACT
GAAACTG-----------------------------------------------------------------
---------------------------------------------AAGTGGGCATTAATGTTCCTGAAAAAG
TGGCTGAAGAGAATAATGAAGATAGACAA---------------------------------------ATAT
CATCTGAAGATAGTGAAGAAGATAG------------------------TGATGACGACAT---TGTTGTGG
CAGCTGGAAATTT---------------------TACATTGTCTTCAATGGAAAATAATATGGTGTCACTTT
CTCAGCAAAATAATGCAAGCCCATCGACTGCTGGAATAAATTTA-------AAACGAAATAACTTATTAACA
TTAAC------------------------AAATATTCCTGGAATGTCGTCCGGAAATAAACATCA-------
---------------------AG------GAAAATTTAATGTCGAAGA--------TTTTGAAAG------T
ATGGGCACCA-TA----AATGGTGTTCCTGCTCATGAG-----------TATTCTATTG------AAACAAC
TGAA---GAAAAACCATG-----------------------GTTAAAG--CCAGGTGCCGA--TATCA----
--------CAGATTATTTT---AATTATGGAT------TTAATGAAAACACATGGTTGG------------C
ATATTGTG-----AACGTCAAAGGAAAATGCGATGTAA---------------TGAATCATTAGTTGGAATG
TCAACTTT----------------------------------------------------------------
------------------------------------------------------------------------
----------------------------------------GGCTATGCACAATCAACAAGTTTCTATAAGTG
CTACAAATAATAACATGATTCCTACT------------TTGGATGTGA------------------------
---------------------------AGTCTACTGCAAAATTTCAAA------------------------
--------CACCAAATGTTCCACCA------AAAGAAAAC------------ACTATTGAGGTTATGACAGC
---CGAAAGAA--------GAGAATACAGTCGTAAACATTTTTCA--------------------ACTCCTG
A---TTTATCTGTACCACCTCCAATAATTCCAACAAATTTTGATGTTCCTCCACCA----------------
--------------------------------ATGATTCAAAATTCTATAAATTCTATACCACCCCCTGGAT
TTGGTCCTCCACAAATAAATGTGCCTTATGAACCAGAATATTATCCTCACGAACCAGATCCATAC-------
-----------TAT---AATGCATTTGAACCTACTCAGGATATGCAATGGAATCAAAGCTGGAATTCGAACG
TAAAAAGTATAGAG----------------------------------------------------------
------------------------------------------------------------------------
----------AACATTCCAACTCTGTCAAATGGAGATTCATACAACAAAGCAAGACCAGATTTGGTAAGAGA
TAAAGAATATTATGCATCACGAGTTAA---------------------------------------------
------------------------------------------------------------------------
------------------------------------------------------------------------
-------------------------------------------------------------------AAAAG
AACCAGAAGAAAGGGTATATGAACGAGATCGTGAGAGTCGCAATCGATACCGTGAAAGAGATCGGGAGAGGG
ATCGTGAACGTGATAGGGACAGAGACAGGGACCG----------------------TAGCAGACATAGAGAA
AGTGATGGTGTTGAAAGTCCAGAGACAAGTTATAAAGAAGAGAGGGAATATAAGCACAAGTCTCATCGTCAT
CGCTCTCGAAGTCG----------------------------------------------------------
------------------------------------------------------------------------
-------CAGTCATGAAAAGCGTTCTAGGAAACACAAGTCTCGTAGTAGAAGTGGGTCTAGACATCGTCACA
AAAAGAAGAAAAAGAAGTCTGAGAAGAACAAGGAAGATGATAACAGTGAA----------------------
------------------------------------------------------------------------
------------------------------------------------------------------CGTCGA
ACTCTCAGCTTTACCATTTCGTCTCGCCGACCGGCCGAGTTCTGTCTGCCAAGTGCCAACTGCATAGGTGTC
ACGACAAAAATGGTGCGACA------GAACTCGAGGCTATTGGTGGTTTGCGGCCCTTCAGGCTCGGGCAAG
TCGACGTTGCTGCGCAAGCTGTTCGACGAATTTCCCGACAAGTTTGGCTTTTCGGTGTCGCACACCACCCGA
TCGCCGAGGCGTTTTGAAGTGGATGGCCAACACTACCACTTCACTACCAA---GGACCAAATGCAAGCGGCC
ATCGATAGAGGAGACTTCCTCGAGCACGCTATCTTCTC-TAACAACATGTATGGTACC--------------
----------------------AGCCTTAAAGCGGTACAAAATGTTCAAAAGTCTGG---CAAAATTTGCGT
TCTGGATATTGACATGCAAGGAGTCATTCAAAT---CAAAAA---AATGGCTTCCCTGAAG------CCAGT
CAGTGTGTTTGTCAAACCTCCCAGTATTGTTGAACTCGAAATACGATTACGCAGGCGGAATTCAGAGTCTGA
GGATAATCTACGAGCCAGACTAAATGCCGCGCAACAAGAAATTATCTATGGAGAA-ACGCCTGGAAACTTTG
ATTGTATTATAATAAACGAGTCCTTAGATAAAGCATACAATGTGTTCAAAGAA-------------------
-----------TTTGTTTTAAAGTCCTTTGAAAGTGTTGAAAAT----------------------------
------------------------------------------------------------------------
------------------------------------------------------------------------
------------------------------------------------------------------------
------------------------------------------------------------------------
------------------------------------------------------------------------
--------------------------------------------------------------ATGGAAGGAA
ACGATTTCTATTTTCTCAACAACAAAACC------------AAGACTACACCTGTCGAAAAGGATTACAGAA
TATCCAATAACGTACTCGGACTGGGTATCAATGGCAAGGTGGTGCAGTGTTTTTCCGTCAAAACGGGTGAAA
AGTTTGCGCTTAAGGTTCTCGTGGACTGTCAGAAAGCTAGGAGAGAAATTGATCTACACTGGAGGGCTAGCG
GTTGCATAAATATAGTCAACATAATTGATGTTTACGAAAACCAATACATGGAAAAGAACTGT---------T
TGTTGGTTATCATGGAATGCATGGAAGGTGGTGAATTATTTCAACGTATACAAGAAC---------ACAATG
AAGGAGCCTTTACTGAAAGGGAAGCTGCGCATATTATGACTGCTATTTGTTCAGCAGTCAAGTATCTTCATG
ACCTTAATATTGCTCACCGTGACTTAAAGCCTGAAAATCTCTTGTATTCTAAG------CTTGG---AGCTA
ATGGTATTTTAAAATTAACTGATTTTGGATTTGCCAAGGAAGTATCT---CAAAAAG---CTCCATTAAAAA
CTCCATGCTATACACCATATTATGTTGCACCTGAAGTCCTAGGTCCAGAAAAGTATGATAAAAGTTGTGATA
TATGGTCATTAGGGGTTATCATGTATATATTATTGTGTGGATTTCCTCCTTTTTT--CAGTAATCACGGGCA
AGCTATTTCGCCTGGCATGAAAAATCGAATTAAAACTGGACAATTTGACTTTCCTAGTCCTGAATGGAATAA
TGTATCTAGTGATGCTAAAACTTTAATTTCAAGTATGTTATCTGTTGATCCTTCAGTTCGTCTAACCATAAA
TGAAGTT---------GTGAAACATAAATGGATTGCAAGTTATACTGAAGTACCTCAAACACCGTTATATAC
TGGGAAAATGTTGAAAGAGTCTGAAGATGTGTGGCCTGAAGTACAAGAAGAAATGACCCGGTCACTAGCAAC
AATGCGAGTGGATTATGAC--CAAGTCAATA-TAAAATCATTAAATACT---TCTAACAATTCATTATTAAA
CAAACGACGA------AAAAAA--------------------------------------------------
------------------------------------------------------------------------
--------------GCTTCAAACAGTACA-------------------------------------------
------------------------------------------------------------------------
------------------------------------------------------------------------
------------------------------------------------------------------------
------------------------------------------------------------------------
----------ATGGAAAACATACTAGGATCTGGTGACTCTAAGCAGCCAATGACAGATGAGGAACGTGAAAA
A---CTTGCTAGTCGTCTTGATGAAGATTTAGATACATTTATAGACAATCTA--CAGAAAAC------TCCA
TAT----AAAGATG------GTTGG-AAAGAA---GAGACTTGGCGGGAGGAAATGGAACAGCACCCATTTT
TTATGACTAAGGCTCCTAAACCAGAAGACGAAC---CGTCTCCTTTAGTTGAGGGCTTGCAAAAGCTTAGAT
ATGATCCAGATGATAACACTC-CTGAAGAGTTGGCCACTAAACATAAGG----ATGACGGAAATTTTAATTT
TAAGTGCCGTAAATATAAATTGGCCATAATGTCATATCAAGAAGGCCTTAAATTAGATTTTCAAAATA-AT-
----GAACTCCGTGCTCAAATGTTCAATAATATGTCTGCT---TCACA----TTATTTTTTAAAAAATTTTA
GATCAAGTTTGACAGCTGCTGAACATGCGCTCAAATTGAAACCAAACTATG---AAAAAACCATATTAAGGG
CAATAAATTGTTGCATTCAGTTGAAAGAGTTTGATAAATGTTTAGATTTGTGCGATACATATTTGA------
------AATTTGTACCA---GAGGATAGTAATATTATAAAAATTAAAAAAGAAGC-CATCAAATCTAAAA-A
GATCAT-GGAGATGGAAAAAAGAAAAGTTGCAAAGATTCAAAAACAAAAAGAAGCAG-ATCAAGCAAGGTT-
-GTTAAATGAGCTTAATAAAAGACAATTGCACATAATTGGCA------------AAAATGATGGTCCAATTA
AAGAATTAGAATCACTTGATCCAAAAGTGCC------TGGTTTAATACAGCCAGTACATTTAGT--------
----------------CGAAAATCGTCTTGTGTGGCCAGTTGTTTTTTTATATCCTGAGTATAAAACTTCTG
ATATGATCCAAGAGTTTTATGAAGATTCTACGTTTTATACTCACTTAGTAGAAATGTTT------TCTGAAA
GACCAG---AATGGGATGTGGATGGAAAATACAATGCT---GATGTA---------GTAAATGTTTATTTTG
AAATTGTAAACAAACATAAAACTGG---CACAAAAGTTACAAAAATTGATGCAAAAACA---------TGCA
CATTGTTTGAAGCATTGACAGTATTAAGATGTCCGATTGACAATGGAACACCAGTGTTTTTGATTTTCATTG
CCGGAAGTCAGTTTGAAAAAGAATTCTTAGCAGAAGTACCA-------------------------------
------------------------------------------------------------------------
------------------------------------------------------------------------
--------------------------------------ATGGATTTAAAAGAAATAGAACCAGAAAATGAAG
TCAATGAAGA--------------------------------------------------------------
------------------------------------------------TCCTTCAGGACCAGAGTTACCAAA
ATTAGCT---CGAAAG---------AAACCTAGAGGATTACTTAGACAAGAAAAGT-TAAAAGACTTAAAAA
ATAAAAAAAAAA----TTCAAAAAAGAGATAGAAAACTTAGA------------AAAGCTAGTGGTG-----
----ATCCCAAGCAAGTGCCT--CGAACAATCGAAAACACCAGGGAACCAGATTCAACAGTA-TTCCACTCC
GATGAT---GAAGATTATGATCAAAAAACACAAGATCTAGCAGCTGAATTTGAACATGATGAATTTGCTGAT
TATTATTCAGACCTTTATAAACCTAAAGTGTTGATTACATACAAGG---AAAAACCTCTGAGGAAGGTAAGA
GAATTCGGTAAAATTTTAACTGAAATTGTACCTAATTCTGTTAGAATTTTTCGTCGTGACGCTTCTGTAAAA
GAAACAATTCAAGCTGCTATTAATAA---AGGATATACAGATTTAATAATCATAAATGAGGACCGTAATGAA
CCTAATGGTTTAATTCTTGTACATTTACCTGAGGGACCAACAGCATATTTTCGTTTAAGTAATGT-------
--TATATTTCCAAACAAA-------------AGGC------AACGCAAAGAATTTACTGACCATAGGCCAGA
AGTAATCACTACAAATTTTACCACAGGATTAGGTAAAACTGTAGCTCGTATGTTAGGTGCAGTGTT--TCAT
CAAGACGCAGAATTTAAAGGCAGACATGTTGTGACAATGCATAATCAGAGAGATTACATATTTTTCCGGCAT
CACAGATATAAGTTTTTAAAAAATAAAC------CATATCTCAGAGAATTGGGACCTAAGTTTACATTGAGA
TTGCAATATCTTCAAGAGGGTTTATACGA---TCCAAAATGTGGTGAATACAGGTG-GATAATGACTGATAA
AAGACATAAAATTGAAACAAGTCGAAGAAGATTTTTTTTG------------------ATGGAT------TC
CAAATCAAAAAAGTATGAAATTATTGAGTTTTTGGGTGAAGGACAGTTTGCCACAGTGTATAAAGCTAAGGA
TTCAGTAACCGAC---AAAATTGTTGCTGTCAAAAAGATTAAAGTTGGTACTGCGGAAGACGCTAAAGATGG
TGTTAATCGTACGGCTCTCAGAGAAATAAAACTTCTTATTGAACTTGATCATGAAAATATCATTGCTTTGTT
TGATGTTTTTGGTCATTTGTCAAATATATCTTTAGTGTATGATTTTATGGACACAGATCTTGAAGTCATTAT
TAAAGATTCATCAATAGTATTCACTCAGTCCCACATTAAAGCATATACAATAATGACACTAAAAGGATTGGA
ATATTTACATATGAATTGGATTTTACATAGAGATTTAAAACCAAACAACTTATTAGTGAATAAAAAAGGTAT
ATTAAAAATTGCTGATTTTGGTTTAGCAAAACGATTTGGAACACCGGATCGTTTACACACACATAGGGTAGT
CACTAGATTTTATAGAGCACCAGAACTACTATTTGGTGCACGGGCATATGGTCCTGCTGTTGACATTTGGGC
AGTTGGCTGTATAGTAGCTGAACTTTTACTTAGAGTTCCATTTTTACCCGGT------GAATCTGATTTAGA
CCAGTTAACCAAAATATTTACCACCCTAGGATCACCAAATGAAGAAACTTGGCCGGGTGTTTCTAAACTATC
TGATTATGTGGTATTCAAAAAATTTCCGGCAATTCCTTTAAGAGAAATATTCACAGCAGCGCCAAATGAATT
ACTAGATGTAATTGGTGGTATGCTTAATGTGAATCCATTGGCGAGACCTACAAGTTCTGAAGCATTACAAAT
GCCATACTTTAGTAATCGACCACCACCTTCATTAGGTAGTCAACTGCCAATACCATCCTG---TATC-----
----------------AGAGATAGTAATCCAGAAGATCAGGATCAGGATGCCAAAGGACAAAAAAGGAAATT
CACTG---ATTATTCAGA---TGGAGG------------------AACACAACCAAAACGTTTAGTCTTTGA
TAACTTCGTA--------------------------------------------------------------
------------------------------------------------------------------------
------------------------------------------------------------------------
------------------------------------------------------------------------
------------------------------------------------------------------------
--------------------ATGTCTAATGAGTACACAGTTGGAGCATTGTGCGAATTGATTGCATCTGATA
AAAATATAAAGAAAACAAAAAAAGATAAAAAGAAGAAAAAGAATGTCG------------------------
------------------------------------------------------------------------
------------------------------------------------------------------------
--------------------------------------------------AAAATCAACTACAATCTGAAAC
AAATTTGAATGATTCATCTAAAAATGAAATTGTAGAAAAACCAAAGAAGAGAAAATCAAAGGAAAATTCAAA
TGAACAATCAATAAAAAAGATAAAAAAAAAATTGAATTCTCAACAGATTGAAGCTGTTGACATACAA-----
----------------------------------CCAGGAATAGCTAATGGAAAAATTAAAAAAACTAATAG
TCAAGAATCTTCTGTGTCAGTAAGCAGTGATTCAAATCTAGTTGATGGTGACATAAACCCAGGTGTTATGAA
TGCGTCCAAAACTTTTGAAAAAAAATTTAAAAAAAAGAAAAACAAAAAAT----------------------
------------------------------------------------------------------------
------------------------------------------------------------------------
-----------------------------------CAAAGGATAATTCAACTACACCTAATGATAAAACAAG
AAGAATTGAAAAAAAATTAACTACGACTGACTACTCATCGGATATAAAATCTTCTGAGGATTATACTGAAAA
AGAATCAAGAAC---TGT-GTTTGTTGGCAATGTTCCAGTAA----------------ATGTTAA---GATG
TCAGCAATAAAAAATTTATTCAAAAAGTTTGGGG-A----AGTAGAAACTACTAGAT---------TAAGAA
GTGTTGCTGTCAAAAATCTAGAAGTGCCTAAACGT-------GTATCTAT-AATGAAAGGTGATTTTCATCC
ACAGAGAGATAC-TGCTAATGTTTATGTACGTTTCAAAACCATCGAACAGGCACAAAAAGCATT---GGTTT
--------TAAATGCTACCCAG-TTT--------------GAAGGA----CATACAATAAGAGT--------
-AGATATGGC------TTTAAAT------------ACAGGTCATAAGC------------AGAATAT-GAAA
AAAG------------GAATATTTATTG-GAAATCT---------TCCCTATAGTATTCAGGAAGATGAAAT
ATGGGACTATTTT------------AAAGATTGTGGAACAATATCAGCTGTGCGTAT---------------
--------AGTCCGTGATAATGC-AACA---G-GCGTGAGC--------------------AAAGG------
------------------------------------------------------------------------
---------T---TTTG----GATA-------TGTAGATTTTGAAACTAAAGAATCTGTTGA--GTTAGCTA
TGCAA---ATAAAAGG---GAAAAAGGTTCAAAATAGAGAAATTCGCATTAAAAGGATTGAAACAAAAAAAA
ATACTAATAAGGTGT---------------------------------------------------------
---------------------------------------------TCAACCAAAGACCGTCACCATATTTAA
AAAGGACCAAACCTATAGGTAAAAGTGGTCAAAACTTCCAAGGAGAAATAATG-------------------
------------------------------------------------------------------------
--------------------------------------------AAACCAAAAATGAATAAAAAGAAACAAA
AACCAACAAAAACTGATTTAATGAGAAAGAAGATTGCTAAAAAATTAAATGTT-------------------
------------------------------------------------------------------------
-----------------------------ATGGCTAGTAAATTTGA--------------------------
-AGGATCGAAAACTGTGAGTGAAGACGAGAACACT---------ACATCCAAAGATATGACGCTTGCC----
--GACAAATTAATTAATATACCACTGTCAATACCTTC--------TGGAGATCATAAACTTCAACATCAATA
TTGGTTTTGGTTTAGTCGTAGA------TTTCCCGGTAA------GCCAGGAAACACCCCTAGT----TATG
ATCAAAATCTTAAATAT--CTAGCTAGGTTTGGTTCAGTTGAACAATTTTGGACAATATATAGCCATATGGT
AAGGCCTTGTGCCTTGCAATCACACAGTGAATTCCATTTATTTAAAGTCGGAATCAAACCAATGTGGGAGGA
TGAATCAAATGCCCGAGGAGGAAAATGGGTTTTACGAATACG---------TAAAGGCCTAGCATCCAGA--
-------------TGC--------------------------------------------------------
------------------------------------------------------------------------
------------------------------------------------------------------------
----------------------------TGGGAGAATCTCATTTTAGCAATGTTA------------GGTGA
ACAGTTT-ATGGTGGG---TGATGAGATATGTGGAGCTGTTGTTTCTTTGAGATTTCAA------GAAGATA
TAATATCAATTTGGAACAAGACTTCATATGATCAAGGGGCTACTAACAGAATAAGAGATACACTACGCAGAG
TATTAAATTT--GCCACCAAATACAATTCTAGAATATAAAACACATAATGAAAGTATCAAATCGGTATCTAG
TGTTTATAAGATG-----------------------------------------------------------
-------ATGATTTTTGAAGGCTGCAGTAATTTTCGTACAAGAATAATATTATCACTCCTTAGTGGTAAACC
AGTTAAAATACGAAATATTCGATCACAAGAAAA---TGAACCTGGACTCCAAGAGTTTGAAGTAAATTTTCT
ACGCTTAGTTGACAAATTAACAAATGGAACTAATTTAGATGTCAATGAGACTGGTACAGACCTATATTTTCA
ACCTGG---TTTACTAATTGGTGGTGCAATAGACCATGATTGTTGTAAATTACGAGGCATAGGGTATTACTT
GGAATTAATTATTATGGTTGCACCCTATTGTAAAAAAGGAATACAAGCCACACTTAAAGGA--GTTACT-AA
TAATCA---AAAAGATCCATCAGTTGATGCTTT---TAAAGCTGGTGCCCTACCAATTCTACAAAGGATATT
GTTATTAGCTACTG------------ATGCCAACATGGAAATTAAAAAACGTGGTATGGAACCAGATGGTGG
AGGCGAAATATATTTTTCATGTGAACCCGTGAAATATACTAAAGCATTACAATTAACAGATTTTGGTAAAAT
AAAAAAAATAAGAGGAACATTTTTTTCATTGAGGGTATCGCCATCAATTTCGAACCGCATGGTTGAAAAAGC
AAAATCAGTGATGCTTAAATTTATTC------------CTGATGTTTATTTTACGGTGGATCACCCAAAAGG
A--AAA-CTATGTGGAAAATCTCCAGGTTTTGGTGCAAATATTGTTGCGTCAACAACTAATGGAATAATATT
AACTGCTGA----TAGTGTTTCACTTCCAT------TTACTGGTCAAAGGAC-------------AACAGCA
GAAGAGGTAGCAGAAAATGTAGCATCAGCTATGCTTGAAGAGATTTGGCGTGGAGGTTG--TATAGATTCTT
CTTTCCAATCTATTGTACTTCTTTACATGGCTCTT---AGACAAAAAGATGTATCTCATGTTGTATTAG-GA
CCATTATCACCCTATACCATTCAATTTCTAAGGCATTTGAAAGAATTTTTTGGGATATCATTTAAATTGGAA
CCA-----------------------TATATTGATTCTAAAAATGAAGA-CTTACGCCAAGGCT--------
---------GTGATTCAAAAATCTT----AGTAACTGGAGTTGGTATTGGCTACAGTAAACTTGTT------
---------------------------------------ATGGGTTCGTTTGACGTCCA--CAGGGTAAATT
TT-TTTTCACCTGAACTACTGTCAATCCAATGCATGGTCGTCGAAAACGAGACTCAAAAAGTAGCTGTAGGA
AGGTCAAACG------CGTCAATTGAAATATGGGACATCT-CTTACAAGCCGCACATCGACAGAGTATTAAT
ATGT---------------------GACAGCAGTGTTGAGGGTCTTGCCTGGTA---CAATGGAAGGTTGTT
CAGCTGCAGTGCA----AATGGCACTGTTACGGAA----CACGACCTGCACAGTCTTTCACCTTTGTATAAC
AAAAC-----------------TGTAACTTCTG-GATCGTGTTGGTGTATAG----CAATTCATAAAAATA-
------GCGGACGTTTAGCCG--------CTGGAA--CTCAAGATG-GTTATATTAATATA------TTTG-
--------AAATAA------CATCAGACGGTTTGACTT--ATGA-------------CAGACTAA-----TG
GACA---AACAAGAAGGTAAG-------------ATAAATTGT---ATTTCTTGGGA-----TTCA---AGT
GGTGAATGG--CTGGTCACAGGT-TCCA--TAAATGCTTTACGTAT-TTACAGCCGAAGAAG-TGG---TCA
TGCTCTACA--------CAAACTT-CCAACT------GGTCA--------------------------AACT
GA----GACAA--TT--------GTGTCATCAAT--AGCAGTTACTAACGATTTCACA------ATTAT---
----TAGTGCTGA----TTCTCGTGG-------TAAATTATG-----TTTTTG---------GG-ATGGAAA
CAA-AGG--CACAAACATTGC-CAA----TTACCAAGCACTT--------AAATC--------AATTGC--A
CTT-ACAGTATG----------TTTAGATG-----------AATCACAGAC-TAAAG-TTTAT----TGCAG
TG-------GGGTTGATCCACTTATTGTATGT---TATGAACTAATATCCATGAAATCTGATATGAGTGTTG
AATGC------------AACAAATGGGTAAG----------AAGTGTACAGC-TAGTGGCACAC-ACAGTAG
AAGTAAGGTCAT---TAGTTCATTTTAAAGGAAAACTATATTCAGGAGGTATTGATGG-----ATATTTATC
AGTG----AGCAGCTATC-------CTCCAAAACATATGGTTAAA-TACCCTCCACTGATGTCTTCAACT--
--------ATATCTCTAGCAACAGAAGCTCGTTATGTGT-TGATGTTAC--ATCTGAGCCATTT---AGATG
TTTGGTATTTGGGCGATAAACATAAGTATGAAAACAAATTA-------------------------------
-----------------TCTAAACTGGTAACCATCAAATATTC------------------------AAAAA
ATGACTATGTACGATGTTCAGCAATCTCACCTGACGGCACATGGGTTGTTTATTCAACTGAAGAAAAACTTA
AAATATTTAGTTTGATTATAGAT---TCCGTTACTAGTGAACCAATGATTAAAAAGACAGGTATTCAACCGG
TTGATTGTGATGTTTCCACTCAGTTGGCGTTTTCGTCTGATAGCAAATACTTGTGGTTTGCTACCAAACATG
AAAATACTTTGGTCTGCTTAGAAATGTCTCACAAGTTCGATTTATCAACTAAGTACTGCATTGATATTACTC
CCTTTT------------------------------------------------------------------
---------TCAAAGACTTAATACATTTATTGGAGGTGTCTAAATGGAATAAATATGTTGTAGCAGCTGATA
TAAAAAGCAATATTGTTGTGTTTAATGAAGGAAAGCATTATTGTA----------------------CTCTA
CCGAAATATCACTGTTCTCCAACAAGCATGAAGATTCATC---------CTACGACAGAAAATCTTGTGATA
GCCTATGCTAATAGAAATG----TTGTGGAATATGATTTAAG------TAGACGAGAATATACTGACTTTTC
AGAA--------------CAATTATTTTTAAACCCGCCTTCAGAGTTAATTAAT------------------
AGATCATTTCCGATCAACTGTATTACATTTGATGCTTCCAGAAATGATTCTATTAT--------TTTTTCAG
ATGATAATACTATTTGTGTCTTGACAAAAGATG---------------------------AAAAACATTCAA
AAAATCCAGAAAAAAAAACTAAGAAGCTAGAATC--------------------------------------
-------------------------TAAACCCATTAAGTTTTCTCTTAAGATTATACAAAATTATGAACACT
TGGT----------------TTTTTTTGACTTTTTAAATCGAGAAGAACTAGTTGCAGTTGA--AGTCAATC
CATGTTCGTTTGTAGAAAAGTTACCAGCTGTATACAAAAAAAAATTGTTTGGCATGACA-------------
------------------------------------------------------------------------
------------------------------------------------------------------------
------------------------------------------------------------------------
------------------------------------------------------------------------
--------------------------------ATGGTTGAAGAACAATGTGTAAAAAGTAATAAATCAATAA
AAATGCAAGCTGTGGCTCTCAGAACATCGAGATCAATCTCAAATGAGGAATGTACTACTAGACAAAAATCTG
ATGTTGGAAGAGCAGCACGTAAAGCTAAACGTATACGATTCCTAGTTAATGGTGATCGATTTTGTAAAGGTG
TTGTGGTAGCAGTAACTCATGAACGATATCGCTCCTTTGACAGTCTATTAGCAGAACTATCAAACATGCTAT
CAGAGAACAAGCACCTACCTAGTGGTGTAAGGGCATTAT---------TTTCAACAGATGGTCATAAAATAT
CTCAACTAGATGATCTCGAAGATGGAAAATTTTATATCTGTTCTGGCGGCAATAATGCCATAAAAAAATTAG
ACTATGCCGCTCTGAACAATGTAAAACCATCTCGGTCTTTGACCAAACTACAATCCACCCATACAGTTTTAA
GCAGCCCGAGTAAACAACCATATCTTA---------------------------------------------
------------------------------------------------------ATATTATAAGGCCTAAAA
TTATATTTGTGGTGAGAAGTGGTACCCGACCTAGAAAAATAATCAGAATG--TTATTGAACAAACGCAATTC
TCCTTCATTTGAACATATTCTTACACTAATAACAGAATCAATAAAATTAGATACTGGTGCCGTCCGTAAAGT
ATATGTATCA---TCTGGATGTCAAATAACACAACTAGAACAATTTTTTG---AGCCTGATGATTTGTTCTT
TGCTTACGGTTCTGAACGAATATCTCAA---GATGATTTGAAATTAGACTTTGAAGAAATGAAAACTGTACA
ATCCCACAAACGTGGACTGAGAAGACCAGCCAATGAACTGAAAAATGGCACACATTGTATGGACGAAAGTGG
TAAGAGAGT---------------------------------ACCTCAGTTACCAAAAACCACTAAAGCGAA
TCGGAGCATAACCAGTTCT-----------------------------------------------------
--------------------------------------ATACCTACCAAAGTTCTAAACAGG----------
-----------------------------TACACTATTGGTGATCGACTTG--------GTGATGGTAATTT
TGCTGTAGTTTATCGGTGTTTTGACAAACG---------AAATAATTCTGAATAT---GCATTGAAAGTAAT
TAAAAAAATAGAAGTCCCTCAAATGAGTCAAAT---GATT------GAAAATGAGCTTTCAATATTGAAAAG
TATA------AGCCATCCAAATATTATTAATTTAATATCTGACCTAGTGACGAACACTGATGTATAC-----
----CTCATCACAGAATTAGTTAGTGGTGGTGACCTATTTGAAGCTATTGCTAAGTGCACAGAC------TT
TTCTGA--GCGTGATATTCGATTGATGACGAGAAATTTGGCTTCAGCTTTGGCATACCTTCATGGATTAGAC
ATTGTACATAGAGATGTGAAACCAGAAAATCTTCTAGT---TGAATATGATATT-------AACGGTCATGT
ATTGCACTTAAAACTGGCAGACTTTGGTTTATCTCAAAAAGT-----------CACCGA------ACCACTG
TACATGGTATGT---GGTACTCCCAC--TTATGTATCCCCAGAAATCCTTACTCAAG------ATGGT----
--------TATGGAGTGAAAA-----TTGATATTTGGGCTGCTGGAGTGATACTATACATACTTTTGTGTGG
ATTTCCACCATT-TGTCAGTGAAAATAACATT---CAAGAAGATTTGTTCAATGACATCCTTAGCGGGACAT
ATGGTTTTCCAGAA---CCTTATTGGGATAATGTGTCTGAAGAAGCTAAAGATTTGGTTTGCTCAATGTTAC
AGTCCAATCCAAGTTTGAGATTTTCTGCTGAAGATGTTCTCGATCATCCATGGTGTGATGAATTTGAATTG-
------------------------------------------------------------------------
------------------------------------------------------------------------
------------------------------------------------------------------------
------------------------------------------------------------------------
------------------------------------------------------------------------
------------------------------------------------------------------------
------------------------------------------------------------------------
------------------------------------------------------------------------
------------------------------------------------------------------------
------------------------------------------------------------------------
------------------------------------------------------------------------
------------------------------------------------------------------------
------------------------------------------------------------------------
------------------------------------------------------------------------
------------------------------------------------------------------------
------------------------------------------------------------------------
------------------------------------------------------------------------
------------------------------------------------------------------------
------------------------------------------------------------------------
------------------------------------------------------------------------
--------------------ATGGCTACCAAACAACA-GAGCCAAAACGCCATCACTCTCAAAGGGTCTGCG
AAATTGGTTATGGACTATTTAAATTTTGGAATTAACAGTATTCTTTTTCAAAGGGGAATATACCCCCCAGAA
TCGTTCAAAACAGAAGAACATTTTGGTCTGTCGATTCTTGTGTCAACCGATAGTAAAATTCAACAGTTCCTA
CAACCCGTCCTTAATCAAATGAAAGATTGGCTGTTAGAACAAA------AAATTCAAAAGATGTCAATGGTA
ATATCCAATGTTAACACCAAAGAAG---TAATGGAACGCTGG--GATTTTAAATTGCAG--TATGAAGGATC
TGGTGATTCAAATCCAGACTC---------------------------AGTTGGGAATAAAGAGCTAACAAC
AATCCAAAAAGAAATTAGAGATGTACTGAGGCAAATTTGTTCTACTGTTAGTTTTTTACCTTTACTTGACTG
--TCCATG-TGCTTTCGATTTG----CAAATATACACTAA------ACCTGATGTAGATGTACCACAAG---
------------------AAT---GGTCTGAAA-CTGCTCCTAGTTA--TATTGCTAATTCTCAAGAGTTAC
AGT---TACGATCATTTTCAACTTCATTGCATAGAATGGACACTGTTGTTAGTTATAAAGCAGACTTT----
--ATGA-ATCAAGCGGAAGTTTCACAGTTGATGTCCAAACTGAGAATACG---CGTTAA------TCCTCGG
CATA-AGAATTT-----AAAATGTCCCGAAGGACCAC---AGGGTCGGTTAAATAAATTGCGTAAAACTGTC
AATGCTCTGTTCAAATACGAACGTTTAGAATTGAATTATA---CGTTGGCTGACGAGACCAGAGGGTACGCA
GAAAGATTGATATCCGAAGCCATCAGGCATGGCGATACACACAAACCAACCATGGAGATGGCCGACTATTGG
ATAGAAGAG-------AAACAGTTGATACATAAATTGTTCAAAGTGTTGGTACCACGGTT---TAATGA--T
TACCAGACT----TCATACACAATGTTATACC--------------------GGGCGCCAAAAG--------
-CTTACC--CA----------GAAAT--T----GTGTATCCT---------CGTTCCGTTTTAGAACTTAGA
GGCAATCCGTTTCCAGCAATTCT---GCCTC-AGCGATCAGA--TCAAAGAA---ATTTTATACATAATGTT
CTATTGGACGAAGCAAAGAAAGCGTAT--------AG-------------GGCTGAGAAAT-----------
------------------------------------------------------------------------
----------------------------------------------------------ATGAGGAGATAACC
AAATCTCTCGAAGAACAACGAGAAGAA---------------------------------------------
------------------------------------------------------------------------
------------------------------------------------------------------------
---------------------------------------------------------------NNNNNNNNN
NNNNNNNNNNNNNNNNNNNNNNNNNNNNNNNNNNNNNNNNNNNNNNNNNNNNNNNNNNNNNNNNNNNNNNNN
NNNNNNNNNNNNNNNNNNNNNNNNNNNNNNNNNNNNNNNNNNNNNNNNNNNNNNNNNNNNNNNNNNNNNNNN
NNNNNNNNNNNNNNNNNNNNNNNNNNNNNNNNNNNNNNNNNNNNNNNNNNNNNNNNNNNNNNNNNNNNNNNN
NNNNNNNNNNNNNNNNNNNNNNNNNNNNNNNNNNNNNNNNNNNNNNNNNNNNNNNNNNNNNNNNNNNNNNNN
NNNNNNNNNNNNNNNNNNNNNNNNNNNNNNNNNNNNNNNNNNNNNNNNNNNNNNNNNNNNNNNNNNNNNNNN
NNNNNNNNNNNNNNNNNNNNNNNNNNNNNNNNNNNNNNNNNNNNNNNNNNNNNNNNNNNNNNNNNNNNNNNN
NNNNNNNNNNNNNNNNNNNNNNNNNNNNNNNNNNNNNNNNNNNNNNNNNNNNNNNNNNNNNNNNNNNNNNNN
NNNNNNNNNNNNNNNNNNNNNNNNNNNNNNNNNNNNNNNNNNNNNNNNNNNNNNNNNNNNNNNNNNNNNNNN
NNNNNNNNNNNNNNNNNNNNNNNNNNNNNNNNNNNNNNNNNNNNNNNNNNNNNNNNNNNNNNNNNNNNNNNN
NNNNNNNNNNNNNNNNNNNNNNNNNNNNNNNNNNNNNNNNNNNNNNNNNNNNNNNNNNNNNNNNNNNNNNNN
NNNNNNNNNNNNNNNNNNNNNNNNNNNNNNNNNNNNNNNNNNNNNNNNNNNNNNNNNNNNNNNNNNNNNNNN
NNNNNNNNNNNNNNNNNNNNNNNNNNNNNNNNNNNNNNNNNNNNNNNNNNNNNNNNNNNNNNNNNNNNNNNN
NNNNNNNNNNNNNNNNNNNNNNNNNNNNNNNNNNNNNNNNNNNNNNNNNNNNNNNNNNNNNNNNNNNNNNNN
NNNNNNNNNNNNNNNNNNNNNNNNNNNNNNNNNNNNNNNNNNNNNNNNNNNNNNNNNNNNNNNNNNNNNNNN
NNNNNNNNNNNNNNNNNNNNNNNNNNNNNNNNNNNNNNNNNNNNNNNNNNNNNNNNNNNNNNNNNNNNNNNN
NNNNNNNNNNNNNNNNNNNNNNNNNNNNNNNNNNNNNNNNNNNNNNNNNNNNNNNNNNNNNNNNNNNNNNNN
NNNNNNNNNNNNNNNNNNNNNNNNNNNNNNNNNNNNNNNNNNNNNNNNNNNNNNNNNNNNNNNNNNNNNNNN
NNNNNNNNNNNNNNNNNNNNNNNNNNNNNNNNNNNNNNNNNNNNNNNNNNNNNNNNNNNNNNNNNNNNNNNN
NNNNNNNNNNNNNNNNNNNNNNNNNNNNNNNNNNNNNNNNNNNNNNNNNNNNNNNNNNNNNNNNNNNNNNNN
NNNNNNNNNNNNNNNNNNNNNNNNNNNNNNNNNNNNNNNNNNNNNNNNNNNNNNNNNNNNNNNNNNNNNNNN
NNNNNNNNNNNNNNNNNNNNNNNNNNNNNNNNNNNNNNNNNNNNNNNNNNNNNNNNNNNNNNNNNNNNNNNN
NNNNNNNNNNNNNNNNNNNNNNNNNNNNNNNNNNNNNNNNNNNNNNNNNNNNNNNNNNNNNNNNNNNNNNNN
NNNNNNNNNNNNNNNNNNNNNNNNNNNNNNNNNNNNNNNNNNNNNNNNNNNNNNNNNNNNNNNNNNNNNNNN
NNNNNNNNNNNNNNNNNNNNNNNNNNNNNNNNNNNNNNNNNNNNNNNNNNNNNNNNNNNNNNNNNNNNNNNN
NNNNNNNNNNNNNNNNNNNNNNNNNNNNNNNNNNNNNNNNNNNNNNNNNNNNNNNNNNNNNNNNNNNNNNNN
NNNNNNNNNNNNNNNNNNNNNNNNNNNNNNNNNNNNNNNNNNNNNNNNNNNNNNNNNNNNNNNNNNNNNNNN
NNNNNNNNNNNNNNNNNNNNNNNNNNNNNNNNNNNNNNNNNNNNNNNNNNNNNNNNNNNNNNNNNNNNNNNN
NNNNNNNNNNNNNNNNNNNNNNNNNNNNNNNNNNNNNNNNNNNNNNNNNNNNNNNNNNNNNNNNNNNNNNNN
NNNNNNNNNNNNNNNNNNNNNNNNNNNNNNNNNNNNNNNNNNNNNNNNNNNNNNNNNNNNNNNNNNNNNNNN
NNNNNNNNNNNNNNNNNNNNNNNNNNNNNNNNNNNNNNNNNNNNNNNNNNNNNNNNNNNNNNNNNNNNNNNN
NNNNNNNNNNNNNNNNNNNNNNNNNNNNNNNNNNNNNNNNNNNNNNNNNNNNNNNNNNNNNNNNNNNNNNNN
NNNNNNNNNNNNNNNNNNNNNNNNNNNNNNNNNNNNNNNNNNNNNNNNNNNNNNNNNNNNNNNNNNNNNNNN
NNNNNNNNNNNNNNNNNNNNNNNNNNNNNNNNNNNNNNNNNNNNNNNNNNNNNNNNNNNNNNNNNNNNNNNN
NNNNNNNNNNNNNNNNNNNNNNNNNNNNNNNNNNNNNNNNNNNNNNNNNNNNNNNNNNNNNNNNNNNNNNNN
NNNNNNNNNNNNNNNNNNNNNNNNNNNNNNNNNNNNNNNNNNNNNNNNNNNNNNNNNNNNNNNNNNNNNNNN
NNNNNNNNNNNNNNNNNNNNNNNNNNNNNNNNNNNNNNNNNNNNNNNNNNNNNNNNNNNNNNNNNNNNNNNN
NNNNNNNNNNNNNNNNNNNNNNNNNNNNNNNNNNNNNNNNNNNNNNNNNNNNNNNNNNNNNNNNNNNNNNNN
NNNNNNNNNNNNNNNNNNNNNNNNNNNNNNNNNNNNNNNNNNNNNNNNNNNNNNNNNNNNNNNNNNNNNNNN
NNNNNNNNNNNNNNNNNNNNNNNNNNNNNNNNNNNNNNNNNNNNNNNNNNNNNNNNNNNNNNNNNNNNNNNN
NNNNNNNNNNNNNNNNNNNNNNNNNNNNNNNNNNNNNNNNNNNNNNNNNNNNNNNNNNNNNNNNNNNNNNNN
NNNNNNNNNNNNNNNNNNNNNNNNNNNNNNNNNNNNNNNNNNNNNNNNNNNNNNNNNNNNNNNNNNNNNNNN
NNNNNNNNNNNNNNNNNNNNNNNNNNNNNNNNNNNNNNNNNNNNNNNNNNNNNNNNNNNNNNNNNNNNNNNN
NNNNNNNNNNNNNNNNNNNNNNNNNNNNNNNNNNNNNNNNNNNNNNNNNNNNNNNNNNNNNNNNNNNNNNNN
NNNNNNNNNNNNNNNNNNNNNNNNNNNNNNNNNNNNNNNNNNNNNNNNNNNNNNNNNNNNNNNNNNNNNNNN
NNNNNNNNNNNNNNNNNNNNNNNNNNNNNNNNNNNNNNNNNNNNNNNNNNNNNNNNNNNNNNNNNNNNNNNN
NNNNNNNNNNNNNNNNNNNNNNNNNNNNNNNNNNNNNNNNNNNNNNNNNNNNNNNNNNNNNNNNNNNNNNNN
NNNNNNNNNNNNNNNNNNNNNNNNNNNNNNNNNNNNNNNNNNNNNNNNNNNNNNNNNNNNNNNNNNNNNNNN
NNNNNNNNNNNNNNNNNNNNNNNNNNNNNNNNNNNNNNNNNNNNNNNNNNNNNNNNNNNNNNNNNNNNNNNN
NNNNNNNNNNNNNNNNNNNNNNNNNNNNNNNNNNNNNNNNNNNNNNNNNNNNNNNNNNNNNNNNNNNNNNNN
NNNNNNNNNNNNNNNNNNNNNNNNNNNNNNNNNNNNNNNNNNNNNNNNNNNNNNNNNNNNNNNNNNNNNNNN
NNNNNNNNNNNNNNNNNNNNNNNNNNNNNNNNNNNNNNNNNNNNNNNNNNNNNNNNNNNNNNNNNNNNNNNN
NNNNNNNNNNNNNNNNNNNNNNNNNNNNNNNNNNNNNNNNNNNNNNNNNNNNNNNNNNNNNNNNNNNNNNNN
NNNNNNNNNNNNNNNNNNNNNNNNNNNNNNNNNNNNNNNNNNNNNNNNNNNNNNNNNNNNNNNNNNNNNNNN
NNNNNNNNNNNNNNNNNNNNNNNNNNNNNNNNNNNNNNNNNNNNNNNNNNNNNNNNNNNNNNNNNNNNNNNN
NNNNNNNNNNNNNNNNNNNNNNNNNNNNNNNNNNNNNNNNNNNNNNNNNNNNNNNNNNNNNNNNNNNNNNNN
NNNNNNNNNNNNNNNNNNNNNNNNNNNNNNNNNNNNNNNNNNNNNNNNNNNNNNNNNNNNNNNNNNNNNNNN
NNNNNNNNNNNNNNNNNNNNNNNNNNNNNNNNNNNNNNNNNNNNNNNNNNNNNNNNNNNNNNNNNNNNNNNN
NNNNNNNNNNNNNNNNNNNNNNNNNNNNNNNNNNNNNNNNNNNNNNNNNNNNNNNNNNNNNNNNNNNNNNNN
NNNNNNNNNNNNNNNNNNNNNNNNNNNNNNNNNNNNNNNNNNNNNNNNNNNNNNNNNNNNNNNNNNNNNNNN
NNNNNNNNNNNNNNNNNNNNNNNNNNNNNNNNNNNNNNNNNNNNNNNNNNNNNNNNNNNNNNNNNNNNNNNN
NNNNNNNNNNNNNNNNNNNNNNNNNNNNNNNNNNNNNNNNNNNNNNNNNNNNNNNNNNNNNNNNNNNNNNNN
NNNNNNNNNNNNNNNNNNNNNNNNNNNNNNNNNNNNNNNNNNNNNNNNNNNNNNNNNNNNNNNNNNNNNNNN
NNNNNNNNNNNNNNNNNNNNNNNNNNNNNNNNNNNNNNNNNNNNNNNNNNNNNNNNNNNNNNNNNNNNNNNN
NNNNNNNNNNNNNNNNNNNNNNNNNNNNNNNNNNNNNNNNNNNNNNNNNNNNNNNNNNNNNNNNNNNNNNNN
NNNNNNNNNNNNNNNNNNNNNNNNNNNNNNNNNNNNNNNNNNNNNNNNNNNNNNNNNNNNNNNNNNNNNNNN
NNNNNNNNNNNNNNNNNNNNNNNNNNNNNNNNNNNNNNNNNNNNNNNNNNNNNNNNNNNNNNNNNNNNNNNN
NNNNNNNNNNNNNNNNNNNNNNNNNNNNNNNNNNNNNNNNNNNNNNNNNNNNNNNNNNNNNNNNNNNNNNNN
NNNNNNNNNNNNNNNNNNNNNNNNNNNNNNNNNNNNNNNNNNNNNNNNNNNNNNNNNNNNNNNNNNNNNNNN
NNNNNNNNNNNNNNNNNNNNNNNNNNNNNNNNNNNNNNNNNNNNNNNNNNNNNNNNNNNNNNNNNNNNNNNN
NNNNNNNNNNNNNNNNNNNNNNNNNNNNNNNNNNNNNNNNNNNNNNNNNNN---------------------
------------------------------------------------------------ATGGACCGCTCA
AGAAAGAAAGTCGATTTAGGGTCTCAAATCCAAATAAAATTCATTACAAAACAAGAAATTTATGCTGTACCA
GAATTTCCTTTTGCTGTTGATTCAAAAATCCAATGTGAAAATTTGAACAAACTAGTGAATGAGTTATTGAAA
GATAAATTATCTGACGATAATGGAGTTGTGAAAAAGGTTGATTTTGATTTTTTGGTCAATGG---TGAATTA
CTGCGCACTCCTTTGGATATTCATTTGT------CACACAAAAATGTATCT------AGTGAAAGCAATGTG
GTTGTTGAATACATGGAAGCTACTCCTTCACCCGAACCAATGGATTGCCTTATACATGATGACTGGGTATCC
GCTATACATTCTATGGGACCTTGGATCATAACAGGATGTTATGATAATTCAATTCATATATGG---------
------ACAAACAAAGGGAAACATAAAACAGGTATATCAGGGCATA---CTGGTCCTGTGAAAGCAGTACAA
TGGATATCTGTTTCAAATGATTCCGCAACATTTGTTAGTGGTTCTCAAGATCAATCAATTAGAGTTTGGGAT
TGG-GATATAAAAAAAGGA--ACTACCAATTGTTTACAAATTGGCCGTGGACATGAAAGATCCGTTGAATGT
ATAAGTGTTAGTCCAGATTCAA------CCAGATTTGCTACTGGTGGATGGGACACTATGTTGAAAATTTGG
TCA------------------TCA----------------------GATCCAAATTATGAGCCTG-------
-----CTGATAAACCTGCTAAG---AAACTAAAAT---CCGAAA------------------CAAAAATT--
-ATGCCTCCAATCATGACATTAAAAGGCCACAAAGAAAATATATCATCTGTTC--AGT----------TTAT
TAACAACTCTGATC---TAATAACAGCTTCTTGGGATCATACTATAAAACATTGGGATG------------G
AGAGATAGGTG-GAATCAAAACCGAAATTGTTGGTAACAAATCATTTTTCAATCATGATTACTCAGATTTGA
AT---GGATCTGTAATCACGTGTTCATCTGATAGACATATTAGATTATATGATCTAAGATCAAAAGAGGG--
-ATC------ATTAGTTAAAGGTACCTACTC-TTCACACACACAATGGGTGACCACTGTCAGATGGTCTAA-
--ATCAGAAGAATATCAGTTTGTATCTGGTGGTTATGATAATCAAATGAAATTGTGGGATACTAGAAGCCCT
AAAGTACCATTGTTTGAATTAACGGGCCACG------------AAGAGAAAGTGATGTGCAGTGATTGGTCA
AATCAAAAATTAATACTGTCCGGTGGAGCTGATAATACTGTTA------GAATTTTT-------AAAA----
-----------ATAAAAATGTTAAAACCGAT-----------------------------------------
------------------------------------------------------------------------
---------ATGCCATTTATATCGAAGGATTGGCGATCTCCA----------------------------GG
GGAAGTATGGGTGAAAACAGAAGAAGGATGGGAAAAAAAGAAAATCCTGGAATGCTGCAATTTTTTACTAGG
ACAACAAGATAATTTATTGACCAGATATTCTGTTTCTGACCATACTGACGTAGAGAAGACTGATGATATTGA
TAACTGGAATGAAGATGAAAATTCCGAGGAAAAAGAAAACAAAGGCTCTACTAACCATTTTAAACGTCCCAG
AACTAAATATTCTAGTGAAAGTCAGTATGATGGTGTTATCCAGCC----TCAT-------------------
TGTCACATTACAATAAAATGTACAAAAG-AGATTG-CAGGGTTT-------AATGGTTTAAGTGAGGCACTC
AAACGATTAGACTTTCGTTCTGCTGTACACGATGTTCGTCGTTTTCACTATATTTGTAAACTTCTTGATCTC
CTAGTATCTCATA---GACTAAATGCATTGTCTGGTTGTGCTCAAAGGGTCCTCTTTAATATAATTGAAGAA
GTTGCTCACCAAGTGTCTCAAAGTCAACAAAA---CAAACATATGTTGGACCGTCTTTTAGGACAACTTCGT
G---AAGTTGTTGAATGTG---------CTTGTTGGGGCAGACCACTGGGATCAACTATTTTATGGGAACAA
CACTTGACTACTATTAACCGTATTCATGAAATAGC---TGATCAAATAGA------------AATTCGTCAA
CCT---GGTGATAATGAAG--GACCACAA------TTTGAACAACTTCCAGAGGAGTGTGTTCGTGAGGTTT
TGTTACGATTAGCTGATCATCGGGATCTGGAGCGTTCAGCACATGCATGGGGAGTAATGGCACGT------T
TAGTGGATGAATTACGTATTTGGCGTGAGTTATGTCAATTTCACTTTAGTCCACGTCAAATACAGTCTGTGA
TTGATATCTCACCGAGTACCAGTGAA----------------------------------------------
------------------------------------------------------------------------
------------------------------------------------------------------------
------------------------------------------------------------------------
------------------------------------------------------------------------
------------------------------------------------------------------------
--------------------------------------------GACTGGCAGCTTATATATCACAAGTTAA
GAAAATGTTATGGATTACGAGAAG------AATATGCTGAAATGATACAGCTATGCCGAAATTGTCGATGTT
TGTTCTGGAATAGTATTGGACATCCATGTATTGCA-------------------------------------
------------------------------------------------------------------------
------------------------------------------------------------------------
-----------------------------------------------------------------------G
ACAC--------------------------------------------------------------------
------------------------------------------------------------------------
------------------------------------------------------------------------
------------------------------------------------------------------------
--------------------------------TGATCCTCATTTTATGGAAAAACTT---------------
------------------------------------------------------------------------
------------------------------------------------------------------------
--------------------------------------------------------------------GAAG
ATGTTGA------------------------------------------------------------TAAGA
ATTCATTGTATG------TACCTATACCACCACAAGCTTTTCTTAAATTTTTTTCACTA-------------
------------------------------------------------------------------------
------------------------------------------------------------------------
--------------------------------------------------------NNNNNNNNNNNNNNNN
NNNNNNNNNNNNNNNNNNNNNNNNNNNNNNNNNNNNNNNNNNNNNNNNNNNNNNNNNNNNNNNNNNNNNNNN
NNNNNNNNNNNNNNNNNNNNNNNNNNNNNNNNNNNNNNNNNNNNNNNNNNNNNNNNNNNNNNNNNNNNNNNN
NNNNNNNNNNNNNNNNNNNNNNNNNNNNNNNNNNNNNNNNNNNNNNNNNNNNNNNNNNNNNNNNNNNNNNNN
NNNNNNNNNNNNNNNNNNNNNNNNNNNNNNNNNNNNNNNNNNNNNNNNNNNNNNNNNNNNNNNNNNNNNNNN
NNNNNNNNNNNNNNNNNNNNNNNNNNNNNNNNNNNNNNNNNNNNNNNNNNNNNNNNNNNNNNNNNNNNNNNN
NNNNNNNNNNNNNNNNNNNNNNNNNNNNNNNNNNNNNNNNNNNNNNNNNNNNNNNNNNNNNNNNNNNNNNNN
NNNNNNNNNNNNNNNNNNNNNNNNNNNNNNNNNNNNNNNATGTTTATTGACAAAAGCATCTGTTTGTTACAA
ATCATGGGAAATTGGAC---------TAGTTGTTGCTCATACAGCAGCCCCTTGTCTAGGCGCAAG------
------------------GATGCCAACGGCGCTATAAATGAATTCACGCAAGAGG---GCGAG---------
---G----AGAGTGT---------------------------------------------------------
---------------------------------TG--GGAACTTACAGCACATTAGTGAACGCGAGC---AT
GACG---ACTGGAACACTGACCCATCTGTTCATCCAAAAGTTGCTACAATATTTTTAGAAAGATCAAAAG--
----TTGAA---AA---TGGT------TTAACAAGAAAACAAAGTCAGTCT---------CAGAT-------
--TGTAGA------------------------------------------------------------CTTC
AGATCT------CTAAAAAAAAGTAGT-TCATGTTCAACTATATATTTAGATGATAGTACAGTATCTCAACC
AAATCTAAAAAATACAGTAAAATGTGTAGCACTTGCAATCTACTATCATATAAAAAATAGAACTTCT-----
GAAAGACAAATTGAAATTTTTGATGAAAAATTGCATCCTTTAACTAGGG------------ATAGAGTACCT
GATAACTATGATGTTCATAGTCCAGAACATCGTCATATATATAAATTTGTTCGAACATTATTTAATGCTGCA
CAATTAACTGCTGAGTGTGCTATTATAACATTAGTTTATTTAGAAAGGTTATTAACTTATGCAGAAGTTGAT
ATAACGCCTGCCAATTGGAAAAGAATCGTTCTTGGGGCAATTTTGTTGGCTTCAAAAGTATGGGATGATCAA
GCTGTATGGAACGTAGATTATTGTCAAATTCTTAAAGATATAACAGTAGAAGATATGAATGAATTAGAACG-
---TCAATTCCTTGAGATGCTACAATTTAACATTAATGTTCCATCCAGTGTTTATGCCAAATATTATTTTGA
TCTACGCTCATTGGCTGAAGACAATGAATTGACATT---CCCGGC---------AGAACCATTAAGTAAAGA
ACGAGCTAAAAAACTAGAAGCAATGTCTAGAGTATTTGAAGATAAGATAACAGCTGAATTTCTGAAA---AA
TGGTATA---------AAAAAATGGTCTAGTCTAGATAATGTGAGC----------------AGTAATACAG
TTGCTCGTAAAAGTGTTGCTATATTATCTATGTTTTATATTATTGGAGTAGGTTTAGGGGACGTCAAAGACA
TCACAGTTCGAGGTCTCGAAATCGTCCGAAGTGCTAAACGAGTGTACTTAGAATCGTATACATCCATATTAC
CAGAGAA---CAAACTTCAACTGGAAAATTTTTATGAGAGGCAA---TTGATTGAAGCAGACCGAGAGCTAG
TTGAACAAGGTGCAGAT------GAAATATTAGACAAAGCAGACGAGGACAAT---GTAGTTTTACTTGTGG
TTGGTGATCCTTTTGGTGCAACTACACATGCTGATATATTGTTGAGGGCACGAGATTTAAATATTGACACTA
AAGTGATTCATAATGCTTC-TATTATGAACGCTATTGGATGTTGTGGACTTCAGCTATATCATTTTGGAGAA
ACAGTGTCTATACCTT-----TCTGGACAGATGTTTGGAA----ACCTTCAAGTTTCTTAAAAAAAATTAAT
CAAAACAAATCAAATGGATTACACACTTTATGTTTACTCGATATTCAAGTTAAAGAACCAACATGGGAAAGT
ATTACAAAAAAGAAAAA---AGAATATCAGCCATCAAGATTTATGGAAGTGAAACAAGCCTGCTCGCAATTA
TTACAAATTAT---------TGACAGCAATGAATTTGATGGAGAAAACT-----------------------
----ATGTTACAAGAGAAAGTTTATGTGTGGGTGCAGCACGTATTGGATGGCCAGATCAAAAAATTGTAGCG
GCGACATTAGCTGAAAT---GGCCAATGTGGATATGGGATCACCATTACATTCTATTGTTATTGTTGGT---
---ACACTACATCCACTGGAAGAACAGTTTCTTAAACAGTTTTATATTGAAAGCAAA---------------
---------------------------ATGCCCGCCGTCATATCCAAATACCTGGACGGACGGATAA-----
----------------TCCGACGGGACAATGTCAGCAAGGGCGTGCTGGCCGCGGCCGTGTTGCTGTACGGC
TGCAAGATTGGTTACCCAATCGTGTTGAAAGTGT--------------------------------------
--GCGGTGCCGGCGGAGGAAAGGGCGACAAAGGACCCGACGGCGGACCTCGGCGACCGTCGGGCGAGTCCAA
CGACAACAACAACACCAAGGGGTCCACGGCGACCTCTGCCGTTTCCGCGGTCGGGGGCGGCAAGAGGTCGTC
GGCCGGCAAGAGGACTAGAGCCGCCGGCCCGGGCATCAACCGCGAGTTCCTGATCCAGCTCAAGAAGCTGCT
CCGGCTCATGGTGCCCGGCTTCTGGACGCCCGAGGTGGGCCTGCTGTCCATGCACACGGTGGCCCTGATATG
CCGCACGTTCATGTCCATAT------------TCGTGGCCACCATGGAGGGCAAGATGGTCAAGTTCATCGT
CCGCCGGGACGTGCCAAACTTCGGGCTGATGCTGCTCAAGTGGCTGCTATGCGCCCTGCCCGCCACGTTC--
-CTCAACTCCATGATCCGGTACCTGGAGTGCAAACTCGCCCTGGCTTTCAGGACTCGGCTGGTCAACCACGC
TTACGGTATGTACTTCAAGGACCAGACTTACTATAGGGTGAGCAACATGGACGGCCGGATCGAGAACGCT--
-GACCACCGGCTAACGGACGACATCACGGCGTTCACGTCGTCCGTGGCGCACCTGTACTCGCACCTGACCAA
GCCGCTGTTCGACTGCGCACTGATCGCGCTCACCTTGGCCAGGAGCAGCAAGCAAATGGGCGCCGCCGTTGT
TCCAGGACCTTTATTGGCCATCGTCGTCATCAGCATCACCGGACAGATACTGCGAATGCTGTCGCCAAAATT
CGGTTCCTTAGTCGCCGTGGAGGCGGACAGGAAGGCCTACCTCCGTCACATCCATTCCAGGGTCATCACGAA
TGCCGAAGAGATCGCGTTCTACGGTGGTCACAAGGTGGAAATGATACATTTGCAAAATGCTTATCAGTCGTT
GGTCCGA--CAC----ATGAAT-GTGATATTCTCGCAAAGACTATGGTACGTGGTCCTAGAACAGTTCCTCA
TGAAATACGTATGGAGCGGAACCGGAATGGTCGTCGTGTCGTTACCGATAATAACTAGCTCA----------
--------------AGAGTAGCAGAACTCAACGATTCT---------CCCGATGGAGGAGTGAGCGAG-CGG
ACTCAATACCTGACCACGGCGAGAAATCTGCTGGCTTCCGGGGCCGATGCCGTCGAGAGATTAATGACTTCA
TATAAGGAAATTGTCGAGCTTGCCGGCTACACTTACAGGGTAGGCGCCATGCTCGACGTTTTCAACGACGTC
AGCAAGTGTAAATACCGCCG-------AAACGGTTTGGCCAACGGAAAAGTACAC-----------------
-------------AAGACGTTACCGAAATTGCACTACAACAAGGAC---GGACAACTAGTGATCAGAGGCGT
CGTGAAAAACAGT---------CCGGACGGCAGCATATCGCTGTACGACGTGCCCATAGTGACGCCTAACAG
CGACG---TGGTCGTGTCCAGCCTGACGATGACGATGAAGCCCGGCGAACACCTGCTGATCACCGGCCCCAA
-CGGATGCGGTAAATCGT-CTCTGTTCAGGGTCCTAAGTGGGCTGTGGCCCGTCTACGCCGGC-ACGCTA-A
TCA-------GGCCGCCGAACTGTTG----------------------------------------------
-----CATGTTTTACATACCGCAGAGGC-CGTACATGACAATAGGCAGTCTGAAAGAACAA-GTCATTTACC
---CGGACACTCTTTCGGACATGCTGATCAAAGGCATAACCGAACAAGACTT---GGAAGCGTGCCTGGCCC
AAGTCCACTTATCCCATCT--GGTACAGAGGGAAG---GCGGCTGGGACGCGACTGCCGACTGGAA------
AGACGTCCTGTCCGGTGGCGAGAAACAGAGGATGGCCTTTGCCAGAATCTTTTACCACAAACCATCGTTTGC
CCTGCTGGACGAGTGCACCAGTGCTGTGAGCATAGATGTCGAAAGTGACATGTACCAGTCAGCCAAGGACTC
CGGTATCACACTGCTCACTATTACCCACA---GGCCGTCCTTATGGAAATTCCATTCGCACATATTGCACTT
CGACGG---CGAAGGTGGATGGAAAATTTCAACACTAGGA--------------------------------
-------------------CAAAAGGAAAAAGA---------------------------TACCGGAATATT
AGCCATCGAACAACCGAAAGATAAATTAGTGAACGGAATTTCT-----------------------------
-------------------------------------------------ATGTCTATTGAAATTGAGTCTGC
TGATGTCATCCGACTTATACAGCAATATCTGAAGGAATCAAATCTAATGAAATCTCTTCAAACCCTTCAAGA
AGAAACCAGTGTATCGTTGAACACAGTAGATAGTATCGATGGGTTTGTTGCAGATATACACAACGGGCATTG
GGATACAGTATTAAAAGCAGTACAGTCATTAAAATTACCTGATAGTAAATTAATTGATTTGTACGAACAAGT
TGTATTTGAACTAATAGAGTTACGTGAACTAGGAGCTGCTCGATCACTTTTACGTCAAACAGATCCTATGAT
TGCTTTAAAACAACATGAACCTGATCGTTATATACACCTTGAAAACCTTTTAGCTCGGTCTTATTTTGATCC
TCGTGAAGCATATCCTGAAGGTACATCCAAAGAAAAACGTAGAATTGCTATTGCCCAATCCTTAGCTGGTGA
AGTATCTGTAGTTCCATCATCAAGACTATTAGCATTGTTAGGCCAAGCATTAAAGTGGCAACAACATCAAGG
TCTTCTACCTCCAGGTACTTCAATTGATTTATTTAGAGGTAAAGCTGC---AGTTCGAGATCTAGAAGAAGA
AACATTCCCAACTCAATTATTCAAGCAAATTAAATTTATCCAAAAGAGTCACGTAGAATGTTCTAGATTTTC
ACCAGATGGCCAGTTTTTAGTGACTGCCACTGTAGATGGATTTATCGAAGTATACAATTTTGTTACAGGAAA
AATAAGAAAAGATCTTAAATATCAAGCTCAAGATAATTTTATGCTTATGGAAGATGCTGTACTAAGTCTAAA
TTTTTCTCGCGATAGTGAAATGTTGGTGTCTGGCTCTCAAGGAGGAAAAGTGACT---------------GT
TTGGAAAATAATGACTGGACAAGTGATGCGGAAATTTGAAAAAGCTCATGTACTTGGAATTACTTGTGTACA
ATTTTCTCGAGATAATACTCAAATTTTGACAGGTTCATTTGACATGACTATAAGAATTCATGGCTTGAAATC
TGGCAAAACACTTAAAGAATTTAGAGGACACACATCATTTGTTAATGAAGTTGTATATACTGTTGATGGTCA
TAGTATAATCAGTGCGTCTAGTGATAGCACTGTAAAAGTATGGAGTGTGAAAACCACAGAATGTACACACAC
CTTTAAGTC---CAT---------GGGA---GCAGC------CGATGTGGCTGTTAACAATGTGCATCTTTT
CCCTAAAAATCAAGATCATTTTGTTGTTTGTAACCGTTCAAACACCATTGTAATTATGAATATGCAAGGCCA
AATTGTCAGATCATTTACAAGTGGTAAACGTGAAG------GTTGCAATTTTGTATGTTCCACGGTGTCACC
TAGGGGAGATTGGATATATGCAGTTGCCGAAGATTATAATTTGTACTGTTTTTCTTTGAACAGTGGAAAATT
GGAAAAAACCTTACAAATACACGAAAAAGATGTTATTGGACTAGCACACCATCCTCATCAAAATTTATTATG
TACCTACTGCGAAGATGG-----TATGGTACGATTATGGAAACCTNNNNNNNNNNNNNNNNNNNNNNNNNNN
NNNNNNNNNNNNNNNNNNNNNNNNNNNNNNNNNNNNNNNNNNNNNNNNNNNNNNNNNNNNNNNNNNNNNNNN
NNNNNNNNNNNNNNNNNNNNNNNNNNNNNNNNNNNNNNNNNNNNNNNNNNNNNNNNNNNNNNNNNNNNNNNN
NNNNNNNNNNNNNNNNNNNNNNNNNNNNNNNNNNNNNNNNNNNNNNNNNNNNNNNNNNNNNNNNNNNNNNNN
NNNNNNNNNNNNNNNNNNNNNNNNNNNNNNNNNNNNNNNNNNNNNNNNNNNNNNNNNNNNNNNNNNNNNNNN
NNNNNNNNNNNNNNNNNNNNNNNNNNNNNNNNNNNNNNNNNNNNNNNNNNNNNNNNNNNNNNNNNNNNNNNN
NNNNNNNNNNNNNNNNNNNNNNNNNNNNNNNNNNNNNNNNNNNNNNNNNNNNNNNNNNNNNNNNNNNNNNNN
NNNNNNNNNNNNNNNNNNNNNNNNNNNNNNNNNNNNNNNNNNNNNNNNNNNNNNNNNNNNNNNNNNNNNNNN
NNNNNNNNNNNNNNNNNNNNNNNNNNNNNNNNNNNNNNNNNNNNNNNNNNNNNNNNNNNNNNNNNNNNNNNN
NNNNNNNNNNNNNNNNNNNNNNNNNNNNNNNNNNNNNNNNNNNNNNNNNNNNNNNNNNNNNNNNNNNNNNNN
NNNNNNNNNNNNNNNNNNNNNNNNNNNNNNNNNNNNNNNNNNNNNNNNNNNNNNNNNNNNNNNNNNNNNNNN
NNNNNNNNNNNNNNNNNNNNNNNNNNNNNNNNNNNNNNNNNNNNNNNNNNNNNNNNNNNNNNNNNNNNNNNN
NNNNNNNNNNNNNNNNNNNNNNNNNNNNNNNNNNNNNNNNNNNNNNNNNNNNNNNNNNNNNNNNNNNNNNNN
NNNNNNNNNNNNNNNNNNNNNNNNNNNNNNNNNNNNNNNNNNNNNNNNNNNNNNNNNNNNNNNNNNNNNNNN
NNNNNNNNNNNNNNNNNNNNNNNNNNNNNNNNNNNNNNNNNNNNNNNNNNNNNNNNNNNNNNNNNNNNNNNN
NNNNNNNNNNNNNNNNNNNNNNNNNNNNNNNNNNNNNNNNNNNNNNNNNNNNNNNNNNNNNNNNNNNNNNNN
NNNNNNNNNNNNNNNNNNNNNNNNNNNNNNNNNNNNNNNNNNNNNNNNNNNNNNNNNNNNNNNNNNNNNNNN
NNNNNNNNNNNNNNNNNNNNNNNNNNNNNNNNNNNNNNNNNNNNNNNNNNNNNNNNNNNNNNNNNNNNNNNN
NNNNNNNNNNNNNNNNNNNNNNNNNNNNNNNNNNNNNNNNNNNNNNNNNNNNNNNNNNNNNNNNNNNNNNNN
NNNNNNNNNNNNNNNNNNNNNNNNNNNNNNNNNNNNNNNNNNNNNNNNNNNNNNNNNNNNNNNNNNNNNNNN
NNNNNNNNNNNNNNNNNNNNNNNNNNNNNNNNNNNNNNNNNNNNNNNNNNNNNNNNNNNNNNNNNNNNNNNN
NNNNNNNNNNNNNNNNNNNNNNNNNNNNNNNNNNNNNNNNNNNNNNNNNNN---------------------
------------------------------------------------------------------------
---------------------------------------------------------------------ATG
CCGTCGGGTCAACCATTACCGCCCAAAGAAAATTCCTTGTTTAAACGAATTCTAAGATGCTACGAACAGAAA
CAATATAAAAATGGACTTAAATTTGCAAAACAGATTTTGTCGCA----------------------------
--------------TCCAAAGTTTTCCGAACATGGAGAAACTTTGGCTATGAAAGGACTTACTTTAAATTTT
CTTGGCCG----------------------------------------------------------------
----------------------------------AAAAGATGAGGCATATGAGCATGTTCGACGGGGACTTC
GTAATGATCTCACTTCACATGTTTGCTGGCATGTTTATGGTTTATTGCAAAGATCAGATAAGAAGTATGATG
AAGCTATTAAATGTTATAGAAATGCATTGAAATGGGAAAAAGACAATATTCAAATTTTACGAGATTTGTCAC
TGCTACAAATTCAAATGAGAGATTTGGAAGGATATCGAGACACAAGATATCAACTGTTCATGTTGCGGCCAA
CTCAAAGGGCGTCGTGGATAGGTTATGCTATGGCATATCATCTATTAAACGATCATGATATGGCTTTGAAAA
TTTTGGAAACCTTTAGGAAAACCCAAATGGTTTCT---------------GCTCCATTTGATTTTGAGTATA
GCGAACTTCTTTTGTATCAAAATATGGTTATTCAAGAATC---------------------CGGTGGAGTAT
TGGATGCCATCAAACATTTAGATATGTATAAAGAAAATATTTTTGATAAATTAACAGTCTTAGAGATTTATG
GTTCATTATACTTACAAATGGGAGAATATCATTTAGCTACATTGTGTTATGAAAAATTACTACGAAGAAACC
AAGAAAATACACCTTACTATTTAATGATTAAAGAAGCTAAGCAACT---GCATAATGATGAATGTGTTTATA
ATATGCTATGTGGTTATCGGAAAAAGTTTCCTAAAGCATTGGCTCCTAAACGATTATGTTTAACTTTTGCAA
CAGG---AAATGCATTCCAAAGTGAAGTTGATTCATACTTAAGAGCTGGTTTCCATAAAGGTGTTCCACCGT
TATTTGTAGATTTACGGTCTTTATATAAGAATAAACATAAAGTACAAATAATAGAAAGTCTATTGGAGTTGT
AT-----GTAAATAATTTGACAAAGTTCAGTTCATTTGATAGTGA---AGATACTTCTTGTAA---------
------AGAACCTGCTTCTGCATTGTTGTGGGTCTATCACTATTTGGCTCAACATTATGATTACCTGGATGA
TATACAAAAGGCATTAACTTACATTGATATGGCAATTGCACACACACCAACTTTAATTGAATTATTTGTCAC
AAAAGGAAGAATATTTAAACATGCTGGTGATGCTTATGAAGCATATAAATGGCTAGATGAAGCACAAGGCTT
GGACACAGCTGATAGATATATTAATTCAAAATGTGCAAAATACATGTTGCGTGCAAATCTTATTAAGGAGGC
AGAAGAAACATGCTCCAAGTTTACAAGGGAAGGTGTTTCGCCTATGGAAAATTTAAACGAGATGCAATGTAT
GTGGTTCCAAACTGAGTGTGCATTGGCCTATCAGCGGCTAGGAAAATGGGGTGAAAGCTTGAAAAAATGTCA
TGAAGTCGATAGGCATTTTACTGAGATTATTGACGACCAATTTGATTTTCATACATACTGCATGCGTAAAAT
GACTCTAAGGTCATATGTGAATTTATTAAGGCTCGAAGATGTATTACGTTCTCATCCATTTTACTTCAGAGT
GGCACGATGTGCAATACAAGTATACTTACATATTCATGATAAACC------TCCGACTGATGCATCAT---C
TAGTAATGAATTGGATACAGGAAACTTGGCTCCAGGACAGTTAAAAAAA---ATGTTGAATAAGCAAAGAAA
AGCACAA---CGAAAAGCCCAAGAAG----AAAAAGCTCAA-----GCATT---------------------
----------AGCAGCTCAAGAAAAACGAGATATGCATAAAAACC---GACAACAG---------------G
TAACTAATACCAGCGATGAGGCTGATGCATTGCCATTGGATGAACTACTTCCAGAAAAGTTGGAAAGAGTGG
AAGATCCTTTGGAACAATCAATCAAGTTCTTGAAACCGCTTCAAGAACTCGCTTCAGATAATATTGAAACTC
ATTTAATGGCATTTGAAATTTATTACAGAAAAGATAAGCTTTTGTTGATGCTGCAAAGTATCAAAAGAAGTC
ATCGTATTTGTCCAGATCATCCAATGTTTCACAGTTGCCTAATTAGATTT------------------ATGG
AAAAATT------ATTGAAGCTAGACAA------CATTCAAGAAGAAATGCAATTGGTGCTTGATAAACAAT
TAGAACCAATAGTGGGTGGA---ATGTCAGCTGCAGAAATCAATTCACAGTTTC---TCAATAAACACCAAA
AATCATTGCCAGCTTTAGTGCAGGGTTTGAAAATGAAGTATAAACTTGATAATAGTTCACAACAAGA-----
----AGTTCTT-GACCAAATTACTAAGCTAGAC---GATTCCCTGGAGGATGTCAATATTCAAACTTGTACT
GATATTTTAAATTCATTAATCAATGGGGAA---TTTGGCGAAGT---TGGTGATATTGCCGAAAAATATCGC
AAGACGTGTTATAAACGTTTCCCATTGGCTACTGCTTTCCATACGGATACAGATCGTTCGCCAATGGCCTTC
TGGTCCAATTCCTACAAAACGTTGAATGAAACACATGAAAATTGTGTCAGTAAC------------------
------------------------------------------------------------------------
------------------------------------------------------------------------
---------------------------------------ATGACTACGGCGACTACGGAAGAGACCAAGAAT
GTCCCGCAGGACGTCAAGGAACCGGCAAAGGACGGCGCTGACACCGTAGCCGAGACCAACAACAAGCAGGCG
GAGAACAACGACAAGAAACCGGCGGTGGCGGAGAAGGACGACA-----------------------------
-----------------------AGGCAGCGACGCCCGCCGCCCCGGCCGAACCACCTCAGCCA----AAG-
--TTCTC--------------------------------CGT------GAAGAAGCAGAACTTCGATAAGGA
CGTCGTGTACCTGTACCAGTTCTCGCGCACGCCCGTCATCCCGTCCATGTCGCCGTACTGTCTCAAGGTGGA
GACATGGCTCAGGCTGGCTGGACTCAAATACGAGAATGTCGACCATAAAATGAAGCACCGTTCCAAAAAAGG
ACAATTACCGTTTATTGAATTGAATGGCGAAGAAATTGCTGATAGTACTCTAATTATTAAAGAGCTTAGTCA
AAAATTTGGCAAAGATATTGATGCAGCATTGAGCCAAGATCAACGTAACATATCACATGCTATGGTATCGAT
GATTGAGAATAAACTTGTTTGGGTGATAACATGGTGGAAGACAAAAACTCCAGAAAATGTTATCAAAGGATA
CAAAGTGAATTTGCAACATGCACTTGGTACATGG---GTTCCAAATGGAGTTCTTAATTTCTTGTTCAAGC-
ACAGTTATAGCCGAA---------A---------------GGGATTAAAAAAAGTTAAAGCTCAAGGAATTG
GAGTTCATAAGCCCGAAGAGATTTTGGAATTTGGACAA-AATGATCTTAAAGTTTTATCCGATGTTTTAGGC
GACAAATTGTATTTCTTTGGAAATGAACCCTCAACTCTGGATGTAGTGGCTTTTGCAAACTTGGCACAATTG
TTCTTTTTAGACAAAGATGTTGAATGTCCATTACGAGACTATTTAGTGGACAATTTTGGAAATTTAGTGGAA
CACACTAACCGCATCAAGGAACGGTGTTTCCCTG---ACTGGGAA---GACATGTGTAAGAATCTAGACTTG
AACAGCCATT-TGCCAAAACCACCGCC---------------AGTTGAAGAAAAGCCTAAGGAAGA------
TGGAGACAAAAAAGCTGCAGAAAACAAAAAT-------------------------ACTGAAAAAGAAGCTA
AG---------------------------------------GAACCATCTGACGAAAAAGGTGATGGAAAA-
-----AAGGAAGGAGA------GAAAGAAC------------CAGAAGACAAA-------------------
------------------------------------------------------------------------
------------------------------------------------------------------------
------------------------------------------------------------------------
------------------------------------------------------------------------
------------------------------------------------------------------------
---------------------------------------ATGAAATGGCGGCTGATTTCTACTGTGCTATTC
GCAATCGTTCTGACTGCACAACCCGCCACCCAAGATCCGTATGCCATTCTTGGCATATCAAAGGCCGCATCA
TTGGCTGAAGTTAAAAATGCCTACCGAAATCTGGTGAAGATATGGCACCCGGATAAG---AGCAACCATCCT
GAAGCTGAGACCAAATTCATTGAAATAACAACAGCTTATGAAGCATTGACGAACAGGGACAAGCCAGATAGT
TATGCT----------------------------GCACCTACCAACAGTTTTTCCAGCAATTTTAATCAGTT
TTTCGACTTTGACATGGATAACTTTTTTGATAATGTG---------------------------------CA
TCATCGTTATACTTTTGAATTCTTTAGAAAATTACAAATAAATTTGGATGAATTCAATTCATTAATGCTAAC
AAAAAATAGCAAAAAGCTTACACTAATACTGTTTTATTCTGAATTTTCTCTTGCTTTTCTTAAAGCGCAGTC
TGTTCTTAAAAAGGTTATTGAAGATGTCGTACCAATCGGAGTGGATTTTAAAACAATGAATAAAGATATGGA
ACCTTCAGCATTTTGGAGAGCTAAAGGA------GTGTTTATTCCTCATTTAGTATCAATCATAGATTCAAA
TCTCATAGTTTATCAAGAATCTTTT------------CAGAGTGCTGATAATATCA----------------
------------------------------------------------------------------------
-----TCAACTTTATAAGAAAGAGTTTGCCAGTCAACCTTATTCCTGAATTC---AATGATGTTACTGTTGA
TAAATTCTTAAATACTTGGTCAGCTGATAATCATGTACGAGCATTAGTTATG---CAACCTGGATCTCCTTT
GAGAATACGTTATGCTTTAATCGCACTTGAGTATCGAAACCATATTAATTTTGGGTTCATGAATATTGGACT
GTATGAGTGTCGATCAACAAGAGACCG------------ATATAAAGTACCACATGATAAAGATACTCTATT
AATATTGAAAGAAAATGTTAGACAACCAGCTGCACATCTCTCAATGGCTTA---CATACCGATGGTTGGTCT
ACGTGACCTAATGGAGAGCAATAAATATTTGACTTTACCTAGACTATCTTCTCAAGATGTTTTTGATACTCT
TTGCCCAGTTGGTCAG------------------AAACAGTTTTGTCTGGTATTAGTGTCTCGTAA------
CTCTCCTAATCATGA---GGCTCATAGACAATCTATCAGACGTTTCGCTCA--------AGAAGCTCGTTCT
ATTTATCCTGACGTGCGACTAGCCTTCATGTAT--GTGTTTAGAGAGAGACAGCCGCATTTCATTAATTCGT
TAATACAGGGCA------------GTGAAAGTCCAAGTGAACCATTACTTCATATAGTCTTGTTGACTAGGC
TCAATAAAATCATGGTCAGTTATAAATGGCTTTTGGGAGATGACTACAACGAT-------------------
-----------TGGGCTAACTATGATTTGACTAAAGAGAAACTGACTGGAGTGTTGAATACACTGCTTGGTA
GTGAAGCTGCTTGGACTCTGAGTAATGAAGCTCATATTGGAG---TTGTGTTAGATG-----AACATGGTCA
GA-GCTTATTGGTGCGCATTG-CTGCAAGAGCTCAACAGCATATCATAACCATGTTCTACACTATGATTGAT
ATGACCATAAACCACGGGTTATTCTTTATGTACATTGTGTTTTTGATGATTGGAACGATGGTGGTCATGTAT
TTTGTATACATTCTAGTAGAAAACGA---------GATAAAAGAAAT-------------------------
------------CAATAAAAAAGTGGATAAAACCAAAACAAAACCATCTCAAATAAGCAAACA---------
-----------------------------------------------------------ACGTGAACTTAAA
CTTCATGAACTGAGAGCAGAAACATATAATGGACTAGTGCGACTTATCAAACCAGGTTGTCGTACAATTATA
CTGTTGATAGACAACAGCACTGCTCTTTTACTGGCTCGGCAATTTTACCATACCGTGTGGCCGT----AT-A
GAAA---GAATAAGTCATTAATGTTTGGATATTTAAATCTTGATCGTTCTCCATCCAGAGACTGGTACTGCG
AATTATTATC-----ATTAAGCCTT------ACAGACACAA------------------ATAAAAGCATACA
---CATTAATACACGAAATTGTGTGGGTACAGTGTTATCGTTGTGTTCTCTGAAAAAATATTTTTGCATG--
----------TACCATGCTAAAC----ATCCA-----GAATC------------------------------
-------------------------CTCACGACATAAAAATGATAAGTGGAGAAGAGTTGGCATGAAACCAC
CAAAGAATGGTGGAGAATTTTG---------------------GGGTTTTAATGAAGAGTCCGATGAAGACA
ATTACAGTTTTGATGAAGATGAAGAAAATACTGCTGGTTTTAAACCCATTTTAAAGGATA------------
AAGAAGAAGAAATTCGAACAGAACATTTGCTAGATGGGTTACCTATGTGGCTTGACAGGTTGTTTGAAGGCA
GTACAACAAGATACCAAATAAATTATTGGCCAGACTTCAAGGTA---NNNNNNNNNNNNNNNNNNNNNNNNN
NNNNNNNNNNNNNNNNNNNNNNNNNNNNNNNNNNNNNNNNNNNNNNNNNNNNNNNNNNNNNNNNNNNNNNNN
NNNNNNNNNNNNNNNNNNNNNNNNNNNNNNNNNNNNNNNNNNNNNNNNNNNNNNNNNNNNNNNNNNNNNNNN
NNNNNNNNNNNNNNNNNNNNNNNNNNNNNNNNNNNNNNNNNNNNNNNNNNNNNNNNNNNNNNNNNNNNNNNN
NNNNNNNNNNNNNNNNNNNNNNNNNNNNNNNNNNNNNNNNNNNNNNNNNNNNNNNNNNNNNNNNNNNNNNNN
NNNNNNNNNNNNNNNNNNNNNNNNNNNNNNNNNNNNNNNNNNNNNNNNNNNNNNNNNNNNNNNNNNNNNNNN
NNNNNNNNNNNNNNNNNNNNNNNNNNNNNNNNNNNNNNNNNNNNNNNNNNNNNNNNNNNNNNNNNNNNNNNN
NNNNNNNNNNNNNNNNNNNNNNNNNNNNNNNNNNNNNNNNNNNNNNNNNNNNNNNNNNNNNNNNNNNNNNNN
NNNNNNNNNNNNNNNNNNNNNNNNNNNNNNNNNNNNNNNNNNNNNNNNNNNNNNNNNNNNNNNNNNNNNNNN
NNNNNNNNNNNNNNNNNNNNNNNNNNNNNNNNNNNNNNNNNNNNNNNNNNNNNNNNNNNNNNNNNNNNNNNN
NNNNNNNNNNNNNNNNNNNNNNNNNNNNNNNNNNNNNNNNNNNNNNNNNNNNNNNNNNNNNNNNNNNNNNNN
NNNNNNNNNNNNNNNNNNNNNNNNNNNNNNNNNNNNNNNNNNNNNNNNNNNNNNNNNNNNNNNNNNNNNNNN
NNNNNNNNNNNNNNNNNNNNNNNNNNNNNNNNNNNNNNNNNNNNNNNNNNNNNNNNNNNNNNNNNNNNNNNN
NNNNNNNNNNNNNNNNNNNNNNNNNNNNNNNNNNNNNNNNNNNNNNNNNNNNNNNNNNNNNNNNNNNNNNNN
NNNNNNNNNNNNNNNNNNNNNNNNNNNNNNNNNNNNNNNNNNNNNNNNNNNNNNNNNNNNNNNNNNNNNNNN
NNNNNNNNNNNNNNNNNNNNNNNNNNNNNNNNNNNNNNNNNNNNNNNNNNNNNNNNNNNNNNNNNNNNNNNN
NNNNNNNNNNNNNNNNNNNNNNNNNNNNNNNNNNNNNNNNNNNNNNNNNNNNNNNNNNNNNNNNNNNNNNNN
NNNNNNNNNNNNNNNNNNNNNNNNNNNNNNNNNNNNNNNNNNNNNNNNNNNNNNNNNNNNNNNNNNNNNNNN
NNNNNNNNNNNNNNNNNNNNNNNNNNNNNNNNNNNNNNNNNNNNNNNNNNNNNNNNNNNNNNNNNNNNNNNN
NNNNNNNNNNNNNNNNNNNNNNNNNNNNNNNNNNNNNNNNNNNNNNNNNNNNNNNNNNNNNNNNNNNNNNNN
NNNNNNNNNNNNNNNNNNNNNNNNNNNNNNNNNNNNNNNNNNNNNNNNNNNNNNNNNNNNNNNNNNNNNNNN
NNNNNNNNNNNNNNNNNNNNNNNNNNNNNNNNNNNNNNNNNNNNNNNNNNNNNNNNNNNNNNNNNNNNNNNN
NNNNNNNNNNNNNNNNNNNNNNNNNNNNNNNNNNNNNNNNNNNNNNNNNNNNNNNNNNNNNNNNNNNNNNNN
NNNNNNNNNNNNNNNNNNNNNNNNNNNNNNNNNNNNNNNNNNNNNNNNNNNNNNNNNNNNNNNNNNNNNNNN
NNNNNNNNNNNNNNNNNNNNNNNNNNNNNNNNNNNNNNNNNNNNNNNNNNNNNNNNNNNNNNNNNNNNNNNN
NNNNNNNNNNNNNNNNNNNNNNNNNNNNNNNNNNNNNNNNNNNNNNNNNNNNNNNNNNNNNNNNNNNNNNNN
NNNNNNNNNNNNNNNNNNNNNNNNNNNNNNNNNNNNNNNNNNNNNNNNNNNNNNNNNNNNNNNNNNNNNNNN
NNNNNNNNNNNNNNNNNNNNNNNNNNNNNNNNNNNNNNNNNNNNNNNNNNNNNNNNNNNNNNNNNNNNNNNN
NNNNNNNNNNNNNNNNNNNNNNNNNNNNNNNNNNNNNNNNNNNNNNNNNNNNNNNNNNNNNNNNNNNNNNNN
NNNNNNNNNNNNNNNNNNNNNNNNNNNNNNNNNNNNNNNNNNNNNNNNNNNNNNNNNNNNNNNNNNNNNNNN
NNNNNNNNNNNNNNNNNNNNNNNNNNNNNNNNNNNNNNNNNNNNNNNNNNNNNNNNNNNNNNNNNNNNNNNN
NNNNNNNNNNNNNNNNNNNNNNNNNNNNNNNNNNNNNNNNNNNNNNNNNNNNNNNNNNNNNNNNNNNNNNNN
NNNNNNNNNNNNNNNNNNNNNNNNNNNNNNNNNNNNNNNNNNNNNNNNNNNNNNNNNNNNNNNNNNNNNNNN
NNNNNNNNNNNNNNNNNNNNNNNNNNNNNNNNNNNNNNNNNNNNNNNNNNNNNNNNNNNNNNNNNNNNNNNN
NNNNNNNNNNNNNNNNNNNNNNNNNNNNNNNNNNNNNNNNNNNNNNNNNNNNNNNNNNNNNNNNNNNNNNNN
NNNNNNNNNNNNNNNNNNNNNNNNNNNNNNNNNNNNNNNNNNNNNNNNNNNNNNNNNNNNNNNNNNNNNNNN
NNNNNNNNNNNNNNNNNNNNNNNNNNNNNNNNNNNNNNNNNNNNNNNNNNNNNNNNNNNNNNNNNNNNN---
------------------------------------------------------------------------
------------------------------------------------------------------------
------------------------------------------------------------------------
------------------------------------------------------------------------
------------------------------------------------------------------------
------------------------------------------------------------------------
------------------------------------------------------------------------
------------------------------------------------------------------------
------------------------------------------------------------------------
------------------------------------------------------------------------
------------------------------------------------------------------------
------------------------------ATGATTGTTAGTGCGATGTCGAGTGCAAACGTCACGGACGAC
GATAGCGGAAGCTGCAGCGGCACAGTAGCCGTGTCCACAGTCGCTGCAGCTGCCGAACACGATGCGTCGACC
GCAGAAGACCAACTGCTGTTTCTTAAGTTGTCGGAGTTGGAAAAACGTGTGCTGGAAGCGGAAACGAGAGCC
GTGGAAGCGGAAGGAAAAGTGCGTGTTATGGAGGAACGGCTACAAGCCGAATGGACTACTCATCAACCCGAT
CAGGTGGAAAAGGAACAAGCCATTAGCAAGCTGGCGACCCAGGTTGAGGAACAGCGTCAGCTGAGGCTCCAG
GATGCCAAAATGGTCGAAGCCAAAGCGGCACGCATCAAAGAGTGGGTGACCAACAAATTGAGAGACCTGGAG
GCTCAGAACCAGCACCTTAGAGAGCAGAACCACAAGTGCAATCAGCAGCTGGAGTTGCTTAGGAGGCACATG
GCTCAACTGAGCGCTGACAAAATGGCCGTGAGTGCTTGCGCCGGCACGTCGTCGCCGCGCACTAGTACGTCG
TCCTTGCACAGGGCCAACAGTACTGGCTCTACACACGCCCTGTCCGACAACGAACCGGTTTACGCCCAGGTG
GACCGGCACCACAAGAACCGGACGCCCGAACGGTCGCAGCGAACGCACCGCCGGCACATGTCCGCTTGCGTC
CAAGTGCCGACCACCGAGTCCGCCGACGGTCCGGACATGCCTGTCCACGAACAGTTGGTAAAC---------
------------------------------------------------------------------------
------------------------------------------------------------------------
------------------------------------------------------------------------
------------------------------------------------------------------------
------------------------------------------------------------------------
------------------------------------------------------------------------
------------------------------------------------------------------------
---------------------------------------------------------------------GAT
CTGACCACCGCCGCTGATTCGCTCAACCTCAACTCCGCGATTAGACCGAAATCAGTGTGCATTGAGTCGGAC
ATCGCTCACGACTACGCGGAGATTTACACGCCTAGCCGCGAAAAACTTCCGTGGGACAAGACGTGCAACAAG
CCGCCGACGCCGCCTTTGCACAGGTTCCCGTCCTGGGAATCTCGGATCTACCAAGTGGCCAACGAAGGCCTT
TCGGCGGCGCCCACGGAGCCGACCTTGACCGCTGTCGCCGCTACCTCTTCCGCCACCGC-------------
------------------------------------------------------------------------
------------------------------------------------------------------------
--------------------------------------------------------------CGCCGTTGTG
CATCCGACCCGAGTGGTGACGTCGCAAGGGTATTGCGATATAAGCGTTCCGGTGTACGCCACTGTGAAAGG-
--------------------------------------------CAGAGCCAGTCAGATCAGGTCCAGCCCG
TTCACCGGTGACTCGTCGGATGACTCGAGTGACGGCGAAGGGGAGCACACCAACACAGCGAACACGCACAGC
GTG---------------------------------------------------------------------
---------------------------------------------GCCACCAGGATCACGAACAGCAGTAGC
ACCGACAACACTGACACCTCGCTGTCCAGTTCCAGTCCCAGCAAGAGTCACAAGACCGCGTCGACGTTCTCG
CCGGTCAAACACAACTCTTCCGGGTCGCCGTCGAA-------------------------------------
------------------------------------------------------------------------
------------------------------------------------------------------------
-----------------------------------------------------------------AAATACT
TCGATGGAGTCGGGAATATCGGACGACTACGCCATACCACCAGACGCGATGTCGTGCGGCGAAGATTCGACG
GAGTGGTCGTCATTGGTGCTCAGGTTAAACTTGAACGGTGCTGCTGTTGTCGCCGACAGCCCAAGCAGGTGC
GCCAAAACTGGTATACTCGATAAATCCGGACATTTAGCCAAGCTCGGTGGCAAGTTGAAGACCTGGAGACGA
CGATTCTTCGTGCT---------GAGCAACGGCAAACTTCGTTATTGGAAAACACAAAACGACGTTGCTC--
----GAAAGCCACAACGTGAAATCACAATCGAT---GATCTATGTCG-------------------------
----AATAACCCGAG------CCGATGGTGCTGCTACGTTCGAAATATCGACAACCAAA--------AAGAC
TTTTTACCTAACAGCAGATTCAATTGCAGCCAT-------GGAAGATTGGGTTAAAGTTTTACAAAACGTTC
AGAGACACAATGCTACCAA---GTTATTACTGAACAACGAAAACAATAAAC-CGACTATTCAAGGATGGTT-
AACCAAAGTGAGAAATGGACATGCCAAACGGTGCTGGTG---TGTACTCGTAG----GAAAGACATTTTTAT
ATTTCAAATCGTCAACAGATACGAGTG------CATTTGGACAAA---TAAAC-----ATGCGC--------
GATTGCCGTGTAGAAACTGT---TGACCATGTTTCAGACTCTGATAGCGAAGAAAGAGATTCCAATCAGCC-
-----------------------------GCCGACAATAGCTTTGCATCCATCACATCAAGG------TCCT
CCAACTTATTTACTGATGTCTTCTAAACAAGAAAAGGATTCTTGGTTGTACCACCTTACTGTAGTTTCGGGT
AGTGGATCGCAAT---CTGGATCGCAGTTTGA-------ACAGCTCATACAAAAACTAATGGAAGCTTCGGG
AGATCCAAATTGTGTGTTGTGGAAACA---------TCCAACTTTATTGCACTCCAAGGAAGCAATTAGTAC
---------GCCATTGACTACTTTATCTATAGAATCATTACAATATGAAGCCATTAAATTATTCAAGAGTTG
TCAATTATTCATGTCTGTGGCCATTGAAAACGCGGGTATTGATTATCATGTGGTATTAGCACAAAACGCATT
ACAG--------TTGTGCTTGGACAACTGGGAACTTCAGGCTGAGTTATTATGTGCCCTAGTTAAACAAA--
--------------------------------------CATCTAGGCACGCATCCCATAAACACGGAGTCCA
GGTATTCTCCAAACT---------------------------------------------------------
----------------GCGGCATCGTTCGCTGTTCACGTGTGATGCTGCATTGGCATCGTCGCCCACCATCA
GCACAACCCAATCAGTGGTGCCTGGATCACCAAACCACAGCATGACTGCACCTTCAAGCCCAGCCACATCAT
CATTACTAGACCACTGCAAAGCCAATCCTCCTACTTACGTGTT-TGTTCAGGGTTGGCAATTGTTGGCTCTG
GCTGTGTCTCTATATGTACCAAAAAACACCAAACTTCTTTGGTTCCTTAAACTGC-----ACTTGAAACGCA
ATATTGATAACAAGACTGAATGTGGAAAGTATGCTGCATACTGTGAACGTGCACTCGAACGAACAATATTG-
------------------------------------------------------------------------
------------------------------------------------------------------------
-----AATGGCACACGAGAAGTGAAACCGTCCAGAATGGAAGTACTGTCGA-------TTTTATTGAAAAAT
C--CCTATCACCATTCGTTGCCACATTCCATACCCGTTCATATGCTTAA------TGGGACCTACCAGGTTG
TTGGTTTTGATGGCTCAACAACTATTGAAGAGTTTTTATGCACAC---------------TTAATCAAGAAA
CTGGATGCCGAGATAGTCAACATTCAGGTTTTACATTGTTTAGCGATGAT----------------------
-----------------CCCATTGAAAAAGACCTAGAACACTATATTGAATCCCAA-------GCAAAGTTG
TGTGATGTAATATCTAAGTGGGAAACGGCATTG---CGTGAAAAGGGTTCCGGAAAATTTGAAAACACTAGA
GTTATACGA-----------TTGATTTTCAAAAATAGACTGTACTTCAAATCATTTGTGAAGAAGGAATCTG
ATCGGGAGAGATTGTTGCTTTGTTATCAAGTAAATCAACAGGTGGTCCAAGGCCGATTCCCTCTTACCAAAG
AGCTTGCATTGGAGTTAGCTGCTTTAATGGCACAGATTGATTTTGGTGAGTTCTATTGTGA-----------
------------------------------------------------------------------------
----------TAAAAATCGTGGTAGTGGTGGTACT-------------------------------------
--------------------ACTAAAGAATTACAAGTACTTCAA-GCGCTTGATAAATTTTATCCATTCCGA
TACCGCGATGGGGCCTCTCAAGAAGCAATAAAACACCTCCAAACTGGTCTTCAAGAAAAATGGATGTCTCTA
AA-AGGACGGAATTTAGTAGACTGTGTTAGGATATACTTGACTTGTACCAGAAAATGGCCATATTTTGGATG
CACTCTTTTCCAAGCCAAAAT----------------GAAGCATGGAGAAAATACTATACTTCCAGGCACTG
-----------------TCGTATGGTTGGCTGTATCTGAAGACAGCATTAGCCTGTTGGAATTGCGTTCAAT
GCAACTTATTGAAACATATATGTTTGGGCAAGTTCTGACATTTGGTGGTTGTCAGGATGATTTCATGTTGGT
TATAGCATCTGATTCTGC---------TATCATAGAATCCCATAAGCTTTTGTTTTCTCTAAGCAAACCAAA
GATCCTCGAAATAACATTGTTGATTGCTGACTA---CATGAATGCACTAGCTCA---GAACAGTGCATCACT
TAGCGGTACACTAAGTCGCAATATGCAGCCTGACATATTGAAAGCTACTCCAGACCATCAATTGCATAGAAA
TGATTCACAAATTAAGAAGCGCATTGACTCA-----------------------------------------
------------------------------------------------------------------------
------------------------------------------------------------------------
-----------------------------------------ATGGGTATTACCGGTTTAGCGAAACTTATAG
CAGACTTTGCTCCAAATGCCATTAAGGAAAATGAAATTAAAAATCATTTTGGCCGGAAAATTGCGATTGACG
CTTCTATGAGTCTTTATCAATTTCTGATTGCAGTCCGCAGTGAGGGAGCACAATTGACAAGCTCTGATGGTG
AAACTACTAGTCATATTATGGGTACATTCTATCGTACAATAAGACTTTTAGAAAATG---------------
----GTATTAAAC---CAGTATATGTATTTGATGGTAAACCACCTCAAATGAAATCATCAGAATTAGAAAAA
CGAGCTGATAGAAGGCAGGAAGCACAAAAATCGTTAGAAAAAGCAGAAGAAGCCGGCGATGCTACCGGAATT
GACAAATTCAGTAAACGATTGGTAAAAGTAACATCAACTCATACAACTGAATGCAAAGAATTGCTAAAATTA
ATGGGAGTTCCTTTTGTAGAAGCTCCATGTGAAGCTGAAGCTCAATGTGCTGCTTTGGTAAAAGCTGGTAAA
GTGTACGCCACTGCTACTGAGGATATGGATGCTTTAACATTTGGTTCTCCTGTGTTATTACGTCATATGACA
TTCAGCG-AAGCCAGAAAAATGCCAATTCAAGAGTTTCAGTTAAATTTAGTATTGGAAACAATGGAAATGTC
TAGAGATGAATTCATAGATCTGTGTATACTATTAGGATGTGATTACTGTAACAGTATTAAAGGAGTTGGACC
AAAACGAGCTATTGAGCTAATGCGACAATACAAATCATTAGAAAGCATAATTGAAAATTTAGATACCAAA--
-------------AAATATCAAGTACCTGAAGATTGGCCATATAAGGAAGCTCGACGATTATTTATTGAACC
AGAAATAACAGATCCT------GAAACTATAGATTTAAAATGGATGGATCCAGATGAAGAAGGCTTAGTAAA
ATTTTTATGTGGTAATAGAGGATTCAGTGAAGATAGAGTAAGGAATGGAGTTAAGAAGCTACTCAAAGCACG
ATCTGGTACAACTCAAGGAAGGTTGGATTCATTTTTTTCATTCTCTTCAACACCAAAT--------------
----------AAGCGTAAAGCTGAGG------AAGCAAAAGCAGCAGCAGAAGCCAGCAAGAAAGCAAAG--
---AAGGGAAATTATAGCAAACGGGGTAGACAAAAG------------------------------------
------------------------------------------------------------------------
------------------------------------------------------------------------
--------------------------------------------------------ATGTTCTGCTTGACCG
CGGTTCGTGTGTGTAGGCCGTGGCCGTCAATTGTCGCGGCTGTGACCAAACGTCAAGGCCTGAACACGCGGA
GTTCGCCTGCCGCAGCCGCGGCCCAAGCGCAGAGCGGCATCAAAAAGCGGGCCCAACGCCGGAAGCC-----
-------------------------------------------GGCAGTCGCGGAAGACACGGGTCAGCGAC
AGGGCTTTTGGTGCGTATCGGCGTTCTCGACTGCCGAAGAGTTTCGCCTGGAACAACTGTCGGCGGCGCTGT
CCAAGACGAACATGTACGAGCCCACGTGCCTGTACAGCGGTTCCGACGATAGTGCAGAAACT----------
---GCGCCGGCCGACGTCATTCACGCCGTG---TCCAAGTTTC---ACGTGACCAACGAGCCCAGGCATTTA
TATTTCTTCCGTG---AGGGCTCGGTGGTCGGATGGAACGTGTCGGACCTCGAAGTCAGCAGTCTGATTAAC
TTCCTAGCCGAACACGAGATCGGGTCCTACGACGACCACATCGTCATGAACGAAAGAGAAATCATGTATTAC
GCG------------------------------------------------------------TATACGAAC
GACAAAAAGAGTTCGA-----------TCCAAAAAGGAAATGTGCACCTGATTGGCGATGACGTAACGG---
---------CGTCTGACTTG------GACCGGTACACGTTCTCCAACGCGATGGCACACAGCGTGAAGCTGG
GTACGTG---GGAAGCGCTTCTCGAAGAGTACATAGATTCCGTCGAGGTCGTAACACACGATCTACAAAACG
GACTGCCTATCAGGATAACCAGGAAAGAAGTCATGAAGAAAACTGGTGAACTATTTGGACTGAGACACAGGA
TTAATTTAAGTTCAGATCTCCTCGATTTGCCAGACTTTTACTGGGAACGAGAACACTTAGAAACATTTTACC
GTTCTACCTGTAACTATTTCAGCATATCCACACGACTCAAGACCATGAATATCAAAATAAACCATTGCCTAG
AACTTGTCGAGCTTCTGTCACACCATTTGAGTGACAAACATCACATCAGACTGGAATGGATGATCATCGTGT
TGATTATGGTCGAGGTCGGCTTTGAAATCATTCACTATGCTCAGTTATTCATCAAA----------------
------------------------------------------------------------------------
--------------NNNNNNNNNNNNNNNNNNNNNNNNNNNNNNNNNNNNNNNNNNNNNNNNNNNNNNNNNN
NNNNNNNNNNNNNNNNNNNNNNNNNNNNNNNNNNNNNNNNNNNNNNNNNNNNNNNNNNNNNNNNNNNNNNNN
NNNNNNNNNNNNNNNNNNNNNNNNNNNNNNNNNNNNNNNNNNNNNNNNNNNNNNNNNNNNNNNNNNNNNNNN
NNNNNNNNNNNNNNNNNNNNNNNNNNNNNNNNNNNNNNNNNNNNNNNNNNNNNNNNNNNNNNNNNNNNNNNN
NNNNNNNNNNNNNNNNNNNNNNNNNNNNNNNNNNNNNNNNNNNNNNNNNNNNNNNNNNNNNNNNNNNNNNNN
NNNNNNNNNNNNNNNNNNNNNNNNNNNNNNNNNNNNNNNNNNNNNNNNNNNNNNNNNNNNNNNNNNNNNNNN
NNNNNNNNNNNNNNNNNNNNNNNNNNNNNNNNNNNNNNNNNNNNNNNNNNNNNNNNNNNNNNNNNNNNNNNN
NNNNNNNNNNNNNNNNNNNNNNNNNNNNNNNNNNNNNNNNNNNNNNNNNNNNNNNNNNNNNNNNNNNNNNNN
NNNNNNNNNNNNNNNNNNNNNNNNNNNNNNNNNNNNNNNNNNNNNNNNNNNNNNNNNNNNNNNNNNNNNNNN
NNNNNNNNNNNNNNNNNNNNNNNNNNNNNNNNNNNNNNNNNNNNNNNNNNNNNNNNNNNNNNNNNNNNNNNN
NNNNNNNNNNNNNNNNNNNNNNNNNNNNNNNNNNNNNNNNNNNNNNNNNNNNNNNNNNNNNNNNNNNNNNNN
NNNNNNNNNNNNNNNNNNNNNNNNNNNNNNNNNNNNNNNNNNNNNNNNNNNNNNNNNNNNNNNNNNNNNNNN
NNNNNNNNNNNNNNNNNNNNNNNNNNNNNNNNNNNNNNNNNNNNNNNNNNNNNNNNNNNNNNNNNNNNNNNN
NNNNNNNNNNNNNNNNNNNNNNNNNNNNNNNNNNNNNNNNNNNNNNNNNNNNNNNNNNNNNNNNNNNNNNNN
NNNNNNNNNNNNNNNNNNNNNNNNNNNNNNNNNNNNNNNNNNNNNNNNNNNNNNNNNNNNNNNNNNNNNNNN
NNNNNNNNNNNNNNNNNNNNNNNNNNNNNNNNNNNNNNNNNNNNNNNNNNNNNNNNNNNNNNNNNNNNNNNN
NNNNNNNNNNNNNNNNNNNNNNNNNNNNNNNNNNNNNNNNNNNNNNNNNNNNNNNNNNNNNNNNNNNNNNNN
NNNNNNNNNNNNNNNNNNNNNNNNNNNNNNNNNNNNNNNNNNNNNNNNNNNNNNNNNNNNNNNNNNNNNNNN
NNNNNNNNNNNNNNNNNNNNNNNNNNNNNNNNNNNNNNNNNNNNNNNNNNNNNNNNNNNNNNNNNNNNNNNN
NNNNNNNNNNNNNNNNNNNNNNNNNNNNNNNNNNNNNNNNNNNNNNNNNNNNNNNNNNNNNNNNNNNNNNNN
NNNNNNNNNNNNNNNNNNNNNNNNNNNNNNNNNNNNNNNNNNNNNNNNNNNNNNNNNNNNNNNNNNNNNNNN
NNNNNNNNNNNNNNNNNNNNNNNNNNNNNNNNNNNNNNNNNNNNNNNNNNNNNNNNNNNNNNNNNNNNNNNN
NNNNNNNNNNNNNNNNNNNNNNNNNNNNNNNNNNNNNNNNNNNNNNNNNNNNNNNNNNNNNNNNNNNNNNNN
NNNNNNNNNNNNNNNNNNNNNNNNNNNNNNNNNNNNNNNNNNNNNNNNNNNNNNNNNNNNNNNNNNNNNNNN
NNNNNNNNNNNNNNNNNNNNNNNNNNNNNNNNNNNNNNNNNNNNNNNNNNNNNNNNNNNNNNNNNNNNNNNN
NNNNNNNNNNNNNNNNNNNNNNNNNNNNNNNNNNNNNNNNNNNNNNNNNNNNNNNNNNNNNNNNNNNNNNNN
NNNNNNNNNNNNNNNNNNNNNNNNNNNNNNNNNNNNNNNNNNNNNNNNNNNNNNNNNNNNNNNNNNNNNNNN
NNNNNNNNNNNNNNNNNNNNNNNNNNNNNNNNNNNNNNNNNNNNNNNNNNNNNNNNNNNNNNNNNNNNNNNN
NNNNNNNNNNNNNNNNNNNNNNNNNNNNNNNNNNNNNNNNNNNNNNNNNNNNNNNNN---------------
------------------------------------------------------------------------
------------------------------ATGACTACCCTACTGGACCGTTTGCAAGAACACTTGGTAAAG
AAGC---GACAAGGGTTGAATGATGTACATGAAACGTTAAAAAAGATAAC---------TGGTCGTGATACG
TTTGATGA--------------------------TCATTTAAACCATGGTAAATTCAACAAACGACCACAGG
TAGGTGGAGATCAAAAACCACAATTCAGAGAGTTAATAAAGAAGGATGTTAAACGATTACGAGATAATAAGC
TTTCCTTTCGAATTGATAATCAGAATCGT-------------------------------------------
----------------------------------------------------AAGGTTTTTGTCAACCCTAC
CGAATCATCAAAAATTTTTAAAAATGG----------AAATAATTCGGGTAGGATATCAGCTAAGGATCGCT
TAGGGACAATTGTTGCAGATGATCATCAGGCACCTATAAAAGAAGAATATGAAGATGATGAAG--------A
TATGGACGAAGATCCTACGCCG-----------------------AAAAAAACCCTTCAATCACAAGTCA--
--T------------GTTGTCATCTAAAATT---ATGA---AATCTCGCACTGAAGTATTGGCTGCTCAAC-
-----AAGGCGATCA-------------------AGTGACTAAAGAACGAAACCGACGTATGTTTGGGTC--
-GTTATTA---GGTACTTTGCAAAAGTTTAAGAAAGAAGAAACCCAATTAAAAGATA---------------
-----------------------------AAGAAGAG------AAAAAAGCTAAAATTGAAAGAAGATTAGA
TGAAGAAGCATTGAAAGAAAAAGAATCATTAGTTTT--------AAGGAAGCGAGAATT--ATTTATGCTAA
GAAAACAGCAAC------------------------AGAGGGAT---A-------TAAAAAATATAGAGATT
AAAAT---------GGGATTGGTAAGAAA-TTTTG--AAATATTTGAACGCCAAATAAATTGCACAATGA--
ATTTTATTAAAA-CTGAATTTGATCCTTCGGTGTTTTACTTGCCT---AAAATACA--TAACG-AAAAGACT
GAAAAAAAATTAAGTA------AGACGCGTTCATATTTGAG-------------------------------
-----------------------------CAATATTTTGGG----------GA-A-----GAAGAGGAA---
--------TATGGTTGAAAGTCAAATTGAGAAGT-----------------TGTTACAACCTAATGATGAAC
AAATGGAGTTTGATGACAGAGTGGAAGATGGTGAAGTAAGAGTAGCT-------------------------
------------------------------------------------------------------------
------------------------------------------------------------------------
------------------------------------------------------------------------
------------------------------------------------------------------------
------------------------------------------------------------------------
----------------------------------------------------------------------GA
TGAAGAAGAAGATGCTGATGTAGATGTGTACGAAAGGCATCAAGATAATGGAACTTTCAACTATGAT-----
------------------------------------------------------------------------
------------------------------------------------------------------------
------------------------------------------------------------------------
------------------------------------------------------------------------
------------------------------------------------------------------------
------------------------------------------------------------------------
------------------------------------------------------------------------
------------------------------------------------------------------------
------------------------------------------------------------------------
------------------------------------------------------------------------
------------------------------------------------------------------------
------------------------------------------------------------------------
------------------------------------------------------------------------
------------------------------------------------------------------------
------------------------------------------------------------------------
------------------------------------------------------------------------
------------------------------------------------------------------------
------------------------------------------------------------------------
------------------------------------------------------------------------
------------------------------------------------------------------------
------------------------------------------------------------------------
------------------------------------------------------------------------
------------------------------------------------------------------------
------------------------------------------------------------------------
------------------------------------------------------------------------
----------------------------------------------------ATGGCTTTAGCCAGGCTGCC
AGTGGTGAGTGAGTGCTCGCC------GCAGCAGACAGCCAGAGTGTCGGTGGCAGCGGGTTCGTCGGGATC
GGTGAACGCGGCCGCATCAGCTGCCGCGGCCGCGGCGGCCGCCGTCGTGGCCGGTGCACCGAGCAGCAGCAC
CATGTC---CGTATCACGGGTACCCAGCC---CGCCTCCTTCGTCCGAGGCGAACACACCCGTGGCGGAGAA
CTGGTGCTATACACAGGTGAAAGTTGTTAAGTTCAGTTACATGTGGACTATTAACAACTTCAGCTTTTGTAG
GGAAGAAATGGGCGAAGTTTTAAAATCGTCTACATTCTCCGCCGGAATAAACGACAAACTGAAATGGTGTTT
GCGAGTGAATCCTAAAGGCTTAGACGAGGAAAGCAAAGACTATTTGTCTTTGTACTTACTACTAGTCTCGTG
CAACAAGACTGAGGTTAGAGCGAAATTCAAATTTTCAATTTTAAATGCCAAACGTGAAGAAACTAAGGCTAT
GGAGAGTCAAAGGGCCTATAGATTCGTTCAAGGAAAGGATTGGGGGTTCAAAAAATTCATTAGGCGTGATTT
TCTATTAGACGAAGCTAATGGTCTTTTACCCGATGATAAACTTACCATTTTTTGCGAGATGGCTCGTTTGCA
GGTAAGCGTCGTAGCTGATAGTGTCAACATATCCGGTCAGTCAAATGCGGTCCAATTTAAAGTACCTGAATG
CCGTCTACCCGACGATCTAGGAAATTTATTCGAAATACAAAAATTTAGTGATGTAACGCTTTCGGTTAGC--
-GGGCGAGAATTCCAAGCACACAAAGCTATACTTGCCGCGAGAAGTCCCGTGTTCGCCGCCATGTTTGAACA
CGAGATGGAAGAACGCAAACAAAACCGTGTCGCCATTACTGATGTGGATCACGAAGTCCTTAGAGAAATGCT
TCGGTTTATCTACACCGGTCGGGCAGCGAATTTAGAGAGAATGGCGGACGATTTGTTAGCGGCAGCCGACAA
GTACGCTCTAGAGAGGCTGAAAGTCATGTGCGAAGAAGCGCTGTGTAATAATCTGTCGATCGACAATGCGGC
AGATATATTAATATTGGCCGATCTGCACAGTGCCGACCAACTGAAAGTACAAACAATCGAGTTTATTAACAC
---------------------------CCATGCGACCGACGTGATGGATACTACTGGCTGGAAAACCATGAT
ACAGTCGCACCCACACCTAATAGCTGAAGCGTTTCGTGCGCTAGCCAC------ACAGCAAATACCGCCAAT
TGGACCGCCCCGAAAGCGCGTCAAACAAAGC-----------------------------------------
-------------------ATGGTTTCTAAACTTATATTTACTGTCTTCTTATCTTCATTTTTATTCATTGT
CAATGGGTTATATGAAGACCAAGCTGGAAAATTTGACTGGAAACAAGATTATGTTGGTGAAGTTAAATTGTC
ATCAATTGATGTTGACGTAACAACAA---------AAAGGTTATATGTTGCTACTCAAAAGAATGTTGTTGC
TTCTTTAGCTATAGACACTGGTGATATTATTTGGAGACAAATTTTGGAAAAAGGACCTGAAGGTAGTGTTGA
ACTAATACATCCA---------A---------------------------------------------CCAA
ATCTAAAATCATTACAATTAGTGGAGTTGATGTAATCAAAGTGAGAGGATGGGATGTCAAAGATGGATATTT
ACATTTTGAATGGAGTACAGAGACTAGTAATGTCCTGTATTTGTTTGTTTTTAACGGACTCCTTCATAATGT
GTATTCTTCAAACAATTTAATA------------------------GCTGTTGACACATACCATTTAGAAAC
TGGTGTCAAAGGAAGAGCTACTTATACTTTCCCAGCAACTTGGTTTAGTGGTTCTGATCGTTGTGCATTATC
CTCTGGAAGTCTGGCCTGTCTTGATATA--------------------------------------------
----GCTGGTCAATTAAATATTGGATCATTAATAAAGTCCAATACTGATCGTTTAAGTCTTGATATGATCGG
AGATAAAATAGAGGCTGTCCCTGGAAGCCCAATACCTGCATTTATTGTTACAAATAAAAATGTGGACAAATT
AGTTTATGTCAAGGAAAATAAAA---TTCTTGTACGGTCTTTAACATCAAGATCATCATCATTTATATATAC
ATATATGGCTGACAGGCATATTTTATTACAAATTTCTTCACCTATGCAAGACACCATTGTAACAGAAGGATC
GATATTAGAGG---------ATTCTACCGTTATCGAAAGTTTGTCATTAAAGGAGTCTAAGAGTTCTTTGAA
AATTTCCAATCCAAGAATATCTTCTGC---ATTTTGTGGACGTAGTAAAGCAAA------------------
------TACTGTTAATTGTGTTGCTTTAGTTTCAACACAAGATCAATCATTAATGCTTCTTAAAATGCC---
---------------AGGTTCAGTAAAATGGCACAGAGAAGAATCTTTAACTAATATT-------ATAAATG
TAGAGTTGGTGGACTTACCAGTTTCTGATATTGAAGCAGCAATTGAAAAAGAATTCGGAAACAA------AG
A-----------ATCTGGC----GCTTTCAGTATGTTTGTTCGACGTTTGTTCAGTCAGTTACAACAATTAC
GCACTCTATTTGCGACTGTTCTT---------------GGAATAATTGAATCACCTTCT----------GAA
ACAACTGGAACCAAAAGTAATCTAGTTCGGGATCAGTTTGGTTTACATAAAATTATTGTGGCTGTTACTAGT
GCAGGAAAAATATTTGGTATTGACAA---TTTAAATGGTGAAATTCTATGGTCTGTTCTGTTGTGTGGTGTT
GGAACATTTTATGAAAACAAGGTTAATGGATTGCCATCAGCTCCTATGCATTTACAAAGAAACTCCAAGCAT
TT---ATCTTATTCACCAATGTGTACACTGTTATTAAAAAGCGAA---GATTCAGAAAATACAGTTTTGTTT
ACATTTAACCCAATTAATGGTGAATC------------CAAAAATGGTGTTACACAA-----CTTCCATACA
GAGTTGTACAAGCTGTTCCTCTTCCAGTTTTAAATATT---GAATCGGTC--------------CGTAGTCT
TATATTGTTTGATAGCTCCAATTCTCCTCATCTTTATC------CTGCTGATACACCATTA---------TC
CTCAAAACCACCTCCTATGTATATATACATTGCT---AATCCTACAAATGGATTATTACAAGGATTCACAGT
TGATGTA---CCAATTTCAGGAAA---GGAGTTATCTGCTAA-AGAAGTTTG-----GAAAACACAATTTAA
CAAA---CCTACT------------CAAATAATAGCGATTGGCTCACGGGATGCTGT---GGAACATGTACA
TTCTCAGGGTAGAGTTCTGAGTGACAGAAGTGTTTTATATAAATATATTAATCCCAACATGGTTGCTATTTT
GACTTTGGCTCCAGATACAACACATAAAAGT---GTTTTGACATTGCATTTGTTAGATGTAGTCAGTGGTAT
AATTATTTACTCGGTTGTTCATAAACGAGCCTCTCATCCTATACATTTAGTTCATTCTGAAAATTGGCTATT
ATG--------TTCCTATTATAATGATAAAACTA---------GACGAACTGAAATAGCATCTTATGAGCTA
TACGATGG--AAATCAACTTTCAAAT----TC--TTCAGATTTTTCTTCTGTTGGAGGTAGTTTAATCCCCC
CAATTGTAGAAAAGCAAGCTTACATACTTCCTGGATTTT---TACAAGCC---ATGAAA--CCAACAATCAC
TGAGAAAGGAATTACAAGCAAACATATATTAATGGCTACTACAACTGGTCATTTATTAGAAGTGCCTTGGGC
ATTTTTAGACCCTCGTA---GAC------CA-TTAGG--------------TGAACCTAA--AGAAGAAGGA
------GCGA---------TACCGTATATACCTGAACTTCCAATGCCATCTGAATCTATGATCAATTATAAC
AAAAGTCTCATGCGAGTTGATGGTATATACACTG---CACCCAGCAGTTTAGAATCTACATGCTTAGTTTTT
GTATATGGATTAGATCTATTTTATACAAGAGTGGCACCTTCTAAAACGTTTGATGTACTGAAAGAAGATTTT
GATTATTTGGTAATAATTATTGTTACCACAATTCTTTTAATAAGTGCTTATGTAACAAAAAACCTTGCCTCG
CAAAAAGCATTGAAACAGGCATGGAAA-ATGAATTTGGTGCCTGAGAAAAACAGCGATTT---CAGTACAAC
GGAGTATTGGGACTCTTTTTTTAC------AAAACGTAAAGCTACTTTCGAATGGTACGGTAATTATGAAAA
TTTAAAACGTTTACTTACCAAATACATTAGTGCTAAAGATGTTATATTGATGTCGGGATGTGGAAATTCTGA
TCTTAGTTTAAAATTGTACACTGATGGGTTTATCA-ACATGACTAGTGTGGATAATAGCGAAGTTGTAATTG
CCAATATGAATAATAAAC---ATAAAAACAAATACCCAGGACTAGTTTATGAAATTGAGGATATATTGAATA
CCAAATATGCCGATGAAAAGTTTAGTGCTGTTATTGACAAAGGAACGTTGGATGCTTTGATGCCAGATGGTG
AAGTGGAGT---CTCTTACACGTGCAATGAAAATGTTTAACGAAATCAAAAGAATATTGAAATTTGGTGGGC
GATATATTTGTGTGTCCCTTCTCCAGTATCATATTGCGCAGTTTATATTTTCGTATTTCAGTGAAAACGGTT
GGATAATTCGCGTTTGCCAATGTACAGAA--------GTTGAA-----------------------------
----------GACTCGCCAGATTTCAATGGCCAGCCAGTGTTTATGGTAGTCTGCACAAAAGTAAATAAAAT
AC-----CTGGAGCTAATCCAGTTCTTGAGTGGAATCCT-----------GATGGACTTACAAATGAAAGAT
TAGATTCCATAAATGATCTATTAGAAATAGT---TATTGATACTCAGAAATCTATTT---CAATGTGTT---
TTGATCTCACTAAATGTCAAATGGAAGACATGTCAAATAATTATCGATTTGAAATTAATTGTTCCCAAACAA
AA------AAACCTCGTTACACAATTATGATTGTCGAATCTCCAACT---CAAAAAAATCCAAATAAAATGA
CTTTTGCTGCATTCATTGTTCCTCATGG---TCGAGAACACGAGTGGTTGTTTAGCAGTGAAGAGGGGCAAG
ATATACTGCGACGGAATTGTAATGTAGATCGTTTAGCTATTATTAGTATGCATCGAGGACAGATCTATAAGA
ATT---TAAAACAAGTACAACAAGAACTATCAAGACTTATGTTGAAAA---------TAGCACCACAAGGTG
TCATC---------------AAACGTGGCGAAACCATACTATTTTTATCATTAGAACAA---CA--------
-ACTTGGAGACAGAAAAATCATTATGGAAAGCGAAAGTGAACACTCAGGAAATTTTGTAATAGAGGAA----
-----------GTAATTGGGCAAAAAGATGAAACTTTTAGACGTTTAGTATTCCTTAACATGCCTCATATCA
TTCAATCAGAAATAAAATTAT---------------------------------------------------
------TGACTGAAAATGGAGA------GACCAA---------------------------AATCGATTATT
CCCATTTCCTCAGTGATTACATACCATATTTGGGCCTTGGTGTGGGCATTTTAGCAAATCGATTA-------
-----------AATAGAGAATCTAAAA---------TCCTATTAATTGGTTTGGGTGGAGGTATACTTACTA
ATTTGTTATTAAATGCTTATAAAAAT---GTAAATATTGTTGCTTTAGAAATAGATCAAGTTGTGTACAAAA
TAGCCAAAGAAGCTTTTGGACTGTTAGAGGA---TAGTAGATTAGAAGTAAATATTTGTGATGGTCTTGATT
ATATATGCAATGCTGTTAAAAATAA-----TGATAAA---TACGATGCAGTAGTATATGATGTCGATGTTAA
A---------------GATCCCACGTTGGGTTTAAGTGGACCACCAAAAGATTTTTTGAGACAAGATATACT
GAATAATGTAAAAAGTTTAATC------GGAAAAG-AAGGTT---------TATTTTTATTGAACTTTGTGT
GTCGTGCATCTGATGTTAAAGCTGAAATTTTAAATGTATTGAAGACTAATTTCAAGCA---ACTAACATCAT
TGAAGATTGCTGAAGATATTAATAGAGTGCTGTTAGCAGG------AAATAGTGATAAAGCATTTGATGCAC
AACTTTTGGAGCAAA------------CTGCTGCATACATGAACCAATGCACCAAAAGTAACCCTCTCATTG
CTT---GCGATGTTATTGATATTTCTACTTTGAAGGAAAATATTGAGGATATT--------------ATGCC
GCGAATCATGATAAAAGGCGGCGTTTGGCGGAACACCGAGGATGAAATTCTTAAAGCAGCTGTTATGAAATA
TGGCAAAAATCAATGGTCACGTATCGCGTCATTATTACATCGTAAATCAGCTAAACAATGTAAGGCACGTTG
GTTTGAATGGCTTGATCCAAGTATTAAAAAAACTGAATGGAGTCGAGAGGAAGATGAAAAGCTTTTACATCT
TGCTAAACTCATGCCTACACAATGGCGTACTATTGCTCCAATTGTTGGTCGTACAGCTTCACAGTGTTTGGA
AAGATATGAATATTTATTAGATCAAGCTCAGAGGAAAGAAGATGGTGA---------GGAAG---TGGGAGA
TGATCCAAGAAAATTAAAACCAGGTGAAATTGATCCAAATCCCGAAACAAAACCAGCTCGTCCCGATCCTAA
AGATATGGATGAAGATGAGTTGGAAATGTTGTCTGAAGCAAGAGCTCGTTTAGCTAATACACAGGGAAAAAA
GGCAAAACGTAAAGCTCGTGAGAAGCAATTAGAAGAAGCTAGAAGACTCGCTGCATTACAAAAACGGAGGGA
ATTGCGTGCTGCTGGTATTGGTGTTGGAAGAGGA------------AACAAACGGAAACG------TGGTAT
AGACTATAATGCTGAAATACCATTTGAGAAAAAACCAGCTTTAGGGTTTTATGATACTGCCAATGAGGATGT
TGATCCACTTGCAC---------CAGATTTTAGAAAATTGAGACAGCAAAATTTAGATGGAGAACTGCGTGT
TGAAATTGAAGAGAGAGAAAGAAAGAAAGACAAAGCCAAGCTTAAGCAGCGTAAGGAAAATGAAGTTCCTTT
A---GCTATGTTAAATAATCAAGAACCTATTAGGAAAATGAGTAAACTTGTTCTACCAGAACCACAAATATC
TGATCAAGAATTGCAACAAGTTGTTAAATTGGGGCGAGCCAGTGAAATGGCACGAGAAATAGCAATGGAAA-
-----ATGGTCCTCAACAAGCTTCAGATGCATTATTGTCAGATTATACACCATCAATCAATAATATTCCTGG
CCGC---------------ACTCCAAGAACCC--CATCTGTTTCAACTGACAAAGTTTTACAAGACGCTCAA
AATATTATGGCTCTAACCCATGTAGATACTCCTCTTAAAGGAGGTCTTAATACAGAATTGCAAAATGTTGAT
TTCAATGGTGTCACCCCACAACGACAATTGATTACAACACCTAATACAATTTTAGGTACTCCACTTTCACAA
GCTGC------TAATGATGGTTTTCA---------------------------------------AACTCCA
CAAA---GTGATAGAGCACTAGTCA------------------------AAGCTGGTATGCTAACACCCACT
CCTTTGAGGGATCAGTTAAGCATCAATCGTTCAGATTCTATGGAAGTCGATATTATAAA---TACACCCCAA
GCTATGAAAAACTACCACCATCAAGTAAAAGAACAGTTGAAAGCAGGCTTAAGTACATTGCCACAACCAAAA
AATGATTTTGAAATAGTTGTACCTGAAGACCATCCCGAAGACGAAGAAACTGTTGTTCAAAAAGATTTTG--
-------------------TAGAAGATCAGTCTGATGTCGAGATGCGTAGTGCTGAAGAACTTCTTGCTCGC
CGCAAATTAGAAATGAAGTTACGATCTCAAGTAATTCAACGATGTTTACCTCGTCCACCAGATACTAATAT-
--TGTTTTAAGACCTTTGAAT---TCAGAGCCACCTCTTACAGATCTTCAAAGGGCTGAAGAATTGATTAAG
CAAGAAATGATTACAATGCTTCATTACGATGCTATTCGTAGCCCTCTACCGCCAGAAGTTGCCACACTTACT
CAAAGTGGTCCCAAAAAACAGCCAATCCTAACCGAGTCTCAGCATTTGGCTTA----------TTTACAGGC
GCACCCGTACCAACAATTTACTGAAGAAGAAATGGAAAATGCAAAACAAGTTTTGATAAAAGAAATGGAAAT
TGTCAAACAAGGTATGAATCATGGTGAATTGTCATTAGACTCGTTTACTCAAGTGTGGGGAGAGTGTTTGGG
ACAAGTATTATTCCTGCCTAATCAAAATCGTTATACAAGAGCAAATTTAGCTAGTAAAAAAGATAGGATTGA
ATCACTAGAAAAGAAACTGGAACAGAATAGAGGTCATATGACTAAAGAAGCTAAAAAAGCTGGAAAAATGGA
AAAGAAAATTAAAATTATTCTCGGGGGATATCAAACTCGTTCTCAAGGTCTCATCAAACAGTTCATAACCAG
CGTAGATGAGATTGAACAAGGGCATTTAGAATTATCAACTTTCCTGTTTTTACAACGACAGGAAGAATCTGC
CATACCTAAACGATTACAGTCATTAACTGACGATGTTGACCGTCAAAAAGAACGAGAAAAAATTCTACAACA
AAAATTCTTGGACCTTGAAACACGATGGAAAGAATTACAAATTGGAAATGAT--------------------
------------------------------------------------------------------------
------------------------------------------------------------------------
------------------------------------------------------------------------
------------------------------------------------------------------------
------------------------------------------------------------------------
------------------------------------------------------------------------
------------------------------------------------------------------------
-------------------ATGATGTTCAAGGCAATTTATAAAATGCGGCCTATGTGTGGCATGCATTGTCC
CCTAAATTCTGTATTAAACAAACGCTTACATAATACTAGTTCAAACAGTGCACAAAAAAAGAGAATACGT--
---TCCACTGTATATTATCTTTCTTCACTGGGAGTATTAACGGTCGGTCTTAGTTATGCAGCTGTGCCACTG
TATAAAATGTTTTGTCAGGCATTCAGTTACGGTGG-------AACGCTG---AACCATAACATAGAAGATTC
TAAAG-TAGAA--ACAATGAAACCCAATAGAAATAGGGAGATTAAAGTTCATTTTACTGCTGATACGTCGTC
CAGTATGCAATGGAGCTTTAAACCTCTTCAGAATGAAATCAGAGTAGCACCTGGCGAAACAGCATTAGCATT
CTATACAGCTAAAAATCCATTAGATAAAGCAATTACGGGTATTAGCACATACAATGTTGTACCTTTTGAGGC
AGGACAATATTTTAATAAAATACAATGTTTTTGTTTTGAAGAACAACAGTTAAATCCAAATGAAGAGGTTGA
TATGCCAGTATTTTTTTTTATTGATCCTGAGTATACCGCTGATCCAAAAATGGAGAATATTGATGACATAAC
ACTGTCTTACACG---TTCTTTGAA------------------------GCCAAACAA------GGTGTAGA
TTTATCAA-----ATATCTTCAAACAC---------------------------------------------
------------------------------------------------------------------------
------------------------------------------------------------------------
------------------------------------------------------------------------
------------------------------------------------------------------------
------------------------------------------------------------------------
------------------------------------------------------------------------
------------------------------------------------------------------------
------------------------------------------------------------------------
------------------------------------------------------------------------
------------------------------------------------------------------------
------------------------------------------------------------------------
------------------------------------------------------------------------
------------------------------------------------------------------------
------------------------------------------------------------------------
------------------------------------------------------------------------
------------------------------------------------------------------------
------------------------------------------------------------------------
------------------------------------------------------------------------
-----CAGCAGCAGCAGCAACAGCAACCGCAGCCGCCAAACATGGTGGTCGGGGGGCCTCCTCCGCCACCAC
CAAGG-------------------------------------------------------------------
------------------------------------------------------------------------
------------------------------------------------------------------------
------------------------------------------------------------------------
------------------------------------------------------------------------
------------------------------------------------------------------------
-------------------------------------------------------TCGGTTGCCGACACCAA
GAAGATAAACGACTACTTCACCAAGCACGGTTCCCATCCCGTGTCCAACCCGATAAG------ACACGGTGG
GGCGAAGTC---------------------------------------------------------------
------------------------------------------------------------------------
------------------------------ACCGTCGCCAGGCGGACCGCCACAACAAGGTTACCCCATGTT
TAATCCGGCGAGTGGGCCTCA---------------------------------------------------
------------------------------------------------------------------------
------------------------------------------------------------------------
------------------------------------------------------------------------
------------------------AGCATTGAGTCCCGTACTACCTCCGGACTATGTTTCCATACTCCACCC
ACCTAGGATTAACT----------------------------------------------------------
------------------------------------------------------------------------
-----------------------------------------------CTAGTTCCATTACAAAATGTATACA
GACTGA------------------------------------------------------------------
------------------------------------------------------------------------
------------------------------------------------------------------------
------------------------------------------------------------------------
----------------------------------------------------TTTAACGAGTCATGCAATCC
---AAGAGTTTG------------------------------------------------------------
------------------------------------------------------------------------
------------------------------------------------------------------------
------------------------------------------------------------------------
------------------------------------------------------------------------
------------------------------------------------------------------------
------------------------------AATGTCAGGCTTCTTCGGATTTGGAACTCAGAAATAATAAAA
TTGATGATTTGAATAGGACAAATGAAGAACTGAAACACCAATTAAGCAGTCAACAGAAAACAATCGAACAGC
ACAAGTCTCACATAAATAAGTGCATAGATGTGGTGAAGAAGCTGTTGAAAGAAAAGTCCAATATTGAAAAAA
AAGAAGCTAGACAACGGTGTATGCAAAACAGACTTCGGCTTGGCCAGTTTGTAACGCAAAGGGTTGGTGCGC
AATTTCAAGAAAATTGGACTGATGGCTATGCATTTCAAGAACTGTC---TAGAAGA--------CAAGAAGA
AATAACATCAGAAAGAGAAGAGATT--GACCGA----CAAAAAAAGATGCTTGTTAAAAAGCGACCA-----
------------------------------------------------------------------------
------------------------------------TCAAATAGCGAAACTGGTGGA---CGTAAACGAGCT
AGCAGTCAGTCGGGTACATCAAGTAGTAGTTCGAGTACTAACAGTGTACCTATCAATTCAACACCCTCTGTT
TCTACGCCACCCATAACGCTACCCAGCGCAAGTATCAACAATAACCAAGTGACTGGTGCTACAACAGGCACG
GTA---------------------------------------------------------TTGCACAAC---
----------------------------------------------------------------------GG
TACTGTAGC--------------CCCATCGTCCGCATTGGACACAGCAACGTTCCTAAAGCCAGA---A---
-----GCTGTCCCGGGT------------------TTATCGTGGCAAGAGTATTATGAAGCAGATGAGATAC
TCAAGCTGCGACAGTCAGCATTGAAAAAAGAAGATGCTGATTTGCAGCTGGAAATGGAGAAGTTGGAGCGAG
AGAGAAATTTACACATAAGAGAATTGAAGAGGATTCACAATGAAGACCA------ATCTAGGTTCAACAATC
ACCCTGTGTTAAATGA------------CC---GTTATTTGTTGCTCATGTTGTTGGGAAAAGGTGGCTTCA
GTGAAGTTCACAAAGCGTTTGATCTAAAAGAACAACGTTACGTAGCGTGTAAGGTTCACCAACTGAATAAAG
ACTGGAAAGAGGATAAAAAGGCTAATTATATAAAGCATGCATTGCGAGAGTACAATATTCATAAATCTTTGG
ACCATCCAAGGGTTGTTAAATTGTACGATGTGTTTGAAATAGATGCAAATTCGTTTTGCACTGTACTTGAAT
ATTGTGATGGA--CACG-ATTTAGATTTTTATTTAAAAC------------AGCACAAGACGATAGCAGAAC
GAGAAGCTAGATCAATAGTTATGCAAGTGGTATCCGCACTTAAATATTTGAATGAGATCAAACCTCCTGTGA
TACATTACGATTTAAAACCTGGAAACATATTACTTACTGAAGGAAATGTCTGTGGTGAAATAAAAATCACAG
ATTTTGGCCTCAGCAAAGTGATGGATGAGGAAAATTATAATCCAGATCATGGAATGGACCTAACGTCACAGG
GGGCTGGAACATACTGGTATTTGCCACCAGAATGTTTTGTAGTTGGTAAAAATCCACCTAAAATATCATCTA
AAGTGGACGTTTGGAGTGTTGGTGTAATATTTTACCAATGTCTGTACGGCAAAAAGCCTTTTGGTCATAACC
AATCTCAAGCTACAATTTTAGAAGAAAATACAATATTAAAGGCTACTGAAGTACAGTTTGCCAATAAACCTA
CAGTTAGCAATGAAGCAAAGAGTTTTATCCGTTGCTGTCTAGCATACCGTAAGGAAGATCGTATTGATGTGT
TCACCTTATCTAGGCATGAATATCTGCAACCACCATTACCAAAACATGGCCGAC------------------
----AGTCAGCTAACA---ATCAACAA-----------------------------------------CAGC
AACA-GCAGC---------------AACAGCAA---------------------------------------
------------------------------------------------------------------------
------------------------------------------------------------------------
-------------ATGGCGTCTCCCCCGTCGTGGG-------------------------------------
------------------------------------------------------------------------
------------------------------------------------------------------------
---------------------------------AAGATTTGAGGAAACAAGCCAGAAGGCTGGAAACAGAAA
TCGACTCAATGTTGGTGTCGTTAAGTAAAATAAGTA---CTAATAATCCTA---------------------
---TGATGTACAG---------TGAT----GATGAATCACAGTTGTT---GTTGTCTGATGATCGATTTGAA
ACAGCCACATCTGAAATCGAAGAGCTGCTGTCTAAGCTTAA-------------------------------
------------------------------------------------------------------------
------------------------------------------------------------------------
------------------------------------------------------------------------
------------------------------------------------------------------------
------------------------------------------------------------------------
-----------------------------------TACTGTCAATGAAAAAATGAGCGAATGGAGTTCCAAT
GGGGAACAATCTACA----------------------------------GTTTC----------ACAAAA-C
GT----GCATACTGTTCAGCGTCAC---------------AGAGATATTTTACAGGATTATACTAAAGAGTT
TCAAAAAATACAATCCAATGTTAGAGCTCGGAGGGAAAGAGAAGATTTATTGCACAGTG------TTCGGCA
GGACATT----------------GATG-GCTATAAGAAT-----------TCTGGGACCAAAAACCGGCGTA
TGGATTTATATGTCAAAGAACACGAACATGTGCGTAATTCAGATCGTTTAGTATCCGATCAGATTGCAATTG
CTATGGAAACCAGAGAACATTTAGTGTCACAGCGGCATCATTTTAAACGTTTACAATCTAGACTTCACGATT
TGTCAAGTAGATTTCCTGCTCTCAACACCCTTGTACAAAAAATTAACATGCGAAAAAAACGCGATTCCTTTA
TTGTAGGAGCAGTTGTTGTTATATGTACTTTTATAATACTTTTGTACACTTTTCAT----------------
-----------------------------------------------------------ATGTCTTCAATGA
CGGCTCTTAAATTGTTCAGAAATCAACTCGTCAGAAATGTTTGGCGTTTTAGGAGCACCGGACAATCACTGT
ACAACCTCAGACAGAGTAATGTACCATTGTCATTGAGTGTGCCCATTAGAAACTTTGCAGCTAATCCAAAAG
TGGACGACATCGTGAACGAAAAAAACCCAAGTGCAGAAAAACTGGAATTTCAAGCTGAGACTCGTATGTTGT
TGGATATTGTAGCCAAATCTTTATATTCTGAAAAAGAAGTTTTTATCAGAGAATTAATTTCAAATGCTAGCG
ATGCTTTGGAAAAATTACGTTATGT------------------------------------------TAGTT
TAAAAGCAGGCGAATCTCATGACCTTGGAAGTTTAGA-CATA-----AACATAACCACCGACAAGACAAATC
GAAAATTGATAATTCAAGATACAGGAATTGGAATGACTAGGGAAGAGTTAATTTCAAATTTGGGTACTATTG
CTAAATCTGGTTCTAAAGCATTCTTGCAAAATATTCAGCAAAGTGA---------------AGCAACAAATT
TATCGTCAATCATAGGTCAATTTGGTGTTGGCTTTTACAGCTGTTTTATGGTGGCTGATAGAGTAGAAGTTT
TCACTAAATCAATGAAC---CCTCATGCTACAGGATACCTGTGGAAATCAGATGGAACAAATGAATATGAAA
TAATAGAGTCTGATAATA---TTGAGAGGGGTACTAAAATTGTCATGTATCTTAAACAAGATTGTCGCGAAT
ATGCTTCAGAAGATACCGTTCGAAGTGTCATTAACAAATACAGCAATTTTGTAAATTCTCCTATTAAATTAA
ATGGTTCTGAAATTAATACCATCCAACCATTAT--GGTTACTTAACCCAAAATCTGTTTCCAAAGAACAACA
TGACGAATTCTACAAATTTGT---AGCTAACTCTTATGATAGGCCAAGATT--------TGTGTTGCATTAC
TCTGCCGAAGCTCCTATTCAAGTGCGAGCACTGCTATACTTCCCAGAATTAGCGCCAGGTCAGACTGATTTT
TATGATAGTTCAACTAA---AGGTGTATCACTTTATACTAGACGCATTTTGGTTAAAAAAGAAGCTGAAAAT
GTATTACCCAAATGGCTTCGTTTCGTAAAAGGTGTTATTGATTCCGAAGATATTCCATTAAATTTAAGTAGA
GAAATGTTACAAAATTCTTCATTACTAAG-------------AAAATTGAATCAATTATTGACTAGTAAAAT
AGTTAAATTC-TTGCACGATAAATCTGTAAAAGATCTTGATGAATACATGAAGTTTTATCAGGACTATGGTG
TGTTTATCAAAGAAGGAGTTGTAACAAATGA---TGACCCCAAAGAACGCGAAGAGCTTGCTGGCCTTTTAA
GATATGAATCATCGTACACTAAACCTGGT---GAAACAACATCATTTGAAGATTACATCAAGAGAAGACAAG
---------AAGGTCAAAATGATATTTACTATTTATCTGCTCCTAACCGTGCTTTAGCTGAAAGTTCTCCAT
ACATCGAAGCATTAAAGAAGAAAAACGTTGAAGTTATATATTGTTATGAACAACATGATGAAATCATTTTAT
ATCAAGTTAAAACATTCAAGAATGTCAAACTCACTTTAGTAGAAAAAGAAAT---------------TAATG
CG---GCTAATAATCAAAGTTCTCAAACAGTTGAATTAGG-------------TAAT-----GATAGTTTGA
GTCAGTTACAATTAGATTT--ATTATTACCATGGATTGAATCCGTATTGGGTAATAA---AGTAAAAAAAGT
AAAAATTACTGGACAATTAGACAGCCATCCATGTGTAATTACTGTTGATGATATGACAGCTGCCAGACATTT
TATTAAAACTCA--ACTGAAACAAATGGACGAG-GAGATGTTATTTTCAGTCCTTCAGCCTCAACTTGAACT
CAATCCTAAA-CATTCAGTCATAAAGAAATTGCACACACTTAAAGAATCAAATCCAGAATTAGCTAAATTAA
TTGTTGAACAGCTGTACAGTAATTCAATGGTGACAGCGGGCCTTATCAATGATTCCAGAAAATTGGTGTCCA
ACATGAATCGTGTTCTAGAATTAGTTGTTGAAAAATAT----------------------------------
--------------------------------ATGACTGACGAAAAATTACCGCCCATGATGGCCACAGATG
ATCTT---------------------GTCGACGACGAGGACGACGATATTTTCAGTTCAACAATAGACGATC
TTAGCAGTTTGCGCAATGAAGAACTTTTTGCATCGTTAGCGACAGTTCCTCCCCCATTGACCAATATTAGTC
TGAATGAAGGATCATCCACACTGCTTGAATCAGATGTACCGCTAAACAATGATCACAAAGAGGTACCACAGA
TGACTAGTAAAAATGTAATTTCTAATGGATTTGAAGAAGAAATCAATTTAAAAGAAAACGATACTCCTTCAG
TTTCT----------------------------------------------------GAAGAAATTAATCAA
GTGGAAGATACACCAAATGTGTCTACTAACGAAATGAACTTTGAAAATATT------GAAAACGGTTTTATA
AAAATATCTTTATCTGAGACTACTAAGGTTGGAGAAGGC---ATGAGCTCCTATGTTGCATATAGAATTGTT
ACTCGTACAAATATGACTATGTTTAAAACAAATAATATGGCAGTTCTTAGAAGGTTCAGTGATTTCTTAGGA
TTACATAATAAGCTGACTGAAAAATATTTAAGAAATGGGCGTCTCATACCCCCTGCTCCCCAAAAAAATATG
TTAGGTTCAACAAGAATTAAAATATC--------------------------TGGAAACCAATCTGATCAAG
CAACATCAGCA--------G----AGTTCATAGAAAAAAGACGTTTGGCGTTAGAAAGATTTTTAAAAAGGA
TTGCTTTACATCCAATTCTTCGTAATGATAAAAGCTTTTGTGATTTCTTAGAACAAGA------------TT
GTGAACTTCCAAAAGCTACTAGTACATCTGC--ATTAAGTGGTGCTGGTGTCATGAGACTTTTTAATAAAGT
TGGAGAAACTGTTAACAAAATCACTTACAAAATG---GATGAAAACGAAC--------------CATGGTT-
------------------------TGAAGAAAAAGAAGTACAAATAGAAAATTTAGATTTGCAACTTCGCAA
TTTACATGGAGCTGTTGAAACATTAGTGATTAATCGTAAGGAATTAGCACATTCAAGTGGATCTTTTGCAAA
ATCAGCAGCAGTATTGAGTAACTGTGAAGAACATACTGGATTGTCACGTGCTTTATCACAACTTGCCGATGT
ATTTGAAAAGGTTGAATCTGTAAGAACTGAACAAGCCAATACAGATTTCTCTATTTTTTGTGAACTATTAAA
GGATTACATAGGCCTTATCGGAGCTGTAAAAAATGTATTTCATGAACGAGTTAAAGTCTATCAAAACATGCA
ACATGCACAAATGATATTGACAAAAAA-------------GCGGGAACAAAAAACCAAGCTAGAACTTACGG
GGCGTTTAGAC---AAAGTCGGCTCCGTTACAAATGAAGTATCCGAGTGGGAAGCAAAATTATCTAGGTGTC
AAGATGAATTTGATCAAATTTCTAAAACCATTAAAGTGGAATTTGAACAGTTTGAGATAAACCGAATCAAAG
AGTTTAAGACAGTTATATCATCATACCTTGAAGAAATGATTAACCATCAAACTCTGATCA------TAAAAC
ACTGGCAAGCATTTATTCCTG--------AAGCTAAAGCCATAGCC--------------------------
------------------------------------------------------------------------
------------------------------------------------------------------------
------------------------------------------------------------------------
------------------------------------------------------------------------
------------------------------------------------------------------------
------------------------------------------------------------------------
------------------------------------------------------------------------
----------------------------ATGAATTTTGATGCCGAAACCTCGCAGCCAACATGGAAATTATG
GGGTGAAGAAAGAGAAGAAGGTGCTGTCTACACAATTTATTTAAAAAAAGTGCGGTATCAAAATCCTACAAA
AACACTACTGT---------TGGAATCTGATGATGAACGATCGCATTTAGAATGGGAGACGATCAGAGTAAA
GTTCATTAAAGCCGGAACAATTGAAAAATTGGTTAATAGCTTAGCATCAGATGACGGCGAATTGGAATCTAC
ATTTGTCAATATATTTCTTGCCACCTATAGAACTTTTGCATCACCACATCATGTTTTGTCATTATTAATTGA
AAGGTATGAGTATTTAATAAACAACAAAGAAGCCTTATCAGAATCAATGATTGATCCACATAAAAAA-----
----------------------------------------------------------------------AC
TGTTGTATCTGCATTACATGTTTGGCTGGATTCATATCCTGAAGACTTTCGTGATCCACCTTTACACACTTG
TTTACGATGTTTACACTCCTTTACTTTTACATATTTGCCAAAAACTGAACTTCACATAAAAGCAACGTATAG
ACTTGAACGATT------------------------------------------------------------
------------------------------------------------------------------------
---CCTTAAAGAATGTAAACAATTAGACACTACTACATTTATTAGTGATGATTATGACTTAGTTATTGCCAA
TTCTCCACATTCGCCTTACAATTTTCC-TAACATAGCAGAAAGGCATTTTGCTG-AGCAGTTAACTCGAATG
GACCGTGATGTCTTAAGAAGTATGGTTGCTCACCAGTGTTTAGGTGCAGTTTGGTCTAAGAATAAAAGAG--
-------------------CAG---------GATCTGCACCTACA------GTC--CTCGCTACAATTGATC
AATT--CAACGCTGTGTCACTAAGAGTTATCAGTA----------------CTG-----TGATATTGGCGAT
CA-------------ATTCAGATAGACCACATGTTATTGAAACTTGGATTGACATTGCT-CAAGAATTAAGA
GTGCTTAA----------GAATTTTTCCTC-------ATTAAAAGCAATTATATCTGGCTTAC---------
---AATCCAAT-----TCAGTATTT------AGATTAAAGAAAACCTGGCA---------TTCGGT--TCCT
CGAGACAAGGTGGAATTGTTTCAAGAACTTGCACGAATATTTAGTGAAGAAAATAATCAATGGGCGCAACGA
AAGTTATTGATAAGAGAAGGTACAGCAAAATTTGCCGACACATTTGGAC---ACAATGATAGACATTTACAA
A---AAATTATTCAAAAGCAACATAGTACAATGAG--TAAGTTAAAC----ATTGGAACTATACCATACTTA
GGGACATTTCTAACTGATTTGACCATGATTGATGCTGCAACTCCCGATCTTTT---A---CCTGA---TGGT
CTAATTAATTTTGATAAAAAAAGAAAAGAGTTTGAAGTATTAGCTCAAATTAAGCTTCT------TCAGGGG
GCAGCAAATTCGTA----TAACAT-TACGGAAGATTCAGTATTTGATCAATGGTTTCATTCCATTTTAGTTT
TGGATGATAGAGAAGCATTCAGAATTTCTTGT-CAA---------------ATAGAACCATC----------
-----------------------------AGATAATATACCATCATCATGTACAAATTCAATAATAGGAACA
GGAAAGAAACAAAATTATGAACATAAAAAGAATGATTCGATTTCAAGTAATTG---------TAGCAGCAAA
AGCCTGTATGGATTATCTGATGATGGTTTGCA---------------------------------------C
TCACCAAATAA---------CTCTTTAGATAAACAGG---------------------ATTCATTACTA-GA
CCTATCTTCCTCA------TCAAGCAGCTATTCTTTGCAATCTTTTGACATGTCACTAAAT-----------
-------------GGAAGCAATAACACTAATATCTTAGTTAAAAATAGTGTCAATAACTCAA----------
------------------------------------------------------------------------
--------------------------------------CATTTAACACTTCGTCTGATTTTTATATTATTCG
GATAACGGTTGAT-GCTGA--TAAT---GTGGAGACTGACGGGGTTGTATTATACAAAAGTATTATGTTGAG
TAACAATGAACGAACACCACAAGTTATTAGAAATGCTATGCTGAAATTTTGTATTGATGATGATCCTGAAAA
CTACACCCTATCACAAGTTTTACCTGATAA------------AGAAATGATTTTACCAATGACAGCCAATGT
TTACTATGCT------GTAAATACAGAGTATGATTTGAACTTTTTGTTACGTAAAAAGACATGGAAAAACAA
CACAATTCCTAAAAAA--------------------------------------------------------
------------------------------------------------------------------------
------------------------------------------------------------------------
------------------------------------------------------------------------
------------------------------------------------------------------------
----------ATGGAGGAGTATTCTGAAGAAATATTTTGTTGT-TCTCAGTGGATTA---------AAAATG
GGAAATTTGAAAA----AGTATGCA------TCCAA----TTACCA----GACTACA----TGTTGTGTAAA
AGTGTATCGATTTCGTCTGAATTTGAAAG--------------------ACTGCTGGCTC--GCCGTGTATA
CATACTCGGCGAT--ACATCCTATGGCAGCT-GTTGTGTT-----GATGAAACAGC-------AG----CCC
AACACATA---GCT--GCTGATTGTG-TTGTTCATTTTGG-----------ACGGTC-----GTGTCT----
AACACCAAATAGTCATCTTCCTGTCT---ATTATATTCT---TCCCAAACAACCACTAGACCATGTCCAGTG
TGCCAATTCAATAATCAAAACCTTTGAAACTGATGAAGGA------CTGGTTCTAGTATTGTATGATGTGGC
TTATCATCATGTCCGAGACCATTTGGCCAAATCATTATCATCTGCAAAGTCAATTATGGTATCTGACATAGA
TTTAAAGGATCAAAA------------------------------TACTACTAGTTATGCTTTATCCAATGA
CCACGAATGTACAAGCATATTTGGAAGACGATTTCA-TAACTTAAATTATAAACATATTGTTTATATAATAC
ATGATAACTACATGAACAACGTAGATAGATTTATACTAGAGAAAAAAGAATGTCAAGTACATATCTATGAAA
ACAGTTGTAATATATTAACCCAA-----------------CGAACTTTATCATCAGTGATAAAAAAAAAACA
ATATTTAAAAGAAAA---GATTAAAGA---TT---------CTACTCATATTGGAATAC-TCATATGT-AGT
TTAAGTATCAAAGATTTACTCGACCGTAT-----CAATAGAG--TTAAATGTTTA-----------------
-----TGCAAAAAGACAAAC--------AAAAAATGTTACATTTTTTC--TG-----TTGGACG-TCCTA--
--ATGTTGCCAAATTA-GC---TA----ATTTTCCAGAAATT----GAAATCTTTGTGAATATT-ACATGTG
CAG--AAGGTGTCATA---GAAAATCAAAA---AGAATAC----------ATGCAACCAATTGTTAATATTG
ATG-----ACATTGAATTGGC---------------------------------------------------
---------------TTTGGGGAC------------------------------------------------
-----------TGAGAACACTAGTGATTTACCCGATATATCATTAGTAACCAACAAATTAAGAAACTTTACA
ATGCCTAATGAGGAAGTCGAGTTATCTTCAGCATTAAATGTCAGAA--------------------------
-------------------AAGATATGTCATTATCAATGGTCACTCAAAATAGAACATGGACTGGACTCAAT
CCGCATGACACACGACCTC---CAGTTATAATAGCTACTGAAGGAAGAAAAGGCACACCGAGTTCTGGATAT
ATCACATCTGATTCAGATCACCGTAGC---------------------------------------ATGAAA
ATGGTG--CTGTCACAAAGACAACGTGAAGAATTAAATAAAGCAATTGCTGATTATCTTAGTAGCAATAGTT
ATCACAATGCCTTGGAAGGATTAAAAAAAGATGCAGATATGCC------CGGTGAAGTAGAAAATAAATATG
GTGGTTTACTTGAAAAAAAATGGACGTCTGTAATTAGACTGCAAAAAAAGGTAAGCGAGCTTGAATCAAAAC
TTTCTGAGTATGAAAAAGAAATTAATTCTGGAGCTCCAAAAAGAGCATTGCGTTCTCCGAGTGATTGGATAC
CAAGAGCCCCTGAAACACACTGTTTAACCGGTCATAGAGAGACTGTCATCAAAGTTATATTTCATCCTGTTT
TTAATATTCTTGTATCTGCAAGTGAAGATGCTACTATAAAAAGTTGGGATTATGAGACTGGCGAGTATGAGA
GAACTTTAAAAGGTCATACTGAAGCTATTCAAGATATTGCATTTGATGAAAGTGGCAAACTATTAGTTTCCT
GTAGTGCTGATATGAGCATAAAGCTGTGGGATTTCAGTCAAACGTATGAATGCATCCGCTCAATGCATGGTC
ATGAGCATAGTGTATCTGGAGTATGTTTTCTTAAAGGAGGAGATTTCATAGTTTCATCTTCAAGAGATAAGA
CAATTAAAATGTGGGAAGTAAATACTGGATACTGTGTTAAAACATTTACTGGTCATCGGGAATGGGTCAGAA
AAGTCAAAGTTTCCCCTTGTGGTCAATTTTTAGCTTCATGCTCTAACGACCATACTGTTAAAGTTTGGATAA
TTGCTG------CAACCCAGTGTAAAGCTGATTTACGAGGACATGAACATGTAGTTGAATGTATAGCTTGGG
CACCAGCTGCATCGTCATCAGCAATTAATGAAGGAGCAGGA------------------------------G
TAGATCAGAAAA------------AAAATGGTTA---TGAAGGTCCTTTTATTATTTCTGGATCAAGAGATA
AATCAATTAAGATGTGGGACGTCGCATCACGTTCATGTTTATTTACTATGATTGGACATGATAATTGGGTAC
GTGGCTTAGTTTTTCATCCTGGTGGTAAATATGTTATATCAGCAAGCGATGATAAAACACTTCGAATTTGGG
ATTTGGCAAATAAACGTAATATGAAAACACTATTGGCTCATGGACACTTTTGTACGACAGTTGATTTCCATA
GATCACAACCATTTGTAATAACAGGTAGTGTAGACAAGACTATAAAAGTTTGGGACTGCCGC----------
------------------------------------------------------------------------
------------------------------------------------------------------------
------------------------------------------------------------------------
------------------------------------------------------------------------
------------------------------------------------------------------------
----------------------------------------------------ATGGGCAG-------CATAC
TCGCGCGATTTAAA----------------------------------------------------------
------------------------------------------------------------------------
------------------------------------------------------------------------
------------------------------------------------------------------------
------------------------------------------------------------------------
------------------------------------------------------------------------
------------------------------------------------------------------------
------------------------------------------------------------------------
-----------------------------------------------------------------------A
AA---AAAAAAGATACAAAAGCAGTTTTGGAATCCTTAGAAGATGAAATTATGTACATCGA----AAATATG
ACTTCAAATACTTCACCAATAAATTATTATAAA---ATAGTGTTCCATTCAGCTCTTATG-----------T
ATGGATTTATTTGTAT------------ACTTTATTAC---TTTGGTATAA-------TTCCTTATGAA---
---TTGTTT-------------------AAAAATAA---CTATATCATGGCTGTTTTTGCAGCATACCCAAT
CA-----------------------TAGCTCTATACTATTATAAATTTGATGTTTGG-------TATTATAA
TCGAAAAATAGTAACATATAAAAAAAAATTAATAGAATTAAAATCTGTAAAG-----AAAAAACTACTTG--
-------ATGAGGTAATGGAA--------AAAGAAACATTTAAAG-----TAGCAAAAGAAATTTTAGA---
---AAAATATGCTCCACA-TCAACT-----------------------------------------------
------------------------------------------------------------------------
-------------------------------TCAATCCATGACTTCTCAAAACTTTATGAACCAAAGAGCAC
TTCCATCTGCAAGCAATAGGCCACCCTATGCTTCTTCTGGTAGGCCACTGGTTAGGGCACCGAATATGGGTC
AACCACCATCAATAATGCCGTCAGCAGTTAAGCCAAGGTTAACTCTTCCAAGACCAGTACTTTCAAGGGACC
GTACAATATTTGATCGTTTAGCTGATAAAGTTCT---------TGGCGA---TGGACCTCAAAATCGATATG
C-------ATTAATTTGTAGAAC-ATGTGGT-TCTCATAATGGAA--TG-GCTCGGAAAGAA----------
--GAATTCGACTTCTTAGCA-----------------------------------TACAGATGTGCATATTG
TTCTCAGT----------GGAATCCATCTCTTAAGCCTAGACCTCAATTAGCAATTAGTTATGACAACAGTG
CATTAACGCAAAACGGACGTGTTGCATCTACTGAAACTATTGAAGAAATAACTGATGAAATATCAAAAAGTG
ATTCAGACACAAATGAGAGTGAGCATTCTGAGCATCAACACAAAGATTTAATAATTAATGATTCGGGTCCCA
CAATTGAAGAGTTGGTGGATCCACCATCATCATCATCACATAATTCAAATTCTAAAACTGAAGACCAAGTAG
AATTAAAAGATAACTCTGCATCATTAGCTGAAGAATCATTA-------------------------------
------------------------------------------------------------------------
------------------------------------------------------------------------
------------------------------------------------------------------------
------------------------------------------------------------------------
-----------ATGGCTGTTATTCAAAGA-------------------------------------------
--------GTTGTGAAACCGAGGACAAAACGAGGTAAAAGAATTTTGCTTAAAAAAGAACCTAAGATTATAG
AGAACACCAAACATTGCGTGTTTATTCCTGGCCGTAAATCATCTTTATTAGTCAGTAGCTGCATGAAAGATT
TGCTGAAACTCAAAAAGCC--AGATGC--AGTCATGTTAA------CC---CACAAA---AACGATATTCTA
CCATTTGACGATGCCGTGCAAATTGAAAAATTATTGCAGAAGCATGATTCATCCTTATTTTTTTTCTCATCA
CACAATAAGAAAAGACCAAACAATTTGGTACTTGGCCGTACTTATGACCAACACATATTAGATATGTTTGAA
TTAGGTATCGAATCATACAAAGGATGTAGTGAATTTAAAG---GTTTATCTG----AAATCTCAGCTGGTGT
AAAACCAGTTTTGGTTTTCTTAGGTGAACAATTTGAC---AGTGATCAACAACTTAAACGTGTACGCAATTT
ATTCATTGATATGTTCCAAAGACAG---CCACTCAAACAGATAAGACCAAATGGTATTGAACATGTCATGTC
TTTCAC---------AGCAGTT---GA------TAGTAAAATACTATTACGTTCTTATAGGACAGTTTTGTC
AAAAACCAG----------TTTAAAAACCCCACGTGTTGAGCTCCATGAAGTTGGTCCATCTGTTGATTTTG
TAGTCAGGAGAGATCGTATGGCTAGTGCTGATCTATTCAAAACTGCATGCAAAAGACCTAATA---TTAA--
-GGGTAAAAAAATCAAGAGTGTACGTCGTGACAATTTCGGATCCAAACTGGGTCGTCTGCATATGACGAAAC
AGGATGTGAACA------CATTGCAGACAAGGAAGATGAAGGGTTT---GAAGAAAAC--TTA---------
-TGCGGAAAGGA-------AAAT------------------------GAAGAGGAAGAGCGATGAAGTTAAA
AATGGACCAGCAGTTAAAAAACCTAAAGTTGCAACTCAAAGTAAAAAATTGAAGAAATTTAGTAAAAAAGGA
AGGAAATTGAGAGGTGGACAAGTT-TGAGTCACAAATTCA----------------------------AAGT
ATATACCATCCAATACTTGAGAAAGTAAAAGAAAAAATTTTACAATCAACAATTATATTTTTACCGCATTGT
---GAGATTGCATTACTACAAGTATTCTCTGCAGAACTATTATTAGCTAATTCGTTGATTGATGATTGTTAT
GTACCAGATA---------CATCTCCCGGTTTCAATTTTACAAACACAGTGCTTGGAGCTACTTTTGCAATA
TCAGGTTTACCACAAACACCAGGGGGTAGATTTGAATATTTCCAAAAA---------CCCATGGAAGAGTTA
TCTGGTCCATTGGAAAGTAACATATGGTCTGGTTTGGAGACGTTACATGTTCAATTACATAAAATATTATT-
--------AAACCTACTAAAAGCTGGACCTGAAGTAAAACATAAAACATTATCTTGGTTGGGAAGTTGTTTG
GAAAAAAACATGGGACGCTGTAAATTATGGAATGTCGAAATGTCAATGTTGGGAT-----------------
-------TTATTTCAGATGGATTTGCATTAAACTTAAGTGCGGTTCTTTTAAGGCTGTGTCAACCATT----
--TATTTCTAATACAGATAACCCAAAATTATT---GAAAATTGATCCTACCTACTGTGCT------GCAAAG
GTTCATAATAACGAAGAAAGTAGACAACGTGGAGTACATCTATTAAAACTAAATGAAAACACTATGCTTTTA
CCAACTAATGTTGATGATTCTAGAG---AAGATAATTCATCAGACCAAAGACCTGTAGCTAAAGGAC-----
-AGTTTAATTTTATTACAGAATGTTTTTACATGACACAAAAGTCTTTAGAGATAGGTTTTGCTCAAGTGCAA
GAAAAAATGACAAATATTAATCAAGAGTTAGCAAGAATGCAACAGACGTTTGTAGATGCTCAACAATCTGGT
T------CAGCCACATCTGAAGTAATGAAACTTATTAATGATCGAATGGAAGGTGAAATGACCAAATATCTA
TCTATGAAAGCTGCTCTTTTAGAACCATCAACATTACATCTTTTGAGTCAATTTCAAAAAGCAACATGTATT
TGGCTTACTCAAGTTGTGTTGGATGTAGACAAAGA---------------TTTCCAATCAAATAATCTTCAA
TCTTATTGTCCAAATAAATTCTTAGTTATTGAATTTCCA-----TTGCCTAGTGTTGT---TCCTCCTA---
--CATTA----AAATGCATTCCAGAATTTTTGTTGGAAAATATTTGGCGATATTTAACATTAGTGCGTCGT-
-----------TTTC------ATTCTCGCTCTTTAGAGGAACCTGGGTTTTC---ATTAGTTA---GTGAAT
TATTAAATGCTATTTTAATCTTCATGACATCTAATAGTCGAGTGAGAAATCCACATTTGCGAGCTCGTCTAG
CTGAATGTTTAGATTGCTTATTACCACATACGGACGAAGAT------------------AGCTCTGTAACAA
ACTCAATAGGATCA-----TATTACA-GAGAGTTA--TTATTTCTAAGTCATCCCCATCGTAAACAAATTGT
TCATGCTCTATTGGATGTGTTTGTGGGTATTGAAATGACTGGACAAAGTGTGGAATTTGAGCAGAAATTTAA
TTATCGCAGACCTATGTATGTTGTCATGGATTATTTGTGGAAATTAGAAGAACACAGAGAAGTTTTCAAATC
GTTGGCTAAAGATGCCGAGAATAATATGGAAGCGGCTTCTCCACCATTATTTTTAAGATTCATTAATTTATT
AATGAATGATGCTGTGTTCTTATTAGATGAAGCATTAACAAATATGGCTCAGTTAAGACAAATGCAAACTGC
TCATGAATCAGGCCAATGGAATAATCTATCTCAAAGA---GAAAGAGCTCAAAATATGTCATATTTGCAACA
TATCGGAATGATTGCTAGATTTGATAATATTCTTGGGAAGGAAACCATCAATACATTTAAATACCTTACATC
AGA------AATAAAATCAATATTTTGTCATCCCACAATGGTTGATAGAGTAGCAGCTATGTTAAACTACTT
TTTATGTCATTTAGTTGGACCAAAAAAAAAAAATTTTAAAGTAAAAGATATGAAGGA---ATACAAATTCGA
ACCAGCTGAAATAGTTTTGAATATTTGTATGATATATGTACATTTGGGGGATAGCGAATATGGTG------A
AGCATTTTGTTTAGCTGTTTCCAAAGATGGACGATCATACAATCCATTGCTTTTTAAACAGACTGAAGACGT
CTTAGCAAGAATT---GGAGGAG---CATCATTAATTGTTGGAA------TTACTAACATAGCGCAAAGAGT
ATCCAAACTAGCAATACAACAAAGTAATGATGAA---------------------GAGTTATTACTTACAGA
AGCCCC------AGAAAACTTTTTAGACCCTATTATGTCTACTCTCATGGTAGACCCTGTGATTTTGCCTTC
GAGTAAAATGAATGTTGACCGATCCACT----ATAGCAAGACATTTATTAAGTGATCAGACCGATCCATTTA
ATCGTTCTCATTTGACTATGGATATGGTAATAACAAATACTGAATTGAAAAATCAAATTGACGAATGGATTA
AAA-----TCAAAAAATCTCAA--------------------------------------------------
----ATGGCAGAGTGTCCGATAGCCCAGATCAACGAAGACGACGAGGACACCCAAGATCGAGTCAGAATTGA
ACTGCAAGGGTACCTGAATAAGTGGACCAACTTCTTACACGGCTGGCAAAAGCGCTATTTTGTTCTGAAGAA
CGGAACGTTATTGTACTTCAAATCACAATCGGAAACCGAGTGCGGATGCCGTGGTGCAATAAGTCTACTAAA
AGCAACTGTCAAGGTGCACGAAGTAGATGATTGTCGTTTTGATGTGTCACTAAACGATTGT---GCTTGGTA
TTTGCGAGCTGACTCATCATCAACTAAAAATCATTGGATAGATGTCATAGATTCGCTTAAAGCTGAATCTGG
GTACGGCAGT------GAAAATAATCTGAAGCGCAATGGCAGTTCACTTTCTATATTATCCAGTAATATGTC
AACCATGTCACCGGTGTTTA---------AGAAGAATAAAGGCTTACAAGATAAACTCAATGAACTTGTGGC
ATTTAGGGGTATTTTAATCAACCAGATTGACCGACTTCAGATGTATTTCGATACATGTTTATCA--------
------------------------------------------------------------------------
----------------------------GAATTTGCCTCTTCAAACGAAGGTGTATCAAAAAACGAATCCTA
TCAAAAGTATACATGTGAAGCTTTAGATTTCAAAGGTGAAGCGGTAGCATTTAAAGCCACGTCATCTGGAAT
CTTAGAAATTTTAAAACATTGTATTGAAGTTATGAATCAAAGAGAGACAGCTTGGGAGTCTATGCTGGAAAA
AGAAATAAACAACCGGAAAGATTTAGAAGAAGTAGTACGGACATTATCTCTAGTTGATGGGCTCACAGATCA
AGAA--------------------------------------------------------------------
----------------AGAGCCCAGGTACTTGCTGGAGCTGATTTAACGGAA------CATTCTACTTTGGC
TGAAGATGAATTTTATGACGCTGTTGAATCATCCAATG------ATAATTCTGCTGAGGATGCTAAACAAAG
AAAAGATCAGTTACTGCAGTGTACTAAAAATAATGTTCAAACAGCTCAAACCAATTGGGGTGAGCTGATAAG
AGCT-------------GCTGCCACAAATGCTTCTTTG-----------------------AAACATGCA--
-----------TATTGGCCAG-------------AAATCGAACGAGTAGTTG-CTGAACAAATTAGATCAGC
TCGTATGGG-CCTTG------------GCAA---------AGGAGCT------------------------T
GGCAATTATTTGTCGAAGAT-----GGGGAAATGAAGA-TGTA---CCGAAGA----GAAGTC---GAAGAA
GAT-------GGATTAGTTGTTGATCCTCT---GAAAGCAACTCATCAAGTGAAAGG----------AATCA
CAGGTC---G-AGAATTGTGTCATTACTTTTTTTAT---------------CCTGAGTACAGATATGATTGG
GAAGGTACATTA-----GAAAC-AATGAATGTCAT-----------------------TGATAA----AATT
GCT-----GAAGACA--CAATATTATTCCATCAGATACACAA------------ACGCATTTGGCCTG---C
AGCACAACGTGA--------TGCTA-CG---TTTTGGTCACATCTTAC---ACATGTTCC-------TGATG
AAGAGAATAAGTCTGAAGA-----CAGTCCTCACATGTGGGCAACT--------GTCAACAGTTCGGT---A
-GAATTACCAT------CACAT---CC------TCCTAATGG---AGGTAAA---------CAAG-------
-----TTCGTATTTA----------TCTGACTAT---------TATTCTGATGGGTCAAACAATCAT-----
---ATCTCCCGCAGCAAAG-----GGTCGTGAGA---------TAA--------AACGAGATGA-TATTACA
TGT-----AAAATTACCTATTGTGCTGTTGTG--AATCCTGGCG------GTTGGGCACCATCTTCC----G
TTCTCAGGG---CAGTGTATAAAC---GAGAATATCCAAAATTT-TTAAAACGTTTCACTGCTTATGTATTA
GAAAAAACA-AAAAACTTGCCGATAAAACTT-----------------------------------------
------------------------------------------------------------------------
------------------------------------------------------------------------
--------------------------------------------------ATGGACGAAATATCGTTGCTGA
AGAAACGCACTTCGGCTGAAGCGCTGCACAACATGACTCGCAACGAGGACCCCAACCCACCAACGTCCAAAC
TAAAACGATCTTTCTCACTTAAGCGTGACCTGATACGCAACAAACATGTAAAG-------------------
------------------------------------------------------------------------
------------------------------------------------------------------------
--------------------------------------------------------------------CCTG
GCGATGTAGACGATGCTAGACTAAAGCTGTCGATGCTGAGGAAACCGTCATCATGGAACAAGGTACTGGGGA
AAATGTTGCAGAAAATGTCATACCTTGGCTTACAACAAGACAAGAGCAATCTATGTTCCAAGTATGATGCTT
ATGTTTCACGCTCATCAACA----------------------------------------------------
-----------------------------------------------GACATCTACAACGATAACACCTATC
AAACTCCAAAAATTTTAAGCAGTGACAAAGTTCCGGGTGTGGTTG-GTCTACGTAACCAAGGAAATACATGT
TTTATAAATGCTGTATTACAGTGCTTAAGTCATACAGATGTTCTA--GCCAGATATTTTGTTATGGATCAAT
ACAAAATGGACCTTACTCGAAGAAATAAGTTGAATTCA------------AAAAAATATGGT---ACACGAG
GAGAAATGACTGAACAGCTGGCATTATTATTGAAATCTATATGGCTATGCAAGTATGACCCA---------G
ACATGTCAAATCAATTTAAAACAATTGTAGACAAATATGGTACTCAATATCGAGGAAATAATCAGCATGACG
CACAAGAATTCTTATTATGGCTTTTGGATAAGGTTCATGAAGATTTAAAC-ATAG--------------CTA
CAAAAAAA----AAATATAAAACAATTAGAAACACATTTGGGAGG---------------------------
--------------CCCGATGAACAAGTAGCAGCTGAGACACTTGCTAATCATAT----------ACGTTGC
AATGAGTCCTTTATACATGATGTATTTCAAGCACAATTTAAATCTTCACTTACATGTCCGCGCTGCATGCGT
CAATCCAATACATTTGATCCATTTTTGTGTATATCAATACCAGTACCAC---------------AATGTTAT
TCAATGCC---TGTTTTTATTACTGTT----ATTTATACTTCCC-AACAACCAAGAGATGTTAAACT---TG
GATTGTCTCTTC---CAGTTGATAGTAGTATAGCTGAATTTCGAGAGTTATTATGGTCTTACACTGGTATAT
ATCAAGAGCATATGTTAATTACTGAAATAACTGATATCGGTTTTAATCGAACATTTTGTGATTCTATGCCAG
C---ATCTATGATAAAAGAATCAGATCCTTTATACTGTTTAGAACTTCCTAAATTGAATGATTGCAGTAATG
--------------------------------------AGAGTGGACCTTACTTGTTACTATG---------
---TTGGGTTAATATTCTTG---------------------------TTGTTGAAGATCAATGTTCAAGATT
TGGAAGTGCTTATACCATGCAAATATGTCGTGAAACATCCTATAAGGACCTTCAAA-----AACTTTTACTG
AAAGAAATGGCAGTGATGTTACATGATGATATATTAACA---ACTGATCAAGAAATACCAT---------TA
TTTGGTATACGATTGGCTGATGCAAGT------------------------------GATTTACCTCAATAT
TTAGACCCAACAGTTG-AATTACCTCTTTTTACTGATCCAATTGACCAAGCATTAGCTATG-----------
-TCTGGGGATCAACCTCATATAAAATTAATTCTTGAATGGAGTCTACATTCTAAGGAAGCAACAATTGCTGA
TCATTGTGATCAAGTTGA--------AGAGCATGCCAGTGTAAG-ACAG---CTAAAATTAAATTCTGAAAA
AGGAACATC---------CATCACGCTTGAACAATGTTTTGA----TCTATATACAAAAGAAGAGGTATTAG
GTCCAGAAA---ATGCTTGGCATTGTCCACAATGTAATCT---TAAACAAGAAGTTGTGAAGAAACTTGGAT
TATGGACCTTACCTGATATTTTAGTGGT-TCATCTAA--AACG----GTTTA--------GACAATCTCTTT
CACTACCGTCGTCGCGACAGCACAATAACAGACAACCAACAAAACTTTCAGTACTTGTAGATTTCCCTTTGT
TTAGTTTTGATATGACCCCACATTTAGCTATAGGTCGGGATGTTAGGGTACC--------------------
---------------------------------------------------ACTGAAGCCTCTAGCTTCTCG
TCGGTTGTCTTCTATACAGGATCGTAAC--------------------------------------------
-------------------------------------------------------------CTATATGATCT
TTATGCTGTATGCAACCATCATGGA-----TCAGATCCTCAT-------AGTGGACATTATACTGCATTTTG
---CAAAAATCCATATGATAAACAATGGTATAGTTTTGATGATACTAAAGTTACACCAATATCTGAT-----
-------------ACTTCTCTGGTCACGACATCTGCATACATGTTGTTTTATCAACGACGAGATATGATTCT
CAATAATTCT--------------------------------------------------------------
------------------------------------------------------------------------
------------------------------------------------------------------------
------------------------------------------------------------------------
------------------------------------------------------------------------
------------------------------------------------------------------------
------------------------------------------------------------------------
------------------------------------------------------------------------
------------------------------------------------------------------------
------------------------------------------------------------------------
-----------------------------------------GACCATTGGGCCACACGGTT-----------
------------------------------------------------------------------------
-------------------------------------------------------------ACATGCACACA
TATCAAATAGCCATTCGGTTGGACAAATAGTTGATAATATAGAGCACAATAACGATGATATTGCAGAGTTAA
GTGATTCACCTTCAAGTCATACTATTTCCAGATCATCGACAGTTGAAAATGATACGGTGTTTTCAAGATCGA
GTTCGCCTATGGTAAATGGTAGAAGGCCGTCTGATCTTTGTCTTGATGATACTGAAAAGAATTTCAAGAAAC
TTTTACATAATGCTAAAGAATCATGTATT-------------------------------------------
------------------------------------------------------------------------
------------------------------------------------------------------------
------------------------------------------------------------------------
------------------------------------------------------------------------
------------------------------------------------------------------------
------------------------------------------------------------------------
------------------------------------------------------------------------
------------------------------------------------------------------------
------------------------------------------------------------------------
------------------------------------------------------------------------
-----------------------------------------ATGGCTGTACCGTCTCCAAAATCACCTGAA-
--CAGTCAGAACGAAGTCGAAAATATGACAGACAACTGAGATTATGGGGTGATCAAGGGCAACAAGATTTAG
AAACTGCTCATGTGTGTTTAATTAATGCTA------------CGGCATTAGGAACAGAGATATTGAAATCAT
TAGTATTACCTGGTATTGGAGCATTCACCATAATTGACAATGAAGTTATAACTGAAGAGGATGTAGGTTCTA
ATTTCTTTCTCACAGCTGATAAAATTGGAGAAAAAAGAGGATCAATTGCTTCACAACTCCTATGTGAATTAA
ATCCAGACACAAGGGGTCACTTTATTGATGAATGTTTACTAAAGTTATTAGATTTGAACCCCGGTTTATTTA
ACACATTTACCGTGGTTGTCACTACGTCACTTCATGAAAAAGAAATAATTGATTTGTCCCATAAGTTATGGA
CTTACAATATTCCTCTTTTAGTATGCCAAAGTTATGGATTTTTTGGTTCTATGAGACTTCAGCTTGCTG---
---AACATACTATGATCAAAACCCATCCAGACAACCAGAATCCGGATCTTCGGTTAGATTGTCCTTTTCAGA
AACTTAAAGCACATTTTGATACTT---ATGATCTAGAAGCTCTTGATCTTACAAATCATTTACAT-GTTCCT
TATCTTGTAATATTATATAAGCATTTAGAAAAATGGCGTA--ATGATA----TTGGTGATGTCAATGTACTG
CCTGAAACATATAAGCAAAAACAAGTTATCCGGGAAAATATAAAAAACAGTATCAGAAAACAC---------
GAAAATGGTACCT---TGCATCATGAAGAGAATTTTGAAGAAGCAATTCGGTCTGTAAATTTTGCATATAAT
CGTACATCATTGCCAGAAAATATACAGCTTATACTTAAAGATGATAAGTTAATGAATTTAACATCAAA---T
AGTCA--ACCTTTCTGGATAATGGTTAAAGCTCTTAAGGATTTTGTGGATAATGA-AGGATGTGGCAGGCTT
CCAGTCCGTGGTACACTACCTGATATGACAGCTGATACTTTTAAGTACATCAGTCTGCAACAATTATATCAT
GAGCAAGCTGCCAAAGACGCAGAGGCAGTCTATAACCGTGTCCAACAACTTCTTCAGAATG----TTAACCT
CCCTGATGATACA---ATCACGGAACAAGATATTAAAATATTTTGTAAACATGCATCTGAGTTATGTGTTAT
TAGAGGTACAAG---GATAGCTGACGAGTAT--GA---ACGTAAGGGAAATGCTGA---TAATGATATATCT
CAAAGCCTTGAAGATCCAGACAGTTTGATTGAACA---TTATATCATACTACGTGGAATAGAAAGATTTTAT
TCAGAGTATTATACATACCCTGG---TGAAATTGATGAACAAGTTGAACCTGATATTCCTAAGCTGAAGTTA
-TGCATATCCAAACTATTAAGTGA-ATGGGGTTGTT------TGTCTTCCACA------A---AAGAGGACT
ACATACATGAATACTGTCGCTATGGCAAGTCTGAGTTACACTGCGTATCTTCGTTTATTGGTGGTTGTGTAT
CACATGAAATAATAAAAATAATCACACGGCAATATAAACCAGTAAACAACTCGTTTGTATTTAACGCTATTA
ACTGCAGTACAGAATCTTTTACATTG----------------------------------------------
------------------------------------------------------------------------
------------------------------------------------------------------------
------------------------------------------------------------------------
-----------------------------------------------------ATGGTGTATAAGAAACGAA
AAATAAAAGTTTTTAGATCGAAAAAAAAGAAGGAGTCTATTG------ATGTCGTGATCGGCAAACTTAAAG
AGGCGTACGA---GCAGATTGATCCAAATGCTATTGAAAAA---TTTGAACATTTTCCCTTGTCGGCACCAA
CACTAAAAGGATTGAAAGATAACAAATACTTTGTGCCTACTGAAATACAACGTGAAAGCATTGGTTATAGCT
TACGTGGCGAGGACATATTAGGTGCAGCTAAGACTGGCAGTGGTAAAACACTAGCTTTTTTAATACCGGTAT
TGGAAATATTATATTGCAACAAATGGAATCGT---ACTGAAGGGTTAGCAGCTCTAATCATAACTCCTACCA
GAGAATTAGCATATCAAATATTTGAAACATTACGTAAGATTGGTATCCACCACGATTTTTCTGCTGGTTTAA
TTATTGGTGGCAAAGATTTGAAATTTGAGCGCAAACGTTTAGACCAATGTAACATAATGATTTGCACACCAG
GTCGCTTATTGCAGCATATGGATGAAAATCCACTTTTTGACTGCTCTAATATGTTAGTACTAGTGTTGGACG
AAGCTGACCGGTGTCTTGATATGGGTTTTCAGCAAACTATGAATAGTATTATAGAGAATTTGCCTCC---TG
AAAGGCAAACACTTCTATTTTCAGCCACTCAAACTAAATCTGTGAAAGATTTGGTAAGACTCAGTTT---GA
GTAATCCTCATTTAATAT-------------------------------------CTGTTC-ATGAAGATTC
CGAGCACAGT----------ACTCCATCTGGCTTAGTACAAAGTTATATGGTATGTGATTTGCATGATAAAA
TGAGTCTATTATGGTCTTTCATAAAAAATCATTTGCACCATAAAGTGCTCGTGTTTATGTCAA-GCTGTAAA
CAGGTTAAATATTTTTATGAAATATTATGTAAGCTACGACCGGGTACTAGTTTATTAGCATTGTATGGTACT
ATGCATCAGACAAAACGTATGGCTGTGTATGAGTCGTTTAGTAGAAAACAGC---GTTCAGTTCTCTTTGCT
ACAGACATTGCTGCTCGAGGACTAGATTTCCCCGCTGTTAATTGGGTTGTTCAGTTGGACTGTCCAGAAAAC
GCAAATGAGTATATTCATCGTGCTGGTAGGACAGCTAGATTTCAAAAGTC---AGGAGAATCTTTGCTTGTT
CTGTTGCCATCTGAAT---TAGCCATTTTAAAACAGTTGGAAAGTAA---AAAAATCCCAA---TCTCAGAA
ATAAAAGTTAATCCTAATAAATTGACTTCAATCCAACGGACATTGGAAGCAACTT---TAGCAAAAGATCAC
ATTTTAAAAGAATCGGCTCAGCGTGCTTTTGTTTCTTATATAAAATCTGTATTCTTAATGAAAGACAAAA--
GTGTATTTGACGTTGCAGCTTTGGATACAAATTCATATGCTAGTTCGTTAGGTTTAGCAATTCCACCACGTG
TAAGATTTTTACAA------AAATGGAAAAAAGCTAAAGAAGCCAAGAAAAAAGAAAAAGATACAATTGCTC
AAACTGTTGTTGAAGACCTTAATGAAAAATTAAACAAATCATCTGATTCTGAAATTTCAGACGACGAACCTG
AATCTGACATGTATCAATCATCTGTTAAAGATTCATATAA---------------------TTTTCATGATG
ATGATAATAGTGATGAAGAAAATGATGATTTATTCACTGTAAAACGAAAAGATCATAA-TATCCTCGAAACT
GATAATTTTGAAGATGAAGTCGAA------------------------TTATCAACTGATACTTTAAATAAA
AAGAAAAAAAAACCTTTAACTAAAGCAGCAGTAGCAAAAAAAA-----TGATTAAAAAACAAATCAAAC--C
AAATCAGAAAACTGT--TTTTGATGAAA---CTGGAGAAGCTGTATTGGATAAGGCTAAAACAAAAGTTTCT
CAAATGGCTCGGGAATATGAGAATAATAGTGACAAG------------GGCGGTATCGATATAGAACAAGCC
AAACAAATGTTGCGTGAAGAGGATGTAT---ATGATAAACAATTGTTTCGAGAGAAGGTTAAAGCAAAACAT
AGAG------------AGGAAAAGAGGAAAGCCAA-------------------------------------
-----------------------------AGAAGAGGCTAAGAGAGCTGAAATGGAGGATGCAAGTTCCAGC
GAT---GAAGCATCTGTTGATCTATCTTGGCTACCTGATCCAGACAAGGTTTATGGCAAACGAGAGAGCGGT
GATTCTGAAGACGATTATAATCCTAGCTCTGGTTCAGAATCTGAAGTTGATGATGA----------------
------------------------------------------------------------------------
--------------------TTCATCAAATATTCATCGACCACCCAAGCGGAAATTATTGACTAATAAAACT
AATACTAAAAAACGAAGGAAAGTTGAAGAAGACTCAGATGAACCAGTGGACACAGGTTTGAGTCTAATGGAA
GATGAGGAATTAGTGCTTAAAATGTTGGATGTG------------NNNNNNNNNNNNNNNNNNNNNNNNNNN
NNNNNNNNNNNNNNNNNNNNNNNNNNNNNNNNNNNNNNNNNNNNNNNNNNNNNNNNNNNNNNNNNNNNNNNN
NNNNNNNNNNNNNNNNNNNNNNNNNNNNNNNNNNNNNNNNNNNNNNNNNNNNNNNNNNNNNNNNNNNNNNNN
NNNNNNNNNNNNNNNNNNNNNNNNNNNNNNNNNNNNNNNNNNNNNNNNNNNNNNNNNNNNNNNNNNNNNNNN
NNNNNNNNNNNNNNNNNNNNNNNNNNNNNNNNNNNNNNNNNNNNNNNNNNNNNNNNNNNNNNNNNNNNNNNN
NNNNNNNNNNNNNNNNNNNNNNNNNNNNNNNNNNNNNNNNNNNNNNNNNNNNNNNNNNNNNNNNNNNNNNNN
NNNNNNNNNNNNNNNNNNNNNNNNNNNNNNNNNNNNNNNNNNNNNNNNNNNNNNNNNNNNNNNNNNNNNNNN
NNNNNNNNNNNNNNNNNNNNNNNNNNNNNNNNNNNNNNNNNNNNNNNNNNNNNNNNNNNNNNNNNNNNNNNN
NNNNNNNNNNNNNNNNNNNNNNNNNNNNNNNNNNNNNNNNNNNNNNNNNNNNNNNNNNNNNNNNNNNNNNNN
NNNNNNNNNNNNNNNNNNNNNNNNNNNNNNNNNNNNNNNNNNNNNNNNNNNNNNNNNNNNNNNNNNNNNNNN
NNNNNNNNNNNNNNNNNNNNNNNNNNNNNNN------------ATGTCTTCATTTAAAAAATCATTTGTTAA
ACCGTTTGCTCGTCCTAGTGAGTTGTATACTGTCGAAGACTCTTATTGGAAAAAACTT------ACTAGTCC
TGTATTGGTCAAAGAATTTGGTCCCATTGACTATGTACATTTTTCACGCCGTGCACCCTATCATTTTGCAAT
TTCATGTTCTGCTCGGGTCCAAGTATATAATCCCGTTACAAAAGTAGTTACTAAAAATCTCAATAAATTTAA
AGAA---GCTGCTTATGGTGCAACATTTCGTTCAGATGGTCAGTTATTATGTGCTGGTGGCGAGGAATCTGT
TGTGAGATTATTTGAAGTTAATACAAAGTC---TA----TGTTAAGACAGTTTAGAGGGCATAAAGCTGCTG
TTCACCGTACATATTTCACAAGAGATGGACATCACATTGCAAGCTTTTCAGATGACAAA-ACTGTTTCTTTA
TGGGATATAAGTAGTCAACAAATAAGTGGACATTATGAA---GGATATCATAAGGACTATATCAGAGCAGGC
TGTGTTTCTCCAGTTTCTGAAAATGTAGTTGTTTCTGGTGGCTATGACAAACAAATAAATATGTTCGATTCA
AGAA---CT---AAATCA---GTAACTATGTCAGTTGACCACGAGTCTCCT---------GTAGAAAGCTTA
ATATTTTTACCTTCTGGCAGTTTACTTATATCTGCTGGTGGTACTGAGGTTCGTATATGGGATGTTTTAGCT
GGT---AAATTGTTGGCTAAACTCACTCAAAACCATAAGACTGTAACTGCATTATGCTTGGCTAAGCAAGGT
ACAGCCATCGTAACTGCCTCACTGGACAAACATGTTAA-GATTTACAATGTATCAACATTCCAACTGTCACA
TGATATTACGTATCCAAGT-CCAGTACTTAGTATTGATATAAGTAGAGATGACAAAACAATTGTAGCCGGAA
CTGTGGATGGAATTGTGAACATAACAAAACGTGACAC-------------ATCAGTGAAACAAA---ACAAT
GA-------------------AAGTAAAAAGAGGCAAGCT-----AGAGCTGCAGCAATTGTCCAATCTGAT
---------------------GGTATTGATATGAGTGTCCCAATAATGCAACCTGATCAGATG------AGC
AA---GTTTGATAC--TGCTCTAAGGAAATTTAAT-----TATAGCCAAG--CATTAGATTTAGTCTTGGTT
CATGCGGTTGCATTCAAGAAACCCCATATAAC----AGTTTATGTATTTGATGAATTATGC---AGGAGAAA
TGGATTAGTGCAAGCAATAT----CTGGTAGAAATTCAAAACAATTAGCATTTTTATTGAATTTTATTGTTC
GGTATATTGGAGTTA---GAAAGTTATCTAAAACATTGACACACGTTGCTTCAACAGTTATTGATTGTTATT
G---GGATTCATTTGACACTTGCACTC---TTGAAGTTCGTGCACTGCTAACAAA---ATTACATACTGTTG
TTGAAAATGAAATATTACTAACTAAAAGATTATTAGCTATTGATGGGTTAGTTAAAATGTTACTTATTAGTT
CTGAAGTGTTACCT---------------------------------------------------GATACTA
CCCAGACTACAAAAATTGATAATAAAATTGTTGTTAAAAAT---NNNNNNNNNNNNNNNNNNNNNNNNNNNN
NNNNNNNNNNNNNNNNNNNNNNNNNNNNNNNNNNNNNNNNNNNNNNNNNNNNNNNNNNNNNNNNNNNNNNNN
NNNNNNNNNNNNNNNNNNNNNNNNNNNNNNNNNNNNNNNNNNNNNNNNNNNNNNNNNNNNNNNNNNNNNNNN
NNNNNNNNNNNNNNNNNNNNNNNNNNNNNNNNNNNNNNNNNNNNNNNNNNNNNNNNNNNNNNNNNNNNNNNN
NNNNNNNNNNNNNNNNNNNNNNNNNNNNNNNNNNNNNNNNNNNNNNNNNNNNNNNNNNNNNNNNNNNNNNNN
NNNNNNNNNNNNNNNNNNNNNNNNNNNNNNNNNNNNNNNNNNNNNNNNNNNNNNNNNNNNNNNNNNNNNNNN
NNNNNNNNNNNNNNNNNNNNNNNNNNNNNNNNNNNNNNNNNNNNNNNNNNNNNNNNNNNNNNNNNNNNNNNN
NNNNNNNNNNNNNNNNNNNNNNNNNNNNNNNNNNNNNNNNNNNNNNNNNNNNNNNNNNNNNNNNNNNNNNNN
NNNNNNNNNNNNNNNNNNNNNNNNNNNNNNNNNNNNNNNNNNNNNNNNNNNNNNNNNNNNNNNNNNNNNNNN
NNNNNNNNNNNNNNNNNNNNNNNNNNNNNNNNNNNNNNNNNNNNNNNNNNNNNNNNNNNNNNNNNNNNNNNN
NNNNNNNNNNNNNNNNNNNNNNNNNNNNNNNNNNNNNNNNNNNNNNNNNNNNNNNNNNNNNNNNNNNNNNNN
NNNNNNNNNNNNNNNNNNNNNNNNNNNNNNNNNNNNNNNNNNNNNNNNNNNNNNNNNNNNNNNNNNNNNNNN
NNNNNNNNNNNNNNNNNNNNNNNNNNNNNNNNNNNNNNNNNNNNNNNNNNNNNNNNNNNNNNNNNNNNNNNN
NNNNNNNNNNNNNNNNNNNNNNNNNNNNNNNNNNNNNNNNNNNNNNNNNNNNNNNNNNNNNNNNNNNNNNNN
NNNNNNNNNNNNNNNNNNNNNNNNNNNNNNNNNNNNNNNNNNNNNNNNNNNNNNNNNNNNNNNNNNNNNNNN
NNNNNNNNNNNNNNNNNNNNNNNNNNNNNNNNNNNNNNNNNNNNNNNNNNNNNNNNNNNNNNNNNNNNNNNN
NNNNNNNNNNNNNNNNNNNNNNNNNNNNNNNNNNNNNNNNNNNNNNNNNNNNNNNNNNNNNNNNNNNNNNNN
NNNNNNNNNNNNNNNNNNNNNNNNNNNNNNNNNNNNNNNNNNNNNNNNNNNNNNNNNNNNNNNNNNNNNNNN
NNNNNNNNNNNNNNNNNNNNNNNNNNNNNNNNNNNNNNNNNNNNNNNNNNNNNNNNNNNNNNNNNNNNNNNN
NNNNNNNNNNNNNNNNNNNNNNNNNNNNNNNNNNNNNNNNNNNNNNNNNNNNNNNNNNNNNNNNNNNNNNNN
NNNNNNNNNNNNNNNNNNNNNNNNNNNNNNNNNNNNNNNNNNNNNNNNNNNNNNNNNNNNNNNNNNNNNNNN
NNNNNNNNNNNNNNNNNNNNNNNNNNNNNNNNNNNNNNNNNNNNNNNNNNNNNNNNNNNNNNNNNNNNNNNN
NNNNNNNNNNNNNNNNNNNNNNNNNNNNNNNNNNNNNNNNNNNNNNNNNNNNNNNNNNNNNNNNNNNNNNNN
NNNNNNNNNNNNNNNNNNNNNNNNNNNNNNNNNNNNNNNNNNNNNNNNNNNNNNNNNNNNNNNNNNNNNNNN
NNNNNNNNNNNNNNNNNNNNNNNNNNNNNNNNNNNNNNNNNNNNNNNNNNNNNNNNNNNNNNNNNNNNNNNN
NNNNNNNNNNNNNNNNNNNNNNNNNNNNNNNNNNNNNNNNNNNNNNNNNNNNNNNNNNNNNNNNNNNNNNNN
NNNNNNNNNNNNNNNNNNNNNNNNNNNNNNNNNNNNNNNNNNNNNNNNNNNNNNNNNNNNNNNNNNNNNNNN
NNNNNNNNNNNNNNNNNNNNNNNNNNNNNNNNNNNNNNNNNNNNNNNNNNNNNNNNNNNNNNNNNNNNNNNN
NNNNNNNNNNNNNNNNNNNNNNNNNNNNNNNNNNNNNNNNNNNNNNNNNNNNNNNNNNNNNNNNNNNNNNNN
NNNNNNNNNNNNNNNNNNNNNNNNNNNNNNNNNNNNNNNNNNNNNNNNNNNNNNNNNNNNATGGCCACATCG
TCGCTGGCCACCACGTTTGGCCTGCAGTTCTACCCGGACGAGACGACCACCACCTCCTCCTGCACCACTACA
ACCGGTGGTGGCGGTGGTGGAGCGGTGGACCCGTTGGCTGCCCGGCCACCCGTGGCCGGTCTGCCCGTTCAG
TCGTCCAACGCCACCGGCAACTCGTCGTCCGCGGCCGGC------------CAGCAACAGCCAATGTACGCG
ACGTCCGCCAACCGGAGCACGTCGCCGTTGAACCCTCAAAACCACTTGGCACATCCGTTTCACATGTCCTTC
CCGGTCACACAGACCCACAATATAAGCAGAGGCGGTGGCCGGTGCAGCAGTCTAATGATGAGCTGCGCGGGT
TGTGACAAACCCATTATGGATAAGTTCCTTTTGAACGTGCTGGACAGGGCGTGG-CACGCTGAATGCGTGAA
ATGC-GCTGACTGTCACGGCACGTTGTCCGACAAA------TGCTACAGCAGGGACGGCAAGATACTGTGCA
AGCCCGACTTTTACAGGCGGTATGGCAAAAAGTGCAATGGTTGCGCCCAGGGCATCTCACCCACTGACCTGG
TGC-----------GGAAAGCCCGGGACAAAGTTTTTCACCTAAACTGTTTCACGTGCATGATATGTCGGAA
ACAGCTGTCTACC-G-----------------GCGAGGAACTTTATGTGCTCGA--AGACAACAAATT----
CATATGCAAGGACGATTACATATCCGGCAAGAATGGGCAAGGTAT---------------------------
--------------------------------------------------------------CGACTCGTTG
ACGTACTCGGGATCGGAGGACGAAGAAGACGACGAGACCACCTCCAACAGCATATCGTCTACCAAACACCAT
CTCATCACGGGACTCCACGGATCGGGCGGTCCCGGTTCGATATTGCCACCGAC-------------------
------TACGCCAGAAGCGAACAACAACTCGCTGTCGGCCGGTGACCT---------------GCAAGCTCC
TCACTCGGGCCTAGACCTC------AAGGAGGATTCCGAGGACCAA---------------------GGTTC
TTTGGATGGCGACCCGGA-GACCA---GGGATAGCCAAA---CGGAGAACAAATCGCCGGA-----------
-------------TGACGGCAATTCTGGGTCCAAGAGACGGGG----TCCCAGAACTACCATCAAGGCCAA-
-----ACAACTAGAAATACTTAA--GACGGCCTTTTCGCAAACGCCCAA--ACCTACCAGGCACATCCGCGA
ACAATTAGCCAA--AGAGACCAGCCTGCCTATGAGA-GTCAT--ACAGGTGTGGTTCCAGAACAAGAGGAGC
AAAGAACGGCGGC-TGAAACAGCTGAC-------GTCCATGG---GCCGAGGGCCGTTTTACGGT-----GG
TGCGCGGAAAATGCGCGGATTC-CCGTTGAACATGAGCCCCG---G------GTCATTGGACGACCA-----
----GCAACCCGGTTT---CCCGTACTTCGCCGGCTCGGCC---------------------GAAGTCAAGT
TT------GAATT---------------------------------TGGT---TACGGGCCCGGATCGTTCC
ACCCTGA----------------------------------CTTCTTCGGC--CATCA-CGG-CG------G
TCCGCACGGTGGTGGCGGACCCGGAGGACCATTTGGACACCCAGGTGGTA------TGGATTCCAACCCGAT
GTCTGGAATGGGGC---------------CCGACTACCCGGGCATGGGCCAAGACGCTCCGCCCGGCTTC--
----ATAGCGCAGCAACAGCAGGCAAACGACCAGCAGCTTGTGTCACAAAGGCCGGGCAGTCCGTCAGAATT
CATGGGCT----------------------------CCCAAGGTGGTAGTAGCAG-----------------
------------------------------------------------------------------TGGGTT
TTCGGACGCA---CCAAACTTGCAGAACGAAGGCATCGTCTGG-----------------------------
------------------------------------------------------------------------
--------------------------------------------------------ATGGCTTGGACTTACG
ATGCGATAATTGGTTTCAGCAATGGAATGTTAAAAGGTGTTG------------------------------
------AACTTAAAAAAAACAAGTTTAAATACACTAATTTATTGG------------------ATGCATCTT
TAACGCTAAATAACCTTAGCATTT---ATGATGAAAGCA---AAACTATAATAAGCTCAAAAAGAAAA----
--------ATGTTATT-----------ATTTGATT----------TGAA--------AACTAAGAAAATGTC
CAAGAAA---------TATCTAATTCGAGAA----------TCAGGGAATATTATT--------------GG
TGTATTTA------AAAAGAATAATGTTTTGATTGCTGGAGTGGACAATGGAATGGTAGTGGTTAAACCTAT
T--------------AAAAAAACTACAGATGAGTTGGAAAAAATAAGTAC-------------TGGATCACA
TT------TATCATGTATTAGACAAGTTCTTACATTGGATAAA---------TTTGCAACAGGAGGAAATG-
-----AAAAT---CCTTTAAAAATATGG-GATTT-------------------AGAAACGGGA--------A
AGATTGAATTTACTGCTAAAAGTCCTAAACCAGATATGC-------TTCAGCT------CAAGTTGCCTTGT
TATGTGTCTGATA-TTCAAT---------------------------------TTTTC---------AATAA
CAATAAAGCAGTTGTTTCT---CATAGACATGGAGTGGTTGATTTA--------------------------
----CATG--ATCCATTGT---CTAGTCAAAGAAGACCAGTAGCATCTTGTAAAGC---AGAAAAC-ACAGG
T------TTCGTCAGCTTAAGA----ACCATGCCA--GATTACAGTGATTATGA---AGTAATCGTAGGAAC
ATCCAAAGGGTCTATA---TTTCATTATGACTTTCG------TGGAAA---ATCTACATTGCCAGTGAAAAC
TTTTAGAGGA-AGTACTGGTTCTGTAAAATC-AGTATCCTGT-GTTAATTATTTAAGCCAAATGCAT-GTAA
TGAGCATAAGTTTGGACTGTCATATAAGACTACAC-AATTTCACTAGTGGTGACCTCACTATG---------
---------------CAGGATTATATTGT-G-----GCTAAACCATTAGCGTTATTGATCAAGCCG------
------------------------------------------------------------------------
------------------GATGAAACTACAGTT---------------------------------------
------------------------------------------------------------------------
------------------------------------------------------------------------
------------------------------------------------------------------------
---------------ATGTCTGTTATGCTGGGTACTA--TTGACGAACATTCTACCACTGAACCTTATAATC
TTACTAGTCGT----TTTTTTCC---ATCCAAAGTGGGCGGCAAACCAGCTTGGTTAGATTTGAAAC---AT
ATTCCAGAAGCAAGC---GAGCTGGCCTGTTCGAAGTGTAACATTCCTCTAGTTTTTTTGTGTCAGTTG---
-TATGCACCAATTGATGAACCCG---------------AATTTCGCGGTTCTTGTTTCCATCGAACTCTGTA
TGTGTTCTATTGCAAT---------------------GAATGCA---AAGACGGAAG---AACGTTTGCTGT
TTTCAGATCACAGCTTCGTA----AAAAAAAT----GATTACTAT---TCAAGTGAACCA------------
------------GCTGAACCCCACGATCCAGATATTACACCTGATATGTGGGGAGTAAAATTATGTAAAGTA
TGCGGGTG------------CAAGTCCACAGTGGAATATGAAAA-----TGTCTAT-----------TGC--
--AGTTTTCACCATAAAAATATTGATTTAAATGAAGAA---TTGAAAAACAAGTTC---ATTG---------
---------------------------------------------------------TGGTGTTACCAGAAC
ATATTATTAATGAAGAG------------------TCAGATGAAGGTTCTGAAAGTGCATCATTGAATAGCG
AAGATGATGAAA------GTGATTGTAGTGAAAATAGTGAT------------GAGGCTCAAATTCCAAAAG
GTTCTC--TAC-------AAGATATGGAT--------GGTTTAGA--------------------------T
GAATCTTTGTTAGCAATGGCTTATGGAGGTGACAA---AGATGATGAATAT------------------TTT
GAAAA-GTTTAAAAAATCAATATCTTCA--GTTCCTGAACAAATTATTAGGTACAACCGTTTAG--------
----------AGTCGCCATTGTGGATCTGTAGTAAACGTATTC--CTG-AGGCTAATGAT--------ATTC
CATCCTGCCAA-TT---------------TTGTGGTAAACAAAGAAGTTTTGAATTTCAGATAATGC----C
-ACAAAT-ATTGTACT--------ATTTAAAATTGCCAGAAT---CTTCAATCAAGGAAGAATCAT---TCA
ACTTCGGTGTTTTAGCTGTCTACACTTGTCCTGA---AAGCTGTGA---AGGTGGTCAAAAA------TATA
AAAAGGAATTTTTGTGGGAACAGAGTCCACTA------------------------------------ATGG
C-----------------------------------------------------------------------
------------------------------------------------------------------------
-------------TGGGAGTCGTTTGGAAAAACTAGGAAC--------------------------------
-----------------------------------------------------CATATTTACGAG-------
------------------------------------------------------------------------
------------------------------------------------------------------------
----------------------GGTTAACGGACTCATAAAGTCCGGGGCAATGAAAATTGATGATCGGCCCA
TTTGGTACGATGTGTACCGGGCGTTTCCACCTGAATCGGAGCCACATTATGCAAAG---CCGTCTCAG----
--TCGATTAAAATACCAGATATATATTACTCAGAAGATATATTCAGAGCTATGTTTCA---CAAAGAGAC--
-TCGTGGCCAATT------GCCAGCAATCAATT----TGCA--AGAGACCCAA-C--AAAATCAAAATGTCA
CAAACATAGCTGTAAACATGGTAGTTGCTGATCCATCGCTTTCTGTAAAT--------CAAGTAATTG----
--ATACTCTGA-AAAAGAATAATGTTCTGCAAGTTTAC---AAAGCTTCATCCA-AAAAAGTCGATC-----
------------------------------------------------------------------------
---------------------------------------CCACAACGATAAATG-----ATAGTACAAATAA
ATCCGATTTTCATGAAACCGATGTTCATACAAAAGAAACAAATGTTCACAGTAGT-----------------
------------------------------------------------------------------------
------------------------------------------------------------------------
------------------------------------------------------------------------
------------------------------------------------------------------------
------------------------------------------------------------------------
------------------------------------------------------------------------
------------------------------------------------------------------------
------------------------------------------------------------------------
------------------------------------------------------------------------
------------------------------------------------------------------------
------------------------------------------------------------------------
----------------
>Aphis_gossypii/1-73649
ATGCAACGCTTGCAAACATGGTTTGTACGCGAGGACAAACTGAGAATGCCCCTTTGGCGGACTATGTCGACA
AAATGTTACATGGCGTTCAGTGCTCTCAGTGCTGGAGCCACGGTCATCACAT------TTTTTTTGATATAC
TGGTTCTGTGGTGG----ATTACTGGC---------ACT----------ATCGTTTCTGCTT-CTGAGTATT
GTTGGGTTTATT------------TACCATTCAGAAGACTACTTATTATATTATCCTGACCT---GCCAGAT
CACTCTCGTATTTTTGTGCCACAACCGTCAATGTATGGTTTGCCGTAT---GAAAACATATTCATCAAAAGT
TTAGATGGCACACGGTTGCACTTATTCTTGAT---AAAACAACCAGGAGAATTTTCTAAGATGGTACCAACT
ATTTTATTCTTGCACGGAAATGCAGGAAATATGGGTCATAGAT----TATCCAATGTAGTGGGCTTCTATAA
TGAATTGAGATGCAACATAGTAATGCTAGAATATCGCGGATATGGGGT------------------------
---------------------------------------------------------------------TAG
AATCATAGTATTTGGACGTTCGTTAGGTGGTGCGGTTGCCATTGATTTAGCTGCTCGATTAGAATATGCCCA
AAA-----AATTTGGTGT-GTAATTGTTGAGAATACATTT--------------------------------
------------------------------------------------------------------------
------------------------------------------------------------------------
------------------------------------------------------------------------
------------------------------------------------------------------------
------------------------------------------------------------------------
------------------------------------------------------------------------
------------------------------------------------------------------------
------------------------------------------------------------------------
------------------------------------------------------------------------
--------------------------------TCATTTACCGAAA------AGAAAAATTTAATTTTACGGA
ACCTACAAGAGGTTCTTGGTGAAGATAAACTCGATGTCATACTAA---AA------GAAAGAGATTTAAAAA
TTTATTGGGGTACAGCCACAACTGGACGGCCACACATTGCATATTTTGTTCCAATATCCAAAATAGCAGACT
ACTTAAAAGCTGGCTGTGAGGTTACAGTATTATTTGCTGATTTACATGCATATTTGGATAATATGAAAGCGC
CATGGGAGCTACTAGAACTCAGAGTACAGTATTATGAGCATTCAATTAAAGCTATGCTAACTTCAATTGGTG
TACCTCTTGATAAATTAAAATTTGTTCGAGGAACAGAGTATCAACTTTCAAAAGAGTATACAATGGATGTGT
ACCGATTAAGTTCTTCAATTACAGAACATGATGCTAAGAAAGCTGGGGCTGAAGTTGTAAAACAAGTTGATA
ATCCTCTATTATCTGGATTGCTATATCCTGGATTACAAGCATTGGATGAAGAGTATCTCAAAGTTGATGCTC
AGTTTGGTGGAGTAGACCAGCGTAAGATATTTACAATGTCTGAAAAATATCTTCCACAGTTAGGTTATGCCA
AAAGAATACATTTAATGAATCCCATGGTTCCTGGGCTAGCTGGAGGCAAAATGTCTTCTTCTGAAGTGGATA
GTAAGATTGATCTTTTAGA-----------------------------------------------------
------------------------------------------------------------------------
------------------------------------------------------------------------
---------------------------------------------------------TGATTTAAAAGCATC
TATTGAATTTTATATCAATAGACTATTAGATCCAATAAGACAAATATTTGAT---AAACCTGAACTACAGAA
ATTAGTTGCTAATGCATACC------------------------CAGCCCCTG-------------------
TCAAAC--------------CAAAAAAAACTGATAAA------------AATAATACTAATCAACAAGAAGA
AA-----TTTCCCCAAATCGTTTGGATATTCGTGTTGGTAAAATAGTGGAAGTATCTAAACACCCTGAAGCG
----GACGCATTATAT---GTTGAAAAGATTGAT---CTTGGTGAAGAG-----CA---GCCTAGAACAATA
GTTAGTGGTCTTGTAAATTATGTACCAATTAATGAAATGCAAGACAGATTAGTAGTTGTATTATGTAATTTA
AAACCTGCAAAAATGAGAGGTATTGAATCAAGTGGAATGGTTCTTTGTGCATCAATTGAAAACAACGGCATT
AAGTCTGTT---GAGCCTTTAGAGCCAACTGAAGGAAGTAAACCG------GGTGATAAAGTTTTTGTAGAG
AGTTATGAACAAG---GTG---------AACCAGATAAAATATTGAATCCCAAAAAGAAAATTTGGGAACAA
CTTCAGGTTGACTTAAAAGTTTCAAATTCATGCGAAGCTCAATGGAAATCTAACAACTTGATGAC---AAAT
GCTGGA------AAAATTCTGAGCAAATCATTAAAAAATGTTAATAT---TGCT------------------
------------------------------------------------------------------------
------------------------------------------------------------------------
------------------------------------------------------------------------
------------------------------------------------------------------------
------------------------------------------------------------------------
------------------------------------------------------------------------
------------------------------------------------------------------------
------------------------------------------------------------------------
------------------------------------------------------------------------
------------------------------------------------------------------------
------------------------------------------------------------------------
------------------------------------------------------------------------
------------------------------------------------------------------------
------------------------------------------------------------------------
---------------------------------------TTGGCTAATGAAATGGCTTTATATC--------
------------------------------------------------------------------------
------------------------------------------------------------------------
--------------------------------------------------AATTTACAACTGGTAC------
--ACTAATTACTAGT---------------------------------GCTGCAGAGTTGCATGGTTTA---
------------------------------------------------------------------------
------TTAGATCCAGAT------------------TTTGTTGTAGTATCTTTAGCTGATGAACA-------
------------------------------------------------------------------------
----------------------------------------------------AACTGATACTGTAT------
------------------------------------------------------------------------
------------------------------------------------------------------CTCGAA
ATATTACTAACTGGGCAAAA---TCAGTTAGATCACCATTAATGGCCATTGATCC--TCCA----TCA----
--------CAAGGT--ACACCTTC-----AGTAGTAGTGAAATATTCTCTAGTAC-CTGCTTTAC-CTTTA-
-------------------------------------------------------TCTTATAG---------
-TGAAT-------------------------CA-AATGGT----------AAAATTTATCTTTGTAATATGG
GTATACCTACTCAAGTATTTCATTTAGCTGGAATCC---AGTATAAATCACCATTTGGTTCTAAATCTGTAA
TACCCTTAC----ACAACAATGAG------------------------------------------------
---------ATGGTCCATGTGGAAAGCCCGAATGTTCAATACAGCGAACAGTACATCGAGTCCACCATCGAG
TATCCAATCAACTATGCTATAAGCGAAAAGGATACGATAGT------------GATTAAGCCTACCATAACT
AAACTCAAGATTCGAACAAAAAGAGTGGTGCCAAAAACTGGATTAATGTTGGTTGGTTTAGGTGGCAACAAT
GGTTCTACCTTGGTGGCGGGTATTATTGCGAATAAATATGGCTATACATGG---GAAACAAAGTCAGGTGTT
AAGTCTCCAAATTGGTTTGGTTCAATAACACAATCATCAACTGTACGTGTTGGTATGGATTCAACTGGCAAA
GATGTTTATGTACCGTTAAAAAACTTAGTACCTATGATAAATCCCAATGACATAGAGATTGATGGTTGGGAC
ATTTCAGGCATGGAACCTAGGTCAAAGCTANNNAAAAGAGCAGAAGTATTAGATATTGATTTGCAAAAAAAA
CTAATGAAAAAAATGTCTGCAATCATTCCAAGACCATCAATTTTTAACCCTGATTTTATAGCAGCTAATCAA
TCAACTCGTGCAGATAATGTAATAAAAATGGAAAA---AAAGTCAGAAGCATTAGATCAAATAAGGACAGAT
ATTAGAGATTTTAAGAAATGTAAAGAACTGGACCAAGTGATTGTTTTATGGACTGCCAATACTGAACGTTTT
AGTGAAGAGATTGAAGGACTTAATGATACATCAGACAATCTTTTAAGGTCAATCTGCAAGAATGAATCAGAA
ATATCACCATCTACTTTATTTGCTGTTGCTTCCATTTTAGAAGGATGTACTTATATAAACGGATCACCATCA
AACACTTTTGTTAAAGGTGTAGTAGAATTAGCTGAAAAATGGTGTGTACATATTGCTGGGGATGATTTCAAA
TCAGGGCAAACTAAATTGAAGTCCGTATTAGTAGACTTTTTAGTGACTGCCGGCATAAAACCAGTGTCCATT
GTAAGTTATAATCATTTGGGAAACAACGATGGTTATAATTTGTCAGCACCACAACAATTCCGTTCAAAAGAG
ATCTCTAAAAGCAATGTAGTGGATGACATGGTTAAATCGAATAACATTATTTTCAAACCAAA----TGAGAA
ACCCGATCACTGTGTAGTTATTAAGTATGTGCCATATGTCAAAGATTCCAAAAGGGCATTGGATGAATACAC
ATCAGAAATATTCATGAATGGAATAAATACATTAGCCATACATAATACATGTGAAGATTCGTTATTGGCAGC
TCCTCTTATACTGGATTTATTTATATTAGCAGATGTCTTTAACAGAATTGAAAT------TGGATCAGATAA
ATCA------------------GATTACACACCTTTACATCCAATATTTACTGCTCTGTCGTACTTGCTTAA
AGCTCCTGTTGTACCAAAAGGAGCTCCAATAGTAAATTCTCTCTTTCGTCAGAGAGCATGTATTGAAAACAT
ACTCAGGGCATGTTTGGGATTACCTGCTGAGAATAACATGTCATTAGAACACATGTTACCAGCAAAGGTGTT
TGTAGATTTTGAAAAAGATCAGAAAAAACAGAATTGTAAAACATGTCAAAAT--------------------
------------------------------------------------------------------------
------------------------------------------------------------------------
------------------------------------------------------------------------
------------------------------------------------------------------------
------------------------------------------------------------------------
------------------------------------------------------------------------
------------------------------------------------------------------------
------------------------------------------------------------------------
------------------------------------------------------------------------
------------------------------------------------------------------------
------------------------------------------------------------------------
------------------------------------------------------------------------
-------------------------------------ATGTCATGTTTAATTAATAAATTTGGATCAAACTG
GAAACCGAATTTTCTATTATTTAAAACTTTTAGATCTAAGTCAACAACAGTCAAAGATAAATTCCGTGAGAT
AATTCAAAGTGGACCGGATC-----TATCAGATTTTATAAATGAAACACCTATAA-----------------
----CATCACAAAACTAT------AGTGGCAAATTACGACGAGAAAAAGGTGAAGAAGATAGACTTCGTTTA
CCTCCTTGGCTTAAAACTAAAATACCAACCGGGGAAAATTTTTCAAAAATTAAAGAACAGCTACGTGATTTA
AACTTGCATACTGTTTGTGAGGAAGCTCGATGCCCAAATATTGGTGAATGTTGGGGTGGAGGAAAACATGGC
ACAGCTACTGCAACAATTATGTTATTGGGTGACACTTGTACTAGAGGTTGTCGATTTTGTTCTGTTAAAACA
TCTAGAGCCCCACCACCTCCTGATCCTAACGAACCAGTTAATACAGCAAAAGCTATTGCATCATGGGGACTT
GATTATATTGTGTTAACATCTGTTGATCGTGATGATTTGGAAGACGGTGGATCTGCTCATTTCGC-TGAAAC
TGTTGTTGAAATAAAAAATCGTAATCCTAATATAATGATTGAGTGCTTGGTACCAGATTTTCGCGGATCAGC
TGAAAACATAAAAACTATTGTAGATTCAGGATTAGATGTTTTTGCTCATAATATTGAAACTGTTGAAAAGCT
AACACCCTTCGTTAGAGATAGAAGAGCAAATTATAGACAAACAATGGCAGTGTTACGTAAAGCTAAAGATTT
TGATCCACAACTTATAACAAAATCATCCATAATGCTGGGTCTTGGCGAAACAGATGAACAAGTTGAACAAAC
ATTTAAAGATCTAAAGGAATCATTAGTGGATTGTGTTACACTTGGACAATACATGCAACCTACAAAACGACA
TTTAAAAGTAGTAGAATATGTCACTCCTGAGAAGTTTAAACATTGGCAAGAGGTTGGTGATAAGATGGGATT
TATGTACACAGCAAGTGGTCCACTTGTAAGAAGTTCATACAAAGCTGGTGAATTCTTTATTGGCAATGTATT
A---AAAAAGCG------TAAAGAAGCACAAGAGTCTAAAAATTTTAAGACCACT-----------------
------------------------------------------------------------------------
------------------------------------------------------------------------
------------------------------------------------------------------------
------------------------------------------------------------------------
------------------------------------------------------------------------
------------------------------------------------------------------------
------------------------------------------------------------------------
------------------------------------------------------------------------
------------------------------------------------------------------------
------------------------------------------------------------------------
------------------------------------------------------------------------
------------------------------------------------------------------------
------------------------------------------------------------------------
------------------------------------------------------------------------
------------------------------------------------------------------------
------------------------------------------------------------------------
------------------------------------------------------------------------
------------------------------------------------------------------------
------------------------------------------------------------------------
------------------------------------------------------------------------
------------------------------------------------------------------------
------------------------------------------------------------------------
------------------------------------------------------------------------
------------------------------------------------------------------------
------------------------------------------------------------------------
------------------------------------------------------------------------
------------------------------------------------------------------------
------------------------------------------------------------------------
------------------------------------------------------------------------
------------------------------------------------------------------------
-----------------------------ATGGAACTCGAATTCAAGAAATTAAC------------GTTAG
TCAAAAGCGAATTCTGCCGATTTGTCAGC---------------------------------------GCCA
GTCTGCCCGT------------GAACAAGCCGAAAAACCGTTT---AGTGCACCTTTTGCCTTACGAGAACA
CTAGGGTGTGTCTGAGCGGTGGATCGTCTCGAGGCCTGGAAGGGTCTGATTACATAAACGCCAACTTCATAG
ACGGGTACCGACAACGGGGC---GCTTACATCGCGACCCAAGGACCTCTGCAGATCACCACCGACGACTTCT
GGCGCATGTTGTGGGAACACAACTCCACCATCGTGGTCATGCTCACCAAACTGCACGAGTTGGGAAGGGAAA
AGTGCTATCAGTACTGGCCA--------------------------------------------T-CCGAGC
GATC-------------CG-------TCCGGTACG-------------------------------------
-------------ACACGTTCGGT----------------------------------GGTGTACCGAACAC
CACCAAAGCTCTTTTGGAATTCC-----GCACGAAAGT---------TAATAAGTCGTTCCGTGGT---AGA
TCTTGTCCTATTGTGGTGCATTGCAGTGATGGTGTTAGTCGTACTGGTTCGTATTGCCTATTGGACATGGTA
CTTAATCGTATGGCGAAAGGAGCTAAGGAGATCGATATAGCTGCTACTTTGGAGCACATCCGGGATCAGCGA
TCGGGTGCGGTGGCGACAAAGGCGCAATTCCAAATGGTTCTGGCTGCTGTGGCCGAAGAAGTGCAAGCCATA
TTGAAAGCTTTGCCC---------------------------------------------------------
------------------------------------------------------------------------
------------------------------------------------------------------------
------------------------------------------------------------------------
------------------------------------------------------------------------
------------------------------------------------------------------------
------------------------------------------------------------------------
---------------------------------AGTGGG------------------CAA---AATATTGTT
GAACGA-TTATTAGAAAACAGCAAGACAT------TTCAGCTAAAAACTGAA---TATGCTCAAGAA-AAA-
-------TATTT------GAAGAAAAAAGCCA---GGAAAT-ACTGT------GATTATTTAACTATATTTA
AACCA----TCAATACGGCTTATTAC-TGATGTGT----------TGTACAA----------GCAACAAACT
CTTC------CTAAAACAATAGCTTTAAGGTTTG----------ATACATTAGCT-CAGATATTATGTCGTG
TGAATTTGGATCCTGGT------GGC---AAATATTTATTAT-AT------GAGAATGGAAGTCAAGGTTTA
TTACAAGCGGCACTTCTTAACC---------AACTGCATGATAATG------GATCCCTTGTA---CACATA
TTCTCTTTGACATCTGAACA---AAATGCATTAAG-------AG-------CAGTA--AAGGC-T------A
TGAATTTT---TCTGAAACTAAAATAAAACAAAT-------------GTTAACTGTA---------AG----
----TTTAGATGA-----------AATATTGAATACAAAAAA------------------TGAACGAAAAT-
------------------------------------------------------------------------
-----------------------------------------------------------------TCCAGAA
GAAACAAGATGAAGAAGATGTACCCAATTGTTCAGATGATAAAAAAAGAAAAAGTGACGAAGCATATACGCA
AATAAAGAAAAAACATCGACCA--------------------------------------------------
------------------------------------------------------------------------
-------------------------ATAACAAGTACAGATGGTTTAAATTTTATAAAATCAAATAAATTTGA
TGGCTTAATTGTAGTCTG---CAGAGAAGAACCAACTGAATTTGTCAAAACACTTTTACCATATTTATCTTT
GTCAA---------GACCTTTTGTCATATATTCAGCGTATAGAGAAGTACTA-GTTTCTATGTATGCTGAAT
TTAAGATGAGA-------------------------------------------------------------
------------------------------------------------------------------------
------------------------------------------------------------------------
------------------------------------------------------------------------
------------------------------------------------------------------------
------------------------------------------------------------------------
------------------------------------------------------------------------
------------------------------------------------------------------------
------------------------------------------------------------------------
------------------------------------------------------------------------
------------------------------------------------------------------------
------------------------------------------------------------------------
------------------------------------------------------------------------
------------------------------------------------------------------------
------------------------------------------------------------------------
------------------------------------------------------------------------
------------------------------------------------------------------------
------------------------------------------------------------------------
------------------------------------------------------------------------
------------------------------------------------------------------------
------------------------------------------------------------------------
------------------------------------------------------------------------
------------------------------------------------------------------------
-----------------------------------------------------------------GAATGGA
GC--AAAAGAGA-------GCAATTAGAAAGTGAAA----TGAT-------------------GAACTTGGA
AAGAATCA---ATA-----AGCAATTAAAATCTGAACTGAACG-------------ATACACTAGAAAAATT
GCAGAAACAGAGTAAACCTGAATCATCAT---------CAGATACAAAATTTAGA--TTATTGCAA--CAAG
AGTTGGCTGATAAAAATA------------------------TTGAG--------TTAGTCAATTTAAAACA
C----------------------ATTTTATCCAAACAAAA---------GAAAATGT---------------
ATGTTGACCAAAGTGCTGAGTCA------GCGCA------TTTAGTAAGGCGGGG---TGAGCAATATGAG-
--------AGTGAAGT-GA--AACGTTTA---AGAAGCAGAGTAG-------AAG------------AATTA
AAAAGAGA------ATTA-------------------GCTACTACAGAAGA---------AGACTATGATAA
TGCTTCAATT-------------ACTATA-----AAGAAACTT------------CAAAGATATAATGAAGA
TTTA------CAA---------------GAAAAACT--------------TGATAGCTTACA----------
------GGCTGAAATAAAGCAT--------------------------------------------------
------------------------------------------------------------------------
------------------------------------------------------------------------
------------------------------------------------------------------------
------------------------------------------------------------------------
------------------------------------------------------------------------
------------------------------------------------------------------------
------------------------------------------------------------------------
------------------------------------------------------------------------
------------------------------------------------------------------------
------------------------------------------------------------------------
------------------------------------------------------------------------
-------------------------------------------------------------NNNNNNNNNNN
NNNNNNNNNNNNNNNNNNNNNNNNNNNNNNNNNNNNNNNNNNNNNNNNNNNNNNNNNNNNNNNNNNNNNNNN
NNNNNNNNNNNNNNNNNNNNNNNNNNNNNNNNNNNNNNNNNNNNNNNNNNNNNNNNNNNNNNNNNNNNNNNN
NNNNNNNNNNNNNNNNNNNNNNNNNNNNNNNNNNNNNNNNNNNNNNNNNNNNNNNNNNNNNNNNNNNNNNNN
NNNNNNNNNNNNNNNNNNNNNNNNNNNNNNNNNNNNNNNNNNNNNNNNNNNNNNNNNNNNNNNNNNNNNNNN
NNNNNNNNNNNNNNNNNNNNNNNNNNNNNNNNNNNNNNNNNNNNNNNNNNNNNNNNNNNNNNNNNNNNNNNN
NNNNNNNNNNNNNNNNNNNNNNNNNNNNNNNNNNNNNNNNNNNNNNNNNNNNNNNNNNNNNNNNNNNNNNNN
NNNNNNNNNNNNNNNNNNNNNNNNNNNNNNNNNNNNNNNNNNNNNNNNNNNNNNNNNNNNNNNNNNNNNNNN
NNNNNNNNNNNNNNNNNNNNNNNNNNNNNNNNNNNNNNNNNNNNNNNNNNNNNNNNNNNNNNNNNNNNNNNN
NNNNNNNNNNNNNNNNNNNNNNNNNNNNNNNNNNNNNNNNNNNNNNNNNNNNNNNNNNNNNNNNNNNNNNNN
NNNNNNNNNNNNNNNNNNNNNNNNNNNNNNNNNNNNNNNNNNNNNNNNNNNNNNNNNNNNNNNNNNNNNNNN
NNNNNNNNNNNNNNNNNNNNNNNNNNNNNNNNNNNNNNNNNNNNNNNNNNNNNNNNNNNNNNNNNNNNNNNN
NNNNNNNNNNNNNNNNNNNNNNNNNNNNNNNNNNNNNNNNNNNNNNNNNNNNNNNNNNNNNNNNNNNNNNNN
NNNNNNNNNNNNNNNNNNNNNNNNNNNNNNNNNNNNNNNNNNNNNNNNNNNNNNNNNNNNNNNNNNNNNNNN
NNNNNNNNNNNNNNNNNNNNNNNNNNNNNNNNNNNNNNNNNNNNNNNNNNNNNNNNNNNNNNNNNNNNNNNN
NNNNNNNNNNNNNNNNNNNNNNNNNNNNNNNNNNNNNNNNNNNNNNNNNNNNNNNNNNNNNNNNNNNNNNNN
NNNNNNNNNNNNNNNNNNNNNNNNNNNNNNNNNNNNNNNNNNNNNNNNNNNNNNNNNNNNNNNNNNNNNNNN
NNNNNNNNNNNNNNNNNNNNNNNNNNNNNNNNNNNNNNNNNNNNNNNNNNNNNNNNNNNNNNNNNNNNNNNN
NNNNNNNNNNNNNNNNNNNNNNNNNNNNNNNNNNNNNNNNNNNNNNNNNNNNNNNNNNNNNNNNNNNNNNNN
NNNNNNNNNNNNNNNNNNNNNNNNNNNNNNNNNNNNNNNNNNNNNNNNNNNNNNNNNNNNNNNNNNNNNNNN
NNNNNNNNNNNNNNNNNNNNNNNNNNNNNNNNNNNNNNNNNNNNNNNNNNNNNNNNNNNNNNNNNNNNNNNN
NNNNNNNNNNNNNNNNNNNNNNNNNNNNNNNNNNNNNNNNNNNNNNNNNNNNNNNNNNNNNNNNNNNNNNNN
NNNNNNNNNNNNNNNNNNNNNNNNNNNNNNNNNNNNNNNNNNNNNNNNNNNNNNNNNNNNNNNNNNNNNNNN
NNNNNNNNNNNNNNNNNNNNNNNNNNNNNNNNNNNNNNNNNNNNNNNNNNNNNNNNNNNNNNNNNNNNNNNN
NNNNNNNNNNNNNNNNNNNNNNNNNNNNNNNNNNNNNNNNNNNNNNNNNNNNNNNNNNNNNNNNNNNNNNNN
NNNNNNNNNNNNNNNNNNNNNNNNNNNNNNNNNNNNNNNNNNNNNNNNNNNNNNNNNNNNNNNNNNNNNNNN
NNNNNNNNNNNNNNNNNNNNNNNNNNNNNNNNNNNNNNNNNNNNNNNNNNNNNNNNNNNNNNNNNNNNNNNN
NNNNNATGGTTAAAAAAAGGAAAAGTGTATTGAGATCTTCAACACAAGTTATTGATTCGCCGATGAAAGAAC
CAAGAATTATAAGAGGTAATCATTTGGAAAAGGCTCGTAACAGTTTAAATGAAGCTCTTGACGTTATTGCAA
AGAAAG---------AGCATAAGAAAGCTGATGATGTGACAGATAATGATGTTTTAATTGT-----------
------------------------------------------------------------------------
--------------------------------------TGAAGAAAACGATACAAATAAACGAGTAAAGAAA
AATGAG---------------------TCCAAACAGGAAGTTA--A-A------------------------
-GATTCATTGGTATTAAAATTACGAGATCGCA-GCATTGATTTAGCTTCTTTTACCAATAATTC---AGTAA
TGTACTCTATATGTCGAGCTTGGATAAAAAATGATCC-------------ATTATCAGCAAGA---------
-CAAGTAAAAAGTAAGAAATCAGAAAATTTTGAACGTTCACTTAAA--------------------------
------------AGTGAAAATGAAACATCTACAATCGAAGATTATGTCTATAAATTACCACCACCTAAAAGC
A---GACCTGAAAATGAGACAGATATAATTCACAGAGTACCTAAGAATTTACCAAGGGATGTAATATCCACC
ATAGACACTAAAATTAATATTGAAGAAGTTCC------------------TACAGTTAGTGAATTACTTAAT
GAGCACAGGAAAAGATGGGTTTGTGTACGACAGCAGTGGATTAAATTCAGTAATGAA---AATGTATGCCCG
TACGCTATGTCTAAAAGCATNTTGAG---TTCA---------------------------------------
---------------------------------ATGGATAACACTTGTACATATTGTCAAGATGTCATAGAC
AGTTTAACTGTAGTATGTTTGGAATGTTCAT------AT------TTTCAATTATGTTTGGCCTGTTATAGC
CACGGAGCAGAAATCGGAGATCATAAAAATAATCATGGATATAAGTTAAAAGGTCAAA--------------
-AATCTCCTGGACAGTATTTAGTTACTAT---------------------------AGATGGATGGACTGGT
GATGAACTCATGCATATTTTAGACTTTGCTGAACAATATTCTTTTGGGTGTTGGGATGAGTTACCAAGAAAT
ATAATAAATCGAACTCAATCAGAAATCAAATTACAATTTGCTAAATATTTCTTGGATGGTACGATTGGAAGG
CTAACATG---G------------------GGTACAATTAAGAAA------------CCACAATTAGAAGAT
CGCACA-----------------------------GTCCATTTCAAACTTAATGAAA---------------
----GTGTTACTCATTTATCTGGATTATCTAAAGCACAGTATGCTGAAATTGGATACAATCCAATAAGAGAT
GAATTTGAATTGGAAAAT---TTTGATAATAATGCAGA--AGCAG----------------TTTTAA---GT
ATTACAGAATGGAAT---GATTTCGGA-GATGATTATAATCTGCGTGTATCGAATATGTATTGTGCACGTTT
ATTTGAGCGTGAGTACGCTAAAGAAGTAGTTCATG-ATTATCAATTGATGGATAAATATTATTT--------
-------TACTAAAGATAAA-------------CC----------------CAAACGCAGATTAACACCA--
-------GA-----------GGAACGAAGTGTTATAAGCATTGAAA------ATCAAATAAAAAAATTTAGC
CGATATTTAACTGAAGTTGAACTGTGGTCATTAAATATACGCCTGCAA------------------------
------------------------------------------------------------------------
CAAGAATATATGTTAAAAAAACGGCGTGAAGAACTAATCTATTACAG---------------AAAAAATGGA
ATTACAAAGTTATACGATATTA---------------------------TAAAATTTAATCTTTT-------
------------ACATTATAGCATGGTCGTAGATGAACAATCTGAACAATCTTCTTCTGATG----------
------------------------------------------------------------------------
--------------TTTTAACTCCGGCACCTATCAAACGCGGTGAAAAGAAAAGGAAAAAACGAA-------
------------------------------------------------------------------------
------------------------------------------------------AACGTCCCAAATTATTCC
ATAAAAAGAATCATGT--------------------------------------------------------
------------------------------------------------------------------------
------------------------------------------------------------------------
------------------TTATCATCGTACACCTCAATATATTGCTGCTCTGAATAGAGTATTGACTCAAAA
TAAT----GACACTGAAGATAATTCTGAT-------------------------------------------
------------------------------------------------------------------------
--------------------------------------------------------------ATGTAT----
--------GATTCTGTAAAAAAATTTGTT-----------------------------------------TC
ACGACAC------AAACGTAA-ATTAATAATCAGTAGTGCGTTAT------------TTTGTA---GTACTG
CGTAT----GTA-GTTTAC-----------------ACTATCAAAAAAAAATTA----------GCCGAAAA
AAAAGA------------------------TAAAGAAAGTCGAGAATATCTAGAACGAACTAGACG-TCAAC
A---GCATTA----CGAAGCCACAG-----AAAACACTT-CAAACCGT---ATGA----TAACTGAATT-TG
TTAAACAACTTCA---------TGTTAAATATTTTTCA--AAAAATT---TACGCAT-TGAAAATA--TCAT
TGATAAATTGAAG---AA-----------------------ACA---AAAT---GATTTG------------
----GCACTTTGGG-----AAGAGATGA----------GAATATGCGT--TTTTACTAGAGCATG---CTTG
CTCG------TTTATGCTGAAAC-TATGTTGGTAATAACATTAAAAATTCAACT--CAATTTGCT--TGGAG
GTCTAGTGTA---CAAA---------AG-----------TCTATCACAAGATT-------------------
--CACCTCCAATATGTTCAAAAACTCAAGAA-------GAATATTTG---TTACATTTTAGTTATTTTAT--
-TGAAGATGGTATTCA--ACGTTTAGAAGAATATTTACATAACAAAGTTATTAAGTATGTACAGCAAGTTCC
TATCCAAGAACAATATAATCTACAAGAACTGGACACAAAACTGTTTTTTCTAATTCAAACTGAAATTGCAAG
TGATAC------AGATAGTCCTTTTCGATGTATAGATACATACATGTTA-----------------------
CATCAAATGCCACAAGTACGAGAAGCCCTATTACAAGACATGGTGGAAGAAACACGGGAACTATTAAAAAAC
GAAGAAATCATTTC---AGTAGCTCGTTATTGCTCAAGTCATAGTTTTA-ATAAATTAATGAATGCTATTAC
TATTAATACACCTAATCGATCTGTAAATCTACCTAC------------------------------------
------------------------------------------------------------------------
---------------TACTGTCAAAATGCCATTTGCTAAGTGGTTACCAATTGTTGATCGATCAAC------
---------------------------------------------------------------------TAA
AGTAACGGAAAACGGAGACTGTAGCTTAAAACAAAATGTTCACTTGGATGGAAAAATCAAAGTGCTCAGTGC
AAATGTGTATGAAGCATTTTGTTCTGCA------------------------------------------AT
GATGAATTCCTACATAAACAATATAATTAATTCGAAAAAAGTTGTTACAAAAATCTACATATTTACATTTAT
TTTTTCATTTCTCAGTAGAGAAGTTTACTCTGAATGGAACACCAGAGATTATATGAAACGCGATCATTCACT
ATTGAAACCATAC------CA--A---GGATCTGGCATAACGGTAC---CAAACTGGGACTTCATGGGTTCC
ACAATAGT---GACTGACAAATATGTGCGATTAACACCAGACTTACAAAGCAAGTCTGGTTCAATATGGAAT
TCTATACCTTGTTATGT-------------------------------------------------------
------------------------------------------------------------------------
-----------------------------------------------CAATGAAGCTCTTAAGGATCGTT--
-------------------CAAACAAT---------------------------------------------
------------------AAATTCC---------------------------------------------AA
GTGCCCAAAGTGTTCAGTCCCACAAAGAG------AACAA--------------------------------
------------------------------------------------------------------------
------------------------TAAA--------------------------------------------
-------------------------------------------GACCACCAAGAGTCAAAATTGGA------
-------------------GTGGTTTAAAAATAATATTTTTATTGTCTTATATTG---TTATATTAATTGCT
GCTTTAATTGTTGGTGGTGTATGGTATTGGGAGTACCAACAAAATCAGTCACATAAAACATTTTAC------
------------------------------------------------------------------------
------------------------------------------------------------------------
------------------------------------------------------------------------
------------------------------------------------------------------------
------------------------------------------------------------------------
------------------------------------------------------------------------
------------------------------------------------------------------------
------------------------------------------------------------------------
------------------------------------------------------------------------
------------------------------------------------------------------------
------------------------------------------------------------------------
------------------------------------------------------------------------
------------------------------------------------------------------------
------------------------------------------------------------------------
------------------------------------------------------------------------
------------------------------------------------------------------------
------------------------------------------------------------------------
----GATGATGATTATTATTCACATTCATTTGAAGATGACTGTATTTCTCCAAGTGATGCAATTTATTTA--
-----------ATTAATCACAAATCCAAGTTTGACTCGGATCAAGA--CTTAACTGATGCCAAAGTAAACTC
ATGTTTAC-------------AAAAAATAACAGAAGTTTTGGGATTTGAACTTGCCAAGGATGTTGTAGCAG
GGCATTTGATTAATAATGAATTGAACATTGA-----TAAAACTGTT-------------------GATCAAA
TAATAAATTCAAAAATTGGTGCTACAAAAGTAAA----------------------------------GGAT
CAACAACCAGCT--------GAAGGACGGTTAAGTAGGCCTCCTTCTGTTGT--------------------
----------------------------TATTGCTTCCTCATCAAAAAATA--------------------A
AGATAACATTATTGT-------------TGGTTTTGGAAAT----ACATCAATTTCA-----------GGTT
CAAAAAATAAGAACCTAATTGCCACACCTAAAC------AAACACCTTT-------TAGTACACC-------
--------------------TATATGCTCA--------------CCTGCAGCAACACCTCGCA---------
------ATCGATCTCCTCAAAATGCTC-------GTTTAGGATCACCACGTGT-------------------
-----------------AGATCGCAAATTAAATTCACCCAAGAGTAACAAAGTTAGA---------------
------GATGATCAAGAATTATTAACGTCCAATCACAAAGATCAACTTTATCTAATTATAATAGGTCATGTC
GATGCAGGAAAAAGCACTTTAATGGGACATTTGCTATATAA-------------------------------
ATTAGGACATGTACAGCAGCGAACCATACAAAAG--------------------------------------
-----------------------------------------------------TATGAGCAC----------
-----------------------------GAAA---------------------------------------
---------------------AGCAAAAAGTT----------------------------------------
---------------------------------------------------------GACCCGAGTCAGAAC
GTCATGGCCGAGAGCAAGGGATCCCTTATCGCCAAATCCGTGTCCAAACACGCTGGAAGGGCCAAAG-----
AAAAGTTTCTTCAAAATTTGGGGAAAGTCGATCGGACTGAAGATGAAATTTTTAATGAACACTTACAAAATT
TTTCAAAACAGCAAAATTCGGCAAATAAATTACAAAAAGAATTCAACAACTATATTCGATGTGTCAGAGCTG
TGCAAGTGGCGAGTAAAAGTCTGATGGATACGTTGAATGAGATGTATGAAAGCCAATGGGTTGGACACGA--
-TCACATGTGTACCGATTCTAACAATTTGGACATGCTGTGGAGCGATTATACTCATAAGTTGGCCGATCAAG
TGCTCATACCGTTGAACACATACCAAGCCCAGTTCGCCGAAACACGGAAAAAAATTGACAAACGAAACAGGA
AATTGGTCGACTATGACAGCCAAAGGCATAGTAACCAATTGGCT------ACT---AATAACGGTGTTGGGG
GAGCTGGTAAGAAAAAAGACGAAGCGAAAATGATGAAAGCTAAAGAACAGTTCGATGAAGTCAAGCGAAAGT
TTGACCTTATCAACACGGAGCTGCATGACGAATTGCCCGCTTTGTACAATTCTAGGGTGCTATTTTTGATCA
CAAATCTGCAACCATACTTCGCTGCCGAACAATTATTTCACAGCGAATCATCTAAGGTGTGTTCTGAAATGG
AATCAATCGTCGATAAATTGGCTACG--GATTATC---AACACC------AGTCGAAGATGCTGAAC-----
----------------------------------------TATTTCAACAAAAACATCGAAATCGACATACC
GCCAGGA-------------------------------------------------GCTACTACGGATAACT
TGC------CACCCGGAG-------TGTTATAC---------------AGAGTGGTCGC---AACTTATA--
-------------------------AGTACG-ATGCTGAA--------------------------------
--------------------------------------------------------GACACGGACGAACTAT
CGTTCGAGAAGGGCGA----GATCATCAGCGTAGTAC-CTTATGACGAT--CCAGAAATCAGGAAGAAGGCT
GGTTAATTGGTATCAAA---GAAAACACAGG--AGAGAAGAAAATGTTCCCTGCCAATTTCACCAGACCTTT
G-----------------------------------------------------------------------
------------------------------------------------------------------------
------------------------------------------------------------------------
------------------------------------------------------------------------
------------------------------------------------------------------------
------------------------------------------------------------------------
------------------------------------------------------------------------
------------------------------------------------------------------------
------------------------------------------------------------------------
------------------------------------------------------------------------
------------------------------------------------------------------------
------------------------------------------------------------------------
------------------------------------------------------------------------
------------------------------------------------------------------------
------------------------------------------------------------------------
------------------------------------------------------------------------
------------------------------------------------------------------------
------------------------------------------------------------------------
---------------ATTTTAATTCATTGGGCT------AAATCTGTTGATGCTTTAGCATTAATAAGTTCC
AAAGG---------TCTCT-TTTCTAATTTGGTTACTGACATCA------AAT---ATCCAGATGTAATAAT
GCAGGTGGTAACTGTTCAAATGTTAATTCCTTTGAGCATCACTGAATATGGTTTTGATTATTTGGATTCTCT
TGGAATTATAAGTGGGTTAT--------ATCATTTACTGAGTTCTAGTCCAATAGAATTGGATA------AC
CCTTCGG---TTGTTATACTTAA---CCCTATTGTGTTGGACTTTTTC--ATACA---AATT---ACTCAAG
TCAGACCATTTTTTATATTTACATCATATCCTAAAGTGTTTGTTGTAATTTATGAAATGTTAAAAGAAGA--
----AGAT---GATTCACTTTTAGGAGTGGCTATAAATGCAATCACTAATTTGGCATCTTCATGGGAGTGCA
A---AATGTTGTTA-----GATAATCCTACAGCTAGTGTGATTTTAAA--------------TTATGAAGAC
GGTGATCAATTAGATATGTGGAGTATATTCATGAT--TGAGCTAA----GTCGTATGGCTTCTAGTACCAAA
ACTG---AATTAAA---------------AGCAGGA-GCTATTCA-AGCGATAACAAATATTA------TTC
AAGTAGAGAAAGGTGAA-------------------------------------------------------
-------------------CTTT-------------------------------------------------
-------------------------------------------CTTCCAGACATGA----------------
----------------------------TATGGAG-------------------------------------
---------------------CGAACGAAAAAATGGTA-------CAAGCAATTGAAAGATACCCAANNNAA
A-----------------------------------------------------------------------
----------------------------------------------TATGTCCATGCATCATGTATTTTACT
TTTT--------------------------------------------------------------------
------------------------------------------------------------------------
------------------------------------------------------------------------
------------------------------------------------------------------------
------------------------------------------------------------------------
------------------------------------------------AAATATGCA---------------
------------------------------------------------------------------------
------------------------------------------------------------------------
------------------------------------------------------------------------
-------ATTGAAAAATCCTTGT-------------------------------------------------
----------------------TACCTGGTCAGTTTTTA---------------------------------
-----------------------------------------------------------TCCAACACA----
-----------------------------------------------------------------------T
TGCTTACTAAAAT-------------------------------------------ACGTAATAAAACAACT
CCT-------GAAGATATACTTGAAATATT--AAAAGAACCATT----------------------------
-----------------------------------------------AATGTCAGAAAATGGAGA-------
-----------------------------------------------------------------AATCATG
GAACCAGCAGAC------------------------------------------------------------
------------------------------------------ATTTGCATCTCA------------------
------------------------------------------------------------------------
------------------------------------------------------------------------
------------------------------------------------------------------------
------------------------------------------------------------------------
------------------------------------------------------------------------
----------AATCCAACAAAAATTGATGCTTTTGTTCAAACATTGTTGTATATAGCCAGCAAGTCATTTTC
ACATGCTTTTGCCGCAATCACAAAGTTCATAAGTGTATTTAAGGCCT---TAGGAGAAACCGATGATGGCCA
GTTGCAAATATTAAGAAGTACATTTGATTTATGGAGTGCAGATCAGCAAATGTTAACTGTACTCATAGACAA
AATGTTAAAGACACAAATTATTGAATGTTCATCAGTGGCAAATTGGATATTCTCAAAAGAAATGATACCAGA
ATTTACCAAGTTGTATATTTGGGAGATATTGTCATTGACCATTAATAAGATGTCTAGACATGTAGATCGATT
GACCAGAGAATTGAATGA-AGCTAG--AGAAAAGTTACGAACAACAGCAGCAACA---------TCAAATAG
TTCAGATGACAGTGATGGAGATACTGAAAAAACTGAGGCAAAACCTCGACAATCAACAACTACATTTGGTGG
TCAAGTTCCAATGGATGTAGATGACAATGTTACCGAAGAGATGGTCGAACGTATGGAAGAAAAACTGGAAAT
GGCACAAGCTGATCAAAAAAATTTATTTTTGATAGTTTTTCAGAGATTCATAATGATATTATCTGAGCATTT
AGTAAAATGTGATACAGATGAT---AGACCATTTGATACATATTGGTATAAATACACTGTTGGAAGACTACA
ACAAGTATTTTTAGCTCATCATGAACAAGTACAGAAATACAGCAGTACCTTAGAAGGATTACTTTTCACTCA
AGACCTTGACATTCATATCCTTGAAGTGTTCCATCAATTCTTAGCTCTTCGTTCT----ATGAAGATAAACG
AGAAAAATTTATCAGCATATTCGACATC---GACGTCACCTGTAGACAAAGAAGGATGGCTTTGCAAACGAG
GAGAACTCAATAAAGGCTACCAGAAAAGATGGTTTGTTCTTAAAGGAAACTTGCTTTTCTATTTCGACCGGA
AAAGTGATAAGGAGCCGCTCGGTG-CTGTCATACTGGAA-----GGATGTAGC-ATTGAG-TTGGCTGAAAA
TG------AC---GACCAGTTCAGTTTTAAAATCATTTTTCACGGTCCTAATAATAGGAGCTATATATTAGG
AGCCGATAGCCAGGAGTCAATGGAACAGTGGATGAAATCATTAGCTTGTGCCAGTTATG-ATTACATGAAAT
TTATGGTGGCTGATTTACAAAGACAACTTAAAGAAT---------------TAG---------AAGAATCCC
CTGTTCA------------------------------------AGTAACTCTTCAAGTACCAAATTCTCAAA
CATCACAAAAAAAAGAATCTAGTGGACAATCATCACCACAGCCACCTCCAAG--------------------
-------------AGGTCGTAATAATCCTTTC---AATAAGCC-----------------------------
------------------------------------------------------------------------
------------------------------------------------------------------------
------------------------------------------------------------------------
----------------------------------AATCAATAGTCATCAATCTCCTCAGCGTAAAGATGTAG
TTTCATTTCGAAAGACATTCAAAGAGCTGCACAATCAGCTTGGCAGACCTATACTTAGAGACAGGAACGAAT
GGAGGTTTGGATTGATGAAACAAGAATTAAATACTCAAGAACCACTTATTACATTA----------------
------------------------------------------------------------------------
------------------------------------------------------------------------
------------------------------------------------------------------------
------------------------------------------------------------------------
-------ATGGAGTGGGA---------TGCT---GATAATTTTGAACCCGCTAAACCTATCGTTCCCATTGT
CGACATTGTTGGCGGTGCT--AAGCTCAACAAATGGGAAGG---TGAAGATGAAGAA---GAA---AATA--
-TTA--------------------------AGGATAGCTGGGA------------------TGCA-------
-----GAAGAA--------------------GAAGAAACA----------------------AAAAAAGTCG
AGACGAAAGTCCCTG---------------------AAAAAAAAACTA-----AATCA---AAATTGGAACA
AAAAATAGCTGAA----AGAGAACG-------------AAAACAA---------------------------
-AAAATAGAAAATGAAAAAATGAGACGTAAATTTTTGGAAGCAGAAGAAAATTC------AAACATGACACC
AGAAGAAAA----------GAAGTTATTAC---AACAGAAACT------ACAAGAAGAAGCTGATTTGGAAG
TAGCCAAAGAAATG---TTAGGTGTAGATGAAA------------------------------------ATG
ATGAAGATTCAATAGACCGCATG-A---ATCCAAAGTCAAAAGAAGATTTCGTAGTTTTTGAACAAGCTCTT
CAGAAAAAAATAC--AGAGTTTT-TCTAAATCTGAT---CATTATTCTGATTTTATTGAAGAACTTATTAGG
AATTTATCTGTTACACTGTCAATGAATGACTTAAGAAAGTTAAAAGCCAGTGTAGATAATATGAGTGCAGAA
AAATTGAAAGCCGAAAAA---GGTGATAAAA---------ATAAGAAAAAT--------AAAGGCAAA---G
GAAAAGCTAAACTACGACTTGACAACAGTACTATTCC--TGATTACAACGAGT---TTTCAGCTTACA----
--------------------------CAGTGGATGATT------ATGAAGAGTTCATG--------------
------------------------------------------------------------------------
------------------------------------------------------------------------
------------------------------------------------------------------------
---------AATACCAGATATTGGACTAGTGTAAAATTGTTTACAAAAAATTTTCATTCTTCCAGCATCAGA
TTT----------------AAAGCTACAGTA---ATTGATGGGAAAAGTATTGCTAATACTATATTAAATGA
GCTACGCCAAGAGACTCAAG-AATGGATTT---TGAAAGGGAATCGG--GCTCCCAGTTTAGTAGCAGTATT
AGTTGGACAAAACC----------CAGCTAGTAAAA--------T------TTATG-----TGTCAAACAAA
ATGAA--AGCTGCTAAAGTTGTTGGTATTGAAACAAAAACGA---TGAAGTTCAGTGCATCAACAA---GTG
AAAATGAGCTACTTGCATGTATCAAAAGTTTAAATCAT---GATGAAGATGTTGA---------TGGAATTC
TAG-------TCCAGTTACCACTTC-------------------CTGATCATATTACTGAACGAACTTTGTG
CAATGCTGTAGCACCACACAAGGA----TGTTGATGGTTTTAATATTGTTAATATTGGAAGAT---------
-----TTTGTTTAGACATG---CAAT---GTTTGGGACCATGTACACCATTGGGTGTTCATGAATTA-----
-ATTCGA---CGAACTGGAATTC--------CTACTTTTGGTAA----AAATGCTGTTGTTTGTGGAAGA-T
----CAAAAAA-TGTTGGTATGCCTA------------TTTCTATGTTGCTCCA---TGCAGA-----TA--
----ATG------CAGGCGAGACATCAGCA---ATGGATGCAACTA---CAACAATATG-CCATCGATAT--
--ACACCACCAGATCAA----CT-------AGCTTTATTTACAAAAACAGCTGATATTATTG--TTTCA---
------GCAGCAGGTGTTCCAA----ATTTAATTCGTGCTGATATG--------------------------
GTTAAACCAGGAGCAGCCATAATTGATGTAGGAATAACCAGGGTAGAGGA---CCCG------------AAA
ACGTCCAAATCATATCTAG------TAGGTGATGTTGAC---TATGAAAAAGTAAAA---------------
------------------GAAGTTGCCGGGTAC---ATAACACCAGTACCCGGAGGAGTTGGTCCAATGACA
---------GTAGCTATGTTAATG---CGTAATACAATTGC-------------------------------
------------------------------------------------------------------------
------------------------------------------------------------------------
------------------------------------------------------------------------
------------------------------------------------------------------------
------------------------------------------------------------------------
------------------------------------------------------------------------
------------------------------------------------------------------------
------------------------------------------------------------------------
------------------------------------------------------------------------
------------------------------------------------------------------------
------------------------------------------------------------------------
------------------------------------------------------------------------
------------------------------------------------------------------------
------------------------------------------------------------------------
-----------TGCTGCTAAG---AAAACTGTGATTTAT------AACATACTTGATCCTGGTGCAGTAATA
TACAAACAAGCATCACAAATAAAACCA---------------------------------------------
------------------------------------------------------------------------
------------------------------------------------------------------------
------------------------------------------------------------------------
------------------------------------------------------------------------
------------------------------------------------------------------------
---------------------------------------------GAAGAAATAAGTTTAGGTGAGGAAACT
CTAGCAGAAGCTCCCATGTCCAAACGTCCTATAAGTTTTGAAAATAACAGTAAAGTCATAACAAATTCTACC
GAGGCCCAAAATGGTGAA------------------------------------------------------
------------------------------------------------------------------------
------------------------------------------------------------------------
------------------------------------------------------------------------
------------------------------------------------------------------------
------------------------------------------------------------------------
------------------------------------------------------------------------
------------------------------------------------TGGAAATCAGAA------------
----------------------------------------------------------------------GA
AACAAATAATCCTAATGAAAATCGACAAACTTTGCAACAATTATTAACACATTTGCTTAGAGCTTTGGAA-C
GTAG-----AGATCCTCAACAATTATTTGCATGGC-CAGTTACAGATCGTATTGCTCCTA------------
---------ATTATTCTCGTCTCATATCTAAACCAATGGACTTTGAAACAATTCGTC--GAAGCATTCAAAG
TGACCTTTATACCAGTTTAAATGCTTTTGTTGCAG-ATTTTAAAT----TGATGTGTGAAAAT----GCCAT
GACATATAAT---CAACCAGAAACTAT--TTATTATA-AAGCAGCTAAGCG--ACTTCTTCAC-GCTGGTTT
AAAATTAACAGGTCCAGAAAA---ATTAAAAACACTATTAACCGCATTACCTGGA-ATGGCTAATATACCTC
CATCACAGCTGGGCTTTGAATC--------------------------------------------------
------------------------------------------------------------------------
-----------------------------------------------------------CCTT---GCTGAA
AATTTAAAAAGAGTT-------------CCGCCATCAGCTG-----TGATGTCC--------GTCACAGGTG
TAC-------GTAAAGC-------AATGGGGATTGC-----ACAAATTTCCCAT------------------
---------------TTGGAG---------TTAAATCAAA----------------------ATAACTGTCA
TCCCCCAAATTTGGTAAATCATGGTTCATCTCATCAA-----------------------CAGACA------
------------------------CAGGTATCATTAATGGGAG------------------ATGGAA-----
----TACAAGATCGCGTGGAAGG------------------------TGTTGAAGGTACTGTGTC-TGGTG-
------TTGATTTAGA--ATCTGAACTAAGA---------------------------GAATTTCTTGAAAG
---------------TGATC--------------CTACTTTAACT---------------------------
----------------------------------------------AGTTTTC----------------CAT
TGCATG----ATGAAAATGATCGAACAATTGAAGAGATATTA------------------------------
------------------------------------------------------------------------
------------------------------------------------------------------------
------------------------------------------------------------------------
------------------------------------------------------------------------
------------------------------------------------------------------------
------------------------------------------------------------------------
------------------------------------------------------------------------
------------------------------------------------------------------------
------------------------------------------------------------------------
------------------------------------------------------------------------
------------------------------------------------------------------------
------------------------------------------------------------------------
------------------------------------------------------------------------
------------------------------------------------------------------------
------------------------------------------------------------------------
------------------------------------------------------------------------
------------------------------------------------------------------------
------------------------------------------------------------------------
------------------------------------------------------------------------
------------------------------------------------------------------------
------------------------------------------------------------------------
------------------------------------------------------------------------
------------------------------------------------------------------------
------------------------------------------------------------------------
------------------------------------------------------------------------
------------------------------------------------------------------------
------------------------------------------------------------------------
------------------------------------------------GATCCTGTAAGAGTAGAAGTATCT
ACTAAATTCCAAACAGTGGAACAGCTGCAACAATATTACATTTTCATTCCTG--TTAAATATAAAGATGTAT
ATTTAGTACATATATTAAATGAAATGGCTGGTAATTCATTTATGGTATTCATGGCCACTTGCAACGGAACTA
TTCGTGTAGCTCTTTTACTCAGAAATTTGGGTTTGGACGCCATACCATTGCATGGACAAATGACACAAAATA
AGCGATTGGCTTCACTGAATAAATTTAAATCAAAATCTAGATCAATTCTTATATCCACTGATGTTTCCAGTA
GGGGTTTGGATATTCCACACGTTGATGTTGTGATTAATTTTGACATGCCTACTCACAGTAAGGATTACATTC
ATAGA-GTTGGACGAACTGCC--AGAGCTGGAAGATCAGGAAAAGCCATTACCCTTGTGACTCAGTATGACA
TTGAATTGTATCAAAGGATAGAGCAGCTTATTGGCAAAAAATTGCCGCTATAT---CAAGTTGAAGATGATG
AAGTTATGTGTTTACAAGAACGAGTGTCCGAAGCTCAACGACTTGCTAAAATGAATATGAAAGATATGGGTG
ATAA----------------------------AAAAGGTAAAAGA---------------------------
------GTCCTTGACGATGATGAAGAAGGCGCAATGGGTGTAAGA------------AAAAAGAAT------
------ATTGGTAGACATAAATCTAATAAA------------------------------------------
------------------------------------ATGTTTACCGGAATGCGCAATTCAACATGGGGATTT
CGTCCGAAAATAGCTCACTGCCAAGAGTCACACAATGGTTATCTAAAGCGAGCAACCACAGAACAACTGTTA
GAAGTATTCAACAAATATGCTACTGTCGAGAA---GCAAGGCGAGAAATATATCAATTCTGTAGACTTCATA
AAAAATTACATTGGCATATTGAATGAACCGTCT---AGTGACTTGGATTCTTTGCGACTGTTGAGTGGAATT
GTTGATACTAATAAAGATGGACTCATTTCTTTTGCGGAATTTCAAGCATTTGAAAGTTTATTGTCTGAACCA
GATGCTTTATATAAAGTTGCATTTCACTTGTTTGACATAAATGGCAATGGAGAAATTTCTTATGATGAATTT
GTGTCAGTTATTAAGAAAACTGAACTGTACTTGAAGATACCTTTCAATTTGGATAGTCAA---TTTATGAAA
TTGTATTTTGG---AGAGAAGAAAAATCGGCTCATCAACTATTCAGAATTCGCTCAATTTTTACATGATTTT
CATGAAGAATGTGGAACTGAAATTTTTCGTATTTTTGATAAATCTGGTTCTGGATTTATATCAGCCAATGAT
TTTCAAGAAATAATGCTTTTGTCCAAAAGCCATTTATTAACTAGTGGTGTTCGAGATAACTTATTACCAGCT
GCAGGAGGAAG---TCAAGGAGTACAT---CGTGTTAGTTTTCCATATTTTATGGCTTTCATATCACTTTTA
AATAATATGGAACTTGTGAAACGTATTTATTTAAATGCCAGTAATGAAAATCGAAATCGCGAGGTTACTAAA
GATGAATTTTTATATTCTACTCAA----------GTTATGTCTCAAATTACTCCATTAGAAGTTGATATATT
ATTCACCTTATGTCATTTATT------ACATCA---------------------------------------
------------------------------------------------------------------------
------------------------------------------------------------------------
------------------------------------------------------------------------
------------------------------------------------------------------------
------------------------------------------------------------------------
-----------------------------------------------------AAGAGCCGGCAAATTTA--
-------------------------------------------------------------CC---------
--------------------------------------------------------------------AACC
CGTTAGAAATAGTAAAAATTCGTTTACAAGTTGCTGGTGAAATAGCATC---------------TACAAAAA
AATTGAGTGCTATTACTGTTATTAAAGAATTAGGTTTCTTTGGTTTGTATAAGGGAGCTAAAGCTTGTTTCC
TACGAGACATACCTTTCAGTGCTATTTACTTTCCTGCATACAATCATGTTAAACAGGCTTTTGCTGATGAAA
AAGGTTATAATCATCCATTATCATTGTTAGCCGCTGGTTGTATTGCTGGTGTTCCAGCTGCATCATTAGTGA
CGCCAGCAGATGTTATTAAAACTCGACTGCAGGTTGTAGCACGAAAGGGCCAAACTACTTATAATGGGTTGG
TTGATTGTGCAATGAAAATTTATAAAGAAGAAGGACCTAGGGCATTTTGGAAAGGAACTGGCGCTCGTGTAT
TCCGTTCTTCGCCACAATTTGGAGTGACACTTTTGTCTTATGAAATTCTACAAAGATTGTTTTATGTAGATT
TTGGAGGCTCCCGTCCATCTGGTTCAGAAA-AATTA---GTTTCAG---TACATGGTGC---TGGTGA---T
GGAATCACTCCTTC---AAATCCAGATCATATTGGAGGTTATCACGCAGTTCTTCCTATATTAGAAGGAATA
GAGTCTAAATTTGGTCTTGTATTTCCTAAAATTAAATCAGAAAAA---------------------------
------NNNNNNNNNNNNNNNNNNNNNNNNNNNNNNNNNNNNNNNNNNNNNNNNNNNNNNNNNNNNNNNNNN
NNNNNNNNNNNNNNNNNNNNNNNNNNNNNNNNNNNNNNNNNNNNNNNNNNNNNNNNNNNNNNNNNNNNNNNN
NNNNNNNNNNNNNNNNNNNNNNNNNNNNNNNNNNNNNNNNNNNNNNNNNNNNNNNNNNNNNNNNNNNNNNNN
NNNNNNNNNNNNNNNNNNNNNNNNNNNNNNNNNNNNNNNNNNNNNNNNNNNNNNNNNNNNNNNNNNNNNNNN
NNNNNNNNNNNNNNNNNNNNNNNNNNNNNNNNNNNNNNNNNNNNNNNNNNNNNNNNNNNNNNNNNNNNNNNN
NNNNNNNNNNNNNNNNNNNNNNNNNNNNNNNNNNNNNNNNNNNNNNNNNNNNNNNNNNNNNNNNNNNNNNNN
NNNNNNNNNNNNNNNNNNNNNNNNNNNNNNNNNNNNNNNNNNNNNNNNNNNNNNNNNNNNNNNNNNNNNNNN
NNNNNNNNNNNNNNNNNNNNNNNNNNNNNNNNNNNNNNNNNNNNNNNNNNNNNNNNNNNNNNNNNNNNNNNN
NNNNNNNNNNNNNNNNNNNNNNNNNNNNNNNNNNNNNNNNNNNNNNNNNNNNNNNNNNNNNNNNNNNNNNNN
NNNNNNNNNNNNNNNNNNNNNNNNNNNNNNNNNNNNNNNNNNNNNNNNNNNNNNNNNNNNNNNNNNNNNNNN
NNNNNNNNNNNNNNNNNNNNNNNNNNNNNNNNNNNNNNNNNNNNNNNNNNNNNNNNNNNNNNNNNNNNNNNN
NNNNNNNNNNNNNNNNNNNNNNNNNNNNNNNNNNNNNNNNNNNNNNNNNNNNNNNNNNNNNNNNNNNNNNNN
NNNNNNNNNNNNNNNNNNNNNNNNNNNNNNNNNNNNNNNNNNNNNNNNNNNNNNNNNNNNNNNNNNNNNNNN
NNNNNNNNNNNNNNNNNNNNNNNNNNNNNNNNNNNNNNNNNNNNNNNNNNNNNNNNNNNNNNNNNNNNNNNN
NNNNNNNNNNNNNNNNNNNNNNNNNNNNNNNNNNNNNNNNNNNNNNNNNNNNNNNNNNNNNNNNNNNNNNNN
NNNNNNNNNNNNNNNNNNNNNNNNNNNNNNNNNNNNNNNNNNNNNNNNNNNNNNNNNNNNNNNNNNNNNNNN
NNNNNNNNNNNNNNNNNNNNNNNNNNNNNNNNNNNNNNNNNNNNNNNNNNNNNNNNNNNNNNNNNNNNNNNN
NNNNNNNNNNNNNNNNNNNNNNNNNNNNNNNNNNNNNNNNNNNNNNNNNNNNNNNNNNNNNNNNNNNNNNNN
NNNNNNNNNNNNNNNNNNNNNNNNNNNNNNNNNNNNNNNNNNNNNNNNNNNNNNNNNNNNNNNNNNNNNNNN
NNNNNNNNNNNNNNNNNNNNNNNNNNNNNNNNNNNNNNNNNNNNNNNNNNNNNNNNNNNNNNNNNNNNNNNN
NNNNNNNNNNNNNNNNNNNNNNNNNNNNNNNNNNNNNNNNNNNNNNNNNNNNNNNNNNNNNNNNNNNNNNNN
NNNNNNNNNNNNNNNNNNNNNNNNNNNNNNNNNNNNNNNNNNNNNNNNNNNNNNNNNNNNNNNNNNNNNNNN
NNNNNNNNNNNNNNNNNNNNNNNNNNNNNNNNNNNNNNNNNNNNNNNNNNNNNNNNNNNNNNNNNNNNNNNN
NNNNNNNNNNNNNNNNNNNNNNNNNNNNNNNNNNNNNNNNNNNNNNNNNNNNNNNNNNNNNNNNNNNNNNNN
NNNNNNNNNNNNNNNNNNNNNNNNNNNNNNNNNNNNNNNNNNNNNNNNNNNNNNNNNNNNNNNNNNNNNNNN
NNNNNNNNNNNNNNNNNNNNNNNNNNNNNNNNNNNNNNNNNNNNNNNNNNNNNNNNNNNNNNNNNNNNNNNN
NNNNNNNNNNNNNNNNNNNNNNNNNNNNNNNNNNNNNNNNNNNNNNNNNNNNNNNNNNNNNNNNNNNNNNNN
NNNNNNNNNNNNNNNNNNNNNNNNNNNNNNNNNNNNNNNNNNNNNNNNNNNNNNNNNNNNNNNNNNNNNNNN
NNNNNNNNNNNNNNNNNNNNNNNNNNNNNNNNNNNNNNNNNNNNNNNNNNNNNNNNNNNNNNNNNNNNNNNN
NNNNNNNNNNNNNNNNNNNNNNNNNNNNNNNNNNNNNNNNNNNNNNNNNNNNNNNNNNNNNNNNNNNNNNNN
NNNNNNNNNNNNNNNNNNNNNNNNNNNNNNNNNNNNNNNNNNNNNNNNNNNNNNNNNNNN------------
------------------------TCTGGAAATAAACACCA-------------------------------
------------------------------------------------------------------------
------------------------------------------------------------------------
------------------------------------------------------------------------
------------------------------------------------------------------------
------------------------------------------------------------------------
------------------------------------------------------------------------
------------------------------------------------------------------------
------------------------------------------------------------------------
------------------------------------------------------------------------
------------------------------------------------------------------------
------------------------------------------------------------------------
------------------------------------------------------------------------
---------------------AG------GAAAATTTAATGTTGAAGA--------TTTTGAAAG------T
ATGGGCACCA-TA----AATGGTGTTCCTGCCCATGAG-----------TATTCTATTG------AAACTAC
GGAA---GAAAAACCATG-----------------------GCTAAAA--CCAGGTGCAGA--TATCA----
--------CAGATTATTTT---AATTATGGAT------TTAACGAAAACACATGGTTGG------------C
ATATTGTG-----AACGCCAAAGAAAAATGAGATGTAA---------------TGAATCATTAGTTGGAATG
TCAACATTG---------------------------------------GCTATGCATAATCAACAAGTTTCT
ATAAGTACTACAAATAATA-----------------------------------------------------
------------------------------------------------------------------------
----ATTTGA-----TTCCAACTTTG---------------GACGTTA------------------------
--------------------------AAACTAGTAGTACAAAATTTCA------------------------
------ACCACCCAGTATTCCACCT------AAGGAAAAC------------ACTATTGAGGTTATGACAGC
---TGAGAGAA--------GAGAATATAGTCGTAAACATTTTTCG--------------------ACTCCTG
A---TTTATC--AGTACCCAACACTNNNGTGATCATGTCAGACAACGGTGATGATG----------------
------------------------------------------------------------------------
----------------------ACCAGTGGTTGTATGGTGACTCAAATTCAAATTTAGACCCTGTTGGTGCA
TTAGTCGAAGATAT---TAAACCAGCTAAACCACCTGGTATTTTAGAAGATGAGGAGGCACGTCTTATGGAG
TTCTTGGCAAACCC----------------------------------------------------------
------------------TGGACCAGGAAGTATAGATGTCCTACCTACAGTAAAAGAATTAAATGATGAAGA
TCCCAATCGACCTCGAAGCCCAGAAACATTTTTAGGGGGACCAGGAATCCAAGCTGAGGCACTTGTTAACCC
TACAGATGATTGTTTGGAAACTAACCA---------------------------------------------
------------------------------------------------------------------------
------------------------------------------------------------------------
------------------------------------------------------------------------
----ATTAGAAACTGCAACTGAAGTGGGCATCAATATTCCTGAAAAAGAAGTTGAAGAGAATAATGAACATA
AACAAATATCATCAGAAGATAGCGAAGAAGATAG--------------------------------------
--------------------------TGATGATGACATTGTTGTGGCAGCTGGAAATTTTACATTGTCTTCT
ATGCGACACAATAA----------------------------------------------------------
------------------------------------------------------------------------
----CTACTGGCTATCACCTTTCCCACAGCAANACATAATGCCAAGCCCATCAACTGCTGGAATAAATTTAA
AACGAAATAATTTACTAACATNTAACANNAACATTCCCGAGATATCATCTGGAAATAAACACCAAGGAAAA-
------------------------------------------------------------------------
------------------------------------------------------------------------
------------------------------------------------------------------GGTATC
ACGACGAAAATGGTACGACA------GAACTCGAGGCTATTGGTGGTCTGTGGCCCGTCCGGCTCCGGTAAG
TCGACGCTGTTGCGCAAGCTTTTCGACGAGTACCCCGACAAGTTTGGCTTCTCGGTATCGCACACTACCCGA
TCTCCGCGGCGTTTTGAGGTGGATGGCCAACACTATCATTTCACCACCAA---GGACCAAATGCAAGCATCT
ATTGATCGTGGAGATTTCCTTGAGCATGCCGTCTTTTC-CAACCACATGTATGGTACT--------------
----------------------AGCCTTCAAGCGGTACAAAACGTTCAAAAATCTGG---CAAGATATGTGT
TCTTGATATTGACATGCAAGGAGTTATTCAAAT---CAAAAA---GATTGCCTCTCTGAAA------CCAGT
CAGTGTGTTTGTTAAACCTCCCAGTATTGGTGAACTCGAAATACGATTGCGCAGACGGAATTCAGAGTCTGA
GGATAATTTACGAGCTAGATTGAATGTTGCACAACAAGAAATTAATTACGGAGAA-ACGCCTGGAAACTTTG
ATTGTATTATAATTAACGAGGCTTTAGATAAAGCATACAATGCTTTCAAAGAA-------------------
-----------TTTGTTTTAAAGTCTTTTGAAAGTATAGAAAAT----------------------------
------------------------------------------------------------------------
-----------------------NNNNNNNNNNNNNNNNNNNNNNNNNNNNNNNNNNNNNNNNNNNNNNNNN
NNNNNNNNNNNNNNNNNNNNNNNNNNNNNNNNNNNNNNNNNNNNNNNNNNNNNNNNNNNNNNNNNNNNNNNN
NNNNNNNNNNNNNNNNNNNNNNNNNNNNNNNNNNNNNNNNNNNNNNNNNNNNNNNNNNNNNNNNNNNNNNNN
NNNNNNNNNNNNNNNNNNNNNNNNNNNNNNNNNNNNNNNNNNNNNNNNNNNNNNNNNNNNNNNNNNNNNNNN
NNNNNNNNNNNNNNNNNNNNNNNNNNNNNNNNNNNNNNNNNNNNNNNNNNNNNNNNNNNNNNNNNNNNNNNN
NNNNNNNNNNNNNNNNNNNNNNNNNNNNNNNNNNNNNNNNNNNNNNNNNNNNNNNNNNNNNNNNNNNNNNNN
NNNNNNNNNNNNNNNNNNNNNNNNNNNNNNNNNNNNNNNNNNNNNNNNNNNNNNNNNNNNNNNNNNNNNNNN
NNNNNNNNNNNNNNNNNNNNNNNNNNNNNNNNNNNNNNNNNNNNNNNNNNNNNNNNNNNNNNNNNNNNNNNN
NNNNNNNNNNNNNNNNNNNNNNNNNNNNNNNNNNNNNNNNNNNNNNNNNNNNNNNNNNNNNNNNNNNNNNNN
NNNNNNNNNNNNNNNNNNNNNNNNNNNNNNNNNNNNNNNNNNNNNNNNNNNNNNNNNNNNNNNNNNNNNNNN
NNNNNNNNNNNNNNNNNNNNNNNNNNNNNNNNNNNNNNNNNNNNNNNNNNNNNNNNNNNNNNNNNNNNNNNN
NNNNNNNNNNNNNNNNNNNNNNNNNNNNNNNNNNNNNNNNNNNNNNNNNNNNNNNNNNNNNNNNNNNNNNNN
NNNNNNNNNNNNNNNNNNNNNNNNNNNNNNNNNNNNNNNNNNNNNNNNNNNNNNNNNNNNNNNNNNNNNNNN
NNNNNNNNNNNNNNNNNNNNNNNNNNNNNNNNNNNNNNNNNNNNNNNNNNNNNNNNNNNNNNNNNNNNNNNN
NNNNNNNNNNNNNNNNNNNNNNNNNNNNNNNNNNNNNNNNNNNNNNNNNNNNNNNNNNNNNNNNNNNNNNNN
NNNNNNNNNNNNNNNNNNNNNNNNNNNNNNNNNNNNNNNNNNNNNNNNNNNNNNNNNNNNNNNNNNNNNNNN
NNNNNNNNNNNNNNNNNNNNNNNNNNNNNNNNNNNNNNNNNNNNNNNNNNNNNNNNNNNNNNNNNNNNNNNN
NNNNNNNNNNNNNNNNNNNNNNNNNNNNNNNNNNNNNNNNNNNNNNNNNNNNNNNNNNNNNNNNNNNNNNNN
NNNNNNNNNNNNNNNNNNNNNNNNNNNNNNNNNNNNNNNNNNNNNNNNNNNNNNNNNNNNNNNNNNNNNNNN
NNNNNNNNNNNNNNNNNNNNNNNNNNNNNNNNNNNNNNNNNNNNNNNNNNNNNNNNNNNNNNNNNNNNNNNN
NNNNNNNNNNNNNNNNNNNNNNNNNNNNNNNNNNNNNNNNNNNNNNNNNNNNNNNNNNNNNNNNNNNNNNNN
NNNNNNNNNNNNNNNNNNNNNNNNNNNNNNNNNNNNNNNNNNNNNNNNNNNNNNNNNNNNNNNNNNNNNNNN
NNNNNNNNNNNNNNNNNNNNNNNNNNNNNNNNNNNNNNNNNNNNNNNNNNNNNNNNNNNNNNNNNNNNNNNN
NNNNNNNNNNNNNNNNNNNNNNNNNNNNNNNNNNNNNNNNNNNNNNNNNNNNNNNNNNNNNNNNNNNNNNNN
NNNNNNNNNNNNNNNNNNNNNNNNNNNNNNNNNNNNNNNNNNNNNNNNNNNNNNNNNNNNNNNNNNNNNNNN
NNNNNNNNNNNNNNNNNNNNNNNNNNNNNNNNNNNNNNNNNNNNNNNNNNNNNNNNNNNNNNNNNNNNNNNN
NNNNNNNNNNNNNNNNNNNNNNNNNNNNNNNNNNNNNNNNNNNNNNNNNNNNNNNNNNNNNNNNNNNNNNNN
NNNNNNNATGGAAAATATATTGAAAGGAACGGGTGACTCTAAGCAACCAATGACAGATGAAGAACGTGCAGA
A---CTTGCCAGCCGCCTCGATAAAGATTTAGATAATTTTATAGACAATCTA--CAGAAAAC------ACCG
TAT----AAAGATG------GTTGG-AAAGAG---GAGACATGGCGCGAGGAAATGGAAAAGCACCCATTTT
TTATGACTAAACCTCCTGAACCAGAAGACCAAC---CATCTCCTTTAGTTGAGGGTCTGCAAAATCTTCGAT
ATGATCCAGATGATAACACTC-CAGAAGAGTTGGCTACTAAACATAAAG----ACGACGGGAATTTCAATTT
TAAGTGTCGTAAATATAAATTGGCTATATTGTCATACCAAGAAGGACTAAAATTAGATTTTCAAAATG-AT-
----GAGCTCCGTGCTCAAATGTTCAACAATATGTCTGCT---TCACA----TTATTTTTTAAAAAATTTTA
GATCAAGTTTGACAGCTGCTGAACAAGCGCTCAAATTAAAAGCAGACTATG---AAAAAACCATACTGAGGG
CAATCAATTGTTGTGTTCAGTTAAAAGAGTTTGATAAATGTTCAAACTTTTGTGATAAATATTTAG------
------AACTTGTACCA---GGAGATGATAATGTTATAAAAATAAAAAAAGAAGC-TTTCAAATCTAAAA-A
AATTGC-GGAGATGGAAAAAAGAAAAGCTATGAAGATACAAAAACAAAAAGAAGCGG-ATCATACAAAATT-
-GTTACTTGAACTTAATAAAAGAAAATTGAATATAGTTGGCA---------------AAAGTGGTCCAATTA
AAGAATTAACAATATTTGATCC-AAGCGTGC--CTGGTTTAGTAAAA---CCAGTACATTTAGT--------
----------------TGGGGATTTTCTTGTGTGGCCAGTTGTCTTTTTATATCCTGAGTATAAGACTTCTG
ATATGATCCAAGAGTTTAATGAAACAACTATACTCTATACTCACTTAGTTGAAATATTT------GCTGAAA
GACCAG---AATGGGACGTGGAAGGAAAATATAATGCA---GATTCA---------GTAAATGTTTATTTTG
AGTCTGTAGATGAATATAAAAGTGG---CACAAAAGTTACAAAAATAGATCCAAAAACA---------TGCA
GCTTATTTGAAGCATTAACAGTATTGAGGTGTCCAATTGAGAAGGGAACACCAGTGTTTTTAGTTTTCTTTG
CCGGAGGACAGTTTGAGAAAGAATTCTTAGAAGAAGTACCA-------------------------------
------------------------------------------------------------------------
------------------------------------------------------------------------
--------------------------------------------------------GATTCAGAAAATGAAG
TTAATGAAAG--------------------------------------------------------------
------------------------------------------------CCAGGCAGGACCAGAGTTACCAAA
ATTAGCT---CGAAAG---------AAACCTAAAGGATTACTTAGGCAGGAAAAAT-TAAAAGACTTGAAAA
ATAAAAAAAAAA----TTCAGAAAAGAGATAGAAAACTTAGA------------AAGGCTAGTGGTG-----
----ATCCAAAGCAAGTGCCT--CGAACAATTGAAAACACTAGAGAACCAGATTCAACAGTA-TTCCACTCT
GAAGAT---GAAGATTTTGATCAAAAAACACAAGATCTAGCTGCTGAATTTGAACATGATGAGTTTGCTGAT
TATTATTCAGATCTTTATAAACCTAAAGTGTTGATTACGTATAAGG---AAAAACCTTTACGGAAGGTTAGA
GAATTTGGTAAAATTTTAACTGAAATAATACCTAACTCTGTTAGAATTTTTCGTCGTGACGCTTCTGTAAAA
GAAACAATTCAAGCTGCTATCAATAA---AGGATATACCGATTTGATAATAATAAATGAGGACCGAAATGAA
CCTAATGGTTTAATTCTTGTACATTTACCTGATGGACCAACAGCATATTTCCGTTTAAGTAATGT-------
--TATATTTCCAAACAAA-------------AGGC------AACGCAAAGAATTTACTAATCATAGGCCAGA
AGTAATCACTACAAATTTTACAACAGGATTAGGT--------------------------------------
------------------------------------------------------------------------
------------------------------------------------------------------------
------------------------------------------------------------------------
----------------------------------------NNNNNNNNNNNNNNNNNNNNNNNNNNNNNNNN
NNNNNNNNNNNNNNNNNNNNNNNNNNNNNNNNNNNNNNNNNNNNNNNNNNNNNNNNNNNNNNNNNNNNNNNN
NNNNNNNNNNNNNNNNNNNNNNNNNNNNNNNNNNNNNNNNNNNNNNNNNNNNNNNNNNNNNNNNNNNNNNNN
NNNNNNNNNNNNNNNNNNNNNNNNNNNNNNNNNNNNNNNNNNNNNNNNNNNNNNNNNNNNNNNNNNNNNNNN
NNNNNNNNNNNNNNNNNNNNNNNNNNNNNNNNNNNNNNNNNNNNNNNNNNNNNNNNNNNNNNNNNNNNNNNN
NNNNNNNNNNNNNNNNNNNNNNNNNNNNNNNNNNNNNNNNNNNNNNNNNNNNNNNNNNNNNNNNNNNNNNNN
NNNNNNNNNNNNNNNNNNNNNNNNNNNNNNNNNNNNNNNNNNNNNNNNNNNNNNNNNNNNNNNNNNNNNNNN
NNNNNNNNNNNNNNNNNNNNNNNNNNNNNNNNNNNNNNNNNNNNNNNNNNNNNNNNNNNNNNNNNNNNNNNN
NNNNNNNNNNNNNNNNNNNNNNNNNNNNNNNNNNNNNNNNNNNNNNNNNNNNNNNNNNNNNNNNNNNNNNNN
NNNNNNNNNNNNNNNNNNNNNNNNNNNNNNNNNNNNNNNNNNNNNNNNNNNNNNNNNNNNNNNNNNNNNNNN
NNNNNNNNNNNNNNNNNNNNNNNNNNNNNNNNNNNNNNNNNNNNNNNNNNNNNNNNNNNNNNNNNNNNNNNN
NNNNNNNNNNNNNNNNNNNNNNNNNNNNNNNNNNNNNNNNNNNNNNNNNNNNNNNNNNNNNNNNNNNNNNNN
NNNNNNNNNNNNNNNNNNNNNNNNNNNNNNNNNNNNNNNNNNNNNNNNNNNNNNNNNNNNNNNNNNNNNNNN
NNNNNNNNNNNNNNNNNNNNNNNNNNNNNNNNNNNNNNNNNNNNNNNNNNNNNNNNNNNNNNNNNNNNNNNN
NNNNNNNNNNNNNNNNNNNNNNNNNNNNNNNNNNNNNNNNNNNNNNNNNNNNNNNNNNNNNNNNNNNNNNNN
NNNNNNNNNNNNNNNNNNNNNNNNNNNNNNNNNNNNNNNNNNNNNNNNNNNNNNNNNNNNNNNNNNNNNNNN
NNNNNNNNNNNNN-----------------------------------------------------------
------------------------------------------------------------------------
------------------------------------------------------------------------
------------------------------------------------------------------------
------------------------------------------------------------------------
------------------------------------------------------------------------
------------------------------------------------------------------------
------------------------------------------------------------------------
------------------------------------------------------------------------
------------------------------------------------------------------------
------------------------------------------------------------------------
------------------------------------------------------------------------
------------------------------------------------------------------------
------------------------------------------------------------------------
------------------------------------------------------------------------
------------------------------------------------------------------------
------------------------------------------------------------------------
------------------------------------------------------------------------
------------------------------------------------------------------------
-------GACAC------------------------------------------------------------
------------------------------------------------------------------------
------------------------------------------------------------------------
-------------TGCTAATGTGTATGTTCGTTTCAAAACCATTGTACAGGCACAAAAAGCATT---GGTTT
--------TAAATGCCACACAG-TTT--------------GAAGGA----CATACAATAAGAGT--------
-AGACATGGC------TTTAAAT------------TCAGGTCATAAGC------------AAAATAT-GAAA
AAAG------------GAATATTTATTG-GAAATCT---------GCCTTATAGTATTCAGGAAGATGAAAT
ATGGGACTATTTT------------AAAGATTGTGGATCAATATCAGCTGTGCGCAT---------------
--------AGTCCGTGATAATGC-AACA---G-GTGTGAGC--------------------AAAGG------
------------------------------------------------------------------------
---------T---TTTG----GCTA-------TGTAGATTTTGAAAATAAAGAATCTGTTGA--ATTAGCTA
TGCTA---ATCCAAGG---TAAAAAAGTTCAAAATAGAGAAATTCGCATTAAAAGGATTGAAACAAAAATAA
ATACAAATAAGGTGT---------------------------------------------------------
---------------------------------------------TCAACAAAGACCCCTTACCATTTAAAA
GAACCAGACCTATGAATAAAAGTAGTCAAGACTTCC------------------------------------
------------------------------------------------------------------------
---------------------------------------------------------------AGAGGAGAA
CAATGAGCCTAAGACTACAAAAAAAGAAACATAAGCCAACAAAA----------------------------
------------------------------------------------------------------------
-----------------------------ATGGCTAGTAAATTTGA--------------------------
-AGGATCGAAAACTGTGAGTGAAGATGAGAACACT---------ACATCCAAAGATATGACGCTTGCT----
--GACAAATTAATTAATATACCATTGTCAATACCTTC--------TGGAGATCATAAACTTCAACATCAATA
TTGGTTTTGGTTTAGTCGTAGA------TTCCCCGGCAA------GCCAGGAAACACCCCTAGT----TATG
ACCAAAATCTTAAATAT--CTAGCAAGGTTTGGTTCAGTTGAACAATTTTGGACAATATATAGTCATATGGT
AAGGCCGTGTGCCTTACAATCACACAGTGAATTCCATTTATTTAAAGTCGGAATCAAACCAATGTGGGAGGA
TGAATCAAATGCCAGGGGTGGAAAATGGGTTTTACGAATACG---------TAAAGGCTTAGCATCAAGG--
-------------TGC--------------------------------------------------------
------------------------------------------------------------------------
------------------------------------------------------------------------
----------------------------TGGGAGAATCTCATTTTAGCGATGTTA------------GGTGA
ACAGTTT-ATGGTGGG---TGATGAGATATGTGGG-------------------------------------
------------------------------------------------------------------------
------------------------------------------------------------------------
-------------------------------------------NNNNNNNNNNNNNNNNNNNNNNNNNNNNN
NNNNNNNNNNNNNNNNNNNNNNNNNNNNNNNNNNNNNNNNNNNNNNNNNNNNNNNNNNNNNNNNNNNNNNNN
NNNNNNNNNNNNNNNNNNNNNNNNNNNNNNNNNNNNNNNNNNNNNNNNNNNNNNNNNNNNNNNNNNNNNNNN
NNNNNNNNNNNNNNNNNNNNNNNNNNNNNNNNNNNNNNNNNNNNNNNNNNNNNNNNNNNNNNNNNNNNNNNN
NNNNNNNNNNNNNNNNNNNNNNNNNNNNNNNNNNNNNNNNNNNNNNNNNNNNNNNNNNNNNNNNNNNNNNNN
NNNNNNNNNNNNNNNNNNNNNNNNNNNNNNNNNNNNNNNNNNNNNNNNNNNNNNNNNNNNNNNNNNNNNNNN
NNNNNNNNNNNNNNNNNNNNNNNNNNNNNNNNNNNNNNNNNNNNNNNNNNNNNNNNNNNNNNNNNNNNNNNN
NNNNNNNNNNNNNNNNNNNNNNNNNNNNNNNNNNNNNNNNNNNNNNNNNNNNNNNNNNNNNNNNNNNNNNNN
NNNNNNNNNNNNNNNNNNNNNNNNNNNNNNNNNNNNNNNNNNNNNNNNNNNNNNNNNNNNNNNNNNNNNNNN
NNNNNNNNNNNNNNNNNNNNNNNNNNNNNNNNNNNNNNNNNNNNNNNNNNNNNNNNNNNNNNNNNNNNNNNN
NNNNNNNNNNNNNNNNNNNNNNNNNNNNNNNNNNNNNNNNNNNNNNNNNNNNNNNNNNNNNNNNNNNNNNNN
NNNNNNNNNNNNNNNNNNNNNNNNNNNNNNNNNNNNNNNNNNNNNNNNNNNNNNNNNNNNNNNNNNNNNNNN
NNNNNNNNNNNNNNNNNNNNNNNNNNNNNNNNNNNNNNNNNNNNNNNNNNNNNNNNNNNNNNNNNNNNNNNN
NNNNNNNNNNNNNNNNNNNNNNNNNNNNNNNNNNNNNNNNNNNNNNNNNNNNNNNNNNNNNNNNNNNNNNNN
NNNNNNNNNNNNNNNNNNNNNNNNNNNNNNNNNNNNNNNNNNNNNNNNNNNNNNNNNNNNNNNNNNNNNNNN
NNNNNNNNNNNNNNNNNNNNNNNNNNNNNNNNNNNNNNNNNNNNNNNNNNNNNNNNNNNNNNNNNNNNNNNN
NNNNNNNNNNNNNNNNNNNNNNNNNNNNNNNNNNNNNNNNNNNNNNNNNNNNNNNNNNNNNNNNNNNNNNNN
NNNNNNNNNNNNNNNNNNNNNNNNNNNNNNNNNNNNNNNNNNNNNNNNNNNNNNNNNNNNNNNNNNNNNNNN
NNNNNN-------------------------------------------TCGGTGAGCAGCTATCCTCCAAA
GCATATGGTTAAATAC--------------------------------------------------------
----------------CCTCCATTG-----------------------------------------------
-------------------------ATGTCTTCAGCTATATCTCTAGCTTCAGA----------TGCTCGTT
ATGTGTTGATGTT-----ACATCCAAGTCATTTAG-------------------------------------
AAGTA-------------------------------------TGGTATTTAG---GTGATAAACATAAGTAT
GAAAACAAANNNTCTAAACTGGTAACTATCAAGTATTCCAAAAATG-ACTATGTACGATGT------TCAG-
--------CCATCT------CACCTGATGGTACA-----------------------TGGATTGTTTATTCA
ACTG---AAGAAAAACTTAAA-------------ATATTTAGT-----------------------------
-----------TTAATTATGGAT-TCTG--TCACTAGTGAACCAAT----GATTAAAAAGAC-TGGCATTCA
ACCAGTTGA---------------------------------------------------------------
-------------TT--------GTGATGTTTCC----------------ACCCAATT------AGCAT---
-----------------TTT---------------------------CGTCTG------------ATAGCAA
ATA------CTTGTGGTTTG---------CTACCAAACACGA---------------------AAATAC--T
TTG----GTTTG----------TTTAGAAA-----------TGTCTCACAAGTTTGA-TTTAT---------
------------------------------------------------------------------------
------------------------------------------------CAACTAAATACTGCAT------TG
ATACTAGTCCTT------------------------------------------------------------
------------------------------------ATTTTAAAG---------------------------
---------------------------------------------------ATTTAATACATTTATTAGAAG
TGTCAAAAT---------------------------------------------------------------
------------------------------------------------------------------------
------------------------------------------------------------------------
------------------------------------------------------------------------
------------------------------------------------------------------------
------------------------------------------------------------------------
------------------------------------------------------------------------
---------------------------------------------GGAATAAATATGTNGTCGCAGCTGATA
GAAAAAGTAATATTGTTGTGTTTAATGAGGGAAAGCATTATTGTA----------------------CTCTA
CCGAAATACCATTGTTCTCCCACAAGTATGAAGATTCATC---------CTACGACAGAAAATCTTGTGGTT
GCATATGCAAATCGAAATG----TTGTAGAATATAGTTTAAG------TAGACGAGAGTACACCGACTTTTC
AGAA--------------CAATTATTTTTAAACCCACCTCCAGAATTAATAAAT------------------
AGATCATTTCCAATTAACTGTATTACATTTGATGCTACAAGAAATGATTCTATTAT--------TTTTTCGG
ATGACAACACTATTTGTGTCTTAACAAAAGATG---------------------------AAAATAATTCAA
AAGATCCAGAAAAAAAAATTAAGAAACTAGATTC--------------------------------------
-------------------------TAAACCCATTAAATTTTCTCTTAAGATTATACAAAATTATGAACATT
TGGT----------------ATTTTTCGACTTTTTAAATCGAGAAGAACTAGTTGCAGTTGA--AGTGAATC
CATGT-------------------------------------------------------------------
------------------------------------------------------------------------
------------------------------------------------------------------------
------------------------------------------------------------------------
------------------------------------------------------------------------
--------------------------------ATGGTAGAAGAAGAATGTTTAAAAAGTAAGAAATCAATAA
AAATGCAAGCTGTAGCCCTCAGAACATCGAGATCAATTTCAAATGAGGAATGTACACCAAGACAAAAATCTG
ATGTCGGAAGAGCTGCGCGCAAAGCTAAACGTATACGTTTCCTAGTTAATGGTGATCGATTTTGCAAAGGTG
TTGTAGTAGCAGTAACTCATGAACGATATCGTTCATTTGACAGTCTATTAGCAGAATTATCAAATATGCTAT
CTGAAAACAAACACCTTCCTAGTGGTGTACGAGCATTAT---------TTTCAACAGATGGTCATAAAATAT
CTCAACTAGATGATCTCGAAGATGGAAAATTTTATATTTGTT------------------------------
------------------------------------------------------------------------
------------------------------------------------------------------------
------------------------------------------------------------------------
------------------------------------------------------------------------
------------------------------------------------------------------------
------------------------------------------------------------------------
------------------------------------------------------------------------
------------------------------------------------------------------------
------------------------------------------------------------------------
------------------------------------------------------------------------
------------------------------------------------------------------------
-----------------------------------------------------------CTGGTGGTAATAA
TGCCAT---------------------------------AAAAAAAATAGACTATGCCGCCCTGAACAATGT
CAAACCATCTCGATCTCTGACCAAACTTCAATC---TACC------CATACAGTTTTAAGCAGCCCAAGTAA
ACAA------CCTTATCTGAATATAAGG--------------------------------------------
----CCTAAAATAATATTTGT--------------TGTAAGAAGTGGTACCCGACCTAGAAAAA------TT
ATCAGA-----------------------ATGTTATTGAACAAACGCAAT---TCTCCTTCATTTGAACATA
TTCTTACACTAATAACAGAATCCAAATTAGATACTGGT----------------------------------
----------------------------GCCGTCCGTAAAGT-----------------------ATATGTA
T---CAGTGTGT---GGTACTCCCAC--TTATGTATCCCCAGAGATACTTACTCAAG------ATGGG----
--------TATGGCGTAAAAA-----TCGATATTTGGGCTGCTGGAGTGATTCTATATATACTTTTGTGTGG
CTTTCCACCATT-TGTCAGTGAAAACAACATT---CAAGAAGATTTGTTTAATGACATACTCAGTGGGACAT
ATGGTTTTCCAGAA---CCTTATTGGGATAATGTGTCTGAAGAAGCCAAAGATTTGGTTTGCTCAATGTTAC
AGTGCCAACCCAGTTTGAGATTTTCTGCTGAAGATGTTCTGGATCATCCATGG-------------------
------------------------------------------------------------------------
------------------------------------------------------------------------
------------------------------------------------------------------------
------------------------------------------------------------------------
------------------------------------------------------------------------
------------------------------------------------------------------------
------------------------------------------------------------------------
------------------------------------------------------------------------
------------------------------------------------------------------------
------------------------------------------------------------------------
------------------------------------------------------------------------
------------------------------------------------------------------------
------------------------------------------------------------------------
------------------------------------------------------------------------
------------------------------------------------------------------------
------------------------------------------------------------------------
------------------------------------------------------------------------
------------------------------------------------------------------------
------------------------------------------------------------------------
------------------------------------------------------------------------
-----------------------GCTACCAAACAACA-GAGCCAAAACGCCATCACTCTTAAAGGGTCTGCG
AAACTGGTTATGGACTATTTAAATTTTGGAATTAACAGTATTCTTTTTCAACGAGGAATTTACCCACCGGAA
TCATTCAAAACAGAAGAACATTTTGGTCTATCAATTCTCGTGTCAACTGATACTAAAATTCAACAGTTCCTA
CAACCTGTTCTCAATCAAATGAAAGATTGGTTGTTAGAACAAA------AAATTCAAAAAATGTCAATGGTT
ATCTCCAATGTTAACACCAAAGAAG---TGATGGAACGTTGG--GATTTCAAATTGCAG--TATGAAGGATC
TGGCGATTCCAATCCAGACTC---------------------------GGTTGGAAATAAGGAGTTATCAAT
AATCCAAAAAGAAATTAGAGACGTATTAAGGCAAATTTGTTCTAGCGTTAGTTTTTTACCTTTGCTTGATTG
--TCCATG-TGCTTTTGACTTG----CAAATATACACTAA------ACCTGATGTAGATGTACCACAAG---
------------------AAT---GGTCTGAAA-CTGCTCCTAGTTA--TATTGCTAATTCTCAAGAGTTAC
AGT---TAAGATCATTTTCTACTTCATTGCATAGAATGGATACTGTTGTTAGTTATAAAGCAGACTTT----
--ATGA-ATCAAGCGGAGGTTTCGCAATTAATGTCCAAACTCAGAATACG---CGTCAA------TCCTCGC
CACA-AAAATCT-----AAAGCAACCCGATGGACCAC---AGGGTCGATTAAATAAATTACGTAGAACTGTC
AACGCTCTGTTCAAATACGAACGTTTAGAATTGAATTATA---CGTTGGCTGATGAGACTAGAGGATATGCA
GAAAGATTAATATCCGAAGCCATCAGGCATGGAGATACACACAAACCAACCATGGAGATGGCCGATTATTGG
ATAGAAGAA-------AAACAGTTGATACACAAATTGTTCAAAGTATTGGTTCCCCGGTT---TAATGA--T
TATAAGACT----TCATACACAATGTTATACC--------------------GGGCACCAAAAG--------
-CATACC--CA----------GATAT--T----GTGTTTCCA---------CGTTCAGTTCTTGAACTTAGA
GGTAACCCGTTCCCTGCAATTCT---ACCTC-AGCGATCCGA--CCAAAGAA---ATTTTATACACAATGTG
CTATTGGACGAAGCAAAAAAGGCATAT--------AG-------------GGCTGAGAAAT-----------
------------------------------------------------------------------------
----------------------------------------------------------ATGAAGAAATAACC
AAATCTCTCGAAGAACAACGGGAAGAA---------------------------------------------
------------------------------------------------------------------------
------------------------------------------------------------------------
------------------------------------------------------------------------
------------------------------------------------------------------------
------------------------------------------------------------------------
------------------------------------------------------------------------
------------------------------------------------------------------------
------------------------------------------------------------------------
------------------------------------------------------------------------
------------------------------------------------------------------------
------------------------------------------------------------------------
------------------------------------------------------------------------
------------------------------------------------------------------------
------------------------------------------------------------------------
------------------------------------------------------------------------
------------------------------------------------------------------------
------------------------------------------------------------------------
------------------------------------------------------------------------
------------------------------------------------------------------------
------------------------------------------------------------------------
------------------------------------------------------------------------
------------------------------------------------------------------------
------------------------------------------------------------------------
------------------------------------------------------------------------
------------------------------------------------------------------------
------------------------------------------------------------------------
------------------------------------------------------------------------
------------------------------------------------------------------------
------------------------------------------------------------------------
------------------------------------------------------------------------
------------------------------------------------------------------------
------------------------------------------------------------------------
------------------------------------------------------------------------
------------------------------------------------------------------------
------------------------------------------------------------------------
------------------------------------------------------------------------
------------------------------------------------------------------------
------------------------------------------------------------------------
------------------------------------------------------------------------
------------------------------------------------------------------------
------------------------------------------------------------------------
------------------------------------------------------------------------
------------------------------------------------------------------------
------------------------------------------------------------------------
------------------------------------------------------------------------
------------------------------------------------------------------------
------------------------------------------------------------------------
------------------------------------------------------------------------
------------------------------AGGGATCGAAAGACCATACCAGTCAAATATCCTCTTCCGGAT
TTAAAGATCATTGC-TGATGATCCTAAAATAATTGAAAATGTAGAAGAGTTTCGTAATTACATTGAAAAAGA
ATTAAATGTGAAAACTATCACTTTCA--CAAAAAACAAAAGTAGATATG---TAAAACTT--------CGAG
CAGAACCAGATCATAAAACATTAGGTTCTAGATTGAAGTCCGATTTCAAAAGAGTTACAGCAGCTATTCGAG
AATTAACAAATGAACAACTTCAAGCATGGCAAAATGAAGTGTCTGCTGCAGTTGAAGGAAATGATGATGATA
AAAAACCATCTCTTAAAGTTTTAGAACATGAATTAGATGCTTCTGAATTTAGAATATTATATGACTTCACTG
GA---CCAGAAGCGGAAGAAATGGCTAAAAAATATGAAGCACAATTAAAT---AAT-GATATTTTGGTTTTG
---TTAAATGTAACACCAGACCAAAATATGTTGGATGAAGGTACTGCTCGTGAAATAATCAATAGAATTCAA
AAACTGCGAAAAAAAGCTCATTTGGTGCCTACAGATTTAATAAAAGTTTATTATAATATAA----------A
TCCAGAAGGAG-----------------------ATTTATCCAGAGTAGCTAAGGAATTTAATG--ATTTTA
TAATAAACGTTTTAAAGGTTCCTTT---------------TATTGATGGACCACCTGTAGGAAATGTGATAA
TTGAA---GAAACTCAAACACTTAAAGGATCC-------------AATTTAAAAATTGCTTT----------
--------------------------------------------------------------AACAAAAGAA
AATAACGATCAAAGTCTATTACCAGTTTGCAAATTTG-----------------------------------
------------------------------------------------------------------------
------------------------------------------------------------------------
-------------------------------------------------------TTAACATAGAACTC---
CATGGAATAACTCCTAGATATGGTGCTTCA---AATTCAGCTACAGTACTTCTTGAAAATCCTGTTGGAAAA
AATGTACTAGATATTAATAGTTTGACCAAAGAAGTACAAAGTGTTT--------------------------
----------------TTGGTTTATTTGGAATTGATTTTGTAATCAAAACTGCTGATGGAAAAACATTAGAC
AATGATTCACTTAAAAATATTAACAATGAAACAATTG---------------------------TAGTTCAA
AAATATAATTCTTTTGAAACTGTTGAGATTCGTCAAAAAGAATCACCTTTTACTCAGTTTATAAATGCCAAA
TTTGCATCAGAAACCGGAACAGTGTTGCTTAATAAAGATGATGATAAAAATGATTTAAACAAGTTAAAACCT
AAAATTGCTCGTATTTTCAACCTGAAAATTGGCCAAATCAAACTTATACAAGAAAATGATGTAATCATTACA
CAACTAAAA---------------------------------------------------------------
------------------------------------------------------------ATGGACCGCTCA
AAAAAGAAGGTCGATTTAGGATCTCAAATTCAAATAAAATTCATTACAAAACAAGAAATTTATGCTGTACCA
GAATTTCCTTTTGCAGTCGATTCAAAAATCCAATGTGAAAATTTGAACAAACTAGTTAACGAATTATTAAAA
GATAAATTATCTGATGATAATGGAGTTGTGAAAAAGGTTGATTTTGATTTTTTGGTCAATGG---TGAATTA
CTGCGTACTCCTTTAGATATTCATTTGA------CAAATAAAAATGTATCT------AGTGAAAGCAATGTG
GTTGTTGAATACATGGAAGCTACTCCGTCACCTGAACCAATGGATTGTCTTATACATGATGACTGGGTATCT
GCTATACACTCTAGTGGATCTTGGATCATAACAGGATGTTATGATAATTCAATTCATATATGG---------
------ACAAACAAAGGGAAACATAAAACAGGTATATCAGGACATA---CTGGGCCTGTGAAAGCAGTACAA
TGGATTTCTGTCTCAAATGATTCTGCTACATTTGTTAGTGGCTCTCAGGATCAGTCAATTAGAGTTTGGGAT
TGG-GATATAAAGAAAGGA--ACTACCAATTGCTTACAAATTGGCCGTGGACATGAAAGATCTGTGGAATGT
ATAAGTGTTAGTCCAGATTCGA------CCAGATTTGCTACTGGTGGATGGGACACTATGTTGAAAC-----
------------------------------------------------------------------------
------------------------------------------------------------------------
------------------------------------------------------------------------
-----------------TAATTACGGCTTCTTGGGATCATACTATAAAACATTGGGATG------------G
AGAGATAGGTG-GAATCAAAACAGAAATTGTTGGTAATAAATCATTTTTCAATCATGATTACTCAGATTTGA
AT---GGATCGGTAATAACATGTTCATCTGATAGACATATTAGATTATATGATCTAAGATCAAAAGAGGG--
-TTC------ATTAGTTAAAGGTACTTACTC-ATCACACACACAGTGGGTGACCACTGTTAGATGGTCTAA-
--AACTGAAGAATATCAATTTGTATCTGGTGGATATGACAATCAAATGAAATTGTGGGATACTAGAAGCCCT
AAAGTACCATTGTTCGAATTGACTGGCCACG------------AAGAAAAAGTAATGTGCAGTGATTGGTCA
AATCAAAAATTAATTTTGTCAGGAGGAGCTGATAATACTGTTC------GAATTTTT-------AAAA----
-----------ATAAAAATGTAAAAACT--------------------------------------------
------------------------------------------------------------------------
---------ATGCCATTTATATCGAAGGATTGGCGATCTCCA----------------------------GG
GGAAGTTTGGGTAAAAACAGAAGAAGGATGGGAAAAAAAGAAAATCCTAGAATGCTGCAATTTTTTACTAGG
ACAACAAGATCATTTATTGACCAGATATTCTGTTTCTGACCATTCTGATGAAGAGAAGACTGACCAAATTGA
TAACTGGAATGAAGACGTAAATTCCGAGGAAAAAGAAAACAAAGGCGCTACTAACCATTTTAAACATCCTAG
AACTAAATATTCTAGTGAAAGCCAATATGATGGTGTTATACAGCC----TCAT-------------------
TGTCACATTACAATAAAATGTACCAAAG-AGATTG-CAGGGTTT-------AATGGTTTAAGTGAGGCACTC
AAACGATTGGACTTTCGTTCTGCAGTGCATGATGTTCGTCGTTTTCATTATATTTGTAAACTTCTTGATCTC
CTAGTATCTCCTA---GACTAAATGCATTGTCTGGTTGTGCTCAAAGAGTTCTCTTTAATATAATTGAAGAA
GTCGCTCACCAAGTATCTCAAAGTCAACAAAA----------------------------------------
------------------------------------------------------------------------
------------------------------------------------------------------------
------------------------CAAAC-------------------------------------------
------------ATGATCATCGTGATCTGGAGCGTTCAGCACATGCATGGGGTGTAATGGCACGT------T
TAGTGGATGAATTACGCATTTGGCGTGAGTTAG-TCAATTTCACTTTAGTCCACGTCAAATACAGTCTGNNN
TTGATAGCTCACCAAGGTACCAGTGAA---------------------------------------------
------------------------------------------------------------------------
------------------------------------------------------------------------
------------------------------------------------------------------------
------------------------------------------------------------------------
------------------------------------------------------------------------
--------------------------------------------GACTGGCAACTAATATATCATAAGTTAA
GAAAATGTTATGGATTACGAGAAG------AATATGCAGAAATGATACAGCTATGCCGAAATTGTCGTTGTT
TATTCTGGCATAGTATTGGACATCCGTGTATTGCA-------------------------------------
------------------------------------------------------------------------
------------------------------------------------------------------------
-----------------------------------------------------------------------G
AT----------------------------------------------------------------------
------------------------------------------------------------------------
------------------------------------------------------------------------
------------------------------------------------------------------------
------------------------------------------------------------------------
------------------------------------------------------------------------
------------------------------------------------------------------------
------------------------------------------------------------------------
------------------------------------------------------------------------
------------------------------------------------------------------------
------------------------------------------------------------------------
------------------------------------------------------------------------
--------------------------------------------------------NNNNNNNNNNNNNNNN
NNNNNNNNNNNNNNNNNNNNNNNNNNNNNNNNNNNNNNNNNNNNNNNNNNNNNNNNNNNNNNNNNNNNNNNN
NNNNNNNNNNNNNNNNNNNNNNNNNNNNNNNNNNNNNNNNNNNNNNNNNNNNNNNNNNNNNNNNNNNNNNNN
NNNNNNNNNNNNNNNNNNNNNNNNNNNNNNNNNNNNNNNNNNNNNNNNNNNNNNNNNNNNNNNNNNNNNNNN
NNNNNNNNNNNNNNNNNNNNNNNNNNNNNNNNNNNNNNNNNNNNNNNNNNNNNNNNNNNNNNNNNNNNNNNN
NNNNNNNNNNNNNNNNNNNNNNNNNNNNNNNNNNNNNNNNNNNNNNNNNNNNNNNNNNNNNNNNNNNNNNNN
NNNNNNNNNNNNNNNNNNNNNNNNNNNNNNNNNNNNNNNNNNNNNNNNNNNNNNNNNNNNNNNNNNNNNNNN
NNNNNNNNNNNNNNNNNNNNNNNNNNNNNNNNNNNNNNNATGTTTATTGACGAAAGCATCTGCTTGTTACAA
ATCATGGGCAATTGGAC---------TAGTTGTTGCTCGTACAGCAGCCCTCTGTCTAGGCGCAAG------
------------------GATGCCAACGGCGCTGTAAACGAATTCGCACAAGAGG---GCGAG---------
---G----AGAGTGT---------------------------------------------------------
---------------------------------TG--GAAACTTACAGCACATTAGTGAACGCGAGC---AC
GACG---ACTGGAACACTGACCCGTCCGTTCATCCGAAAGTAGCGACGATATTTTTGGAGAGATCGAAAG--
----TTGAA---AA---CGGC------TTAACAAGAAAACAAAGTCAGTCT---------CAGAT-------
--TGTAGA------------------------------------------------------------CTTC
AGATCT------CTAAAAAAAAGTAGT-TCATGTTCTACTATATATTTAGATGATAGTACAGTATCTCAACC
AAATCTAAAAAACACGGTAAAATGTGTAGCACTTGCAATCTACTATCATATAAAAAATAGAACTTCT-----
GAAAGACAAATTGAAATTTTTGATGAAAAATTACATCCTTTAACTAGAG------------ATAGAGTACCT
GATAATTATGATGTTCATAGTCCAGAGCATCGTCATATATATAAATTTGTTCGAACATTATTTAATGCTGCA
CAACTAACTGCTGAATGTGCTATTATAACATTAGTTTATTTAGAAAGGTTATTA------------------
------CCTGCCAATTGGAAAAGAATTGTTCTTGGAGCAATTTTGTTGGCGTCAAAAGTTTGGGATGATCAA
GCTGTATGGAATGTAGATTATTGTCAAATTCTTAAAGATATAACAGTAGAAGATATGAATGAATTAGAACG-
---ACAATTCTTGGAGATGCTTCAATTTAATATTAATGTTCCATCCAGTGTTTATGCCAAATATTATTTTGA
TCTACGCTCATTGGCTGAAGACAATGAATTGACATT---CCCTGC---------CGAACCATTAAGTAAAGA
ACGAGCTAAGAAACTAGAAGCAATGTCTAGAGTATTTGAAGATAAGATAACAGCAGAATTTTTAAAA---AA
TGGTTTA---------AAAAAATGGTCTAGTCTAGATAATGTAAGC----------------AGTACAACAG
TTGCTCGTAAAAGTGTTGCTATATTATCT-------------------------------------------
------------------------------------------------------------------------
------------------------------------------------------------------------
------------------------------------------------------------------------
------------------------------------------------------------------------
-----------------TC-----------------------------------------------------
--------------------------------------------------AAGTTTTTTAAAAAAAATTACC
CAAACCAATTTTAATGGATTCCCCCCTTTATGTTTACTTGATATTCAAGTAAAAGACCCACCATGGGAAAGT
ATTCCAAAAAAAAAAAA---AGAATATCAGCCATCAAGATTTATGGAAGTAAGACAAGCGTGTTCACAACTA
TTACAAATTAT---------AGACAGTAATGAATTTGATGGAGAAAATT-----------------------
----ATGTTACCAGAGAAACTTTGTGTGTGGGCGCAGCACGTATTGGATGGCCAGATCAAAAAATATTGGCA
GGCACATTAGCTGAAAT---GGCCAATGTGGATTTGGGTTCACCATTACATTCAATGGTTATTGTTGGT---
---ACACTACATCCTCTTGAAGAACAATTTCTCAAACAGTTTTATATT------------------------
------------------------------------------------------------------------
------------------------------------------------------------------------
------------------------------------------------------------------------
------------------------------------------------------------------------
------------------------------------------------------------------------
------------------------------------------------------------------------
------------------------------------------------------------------------
------------------------------------------------------------------------
------------------------------------------------------------------------
------------------------------------------------------------------------
------------------------------------------------------------------------
------------------------------------------------------------------------
------------------------------------------------------------------------
------------------------------------------------------------------------
------------------------------------------------------------------------
------------------------------------------------------------------------
------------------------------------------------------------------------
------------------------------------------------------------------------
------------------------------------------------------------------------
------------------------------------------------------------------------
------------------------------------------------------------------------
------------------------------------------------------------------------
------------------------------------------------------------------------
------------------------------------------------------------------------
------------------------------------------------------------------------
------------------------------------------------------------------------
------------------------------------------------------------------------
------------------------AGGC-CGTACATGACAATAGGAAGTTTGAAAGAACAA-GTAATTTACC
---CAGACACTCTTTCGGACATGCTGACCAAAGGTATTACCGAACAAGACTT---GGAGGCGTGCCTGGCCC
AAGTCCACCTATCCCATTT--GGTACAGAGAGAAG---GCGGTTGGGACGCCACTGCCGACTGGAA------
AGATGTTCTATCCGGTGGCGAAAAACAAAGGATGGCTTTTGCCAGAATCTTTTACCACAAACCATCATTTGC
CCTTCTGGATGAGTGCACCAGTGCCGTGAGTATAGACGTCGAGAGTGACATGTACCAGTCGGCCAAGGACTC
AGGCATTACACTGCTCACCATCACCCACA---GGCCGTCCCTATGGAAATTCCATTCGCACATATTGCATTT
TGACGG---CGAAGGCGGGTGGAAACTTACAACACTAGGG--------------------------------
-------------------CAAAAAGAAAAAGA---------------------------TACCGGAATATT
AGCGATTGAACAACCGAAAGATAAATTAGTGAATGGAATTTCT-----------------------------
------------------------------------------------------------------------
------------------------------------------------------------------------
------------------------------------------------------------------------
------------------------------------------------------------------------
------------------------------------------------------------------------
------------------------------------------------------------------------
------------------------------------------------------------------------
------------------------------------------------------------------------
------------------------------------------------------------------------
------------------------------------------------------------------------
------------------------------------------------------------------------
-------------------------------------TTTATGCTTATGGAAGATGCTGTACTAAGTTTAAA
TTTTTCTCGTGATAGTGAAATGCTAGTGTCTGGCTCTCAAGGTGGAAAAGTGACT---------------GT
TTGGAAAATAATGACAGGACAAGTGATGCGAAAATTTGAAAAAGCACATGTACTAGGCATTACTTGTGTACA
ATTTTCTCGAGATAATACTCAAATTTTAACTGGTTCATTTGATATGACTATAAGAATTCATGGCTTGAAATC
TGGCAAAACACTTAAAGAATTTAGAGGACACACTTCATTTGTTAATGAAGTCGTATATACTGTTGATGGACA
TAGTGTAATCAGTGCGTCTAGCGATAGCACTGTAAAAGTATGGAGCGTGAAAACCACAGAATGTACACATAC
CTTTAAATC---CAT---------GGGA---GCAGC------TGATGTAGCTGTTAACAATGTACATCTTTT
CCCTAAAAATCAAGATCATTTTGTTGTTTGTAACCGTTCTAACACCATTGTAATAATGAATATGCAAGGCCA
AATTGTCAGATCATTTACAAGTGGTAAACGTGAAG------GTTGCAATTTTGTATGTTCTACCGTGTCACC
TAGGGGAGATTGGATATATGCTGTTGCTGAAGATTATAATTTGTACTGTTTTTCTTTAAACAGTGGCACAAT
GGCAAAAACTTTTCCAATACCCGAA-----------------------------------------------
------------------------------------------------------------------------
------------------------------------------------------------------------
------------------------------------------------------------------------
------------------------------------------------------------------------
------------------------------------------------------------------------
------------------------------------------------------------------------
------------------------------------------------------------------------
------------------------------------------------------------------------
------------------------------------------------------------------------
------------------------------------------------------------------------
---------------------------------------------------AAAGATGGTGCTGAAAGAGTT
GTTCTGTTTTCACAATATCCTCAATACAGTTGTGCTACCAGTGGTTCAAGTTTTAATGCCATTTATTCATAT
TTCCA---AAATAA---AAAATTTCCAGAAAAT---T------TAAAAATGAGCATAATTGATCGATGGGCT
ACCCATCCATTGTTAATCAAGGCAATTGGTTCAAGAATTTCAGATGAAATAAAGAAATTTCCCGAAAGTGAT
AGAGATGATGTTGTCGTCTTGTTTTCAGCTCATTCGTTGCCTTTAAAAGCTGTTAACCGAGGAGATGCTTAT
CCTTCAGAGGTAAGCTCAACAGTCCATGCAGTGATGGAAGAATTAGGTTAT---------GCTTATCCTTAT
GCATTAGTTTGGCAGTCTAAAGTTGGTCCATTGCCATGGTTGGGACCATTTACAGATGATGCATTAAAAGGT
TACGTGAAG---CAAGGCAAAAAGAATTTTATTTTAGTACCTATTGCATTTGTTAACGAACATATTGAGACA
TTACATGAACTTGATATTGAATATTGTAAAGAACTCGG---GGAAGAATTAGGAGTCAA---AAATATCCGC
------AGAGCTGCTGCACCTAATGATCATTCTTTGTTTATCGATGCTATTGCTGATATAGTGTCACAACAT
CTTCGAGAAA---ACAAAC------CTGTTAGTCCAA---AATTTCTCTTAAGATGTGCACATTGTATTAGT
TCTCGTTGTTATGATTCAAAACAGTGGTTTTCAAGTGTCTGCAAGTCTAAA---------------------
------------------------------------------------------------------------
------------------------------------------------------------------------
------------------------------------------------------------------------
------------------------------------------------------------------------
------------------------------------------------------------------------
------------------------------------------------------------------------
------------------------------------------------------------------------
------------------------------------------------------------------------
------------------------------------------------------------------------
------------------------------------------------------------------------
------------------------------------------------------------------------
------------------------------------------------------------------------
------------------------------------------------------------------------
------------------------------------------------------------------------
------------------------------------------------------------------------
------------------------------------------------------------------------
------------------------------------------------------------------------
------------------------------------------------------------------------
------------------------------------------------------------------------
------------------------------------------------------------------------
------------------------------------------------------------------------
------------------------------------------------------------------------
------------------------------------------------------------------------
------------------------------------------------------------------------
------------------------------------------------------------------------
------------------------------------------------------------------------
-------------------------------------------------CATACATACTGCATGCGTAAAAT
GACTTTAAGGTCATATGTGAATTTATTAAGGCTTGAAGATGTATTACGTTCTCATCCATTTTACTTCAGAGT
GGCACGATGTGCAATCCAAGTATACTTACATATTCATGATAAACC------TCCAACTGATGCATCAT---C
TAGTAATGAATTAGATACAGGAAATTTGGCTCCTGGACAATTGAAAAAA---ATGTTGAATAAGCAAAGAAA
AGCGCAA---CGAAAAGCTCAAGAAG----AAAAAGCTCAA-----GCGTT---------------------
----------AGCAGCTCAAGAAAAACGAGATATGCATAAAAATC---GACAACAG---------------G
TGACTAATACTAGCGATGAGGCTGACGCAATGCCATTGGATGAACTACTTCCAGAAAAATTGGAAAGAGTGG
AAGATCCTTTGGAACAATCAATTAAGTTCTTGAAACCACTTCAAGAACTTGCATCAGATAATATTGAAACTC
ATTTAATGGCATTTGAACTTTATTACAGAAAGGATAAACTTTTGTTGATGTTGCAAAGTATCAAAAGAAGTC
ACCGTATTTGTCCAGATCATCCAATGTTTCACAGTTGCCTAATAAGATTT------------------ATGG
AGAAACT------GTTAAAACTTGACAA------TATTCAAGAAGAAATGCAATTGGTGCTTAATAAACAAT
TAGAACCAATTTTGGGTGGA---ATGTCAGCTGCTGAAATTAATTCGCAGTTCC---TGAATAAACACCACA
AATCATTGCCAGCTTTAGTTCAGGGTTTGAAAATGAAGTATAAACTTGATAATAGTACACAACAAGA-----
----AGTTCTT-GACCAAATTACTAAGCTAGAT---------------------------------------
------------------------------------------------------------------------
----------------GATTCC--------------------------------------------------
------------------------------------------------------------------------
------------------------------------------------------------------------
------------------------------------------------------------------------
---------------------------------------ATGACTACGGCGACTACGGAAGAGACCAAGAAC
GTCCCGCAAGACGTCAAGGAACCGGTAAAGGACGACGCAGATGCTGTTGCTGAAACCAACAACAAACAAGCA
GAGAATAACGACAAGAAACCAGCGGTGGCGGAGAAGGATGACA-----------------------------
-----------------------AAGTTGCAGCCCCCGCTGCACCGGTCGAACCACCGCAACCA----AAG-
--TTTTC--------------------------------CGT------GAAAAAACAGAACTTCGATAAGGA
CGTCGTATACTTATACCAGTTCTCGCGCACGCCCGTTATTCCATCCATGTCACCGTACTGTCTGAAGGTGGA
GACATGGCTCAGGTTGGCTGGACTCAAATACGAGAATGTTGATCACAAAATGAAGCATCGTTCCAAAAAAGG
ACAATTACCATTCATTGAATTGAATGGTGAAGAAATTGCTGACAGTACTCTAATTATTAAAGAGCTTAGTCA
GAAATTTGGCAAAGACATTGATGCTGCATTGAACCAAGATCAACGTAACATATCACATGCTATGATATCGAT
GATTGAGAATAAACTTGTTTGGGTGATAACATGGTGGAAGACAAAAACTCCAGAAAATGTTATCAAAGGATA
CAAACTCAATTTGCAACATGCG--------------------------------------------------
------------------------------------------------------------------------
------------------------------------------------------------------------
------------------------------------------------------------------------
------------------------------------------------------------------------
------------------------------------------------------------------------
------------------------------------------------------------------------
------------------------------------------------------------------------
------------------------------------------------------------------------
------------------------------------------------------------------------
------------------------------------------------------------------------
------------------------------------------------------------------------
------------------------------------------------------------------------
------------------------------------------------------------------------
------------------------------------------------------------------------
---------------------------------------ATGAAATGGCGGCTGATTTCTGTTGTGCTATTC
GCAATCGTACTGACAGCACAACCCGCCACCGAAGATCCTTATGCCATTCTTGGTATATCAAAGGCCGCATCG
TTGACTGAAGTTAAAAATGCCTACCGAAATCTGGTGAAGATATGGCACCCGGATAAG---AACAACCATCCA
GAAGCTGAGACCAAATTTATCGAAATAACAACAGCTTATGAAGCATTGACAAACCGAGATAAG---------
------------------------------------------------------------------------
------------------------------------------------------------------------
------------------------------------------------------------------------
------------------------------------------------------------------------
------------------------------------------------------------------------
------------------------------------------------------------------------
------------------------------------------------------------------------
------------------------------------------------------------------------
------------------------------------------------------------------------
----------------------CCAGATAACTATGC------------------------------------
------------------------------------------------------------------------
------------------------------------------------------------------------
------------------------------------------------------------------------
------------------------------------------------------------------------
------------------------------------------------------------------------
------------------------------------------------------------------------
------------------------------------------------------------------------
------------------------------------------------------------------------
------------------------------------------------------------------------
------------------------------------------------------------------------
--------------------------------------------------------------TGCACCTCCA
AA----------------------------------------------------------------------
----------------------------TAGCTATTCCAGCAACTTTAAT----------------------
------------------------------------------------------------------------
------------------------------------------------------------------------
---------------------------------------------------------------------AAA
TTTTTCGATTTTGACATGGACAACTTTTTTGACAACAT-----------------------GCATCATCGTT
ATACTTTTGAAT---------------------TCTTTAGAAAATTACAAATAAATTTGGACGA--------
-------ATTTAATTCATTAATGCTTACAAAAA---------------------------------ATAGCA
AAAAGCTTAC-----TTTAATATTGTTTTATTCAGAATTTT-------------------------------
---------CTCTTGCATTTCTTAAAGCACAATCTGTTCTTAAAAAGGTTATTGAAGATGTTG---------
----------TACCAATTGGTGT-------------------------------------------------
----------------------TGATTTTAAAACAATGAATAAAGATATG----------------------
------------------------------------------------------------------------
------------------------------------------------------------------------
------------------------------------------------------------------------
------------------------------------------------------------------------
------------------------------------------------------------------------
------------------------------------------------------------------------
------------------------------------------------------------------------
------------------------------------------------------------------------
--ATGAACGACTCTACCGCACATGCACATCACCGCCGTACAATGTCCAAGTTT--TTAAAACTAGCGCATAA
GTTCAACAGCTTTTACTTAAACGGATTACAGAAAAAAGAATGTCGTGCATTCATCGTGGACGGCATCCAAGT
CGGTTTGGTCCGGTCTACCGTCACAATAGAATTA---AGCCGCTATCCGAATGTGTTTATCGTCA-------
-----------ACCCCAATAGTGTCACACTGAACCCAGCATTCAGGGA---------TTACGATGAACGTTC
TGCTAACATAGAGTCTGTACTTAAAGAAATGAAAGAAAAAAAATTGTTTAT---AACGCTGAAAGGGTGGAG
GGATGAGTGTTATGAAGTACGGA---CAATGTTT------GCTGA---TCAACCGTTGCTAAAAATGGATCG
GTCTGCTACTTGTCTATTTGGGATTTGTAATTATGGTGTCGACATAAATGGTTATGTGAACCATCCACAGA-
-----AAGGA---TTATGCATTTGGCTTCAACAAAGATCATTGACTAAACAGACATGGCCTGGGAAA--TGG
GAGAATATGGTTGCTGGGGGTTTATCAGTTGGAAACAGTGTTATACACACTGCTTATAAAGAAGGAGAAGAA
GAAGCATCATTAACTCCAGACCTTAT---GAAAAATTTGCAATCAGCTGGCACTGTGTCTTTCTTCTATGAA
AGTGAACGAGGATTGTTTCCCGATACAGAA------------------------------------------
------------------------------------------------------------------------
------------------------------------------------------------------------
------------------------------------------------------------------------
------------------------------------------------------------------------
------------------------------------------------------------------------
------------------------------------------------------------------------
------------------------------------------------------------------------
------------------------------------------------------------------------
------------------------------------------------------------------------
------------------------------------------------------------------------
------------------------------------------------------------------------
------------------------------------------------------------------------
------------------------------------------------------------------------
------------------------------------------------------------------------
------------------------------------------------------------------------
------------------------------------------------------------------------
------------------------------------------------------------------------
------------------------------------------------------------------------
------------------------------------------------------------------------
------------------------------------------------------------------------
------------------------------------------------------------------------
------------------------------------------------------------------------
------------------------------------------------------------------------
------------------------------------------------------------------------
------------------------------------------------------------------------
------------------------------------------------------------------------
------------------------------------------------------------------------
------------------------------------------------------------------------
------------------------------------------------------------------------
------------------------------------------------------------------------
------------------------------------------------------------------------
------------------------------------------------------------------------
------------------------------------------------------------------------
------------------------------------------------------------------------
------------------------------------------------------------------------
------------------------------------------------------------------------
------------------------------------------------------------------------
------------------------------------------------------------------------
------------------------------------------------------------------------
------------------------------------------------------------------------
------------------------------------------------------------------------
------------------------------------------------------------------------
------------------------------------------------------------------------
------------------------------------------------------------------------
------------------------------------------------------------------------
------------------------------------------------------------------------
------------------------------------------------------------------------
------------------------------------------------------------------------
------------------------------------------------------------------------
------------------------------------------------------------------------
------------------------------------------------------------------------
------------------------------------------------------------------------
------------------------------------------------------------------------
------------------------------------------------------------------------
------------------------------------------------------------------------
------------------------------------------------------------------------
------------------------------------------------------------------------
------------------------------------------------------------------------
------------------------------------------------------------------------
------------------------------------------------------------------------
------------------------------------------------------------------------
------------------------------------------------------------------------
------------------------------------------------------------------------
------------------------------------------------------------------------
------------------------------------------------------------------------
------------------------------------------------------------------------
------------------------------------------------------------------------
------------------------------------------------------------------------
------------------------------------------------------------------------
------------------------------------------------------------------------
------------------------------------------------------------------------
------------------------------------------------------------------------
------------------------------------------------------------------------
----------------------------------------------------------------------AA
CCACAGCATGACAGCACCATCAAGCCCAGCTAC---------------------------------------
------------------------------------------------------------------------
------------------------------------------------------------------------
------------------------------------------------------------------------
------------------------------------------------------------------------
------------------------------------------------------------------------
------------------------------------------------------------------------
------------------------------------------------------------------------
------------------------------------------------------------------------
------------------------------------------------------------------------
------------------------------------------------------------------------
------------------------------------------------------------------------
------------------------------------------------------------------------
------------------------------------------------------------------------
------------------------------------------------------------------------
-------------------------------------------------------------------ATCAT
CATTACTAGACCACTGCAAAGCCAATCCTCCCACTTACGTATT-TGTCCAGGGTTGGCAGTTGTTGGCACTC
GCTGTATCACTCTATATACCAAAAAACACCAAACTCCTTTGGTTCCTCAAACTGC-----ATTTAAAACGCA
ATATTGATAACAAGACTGAGTGTGGAAAGTATGCTGCATACTGTGAACGCGCGCTTGAACGAACAATATTG-
------------------------------------------------------------------------
------------------------------------------------------------------------
-----AATGGAACACGAGAAGTGAAACCGTCCAGAATGGAAGTACTGTCAA-------TTTTATTAAAAAAT
C--CCTATCACCATTCATTGCCACACTCTATACCCGTCCATATGCTTAA------TGGAACCTACCAGGTTG
TTGGTTTTGATGGATCAACAACTATTGAAGAGTTTTTATGCACGC---------------TTAATCAAGAAA
CTGGATGCCGAGATAGTCATCAATCAGGTTTCACTTTGTTTAGCGACGAT----------------------
-----------------CCCATTGAAAAAGATTTGGAACATTATATTGAATCGCAA-------GCAAAGTTG
TGTGATGTAATATCTAAATGGGAAACAGCACTA---CGTGAAAAGGGTTCTGGAAAATTTGAGAATACTAGG
GTCATACGA-----------CTGATTTTCAAAAATAGGCTGTATTTCAAATCATTTGTGAAGAAGGAGTCTG
ATCGCGAGAGGTTGTTACTTTGTTATCAAGTAAATCAACAAGTGGTTCAAGGCCGATTCCCTCTTACCAAAG
AGCTTGCACTGGAATTAGCTGCTTTAATGGCACAGATCGATTTTGGTGAATTTAA-----------------
------------------------------------------------------------------------
------------------------------------------------------------------------
------------------------------------------------------------------------
------------------------------------------------------------------------
------------TTTAGTTGATTGCGTTAGGATATACTTGACTTGTACTAGAAAGTGGCCATATTTTGGATG
CACTCTTTTCCAAGCCAAAAT----------------GAAACATGGAGAAAATACTGTACTGCCAGGTACTA
-----------------TTGTATGGTTAGCTGTTTCTGAAGACAGTATCAGTCTGTTGGAATTGCGTTCAAT
GCAACTCATTGAAACATATATGTTTGGACAAGTTCTGACATTTGGTGGTTGTCAG---GATTTTATGTTAGT
TATAGCATCTGACTCTGC---------TATCATAGAATCCCATAAACTTTTGTTTTCTCTGAGCAAACCA--
------------------------------------------------------------------------
------------------------------------------------------------------------
------------------------------------------------------------------------
------------------------------------------------------------------------
------------------------------------------------------------------------
-----------------------------------------NNNNNNNNNNNNNNNNNNNNNNNNNNNNNNN
NNNNNNNNNNNNNNNNNNNNNNNNNNNNNNNNNNNNNNNNNNNNNNNNNNNNNNNNNNNNNNNNNNNNNNNN
NNNNNNNNNNNNNNNNNNNNNNNNNNNNNNNNNNNNNNNNNNNNNNNNNNNNNNNNNNNNNNNNNNNNNNNN
NNNNNNNNNNNNNNNNNNNNNNNNNNNNNNNNNNNNNNNNNNNNNNNNNNNNNNNNNNNNNNNNNNNNNNNN
NNNNNNNNNNNNNNNNNNNNNNNNNNNNNNNNNNNNNNNNNNNNNNNNNNNNNNNNNNNNNNNNNNNNNNNN
NNNNNNNNNNNNNNNNNNNNNNNNNNNNNNNNNNNNNNNNNNNNNNNNNNNNNNNNNNNNNNNNNNNNNNNN
NNNNNNNNNNNNNNNNNNNNNNNNNNNNNNNNNNNNNNNNNNNNNNNNNNNNNNNNNNNNNNNNNNNNNNNN
NNNNNNNNNNNNNNNNNNNNNNNNNNNNNNNNNNNNNNNNNNNNNNNNNNNNNNNNNNNNNNNNNNNNNNNN
NNNNNNNNNNNNNNNNNNNNNNNNNNNNNNNNNNNNNNNNNNNNNNNNNNNNNNNNNNNNNNNNNNNNNNNN
NNNNNNNNNNNNNNNNNNNNNNNNNNNNNNNNNNNNNNNNNNNNNNNNNNNNNNNNNNNNNNNNNNNNNNNN
NNNNNNNNNNNNNNNNNNNNNNNNNNNNNNNNNNNNNNNNNNNNNNNNNNNNNNNNNNNNNNNNNNNNNNNN
NNNNNNNNNNNNNNNNNNNNNNNNNNNNNNNNNNNNNNNNNNNNNNNNNNNNNNNNNNNNNNNNNNNNNNNN
NNNNNNNNNNNNNNNNNNNNNNNNNNNNNNNNNNNNNNNNNNNNNNNNNNNNNNNNNNNNNNNNNNNNNNNN
NNNNNNNNNNNNNNNNNNNNNNNNNNNNNNNNNNNNNNNNNNNNNNNNNNNNNNNNNNNNNNNNNNNNNNNN
NNNNNNNNNNNNNNNNNNNNNNNNNNNNNNNNNNNNNNNNNNNNNNNNNNNNNNNNNNNNNNNNNNNNNNNN
NNNNNNNNNNNNNNNNNNNNNNNNNNNNNNNNNNNNNNNNNNNNNNNNNNNNNNNNNNNNNNNNNNNNNNNN
NNNNNNNNNNNNNNNNNNNNNNNNNNNNNNNNNNNNNNNNNNNNNNNNNNNNNNNNNNNNNNNNNNNNNNNN
NNNNNNNNNNNNNNNNNNNNNNNNNNNNNNNNNNNNNNNNNNNNNNNNNNNNNNNNNNNNNNNNNNNNNNNN
NNNNNNNNNNNNNNNNN-------------------------------------------------------
------------------------------------------------------------------------
------------------------------------------------------------------------
------------------------------------------------------------------------
------------------------------------------------------------------------
------------------------------------------------------------------------
------ACCGGACCGACGCTCGATTCACGTCCGTTG------------------------------------
------------------------------------------------------------------------
---------------------------------TCCAAATTTC---ACGTAACGACGAGACCCAGACATTTG
TATTTTTTCCGCG---AAGGCTCGATTGTAGGATGGAACGTGTCAGATCTCGAAGTCAGCAGCCTCATTAAT
TACGTCGCCGAACACGAGATCGGGTCCTATGACGAACACATTGTCATGAATGAGAGAGAAAGCATGTATTAT
GCA------------------------------------------------------------TACACAAAC
GACAAAAAAAGTTCGA-----------TTCAAAAAGGTAATGTGTATTTGATCGGCGATGACGTGACGG---
---------CATCCGACTTG------GACCGGTACACGTTCTCCAACGCAATGGCGCACAGCGTGAAGCTGG
GCACATG---GGAAGCGCTGCTCGAGGAGTACATAGATTCCGTCGAGGTCGTCACACAAGACCTACAAAATG
GACTGCCCATCCGGATCACCAGAAAAGAAGTCATGAAGAAAACCGGTGAACTGTTTGGACTGAGACACAGGA
TCAATTTAAGTTCTGATCTCCTTGATTTGCCAGATTTTTATTGGGAACGAGAACACTTGGAAACGTTTTATC
GTTCAACGTGTAACTATTTCAGCATATCTACGCGGCTCAAGACAATGAACATGAAAATAAACCATTGCCTAG
AACTCGTCGAGCTCCTGTCACACCATTTGAGCGACAAACATCACATTAGACTGGAATGGATGATCATCGTGT
TGATCATGGTCGAGGTTGGCTTCGAAATCATTCACTATGCTCAGTTGTTCATCAAA----------------
------------------------------------------------------------------------
------------------------------------------------------------------------
--ATGGCGAGGCACCAGCAACTCATCCTGACCGCCGCGATGATCTTGTGCTGCTGTGGTGGCGGCCTTATCG
TTTCCGCGCTCGATCTCAACAAACTC------TATGGGCAC---------ATACACGCGAA---AAGGAACA
TA-------GGAGAACCATGCCACCCATATGAACCATTCAAATGTCCT---GGAAAC---------GGCGCT
---TGTATTTCCATTCAATATTTATGTGACGGAGCACCTGATTGTCCAGATGGTTATGATGAAGATGCCAGA
CTCTGCACTGCAGCTAAACGACCACCAGTTGAAGAAACCGCAAGTTTTTTACAGTCACTTTTAGCTAGTCAT
GGACCAAACTACTTGGAAAAATTATTTGGCAGCAAAGCCAGGGACGCTTTGGAACCATTAGGAGGCGTCGAA
AAAGTTGCAATCACTCTTTCTGAATCACAAACAATCGAGGACTTCGGTGCCGCTCTCCATCTAATGAGATCT
GACTTGGAGCATTTGCGTTCGGTGTTCATCGCCGTTGAGAATGGTGACATCGGCATGTTAAAGAGCCTGGGT
ATCAAAGATTCTGAACTAGGCGATGTGAAGTTTTTCCTCGAAAAGCTAGTCAACACCGGTTTTCTAGAT---
------------------------------------------------------------------------
------------------------------------ATGATTATTCAGACGTTTGCCAGGGGAATTGGAACA
AAATTAAAGTTACCTGTCATTCATGTTTACTACAAAACCTTATCGACTAAAAGCAGGAATACATTATTATGT
ATTAACCAATCATCATTGCCCAATACAAAACTTGCACGATGTTGCTCAGTGGAGCAAGCTCAGAACAAGGTC
CTTATTACCGAACAGACCAAACCTATGAACCAACCAAAAAATATAGTCATTA------------------GC
ACGATTAAACCATATTTAGAACTTATGCGATTCTCTAGACCTACTGGATGGTTGCTTTTATACTGGCCATGC
ACATGGAGTATTGCTCTAGCTTCGACTGCTG----GTGAACTTCCA-----AACTTTGAAATACTTGGCTTG
TTTGGTTTGGGAGCAATCATGATGCGAGGGGCTGGATGTACAATAAATGATATGTGGGACAAAGATATCGAT
AAAAATGTTGAAAGAACAAAAAATCGACCTCTTGTCATTAAATCGTTAAGTATGTTTGATGCATGGGTGTTC
CTAGCTGGTCAATTGGGTCTCAGTCTTATTGTATTGTTGCAGTTAAATTTGTATACTATTGTGGTTGGAGCT
AGTTCATTAGTATTAGTGACATTA------TATCCACTTATGAAACGTATAACATACTGGCCACAATTTGTA
TTAGGTTTAACTTTTAACTGGGGTGCTCTATTAGGCTGGTCTGCTATCCACTCTTCAATTGACTTTACTG--
-CTTGC-------CTTCCTTTGTATGCTGCTGGTGTTGCGTGGACACTTTTCTACGATACCATTAATGGTCT
TCAAGACAGAAAAGATGATACCAAGCATGATATTTACTCTACTGCAGTATTGTT---TGGTTCAAAATCAAA
ATTTTGGTTGAC------ATCTTTTGCCACCATTTCATTGAGTAGCTTAATTACTTGTGGTGTAAATACTGG
ACAAGTATGGC-CATATTATTTAGCAGTTGGTGCTGCAGGTGCTCATATGTTTAATCAAATACGCACGTTGG
ATATATACAATCCTAAGGATTGTAGTAATAAATTTGTGTCCAATAACCATGTTGGTTGGATCATGTTTTT-G
GGAATAGCATTAGGCACATTATTAAAAACACCAGACGAAAGTGAAAATGAAAATATAAATTCGATACCT---
------------------------------------------------------------------------
------------------------------------------------------------------------
------------------------------------------------------------------------
----------------------------------ACACCCAAAAAAACTC----------------------
------------------------------------------------------------------------
------------------------------------------------------------------------
------------------------------------------------------------------------
------------------------------------------------------------------------
------------------------------------------------------------------------
------------------------------------------------------------------------
-------------------------------------------------------TTCAATCGCAAGTCA--
--T------------GTTGTCTTCTAAAATT---ATGA---AATCTCGTACTGAAGTATTGGCTGCTCAAC-
-----AAGGTGATCA-------------------AGTGACTAAAGAACGAAATCGACGTATGTTTGGATC--
-ATTATTA---GGTACTTTACAAAAGTTTAAGAAAGAAGAAACTCAATTAAAAGATA---------------
-----------------------------AAGAAGAG------AAAAAAGCTAAAATTGAAAGAAGATTAGA
AGAAGAAGCATTAAAAGAGAAAGAATCATTAGTTCT--------AAGAAAACGAGAATT--ATTTATGCAAA
GAAAACAGCAGC------------------------AAAGAGAT---A-------TAAAAAATATAGAGATT
AAAAT---------GGGATTGGTTAGAAA-CTTTG--AAATATTTGAGCGTCAAATAAATTGCACAATGA--
ATTTTATTAAAA-CTGAATTTGATCCGTCAGTGTTTTACTTACCT---AAAATACA--TAATG-AAAAGACT
GAAAAAAAATTAAGTA------AGACACGATCATATTTGAG-------------------------------
-----------------------------CAATATCTTAGG----------AA-A-----GAAAAGGAA---
--------TATGGTTGA------------AAGTC-----------------AAATTGAGAAGTTACT-----
-----------ACAACCTGATGATGAACAAATGGAGTTTGATGACAGAGTG---------------------
------------------------------------------------------------------------
------------------------------------------------------------------------
------------------------------------------------------------------------
------------------------------------------------------------------------
------------------------------------------------------------------------
-------------GAAGATGAAGAAGTAAGAGTAGCTGATGATGAAGAAGAAGATGCTGATGTAGATGTTTA
TGAAAGGCATCAAGATAATGGAACTTTTAACTATGAT-----------------------------------
------------------------------------------------------------------------
------------------------------------------------------------------------
------------------------------------------------------------------------
------------------------------------------------------------------------
------------------------------------------------------------------------
------------------------------------------------------------------------
------------------------------------------------------------------------
------------------------------------------------------------------------
------------------------------------------------------------------------
------------------------------------------------------------------------
------------------------------------------------------------------------
------------------------------------------------------------------------
------------------------------------------------------------------------
------------------------------------------------------------------------
------------------------------------------------------------------------
------------------------------------------------------------------------
------------------------------------------------------------------------
------------------------------------------------------------------------
------------------------------------------------------------------------
------------------------------------------------------------------------
------------------------------------------------------------------------
------------------------------------------------------------------------
------------------------------------------------------------------------
------------------------------------------------------------------------
------------------------------------------------------------------------
----------------------------------------------------ATGGCTTTAGCAAGGCTGCC
AGTGGTGAGTGAGTGCTCGCC------GCAGCAGACAGCCAGAGTGTCAGTGGCAGCGGGCTCGTCGGGATC
GGTGAACGCGGCCGCATCAGCTGCCGCGGCCGCGGCGGCCGCCGTCGTGGCCGGTGCACCAAGCAGCAGCAC
CATGTC---CGTATCTCGGGTACCCAGCC---CGCCTCCTTCATCCGAGGCGAACACACCCGTGGCGGAGAA
CTGGTGCTATACACAAGTGAAAGTTGTTAAGTTCAGTTACATGTGGACCATTAACAATTTCAGCTTTTGTCG
GGAAGAAATGGGCGAAGTTTTAAAATCGTCTACATTCTCCGCCGGAGTAAACGACAAACTGAAATGGTGTTT
GCGAGTGAATCCTAAAGGCTTAGACGAAGAGAGCAAAGACTATTTGTCTTTGTATTTACTACTAGTCTCGTG
CAACAAGACTGAGGTTAGAGCGAAATTCAAATTTTCAATTTTAAATGCCAAACGTGAAGAAACTAAGGCTAT
GGAAAGTCAGAGAGCCTACAGATTCGTTCAAGGAAAGGATTGGGGGTTCAAAAAATTCATTAGACGTGATTT
TCTATTAGACGAAGCCAATGGCCTTTTACCCGACGATAAACTTACCATATTTTGCG---------------A
GGTAAGCGTCGTTGCTGATAGTGTCAACATATCCGGTCAGTCAAATGCGGTCCAATTTAAAGTACCTGAATG
CCGTCTACCCGACGATCTAGGAAATTTATTCGAAATTCAAAAATTTAGTGATGTAACGCTGTCGGTTAGC--
-GGGCGAGAATTCCAAGCACACAAAGCTATACTTGCCGCGAGAAGTCCCGTGTTCGCCGCCATGTTTGAACA
CGAGATGGAAGAACGCAAACAAAATCGTGTCGCCATTACCGACGTGGATCATGAAGTCCTTAGAGAAATGCT
TCGATTTATCTACACCGGTCGGGCAGCGAATTTAGAGAGAATGGCGGACGATTTATTAGCTGCAGCCGACAA
GTACGCACTAGAAAGGCTGAAAGTCATGTGCGAAGAAGCGCTGTGTAACAATCTGTCAATCGACAACGCGGC
TGATATATTAATATTGGCCGATCTGCACAGTGCCGACCAACTAAAAGTACAAACCATCGAGTTTATTAACAC
---------------------------CCATGCGACCGACGTGATGGACACTACTGGCTGGAAAACCATGAT
ACAGTCACACCCACACCTAATAGCTGAAGCGTTTCGTGCGCTAGCCAC------ACAGCAAATACCGCCAAT
TGGACCGCCCCGAAAGCGCGTCAAACAAAGC-----------------------------------------
------------------------------------------------------------------------
------------------------------------------------------------------------
------------------------------------------------------------------------
------------------------------------------------------------------------
------------------------------------------------------------------------
------------------------------------------------------------------------
------------------------------------------------------------------------
------------------------------------------------------------------------
------------------------------------------------------------------------
------------------------------------------------------------------------
------------------------------------------------------------------------
------------------------------------------------------------------------
------------------------------------------------------------------------
------------------------------------------------------------------------
------------------------------------------------------------------------
------------------------------------------------------------------------
------------------------------------------------------------------------
------------------------------------------------------------------------
------------------------------------------------------------------------
------------------------------------------------------------------------
------------------------------------------------------------------------
------------------------------------------------------------------------
------------------------------------------------------------------------
------------------------------------------------------------------------
------------------------------------------------------------------------
------------------------------------------------------------------------
------------------------------------------------------------------------
------------------------------------------------------------------------
------------------------------------------------------------------------
------------------------------------------------------------------------
------------------------------------------------------------------------
------------------------------------------------------------------------
------------------------------------------------------------------------
------------------------------------------------------------------------
------------------------------------------------------------TCTTATGAGCTG
TATGATGG--GAATCAACTTTCAAAT----TC--TACAGATTTTTCTTCTGTTGGAGGTAGTTTAATCCCTC
CGATTGTAGAAAAGCAAGCTTACATTCTTCCTGGATTTT---TACAAGCC---ATGAAA--CCAACTATCAC
TGAAAAAGGAATTACAAGCAAACATATATTAATGGCTACTACAACTGGTCATTTATTAGAAGTTCCTTGGGC
ATTTTTAGACCCTCGTA---GAC------CA-TTAGG--------------TGAACCTAA--AGAAGAAGGA
------GCGA---------TACCGTATATTCCTGAACTTCCAATGCTATCTGAATCTATGATCAATTATAAC
AAAAGTCTTATGCGAGTTGATGGCATATATACTA---CACCTAGCAGTCTAGAATCTACATGCTTAGTATTT
GTTTACGGATTAGATCTATTTTATACAAGAGTTGCGCCTTCAAAAACGTTTGATGTACTGAAAGAAGATTTT
GATTATTTAGTAATAATTATTGTTACCACAATTCTTTTAGTAAGTGCTTATGTAACAAAAAATCTTGCTCAC
AAAAAG------------------------------------------------------------------
------------------------------------------------------------------------
------------------------------------------------------------------------
------------------------------------------------------------------------
------------------------------------------------------------------------
------------------------------------------------------------------------
------------------------------------------------------------------------
------------------------------------------------------------------------
------------------------------------------------------------------------
------------------------------------------------------------------------
------------------------------------------------------------------------
------------------------------------------------------------------------
------------------------------------------------------------------------
------------------------------------------------------------------------
-----------------------------------GAAACC-------------------------------
------------------------------------------------------------------------
------------------------------------------------------------------------
-----------------------------------ATATTATTTTTATCATTAGAACAA---CA--------
-ACTTGGAGAACGAAAAATCATTATGGAAAACAAAAGTGAACACTCTGGAAATTTTGTAATAGAAGAA----
-----------GTGGTTGGGCAAAATAATGAAACTTTTAGACGTTTAGTATTCCTCAACATGCCTCATATCA
TCCAATCAGAAACAAAATTGT---------------------------------------------------
------TGACTGAAAATGATAA------GATCAA---------------------------AATTGATTATT
CCCATTTCCTCAGTGATTACATACCATATTTGGGCCTTGGTGTGGGCATTATAGCAAATCAATTA-------
-----------GATAAAGTACCTAAAA---------TCCTTTTAATTGGTTTGGGTGGAGGTATACTTACTA
ATTTGTTGTTAAATGCTTATGAAAAT---GCAACTATTCTTGCTTTAGAAATAGATCCAATTGTATATGAAA
TAGCCAAAAAAGCTTTTGGACTGATAGAGAA---CAGTAGATTAGAAGTAGAAATTTGTGATGGTCTTGAAT
ATCTATGTAATGCTGTCAAAAATAA-----TGAAAAA---TATGATGTAGTCATATATGATGTTGATGTTAA
A---------------GATCCCACATTGGGTTTAAGTGGACCACCGAAAGCTTTTCTGAAGCAAGATGTACT
AAATAATGTAAAAAGTTTAATT------GGAGAAG-ACGGTT---------TATTTTTATTGAACTTTGTCT
GTCGTGCATCTGATGTTAAAAATGAAATTTTAAATGTTTTAAAGAATAATTTCAAACA---ACTAACATCAT
TAAAGATTCCTGAAGATATTAATAGAGTGCTGTTAGCAAG------AAATAGTGATAAAACATTTGATGCAG
ATCTCTTGGAACAA----------------------------------------------------------
-------------------------------------------------------------------NNNNN
NNNNNNNNNNNNNNNNNNNNNNNNNNNNNNNNNNNNNNNNNNNNNNNNNNNNNNNNNNNNNNNNNNNNNNNN
NNNNNNNNNNNNNNNNNNNNNNNNNNNNNNNNNNNNNNNNNNNNNNNNNNNNNNNNNNNNNNNNNNNNNNNN
NNNNNNNNNNNNNNNNNNNNNNNNNNNNNNNNNNNNNNNNNNNNNNNNNNNNNNNNNNNNNNNNNNNNNNNN
NNNNNNNNNNNNNNNNNNNNNNNNNNNNNNNNNNNNNNNNNNNNNNNNNNNNNNNNNNNNNNNNNNNNNNNN
NNNNNNNNNNNNNNNNNNNNNNNNNNNNNNNNNNNNNNNNNNNNNNNNNNNNNNNNNNNNNNNNNNNNNNNN
NNNNNNNNNNNNNNNNNNNNNNNNNNNNNNNNNNNNNNNNNNNNNNNNNNNNNNNNNNNNNNNNNNNNNNNN
NNNNNNNNNNNNNNNNNNNNNNNNNNNNNNNNNNNNNNNNNNNNNNNNNNNNNNNNNNNNNNNNNNNNNNNN
NNNNNNNNNNNNNNNNNNNNNNNNNNNNNNNNNNNNNNNNNNNNNNNNNNNNNNNNNNNNNNNNNNNNNNNN
NNNNNNNNNNNNNNNNNNNNNNNNNNNNNNNNNNNNNNNNNNNNNNNNNNNNNNNNNNNNNNNNNNNNNNNN
NNNNNNNNNNNNNNNNNNNNNNNNNNNNNNNNNNNNNNNNNNNNNNNNNNNNNNNNNNNNNNNNNNNNNNNN
NNNNNNNNNNNNNNNNNNNNNNNNNNNNNNNNNNNNNNNNNNNNNNNNNNNNNNNNNNNNNNNNNNNNNNNN
NNNNNNNNNNNNNNNNNNNNNNNNNNNNNNNNNNNNNNNNNNNNNNNNNNNNNNNNNNNNNNNNNNNNNNNN
NNNNNNNNNNNNNNNNNNNNNNNNNNNNNNNNNNNNNNNNNNNNNNNNNNNNNNNNNNNNNNNNNNNNNNNN
NNNNNNNNNNNNNNNNNNNNNNNNNNNNNNNNNNNNNNNNNNNNNNNNNNNNNNNNNNNNNNNNNNNNNNNN
NNNNNNNNNNNNNNNNNNNNNNNNNNNNNNNNNNNNNNNNNNNNNNNNNNNNNNNNNNNNNNNNNNNNNNNN
NNNNNNNNNNNNNNNNNNNNNNNNNNNNNNNNNNNNNNNNNNNNNNNNNNNNNNNNNNNNNNNNNNNNNNNN
NNNNNNNNNNNNNNNNNNNNNNNNNNNNNNNNNNNNNNNNNNNNNNNNNNNNNNNNNNNNNNNNNNNNNNNN
NNNNNNNNNNNNNNNNNNNNNNNNNNNNNNNNNNNNNNNNNNNNNNNNNNNNNNNNNNNNNNNNNNNNNNNN
NNNNNNNNNNNNNNNNNNNNNNNNNNNNNNNNNNNNNNNNNNNNNNNNNNNNNNNNNNNNNNNNNNNNNNNN
NNNNNNNNNNNNNNNNNNNNNNNNNNNNNNNNNNNNNNNNNNNNNNNNNNNNNNNNNNNNNNNNNNNNNNNN
NNNNNNNNNNNNNNNNNNNNNNNNNNNNNNNNNNNNNNNNNNNNNNNNNNNNNNNNNNNNNNNNNNNNNNNN
NNNNNNNNNNNNNNNNNNNNNNNNNNNNNNNNNNNNNNNNNNNNNNNNNNNNNNNNNNNNNNNNNNNNNNNN
NNNNNNNNNNNNNNNNNNNNNNNNNNNNNNNNNNNNNNNNNNNNNNNNNNNNNNNNNNNNNNNNNNNNNNNN
NNNNNNNNNNNNNNNNNNNNNNNNNNNNNNNNNNNNNNNNNNNNNNNNNNNNNNNNNNNNNNNNNNNNNNNN
NNNNNNNNNNNNNNNNNNNNNNNNNNNNNNNNNNNNNNNNNNNNNNNNNNNNNNNNNNNNNNNNNNNNNNNN
NNNNNNNNNNNNNNNNNNNNNNNNNNNNNNNNNNNNNNNNNNNNNNNNNNNNNNNNNNNNNNNNNNNNNNNN
NNNNNNNNNNNNNNNNNNNNNNNNNNNNNNNNNNNNNNNNNNNNNNNNNNNNNNNNNNNNNNNNNNNNNNNN
NNNNNNNNNNNNNNNNNNNNNNNNNNNNNNNNNNNNNNNNNNNNNNNNNNNNNNNNNNNNNNNNNNNNNNNN
NNNNNNNNNNNNNNNNNNNNNNNNNNNNNNNNNNNNNNNNNNNNNNNNNNNNNNNNNNNNNNNNNNNNNNNN
NNNNNNNNNNNNNNNNNNNNNNNNNNNNNNNNNNNNNNNNNNNNNNNNNNNNNNNNNNNNNNNNNNNNNNNN
NNNNNNNNNNNNNNNNNNNNNNNNNNNNNNNNNNNNNNNNNNNNNNNNNNNNNNNNNNNNNNNNNNNNNNNN
NNNNNNNNNNNNNNNNNNNNNNNNNNNNNNNNNNNNNNNNNNNNNNNNNNNNNNNNNNNNNNNNNNNNNNNN
NNNNNNNNNNNNNNNNNNNNNNNNNNNNNNNNNNNNNNNNNNNNNNNNNNNNNNNNNNNNNNNNNNNNNNNN
NNNNNNNNNNNNNNNNNNNNNNNNNNNNNNNNNNNNNNNNNNNNNNNNNNNNNNNNNNNNNNNNNNNNNNNN
NNNNNNNNNNNNNNNNNNNNNNNNNNNNNNNNNNNNNNNNNNNNNNNNNNNNNNNNNNNNNNNNNNNNNNNN
NNNNNNNNNNNNNNNNNNNNNNNNNNNNNNNNNNNNNNNNNNNNNNNNNNNNNNNNNNNNNNNNNNNNNNNN
NNNNNNNNNNNNNNNNNNNNNNNNNNNNNNNNNNNNNNNNNNNNNNNNNNNNNNNNNNNNNNNNNNNNNNNN
NNNNNNNNNNNNNNNNNNNNNNNNNNNNNNNNNNNNNNNNNNNNNNNNNNNNNNNNNNNNNNNNNNNNNNNN
NNNNNNNNNNNNNNNNNNNNNNNNNNNNNNNNNNNNNNNNNNNNNNNNNNNNNNNNNNNNNNNNNNNNNNNN
NNNNNNNNNNNNNNNNNNNNNNNNNNNNNNNNNNNNNNNNNNNNNNNNNNNNNNNNNNNNNNNNNNNNNNNN
NNNNNNNNNNNNNNNNNNNNNNNNNNNNNNNNNNNNNNNNNNNNNNNNNNNNNNNNNNNNNNNNNNNNNN--
------------------------------------------------------------------------
------------------------------------------------------------------------
------------------------------------------------------------------------
------------------------------------------------------------------------
------------------------------------------------------------------------
-ATAGAAGATTCT-----------------------------------------------------------
-AAAG-TAGAA--ACTATGACGCCCAATAGAAACCGAGAGATCAAAGTTCATTTTACTGCTGATACATCGTC
CAGTATGCAATGGAGCTTTAAACCTCTTCAGAATGAAATCAGAGTAGCACCAGGTGAAACAGCATTAGCATT
CTATACAGCTAAAAATCCATTAGATAAGCCAATTACGGGTATCAGCACTTACAATGTTGTACCTTTTGAGGC
AGGACAATATTTTAATAAAATACAATGTTTTTGTTTTGAAGAACAACAGTTAAATCCAAATGAAGAGGTTGA
TATGCCAGTATTTTTTTTTATTGATCCTGAGTATGCAACTTATCCGAAAATGGAGAACATTGATGACATAAC
GCTGTCCTACACA---TTCTTTGAA------------------------GCCAAACAA------GGCATGGA
TTTATCAA-----ATATTTTCAAACAT---------------------------------------------
------------------------------------------------------------------------
------------------------------------------------------------------------
------------------------------------------------------------------------
------------------------------------------------------------------------
------------------------------------------------------------------------
------------------------------------------------------------------------
------------------------------------------------------------------------
------------------------------------------------------------------------
------------------------------------------------------------------------
------------------------------------------------------------------------
------------------------------------------------------------------------
------------------------------------------------------------------------
------------------------------------------------------------------------
------------------------------------------------------------------------
------------------------------------------------------------------------
------------------------------------------------------------------------
------------------------------------------------------------------------
------------------------------------------------------------------------
------------------------------------------------------------------------
------------------------------------------------------------------------
------------------------------------------------------------------------
------------------------------------------------------------------------
------------------------------------------------------------------------
------------------------------------------------------------------------
------------------------------------------------------------------------
------------------------------------------------------------------------
------------------------------------------------------------------------
------------------------------------------------------------------------
------------------------------------------------------------------------
------------------------------------------------------------------------
------------------------------------------------------------------------
------------------------------------------------------------------------
------------------------------------------------------------------------
------------------------------------------------------------------------
------------------------------------------------------------------------
------------------------------------------------------------------------
------------------------------------------------------------------------
------------------------------------------------------------------------
------------------------------------------------------------------------
------------------------------------------------------------------------
------------------------------------------------------------------------
------------------------------------------------------------------------
------------------------------------------------------------------------
------------------------------------------------------------------------
------------------------------------------------------------------------
------------------------------------------------------------------------
------------------------------------------------------------------------
------------------------------------------------------------------------
------------------------------------------------------------------------
------------------------------------------------------------------------
------------------------------------------------------------------------
------------------------------------------------------------------------
------------------------------------------------------------------------
------------------------------------------------------------------------
------------------------------------------------------------------------
------------------------------------------------------------------------
------------------------------------------------------------------------
------------------------------------------------------------------------
------------------------------------------------------------------------
------------------------------------------------------------------------
------------------------------------------------------------------------
--------------------------------------------------------------------C---
---------------------------------------------------------GAACAGATGAGATAC
TCAAGTTGCGACAGTCAGCCTTGAAAAAAGAAGAT-CTGAT-TGCAGCTGGAAAT-GAGAAGTTGGAGCGAG
AGAGAAAT---CACATAAGGGAACTGAAGAGGATTCACAATGAAGACCA------ATCTAGGTTCAACAATC
ACCCTGTGTTAAATGA------------TC---GTTATTTGTTGCTCATGTTGTTGGGAAAAGGTGGCTTCA
GTGAAGTCCACAAAGCGTTTGATCTAAAAGAACAACGTTACGTAGCATGTAAGGTTCACCAACTGAATAAAG
ACTGGAAAGAGGATAAAAAGGCTAATGATATAAAACATGCACTGCGAGAGTACAATATTCATAAATCTTTGG
ATCACCCGAGGGTTGTTAAATTGTATGATGTGTTTGAAATAGATGCAAATTCGTTTTGCACTGTACTCGAAT
ATTGTGAAGGAACAATGAATNNNGATTTTTATTTAAAAC------------AGCACAAGACGATAGCAGAAC
GAGAAGCTAGATCAATAGTTATGCAAGTGGTATCTGCACTTAAATATTTGAATGAGATCAAACCTCCTGTGA
TACATTATGATTTAAAACCTGGA-------------------------------------------------
------------------------------------------------------------------------
------------------------------------------------------------------------
------------------------------------------------------------------------
------------------------------------------------------------------------
------------------------------------------------------------------------
------------------------------------------------------------------------
------------------------------------------------------------------------
------------------------------------------------------------------------
------------------------------------------------------------------------
------------------------------------------------------------------------
-------------------------------TGGG-------------------------------------
------------------------------------------------------------------------
------------------------------------------------------------------------
---------------------------------AAGATTTGAGGAAACAGGCCAGAAGGCTGGAAACAGAAA
TCGACTCAATGTTAGTGTCATTAAGTAAAATAAGTA---CTAATAATCCTA---------------------
---TGATGTATAG---------CGAT----GATGAATCACAGTTGTT---ATTGTCCGATGATCGATTTGAA
ACAGCCACATCTGAAATTGAAGAACTGTTGTCTAAGCTTAA-------------------------------
------------------------------------------------------------------------
------------------------------------------------------------------------
------------------------------------------------------------------------
------------------------------------------------------------------------
------------------------------------------------------------------------
-----------------------------------TACGGTCAATGAAAAAATGAGTGAATGGAGCTCTAAT
GGGGAACAATCTACA----------------------------------GTTTC----------ACAAAA-T
GT----ACATACTGTACAGCGCCAC---------------AGAGATATTTTACAAGATTATACTAAAGAGTT
TCAAAAAATACAATCCAATGTTAGAGCTCGAAGGGAAAGGGAAGATTTGTTGCATAGTG------TTCGGCA
GGACATT----------------GATG-GCTACAAGAAT-----------TCTGGAACAAAAAACAGGCGTA
TGGATTTGTATGTCAAAGAACACGAACATGTACGCAATTCAGATCGTTTAGTATCTGATCAGATCGCAATTG
CAATGGAAACCAGAGAACACTTAGTATCACAACGTCATCATTTTAAACGTTTACAATCTAGACTTCACGATT
TGTCAAGTAGATTTCCTGCTCTTAACACCCTTGTACAAAAAATTAATATGCGTAAAAAACGTGATTCTTTAA
TAGTTGGAGGAGTTATTGTTATATGTACTTTTATAATACTCTTGTATACGTTTCATNNNNNNNNNNNNNNNN
NNNNNNNNNNNNNNNNNNNNNNNNNNNNNNNNNNNNNNNNNNNNNNNNNNNNNNNNNNNNNNNNNNNNNNNN
NNNNNNNNNNNNNNNNNNNNNNNNNNNNNNNNNNNNNNNNNNNNNNNNNNNNNNNNNNNNNNNNNNNNNNNN
NNNNNNNNNNNNNNNNNNNNNNNNNNNNNNNNNNNNNNNNNNNNNNNNNNNNNNNNNNNNNNNNNNNNNNNN
NNNNNNNNNNNNNNNNNNNNNNNNNNNNNNNNNNNNNNNNNNNNNNNNNNNNNNNNNNNNNNNNNNNNNNNN
NNNNNNNNNNNNNNNNNNNNNNNNNNNNNNNNNNNNNNNNNNNNNNNNNNNNNNNNNNNNNNNNNNNNNNNN
NNNNNNNNNNNNNNNNNNNNNNNNNNNNNNNNNNNNNNNNNNNNNNNNNNNNNNNNNNNNNNNNNNNNNNNN
NNNNNNNNNNNNNNNNNNNNNNNNNNNNNNNNNNNNNNNNNNNNNNNNNNNNNNNNNNNNNNNNNNNNNNNN
NNNNNNNNNNNNNNNNNNNNNNNNNNNNNNNNNNNNNNNNNNNNNNNNNNNNNNNNNNNNNNNNNNNNNNNN
NNNNNNNNNNNNNNNNNNNNNNNNNNNNNNNNNNNNNNNNNNNNNNNNNNNNNNNNNNNNNNNNNNNNNNNN
NNNNNNNNNNNNNNNNNNNNNNNNNNNNNNNNNNNNNNNNNNNNNNNNNNNNNNNNNNNNNNNNNNNNNNNN
NNNNNNNNNNNNNNNNNNNNNNNNNNNNNNNNNNNNNNNNNNNNNNNNNNNNNNNNNNNNNNNNNNNNNNNN
NNNNNNNNNNNNNNNNNNNNNNNNNNNNNNNNNNNNNNNNNNNNNNNNNNNNNNNNNNNNNNNNNNNNNNNN
NNNNNNNNNNNNNNNNNNNNNNNNNNNNNNNNNNNNNNNNNNNNNNNNNNNNNNNNNNNNNNNNNNNNNNNN
NNNNNNNNNNNNNNNNNNNNNNNNNNNNNNNNNNNNNNNNNNNNNNNNNNNNNNNNNNNNNNNNNNNNNNNN
NNNNNNNNNNNNNNNNNNNNNNNNNNNNNNNNNNNNNNNNNNNNNNNNNNNNNNNNNNNNNNNNNNNNNNNN
NNNNNNNNNNNNNNNNNNNNNNNNNNNNNNNNNNNNNNNNNNNNNNNNNNNNNNNNNNNNNNNNNNNNNNNN
NNNNNNNNNNNNNNNNNNNNNNNNNNNNNNNNNNNNNNNNNNNNNNNNNNNNNNNNNNNNNNNNNNNNNNNN
NNNNNNNNNNNNNNNNNNNNNNNNNNNNNNNNNNNNNNNNNNNNNNNNNNNNNNNNNNNNNNNNNNNNNNNN
NNNNNNNNNNNNNNNNNNNNNNNNNNNNNNNNNNNNNNNNNNNNNNNNNNNNNNNNNNNNNNNNNNNNNNNN
NNNNNNNNNNNNNNNNNNNNNNNNNNNNNNNNNNNNNNNNNNNNNNNNNNNNNNNNNNNNNNNNNNNNNNNN
NNNNNNNNNNNNNNNNNNNNNNNNNNNNNNNNNNNNNNNNNNNNNNNNNNNNNNNNNNNNNNNNNNNNNNNN
NNNNNNNNNNNNNNNNNNNNNNNNNNNNNNNNNNNNNNNNNNNNNNNNNNNNNNNNNNNNNNNNNNNNNNNN
NNNNNNNNNNNNNNNNNNNNNNNNNNNNNNNNNNNNNNNNNNNNNNNNNNNNNNNNNNNNNNNNNNNNNNNN
NNNNNNNNNNNNNNNNNNNNNNNNNNNNNNNNNNNNNNNNNNNNNNNNNNNNNNNNNNNNNNNNNNNNNNNN
NNNNNNNNNNNNNNNNNNNNNNNNNNNNNNNNNNNNNNNNNNNNNNNNNNNNNNNNNNNNNNNNNNNNNNNN
NNNNNNNNNNNNNNNNNNNNNNNNNNNNNNNNNNNNNNNNNNNNNNNNNNNNNNNNNNNNNNNNNNNNNNNN
NNNNNNNNNNNNNNNNNNNNNNNNNNNNNNNNNNNNNNNNNNNNNNNNNNNNNNNNNNNNNNNNNNNNNNNN
NNNNNNNNNNNNNNNNNNNNNNNNNNNNNNNNNNNNNNNNNNNNNNNNNNNNNNNNNNNNNNNNNNNNNNNN
NNNNNNNNNNNNNNNNNNNNNNNNNNNNNNNNNNNNNNNNNNNNNNNNNNNNNNNNNNNNNNNNNNNNNNNN
NNNNNNNNNNNNNNNNNNNNNNNNNNNNNNNNNNNNNNNNNNNNNNNNNNNNNNNNNNNNNNNNNNNNNNNN
NNNNNNNNNNNNNNNNNNNNNNNNNNNNNNNNNNNNNNNNNNNNNNNNNNNNNNNNNNNNNNNNNNNNNNNN
NNNNNNNNNNNNNNNNNNNNNNNNNNNNNNNNNNNNNNNNNNNNNNNNNNNNNNNNNNNNNNNNNNNN----
------------------------------------------------------------------------
------------------------------------------------------------------------
------------------------------------------------------------------------
------------------------------------------------------------------------
------------------------------------------------------------------------
------------------------------------------------------------------------
------------------------------------------------------------------------
------------------------------------------------------------------------
------------------------------------------------------------------------
------------------------------------------------------------------------
---------------------ATATC--------------------------TGGAAATCAATCAGATCAAG
CAACATCAGCA--------G----AATTCATTGAAAAAAGACGTTTGGCGTTAGAAAGATTCTTAAAAAGGA
TTGCTCTACACCCAATTCTTCGCAATGATAAATGCTTCTGTGATTTCCTAGAACAAGA------------CT
GTGAACTTCCAAAAGCGACTAGTACATCTGC--ATTAAGTGGTGCTGGTGTTATGAGACTTTTTAATAAAGT
TGGAGAAACCGTTAACAAAATAACTTATAAAATG---GATGAAAATGAAC--------------CCTGGTT-
------------------------TGAAGAAAAAGAAGTACAAATAGAGAATTTGGATTTGCAACTTCGTAA
TTTACATGGTGCTGTTGAATCATTAGTGATAAATCGTAAAGAATTAGCTCATTCAAGTGGATCATTCGCAAA
ATCTGCTGCAGTATTGAGTAATTGTGAAGAACATACTGGATTATCACGTGCTTTATCACAACTTGCCGATGT
ATTTGAAAAGGTTGAATCGGTAAGAACTGAACAAGCTAATACAGATTTCTCTATTTTTTGTGAACTATTAAA
GGATTATATTGGCCTTATTGGAGCTGTAAAAAATGTATTTCATGAACGAGTTAAAGTTTACCAAAATATGCA
ACATGCACAAATGATATTAACAAAAAA-------------ACGAGAACAAAAAACCAAGTTTGAACTTACTG
GACG---TGAC---AAAGTAGGCTCAGTTACAAATGAAGTGTCCGAGTGGGAAGCAAAATTATCCAGATGTC
AAGATGAATTTGATCAGATTTCTAAAACCATTAAAGTAGAATTTGAACAGTTTGAGATAAACCGAATCAAAG
AATTTAAGACAGTTATATCATCATATCTTGAAGAAATGATTAACCATCAAACTCTGATTA------TTAAAC
ATTGGCAAGCGTTTATTCCTG--------AAGCTAAAGCCATAGCT--------------------------
------------------------------------------------------------------------
------------------------------------------------------------------------
------------------------------------------------------------------------
------------------------------------------------------------------------
------------------------------------------------------------------------
------------------------------------------------------------------------
------------------------------------------------------------------------
----------------------------ATGAATTTTGATGCCGAAACTTCGCAGCCAACATGGAAATTATG
GGGTGAAGAAAGAGAAGAAGGCGCTGTTTATACAATTTATTTAAAGAAAGTGCGGTATCAAAATCCTACAAA
AACTTTACTGT---------TGGAATCTGATGATGAACGATCACATTTGGAATGGGAAACAATCAGAGTTAA
GTTCATTAAAGCTGGAACAATAGAAAAATTGGTTAATAGCTTAGCATCTGATGACGGTGAATTAGAATCTAC
ATTTGTGAATATATTTCTCGCCACCTATAGAACTTTTGCATCACCTCATCATGTCTTGTCATTATTAATTGA
AAGGTATGAATATTTAGTAAACAACAAAGAAGCCTTATCAGAATCAATGATCGATCCACATAAAAAG-----
----------------------------------------------------------------------AC
TGTTGTATCTGCATTACACGTGTGGTTGGATTCATATCCTGAAGATTTTCGTGATCCACCTTTACATACTTG
TTTACGATGTTTACATTCCTTTACTTTTACATATTTGCCAAAAACTGAACTTCACATAAAAGCAACTTATAG
ACTTGAAAGATC------------------------------------------------------------
------------------------------------------------------------------------
---CCTTAAAGAATGTAAACAATCAGACACTACAACATTTATTAGTGATGATTATGACTTAGTTATTGCTAA
TTCTCCTCATTCTCCTTACAATTTTCC-TAACATAGCAGAAAGGCATTTTGCTG-AGCAGTTAACTCGAATG
GACCGTGATGTTTTAAGAAGTATGGTGGCTCATCAGTGTTTAGGTGCAGTTTGGTCTAAAAATAAAAGAGCA
G------------------------------GGTCTGCACCCACA------GTC--CTTGCTACAATTGACC
AATT--CAACGCTGTATCACTTAGAGTTATTAGTA----------------CTG-----TGATATTAGCAAT
CA-------------ATACGGATAGACCACATGTTATTGAAACTTGGATTGAGATTGCT-CAAGAATTAAGA
GTGCTTAA----------GAATTTTTCCTC-------ATTAAAAGCTATTATATCTGGTTTGC---------
---AATCCAAT-----TCTGTGTTT------AGATTAAAGAAAACTTGGCA---------CTCAGT--TCCT
CGAGATAAGTGGACATTGTTTCAAGAACTTGCAAGAATATTTAGTGAAGAACATAATCAATGGGCACAACGA
AAGCTATTAATAAGAGAAGGTACAGCACAATTTGCTGACAC-------------------------------
----ATGTCAAATAGAACCA-------------------------------TCAGATAATATACCATCTTCA
TGTGC-------------------------------------------------------------------
------AAATTCAATA-------------------------------------------------ATAGGGA
CTGGAAAAAACCAA----------------------------------------------------------
------------AAGTATATTAATTAT---------------------------------------------
------------------------------------------------------------------------
------------------GAACATAAAAAGAATGATTCAATTTCTAGTAATTG---------TAGCAGCAAA
AGTTTGTATGGATTATCTGATGATGGTTTGCA---------------------------------------T
TCACCAAATAA---------CTCCTTAGATAAACAGG---------------------ATTCATTACTC-GA
CTTATCTTCTTCA------TCAAGTAGCTATTCATTGCAATCTTTTGACATGTCACTAAAT-----------
-------------GGAAGCAATAACACTAACATTATAGTTAAAAATAGTGTCAATAATTCAA----------
------------------------------------------------------------------------
--------------------------------------CATTTAATACTTCATCTGATTTTTATATCATTCG
GATAACAGTTGAT-GCTGA--TAAT---GTGGAGACTGACGGAGTTGTATTGTATAAAAGCATTATGTTAAG
TAACAATGAACGAACACCACAAGTTATTAGAAATGCTATGTTGAAATTTTGTATTGACGATGATCCAGAAAA
CTATATTTTATCTCAAGTTTTACCTGATAA------------AGAAATGATTTTACCAATGACAGCTAACGT
GTATTATGCA------GTTAATACAGAATATGATTTAAACTTTACATTACGTAAAAAAACATGGAAAAACAA
CACAATTCCTAAGAAA--------------------------------------------------------
------------------------------------------------------------------------
------------------------------------------------------------------------
------------------------------------------------------------------------
------------------------------------------------------------------------
---------------------------------------CTGC-GTCAAATGCA------------AGCCAA
ACGCGTTGCAC--------------------TGCAA----ATGCCC----GAAGGCC----TGACTATGTTT
GCTGTACAGTTGTGCGACATTATCGAAAG--------------------ATTCACAGGTG--CAGATGCGGT
AATTATGGGCGAT--GTTACCTACGGTGCTT-GTTGTGTT-----GACGATTTCAC-------AG----CCA
AAGCACTT---GGT--GTCGACCTGT-TAGTGCACTATGG-----------CCACAG-----TTGTCT----
------------------------------------------------------------------------
------------------------------------------------------------------------
------------------------------------------------------------------------
------------------------------------------------------------------------
------------------------------------------------------------------------
------------------------------------------------------------------------
------------------------------------------------------------------------
CGTTCCCGTTGATCA---AACCGAAGG---AG---------TCA----------------------------
------------------------------------------------------------------------
-------------------------------AAGTGTTATATGTATT---TG-----TCGACAT--------
--------CAAGATTG-AC---------GCCATCCA-----------------------------CCTTATC
------------------------------------------------------------------------
------------------------------------------------------------------------
------------------------------------------------------------------------
------------------------------------------------------------------------
------------------------------------------------------------------------
------------------------------------------------------------------------
------------------------------------------------------------------------
------------------------------------------------------------------ATGAAA
ATGGTG--TTGTCACAACGGCAACGAGAGGAGCTGAACAAAGCGATCGCCGATTATTTAGGTAGCAATGGCT
ACACGGACGCGCTGGAAGCGTTCAAGAAGGAGGCCGACATGTC------CGGCGAAATGGATCGCAAGTTCG
GCGGCCTCCTCGAGAAGAAGTGGACTTCGGTCATCAGGTTGCAGAAAAAAGTGATGGAATTAGAATCGAAGC
TGTCAGAAGCTCAGAAAGAATTCATCGAGGGTGCGCCGACGCGCGCCAAGCGCACTCCCGCCGAGTGGATCC
CACGTCCACCGGAAAAGTTCTGTCTCACCGGACACCGGGCCACCATTACTAAGGTAATATTTCACCCGGTGT
TTAGTTTGATGGTGTCCTCAAGCGAGGACGCGACCATCAAAGTGTGGGACTTTGAGAGCGGCGAGTACGAAC
GAACCCTGAAGGGACACACCGATTCCGTTCAGGATATC----------------------------------
------------------------------------------------------------------------
------------------------------------------------------------------------
------------------------------------------------------------------------
------------------------------------------------------------------------
------------------------------------------------------------------------
------------------------------------------------------------------------
------------------------------------------------------------------------
------------------------------------------------------------------------
------------------------------------------------------------------------
------------------------------------------------------------------------
------------------------------------------------------------------------
------------------------------------------------------------------------
------------------------------------------------------------------------
------------------------------------------------------------------------
------------------------------------------------------------------------
------------------------------------------------------------------------
----------------------------------------------------ATGGGCAT-------TATAC
TCGCGCGATTTAAA----------------------------------------------------------
------------------------------------------------------------------------
------------------------------------------------------------------------
------------------------------------------------------------------------
------------------------------------------------------------------------
------------------------------------------------------------------------
------------------------------------------------------------------------
------------------------------------------------------------------------
-----------------------------------------------------------------------A
AA---AAAAAAGATACAAAAGAAATTTTGGAATCCTTAGAAGATGAAATTATGTATATTGA----AAACATG
ACCTCAAATACTTCACCAATAAATTATTATAAA---ATAGTTTTCCATTCAGCCATTATT-----------T
ATGGATTAATTTATAT------------ACTTTATTAT---TTTGATATAA-------TTTCTTATGAG---
---TTATTT-------------------AAAAATAA---CTACATAATAGCTGGTTTTACAGCCTATCCAAT
CA-----------------------TAGCTCTTTATTATAGTAAATTTGATGTTTGG-------TATTATAA
TCGAAAAATAGTAACATATAAAAAAAAATTAATAGAATTAAAATCTGTAAAG-----AAAAAAATACTTG--
-------ATGAGGTAATGGAA--------AAAGAAACATTTAAAG-----TTGCGAAAGAAATCTTAGA---
---AAAATATGCTCCTCA-TCAACT-----------------------------------------------
------------------------------------------------------------------------
------------------------------------------------------------------------
------------------------------------------------------------------------
------------------------------------------------------------------------
------------------------------------------------------------------------
------------------TCAAT-CCATGACTTCTCAAAACTTTA-----TTAACCAAAGAG----------
------------------------------------------------------------------------
------------------CACTTCCGTCAACAAACAATAGGCCA----------------------------
------------------------------------------------------------------------
------------------------------------------------------------------------
------------------------------------------------------------------------
------------------------------------------------------------------------
------------------------------------------------------------------------
------------------------------------------------------------------------
------------------------------------------------------------------------
------------------------------------------------------------------------
------------------------------------------------------------------------
------------------------------------------------------------------------
------------------------------------------------------------------------
------------------------------------------------------------------------
------------------------------------------------------------------------
------------------------------------------------------------------------
------------------------------------------------------------------------
----CCAGTTTTGGTTTTCTTGGGTGAACAATTTGAC---AGTGATCAGCAGTTAAAACGTATACGTAATTT
ATTCATCGATATGTTTCAAAGACAA---CCACTCAAACAAATAAGACCAAACGGTATTGAACATGTCATGTC
TTTCAC---------AGCAGTT---GA------TAGTAAAATCCTATTACGTTCTTATAGGACAGTTTTATC
GAAAACCAG----------TTTAAAAACTCCACGTGTTGAACTCCATGAAGTTGGGCCATCTGTTGATTTTG
TTGTTAGAAGAGATCATATGGCTAGTGCTGACTTATTTAAAACTGCATGCGAAAGACCCAACA---TTAA--
-GGGTAAAAAGATCAAGAGTGTACGTCGTGATAATTTCGGATCTAAATTGGGACGTCTGCATATGACTAAAC
AGGATGTAAACA------CTCTGCAGACAAGAAAGATGAAAGGTTT---GAAGAAAAC--ATA---------
-TGCAGAGAGGA-------AAAT------------------------TAAAAGGAAGAGTGATGAAGATAAA
AATGGACCAGCAGTTAAAAAACCTAAAGTTGCAACTCAAAGTAAAAAATTGAAGAAATTTAGTAAAAAAGGA
CGGAAATTAAGAGGTGGACAAGTT--GAGTCACAGATTAA----------------------------ATCT
ATATACCAACCAATACTAAAGAAAGTAAAAGAAAAAATATTACAATCAACAATTATATTTTTACCACATTGT
---GAGATTGCATTGTTACAAGTATTTTCTGCAGAACCATTATTAGCTAATATGCTTATCGATGATTGTTAT
GTACCTGATA---------CATCTCCTGGTTTTAATTATACAAATACAGTGCTTGGAGCTGCTTTTGCAATA
TCAGGTTTACCACAAACACCTGGGGGTAAATTTGAATATTTCCTAAAA---------CCTATGGAAGAATTG
TCAGGTCCATTGGAAAGTAATATATGGTCTGGTTTGGAGATGTTACATGTTCAATTACATAAAATATTTTT-
--------GAACCTCCTAAAAGCTGGACCTGAAGTAAAACATAAAACATTGTCTTGGTTGGGAAGTTGCTTA
GAAAAAAATATGGGACGTTGTAAATTGTGGAATATTGAAATGTCTATGTTAGGAT-----------------
-------TTATTTCAGATGGATTTGCATTAAACTTAAGTGCGGTTCTTTTAAGGCTGTGTCAACCATT----
--TATTTCTAATACAGATAATCCAAAATTATT---AAAAATTGATCCTACGTATTGTGCC------GCCAAA
------------------------------------------------------------------------
------------------------------------------------------------------------
------------------------------------------------------------------------
------------------------------------------------------------------------
------------------GAAGTAATGAAACTTATTAATGATCGAATGGAAGGTGAAATGACCAAATACCTT
TCAATGAAAGCTGCTATTTTAGAACCATCAACATTACATCTTTTGAGTCAATTTCAAAAAGCAACATGTGTT
TGGCTTACTCAAGTTGTGTTGGATGTAGACAAAGA---------------TTTTCAATCAAATAACCTTCAA
TCTTATTGTCCAAATAAATTCTCAGTTATTGAATTTCCA-----TTACCAAGTATTGT---TCCTCCTA---
--CATTA----AAATGCATTCCAGAATTTTTGTTAGAAAATATTTGGCGATATTTAACATTGGTTCGCCGT-
-----------TTTC------ATTCACGCTCTTTAGAAGAACCTGGTTTTTCATTAGTTTCTG---AATTA-
--TTAAATGCTGTTTTAATCTTTATGACATCTAATAGTCGAGTGAGAAATCCACATTTGCGAGCTCGTCTAG
CTGAATGTTTAGACTGTTTATTACCACATAAGGATGAA----------------------------------
------------------------------------------------------------------------
-------------GATAGCTCTGTA-------------------------------------ACAAATTCAA
T-------------------------AGGATCATAT----------------CACAGAGAGTTGTT------
-----------------------------------------------------------------ATTTATA
AGTGAATCAGGCC-----------------------------------------------------------
--------------AATGGAATAATTTATCCCAAAGA---GAACGAGCGCAAAATATGTCATTGATGCAACA
CATTGGAATGATTCTAAAATTTAATAATATTCTTGGAAAGGAAACCATCAATACATTTAAATACCTTACATC
AGA------AATAAAATCAATATTTTGTCATCCTACAATGGTTGATAGAGTAGCAGCTATGTTAAACTACTT
TTTATGTCATTTAGTT--------------------------------------------------------
------------------------------------------------------------------------
------------------------------------------------------------------------
------------------------------------------------------------------------
------------------------------------------------------------------------
------------------------------------------------------------------------
------------------------------------------------------------------------
------------------------------------------------------------------------
------------------------------------------------------------------------
------------------------------------------------------------------------
------------------------------------------------------------------------
------------------------------------------------------------------------
------------------------------------------------------------------------
------------------------------------------------------------------------
------------------------------------------------------------------------
------------------------------------------------------------------------
------------------------------------------------------------------------
------------------------------------------------------------------------
----------------------------------------------------------------------TA
TCAAAAATATACTTGTGAAGCTTTAGATTTTAAAGGTGAAGCAGTAGCATTTAAAGCAACATCATCTGGAAT
TTTAGAAATTTTAAAACATTGTATTGAAGTTATGAATCAAAGAGAGACAGCGTGGGAATCTATGTTGGAGAA
AGAAATAAACAACCGGAAAGATTTAGAAGAAGTAGTGCGAACATTATCTCTAGTTGATGGGCTCACAGATCA
GGAA--------------------------------------------------------------------
----------------AGAGCCCAAGTACTTGCTGGAGCTGATTTAACTGAA------CATTCAACTTTGGC
TGAAGATGAATTTTATGACGCTGTTGAATCATCTAATG------ATAACTCTGCTGAGGATGCCAAACAAAG
AAAAGATCAGTTATTACAGTGCACTAAAAATAATGCTCAAACAACTCAGACCAATTGGGGTGAACTGATTAG
AGCTGCTGCTACAAATGCTTCTTTG------------------------------------AAACATACC--
-----------TATTGGCCTG-------------AAATTGAGCGGGTAGTTG-CCGAACAAATTAGATCAGC
TCGCATGGG-TCTTG------------GCAA---------AGGAGCT------------------------T
GGCAATTATTTGTCGAAGAT-----GGAGAAATGAAGA-TGTA---TCGGAGA----GAAGTT---GAAGAA
GAT-------GGATTAGTTGTCGATCCTCT---GAAAGCAACTCATCAAGTGAAAGG----------AATCA
CAGGTC---G-AGAATTGTGTCATTACTTTTAT------------------CCTGAATACAGATATGATTGG
GAAGGTACATTA------------------------------------------------------------
------------------------------------------------------------------------
------------------------------------------------------------------------
------------------------------------------------------------------------
------------------------------------------------------------------------
------------------------------------------------------------------------
------------------------------------------------------------------------
------------------------------------------------------------------------
------------------------------------------------------------------------
------------------------------------------------------------------------
------------------------------------------------------------------------
------------------------------------------------------------------------
------------------------------------------------------------------------
------------------------------------------------------------------------
------------------------------------------------------------------------
------------------------------------------------------------------------
------------------------------------------------------------------------
------------------------------------------------------------------------
------------------------------------------------------------------------
------------------------------------------------------------------------
------------------------------------------------------------------------
------------------------------------------------------------------------
------------------------------------------------------------------------
------------------------------------------------------------------------
------------------------------------------------------------------------
------------------------------------------------------------------------
------------------------------------------------------------------------
------------------------------------------------------------------------
------------------------------------------------------------------------
------------------------------------------------------------------------
------------------------------------------------------------------------
------------------------------------------------------------------------
------------------------------------------------------------------------
------------------------------------------------------------------------
------------------------------------------------------------------------
------------------------------------------------------------------------
------------------------------------------------------------------------
------------------------------------------------------------------------
------------------------------------------------------------------------
------------------------------------------------------------------------
------------------------------------------------------------------------
----------------------------------------ATTGATCAAGCATTAGCTATG-----------
-TCTGGGGATCAGCCTCATGTAAAATTAATTCTTGAATGGAATTTCCATGCTAAGGAAGCAACAATTGCTGA
TCATTGTGATCAAGTTGA--------AGAACATGCCAGTGTAAA-GCAG---CTAAAATTAAATTCTGAAAA
GGGAACATC---------TATCACGCTTGAACAATGTTTTGA----CCTATACACAAAAGAAGAAGTATTAG
GTCCAGAAA---ATGCTTGGCATTGTCCACAATGTAATCT---TAAACAAGAAGTTGTGAAAAAACTTGGAT
TATGGACTTTACCTGATATTTTAGTGGT-TCATCTAA--AACG----GTTTA--------GACAATCTCTTT
CACTA-------------------------------------------------------------------
------------------------------------------------------------------------
------------------------------------------------------------------------
------------------------------------------------------------------------
-------------------------------------------------------------CCGTACTGTTT
ATATGGTGTATCAAATCATATTGGA---------------TCACTTGATGGTGGACATTACACAGCTAGTTG
TCTTAAAAAGTCAATAAACA---AATGGTATAAATTTGACGATGTCCGGGTGTATGAAATTGATCCT-----
-------------TCAACAATTTGTTCTTCGGAAGCTTATATTTTATTTTATTGTCGGAAA-----------
------------------------------------------------------------------------
------------------------------------------------------------------------
------------------------------------------------------------------------
------------------------------------------------------------------------
------------------------------------------------------------------------
------------------------------------------------------------------------
------------------------------------------------------------------------
------------------------------------------------------------------------
------------------------------------------------------------------------
------------------------------------------------------------------------
------------------------------------------------------------------------
------------------------------------------------------------------------
------------------------------------------------------------------------
------------------------------------------------------------------------
------------------------------------------------------------------------
------------------------------------------------------------------------
------------------------------------------------------------------------
------------------------------------------------------------------------
------------------------------------------------------------------------
------------------------------------------------------------------------
------------------------------------------------------------------------
------------------------------------------------------------------------
------------------------------------------------------------------------
------------------------------------------------------------------------
------------------------------------------------------------------------
------------------------------------------------------------------------
------------------------------------------------------------------------
------------------------------------------------------------------------
------------------------------------------------------------------------
-----------------TTAATTAATGCTA------------CAGCATTAGGGACAGAGATATTGAAGTCAT
TGGTCTTGCCTGGTATTGGAGCGTTCACTATAATTGACAATGAAGTTATTACTGAAGAGGATATAGGTTCTA
ATTTTTTCCTTACAGCAGATAGAATAGGAGAAAAAAGAGGATCAATTGCTTCACAACTTCTATGTGAACTAA
ATCCAGATACCAGAGGTCACTTTATCGATGAATGTTTACTAAAATTATTAGATTTAAATCCTGGTTTATTTA
ATACATTTACTGTGGTTGTCACTACATCGCTACATGAAAAAGAAATAATTGATTTGTCACATAAACTATGGA
CTTACAATATTCCTCTTTTAGTATGTCAAAGTTATGGATTTTTTGGTTCTATGAGACTTCAACTTGCCG---
---AACATACTATGATAAAAACTCATCCAGACAACCAAAATCCCGATCTTCGGTTAGATTGTCCTTTTCCGA
AACTTAAAGCCCATTTTGATTCTT---ATGATCTAGAAGCTCTTGATCTTACAAATCATTTACAT-------
------------------------------------------------------------------------
------------------------------------------------------------------------
------------------------------------------------------------------------
------------------------------------------------------------------------
------------------------------------------------------------------------
------------------------------------------------------------------------
------------------------------------------------------------------------
----------------GT---------------------------CAAACATGCATCTGAGTTATGTGTTAT
AAGAGGTACACG---GATAGCTGATGAATAT--GA---ACGTAAAGGGAATACTGA---TAATGAAATATGT
CAAAGCCTTGAAGATCCAGACAGTTTAATTGAACA---TTATATTATACTGCGTGGTATAGAAAGATTTTAT
TCGGAATATA---CATATCCTGG---TGAAATTGATGAACAAGTTGAACCTGATATTCCTAAGCTGAAGGTA
-TGCATATCCAAACTATTAAGTGA-ATGGGGTTGTA------TGTCTTCGACA------A---AAGAAGACT
CTATACATGAGTATTGTCGCTATGGCAAGTCTGAATTACATAGTGTATCTTCGTTCATTGGTGGTTGTGTAT
CGCACGAGATAATAAAAATAATCACACGACAATATAAACCTGTAAACAACTCTTTTGTATTTAATGCCATCA
GTTGTAGTACTGAATCTTTTACATTA----------------------------------------------
------------------------------------------------------------------------
------------------------------------------------------------------------
------------------------------------------------------------------------
------------------------------------------------------------------------
------------------------------------------------------------------------
------------------------------------------------------------------------
------------------------------------------------------------------------
------------------------------------------------------------------------
------------------------------------------------------------------------
------------------------------------------------------------------------
------------------------------------------------------------------------
--------------------GTTGAAAATC------------------------------------------
------------------------------------------------TCAATGAAAAATT-----------
------------------------------AAACAAA------------------TCATCTGATTCT---GA
AATTTC------------------------------------------------------------------
------------------------------------------------------------------AGATGA
TGAGCCTGATATAAATCATCAATATAAATCATCT---GTTAAAGATTCTTATAATTTTCATAATGATGAAAA
CAGTGAAGAT--------------------------------------------------------------
--------------------------------------------GAAA-------ATGATGATTTATTCACT
GTAAA-------ACGAAAAGATCATACTATCCCAG-----------------AAACTGAAGATTTTGAAGAT
GAAG--------------------------------------------------------------------
--------------------------------------------------TAGAATTATCA-----------
------------------------------------------------------------------------
--------------------------------------------ACTGATATTTTGAATAAAAAGAAAAA--
------------------------------------------------------------------------
------------------------------------------------------------------------
------------------------------------------------------------------------
------------------------------------------------------------------------
------------------------------------------------------------------------
------------------------------------------------------------------------
--------AAAACCCTTAACTAAAGCAGCAGTTGCAAAAAAAA-----TGATTAAAAAACAAATCAAAC--C
AAATCAGAAAACTGT--TTTTGATGAAA---CCGGAGAAGCTGTACTGGACAAGGCTAAAACAAAAGTCTCA
CAAATGGCTCGAGAATATGAGAATAGTAGTGATAAG------------GGTGGTATTGATATAGAACAAGCT
AAACAAATGTTACGTGAAGAGGATGTGT---ATGACAAACAACTGTTTCGAGAGAAAGTTAAAGCAAAACAT
AGAG------------AGGAAAAGAGGAAAGCCAA-------------------------------------
-----------------------------AGAAGAAGCCAAGAGAGCTGAAATGGAAGACGCAAGTTCTAGT
GAT---GAAGCTTCTGTTGATCTGTCTTGGCTGCCTGATCCAGACAAAGTTTATGGCAAACAAGAAAGTGGT
GATTCTGAAGATAATTTCGATTCTAATTCTGCTTCTGAATCTGAAGTCGATGAT------------------
------------------------------------------------------------------------
---------------------TCATCAAATATTCATCGACCACCTAAGCGAAAATTATTGACTAATAAAAGT
AATAGTAAAAAACGAATGAAAATTGATGAAGACTTAGATGAACCCATAGACACAGGTTTGAGTTTAATGGAG
GATGAAGAATTAGTGCTTAAAATGTTAGAT------------------------------------------
ATGATTCGTTCAACGCTTTTGGTGACGTTGGTGTTAACGGCTGCAGTGGTTGC------GAAAAAATCG---
CCCGAC---GGTCAGAAACCGTCTTGGGCTAAAAAAGATATTAGCTCTTATTCCGAGGCTGACATGGAGCGA
TTGCTTGACCAATGGGAGGAAGACGAAGAGCCTTTGGAACCCGACGAGCTACCTGAA------CACTTGAGA
CCTCCT------------GTCAATATTGA---------TCCAACTTTGATAGG---AAAT---GATCCAGAT
GCTTTGTTAAAACTATCCAAAAAAGGAAAAACTTTAATGACCTTTGTGAAAGTATCACCTAAGTATAATA--
-AAGATGATGTCGACAAAATAACCAAACTCTGGCAATCAAGTCTTTGGAACAACCACATTCAAGCAGAAAGA
TTTATGGCTGATGATAATCGAGCTATATTCATGTATAAGGATGGCTCACAAGCTTGGGATGCAAAGGATTTC
TTGATACAACAAGAAGACTGTGTTGATGTAACAATTGAAAATCAAGTATATAAA--------------GGT-
-----CC---AGCCTCTCCATT-----------------TGTTGAAGGAAACGTTGAAAAAGTGGAA-----
-------------------------------------------ATGACTTCTTTTAAAAAATCATTTGTGAA
ACCATTTGCTCGCCCCAGCGAGTTATATACTGTCGAAGATTCTTATTGGAAAAAACTC------ACAAGTCC
TGTTTTGGTCAAAGAATTTGGTCCCATAGACTATGTTAATTTTTCACGACGTGCACCATATCATTTTGCAAT
TTCATGTTCTGCTCGAGTCCAAGTTTATAATCCTGTTACAAAAGTTGTAACTAAAAATCTCAATAAATTTAA
AGAA---GCTGCTTATGGTGCAACATTTCGTGCAGATGGTCATTTATTATGTGCTGGTGGTGAAGAATCTGT
TGTGAGATTATTTGAAGTTAATACAAAGTC---TA----TGTTGAGACAGTTCAGGGGACATAAAGCTGCTG
TTCACCGTACATTTTTCACAAGAGATGGACATCATATTGCAAGCTTTTCAGATGACAAA-ACTGTTTCTTTA
TGGGATATAAGTAGTCAACAAATAAGTGGACATTATGAA---GGATATCATAATGACTACATCAGAGCAGGC
TGTGTTTCTCCAGTTTCAGAAAATATAGTTGTTTCTGGTGGCTATGACAAACAAATTAATATGTTTGATTCA
AGAA---CT---AAATCA---GTTACTATGTCAGTTGATCACGAATCACCT---------GTAGAAAGCTTA
ATATTTTTACCTTCGGGCAGTTTACTCATATCTGCTGGTGGTACTGAGGTCCGAATATGGGACGTTTTAGCT
GGT---AAGTTGTTGGCTAAACTCACTCAAAACCACAAGACTGTAACTGCATTATGCTTGGCTAAGCAAGGT
ACAGCTATCGTAACCGCCTCATTGGACAAGCATGTTAA-GATTTACAATGTATCAACATTCCAACTATCACA
TGACATTACTTATCCGAGT-GCTGTACTTAGTATTGATATAAGCAGAGATGATAAAACAATTGTAGCTGGAA
CAGTGGATGGCATTGTGAACATAACTAAACGTGACAC-------------ATCAGTAAAACATA---ACAAT
GA-------------------AAATAAAAAGCGGCAAGCC-----AGAGCAGCTGCAATTGTTCAATCTGAT
---------------------GGAATTGATATGACTGTCCCAATAATGCAACCTGATCAAATG------AGC
AA---GTTCGATAG--TGCTCTTAGGAAATTTAAT-----TATAGTCAAG--CATTAGATTTAGTCTTGGTT
CATGCAGTTGCATTCAAGAAACCCCATATAAC----AGTTTATGTGTTTGATGAATTATGC---AGGAGAAA
TGGTTTAGTGCAAGCAATAT----CTGGCAGAAATTCAAAACAATTAGCATTTTTATTGAATTTTATTGTTC
GTTACATTGGAGTTA---GGAAGTTATCTAAAACATTGACACATGTTGCTTCAACAGTTATTGATTGTTATT
G---GGATTCATTCGACACTTGCACCC---TTGAAGTTCGTGCACTGCTCACAAA---ACTACATACAGTTG
TTGAAAATGAAATATTATTGACTAAAAGATTGTTAACTATTGATGGATTAGTTAAAATGTTACTTATTAGCT
CTGAAGTATTACCT---------------------------------------------------GATGCTA
CTCAGACTGAAAAAATTGATAATAAAAATGTTGTTAAA----------------------------------
-----------------------GCAGTCGTCGAGATTAAACCCAACTTCGTGAAAAGCGTCTCCTGTTTTA
TTAATGATTTATCA---TACCGGGAAG-------CTGTTGAGAATTCTGTGAA----TTATAATACAAGATT
ATGTATTGAACGACGA-TTAAGAATGC--------------------CATTTTTAGATACTCAAACAGGTGT
TGCTCAAACACATTC-----AAGTCTATTAATGCTGGAACGACAACGTATGCCCGGGTTAAGTAATGGTCAA
GTTTATACATATCCTTCCAAAAGATG----GAAGAAGAAAAGAAGACAATATTTGTTAAATACCTGCAATAC
CAGTTCTGTAAATTCCTCTGTATTCAATTCTG---GAAGACGTAAAGAATCTGGTTTAGCAAGTGGTGGTGA
TTCTGGAGATGGAACTAATTCATTTAATATTGATTTGCATACTGGGGATAGTCAAAATGCAATTTCAAACAA
TGAAGATAGTAAAG-ATAGCCTTGGAACAAATACTATAGTATCAAAAGATGATCAGACTAACCAAAACAGTT
CAAACACTAAAGTATCTTCAGAATGGTATTATGATGAATTTGAAATGCAAGAAATCGAAGGATTTGAAGAAC
CT---GAT---GCAGATTCAGATTATGATTA---TGAAGAAAGTTACACTAAACGAAAAAGA----------
------------------------------------------------------------------------
------------------------------------------------------------------------
------------------------------------------------------------------------
------------------------------------------------------------------------
------------------------------------------------------------------------
------------------------------------------------------------------------
------------------------------------------------------------------------
------------------------------------------------------------------------
------------------------------------------------------------------------
------------------------------------------------------------------------
------------------------------------------------------------------------
------------------------------------------------------------------------
--------------------------------------------CGAAAAGGCGGAA---------------
-------------------------AGCCTGGTCGTAACAG-------------------------------
-----------TACGAATAAT------------------------GAAAGTA-CAAGTG---------GTCG
CCGCA----------------GTACAAAAGGTTC-AACAT---CTGGAAGAGGAAGAAAGAAAGGAATGAG-
-TGG-----------------------TTTCATTGATCTTCAAGATCCTGAT-AAACCA--------TATGC
ATG-------------CG-------------------------ACCGT------------------------
------------------------------------------------------------------------
------------------------------------------------------------------------
------------------------------------------------------------------------
------------------------------------------------------------------------
------------------------------------------------------------------------
------------------------------------------------------------------------
------------------------------------------------------------------------
------------------------------------------------------------------------
------------------------------------------------------------------------
------------------------------------------------------------------------
------------------------------------------------------------------------
------------------------------------------------------------------------
------------------------------------------------------------------------
------------------------------------------------------------------------
------------------------------------------------------------------------
------------------------------------------------------------------------
------------------------------------------------------------------------
------------------------------------------------------------------------
------------------------------------------------------------------------
------------------------------------------------------------------------
------------------------------------------------------------------------
------------C-TGAAACAGCTGAC-------GTCAATGG---GCCGAGGGCCGTTTTACGGT-----GG
TGCGCGGAAAATGCGAGGATTC-CCGTTAAACATGAGCCCTG---G------TTCACTGGATGACCA-----
----GCAACCCGGTTT---CCCATACTTCGCTGGCTCGGCC---------------------GAGGTCAAGT
TT------GAGTT---------------------------------CGGT---TATGGGCCCGGATCGTTCC
ATCCGGA----------------------------------CTTCTTCGGT--CATCA-CGG-AG------G
TCCGCATGCCGGTGGTGGACCCGGAGGACCCTTCGGACATCCAGGTGGCA------TGGATTCCAACCCGAT
GTCTGGAATGGGAC---------------CCGATTATCCGGGCATGGGCCAAGACGCTCCGCCCGGT-----
------------------------------------------------------------------------
------------------------------------------------------------------------
------------------------------------------------------------------------
------------------------------------------------------------------------
------------------------------------------------------------------------
--------------------------------------------------------ATGGCTTGGACTTACG
ATGCGATAATTGGGTTCAGCAATGGAATGTTAAAAGGTGTCG------------------------------
------AGCTTCAAAAAAACAAGTTTAAATACACTAATTTATTGG------------------ATGCATCTT
TGACCCTTAATACTCTTAGCAATT---ATGATGAAAACA---AAACTATAATAAGTTCAAAAAAAAGA----
--------ATTTTAAT-----------ATTTGACT----------TGAA--------CAAAAAGAAAGTGTC
TAAACGT---------TACCTCATTCGAGAA----------ACAGGGAACATTATT--------------GG
TGTATTTA------AAAAAAATAATGTTTTAGTTACTGGCGTGGACAATGGAACAGTGGTAGTTAAACCTAT
C--------------AAAGAAACTAAAACTATTTTGAAAAAAGTAACTAC-------------TGGATCACA
AT------TATCATGTATTAGACAAGTTCTCACATTAGATAAA---------TTTGCAACAGGAGGAAATG-
-----AAAAT---CCATTAAAAATATGG-GATTT-------------------AGAAACAGGA--------C
AGATTGAATTCACTGCTAAAAGTCCTAAACCAGATATGC-------TTCAACT-------------------
-------CAAACAACCTTGT----------------------------------------------------
------------------------------------------------------------------------
----TAT-----------------------------------------------------------------
------------------------------------------------------------------------
------------------------------------------------------------------------
------------------------------------------------------------------------
------------------------------------------------------------------------
------------------------------------------------------------------------
------------------------------------------------------------------------
------------------------------------------------------------------------
------------------------------------------------------------------------
------------------------------------------------------------------------
------------------------------------------------------------------------
---------------------------------------TATAAGA--------------------------
------------------------------------------------------------------------
------------------------------------------------------------------------
------------------------------------------------------------------------
------------------------------------------------------------------------
--------CACAGCTTCGTA----GAGTAAAT----GAATACTAT---CAAGAAGAACCAGCTGAT------
------------ATTGAAGTTGCAGATAC---TATAACACCTGCTTTGTGGGGAATACAATTATGTAAAGTA
TGTGGGTG------------CAAGTCAACAGTAGAATATGAAAA-----TATCTAT-----------TGC--
--AGTTTACACCATAAAAATATTGATATAAATAAAGAA---TTGAAAGACAAATTT---ATTG---------
---------------------------------------------------------TGGTGTTACCAGAAT
ATATTATTAATGAAGGG------------------TGTGACGAAGATTCAGAAAATGCATCATTGAATAGCG
AAGATGATGAAAG------TGACTATAGTGATGATAGTGAT---------GACACGGCTCATATTCCAAAAG
GATCTC--TTC-------AAGATATGGAT--------GGTATAGA----------------------TGAAG
----CTTTGTTAGAAATGGCTTATGCAGGTGATAA---AGATGATGAATAT------------------TTT
GAAAA-GTTTAAAAAATCAATATCTTCA--GTTCCTGAACAAATTATTAGGTACAACCGCTTAG--------
----------GGTCACCATTGTGGATCTGTACTAAAAGCATTC--CTG-ATGCTAAGGAT--------ATTC
CATCTTGCCAA-TA---------------TTGTGGTAAACAAAGAAGTTTTGAATTTCAGATAATGC----C
-TCAAAT-GTTATACT--------ATTTAAAATTGCCAGAAT---CTTCAACCAAAGAATCAT------TCA
ATTTCGGTATTCTAGCCGTCTATACTTGTCCTGA---TAGTTGCGA---TGATGGTCAAAAA------TATA
AAAAAGAATTTTTGTGGGAGCAGAGTCCACTA------------------------------------ATGG
C-----------------------------------------------------------------------
------------------------------------------------------------------------
-------------TGGAAGTCGTTTGGAGAAATTGGGAAC--------------------------------
-----------------------------------------------------TATATTTACGAG-------
------------------------------------------------------------------------
------------------------------------------------------------------------
----------------------GGTTAACGGACTCATAAAATCAGGTGCAATGAAAGTTGATGATCGACCCA
TTTGGTATGATGTGTACCGGGCGTTTCCACCTGAATCAGAGCCACATTATGCAAAG---CCGTCACAA----
--TCGCTGAAAATACCAGATATATTTTACCCAGAAGATACATTCAGAGCTACGTTTCA---CAAAGAGAC--
-TCGTGGTCAATT------GCCACCAATCAATT----TACAAGAGACTCAACA-----AAACCAAAATGTTA
CTAATATAGCTATAAATATGGTAGCTATTGATCCATCACTTTCCGTAAACCAGGTGATTGATAATTTG----
--------------AAAAAGACTAATGTTTTGCAAGATTACAAAACTTCATCTA-AAAAAACATCCC-----
------------------------------------------------------------------------
---------------------------------------CTATGATAAA--------TGATAATACAAACAA
ACCTGATGTTGATAAAACCAATGATCATACAAAAGAAACAAATGTTCAAAGTAGT-----------------
------------------------------------------------------------------------
------------------------------------------------------------------------
------------------------------------------------------------------------
------------------------------------------------------------------------
------------------------------------------------------------------------
------------------------------------------------------------------------
------------------------------------------------------------------------
------------------------------------------------------------------------
------------------------------------------------------------------------
------------------------------------------------------------------------
------------------------------------------------------------------------
----------------
>Myzus_persciae_genotype_O/1-123677
ATGGAAAGATTGCAAACATGGTTTGTCCGCAAGGACAAACTAAGCCTGCCACTGTGGCGGACTATGTCGACA
AAATGTTACATGGCGTTCAGTGCCCTCAGTGCTGGAGCCACAGTCATAACAT------TTTTTTTGATATAC
TGGTTCTGTGGCGG----ATTACTGGC---------ACT----------ATCATTTCTGCTT-ATGAGTATT
GTCGGGTTTGTT------------TACCATTCGGAAGACTACTTATTATATTATCCAGACCT---ACCTGAT
CACTCTCGTATTTTTGTACCTCAACCATCAATGTATGGTCTACCATAT---GAGAACATATTCATCAAAAGT
TTAGATGGCACACGTTTACACTTATTCTTGAT---TAAACAACCAGGGGATTTTTCTAAGATGGTGCCAACT
ATTTTATTCTTGCACGGGAATGCAGGGAACATGGGCCATAGAT----TAACCAATGTAGTGGGCTTCTATAA
TGAGTTGAGGTGCAACATAGTAATGCTGGAATATCGTGGGTATGGATTGTCA---CAAGGATCACCTTCAGA
AAGAGGGTTCTACATGGATGCAAGTGCTGCAATAGACTTTATTTTAACTCGTAATGATCTAAATCTTGGTCG
AATTATAGTATTTGGACGTTCGTTAGGTGGTGCAGTTGCCATTGATTTAGCTGCTCGGTTAGAATATACCCA
AAA-----AATCTGGTGT-GTAATTGTTGAGAATACATTTACATGTATACCAGATATGGCAACAGAACTTAT
GTC-TTCTGAACTTTTAAAAT----ACATCCCTTTATTTTTATACAAGA-ATAAGTATATGTCCAAT--TGG
AAAATGGGCAAACTGC---AAGT---ACCAATATTATTTGTTTCGGGCGAAGAAGATACATTAGTTCCTCCA
TCAATGATGACAAATTTATTTGATGCTTATT---GTGGCCCTCTAAAACAGATTGTACGATTTAGAAGAGGT
TCCCATAATACTACATGGAACTGTCCAGGTTATTACCGGAAGATTAGAAAATTTTT----AAAGATCACAGC
AAAACACAGACCTACCGCTGAAGATCTCCATTGTGTCATCAAAATTGTT-----------------------
--------------------NNNNNNNNNNNNNNNNNNNNNNNNNNNNNNNNNNNNNNNNNNNNNNNNNNNN
NNNNNNNNNNNNNNNNNNNNNNNNNNNNNNNNNNNNNNNNNNNNNNNNNNNNNNNNNNNNNNNNNNNNNNNN
NNNNNNNNNNNNNNNNNNNNNNNNNNNNNNNNNNNNNNNNNNNNNNNNNNNNNNNNNNNNNNNNNNNNNNNN
NNNNNNNNNNNNNNNNNNNNNNNNNNNNNNNNNNNNNNNNNNNNNNNNNNNNNNNNNNNNNNNNNNNNNNNN
NNNNNNNNNNNNNNNNNNNNNNNNNNNNNNNNNNNNNNNNNNNNNNNNNNNNNNNNNNNNNNNNNNNNNNNN
NNNNNNNNNNNNNNNNNNNNNNNNNNNNNNNNNNNNNNNNNNNNNNNNNNNNNNNNNNNNNNNNNNNNNNNN
NNNNNNNNNNNNNNNNNNNNNNNNNNNNNNNNNNNNNNNNNNNNNNNNNNNNNNNNNNNNNNNNNNNNNNNN
NNNNNNNNNNNNNNNNNNNNNNNNNNNNNNNNNNNNNNNNNNNNNNNNNNNNNNNNNNNNNNNNNNNNNNNN
NNNNNNNNNNNNNNNNNNNNNNNNNNNNNNNNNNNNNNNNNNNNNNNNNNNNNNNNNNNNNNNNNNNNNNNN
NNNNNNNNNNNNNNNNNNNNNNNNNNNNNNNNNNNNNNNNNNNNNNNNNNNNNNNNNNNNNNNNNNNNNNNN
NNNNNNNNNNNNNNNNNNNNNNNNNNNNNNNNNNNNNNNNNNNNNNNNNNNNNNNNNNNNNNNNNNNNNNNN
NNNNNNNNNNNNNNNNNNNNNNNNNNNNNNNNNNNNNNNNNNNNNNNNNNNNNNNNNNNNNNNNNNNNNNNN
NNNNNNNNNNNNNNNNNNNNNNNNNNNNNNNNNNNNNNNNNNNNNNNNNNNNNNNNNNNNNNNNNNNNNNNN
NNNNNNNNNNNNNNNNNNNNNNNNNNNNNNNNNNNNNNNNNNNNNNNNNNNNNNNNNNNNNNNNNNNNNNNN
NNNNNNNNNNNNNNNNNNNNNNNNNNNNNNNNNNNNNNNNNNNNNNNNNNNNNNNNNNNNNNNNNNNNNNNN
NNNNNNNNNNNNNNNNNNNNNNNNNNNNNNNNNNNNNNNNNNNNNNNNNNNNNNNNNNNNNNNNNNNNNNNN
NNNNNNNNNNNNNNNNNNNNNNNNNNNNNNNNNNNNNNNNNNNNNNNNNNNNNNNNNNNNNNNNNNNNNNNN
NNNNNNNNNNNNNNNNNNNNNNNNNNNNNNNNNNNNNNNNNNNNNNNNNNNNNNNNNNNNNNNNNNNNNNNN
NNNNNNNNNNNNNNNNNNNNNNNNNNNNNNNNNNNNNNNNNNNNNNNNNNNNNNNNNNNNNNNNNNNNNNNN
NNNNNNNNNNNNNNNNNNNNNNNNNNNNNNNNNNNNNNNNNNNNNNNNNNNNNNNNNNNNNNNNNNNNNNNN
NNNNNNNNNNNNNNNNNNNNNNNNNNNNNNNNNNNNNNNNNNNNNNNNNNNNNNNNNNNNNNNNNNNNNNNN
NNNNNNNNNNNNNNNNNNNNNNNNNNNNNNNNNNNNNNNNNNNNNNNNNNNNNNNNNNNNNNNNNNNNNNNN
NNNNNNNNNNNNNNNNNNNNNNNNNNNNNNNNNNNNNNNNNNNNNNNNNNNNNNNNNNNNNNNNNNNNNNNN
NNNNNNNNNNNNNNNNNNNNNNNNNNNNNNNNNNNNNNNNNNNNNNNNNNNNNNNNNNNNNNNNNNNNNNNN
NNNNNNNNNNNNNNNNNNNNNNNNNNNNNNNNNNNNNNNNNNNNNNNNNNNNNNNNNNNNNNNNNNNNNNNN
NNNNNNNNNNNNNNNNNNNNNNNNNNNNNNNNNNNNNNNNNNNNNNNNNNNNNNNNNNNNNNNNNNNNNNNN
NNNNNNNNNNNNNNNNNNNNNNNNNNNNNNNNNNNNNNNNNNNNNNNNNNNNNNNNNNNNNNNNNNNNNNNN
NNNNNNNNNNNNNNNNNNNNNNNNNNNNNNNNNNNNNNNNNNNNNNNNNNNNNNNNNNNNNNNNNNNNNNNN
NNNNNNNNNNNNNNNNNNNNNNNNNNNNNNNNNNNNNNNNNNNNNNNNNNNNNN---------ATGGCAAAT
CAATATAAAGGATGTTGTGTGTCCATTAATTGTGTGGATGGTTCAG---TCGTTCAAGGTGAAGTGAGCGGT
ATGTCGGATGACAATGAAACTCTAATCCTAAAACGACCGTTTAAAAATGGTATACCAC------ATACAGAA
AAAGAAATTCGTTTAAAAGCATCGATGATAGAGAACCTAAAGAT----------------------------
--------------------------------------TATAAAAGCACAACTAGAAAATGAACCAGTTATC
AA----------------------------------------------------------------------
------------------------------------------------------------------------
------------------------------------------------------------------------
------------------------------------------------------------------------
------------------------------------------------------------------------
------------------------------------------------------------------------
-----------------------------------------------------------TAATAGCCAAGTA
GCCAAAAATATTAAAAAAAGTGTCCCTGTACCTAAACCAAACAATGTCAAGCAAAAGAATAAAGCAAAAAAT
GCTCCAAATTCTGAACCTGAACAACCACCACAGAATTTTACAAA------TCATAAAGAACGA---------
---------------------------------AATGATGCCTGTTTTGGTGTATCACTTGATACAATTGTC
AAA---GAAGA---TTTTGATTTTGAAAAAAATTTAGCTTTATTCAACAAAAAAGCCTTTTATAATAAAATT
CATAAAAAA---------------------CCAGATCTTGTTCCACATGAAAAAGTTTCGAATAAA------
-----------------TATAAACATACTGAAAATGTAT---TACATTCTACTCCA------GTCAAATTTA
GACAAGTTACAG--------TTCCT---------TCTCCTGCTATCAATGAATATATAACGGATGATGGACT
--AGTTGTTCCAAGTATAACGTCAGAATTACGATGGAAATTATTTAATCTAGTTGAAGAAAATGGTTTA---
ACAACAGGACGTCAAAATGAGATAATTGGGCGAGCTGCTACTGAAATGGTGTTGCAACTTTTGGGAGGAGGT
TATAGATTTAATCCCAGAAATGAACACCAATGG---CCTAGAGTAGTGGTTTTATGTGGACCTAA-------
--TCGATCAGGTGCAATGGGTGTGAATTGTGCGAGACAATTAAGCAGTTATGGTGTCCATACTGTAGTTGTA
CTTTCTGAACCAGGATTGTATACTCCACAG------------TTGGCTAATGAAATGGCTTTATATCAATTT
ACAACT------GGTACCCTT--ATTACTAGTGCAGCA------GAGTTGCACGGCTTATTAGATCCAGATT
TTGTTGTAGTATCTTTGGCTGATGAACA------------------------AACTGATACTGTGTCCCGGA
ACATTACTAACTGGGCTAAA---TCAGTTAGATCACCATTAATGGCCATTGATCC--TCCA----TCA----
--------CAAGGT--ACACCTTC-----AGTAGTAGTGAAATATTCTCTAGTAC-CTGCTTTAC-CTTTA-
-------------------------------------------------------TCTTACAG---------
-TGAAT-------------------------CA-AATGGT----------AAAATTTATCTTTGTAATATGG
GTATACCTACTCAAGTATTTCATCTAGCTGGAATCC---AGTATAAATCACCATTTGGTTCTAAATCTGTAA
TACCCTTAC----ACAATAATGAG---------------ATGGCGGCATCTTGCAACAAGAATACGGCGAAC
GCTGGCGGACTCGTCCAGGTGGAAAGCCCGAACGTTCAATACTCCAAAGAGTTCATCGAGTCCACCGTCGAT
TATCCCATCAACTACGCCGTAAAGGAGAAGGACACGATTGT------------GATTAAGCCCACCATTACT
AAACTCAAGATTCGAACAAAGAGAGAAGTGCCAAAAACTGGATTAATGTTGGTTGGCTTAGGTGGCAACAAT
GGTTCTACCTTAGTGGCGGGCCTCATTGCAAATAAATATGGCATAACATGG---GAAACAAAGTCAGGCGTT
AAGACTCCAAATTGGTTTGGTTCAATAACGCAATCTTCAACTATTCGTGTTGGTATGGATACAACTGGCAAA
GATGTATACGTACCATTAAAAAACCTAGTACCCATGATTAACCCCAATGACATAGAGATTGACGGTTGGGAC
ATTTCCTGCATGG-ACTTAGGTC-AAGCTA-TGAAAAGAGCAGAAGTGTTGGACATAGATTTGCAAAACAAG
TTGATGAATAAAATGTCTGAAATTATTCCAAGACCATCAATTTATATACCAGAATTCATTGCAGCCAATCAA
ACAAATCGTGCAGATAATGTTATTAAAATGGAAAA---AAAATCAGAAGCATTAGATCAAATCAGGACAGAT
ATTAGAGATTTTAAGCAATGCAAAGAACTGGATCAGGTGATTGTAATATGGACTGCCAATACAGAACGTTTT
AGTGAAGAGATTGAAGGACTTAATGATACATCAGACAATCTTTTAAGATCAATTTGCAAGAATGAATCAGAA
ATATCACCATCTACTTTATTTGCTGTTGCTTCCATTTTAGAAGGATGTACTTATATAAATGGATCACCATCA
AACACTTTTGTCAAAGGTGTAGTAGAACTAGCTGAAAAATGGTGTGTACATATTGCTGGTGATGATTTCAAA
TCGGGTCAAACAAAGTTGAAGTCAGTACTTGTAGATTTTCTAGTTACTGCTGGCATAAAACCAGTGTCTATT
GTGAGCTATAATCATTTGGGAAACAATGACGGTAAAAATTTGTCAGCACCTCAACAGTTTCGTTCAAAAGAG
ATTTCTAAAAGCAATGTAGTCGATGACGTTGTTCAATCGAACAGCATTCTTTACAAACCAAA----TGAGAC
ACCTGATCACTGTGTAGTTATTAAGTATGTGCCATACGTCAAAGACTCCAAAAGGGCATTGGATGAATACAC
ATCAGAAATATTCATGAATGGAATAAATACATTAGTCATACATAATACATGTGAAGATTCATTATTGGCATC
TCCTCTTATATTGGATTTACTTATACTTGCGGACGTCTTTAACAGAATTGAAAT------TGGATCAGATAA
ATCA------------------GATTACACACCTTTGCATCCAGTCTTCACTGCTATGTCGTACTTACTTAA
AGCCCCTGTTGTACCAAAAGGAGCTCCAATAATAAATTCTCTCTTCCGCCAGAGAGCATGTATTGAAAACAT
ACTCAGAGCATGTTTGGGCTTACCTGCTGAGAACAACATGTTATTGGAACACATGTTACCAGCTAAGGTGTT
TGTAGATTTTGAAAAAGATCAGAAAAAACAGACTTGTAAA--------------------------------
------------------------------------------------------------------------
------------------------------------------------------------------------
------------------------------------------------------------------------
------------------------------------------------------------------------
------------------------------------------------------------------------
------------------------------------------------------------------------
------------------------------------------------------------------------
------------------------------------------------------------------------
------------------------------------------------------------------------
------------------------------------------------------------------------
------------------------------------------------------------------------
------------------------------------------------------------------------
-------------------------------------ATGTCATGTTTATTTAATAAATTTGGGTCAAGCTG
GAAACCAAACCATCTAATATTCAAGACTTGTAGACCTA---AGTCAACCATTAGAGATAAATTCCGTGAGAT
AGTTCAAAGTGGCCCGGACT-----TGTCAGATTTTATAAATGAAACACCTATAA-----------------
----CATCAAAAAACTAT------AGTGGTAAATTGCGTCGAGCAAAAGGTGAAGAAGATAGATTGCGTTTA
CCTCCTTGGCTTAAAACTAAAATACCAACTGGGGAAAATTTTTCAAAAATAAAAGAACAGCTGCGTGACTTA
AACTTGCATACAGTTTGTGAGGAAGCTCGATGCCCAAACATTGGTGAATGTTGGGGTGGAGGTAAACATGGC
ACAGCTACCGCAACAATAATGCTATTGGGTGACACTTGTACTAGGGGATGTCGATTTTGTTCAGTCAAAACA
TCTCGAGCACCACCACCTCCAGATCCCAACGAACCAGTTAACACAGCAAAAGCTATTGCATCATGGGGACTT
GATTATATCGTGTTAACATCAGTTGATCGTGATGATTTGGAAGATGGTGGATCTGCCCATTTTGC-TGAAAC
TGTAGTTGAAATAAAACATCGTAATCCTAATATAATGATTGAGTGCTTGGTACCAGATTTTCGGGGATCAGC
AGATAATGTTAAAACTATTGTTGATTCCGGTTTAGATGTTTTTGCTCATAATATTGAAACTGTTGAAAAGCT
AACACCATTTGTTAGAGATCGAAGAGCAAATTATAGACAAACTATGTCAGTGTTACATAAGGCCAAAGAATT
TAATCCACAACTCATAACTAAATCATCTATAATGCTGGGTCTTGGTGAAACTGATGAGCAAATTGAACAAAC
ATTTAAAGATCTAAAAGAATCATTAGTGGATTGTGTTACACTCGGACAATACATGCAACCTACAAAACGACA
TTTAAAAGTAGTAGAATATGTCACTCCTGAAAAGTTTAAACATTGGCAAGAGGTTGGCGATAAAATGGGATT
TTTGTATACAGCAAGTGGTCCACTTGTAAGGAGTTCGTACAAAGCTGGTGAATTCTTTATTGGCAATGTATT
A---AAAAAACG------TAAAGAAGCACAAGAGACTAAAAATTCTGACAAAACT-----------------
--------------------ATGATTGGCCCTTTAATAAAAGCGGCTTTCATCACCACCGTTTTGATTTGTG
GGGTACATTGCGAACGATACAT------------------------------AGGTTGCTTATTTAACCGTA
ATGTTTGTAATCAACGCGAATTGTGCTTTGATGATCATGCATTTGGCAAATGCATTTCAAATTATGATAATG
GAGCTGAAGAATACACGTACAAATTAATAATGAATAACCTCATGATTCTGCGGGAAGATATGAAATTCCTCT
ACTACAATGGTTATAGTTGGCCGCATCCTTTTACACAATGCGTACTTCAACATCGATTGAAATTGATAAGAT
ATAGCTTACCACCAGTAGACAATTCGATTTGTAATCAATATTTAAGAGCCGTTGACGGTAGACAAAATGATG
ATGGAGATTTTGCGGACTACTACAAACAACCTGATGTGTATGTTGGTCCTGAAGATATTGGTCGAGGTCGTG
AATACTATCCTGATATAGATTATGACTATCGTCGAAATATTATCAACCGAAATAGACTTCAAGGAACTCCTT
TGTATTTACCGTGGATGCCAGGTTCTAAACAACA------ACAGTACGAAGAAGATCCAAGTGCATTAGTAT
ATGGTCAACCAAGATTCCGCCCGGATTACAATACGCCAGAAGGATTTAGAGCAGGCGAAGAAATGAAGGATA
AGATGGACGATGAGTGGAAAAAATTGAGACAAATGGACATGCTATCAAAGGGTTTAGACAATTCGAATAAAG
CTTACACGGAAGGTGGTTTAGTATTCTTGCCGAAAAA---------------GGGAGCTAATGGTGAGGAGG
ATGAAGTAATGTTTAGTGATTTCATTAATAATTATGATTCGGAATCGGGTTGGGCTGGATTCAAAAGACCCG
AACGATTGGACGTAAAAAAGCCAGGACCATTCTTTAAATTAAATAATTTTGTAAAAAATGACGATGGGAGTG
AACCAAAATCAACCGAGGATATAACGAAAACAGTTGATGCAACAACTTTGTTAGGAACAAACCGAAAAATGA
ATTCAGAGGATATTAAACC-----------------------------------------------------
------------------------------------------------------------------------
-------AACTGACCCCAAGACATCAACGAAACTAACTCAAGATGATTTTAAAACCATTTACGTGAGCAAAA
TAACACCAGAAGAAGAAAAATATGGACAGAAAAAAGAAAAGACTAAGGATAAAATGGATGACACGGATGATG
ATAATTATGAAGTGGTCGACACTTCTTATGTTTGCATCCGACTAAAAGACAA---GATAAGTAATCCGGATA
GAGGAGACAAGTTACTTAAAACGCTTGCAAATCTTATTAACGTTGAATTTAAATCTATGGTGA---------
ATGCTCGTTTTGACGAATCCGAGATTACATTCCAAATACTCCCAAGCGCTGGA------ATTAACGTAACAG
AAATAGTGAAAAAAATAGAAGCAATGAAGA---------GCAAATTCGCAAAGAGAACGGGTTATACTATTG
ATTTTGTGAACATTGGAGACAAGGCCAAGACACCATCGGTGATGATGAGTTCTACTTACGAAGACAGCAAAA
ATTTTGAATGGA----------------------------------TTTTCATGTCCGTCGCAGCTGTGTGC
GCGGTAGTAGCATCAGCTGCGGC----------GTTATTAATAATTAGAAGACATTCAAGATATAAAAACAA
ATTTGAAGGATTGATTGGTAG---------TGGTGCGGAAGTCAGCAAAGATTA--TCAGGAATTATGCCGA
GCACGAATGTCGAATAAGAAAGAAGAACCGAAT---------------------------------------
---GCCGCGTCCCAGAGAATAGCAAGTTTGTCAAAAGATCCAG--------------ACAACAGTCCTTCTT
CAAGGTCAAGCACGTCTT---------CGTGGGGAGAGGAACCAG---TCTTATCAAACATGGATATATCTA
CCGGACACATGGTTTTGGC------GTATATGGAAGATCATCTGAACAA---CAAGA----------ACCGA
TTGGACAGCGAATGGGCAGCGTTATGCGC----ATACGAGGCGGAACCGTGCGCGG----TGAACGTCGCAA
GAAAGCCGGA------------CAACGCGAAGAAGAATCGTTA---CATCAACGCACTGCCATACGATCATG
CCAGAGTCGTGATCAACGAG---TACGCCAAC---ATGAACAACTCGGACTACATAAACGCATCCACAATAA
CCGACCATGATCCGCGTAACCCGGCATACATTGCGACACAAGGACCGTTAGCCGAGACCTCGGCGGACTTTT
GGCAAATGGTGTGGGAACAAGGGTGCGTGGTGATCGTCATGTTGACTAGACTGGTCGAGAACGACGTGGTGC
TGTGCCACCGTTATTGGCCG------GAAGAAGGATCGGAACTCTATCACA-------------T-ATACGA
GGTGCATTTGGTGAG--CGAACAC-ATATGGTGCGACGATTACTTGGTAAGGAGCTTTTATTTGAAGAATTT
GAAAACCGGAGAGACCAGGACCGTTACTCAGTTCCACTTCTTGACATGGCCGGATGGAGGCGTACCGAACAC
CACCAAAGCTCTTCTGGAATTCC-----GCAGGAAAGT---------AAACAAGTCGTTCCGTGGC---AGA
TCTTGTCCTATTGTCGTGCATTGCAGCGATGGTGTTAGTCGTACTGGTTCGTATTGCCTATTGGACATGGTG
CTAAATCGTATGGCAAAAGGAGCTAAGGAGATCGATATAGCTGCTACCCTGGAGCACATTCGGGATCAGCGT
TCGGGTGCGGTGGCGACTAAGGCGCAATTCCAAATGGTTCTGGCCGCCGTGGCCGAAGAAGTGCAAGCCATA
TTGAAAGCTTTGCCCCAGCAACAGACACCTCAACCTTTACCTCCGCCTCCACCACCAGCCCAACAT------
------------------------------ATGACGGATACAAATCTTGAAAACATTATCACCCGAGGTGAT
TATTTAAT-TATTAACAAAAACGAAACTTATTTAATTCATCAAATATCGAA------CAAAGCCATATTGAA
GTTAGGCCGCG---ATGTC------------TTTGATCTAAAAGCGGCCATTGGACAACCATTCTCATCTAC
CTTCAAACTAGAACC---------AATGCCAGAGAAAAAAAGA------------CATTACACTCTAGTAAT
ATGTAACGATAAT--------------------------------CAGGCGCGTAACCAATGGTCAACGAA-
------------------TGGTTCTGGCACCGATAACAAACTCATAACTGATGATAGTTCATCTCAGTTGTT
GAGCACTGATGAAATAATAGCATTGAAAGAA--AGTGGA---------GAAAGCGGGCAG---AATATTGTA
GAACGT-TTGTTAGAAAACAGCAAAACAT------TTCAGCTAAAAACTGAA---TATGCTCAAGAA-AAA-
-------TACCT------GAAAAAAAAAGCCA---GAAAAT-ACTGT------GATTACTTAACTATATTTA
AACCT----TCAATACGGCTTATTAC-AGATGTAT----------TATACAA----------ACAACAAACA
CTTC------CTAAAACTATACCTATTAGGTTTG----------ATACATTAGCT-CAGATATTATGCCGTG
TGAATTTGGATCCTGGT------GGC---AAGTATTTGTTGT-AC------GAGAATGGAAGTCAAGGGTTA
TTACAAGCTGCACTTCTTAACC---------AACTGCACGATAATG------GGTGCCTTGTA---CACATA
TTCTCTTCGACATCTGAACA---GAATGCATTAAG-------AG-------CAGTG--AAGGC-T------A
TGAATTTT---TCTGAAACTAAAATAAAACAAAT-------------GTTAACTGTA---------AG----
----TTTGGATGA-----------AATATTGAATACAAAAAA------------------TGAAGACAATG-
------------------------------------------------------------------------
-----------------------------------------------------------------TTCCAGC
AGAAAATGATGAGGAAGATGTTCCCAACTGTCCAGATGAGAAAAAAAGAAAAAGTGATGAAGCATATACGCA
AATTAAGAAAAAACATCGGCCA--------------------------------------------------
------------------------------------------------------------------------
-------------------------ATAACAAGTACAGATGGTTTAAATTTTATAAAATCAAATAAATTTGA
TGGTTTAATTGTAGTCTG---CAGAGAGGAACCAACTGAATTTGTTAAGACACTTTTACCATATTTATCTTT
GTCAA---------GACCTTTTGTCATTTATTCAGCATATAGAGAAGTGTTA-GTTACTATGTATGCTGAAT
TCAAGATGAGAAGAGA---TGTAGTGTTTCTCCGACTGACCGATAATTTCATGAGATACCATCAAGTCCTTC
CAAATAGA-ACACATCCTGATGTTACAATGGACGACGGAGGTGGTTTTTTGTTTTCTGGATTATTTGTTGCT
GGGAATAAA---------------------------------------------------------------
------------------------------------------------------------------------
------------------------------------------------------------------------
---ATGGCCGTTAAAATGGCCGCTAGTGATGCTGGTGGTGTTGTTGCATCAGCTACAGCATCCGATTGGGAT
ACTAGAGAGTCAATGCGTCAGCGCG-AATTAGATGAAGCCAGGGCACGAGCAACACAA--------ATGGAG
----AAAACAATGCG-ATGGTGGTCTGA-------TTGTACCGCTA------ACTGGCGTGAAAAATGGAGC
AAGG--------------TGAGAAATGAAAGAAACAAAGCT--------CGAGAAGAAGCTAAGATGCTCAA
AGATAACTTAG---AACATGTACTAAAAGAAAACAGTAATATAAAAAGAGAAA---AGCAAAATCTTGAGCA
ACAGAATGAATGTTTGCGCAAAGAATTAGA----------------------AAAAGTCAATCTGATTCTAT
TGAAACATGCAGGACAATGGGATTCTCAACTGGTTGATGCATTGGAAAATGGTATTTCTGATCCAGATACTT
GCTGTAGTTCATCATCTATACCTCAGCCATCGATTGTGAGTGACTCAGGTATTGAAGA--------------
------------------------------------------------------------------------
------------------------------------------------------------------------
------------------------------------------------------------------------
------------------------------------------------------------------------
------------------------------------------------------------------------
-------------------------------------ATATGTTCTACAAGAGGCGGTTCCCAAACATGCAG
TTGAACTGTTCAATCAAACAACTTCTCCCATTAAATCACCAATTCCTAATACAACCTTATCTGACGAAGTAG
TCGATAAACTTGAAAAGAATTTGGAAAATCTGTTGGAAAGCACTCAACAAGATTTAAATAATTTACATAGTC
AGTTGTCAGGTACAGATAGTGTTAA-------------ATCAGAATGTCAAACTTGTCAAGACAATCAGGTT
ATTACAAACAAACGTTTGGAAGACTTAAGAATA---------------------------------------
---------------------CAGCTAGAACACTTGCAATCTG---------AGAA--TGAAATTGAATGGA
GT--AAAAGAGA-------ACAACTTGAAAGTGAAA----TGAT-------------------GAACTTGGA
AAGAATCA---ATA-----AGCAATTAAAATCTGAATTGAACG-------------ACACACTAGACAAATT
GCAGAAACAGAGTAAACCCGAATCATTAT---------CAGACACAAAATATAGA--TTATTGCAA--GAAG
AGTTGGCCGATAAAAATA------------------------TTGAG--------TTAGCCAATTTAAAACA
C----------------------ATTCTATCCAAACAAAA---------GAAAATGT---------------
GTGTTGACCAAAGTGCTGAGTCA------GCACA------TTTAGTGAGGCGGGG---TGAGCAATATGAG-
--------AATGAAGT-TA--AACGTTTA---AGAAGCCGAGTAG-------AAG------------AATTA
AAAAGAGA------GTTA-------------------GCTACAACAGAAGA---------AGATTATGATAC
TGCTTCTAAT-------------ACTATA-----AAGAAACTT------------CAAAGATTAAATGAAGA
TTTA------CAA---------------GAAAAGCT--------------TGATAGCTTACA----------
------GGCCGAATTAAAACATCAAAATATAAGAT-------------------------------------
------------------------------------------------------------------------
-----------------------------------TGACACGTTTAACAAGTCGAGTGTCTTCAGATGATTC
AAGTCATAGCGATGAAGAC-----------------------------------------------------
------------------------------------------------------------------------
------------------------------------------------------------------------
------------------------------------------------------------------------
------------------------------------------------------------------------
------------------------------------------------------------------------
------------------------------------------------------------------------
------------------------------------------------------------------------
------------------------------------------------------------------------
----------------------------------------------------------------ATGTCTGA
ATTAGATGAACATATATCCAAATTAAGCCATGAAGAAAGGATGGTTTCTACAGTTGCTGAAATTATTCAGAA
ATTGTTAATTGCG---CAAAAGGAAAACAGAGATGTAAACTTAAATAAGTT---------AAAATCTCAAAT
ATCATCAAAATATGGATTAAAATCATCTCCCCGACTTGTCGATATTATTTCAGCTGTTCCCAATGATGCTAA
AAAATTATTGTATCCAAAGTTAAAAGCAAAACCTGTCAGAACAGCTAGTGGAGTAGCAATTGTTGCAGTTAT
GTGTAAACCACATCGTTGTCCTCACATAAATATGACTGGAAATATATGTGTGTACTGTCCCGGTGGTCCAGA
TTCTGATTTTGAATATTCTACACAGTCATATACTGGCTATGAACCTACTTCAATGAGAGCTATTCGAGCACA
TTACAATCCATATGTTCAAACCCGCCATAGAGTTGAACAGCTTAAACAATTAGGCCATAATGTTGATAAGGT
TGAGTTCATAGTAATGGGAGGTACATTCATGAGTTTGCCCGAAGACTACCGGGATTATTTCATAAGGAATTT
GCATGATGCTTTATCGGGTCATACTAGTTCTAACGTTCGAGAA------GCTGTCAAATACTCGGAAAGAAG
TAATGTAAAATGCATTGGCATTACAATTGAAACTCGACCAGATTATTGTTTGAATAGACATTTGACTGACAT
GTTAAACTATGGCTGTACACGATTAGAGATTGGTGTTCAGTCTGTCTTTGAAGATGTTGCACGAGACACTAA
CAGAGGTCATACAGTTAAAGCAGTGTGTGAAACATTTAATCTTGCTAAAGATTGTGGTTTTAAAATTGTATC
ACACATGATGCCTGATTTACCTAATGTAGATTTAGAAAGAGACCTTCAACAG-TTTAAAGAATTTTTTGAAA
ATCCAGCTTTTCGTGTTGATGGATTAAAAATTTACCCTACTCTTGTAATGAGAGGCACTGGTTTATATGAAC
TGTGGCGTAGTGGACGATACCGAAGTTATTCACCATCTGAATTAGTTGATTTAATTGCTCATATTTTAAGTC
TTATTCCTCCGTGGACTCGTGTGTATAGAGTTCAAAGAGATATTCCAATGCCATTAGTTACATCTGGAGTTG
AACACGGGAATTTACGAGAACTAGCCTTAGCAAGAATGAAAGATCTTAACTTACAATGTCGTGATGTTCGAA
CTAGGGAAGTTGGAATTCAAGAAATACATAATAAAATTCGCCCATTTGAAATTGAATTGATACGTAGAGATT
ATGTTGCAAATAATGGATGGGAAACATTTTTATCATACGAAGACCCCGAACAAGATATTTTAATTGGTTTAT
TGAGGTTGCGCAAGTGTACTGA------TTCA---TTTAGACCTGAGTTAA---------AA------GGAA
GA---------------------GTTTC---------AATCATTAGAGAATTACATGTGTATGGTAGTGTAG
TTCCTGTTCGAG---CCAGAGATCCAACCAAATTTCAGCATCAAGGATTTGGTATGCTATTAATGGAAGAAG
CAGAAAGAATATCTTTAGAAGAACACAAGTCTACCAAGATAGCTGTTATATCAGGTGTTGGTACTAGAAACT
ATTATAAAAAACTTGGATACCAGTTAGATGGACCATATATGTCAAAACAATTG-------------------
------------------------------------------------------------------------
------------------------------------------------------------------------
-----ATGGTAAAAAAAAGGAAAAGTGTACTAAAATCTTCGACACAGGTTGTTGATTCACCAATGAAAGAAC
CAAGAATTATAAGAGGTAATCATTTAGAAAAGGCTCGCAACAGTTTAAATGAAGCTCTTGATGTTATTACAA
AGAAGG---------AGCAAAAAAAAGCCGATGATGTGACTGATAACGATGTATTAATTGT-----------
------------------------------------------------------------------------
--------------------------------------AGAAGAAAATGATACAAATAAGCGAATAAAGTTA
AGTGAA-----------------------------TCCAAGCA----A----------------GAAGTTAA
AGATTCATTGGTATTAAAATTACGAGATCGTA-GCATAGATTTAGCTTCTTTTACCAATAATTC---AGCAA
TGTACTCTATATGCCGAGCTTGGATAAAAAATGACCC-------------ATTATCAGCAAGA---------
-CAAGTAAAAAGTAAAAAATCTGAAAATCTGGAACGTTCGCTTA----------------------------
----------AAGTTGATAGTGAATCATCCACAATCGAAGATTATGTCTATAAGTTACCACCTCCTAAAAGT
A---GATCTGAAGATGAAACTGATGTAATTCGCAGAATACCTATAAATTTACCAAAGGACGTAGTAACCAAA
ATGGATATTAAAAATAATATTAAAGAAGTTCC------------------TACTGTCAGCGAATTACTTAAT
GAGCACAGAAAAAGATGGGTTTGTATACGACAGCAATGGATTAAATTCAGTAATGAA---AATGAATCCCGC
TACGCTATGTCAAAAAGCATTTTGAA---TTCAATGTTAAACAAAGATAATAATGTT---------------
---------------------------------ATGGATAACACTTGCACATATTGTCAGGATGTCATAGAC
AGTTTAACTGTAGTATGCTTGGAATGTTCAT------AC------TTTCAATTATGTCTGGCCTGTTATAGT
CATGGAGCAGAAATTGGAGATCATAAAAATAACCATGGATACAAGTTAAAAGGTCAAA--------------
-AATCACCTGGACAGTATTTAGTTACCAC---------------------------GGATGGATGGACTGGT
GATGAACTCATGCATATTTTAGACTTTGCTGAACAATATTCTTTTGGATGTTGGGATGAGTTACCAAAAAAC
ATAATTAATCGAACTCCTTCAGAAATAAAATTTCAATTTGCTAAATATTTTTTGGATGGTACGATTGGAAGA
CTAACATG---G------------------GGTACAATAAAGAAA------------CCACAATTAGAAGAT
CGTACA--------------------GTCCATTTCAAACTAAAT---------GAAT---------------
----CTGTTACTCATTTATCTGGATTATCTAAAGCTCAGTATGCTGAAATTGGATACAATCCAATAAGAGAT
GAATTTGAATTGGAAAATGATTTTGATAATAATGCAGA------------GGCTGTTTTAAGTATTA-----
-CATCAGAATGGAAT---GATTTTGGA-GATGATTATAATCTTGCATGTATCGATATGTATTGTGCACGGTT
ATATGAACGTGAATATGCCAAAGAAGTGGTTCATG-ATTATCAATTGATGGATAAATATTTTTT--------
-------CTCTAAAGATAAA-------------CC----------------CAAGCGCAGATTAACACCG--
-------GA-----------AGAAAGGAGTATAATAAGCATTGAAA------ATCAAATAAAAAAATTCAGC
CGATATTTAACTGAAGTTGAATTGTGGTCATTAAATATACGGCTGCAA------------------------
------------------------------------------------------------------------
CAAGAATATCTGCTAAAAAAACGGCGCGAAGAACTAATTTATTACAG---------------AAAAAATGGA
ATTACAAAATTATACGATATTG---------------------------TAAAATTTAATCTTTT-------
------------GCATTATAGCATGGTCGTAGATGAACAATCTGAACAGTCATCTTCTGATG----------
------------------------------------------------------------------------
--------------TTCTAACACCGGCCCCTATCAAACGTGGGGAAAAGAAAAGGAAAAAAAGGA-------
------------------------------------------------------------------------
------------------------------------------------------AACGACCTAAATTATTCC
ATAAGAAAAATCATGT--------------------------------------------------------
------------------------------------------------------------------------
------------------------------------------------------------------------
------------------TTATCATCGTACGCCTCAATATATTGCTGCTCTCAATAGAGTATTGACTCAAAA
TAAT----GAAACTGAAGATAATTCTGAT-------------------------------------------
------------------------------------------------------------------------
--------------------------------------------------------------ATGTAT----
--------GAATCTGTAAAAAAGTTTGTT-----------------------------------------TC
ACGACAC------AAACGTAA-ATTAATAATCAGCAGTGCATTAT------------TTTGTA---GTACTG
CGTAT----GTA-GTTTAC-----------------ACTATTAAAAAGAAATTA----------GCAGAAAA
AAAAGA------------------------AAAAGAAAGTCGGGAATATCTGGAACGAAGTAGACG-TCAAC
A---GCACTA----TGAAGCTACAG-----AAAACACTT-CAAACCGT---ATGA----TAACTGAATT-TG
TTAAGCAACTTCA---------TGTTAAATATTTTTCC--AAAAATT---TACGCAT-TGAAAATA--TTAT
TGATAAATTGAAG---AA-----------------------GCA---AAAT---GATTTG------------
----GCACTTTGGG-----AAGAAATGA----------GAATATGTGT--TTTTACTAGAGCATG---CTTA
CTTG------TTTATGCTGAAAC-TATGTTGGTAATAACATTAAAAATTCAACT--CAATCTGCT--TGGAG
GTCTTGTATA---CAAA---------AG-----------TCTATCACAAGATT-------------------
--CACCTCCAATTTGTTCAAAAACTCAAGAA-------GATTATTTG---TTACATTTTAGTTATTTCAT--
-CGAAGATGGTATTCA--ACGTTTAGAAGAATATTTACAGAATAAAGTTATTAAATATGTACAGCAAGTTCC
TATTCAAGAACAATACAATTTACAGGAATTAGA---AAAACTATTTTTTCTCATTCAAACTGAAATTGCAAG
TGATAC------AGATAGTCCTTTTCGATGTATAGATTCATACATGTTA-----------------------
CACCAGATGCCACAAGTGCGAGAAGCTCTATTACAAGATATGGTAAATGAAACACGAGAATTATTGAAAAAT
GACGAGATAATTTC---AGTAGCTCGTTACTGCACATCTCATAGTTTTA-ATAAGTTAATGGATGCTATTAC
TGTAAATACACCTAATCGGTCAGTAAATTTACCCAC------------------------------------
------------------------------------------------------------------------
---------------TACTGTCAAAATGCCTTTTGCCAAGTGGTTACCAATTGTTGACAGATCGAC------
---------------------------------------------------------------------TAA
AGTGACGGAAAATGGAGACTGCACTTTAAAACAAAATGTTCACTTGGATGGAAAAGTCAAAGTGCTTAGCGC
AAATGTGTACGAGGCATTTTGCTCTGCT------------------------------------------AT
GACGAACTCCAACACTCAAAATATAATTAATCCGAAAAAAGTCTGTACAAAATTCTATTTATTTATGATTGT
TTTTTCATTTCTCAGTACAGAAGTTTACTCTGAATGGAACACCAGAGATTATATGAAACGCGAACATTCACT
GTTGAAACCATAC------CA--A---GGGTCTGGCATTACAGTAC---CAAACTGGGACTTTATGGGTTCT
ACTATAGT---GACTGACAAATATGTGCGATTAACACCAGATTTGCAAAGCAAGTCTGGTTCAATATGGAAC
TCATTACCTTGTTACATCAATAATTGGGAGTTACAAGTACAATTCAAAATCCATGGAAAAGGAAAAGACAGT
CTTCACGGTGATGGCATGGCTATTTGGTACACCCGAGAAAGAATGAAACATGGTCCAGTTTTTGGCAATAAA
GATTTATTTGAAGGGCTTGCTGTTATTATCGATACATATAGTAATCATAACGGAGAACATAATCACCAACAT
CCTTATATTTCATCAATGATTAACAATGGATCTTTGCAATATGATCATGACCGCGATGGAACCCATACAGAA
CTGGCAGGATGTGAAGTTAAAGTCAGAAATTTACCAACTGAAACTCATGTTTTAATAAGATATACTGGCAAT
ACTCTAACCGTCATGA--CAGACTTAGAA------GATAAAGCTGTATGGAAACCTTGTTTTTCTGTTGATG
GCGTTGAATTGCCGACTGGTTACTATTTTGGATTTTCTGCAGCAACGGGAGACCTGTCAGATAATCATGAAA
TTTTAGCTGTTCGCCTATATGAAGTGGA------------TTCTGATGA---------CCCTAATGAAGCTC
TTAAGGATCGTTCAAATA-TAATTCCGAATGCTAAAATATTCAGTCCACCAAGAGAACATATTGAA---GAT
ACAAAAAGTCCAAGTTGGAGTGGTTTAAAAATATTTTTTATTGTCTTATTCG---TTATTATTTTAATTGCT
GCTTTAATTGTTGGTGGTGTGTGGTATTGGGAGTACCAGCAAACTCAATCACATAAAACATTTTAC------
--------------------------ATGGCTCGCCACAGGAACATACGGACCACGCAATATTCCGATGATG
AATATTACGATGATGATGATTATTCAAATTCATTT------GAAGATGACTGTATTTCTCCAAGTGATGCTA
TTTATTTAATTAATCACAAATCCAAGTTTGATTCGGACCAA-------------------------------
------------------------------------------------------------------------
-----------------------------GACTTAACTGATGCCAAAGTAAATTCATGTTTACAAAGAGTAA
CAGAAGTTTTGGGCTTTGAA---CTTGCCAAGGATGTTGTAGCAGGACATTTGATTAATAATGAGTTTAACA
TTGATAAAACTGTTGATCAAATAATAAATTCAAAAATTAGTGGTACAAAAGTAAAGGACCAGCAACCTGCTG
AGGGAAGA----------------------------------------------------------------
------------------------------------------------------------------------
------------------------------------------------------------------------
------------------------------------------------------------------------
-----------------------------------------------------------------------T
TGAGTAGGCCTCCTTCTGTTGTTATTGC--------------------------------------------
-------------------TTCTTCATCAAAAAATAAAGACAACATTATTGTTGGTTTTGGAAATGCATCTA
TTTCAGGTTCAAAAAATAAGAACTTCATTGTTACACCTAAACAAACACCTTTTAGCACACCCATATGCTCAC
CAGCGGCCACACCTCGCAATCGATCTCCTCAAAATGCTCGTTTAGGATCACCACGCGTAGATCGCAAATTGA
ATTCGCCCAAGAGCAACAAAGTTAGAGAC------AATAAAGAATTATCAACATCCATTCACAAGGATCAAC
TTTATTTAATTATAATTGGTCATGTCGATGCAGGAAAAAGCACATT------AATGGGACATTTACTATATA
AATTAGGACATGTACAGCAGCGGACCATTCAAAAGTATGAGCATGAAAGTAGAAAGTTGGGTAAACAGAGTT
TTGTCTATGCTTGGGTATTAGATGAAACTGCTGAAGAAAGAAACCGTGGTATTACAATGGACGTAGGTCATT
TGAAATT---------TGAAACAAAAACTAAAGATGTTACTTTGCTAGATGCGCCCGGACATAAAGATTTTA
TACCAAATATGATTACAGGGGCTTCTCAGGCTGATGCAACTATGTTAGTTGTAGATGCAACTAAAGGAGAAT
TTGAAACTGGATTTGATAGTGGAGGGCAGACACGAGAGCATGCACTCTTAATCCGGTCTCTAGGAATTACTC
AACTCGGTGTTGCTGTAAATAAAATGGACACTGTTAACTGGTCTGAAGAACGATTTGTGGAGATCAAAACAA
AACTTGGACTGTTTT---TGAAACAAGCCGGTTATAAAGAATCTGATATTACATTTGTACCATGCTCTGGAT
TAAGCGGTGAAAATTTAGCTACAAAAGCAAATG------AATCATTACTTACCCGTTGGTATAAT---GGTC
CTTGTTTAATGGATGTTATTGATTCATTTAAACCACCAGAACGGGCAATTTCTAAGCCATTAA----GGTTA
TGTATTAGTGATGTTTTTAAAAGTTCA------GGATCAGG---ATTTTCAATTGTTGGACGAGTTGAAACG
GGACAGCTTAGAGTCGGCGATAAAGTTTTGGTACAACCACAGGGAGAAGTCGCCCAAATTAAGAGTATTGAA
ATA---GACGAATTGCCACAGCCGATTGGATTAGCTGGTGACTTTATCAGTGTTTCCCTTACTGG---TTAT
GATGCTCAAACTA---TTTACTCCGGTTGCGTTTTGTGTGACATTTCACTTCCAATACCAGTAACATCGGTA
TTAGAAGCACGTGTGGTTGTATTTAATGTCGACT---TCCCTATAGTTCGCGGGCATCAGGTTGTATTGCAC
TATCAAAGTTCATCAGAATCTGCGGTTGTTAGTAGACTTTTAGCAGAACTAAATAAAAGTACTGGTGAAGTC
ATCAAGAAGAATCCTCGAATGATAAAGAAAAATACACATGCTCTTATCAAAATAAATCTATCAAGGCCAATT
TGTGTAGAGGTATATTCAGACATCAGACAATTGGGTAGAGTGATGTTACGATCTGGTGGTACTACTATAGCA
GCTGGTCTTGTTACTAAAGTCAATTTTAATAAANNNNNNNNNNNNNNNNNNNNNNNNNNNNNNNNNNNNNNN
NNNNNNNNNNNNNNNNNNNNNNNNNNNNNNNNNNNNNNNNNNNNNNNNNNNNNNNNNNNNNNNNNNNNNNNN
NNNNNNNNNNNNNNNNNNNNNNNNNNNNNNNNNNNNNNNNNNNNNNNNNNNNNNNNNNNNNNNNNNNNNNNN
NNNNNNNNNNNNNNNNNNNNNNNNNNNNNNNNNNNNNNNNNNNNNNNNNNNNNNNNNNNNNNNNNNNNNNNN
NNNNNNNNNNNNNNNNNNNNNNNNNNNNNNNNNNNNNNNNNNNNNNNNNNNNNNNNNNNNNNNNNNNNNNNN
NNNNNNNNNNNNNNNNNNNNNNNNNNNNNNNNNNNNNNNNNNNNNNNNNNNNNNNNNNNNNNNNNNNNNNNN
NNNNNNNNNNNNNNNNNNNNNNNNNNNNNNNNNNNNNNNNNNNNNNNNNNNNNNNNNNNNNNNNNNNNNNNN
NNNNNNNNNNNNNNNNNNNNNNNNNNNNNNNNNNNNNNNNNNNNNNNNNNNNNNNNNNNNNNNNNNNNNNNN
NNNNNNNNNNNNNNNNNNNNNNNNNNNNNNNNNNNNNNNNNNNNNNNNNNNNNNNNNNNNNNNNNNNNNNNN
NNNNNNNNNNNNNNNNNNNNNNNNNNNNNNNNNNNNNNNNNNNNNNNNNNNNNNNNNNNNNNNNNNNNNNNN
NNNNNNNNNNNNNNNNNNNNNNNNNNNNNNNNNNNNNNNNNNNNNNNNNNNNNNNNNNNNNNNNNNNNNNNN
NNNNNNNNNNNNNNNNNNNNNNNNNNNNNNNNNNNNNNNNNNNNNNNNNNNNNNNNNNNNNNNNNNNNNNNN
NNNNNNNNNNNNNNNNNNNNNNNNNNNNNNNNNNNNNNNNNNNNNNNNNNNNNNNNNNNNNNNNNNNNNNNN
NNNNNNNNNNNNNNNNNNNNNNNNNNNNNNNNNNNNNNNNNNNNNNNNNNNNNNNNNNNNNNNNNNNNNNNN
NNNNNNNNNNNNNNNNNNNNNNNNNNNNNNNNNNNNNNNNNNNNNNNNNNNNNNNNNNNNNNNNNNNNNNNN
NNNNNNNNNNNNNNNNNNNNNNNNNNNNNNNNNNNNNNNNNNNNNNNNNNNNNNNNNNNNNNNNNNNNNNNN
NNNNNNNNNNNNNNNNNNNNNNNNNNNNNNNNNNNNNNNNNNNNNNNNNNNNNNNNNNNNNNNNNNNNNNNN
NNNNNNNNNNNNNNNNNNNNNNNNNNNNNNNNNNNNNNNNNNNNNNNNNNNNNNNNNNNNNNNNNNNNNNNN
NNNNNNNNNNNNNNNNNNNNNNNNNNNNNNNNNNNNNNNNNNNNNNNNNNNNNNNNNNNNNNNNNNNNNNNN
N-----------------------------------------------------------------------
------------------------------------------------------------------------
------------------------------------------------------------------------
------------------------------------------------------------------------
------------------------------------------------------------------------
------------------------------------------------------------------------
------------------------------------------------------------------------
------------------------------------------------------------------------
-------------------------------------------ATGTCTGTGGATCTAACACCGGTTGACGG
TAACAATGCACATACTCTTGATACAAATTTGATTGCATTAGCAATGCATAAACTATCAATCGACAACACAAA
TGTTACAGATGTTCTGACTGACTGCAATATTTATCTCACTAAATTGAACCGTTCTGATTTATTAAAATCGGC
TATCCTCATGGATTTAAATCTTATTTTTGATTGCTTGAATACTA------------------CAGATGAAAA
A------CAAATTGAAATGAGCTGTGCATTGCTCCAGAAACTTTTATCTGTTTTACAGCCAAATCATGCATT
TAATAAGTATTCA---------GCCAGCATTGAACGTTCTATACATCATCCAAATGATACAGTTAAATCTAC
AATTTTGTCACAGTTGGAAAAAATGTTGGCCAATGACAATAATGTGGACATCCAAGTGGATTTGGCATGTAC
------------------------------TATAGTTGACTGTTTAACAAGTAGTGATATGTCTGTTTCATA
CAATGCAGTAAAATGTCTTAAACAATTTCAAA---------------GTGTTGAAACCCTTTCATCAA----
-------TTCCTATATTATCAAAATTACAGACCATAATGGAAACG------------GATGCAAAAATACGT
ACACGTGTTTATGATATTTTAATTCATTGGGCT------AAGTCTGTGGATGCTTTAGCATTAATAAGTTCC
AAAGG---------TCTCT-TTACCAATTTGGTTAAAGACATTA------CCT---ATCCAGATGTAATGAT
GCAGATGGTTACTATACAAATGTTAATTCCTTTGAGCATCACTGAATATGGGTTCGATTATTTGAATTCTAT
TGGAATCATAAGTGGGTTGT--------ATCGTTTACTGAGCTCAAATCCAAAAGAATTGGAAG------AC
CCTGCTG---TTGTTATACTTAA---CCCTATTGTGTTGGAGTTTTTC--ATAAA---AGTT---ACTCAAG
TCAGACCACTCTTCATATTCACAACATATCCTAAAGTTTTTGTTGTAATTTACGAAGTGTTAAAAGAAGG--
----GGAT---GATTCACTAGTAGGCGTGGCTATAAATGCAATCACTACTTTGGCATCTTCTTGGGAGTGCA
A---AATTTTGTTA-----GATAATCCTTCAGCCAGTATGATCTTAAA--------------CTATGAAGGT
GATGAGGAATTAGATATTTGGAGTATATTTATCAT--TGAGTTGA----GTCGTATTGCTACTAGTACCAAA
ACTG---AATTAAA---------------AGCAGGA-GCTATTCA-AGCAATCACAAAGATTA------TTC
AAGTAGAGAATGGTGAA-------CTTTCTTCGAAAAA-------------------------TGATATGAT
CGAA-CGTACAAAAAAATGGTTC------------AAACAGT--TGAAAAA------------TAATCCATT
AAA--AAATATTGTCCATGCATCATGCATTGT------ACCA-TTTTTAAGTATACAGCAAGCTGGATTTGA
AATGTTCCAGTCACTGGCTGA--ACAACCATGGGG--------TCA--AGAAGAAATTAATCAATGTTCATT
ATTACTGGATCTTGTATTTAAGGACTGTCCAAAAGATCC------TATTCCAATCAAAGATTTGAAAAAAAT
GATTAT-TAAAACTCTATTAGAGTCT------------GATACTTCTAAAAATACTCTAAG---TGAAGAAC
TTTTATTAC---GAATTCAACATAGTGATGTTATAAAATCA-----AATGAACATGCACCTCAACCTGATGT
GTTG------GTGGAAAATATGTCCATT------ATGAGTCGCCGTCGAGTTCATGACGGTTACGAAGATGT
ATATGGTGCTGATCGAGGCTACAAAAAGCGTCGTCGTGGTGGTTCTGA---AAGTAATGATTTAGAAGATAG
ATTGGAAAGTCTTGTCCTTAAAGTTGGAGAAAATACTACTAGCACAATAGAAAGTAATTTAGAAGGTTTGGC
TAGTGTGCTAGATGGTGATATCCAAAACTTTAAGAAAAAAGTACTCAAATTATTAGT---AGAATGTGCAGT
TAATATGCCGGAAAAGTGTACAATTTATTCAACATTAGTTGGCTTATTAAATGCTAAAAATTATAATTTTGG
TGGTGAATTTGTAGAAAACATTGTACGTTCTTTTAAA-GATAGTTTAAAAAATAATT--GTTGGAATGAAGC
TAGAGTAGTTCTACGTTTCATTGGTGATTTGGTAAATTGTCATGTTGTGTCAGCTAGTTCATTTGTACAATT
AATGAGTAGTTTATTAGATGTTACTAAAGAAGATGGAGTTCCTAATGTACGCAAAGACTGGTATTGTTATGC
TGTTATGTCATGTTTACCGTGGGTTGGTAGAGAACTATATGAGAAAAGAGAATCACCTCTTGAAATGTTGTT
GACAACAATTGAGGTATATTTGAATAAGCGTCCAAAAAAGCATGTTAATATGCTGCGGATTTGGTCCACAGA
TGTACCTCATCCTCAAGAAGAGTACTTGGAATGCTTGTGGAATCAGGTAAAAAAACTGAAACACGACAGTTG
GACTGAAACCATTATACCAAGACCTTACTTGACATTTGACAATGTTTTGTGTGAAGCTCTTCAGCATAATTT
GCCATCCATTGTGCCACCCCCTCATCATAACGCTTGTGTATATCCAATGCCATGGGTTGTATACCGAATGTT
TGATTATACAGATGTTACTGA---TGGTCACATT---------ATGCCCGGTGCTCACTCTATTGAAAGATT
TTTAGTTGAAGAACATCTGCAACAGATAATTGATATGTCTTGCA------------AAAATAGAAAAGAATG
TGCAACTAATTTAATGAATTTTGTACACAAAAACAAAGTACCTCTAGAGTATTGTATTGTTGAAGTGGTATT
CAGTTTGATGTTTCACCAGCCCAAACCAAAGTATTTAGAAGTAATGTTTGGCTCTGTCTTTATTGAATTATC
TAAATTATCAACTAACACAATGCCGCTTGTATTGGCTCAGACAACCGAAATATTATACTCTCGTATAGAATC
TATGCATGTCTGTGCTTTTGATAGGTT----TGTATCATG--GTTTGCATACCATTTGAGTAATTTCAAATT
CAGTTGGTCCTGGCAAGAATG----G-GCAGAT--TGCTTAGC-ATTAGATCCAGAACACCCGAAACCAAAG
TTTGTGCGTGAAGTTCTTCAGAAAGCCATGAGACTATCATTTTATGAGCGTATGCGTGATATTGTGCCACCA
GATTTTGAACCATTATTACCAGAGAAACCGGAACCAAAGTTTAAATATG----CAATTGAAAAG------TC
CACATTACCTGGTCAGTTTTTATCAAACACATTACTAACTAAAATACGTAGCA---AGATAACTCCCGAAGA
TATAGTTGAAATATTAAAAGAACCTTTGATGTCGGCAAATGGAGAGATAATGGAACCAGCAGAC------AT
TGGCATCTCAAATCCAACAAAAATTGATGCTTTTGTGCAAACATTGTTGTTTATAGCCAGCAAATCATTTTC
CCATGCTTTTGCTGCAATCACAAAGTTCATTAGTGTATTTAAGGCTT---TAGGAGAAACTGATGATGGTCA
ATTGCAAATATTAAGGAGCACTTTTGATTTATGGAGTGCAGATCAGCAAATGCTAACTGTACTCATAGACAA
AATGTTAAAAACACAGATTATTGAATGCTCATCGGTGGCGAATTGGATATTCTCAAAAGAAATGATACCAGA
GTTTACCAAGCTGTATATTTGGGAGATATTGTCATTGACTATCAATAAGATGTCTAGACATGTGGATCGATT
GACCAGAGAGTTGAATGA-AGCTAG--AGAAAAGTTGCGCACAACAGCAGCGATA------TCAAATAGTTC
AGACGATAGTGATACTGAAACAGAAAAAGCTGAGGCTAAACCTCGACAATCAACAACTACATTTGGTGGTCA
AGCTGTTCCAATGGAAGTAGATGACAATGTTACCGAAGAAATGGTTGAACGTATGGAAGAGAAACTAGAAAT
GGCACAAGCTGATCAGAAAAATTTGTTTCTGATTGTTTTTCAGAGATTTATAATGATATTATCCGAACATTT
AGTAAAATGTGATACAGATGAT---AGACCGTTTGACACATACTGGTACAAATACACTATTGGACGACTACA
ACAAGTGTTTTTAGCTCATCATGAACAAGTGCAGAAATACAGCAGCACCCTAGAAGGATTACTTTTCACTCA
AGATCTTGACATTCATATCCTTGAAGTGTTCCATCAATTTTTAGCTCTTCGTTCT----ATGAAGATAAACG
AGAAAAATTTATCTGCATATTCAACATC---GACATCGCCAGTGGATAAAGAAGGATGGCTTTGCAAACGAG
GAGAACTTAACAAAGGCTACCAAAAAAGATGGTTTGTTCTTAAAGGCAATTTGCTTTTTTATTTTGACAGGA
AAAGTGATAAGGAACCGCTCGGCG-TTGTCATATTGGAA-----GGATGTAGC-ATTGAG-TTGGCTGAAAA
TG------AT---GATCAGTTCAGTTTTAAAATTATTTTTCATGGTCCCAATAATAGGAGTTATATATTGGG
AGCCGATAGCCAGGAATCAATGGAGCAGTGGATGAAGTCGTTGGCTTGTGCCAGTTATG-ATTACATGAAAT
TTATGGTAGCTGATTTACAAAGACAACTCAAAGAAC---------------TAG---------AAGAATCAC
CTGTTCG------------------------------------AGTAACTCTTCAAGTACCAAATAACCAAG
CAACTCAAAACAAAGAATCTAGTGTACAATCATCACCTCAGCCACCTCCCAG--------------------
-------------AGGTCGCAATAATCCTTTC---AATAAGCC-----------------------------
------------------------------------------------------------------------
------------------------------------------------------------------------
------------------------------------------------------------------------
----------------------------------AGTGAATAGTCATCAATCTCCTCAGCGTAAAGATATAG
TTTCGTTTCGTAAGACATTCAAAGAATTGCACAACCAACTTGGCAGACCTATACTTAGAGATAGGAACGAAT
GGAGGTTTGGATTGATGAAACAAGAATTAAAAACTCAAGAACCACTCATTACATTA----------------
------------------------------------------------------------------------
------------------------------------------------------------------------
------------------------------------------------------------------------
------------------------------------------------------------------------
-------ATGGAGTGGGA---------TGCT---GATAATTTTGAACCCGCTAAGCCTATCGTTCCCGTTGC
TGACATTGTTGGCGGTGCT--AAGCTCAACAAATGGGAAGG---CGAAGATGAAGAA---GAA---AATA--
-TAA--------------------------AGGATAGCTGGGA------------------TGCA-------
-----GAAGAA--------------------GAAGAAACA----------------------AAAAAAACTG
AGACGAAAGTCCCCG---------------------AGAAAAAAACCA-----AATCA---AAATTGGAACA
AAAAATAGCAGAA----AGAGAACG-------------AAAACAA---------------------------
-AAAATAGAAAATGAAAAAATGAGGCGTAAATTTTTGGAGGCAGAAGAAAATTC------AAACATGACACC
AGAAGAAAA----------AAAGTTATTAC---AACAGAAACT------ACAAGAAGAAGCTGATTTGGAAG
TAGCCAAAGAAATG---TTAGGTGTGGATGAAA------------------------------------GTG
ATGAAGATTCAATAGACCGCATG-A---ATCCAAAATCAAAAGAAGATTTCATTGTTTTTGAACAAGCGCTT
CAGAAAAAAATAC--AAAGTTTT-TCTAAATCTGAT---CATTATTCTGATTTTATTGAAGAACTTATTAGG
AATTTATCTGTTACTTTATCAATGAATGATTTAAGGAAGTTAAAAGCAAGTGTAGATAATATGAGTACAGAA
AAAATGAAGGCAGAAAAG---GGTGATAAGA---------ATAAAAAAAAT--------AAAGGCAAA---G
GAAAAGCTAAACTGCGCCTTGACAACAGTACTATTCC--TGACTACAATGAGT---TTTCAGCCTATA----
--------------------------CTGTGGATGATT------ATGAAGAGTTCATG--------------
------------------------------------------------------------------------
------------------------------------------------------------------------
------------------------------------------------------------------------
------ATGCATATCAGGTATTGGACTAGTGTAAAACTATTTACAAAAAAATTTCATTCTTCCAGCATCAGA
TTG----------------AATGCTACAGTA---ATAGATGGGAAAAGTATTGCCAACACTATACTAAATGA
ATTACGCCAGGAGACTCAAG-AATGGGTTT---CGAAAGGGAATCGG--GCTCCCCATTTAGTAGCAGTGTT
AGTTGGACAAAATC----------CAGCAAGTAAAA--------T------TTATG-----TGGCCAACAAA
ATGAA--AGCTGCTGAAGTTGTTGGTATTGAAACAAAAACAA---TAAAGTTCAGTGCATCAACAA---GTG
AAAATGAGCTTCTTGCCTGTATCAAACGTTTAAATCAC---GATGAAAATGTTGA---------TGGAATTC
TAG-------TCCAGTTACCACTTC-------------------CTGATCATGTTACTGAACGGACATTGTG
CAATGCTGTGGCACCACACAAGGA----TGTTGATGGTTTCAACATTGTTAATATTGGAAGAT---------
-----TTTGTTTGGATATG---CAAT---GTTTGGGACCATGCACACCGTTGGGTGTTCATGAGTTA-----
-ATTCGA---AGAACTGGAATTC--------CTACTCTTGGTAA----AAATGCTGTTGTTTGTGGAAGA-T
----CGAAAAA-TGTTGGTATGCCTA------------TTGCTATGTTGCTCCA---TGCAGA-----TA--
----ATG------CAGGTGAGACATCAGCA---ATGGATGCAACAA---CAACGATATG-CCATCGATAT--
--ACACCACCAGATCAA----CT-------AGCTTTATTTACTAAAACAGCTGATATTATTG--TATCA---
------GCAGCAGGTGTTCCTA----ATTTAATTCGTGCTGATATG--------------------------
GTCAAACCAGGAGCAGCTATAATTGATGTAGGAATAACCAGAGTGGATAA---CCCG------------AAA
ACATCTAAATCATGTCTAG------TGGGAGATGTTGAC---TTTGAAAAAGTAAAA---------------
------------------GAAGTTGCAGGGTAC---ATAACACCCGTCCCTGGAGGAGTTGGTCCAATGACA
---------GTGGCAATGTTAATG---CGTAACACAATTGC-------------------------------
------------------------------------------------------------------------
------------------------------------------------------------------------
------------------------------------------------------------------------
------------------------------------------------------------------------
------------------------------------------------------------------------
------------------------------------------------------------------------
------------------------------------------------------------------------
------------------------------------------------------------------------
------------------------------------------------------------------------
------------------------------------------------------------------------
------------------------------------------------------------------------
------------------------------------------------------------------------
------------------------------------------------------------------------
------------------------------------------------------------------------
-----------TGCTGCTAAA---AAAACTGTGATTTAC------AACATACTGGATCCTGGTGCAGTAATA
TACAAACAAGCATCTCAAATAAAACCT---------------------------------------------
------------------------------------------------------------------------
------------------------------------------------------------------------
------------------------------------------------------------------------
------------------------------------------------------------------------
------------------------------------------------------------------------
------------------------------------------------------------------------
------------ATGTCAAAACG---GCCTACAAATTTTGAAAACAACAGTAGGGTCACAGCAAACTCTACT
GAGCCTCAAAATGGTGAA------------------------------------------------------
------------------------------------------------------------------------
------------------------------------------------------------------------
------------------------------------------------------------------------
------------------------------------------------------------------------
------------------------------------------------------------------------
------------------------------------------------------------------------
------------------------------------------------TGGAAATCGGAA------------
----------------------------------------------------------------------GA
AACAAGCAACGCAAATGAAAATCGGCAAACTTTGCAACAATTATTAACACATTTGCTTAGAGCTTTGGAA-C
GCAG-----AGATCCTCAGCAATTATTTGCATGGC-CCGTTACAGATCGTATTGCTCCTA------------
---------ATTATTCTCGTCTTATATCTAAGCCAATGGACTTTGAAACAATTCGCC--GAAGCATTCAGAG
[truncated: 1,214,069 more chars]
