# Supplementary material for: Comparative transcriptomics and proteomics of three different aphid species identifies core and diverse effector sets
Source: BMC Genomics. 2016 Mar 2;17:172. doi: 10.1186/s12864-016-2496-6 (PMC4776380; doi:10.1186/s12864-016-2496-6)
Supplement: Additional file 2: — Annotation of the 100 most abundant transcript’s coding sequence for each of the aphids investigated. Top BLAST hit annotation for each of the identified coding sequences. (XLSX 27 kb) [file 12864_2016_2496_MOESM2_ESM.xlsx]

## Sheet: Mp_O_most_abundant_transc
#100 most abundant transcripts for each dataset and their annotation		NOTE: TransDecoder runs CD-HIT 90%, which removes redundancy when predicting the CDS, hence the total number of CDS below does not equal 100
#Identified CDS	Top_Blast_hit	Putative_annotation
cds.Mp_O_11553_c0_seq1|m.8993	OS-D-like protein	putative OS-D-like protein Myzus persicae
cds.Mp_O_12205_c0_seq2|m.9700	putative ribosomal protein L17/23 Graphocephala atropunctata	ACYPI000455 Acyrthosiphon pisum
cds.Mp_O_13448_c0_seq2|m.10838	PREDICTED: 40S ribosomal protein S5-like isoform 1 Acyrthosiphon pisum	ACYPI001530 Acyrthosiphon pisum
cds.Mp_O_13609_c0_seq2|m.11004	ACYPI000038 Acyrthosiphon pisum	ACYPI000037 Acyrthosiphon pisum
cds.Mp_O_13865_c0_seq1|m.11239	cuticular protein 7 Acyrthosiphon pisum	PREDICTED: adult-specific cuticular protein ACP-22-like isoform 2 Acyrthosiphon pisum
cds.Mp_O_14065_c0_seq1|m.11428	ATP synthase subunit beta	mitochondrial Acyrthosiphon pisum
cds.Mp_O_15695_c0_seq1|m.13241	ACYPI007603 Acyrthosiphon pisum	60S ribosomal protein L7a Camponotus floridanus
cds.Mp_O_16302_c0_seq1|m.13870	ACYPI003649 Acyrthosiphon pisum	ACYPI009006 Acyrthosiphon pisum
cds.Mp_O_16811_c0_seq1|m.14460	ribosomal protein L14-like Acyrthosiphon pisum	ACYPI000029 Acyrthosiphon pisum
cds.Mp_O_16826_c0_seq1|m.14486	PREDICTED: hypothetical protein LOC100166712 Acyrthosiphon pisum	ACYPI010002 Acyrthosiphon pisum
cds.Mp_O_17871_c0_seq1|m.17029
cds.Mp_O_18475_c0_seq1|m.18625	ACYPI000784 Acyrthosiphon pisum	putative ADP/ATP translocase Graphocephala atropunctata
cds.Mp_O_18530_c0_seq2|m.18747	PREDICTED: protein takeout-like Acyrthosiphon pisum	ACYPI006265 Acyrthosiphon pisum
cds.Mp_O_18711_c0_seq3|m.19208	OS-D-like protein	putative OS-D-like protein Myzus persicae
cds.Mp_O_18941_c0_seq1|m.19826	ACYPI001947 Acyrthosiphon pisum	PREDICTED: hypothetical protein LOC100160667 Acyrthosiphon pisum
cds.Mp_O_18980_c0_seq2|m.19936	ACYPI000930 Acyrthosiphon pisum	40S ribosomal protein S15a Harpegnathos saltator
cds.Mp_O_19355_c0_seq1|m.20927	ribosomal protein L10 Acyrthosiphon pisum	ACYPI007451 Acyrthosiphon pisum
cds.Mp_O_19833_c0_seq2|m.22204	predicted protein Hordeum vulgare subsp. vulgare	PREDICTED: 40S ribosomal protein S8-like Acyrthosiphon pisum
cds.Mp_O_20647_c0_seq2|m.24172	ACYPI008224 Acyrthosiphon pisum	Me10
cds.Mp_O_20647_c0_seq2|m.24172	ACYPI008224 Acyrthosiphon pisum	Me10
cds.Mp_O_23778_c0_seq2|m.28411	ACYPI000027 Acyrthosiphon pisum	myosin alkali light chain 1 isoform b Acyrthosiphon pisum
cds.Mp_O_24085_c1_seq2|m.29491	PREDICTED: 40S ribosomal protein S4-like Acyrthosiphon pisum	unknown Dendroctonus ponderosae
cds.Mp_O_24521_c0_seq2|m.31463	ACYPI004778 Acyrthosiphon pisum	ACYPI005604 Acyrthosiphon pisum
cds.Mp_O_24588_c0_seq2|m.31723	PREDICTED: 60S ribosomal protein L6-like Acyrthosiphon pisum	ACYPI005092 Acyrthosiphon pisum
cds.Mp_O_24600_c0_seq2|m.31773	ACYPI010200 Acyrthosiphon pisum	putative ribosomal protein L7e Maconellicoccus hirsutus
cds.Mp_O_24912_c0_seq4|m.33207	cuticle protein 4 Myzus persicae	ACYPI009006 Acyrthosiphon pisum
cds.Mp_O_25001_c1_seq1|m.33661	ACYPI005624 Acyrthosiphon pisum
cds.Mp_O_25098_c0_seq2|m.34094	predicted protein Hordeum vulgare subsp. vulgare	hypothetical protein YQE_04849
cds.Mp_O_25143_c0_seq1|m.34250	cuticle protein 5 Myzus persicae
cds.Mp_O_25173_c0_seq1|m.34386	predicted protein Hordeum vulgare subsp. vulgare	GL12416 Drosophila persimilis
cds.Mp_O_25264_c0_seq1|m.34786	ACYPI009812 Acyrthosiphon pisum	cuticular protein RR-1 motif 32 Antheraea yamamai
cds.Mp_O_26029_c0_seq1|m.37559	ACYPI003298 Acyrthosiphon pisum	ribosomal protein S6 Riptortus pedestris
cds.Mp_O_26136_c0_seq2|m.37886	ribosomal protein L37 Acyrthosiphon pisum	GF21054 Drosophila ananassae
cds.Mp_O_26983_c0_seq3|m.40435	ACYPI000383 Acyrthosiphon pisum	GI21595 Drosophila mojavensis
cds.Mp_O_27302_c0_seq2|m.41665	ACYPI008243 Acyrthosiphon pisum	60S ribosomal protein L8 Triatoma infestans
cds.Mp_O_27579_c0_seq4|m.42850	ACYPI007179 Acyrthosiphon pisum	putative ribosomal protein L27A Maconellicoccus hirsutus
cds.Mp_O_27711_c0_seq1|m.43794	PREDICTED: protein lethal(2)essential for life-like Acyrthosiphon pisum	ACYPI009959 Acyrthosiphon pisum
cds.Mp_O_27961_c0_seq2|m.45318	PREDICTED: glyceraldehyde-3-phosphate dehydrogenase-like Acyrthosiphon pisum	ACYPI009769 Acyrthosiphon pisum
cds.Mp_O_28683_c0_seq1|m.49872	ACYPI001643 Acyrthosiphon pisum	ribosomal protein S19a-like protein Coptotermes formosanus
cds.Mp_O_28758_c0_seq3|m.50512	PREDICTED: 60S ribosomal protein L5-like Acyrthosiphon pisum	putative ribosomal protein L5 Aphis citricidus
cds.Mp_O_28805_c0_seq1|m.50833	PREDICTED: elongation factor 1-alpha-like Acyrthosiphon pisum	PREDICTED: elongation factor 1-alpha-like Acyrthosiphon pisum
cds.Mp_O_29008_c0_seq8|m.52152	RR1 cuticle protein 11 precursor Acyrthosiphon pisum	ACYPI006250 Acyrthosiphon pisum
cds.Mp_O_29008_c0_seq8|m.52152	RR1 cuticle protein 11 precursor Acyrthosiphon pisum	ACYPI006250 Acyrthosiphon pisum
cds.Mp_O_29008_c0_seq8|m.52152	RR1 cuticle protein 11 precursor Acyrthosiphon pisum	ACYPI006250 Acyrthosiphon pisum
cds.Mp_O_29641_c0_seq2|m.56846	ACYPI006043 Acyrthosiphon pisum	myosin RLC2
cds.Mp_O_30207_c0_seq2|m.61311	ACYPI008302 Acyrthosiphon pisum	ACYPI004755 Acyrthosiphon pisum
cds.Mp_O_30534_c0_seq2|m.65228	cuticle protein 5 Myzus persicae	RR1 cuticle protein 8 precursor Acyrthosiphon pisum
cds.Mp_O_30734_c1_seq5|m.67149	ACYPI006272 Acyrthosiphon pisum	ribosomal protein L13 Xenopsylla cheopis
cds.Mp_O_31656_c1_seq1|m.76930	PREDICTED: hypothetical protein LOC100169317 Acyrthosiphon pisum
cds.Mp_O_31890_c0_seq6|m.80629	ACYPI005394 Acyrthosiphon pisum	muscle protein 20-like protein Anoplophora glabripennis
cds.Mp_O_32875_c0_seq5|m.97041	PREDICTED: troponin T-like isoform 2 Acyrthosiphon pisum	PREDICTED: troponin T-like isoform 3 Acyrthosiphon pisum
cds.Mp_O_33680_c0_seq1|m.115017	ACYPI000090 Acyrthosiphon pisum	60S ribosomal protein L24
cds.Mp_O_33734_c0_seq3|m.116287	PREDICTED: hypothetical protein LOC100570172 Acyrthosiphon pisum	PREDICTED: hypothetical protein LOC100159939 Acyrthosiphon pisum
cds.Mp_O_33832_c0_seq9|m.119210	Actin	Actin
cds.Mp_O_33978_c1_seq1|m.123105	PREDICTED: hypothetical protein LOC100572399 Acyrthosiphon pisum	PREDICTED: hypothetical protein LOC100572479 isoform 1 Acyrthosiphon pisum
cds.Mp_O_34600_c0_seq2|m.149105	ACYPI006410 Acyrthosiphon pisum	ACYPI007765 Acyrthosiphon pisum
cds.Mp_O_34600_c2_seq1|m.149106	ACYPI006410 Acyrthosiphon pisum	polyubiquitin Raphidiophrys contractilis
cds.Mp_O_3507_c0_seq2|m.1203	ACYPI004435 Acyrthosiphon pisum	ribosomal protein L10Ae Biphyllus lunatus
cds.Mp_O_35148_c1_seq12|m.182439	putative cytoplasmic actin	putative cytoplasmic actin variant 2 Trichoplusia ni
cds.Mp_O_35290_c1_seq9|m.192474	PREDICTED: adult-specific cuticular protein ACP-22-like isoform 3 Acyrthosiphon pisum	ACYPI004893 Acyrthosiphon pisum
cds.Mp_O_35755_c2_seq8|m.250238	PREDICTED: hypothetical protein LOC100166051 isoform 1 Acyrthosiphon pisum	PREDICTED: hypothetical protein LOC100166051 isoform 2 Acyrthosiphon pisum
cds.Mp_O_35840_c2_seq2|m.264243	PREDICTED: hypothetical protein LOC100166712 Acyrthosiphon pisum	ACYPI002011 Acyrthosiphon pisum
cds.Mp_O_35840_c2_seq2|m.264243	PREDICTED: hypothetical protein LOC100166712 Acyrthosiphon pisum	ACYPI002011 Acyrthosiphon pisum
cds.Mp_O_35937_c5_seq1|m.282571	cuticular protein 36 Acyrthosiphon pisum	PREDICTED: hypothetical protein LOC100575037 Acyrthosiphon pisum
cds.Mp_O_35937_c5_seq14|m.282600	cuticular protein 37 precursor Acyrthosiphon pisum	cuticular protein 36 Acyrthosiphon pisum
cds.Mp_O_35937_c5_seq1|m.282571	cuticular protein 36 Acyrthosiphon pisum	PREDICTED: hypothetical protein LOC100575037 Acyrthosiphon pisum
cds.Mp_O_35937_c5_seq14|m.282600	cuticular protein 37 precursor Acyrthosiphon pisum	cuticular protein 36 Acyrthosiphon pisum
cds.Mp_O_40679_c0_seq1|m.341628	ribosomal protein L37A-like Acyrthosiphon pisum	ribosomal protein L37A-like protein Maconellicoccus hirsutus
cds.Mp_O_6870_c0_seq1|m.4369	ACYPI002553 Acyrthosiphon pisum	ribosomal protein S10e Georissus sp. APV-2005

## Sheet: Mp_J_most_abundant_transc
#100 most abundant transcripts for each dataset and their annotation		NOTE: TransDecoder runs CD-HIT 90%, which removes redundancy when predicting the CDS, hence the total number of CDS below does not equal 100
#Identified CDS	Top_Blast_hit	Putative_annotation
cds.Mp_J_11689_c0_seq2|m.9195	ACYPI000030 Acyrthosiphon pisum	ATPase subunit
cds.Mp_J_15742_c0_seq1|m.12057	ACYPI005624 Acyrthosiphon pisum
cds.Mp_J_18051_c0_seq1|m.15633	PREDICTED: 40S ribosomal protein S5-like isoform 1 Acyrthosiphon pisum	ACYPI001530 Acyrthosiphon pisum
cds.Mp_J_18143_c0_seq2|m.15894	PREDICTED: 60S ribosomal protein L5-like Acyrthosiphon pisum	putative ribosomal protein L5 Aphis citricidus
cds.Mp_J_18171_c0_seq3|m.15955	ACYPI006417 Acyrthosiphon pisum	ribosomal protein L35 Riptortus pedestris
cds.Mp_J_18205_c0_seq1|m.16010
cds.Mp_J_18525_c0_seq2|m.16797	cuticle protein 4 Myzus persicae	ACYPI009006 Acyrthosiphon pisum
cds.Mp_J_18564_c0_seq1|m.16899	PREDICTED: hypothetical protein LOC100169317 Acyrthosiphon pisum
cds.Mp_J_18648_c0_seq2|m.17153	PREDICTED: hypothetical protein LOC100159024 Acyrthosiphon pisum	PREDICTED: hypothetical protein LOC100166712 Acyrthosiphon pisum
cds.Mp_J_18890_c0_seq1|m.17718	PREDICTED: 60S ribosomal protein L17-like Acyrthosiphon pisum	ACYPI008181 Acyrthosiphon pisum
cds.Mp_J_18928_c0_seq4|m.17854	predicted protein Hordeum vulgare subsp. vulgare	PREDICTED: 40S ribosomal protein S8-like Acyrthosiphon pisum
cds.Mp_J_18932_c0_seq1|m.17862	ribosomal protein L37 Acyrthosiphon pisum	GF21054 Drosophila ananassae
cds.Mp_J_18940_c0_seq2|m.17877	ACYPI005394 Acyrthosiphon pisum	muscle protein 20-like protein Anoplophora glabripennis
cds.Mp_J_18952_c0_seq2|m.17904	ATP synthase subunit beta	mitochondrial Acyrthosiphon pisum
cds.Mp_J_19011_c0_seq1|m.18063	PREDICTED: hypothetical protein LOC100169317 Acyrthosiphon pisum
cds.Mp_J_19169_c0_seq1|m.18476	PREDICTED: elongation factor 2-like Acyrthosiphon pisum	putative translation elongation factor 2 Aphis citricidus
cds.Mp_J_19742_c0_seq1|m.19800	ACYPI000074 Acyrthosiphon pisum	putative ribosomal protein L32 Maconellicoccus hirsutus
cds.Mp_J_20188_c0_seq1|m.20804	ACYPI000079 Acyrthosiphon pisum	putative acidic p0 ribosomal protein Aphis citricidus
cds.Mp_J_22464_c0_seq2|m.24414	ribosomal protein L10 Acyrthosiphon pisum	ACYPI007451 Acyrthosiphon pisum
cds.Mp_J_23607_c0_seq2|m.26270	PREDICTED: 40S ribosomal protein S4-like Acyrthosiphon pisum	unknown Dendroctonus ponderosae
cds.Mp_J_23978_c0_seq3|m.27700	putative mitochondrial ATP synthase alpha subunit precursor Aphis citricidus	PREDICTED: ATP synthase subunit alpha
cds.Mp_J_25003_c0_seq1|m.31401	PREDICTED: hypothetical protein LOC100569515 Acyrthosiphon pisum	ACYPI33755 Acyrthosiphon pisum
cds.Mp_J_25486_c0_seq2|m.33238	PREDICTED: 60S ribosomal protein L4-like isoform 2 Acyrthosiphon pisum	predicted protein Hordeum vulgare subsp. vulgare
cds.Mp_J_26305_c0_seq1|m.36119	ACYPI004778 Acyrthosiphon pisum	ACYPI005604 Acyrthosiphon pisum
cds.Mp_J_26393_c0_seq5|m.36415	PREDICTED: 60S ribosomal protein L6-like Acyrthosiphon pisum	ACYPI005092 Acyrthosiphon pisum
cds.Mp_J_26996_c0_seq3|m.38618	ACYPI000030 Acyrthosiphon pisum	ATPase subunit
cds.Mp_J_27511_c0_seq3|m.41365	cuticle protein 5 Myzus persicae	RR1 cuticle protein 8 precursor Acyrthosiphon pisum
cds.Mp_J_27742_c0_seq2|m.42765	PREDICTED: elongation factor 1-alpha-like Acyrthosiphon pisum	PREDICTED: elongation factor 1-alpha-like Acyrthosiphon pisum
cds.Mp_J_27816_c0_seq4|m.43365	ribosomal protein L22 Acyrthosiphon pisum	ACYPI001539 Acyrthosiphon pisum
cds.Mp_J_29347_c0_seq1|m.52776	PREDICTED: paramyosin	long form-like Acyrthosiphon pisum
cds.Mp_J_29860_c1_seq2|m.56695	ACYPI003298 Acyrthosiphon pisum	ribosomal protein S6 Riptortus pedestris
cds.Mp_J_30471_c0_seq4|m.62842	PREDICTED: hypothetical protein LOC100164760 Acyrthosiphon pisum
cds.Mp_J_30622_c1_seq1|m.64424	ACYPI000784 Acyrthosiphon pisum	putative ADP/ATP translocase Graphocephala atropunctata
cds.Mp_J_30883_c0_seq4|m.67006	ACYPI000027 Acyrthosiphon pisum	myosin alkali light chain 1 isoform b Acyrthosiphon pisum
cds.Mp_J_31077_c0_seq1|m.69079	ACYPI007603 Acyrthosiphon pisum	60S ribosomal protein L7a Camponotus floridanus
cds.Mp_J_31699_c0_seq2|m.77564	PREDICTED: hypothetical protein LOC100169357 isoform 1 Acyrthosiphon pisum
cds.Mp_J_31699_c0_seq2|m.77564	PREDICTED: hypothetical protein LOC100169357 isoform 1 Acyrthosiphon pisum
cds.Mp_J_32211_c0_seq3|m.85234	PREDICTED: glyceraldehyde-3-phosphate dehydrogenase-like Acyrthosiphon pisum	ACYPI009769 Acyrthosiphon pisum
cds.Mp_J_32442_c0_seq1|m.89126	PREDICTED: hypothetical protein LOC100572399 Acyrthosiphon pisum	PREDICTED: hypothetical protein LOC100572479 isoform 1 Acyrthosiphon pisum
cds.Mp_J_32689_c1_seq1|m.93769	ACYPI006043 Acyrthosiphon pisum	myosin RLC2
cds.Mp_J_33030_c0_seq4|m.101517	PREDICTED: protein takeout-like Acyrthosiphon pisum	PREDICTED: protein takeout-like Acyrthosiphon pisum
cds.Mp_J_33628_c0_seq1|m.116556	ACYPI008243 Acyrthosiphon pisum	60S ribosomal protein L8 Triatoma infestans
cds.Mp_J_33833_c0_seq2|m.125008	unnamed protein product Oikopleura dioica	polyubiquitin Echinococcus granulosus
cds.Mp_J_34460_c0_seq20|m.153056	actin	actin
cds.Mp_J_34460_c0_seq20|m.153056	actin	actin
cds.Mp_J_35053_c0_seq3|m.214972	conserved hypothetical protein Pediculus humanus corporis	Uncharacterized protein ART2 Harpegnathos saltator
cds.Mp_J_35134_c0_seq8|m.226223	ACYPI001035 Acyrthosiphon pisum	PREDICTED: protein takeout-like Acyrthosiphon pisum
cds.Mp_J_35136_c1_seq7|m.226293	ACYPI005885 Acyrthosiphon pisum	PREDICTED: hypothetical protein LOC100164905 Acyrthosiphon pisum
cds.Mp_J_35353_c0_seq8|m.259812
cds.Mp_J_35405_c1_seq2|m.271315	cuticular protein 33 precursor Acyrthosiphon pisum	PREDICTED: cuticle protein 7-like Acyrthosiphon pisum
cds.Mp_J_35405_c1_seq2|m.271315	cuticular protein 33 precursor Acyrthosiphon pisum	cuticular protein 35 precursor Acyrthosiphon pisum
cds.Mp_J_35405_c1_seq2|m.271315	cuticular protein 33 precursor Acyrthosiphon pisum	cuticular protein 35 precursor Acyrthosiphon pisum
cds.Mp_J_35603_c0_seq1|m.285395	ACYPI009812 Acyrthosiphon pisum	cuticular protein RR-1 motif 32 Antheraea yamamai
cds.Mp_J_35622_c0_seq1|m.285427	ACYPI000038 Acyrthosiphon pisum	ACYPI000037 Acyrthosiphon pisum
cds.Mp_J_36228_c0_seq1|m.286057	OS-D-like protein	putative OS-D-like protein Myzus persicae
cds.Mp_J_36987_c0_seq1|m.286813	ACYPI004435 Acyrthosiphon pisum	ribosomal protein L10Ae Biphyllus lunatus
cds.Mp_J_37134_c0_seq1|m.286927	ACYPI006075 Acyrthosiphon pisum	putative ribosomal protein L19e Diaphorina citri
cds.Mp_J_37541_c0_seq1|m.287342	ACYPI000819 Acyrthosiphon pisum	putative ribosomal protein S23e Diaphorina citri
cds.Mp_J_6441_c0_seq1|m.2315	ACYPI000073 Acyrthosiphon pisum	putative ribosomal protein S17e Maconellicoccus hirsutus
cds.Mp_J_7978_c0_seq1|m.4316	predicted protein Hordeum vulgare subsp. vulgare	hypothetical protein YQE_04849
cds.Mp_J_8223_c0_seq1|m.4714	ACYPI000930 Acyrthosiphon pisum	40S ribosomal protein S15a Harpegnathos saltator
cds.Mp_J_8371_c0_seq2|m.4991	ACYPI002553 Acyrthosiphon pisum	ribosomal protein S10e Georissus sp. APV-2005
cds.Mp_J_8468_c0_seq2|m.5163	ACYPI008325 Acyrthosiphon pisum	putative ribosomal protein S2 Diaphorina citri
cds.Mp_J_8744_c0_seq1|m.5687	predicted protein Hordeum vulgare subsp. vulgare	GL12416 Drosophila persimilis
cds.Mp_J_8801_c0_seq1|m.5819	ACYPI006769 Acyrthosiphon pisum	ACYPI002629 Acyrthosiphon pisum

## Sheet: Mp_F_most_abundant_transc
#100 most abundant transcripts for each dataset and their annotation		NOTE: TransDecoder runs CD-HIT 90%, which removes redundancy when predicting the CDS, hence the total number of CDS below does not equal 100
#Identified CDS	Top_Blast_hit	Putative_annotation
cds.Mp_F_18125_c0_seq1|m.14221	ACYPI009132 Acyrthosiphon pisum	ribosomal protein S20 Triatoma infestans
cds.Mp_F_23283_c0_seq2|m.22257	ACYPI000074 Acyrthosiphon pisum	putative ribosomal protein L32 Maconellicoccus hirsutus
cds.Mp_F_24008_c0_seq2|m.24431	ribosomal protein L37A-like Acyrthosiphon pisum	ribosomal protein L37A-like protein Maconellicoccus hirsutus
cds.Mp_F_24461_c0_seq1|m.25432
cds.Mp_F_25310_c0_seq1|m.27551	PREDICTED: hypothetical protein LOC100569515 Acyrthosiphon pisum	ACYPI33755 Acyrthosiphon pisum
cds.Mp_F_26325_c0_seq1|m.31269	ACYPI008814 Acyrthosiphon pisum	ribosomal protein L35Ae Carabus granulatus
cds.Mp_F_26736_c0_seq1|m.32903	ACYPI004435 Acyrthosiphon pisum	ribosomal protein L10Ae Biphyllus lunatus
cds.Mp_F_27611_c0_seq2|m.36563	ACYPI008224 Acyrthosiphon pisum	Me10
cds.Mp_F_27611_c0_seq2|m.36563	ACYPI008224 Acyrthosiphon pisum	Me10
cds.Mp_F_27796_c0_seq2|m.37750	ACYPI006417 Acyrthosiphon pisum	ribosomal protein L35 Riptortus pedestris
cds.Mp_F_28021_c0_seq1|m.38824	ACYPI000033 Acyrthosiphon pisum	ribosomal protein L31-like protein Maconellicoccus hirsutus
cds.Mp_F_28311_c0_seq1|m.40677	hypothetical protein D910_09649 Dendroctonus ponderosae	PREDICTED: 40S ribosomal protein S29-like Musca domestica
cds.Mp_F_28602_c0_seq3|m.42261	ACYPI005624 Acyrthosiphon pisum
cds.Mp_F_28982_c0_seq1|m.44166	ACYPI008671 Acyrthosiphon pisum	ribosomal protein S13e Georissus sp. APV-2005
cds.Mp_F_29010_c0_seq2|m.44271	putative ribosomal protein L17/23 Graphocephala atropunctata	ACYPI000455 Acyrthosiphon pisum
cds.Mp_F_29167_c0_seq1|m.44998	ACYPI000038 Acyrthosiphon pisum	ACYPI000037 Acyrthosiphon pisum
cds.Mp_F_29307_c0_seq1|m.45610	ACYPI000819 Acyrthosiphon pisum	putative ribosomal protein S23e Diaphorina citri
cds.Mp_F_29468_c0_seq2|m.46753	OS-D-like protein	putative OS-D-like protein Myzus persicae
cds.Mp_F_29608_c0_seq2|m.47692	ACYPI000930 Acyrthosiphon pisum	40S ribosomal protein S15a Harpegnathos saltator
cds.Mp_F_29609_c0_seq1|m.47693	ribosomal protein L14-like Acyrthosiphon pisum	ACYPI000029 Acyrthosiphon pisum
cds.Mp_F_29666_c0_seq4|m.48053	ACYPI007179 Acyrthosiphon pisum	putative ribosomal protein L27A Maconellicoccus hirsutus
cds.Mp_F_30731_c0_seq2|m.56441	ACYPI005394 Acyrthosiphon pisum	muscle protein 20-like protein Anoplophora glabripennis
cds.Mp_F_30970_c0_seq1|m.58551	ACYPI006043 Acyrthosiphon pisum	myosin RLC2
cds.Mp_F_31046_c0_seq4|m.59040	ribosomal protein L39 Acyrthosiphon pisum
cds.Mp_F_31200_c0_seq2|m.60785	ACYPI004778 Acyrthosiphon pisum	ACYPI005604 Acyrthosiphon pisum
cds.Mp_F_31208_c0_seq4|m.60822	PREDICTED: protein takeout-like Acyrthosiphon pisum	ACYPI006265 Acyrthosiphon pisum
cds.Mp_F_31407_c0_seq2|m.62326	ACYPI000062 Acyrthosiphon pisum	putative ribosomal protein L18A Maconellicoccus hirsutus
cds.Mp_F_31557_c0_seq3|m.63983	PREDICTED: 60S ribosomal protein L6-like Acyrthosiphon pisum	ACYPI005092 Acyrthosiphon pisum
cds.Mp_F_31560_c0_seq2|m.63995	ACYPI009948 Acyrthosiphon pisum	putative ribosomal protein S11 Maconellicoccus hirsutus
cds.Mp_F_31855_c2_seq1|m.67432	ACYPI000030 Acyrthosiphon pisum	ATPase subunit
cds.Mp_F_31914_c0_seq1|m.68470	PREDICTED: protein lethal(2)essential for life-like Acyrthosiphon pisum	ACYPI009959 Acyrthosiphon pisum
cds.Mp_F_31984_c0_seq4|m.68949	PREDICTED: 40S ribosomal protein S4-like Acyrthosiphon pisum	unknown Dendroctonus ponderosae
cds.Mp_F_32295_c0_seq3|m.72394	ACYPI004271 Acyrthosiphon pisum	PREDICTED: 40S ribosomal protein SA-like Acyrthosiphon pisum
cds.Mp_F_32312_c0_seq1|m.72622	ACYPI008243 Acyrthosiphon pisum	60S ribosomal protein L8 Triatoma infestans
cds.Mp_F_32327_c0_seq3|m.72720	predicted protein Hordeum vulgare subsp. vulgare	PREDICTED: 40S ribosomal protein S8-like Acyrthosiphon pisum
cds.Mp_F_32539_c0_seq6|m.75378	ACYPI002011 Acyrthosiphon pisum	ACYPI005154 Acyrthosiphon pisum
cds.Mp_F_32978_c0_seq1|m.81471	ACYPI000073 Acyrthosiphon pisum	putative ribosomal protein S17e Maconellicoccus hirsutus
cds.Mp_F_33068_c0_seq1|m.82358	ACYPI006769 Acyrthosiphon pisum	ACYPI002629 Acyrthosiphon pisum
cds.Mp_F_33424_c1_seq2|m.87339	ACYPI009856 Acyrthosiphon pisum	PREDICTED: 40S ribosomal protein S16-like Apis florea
cds.Mp_F_33482_c0_seq3|m.88425	ACYPI006688 Acyrthosiphon pisum	putative ribosomal protein L21 Maconellicoccus hirsutus
cds.Mp_F_33746_c0_seq1|m.94734	PREDICTED: 60S ribosomal protein L38-like Acyrthosiphon pisum	PREDICTED: 60S ribosomal protein L38-like Acyrthosiphon pisum
cds.Mp_F_33820_c0_seq2|m.95495	ACYPI009812 Acyrthosiphon pisum	cuticular protein RR-1 motif 32 Antheraea yamamai
cds.Mp_F_34007_c0_seq3|m.99001	ACYPI006043 Acyrthosiphon pisum	PREDICTED: myosin regulatory light chain 2 Apis mellifera
cds.Mp_F_34482_c0_seq3|m.108196	polyubiquitin Stauracon pallidus	ACYPI000076 Acyrthosiphon pisum
cds.Mp_F_34526_c0_seq1|m.109162	PREDICTED: 60S acidic ribosomal protein P1-like Acyrthosiphon pisum	ACYPI002961 Acyrthosiphon pisum
cds.Mp_F_34622_c0_seq1|m.112351	ACYPI008325 Acyrthosiphon pisum	putative ribosomal protein S2 Diaphorina citri
cds.Mp_F_34805_c0_seq1|m.115326	PREDICTED: 40S ribosomal protein S5-like isoform 1 Acyrthosiphon pisum	ACYPI001530 Acyrthosiphon pisum
cds.Mp_F_35148_c0_seq1|m.123163	ACYPI006075 Acyrthosiphon pisum	putative ribosomal protein L19e Diaphorina citri
cds.Mp_F_35321_c0_seq1|m.127453	predicted protein Hordeum vulgare subsp. vulgare	GL12416 Drosophila persimilis
cds.Mp_F_35443_c0_seq8|m.129812	ribosomal protein L10 Acyrthosiphon pisum	ACYPI007451 Acyrthosiphon pisum
cds.Mp_F_35933_c1_seq9|m.143931	PREDICTED: hypothetical protein LOC100570172 Acyrthosiphon pisum	PREDICTED: hypothetical protein LOC100159939 Acyrthosiphon pisum
cds.Mp_F_36205_c1_seq2|m.152951	ubiquitin ribosomal protein S27A fusion protein Sitobion avenae	ACYPI000086 Acyrthosiphon pisum
cds.Mp_F_36336_c0_seq4|m.157245	ACYPI000079 Acyrthosiphon pisum	putative acidic p0 ribosomal protein Aphis citricidus
cds.Mp_F_36699_c0_seq8|m.169450	PREDICTED: cuticle protein 7-like Acyrthosiphon pisum	cuticular protein 7 Acyrthosiphon pisum
cds.Mp_F_36699_c0_seq8|m.169450	PREDICTED: adult-specific cuticular protein ACP-22-like isoform 3 Acyrthosiphon pisum	cuticular protein 7 Acyrthosiphon pisum
cds.Mp_F_36699_c0_seq8|m.169450	PREDICTED: adult-specific cuticular protein ACP-22-like isoform 3 Acyrthosiphon pisum	cuticular protein 7 Acyrthosiphon pisum
cds.Mp_F_37305_c0_seq2|m.200420	PREDICTED: 60S ribosomal protein L4-like isoform 2 Acyrthosiphon pisum	predicted protein Hordeum vulgare subsp. vulgare
cds.Mp_F_37671_c1_seq2|m.217054	PREDICTED: enolase Acyrthosiphon pisum	enolase Nilaparvata lugens
cds.Mp_F_37671_c1_seq2|m.217054	PREDICTED: enolase Acyrthosiphon pisum	enolase Nilaparvata lugens
cds.Mp_F_37715_c0_seq1|m.218978	PREDICTED: heat shock protein 83-like Acyrthosiphon pisum	PREDICTED: heat shock protein 83-like isoform 1 Acyrthosiphon pisum
cds.Mp_F_37953_c0_seq4|m.235865	PREDICTED: elongation factor 1-alpha Acyrthosiphon pisum	PREDICTED: elongation factor 1-alpha-like Acyrthosiphon pisum
cds.Mp_F_37953_c0_seq4|m.235865	PREDICTED: elongation factor 1-alpha Acyrthosiphon pisum	PREDICTED: elongation factor 1-alpha-like Acyrthosiphon pisum
cds.Mp_F_37955_c1_seq10|m.235968	PREDICTED: uncharacterized protein LOC100169243 Acyrthosiphon pisum	putative sheath protein
cds.Mp_F_37955_c1_seq10|m.235968	PREDICTED: uncharacterized protein LOC100169243 Acyrthosiphon pisum	putative sheath protein
cds.Mp_F_38079_c0_seq1|m.243621	ATP synthase subunit beta	mitochondrial Acyrthosiphon pisum
cds.Mp_F_38188_c0_seq10|m.249255
cds.Mp_F_38278_c0_seq1|m.254782	PREDICTED: elongation factor 1-alpha-like Acyrthosiphon pisum	PREDICTED: elongation factor 1-alpha-like Acyrthosiphon pisum
cds.Mp_F_38427_c0_seq10|m.268998	carboxylesterase Myzus persicae	carboxylesterase Myzus persicae
cds.Mp_F_38427_c0_seq10|m.268998	carboxylesterase Myzus persicae	carboxylesterase Myzus persicae

## Sheet: Rp_most_abundant_transc
#100 most abundant transcripts for each dataset and their annotation		NOTE: TransDecoder runs CD-HIT 90%, which removes redundancy when predicting the CDS, hence the total number of CDS below does not equal 100
#Identified CDS	Top_Blast_hit	Putative_annotation
cds.Rpadi_14660_c0_seq1|m.26475	ACYPI000819 Acyrthosiphon pisum	putative ribosomal protein S23e Diaphorina citri
cds.Rpadi_12867_c0_seq1|m.24069
cds.Rpadi_3083_c0_seq1|m.3174	ribosomal protein L39 Acyrthosiphon pisum	putative 60S ribosomal protein L39 Maconellicoccus hirsutus
cds.Rpadi_11234_c0_seq1|m.17184	PREDICTED: uncharacterized protein LOC100164831 isoform X1 Acyrthosiphon pisum	PREDICTED: uncharacterized protein LOC100164831 isoform X2 Acyrthosiphon pisum
cds.Rpadi_3259_c0_seq1|m.3454	ribosomal protein L37 Acyrthosiphon pisum	GF21054 Drosophila ananassae
cds.Rpadi_12808_c0_seq11|m.23823	cuticular protein 36 Acyrthosiphon pisum	PREDICTED: hypothetical protein LOC100575037 Acyrthosiphon pisum
cds.Rpadi_11390_c0_seq1|m.17551	PREDICTED: ATP-dependent RNA helicase p62-like isoform 1 Acyrthosiphon pisum	PREDICTED: ATP-dependent RNA helicase p62-like isoform 2 Acyrthosiphon pisum
cds.Rpadi_5443_c0_seq1|m.6806	PREDICTED: elongation factor 1-alpha-like Acyrthosiphon pisum	PREDICTED: elongation factor 1-alpha-like Acyrthosiphon pisum
cds.Rpadi_12810_c1_seq6|m.23930	PREDICTED: hypothetical protein LOC100169243 Acyrthosiphon pisum	putative sheath protein
cds.Rpadi_12810_c0_seq2|m.23911	putative sheath protein	partial Metopolophium dirhodum
cds.Rpadi_13301_c0_seq1|m.24706	ACYPI006346 Acyrthosiphon pisum	hypothetical protein H477_5418 Clostridium sordellii ATCC 9714
cds.Rpadi_13301_c0_seq1|m.24706	ACYPI006346 Acyrthosiphon pisum	hypothetical protein H477_5418 Clostridium sordellii ATCC 9714
cds.Rpadi_2853_c0_seq1|m.2775	ACYPI008302 Acyrthosiphon pisum	ACYPI004755 Acyrthosiphon pisum
cds.Rpadi_12525_c0_seq2|m.21871	heat shock protein 70 Hymenolepis microstoma	hCG2040559 Homo sapiens
cds.Rpadi_8064_c0_seq1|m.10350	ACYPI005818 Acyrthosiphon pisum
cds.Rpadi_12809_c0_seq5|m.23877	predicted protein Hordeum vulgare subsp. vulgare	cuticular protein 28 precursor Acyrthosiphon pisum
cds.Rpadi_12848_c0_seq1|m.24027	PREDICTED: 40S ribosomal protein S5-like isoform 1 Acyrthosiphon pisum	ACYPI001530 Acyrthosiphon pisum
cds.Rpadi_7950_c0_seq1|m.10076	chemosensory protein Aphis gossypii	OS-D-like protein
cds.Rpadi_14118_c0_seq1|m.25815	ACYPI005624 Acyrthosiphon pisum
cds.Rpadi_11234_c0_seq1|m.17184	ACYPI005818 Acyrthosiphon pisum
cds.Rpadi_10679_c0_seq1|m.15727	ACYPI007603 Acyrthosiphon pisum	60S ribosomal protein L7a Camponotus floridanus
cds.Rpadi_6418_c0_seq1|m.7888	ACYPI007971 Acyrthosiphon pisum	ribosomal protein L36 Lysiphlebus testaceipes
cds.Rpadi_11700_c0_seq1|m.18576	PREDICTED: glyceraldehyde-3-phosphate dehydrogenase-like Acyrthosiphon pisum	ACYPI009769 Acyrthosiphon pisum
cds.Rpadi_12830_c0_seq1|m.24001	ribosomal protein L10 Acyrthosiphon pisum	ACYPI007451 Acyrthosiphon pisum
cds.Rpadi_12038_c0_seq1|m.19739	putative translation elongation factor 2 Aphis citricidus	PREDICTED: elongation factor 2-like Acyrthosiphon pisum
cds.Rpadi_12858_c0_seq1|m.24050	ACYPI003298 Acyrthosiphon pisum	ribosomal protein S6 Riptortus pedestris
cds.Rpadi_13232_c0_seq1|m.24606	ACYPI000027 Acyrthosiphon pisum	myosin alkali light chain 1 isoform b Acyrthosiphon pisum
cds.Rpadi_9764_c0_seq1|m.13751	ACYPI000896 Acyrthosiphon pisum	hypothetical protein TcasGA2_TC007795 Tribolium castaneum
cds.Rpadi_3582_c0_seq1|m.4123	ACYPI008243 Acyrthosiphon pisum	60S ribosomal protein L8 Triatoma infestans
cds.Rpadi_14075_c0_seq1|m.25773	ACYPI000090 Acyrthosiphon pisum	60S ribosomal protein L24
cds.Rpadi_12809_c0_seq7|m.23882	cuticular protein 36 Acyrthosiphon pisum	PREDICTED: hypothetical protein LOC100575037 Acyrthosiphon pisum
cds.Rpadi_2699_c0_seq1|m.2495	PREDICTED: 40S ribosomal protein S4-like Acyrthosiphon pisum	unknown Dendroctonus ponderosae
cds.Rpadi_14889_c0_seq1|m.26749	ACYPI000076 Acyrthosiphon pisum	PREDICTED: ubiquitin-60S ribosomal protein L40-like isoform 2 Apis florea
cds.Rpadi_12864_c0_seq1|m.24062	ATP synthase subunit beta	mitochondrial Acyrthosiphon pisum
cds.Rpadi_7674_c0_seq1|m.9476	predicted protein Hordeum vulgare subsp. vulgare	PREDICTED: 40S ribosomal protein S8-like Acyrthosiphon pisum
cds.Rpadi_13931_c0_seq1|m.25580	PREDICTED: 60S acidic ribosomal protein P1-like Acyrthosiphon pisum	ACYPI002961 Acyrthosiphon pisum
cds.Rpadi_3305_c0_seq1|m.3538	ACYPI006043 Acyrthosiphon pisum	PREDICTED: myosin regulatory light chain 2-like Bombus terrestris
cds.Rpadi_3017_c0_seq1|m.3039	ACYPI000073 Acyrthosiphon pisum	putative ribosomal protein S17e Maconellicoccus hirsutus
cds.Rpadi_12867_c0_seq1|m.24068	ribosomal protein L15 Acyrthosiphon pisum	ACYPI006875 Acyrthosiphon pisum
cds.Rpadi_14537_c0_seq1|m.26322	ACYPI000074 Acyrthosiphon pisum	putative ribosomal protein L32 Maconellicoccus hirsutus
cds.Rpadi_13429_c0_seq1|m.24898	ACYPI000031 Acyrthosiphon pisum	40S ribosomal protein S12 Harpegnathos saltator
cds.Rpadi_8209_c0_seq1|m.10689	hypothetical protein BRAFLDRAFT_287843 Branchiostoma floridae
cds.Rpadi_12727_c0_seq3|m.23213	putative cathepsin precursor Sitobion avenae	ACYPI005957 Acyrthosiphon pisum
cds.Rpadi_5762_c0_seq2|m.7162	ACYPI004082 Acyrthosiphon pisum	putative ribosomal protein L9 Maconellicoccus hirsutus
cds.Rpadi_9585_c0_seq2|m.13417	ribosomal protein s9 Aphis glycines	unknown Dendroctonus ponderosae
cds.Rpadi_13100_c0_seq1|m.24419	ACYPI008810 Acyrthosiphon pisum	ACYPI000071 Acyrthosiphon pisum
cds.Rpadi_7295_c0_seq1|m.8968	ACYPI006075 Acyrthosiphon pisum	putative ribosomal protein L19e Diaphorina citri
cds.Rpadi_8693_c0_seq1|m.11823	ACYPI000030 Acyrthosiphon pisum	ATPase subunit
cds.Rpadi_12692_c0_seq1|m.23032	PREDICTED: hypothetical protein LOC100159024 Acyrthosiphon pisum	PREDICTED: hypothetical protein LOC100166712 Acyrthosiphon pisum
cds.Rpadi_13749_c0_seq1|m.25336	ACYPI000383 Acyrthosiphon pisum	GI21595 Drosophila mojavensis
cds.Rpadi_12714_c0_seq1|m.23131	ACYPI006410 Acyrthosiphon pisum	ACYPI007765 Acyrthosiphon pisum
cds.Rpadi_12810_c0_seq4|m.23916	PREDICTED: hypothetical protein LOC100169243 Acyrthosiphon pisum	putative sheath protein
cds.Rpadi_3359_c0_seq1|m.3653	ACYPI000038 Acyrthosiphon pisum	ACYPI000037 Acyrthosiphon pisum
cds.Rpadi_14304_c0_seq1|m.26033	ACYPI006688 Acyrthosiphon pisum	putative ribosomal protein L21 Maconellicoccus hirsutus
cds.Rpadi_12810_c1_seq6|m.23930	PREDICTED: uncharacterized protein LOC100169243 Acyrthosiphon pisum	putative sheath protein
cds.Rpadi_12767_c0_seq2|m.23528	Actin	Actin
cds.Rpadi_3779_c0_seq1|m.4476	predicted protein Hordeum vulgare subsp. vulgare	PREDICTED: 60S ribosomal protein L4-like isoform 2 Acyrthosiphon pisum
cds.Rpadi_7122_c0_seq1|m.8736	hypothetical protein H477_5703 Clostridium sordellii ATCC 9714	ACYPI008224 Acyrthosiphon pisum
cds.Rpadi_12767_c0_seq2|m.23532	PREDICTED: hypothetical protein LOC100648739 Bombus terrestris	actin Clavispora lusitaniae ATCC 42720
cds.Rpadi_8272_c0_seq1|m.10840	putative mitochondrial ATP synthase alpha subunit precursor Aphis citricidus	PREDICTED: ATP synthase subunit alpha
cds.Rpadi_12816_c0_seq1|m.23977	ACYPI009856 Acyrthosiphon pisum	PREDICTED: 40S ribosomal protein S16-like Apis florea
cds.Rpadi_12667_c0_seq1|m.22877	heat shock protein 70 Hymenolepis microstoma	hCG2040559 Homo sapiens
cds.Rpadi_12810_c0_seq2|m.23913
cds.Rpadi_12545_c0_seq2|m.21949	ACYPI006410 Acyrthosiphon pisum	ACYPI007765 Acyrthosiphon pisum
cds.Rpadi_12983_c0_seq1|m.24228	predicted protein Hordeum vulgare subsp. vulgare	ribosomal protein L34-like Acyrthosiphon pisum
cds.Rpadi_14540_c0_seq1|m.26327	ribosomal protein L37A-like Acyrthosiphon pisum	ribosomal protein L37A-like protein Maconellicoccus hirsutus
cds.Rpadi_3329_c0_seq1|m.3590	ACYPI010200 Acyrthosiphon pisum	putative ribosomal protein L7e Maconellicoccus hirsutus
cds.Rpadi_12947_c0_seq1|m.24180	ACYPI006342 Acyrthosiphon pisum	ribosomal protein L28-like protein Maconellicoccus hirsutus
cds.Rpadi_12525_c0_seq2|m.21869	PREDICTED: heat shock 70 kDa protein cognate 4-like isoform 1 Acyrthosiphon pisum	heat shock protein 70 Aphis glycines
cds.Rpadi_13578_c0_seq1|m.25091	translationally controlled tumor protein Riptortus pedestris	putative translationally controlled tumor protein Maconellicoccus hirsutus
cds.Rpadi_7122_c0_seq1|m.8736	hypothetical protein H477_5703 Clostridium sordellii ATCC 9714	ACYPI008224 Acyrthosiphon pisum
cds.Rpadi_8143_c0_seq1|m.10542	glutamine synthetase 2 Acyrthosiphon pisum	PREDICTED: glutamine synthetase 2 cytoplasmic-like Acyrthosiphon pisum
cds.Rpadi_12714_c0_seq2|m.23132	ubiquitin ribosomal protein S27A fusion protein Sitobion avenae	ACYPI000086 Acyrthosiphon pisum
cds.Rpadi_5542_c0_seq1|m.6913	histone H3.3B	histone H3.3A
cds.Rpadi_10447_c0_seq2|m.15079	PREDICTED: 60S ribosomal protein L17-like Acyrthosiphon pisum	ACYPI008181 Acyrthosiphon pisum
cds.Rpadi_11813_c0_seq1|m.18971	ACYPI000030 Acyrthosiphon pisum	ATPase subunit
cds.Rpadi_9747_c0_seq1|m.13721	hypothetical protein POPTR_0008s21830g Populus trichocarpa	hypothetical protein POPTR_0017s03170g Populus trichocarpa
cds.Rpadi_9764_c0_seq1|m.13751	gi|240848805|ref|NP_001155403.1| ribosomal protein L44e-like [Acyrthosiphon pisum] >gi|239789813|dbj|BAH71506.1| ACYPI000896 [Acyrthosiphon pisum]	gi|91080271|ref|XP_973623.1| PREDICTED: similar to ribosomal protein L44e [Tribolium castaneum] >gi|70909929|emb|CAJ17451.1| ribosomal protein L44e [Agriotes lineatus] >gi|70909933|emb|CAJ17453.1| ribosomal protein L44e [Dascillus cervinus] >gi|270005697|gb|EFA02145.1| hypothetical protein TcasGA2_TC007795 [Tribolium castaneum]
cds.Rpadi_4674_c0_seq1|m.5836	predicted protein Hordeum vulgare subsp. vulgare	hypothetical protein YQE_04849
cds.Rpadi_11834_c0_seq1|m.19043	ACYPI002011 Acyrthosiphon pisum	ACYPI005154 Acyrthosiphon pisum
cds.Rpadi_13556_c0_seq1|m.25058	putative ribosomal protein L27e Acyrthosiphon pisum	putative ribosomal protein L27e Maconellicoccus hirsutus
cds.Rpadi_12464_c0_seq1|m.21604	ribosomal protein L22 Acyrthosiphon pisum	ACYPI001539 Acyrthosiphon pisum
cds.Rpadi_13219_c0_seq1|m.24583	ACYPI010127 Acyrthosiphon pisum	Parcxpwex01 Periplaneta americana
cds.Rpadi_12070_c1_seq2|m.19839	ACYPI008348 Acyrthosiphon pisum	ACYPI000040 Acyrthosiphon pisum
cds.Rpadi_8314_c0_seq1|m.10931	PREDICTED: peptidyl-prolyl cis-trans isomerase-like Acyrthosiphon pisum	ACYPI003541 Acyrthosiphon pisum
cds.Rpadi_8277_c0_seq2|m.10852	60S ribosomal protein L3 Aphis gossypii	putative ribosomal protein L3 Maconellicoccus hirsutus
cds.Rpadi_8719_c0_seq2|m.11908	ACYPI000784 Acyrthosiphon pisum	putative ADP/ATP translocase Graphocephala atropunctata
cds.Rpadi_12809_c0_seq8|m.23883	cuticle protein Rhopalosiphum maidis	cuticle protein Brevicoryne brassicae
cds.Rpadi_12667_c0_seq1|m.22875	PREDICTED: heat shock 70 kDa protein cognate 4-like isoform 1 Acyrthosiphon pisum	heat shock protein 70 Aphis glycines
cds.Rpadi_11813_c0_seq1|m.18970	hypothetical protein H477_6013 Clostridium sordellii ATCC 9714	PREDICTED: zinc finger protein 160-like Pantholops hodgsonii
cds.Rpadi_14840_c0_seq1|m.26685	ACYPI006417 Acyrthosiphon pisum	ribosomal protein L35 Riptortus pedestris
cds.Rpadi_8693_c0_seq1|m.11824	hypothetical protein H477_6013 Clostridium sordellii ATCC 9714	PREDICTED: zinc finger protein 160-like Pantholops hodgsonii
cds.Rpadi_3032_c0_seq2|m.3071	ACYPI006272 Acyrthosiphon pisum	ribosomal protein L13 Xenopsylla cheopis
cds.Rpadi_12727_c0_seq5|m.23218	putative cathepsin B-N Aphis citricidus	TPA_inf: cathepsin B Aphis citricidus
cds.Rpadi_13322_c0_seq1|m.24735	ACYPI007179 Acyrthosiphon pisum	putative ribosomal protein L27A Maconellicoccus hirsutus
cds.Rpadi_8209_c0_seq2|m.10693
cds.Rpadi_8060_c0_seq1|m.10342	predicted protein Hordeum vulgare subsp. vulgare	GL12416 Drosophila persimilis

## Sheet: M.cerasi_most_abindant
#100 most abundant transcripts for each dataset and their annotation		NOTE: TransDecoder runs CD-HIT 90%, which removes redundancy when predicting the CDS, hence the total number of CDS below does not equal 100
#Identified CDS	Top_Blast_hit	Putative_annotation
cds.Mcerasi_20118_c0_seq1|m.15745	ACYPI000091 Acyrthosiphon pisum	putative ribosomal protein S26 Triatoma infestans
cds.Mcerasi_23731_c0_seq1|m.22192	PREDICTED: 60S acidic ribosomal protein P1-like Acyrthosiphon pisum	ACYPI002961 Acyrthosiphon pisum
cds.Mcerasi_29080_c0_seq1|m.29587	ACYPI006857 Acyrthosiphon pisum	60S ribosomal protein L18 Camponotus floridanus
cds.Mcerasi_29145_c0_seq1|m.29720	putative ribosomal protein L17/23 Graphocephala atropunctata	ACYPI000455 Acyrthosiphon pisum
cds.Mcerasi_29253_c0_seq2|m.30029	ACYPI000038 Acyrthosiphon pisum	ACYPI000037 Acyrthosiphon pisum
cds.Mcerasi_30596_c0_seq1|m.33424	ribosomal protein L37 Acyrthosiphon pisum	GF21054 Drosophila ananassae
cds.Mcerasi_32286_c0_seq1|m.37664	ACYPI009665 Acyrthosiphon pisum	thioredoxin-like protein Coptotermes formosanus
cds.Mcerasi_32755_c0_seq4|m.38999	ACYPI007971 Acyrthosiphon pisum	ribosomal protein L36 Lysiphlebus testaceipes
cds.Mcerasi_32921_c0_seq2|m.39729	ACYPI000074 Acyrthosiphon pisum	putative ribosomal protein L32 Maconellicoccus hirsutus
cds.Mcerasi_33346_c0_seq4|m.41943	ACYPI005624 Acyrthosiphon pisum
cds.Mcerasi_33575_c0_seq2|m.43089	PREDICTED: 40S ribosomal protein S5-like isoform 1 Acyrthosiphon pisum	ACYPI001530 Acyrthosiphon pisum
cds.Mcerasi_34557_c0_seq2|m.47117	ACYPI006043 Acyrthosiphon pisum	myosin RLC2
cds.Mcerasi_35323_c0_seq1|m.49568	ACYPI002553 Acyrthosiphon pisum	ribosomal protein S10e Georissus sp. APV-2005
cds.Mcerasi_35331_c0_seq1|m.49583	ACYPI008224 Acyrthosiphon pisum	hypothetical protein H477_5703 Clostridium sordellii ATCC 9714
cds.Mcerasi_36831_c0_seq2|m.58477	ACYPI002011 Acyrthosiphon pisum	PREDICTED: hypothetical protein LOC100166712 Acyrthosiphon pisum
cds.Mcerasi_36831_c0_seq2|m.58477	ACYPI002011 Acyrthosiphon pisum	PREDICTED: hypothetical protein LOC100166712 Acyrthosiphon pisum
cds.Mcerasi_36831_c0_seq2|m.58477	ACYPI002011 Acyrthosiphon pisum	PREDICTED: hypothetical protein LOC100166712 Acyrthosiphon pisum
cds.Mcerasi_36918_c0_seq2|m.59082	ACYPI000418 Acyrthosiphon pisum	PREDICTED: uncharacterized protein LOC102679287 Apis dorsata
cds.Mcerasi_37881_c0_seq3|m.66146	ACYPI006075 Acyrthosiphon pisum	putative ribosomal protein L19e Diaphorina citri
cds.Mcerasi_37919_c0_seq1|m.66479	tubulin beta-1 chain Acyrthosiphon pisum	hypothetical protein TcasGA2_TC009589 Tribolium castaneum
cds.Mcerasi_38039_c0_seq2|m.67589	predicted protein Hordeum vulgare subsp. vulgare	PREDICTED: 40S ribosomal protein S24-like Acyrthosiphon pisum
cds.Mcerasi_38143_c0_seq3|m.68309	ACYPI006688 Acyrthosiphon pisum	putative ribosomal protein L21 Maconellicoccus hirsutus
cds.Mcerasi_38231_c0_seq2|m.69120	ACYPI004435 Acyrthosiphon pisum	ribosomal protein L10Ae Biphyllus lunatus
cds.Mcerasi_39182_c0_seq1|m.77568	ACYPI009907 Acyrthosiphon pisum	hypothetical protein TcasGA2_TC005120 Tribolium castaneum
cds.Mcerasi_39300_c0_seq1|m.78905	ribosomal protein L10 Acyrthosiphon pisum	ACYPI007451 Acyrthosiphon pisum
cds.Mcerasi_39322_c0_seq1|m.79117	ACYPI000073 Acyrthosiphon pisum	putative ribosomal protein S17e Maconellicoccus hirsutus
cds.Mcerasi_39618_c0_seq4|m.82514	PREDICTED: eukaryotic initiation factor 4A-like Acyrthosiphon pisum	PREDICTED: eukaryotic initiation factor 4A-II-like isoform 1 Megachile rotundata
cds.Mcerasi_39738_c0_seq1|m.84078	ACYPI008810 Acyrthosiphon pisum	ACYPI000071 Acyrthosiphon pisum
cds.Mcerasi_40087_c0_seq3|m.88111	ACYPI004082 Acyrthosiphon pisum	putative ribosomal protein L9 Maconellicoccus hirsutus
cds.Mcerasi_40157_c0_seq3|m.88749	PREDICTED: 40S ribosomal protein SA-like Acyrthosiphon pisum	ACYPI004271 Acyrthosiphon pisum
cds.Mcerasi_40214_c1_seq2|m.89557	PREDICTED: hypothetical protein LOC100169317 Acyrthosiphon pisum
cds.Mcerasi_40273_c0_seq1|m.90418	ACYPI010200 Acyrthosiphon pisum	putative ribosomal protein L7e Maconellicoccus hirsutus
cds.Mcerasi_40377_c0_seq9|m.91818	ACYPI006272 Acyrthosiphon pisum	putative ribosomal protein L13 Maconellicoccus hirsutus
cds.Mcerasi_40697_c0_seq1|m.96753	ATP synthase subunit beta	mitochondrial Acyrthosiphon pisum
cds.Mcerasi_40910_c2_seq1|m.101014	ACYPI008814 Acyrthosiphon pisum	ribosomal protein L35Ae Carabus granulatus
cds.Mcerasi_41535_c0_seq2|m.113154	PREDICTED: putative defense protein Hdd11-like Acyrthosiphon pisum	ACYPI002876 Acyrthosiphon pisum
cds.Mcerasi_41644_c0_seq1|m.115290	ACYPI010127 Acyrthosiphon pisum	Parcxpwex01 Periplaneta americana
cds.Mcerasi_42010_c0_seq7|m.122345	ACYPI005394 Acyrthosiphon pisum	Muscle-specific protein
cds.Mcerasi_42436_c0_seq2|m.133513	ACYPI000079 Acyrthosiphon pisum	putative acidic p0 ribosomal protein Aphis citricidus
cds.Mcerasi_42606_c0_seq4|m.138784	PREDICTED: hypothetical protein LOC100167863 Acyrthosiphon pisum	hypothetical protein H477_5980 Clostridium sordellii ATCC 9714
cds.Mcerasi_42625_c0_seq1|m.139794	OS-D-like protein	putative OS-D-like protein Myzus persicae
cds.Mcerasi_42663_c1_seq5|m.141815	PREDICTED: hypothetical protein LOC100166712 Acyrthosiphon pisum	PREDICTED: hypothetical protein LOC100169376 Acyrthosiphon pisum
cds.Mcerasi_42781_c0_seq1|m.145603	predicted protein Hordeum vulgare subsp. vulgare	PREDICTED: 40S ribosomal protein S8-like Acyrthosiphon pisum
cds.Mcerasi_42860_c0_seq2|m.148705	ACYPI000784 Acyrthosiphon pisum	putative ADP/ATP translocase Graphocephala atropunctata
cds.Mcerasi_43150_c0_seq1|m.156653	cuticle protein 5 Myzus persicae	RR1 cuticle protein 8 precursor Acyrthosiphon pisum
cds.Mcerasi_43222_c0_seq3|m.159379	ACYPI008325 Acyrthosiphon pisum	putative ribosomal protein S2 Diaphorina citri
cds.Mcerasi_43397_c0_seq1|m.170316	putative mitochondrial ATP synthase alpha subunit precursor Aphis citricidus	PREDICTED: ATP synthase subunit alpha
cds.Mcerasi_43872_c0_seq4|m.198473	ACYPI002011 Acyrthosiphon pisum	ACYPI005154 Acyrthosiphon pisum
cds.Mcerasi_43887_c0_seq2|m.199088	PREDICTED: hypothetical protein LOC100572399 Acyrthosiphon pisum	ACYPI45293 Acyrthosiphon pisum
cds.Mcerasi_43889_c0_seq1|m.199101	PREDICTED: glyceraldehyde-3-phosphate dehydrogenase-like Acyrthosiphon pisum	ACYPI009769 Acyrthosiphon pisum
cds.Mcerasi_44467_c0_seq1|m.259289	PREDICTED: hypothetical protein LOC100569515 Acyrthosiphon pisum	ACYPI33755 Acyrthosiphon pisum
cds.Mcerasi_44729_c0_seq2|m.287849	PREDICTED: elongation factor 1-alpha-like Acyrthosiphon pisum	PREDICTED: elongation factor 1-alpha-like Acyrthosiphon pisum
cds.Mcerasi_44776_c0_seq4|m.297140	predicted protein Hordeum vulgare subsp. vulgare	GL12416 Drosophila persimilis
cds.Mcerasi_44786_c1_seq4|m.297580	60S ribosomal protein L3 Aphis gossypii	putative ribosomal protein L3 Maconellicoccus hirsutus
cds.Mcerasi_45081_c0_seq4|m.330987	Uncharacterized protein ART2 Harpegnathos saltator	PREDICTED: similar to CG41536 CG41536-PA
cds.Mcerasi_45138_c1_seq1|m.336421
cds.Mcerasi_45446_c0_seq1|m.349246	translationally controlled tumor protein Riptortus pedestris	putative translationally controlled tumor protein Maconellicoccus hirsutus
