# Supplementary material for: Comparative transcriptomics and proteomics of three different aphid species identifies core and diverse effector sets
Source: BMC Genomics. 2016 Mar 2;17:172. doi: 10.1186/s12864-016-2496-6 (PMC4776380; doi:10.1186/s12864-016-2496-6)
Supplement: Additional file 4: — Expression profiles of constitutively expressed genes. TMM-FPKM expression profile for transcripts constitutively expressed. (XLSX 15 kb) [file 12864_2016_2496_MOESM4_ESM.xlsx]

## Sheet: cdc42
	body1	body2	body3	head1	head2	head3
Mcerasi_41637_c0_seq1	9.96	10.21	11.73	6.38	8.37	7.41
Mcerasi_37755_c0_seq2	17.12	18.45	15.65	15.58	11.9	17.38
Mcerasi_37087_c0_seq9	1.76	1.1	3.1	2.83	0.94	0.77
Mcerasi_61065_c0_seq1	0.24	0.52	0.21	0.63	0.52	0.33
Mcerasi_39365_c0_seq8	2.78	0	2.22	0	0.48	1.87
Mcerasi_36419_c1_seq2	20.03	19.05	21.26	10.52	10.89	13
Mcerasi_42128_c1_seq3	3.27	6.08	5.93	3.64	4.29	3.82
Mcerasi_42466_c0_seq4	1.79	3.64	2.16	0.72	1.32	4.3
Mcerasi_23423_c0_seq3	138.98	138.63	147.65	99.58	113.72	131.13
Mp_F_26005_c0_seq6	0.6	1.21	1.31	2.08	2.05	3.7
Mp_F_33032_c0_seq1	4.55	3.21	3.27	7.38	1.45	2.68
Mp_F_37799_c0_seq7	4.91	1.93	7.25	4.19	0.46	4.76
Mp_F_22553_c0_seq1	10.82	8.49	8.68	7.17	8.55	11.46
Mp_F_34642_c1_seq9	4.29	4.14	5.79	3.38	3.47	1.71
Mp_F_32765_c0_seq4	0	0	3.15	2.23	1.84	4.15
Mp_F_28334_c0_seq2	21.12	24.04	23.19	18.37	32.96	13.51
Mp_F_34683_c1_seq4	100.82	96.59	106.02	85.73	102.88	81.83
Mp_F_37799_c1_seq8	0.81	1.32	1.22	0.3	1.14	0.49
Mp_J_28159_c0_seq2	12.98	12.45	12.05	13.96	8.51	12.29
Mp_J_32810_c0_seq5	1.5	1.09	0.63	0.38	0.26	0.95
Mp_J_9178_c0_seq2	1.17	0.66	0.74	2	2	1.49
Mp_J_25501_c0_seq4	2.32	1.43	0.74	4.34	2.45	3.64
Mp_J_30688_c0_seq3	1.63	2.53	1.33	1.77	1.13	1.91
Mp_J_25243_c0_seq4	89.88	95.06	99.7	89.65	81.62	74.41
Mp_J_32810_c1_seq5	0	0	0	0	0	0
Mp_J_9548_c0_seq2	11.47	10.17	11.22	7.01	8.72	8.38
Mp_O_19933_c0_seq3	35.6	24.63	55.24	40.06	44.06	31.83
Mp_O_29525_c0_seq1	1.29	1.62	2.53	3.91	5.87	3.19
Mp_O_22877_c0_seq2	28.08	25.8	23.34	21.25	18.74	18.76
Mp_O_26764_c0_seq3	3.55	1.88	5.89	3.02	1.45	1.59
Mp_O_33795_c0_seq2	11.57	12	15.47	9.55	9.62	9.46
Mp_O_34616_c0_seq8	10.54	12.82	10.95	10.45	7.37	7.28
Mp_O_28012_c0_seq3	8.83	9.06	7.3	8.4	7.88	7.49
Mp_O_17725_c0_seq2	1.76	1.52	1.4	1	2.68	1.16
Rpadi_593_c0_seq1	3.1	0	2.15	3.16	0	0
Rpadi_30559_c0_seq1	1.91	0.98	0.29	4.14	2.16	3.29
Rpadi_27770_c0_seq1	2.37	0.99	2.09	1.12	1.75	1.25
Rpadi_4886_c0_seq1	13.84	18.56	11.82	17.96	19.27	20.35
Rpadi_21113_c0_seq1	7.39	7.56	6.44	10.29	10.83	6.74
Rpadi_21601_c0_seq1	0	0	0	0	0	0
Rpadi_4886_c0_seq2	10.73	4.46	16.76	7.21	16.57	10.44
Rpadi_4216_c0_seq1	17.37	6.86	10.76	22.4	18.84	15.94
Rpadi_8184_c0_seq1	77.58	103.3	90.69	65.28	74.59	79.77
Rpadi_14894_c0_seq1	8.84	8.7	9.55	7.39	8.83	11.15
Rpadi_20083_c0_seq1	15.31	16.15	15.48	28.74	18.56	14.64
Rpadi_14015_c0_seq1	17.84	18.86	20.74	26.55	21.61	26.78
Rpadi_14538_c0_seq1	19.07	24.95	9.5	16.16	7.99	20.68
Rpadi_17871_c0_seq1	16.04	30.63	23.96	9.93	19.14	30.55
Rpadi_31104_c0_seq1	1.75	0.51	0.91	1.99	0	1.7
Rpadi_8582_c0_seq1	66.3	70.24	69.16	66.21	61.95	63.27

## Sheet: actin
	body1	body2	body3	head1	head2	head3
Mcerasi_43476_c0_seq1	3.24	0.92	0.74	19.14	5.6	0.53
Mcerasi_42087_c0_seq8	32.91	22.01	30.24	10.89	25.44	30.07
Mcerasi_43963_c0_seq5	0.02	0	0	0	0	0.26
Mcerasi_34142_c0_seq1	0.39	0.37	0.52	1.57	0.17	0
Mp_F_45688_c0_seq1	22.73	10.12	13.83	9.1	15.59	7.4
Mp_F_16291_c0_seq1	110.46	46.69	59.58	36.14	47.84	32.33
Mp_F_37157_c1_seq9	91.18	172.68	183.29	72.7	77.71	8.88
Mp_F_20648_c1_seq1	0.8	0.28	0.47	0.05	0.11	0.04
Mp_F_27462_c0_seq1	0	0.25	0.61	0	0	0.2
Mp_J_44628_c0_seq1	14.67	10.23	27.74	13.29	15.29	9.18
Mp_J_43292_c0_seq1	48.94	54.18	90.83	48.25	53.88	49.8
Mp_J_12829_c0_seq1	0	0.16	0	0	0	0
Mp_J_20892_c0_seq2	0	0	0	0	0	0
Mp_O_41293_c0_seq1	109.58	60.86	48.97	32.2	32.64	44.95
Mp_O_56620_c0_seq1	0.5	0	0	0	0	0
Mp_O_11697_c0_seq1	0.23	0.12	0.14	0	0	0
Rpadi_12767_c1_seq3	13.6	36.7	29.98	50.2	15.12	0.67
Rpadi_17399_c0_seq1	8.23	10	7.28	22.74	24.81	108.29
Rpadi_12767_c1_seq1	4.12	0.01	0	2.04	4.35	25.94

## Sheet: EF1alpha
	_body1	_body2	_body3	_head1	_head2	_head3
Mcerasi_72325_c0_seq1	0.91	0	0.27	0	0.53	0.28
Mp_F_38448_c0_seq4	0.39	0.78	2.16	0.06	0	1.6
Mp_F_38279_c0_seq2	0	0.34	0.72	0	0	0.77
Mp_J_35085_c0_seq1	1.9	0.82	0.22	0	0	0.64
Mp_J_21784_c0_seq1	0.43	0.57	0	0	0	0
Mp_J_34881_c0_seq3	0.4	0.68	0.21	0.05	0.1	0.18
Mp_O_17181_c0_seq2	2.5	4.64	6.14	1.4	1.53	2.95
Mp_O_6778_c0_seq1	1.56	2.77	3.63	1.16	0.92	1.04
Mp_O_66924_c0_seq1	0.2	0	0.76	0	0	0
Rpadi_23798_c0_seq1	13.27	7.88	2.94	17.83	28.09	13.83

## Sheet: succinate_dehydrogenase
	body1	body2	body3	head1	head2	head3
Mcerasi_49912_c0_seq1	1.26	0.3	0.63	6.15	1.78	0.27
Mcerasi_38783_c0_seq5	0	0.15	0	0.4	0.1	0.27
Mcerasi_40973_c0_seq2	92.46	80.54	94.47	107.54	120.51	148.48
Mcerasi_23097_c0_seq2	109.55	92.73	101.64	112.3	142.96	151.36
Mp_F_32570_c0_seq1	0	0	0	25.57	0.91	2.85
Mp_F_27594_c0_seq1	238.12	218.66	234.03	317.79	251.22	344.11
Mp_F_29107_c0_seq2	0	0	0	8.17	0	0
Mp_F_27870_c0_seq1	14.72	12.35	11.95	15.56	17.01	15.67
Mp_F_61199_c0_seq1	0	0	0	0.99	0	0
Mp_F_38414_c1_seq5	0	0	0	0	0	3.05
Mp_F_28254_c0_seq1	118.53	111.65	122.26	162.55	158.24	141.83
Mp_F_38414_c0_seq1	61.1	58.17	59.31	87.27	80.48	91.73
Mp_J_11215_c0_seq1	0.37	0	0	0.19	0.2	0
Mp_J_31328_c0_seq2	77.9	87.84	96.19	110.23	85.07	106.08
Mp_J_23619_c0_seq2	143.51	152.39	177.39	173.54	232.05	171.85
Mp_J_29415_c0_seq3	54.76	60.09	61.21	60.95	78.15	58.75
Mp_J_8048_c0_seq1	196.18	216.92	228.74	269.18	328.49	268.76
Mp_O_9116_c0_seq2	94.88	103.94	85.6	135.56	118.83	169.28
Mp_O_31483_c0_seq5	82.33	109.74	88.44	151.32	150.17	116.89
Mp_O_58424_c0_seq1	0.46	0.45	0.72	0	0.18	0.28
Mp_O_32038_c0_seq9	4.93	7.47	6.35	2.92	9.26	4.83
Mp_O_43870_c0_seq1	80.16	78.06	94.49	100.48	87.53	96.25
Mp_O_53620_c0_seq1	0.1	0.63	1.16	0.14	0.39	0.29
Rpadi_8022_c0_seq1	52.09	80.24	61.47	103.67	79.48	157.79
Rpadi_8218_c0_seq2	12.19	11.35	22.56	55.58	30.67	25.53
Rpadi_11903_c0_seq1	123.82	165.95	142.76	220.03	224.12	368.17
Rpadi_5907_c0_seq1	60.76	82.41	82.14	108.98	122.29	233.6
Rpadi_6991_c0_seq1	58.47	78.01	68.25	109.51	110.04	213.54
Rpadi_8218_c0_seq1	44.85	54.55	43.04	41.37	69.55	120.81
Rpadi_11524_c0_seq1	112.15	144.21	117.48	178.78	212.36	310.91
