# Supplementary material for: Comparative transcriptomics and proteomics of three different aphid species identifies core and diverse effector sets
Source: BMC Genomics. 2016 Mar 2;17:172. doi: 10.1186/s12864-016-2496-6 (PMC4776380; doi:10.1186/s12864-016-2496-6)
Supplement: Additional file 6: — GO enrichment analysis data for all species. (TXT 9449 kb) [file 12864_2016_2496_MOESM6_ESM.txt]

GO-ID	Term	Category	FDR	P-Value	#Test	#Ref	#notAnnotTest	#notAnnotRef	Over/Under	TestSeqs	RefSeqs
GO:0005198	structural molecule activity	F	4.71E-07	1.65E-09	14	660	20	11104	over	cds.Mcerasi_37095_c1_seq1|m.60316, cds.Mcerasi_34448_c0_seq1|m.46759, cds.Mcerasi_35364_c0_seq2|m.49720, cds.Mcerasi_6737_c0_seq1|m.3007, cds.Mcerasi_41534_c1_seq5|m.113150, cds.Mcerasi_40877_c0_seq1|m.100414, cds.Mcerasi_20870_c0_seq1|m.16972, cds.Mcerasi_32121_c0_seq2|m.37150, cds.Mcerasi_34033_c0_seq1|m.45380, cds.Mcerasi_39176_c0_seq1|m.77422, cds.Mcerasi_22868_c0_seq1|m.20605, cds.Mcerasi_62…	cds.Mcerasi_26593_c0_seq1|m.25745, cds.Mcerasi_42382_c0_seq2|m.131524, cds.Mcerasi_34320_c1_seq1|m.46355, cds.Mcerasi_5507_c0_seq1|m.1943, cds.Mcerasi_46484_c0_seq1|m.350065, cds.Mcerasi_42015_c0_seq3|m.122414, cds.Mcerasi_43705_c0_seq6|m.187884, cds.Mcerasi_33801_c0_seq1|m.44307, cds.Mcerasi_44699_c1_seq81|m.284841, cds.Mcerasi_38506_c0_seq2|m.71458, cds.Mcerasi_34020_c0_seq3|m.45344, cds.Mceras…
GO:0005576	extracellular region	C	3.54E-03	7.44E-05	6	247	28	11517	over	cds.Mcerasi_37095_c1_seq1|m.60316, cds.Mcerasi_35288_c0_seq1|m.49497, cds.Mcerasi_17934_c0_seq2|m.13589, cds.Mcerasi_20870_c0_seq1|m.16972, cds.Mcerasi_34033_c0_seq1|m.45380, cds.Mcerasi_7957_c0_seq1|m.4071	cds.Mcerasi_27413_c0_seq1|m.26867, cds.Mcerasi_6362_c0_seq1|m.2737, cds.Mcerasi_5507_c0_seq1|m.1943, cds.Mcerasi_19222_c0_seq1|m.14820, cds.Mcerasi_51962_c0_seq1|m.353819, cds.Mcerasi_26077_c0_seq1|m.25065, cds.Mcerasi_54010_c0_seq1|m.355345, cds.Mcerasi_41588_c0_seq5|m.114402, cds.Mcerasi_31174_c0_seq1|m.34882, cds.Mcerasi_38072_c0_seq2|m.67753, cds.Mcerasi_23436_c0_seq2|m.21657, cds.Mcerasi_370…
GO:0044421	extracellular region part	C	4.81E-03	1.23E-04	4	86	30	11678	over	cds.Mcerasi_37095_c1_seq1|m.60316, cds.Mcerasi_17934_c0_seq2|m.13589, cds.Mcerasi_20870_c0_seq1|m.16972, cds.Mcerasi_34033_c0_seq1|m.45380	cds.Mcerasi_27413_c0_seq1|m.26867, cds.Mcerasi_6362_c0_seq1|m.2737, cds.Mcerasi_5507_c0_seq1|m.1943, cds.Mcerasi_26077_c0_seq1|m.25065, cds.Mcerasi_54010_c0_seq1|m.355345, cds.Mcerasi_15638_c0_seq1|m.11297, cds.Mcerasi_47797_c0_seq1|m.351043, cds.Mcerasi_22741_c0_seq1|m.20397, cds.Mcerasi_40272_c0_seq3|m.90397, cds.Mcerasi_42521_c0_seq1|m.136046, cds.Mcerasi_37301_c0_seq1|m.61743, cds.Mcerasi_742…
GO:0005198	structural molecule activity	F	2.25E-04	2.48E-06	15	495	53	8874	over	cds.Mp_F_34932_c0_seq3|m.117652, cds.Mp_F_19144_c1_seq1|m.15977, cds.Mp_F_7245_c0_seq1|m.3891, cds.Mp_F_30958_c1_seq2|m.58452, cds.Mp_F_6993_c0_seq1|m.3580, cds.Mp_F_42718_c0_seq1|m.302919, cds.Mp_F_32930_c1_seq1|m.80933, cds.Mp_F_36726_c0_seq5|m.170424, cds.Mp_F_43350_c0_seq1|m.303307, cds.Mp_F_36726_c3_seq3|m.170433, cds.Mp_F_11866_c0_seq2|m.7981, cds.Mp_F_26026_c0_seq1|m.30114, cds.Mp_F_11044_…	cds.Mp_F_5807_c0_seq1|m.2396, cds.Mp_F_36549_c0_seq4|m.163876, cds.Mp_F_16409_c0_seq1|m.11063, cds.Mp_F_17341_c0_seq1|m.12659, cds.Mp_F_21199_c0_seq1|m.18389, cds.Mp_F_36989_c1_seq2|m.181260, cds.Mp_F_34805_c0_seq1|m.115326, cds.Mp_F_72087_c0_seq1|m.315381, cds.Mp_F_29368_c0_seq1|m.46070, cds.Mp_F_32528_c0_seq1|m.75122, cds.Mp_F_65411_c0_seq1|m.312783, cds.Mp_F_28795_c0_seq1|m.43109, cds.Mp_F_431…
GO:0005576	extracellular region	C	7.82E-04	2.30E-05	10	263	58	9106	over	cds.Mp_F_39163_c0_seq1|m.300260, cds.Mp_F_34932_c0_seq3|m.117652, cds.Mp_F_22698_c0_seq3|m.20512, cds.Mp_F_35675_c0_seq7|m.137039, cds.Mp_F_17820_c0_seq2|m.13595, cds.Mp_F_19144_c1_seq1|m.15977, cds.Mp_F_36841_c0_seq5|m.176175, cds.Mp_F_10615_c0_seq1|m.7191, cds.Mp_F_33721_c0_seq5|m.92715, cds.Mp_F_17480_c1_seq2|m.12943	cds.Mp_F_37165_c0_seq8|m.195282, cds.Mp_F_37600_c1_seq1|m.212006, cds.Mp_F_36549_c0_seq4|m.163876, cds.Mp_F_29231_c1_seq2|m.45218, cds.Mp_F_37725_c3_seq10|m.219801, cds.Mp_F_10087_c0_seq1|m.6823, cds.Mp_F_72087_c0_seq1|m.315381, cds.Mp_F_38384_c1_seq9|m.265457, cds.Mp_F_25172_c0_seq3|m.26994, cds.Mp_F_35818_c0_seq1|m.140675, cds.Mp_F_65411_c0_seq1|m.312783, cds.Mp_F_36743_c0_seq1|m.170934, cds.Mp…
GO:0042302	structural constituent of cuticle	F	2.63E-21	2.98E-25	20	50	60	8314	over	cds.Mp_J_8257_c0_seq1|m.4786, cds.Mp_J_30612_c0_seq3|m.64320, cds.Mp_J_19484_c0_seq1|m.19218, cds.Mp_J_35405_c1_seq5|m.271320, cds.Mp_J_27570_c0_seq7|m.41762, cds.Mp_J_9188_c0_seq1|m.6510, cds.Mp_J_12335_c0_seq1|m.9687, cds.Mp_J_36757_c0_seq1|m.286560, cds.Mp_J_9594_c0_seq1|m.7126, cds.Mp_J_27296_c0_seq1|m.39891, cds.Mp_J_25247_c0_seq2|m.32365, cds.Mp_J_30666_c0_seq1|m.64864, cds.Mp_J_24427_c0_se…	cds.Mp_J_43484_c0_seq1|m.291462, cds.Mp_J_33937_c1_seq6|m.129047, cds.Mp_J_34027_c1_seq9|m.132216, cds.Mp_J_16117_c0_seq1|m.12324, cds.Mp_J_71519_c0_seq1|m.301880, cds.Mp_J_35232_c1_seq6|m.238214, cds.Mp_J_22230_c0_seq2|m.24138, cds.Mp_J_31033_c2_seq2|m.68524, cds.Mp_J_32997_c0_seq1|m.100853, cds.Mp_J_22828_c0_seq1|m.24926, cds.Mp_J_28672_c0_seq3|m.48706, cds.Mp_J_29390_c0_seq2|m.53038, cds.Mp_J_…
GO:0008061	chitin binding	F	2.89E-10	6.82E-14	11	30	69	8334	over	cds.Mp_J_31195_c0_seq7|m.70461, cds.Mp_J_24540_c0_seq1|m.29633, cds.Mp_J_29412_c0_seq4|m.53154, cds.Mp_J_27550_c0_seq3|m.41563, cds.Mp_J_40051_c0_seq1|m.289414, cds.Mp_J_19014_c0_seq1|m.18069, cds.Mp_J_19637_c0_seq2|m.19546, cds.Mp_J_40439_c0_seq1|m.289698, cds.Mp_J_34283_c0_seq8|m.143525, cds.Mp_J_6774_c0_seq1|m.2779, cds.Mp_J_18345_c0_seq3|m.16359	cds.Mp_J_20680_c0_seq3|m.22116, cds.Mp_J_18607_c0_seq1|m.17036, cds.Mp_J_8657_c0_seq1|m.5535, cds.Mp_J_32939_c0_seq2|m.99317, cds.Mp_J_28510_c0_seq2|m.47789, cds.Mp_J_18356_c0_seq1|m.16398, cds.Mp_J_34283_c1_seq9|m.143583, cds.Mp_J_32291_c3_seq1|m.86582, cds.Mp_J_30164_c0_seq1|m.59605, cds.Mp_J_9683_c0_seq1|m.7315, cds.Mp_J_7769_c0_seq2|m.3977, cds.Mp_J_21107_c0_seq2|m.22639, cds.Mp_J_26740_c0_se…
GO:0005576	extracellular region	C	2.89E-10	9.83E-14	20	231	60	8133	over	cds.Mp_J_31195_c0_seq7|m.70461, cds.Mp_J_24540_c0_seq1|m.29633, cds.Mp_J_29412_c0_seq4|m.53154, cds.Mp_J_34358_c1_seq3|m.147581, cds.Mp_J_27550_c0_seq3|m.41563, cds.Mp_J_40051_c0_seq1|m.289414, cds.Mp_J_19014_c0_seq1|m.18069, cds.Mp_J_24221_c0_seq1|m.28595, cds.Mp_J_19637_c0_seq2|m.19546, cds.Mp_J_40439_c0_seq1|m.289698, cds.Mp_J_34202_c0_seq1|m.138954, cds.Mp_J_10057_c0_seq1|m.7721, cds.Mp_J_342…	cds.Mp_J_4787_c0_seq1|m.1210, cds.Mp_J_20680_c0_seq3|m.22116, cds.Mp_J_7112_c0_seq1|m.3205, cds.Mp_J_58507_c0_seq1|m.297248, cds.Mp_J_15046_c0_seq1|m.11531, cds.Mp_J_36012_c0_seq1|m.285849, cds.Mp_J_25151_c0_seq1|m.31927, cds.Mp_J_25559_c0_seq3|m.33623, cds.Mp_J_44950_c0_seq1|m.292173, cds.Mp_J_34738_c4_seq9|m.178200, cds.Mp_J_58670_c0_seq1|m.297309, cds.Mp_J_23902_c0_seq3|m.27427, cds.Mp_J_31426…
GO:0006030	chitin metabolic process	P	1.02E-09	4.63E-13	11	37	69	8327	over	cds.Mp_J_31195_c0_seq7|m.70461, cds.Mp_J_24540_c0_seq1|m.29633, cds.Mp_J_29412_c0_seq4|m.53154, cds.Mp_J_27550_c0_seq3|m.41563, cds.Mp_J_40051_c0_seq1|m.289414, cds.Mp_J_19014_c0_seq1|m.18069, cds.Mp_J_19637_c0_seq2|m.19546, cds.Mp_J_40439_c0_seq1|m.289698, cds.Mp_J_34283_c0_seq8|m.143525, cds.Mp_J_6774_c0_seq1|m.2779, cds.Mp_J_18345_c0_seq3|m.16359	cds.Mp_J_20680_c0_seq3|m.22116, cds.Mp_J_43724_c0_seq1|m.291580, cds.Mp_J_18607_c0_seq1|m.17036, cds.Mp_J_8657_c0_seq1|m.5535, cds.Mp_J_32939_c0_seq2|m.99317, cds.Mp_J_28510_c0_seq2|m.47789, cds.Mp_J_18356_c0_seq1|m.16398, cds.Mp_J_34283_c1_seq9|m.143583, cds.Mp_J_33277_c1_seq1|m.107163, cds.Mp_J_32291_c3_seq1|m.86582, cds.Mp_J_30164_c0_seq1|m.59605, cds.Mp_J_9683_c0_seq1|m.7315, cds.Mp_J_7769_c0…
GO:1901071	glucosamine-containing compound metabolic process	P	2.65E-09	1.50E-12	11	42	69	8322	over	cds.Mp_J_31195_c0_seq7|m.70461, cds.Mp_J_24540_c0_seq1|m.29633, cds.Mp_J_29412_c0_seq4|m.53154, cds.Mp_J_27550_c0_seq3|m.41563, cds.Mp_J_40051_c0_seq1|m.289414, cds.Mp_J_19014_c0_seq1|m.18069, cds.Mp_J_19637_c0_seq2|m.19546, cds.Mp_J_40439_c0_seq1|m.289698, cds.Mp_J_34283_c0_seq8|m.143525, cds.Mp_J_6774_c0_seq1|m.2779, cds.Mp_J_18345_c0_seq3|m.16359	cds.Mp_J_20680_c0_seq3|m.22116, cds.Mp_J_43724_c0_seq1|m.291580, cds.Mp_J_18607_c0_seq1|m.17036, cds.Mp_J_8657_c0_seq1|m.5535, cds.Mp_J_32939_c0_seq2|m.99317, cds.Mp_J_28510_c0_seq2|m.47789, cds.Mp_J_18356_c0_seq1|m.16398, cds.Mp_J_34283_c1_seq9|m.143583, cds.Mp_J_33277_c1_seq1|m.107163, cds.Mp_J_32291_c3_seq1|m.86582, cds.Mp_J_30164_c0_seq1|m.59605, cds.Mp_J_9683_c0_seq1|m.7315, cds.Mp_J_7769_c0…
GO:0006040	amino sugar metabolic process	P	2.76E-09	1.87E-12	11	43	69	8321	over	cds.Mp_J_31195_c0_seq7|m.70461, cds.Mp_J_24540_c0_seq1|m.29633, cds.Mp_J_29412_c0_seq4|m.53154, cds.Mp_J_27550_c0_seq3|m.41563, cds.Mp_J_40051_c0_seq1|m.289414, cds.Mp_J_19014_c0_seq1|m.18069, cds.Mp_J_19637_c0_seq2|m.19546, cds.Mp_J_40439_c0_seq1|m.289698, cds.Mp_J_34283_c0_seq8|m.143525, cds.Mp_J_6774_c0_seq1|m.2779, cds.Mp_J_18345_c0_seq3|m.16359	cds.Mp_J_20680_c0_seq3|m.22116, cds.Mp_J_43724_c0_seq1|m.291580, cds.Mp_J_18607_c0_seq1|m.17036, cds.Mp_J_8657_c0_seq1|m.5535, cds.Mp_J_32939_c0_seq2|m.99317, cds.Mp_J_28510_c0_seq2|m.47789, cds.Mp_J_18356_c0_seq1|m.16398, cds.Mp_J_34283_c1_seq9|m.143583, cds.Mp_J_33277_c1_seq1|m.107163, cds.Mp_J_32291_c3_seq1|m.86582, cds.Mp_J_30164_c0_seq1|m.59605, cds.Mp_J_9683_c0_seq1|m.7315, cds.Mp_J_7769_c0…
GO:0006022	aminoglycan metabolic process	P	4.45E-09	3.53E-12	11	46	69	8318	over	cds.Mp_J_31195_c0_seq7|m.70461, cds.Mp_J_24540_c0_seq1|m.29633, cds.Mp_J_29412_c0_seq4|m.53154, cds.Mp_J_27550_c0_seq3|m.41563, cds.Mp_J_40051_c0_seq1|m.289414, cds.Mp_J_19014_c0_seq1|m.18069, cds.Mp_J_19637_c0_seq2|m.19546, cds.Mp_J_40439_c0_seq1|m.289698, cds.Mp_J_34283_c0_seq8|m.143525, cds.Mp_J_6774_c0_seq1|m.2779, cds.Mp_J_18345_c0_seq3|m.16359	cds.Mp_J_20680_c0_seq3|m.22116, cds.Mp_J_43724_c0_seq1|m.291580, cds.Mp_J_15834_c0_seq1|m.12123, cds.Mp_J_18607_c0_seq1|m.17036, cds.Mp_J_8657_c0_seq1|m.5535, cds.Mp_J_32939_c0_seq2|m.99317, cds.Mp_J_28510_c0_seq2|m.47789, cds.Mp_J_18356_c0_seq1|m.16398, cds.Mp_J_27258_c0_seq3|m.39658, cds.Mp_J_34283_c1_seq9|m.143583, cds.Mp_J_9726_c0_seq1|m.7394, cds.Mp_J_33277_c1_seq1|m.107163, cds.Mp_J_25179_c…
GO:0005198	structural molecule activity	F	2.56E-07	3.77E-10	21	417	59	7947	over	cds.Mp_J_8257_c0_seq1|m.4786, cds.Mp_J_29412_c0_seq4|m.53154, cds.Mp_J_30612_c0_seq3|m.64320, cds.Mp_J_19484_c0_seq1|m.19218, cds.Mp_J_35405_c1_seq5|m.271320, cds.Mp_J_27570_c0_seq7|m.41762, cds.Mp_J_9188_c0_seq1|m.6510, cds.Mp_J_12335_c0_seq1|m.9687, cds.Mp_J_36757_c0_seq1|m.286560, cds.Mp_J_9594_c0_seq1|m.7126, cds.Mp_J_27296_c0_seq1|m.39891, cds.Mp_J_25247_c0_seq2|m.32365, cds.Mp_J_30666_c0_se…	cds.Mp_J_43484_c0_seq1|m.291462, cds.Mp_J_20340_c0_seq2|m.21232, cds.Mp_J_26608_c0_seq1|m.37133, cds.Mp_J_33937_c1_seq6|m.129047, cds.Mp_J_20148_c0_seq2|m.20711, cds.Mp_J_21822_c0_seq3|m.23635, cds.Mp_J_13813_c0_seq1|m.10744, cds.Mp_J_20706_c0_seq1|m.22163, cds.Mp_J_58507_c0_seq1|m.297248, cds.Mp_J_32764_c1_seq1|m.95189, cds.Mp_J_1953_c0_seq1|m.531, cds.Mp_J_19007_c0_seq1|m.18052, cds.Mp_J_21412_…
GO:0004099	chitin deacetylase activity	F	9.91E-04	3.25E-06	3	1	77	8363	over	cds.Mp_J_19637_c0_seq2|m.19546, cds.Mp_J_34283_c0_seq8|m.143525, cds.Mp_J_18345_c0_seq3|m.16359	cds.Mp_J_34283_c1_seq9|m.143583
GO:0008202	steroid metabolic process	P	3.24E-03	1.25E-05	4	12	76	8352	over	cds.Mp_J_23709_c0_seq2|m.26679, cds.Mp_J_34202_c0_seq1|m.138954, cds.Mp_J_29050_c0_seq2|m.50955, cds.Mp_J_34461_c1_seq1|m.153108	cds.Mp_J_41828_c0_seq1|m.290572, cds.Mp_J_28602_c0_seq3|m.48316, cds.Mp_J_44258_c0_seq1|m.291869, cds.Mp_J_40983_c0_seq1|m.290074, cds.Mp_J_26321_c0_seq1|m.36165, cds.Mp_J_11348_c0_seq1|m.8835, cds.Mp_J_67456_c0_seq1|m.300477, cds.Mp_J_29731_c0_seq4|m.55415, cds.Mp_J_26261_c0_seq1|m.35954, cds.Mp_J_33080_c0_seq1|m.102458, cds.Mp_J_38735_c0_seq1|m.288433, cds.Mp_J_31084_c0_seq2|m.69117
GO:0005214	structural constituent of chitin-based cuticle	F	3.24E-03	1.25E-05	4	12	76	8352	over	cds.Mp_J_26485_c0_seq1|m.36754, cds.Mp_J_18626_c0_seq1|m.17106, cds.Mp_J_16253_c0_seq1|m.12442, cds.Mp_J_22513_c0_seq2|m.24471	cds.Mp_J_34027_c1_seq9|m.132216, cds.Mp_J_71519_c0_seq1|m.301880, cds.Mp_J_31033_c2_seq2|m.68524, cds.Mp_J_32997_c0_seq1|m.100853, cds.Mp_J_22828_c0_seq1|m.24926, cds.Mp_J_37449_c0_seq1|m.287233, cds.Mp_J_35459_c1_seq7|m.277603, cds.Mp_J_35595_c0_seq1|m.285391, cds.Mp_J_10693_c0_seq1|m.8217, cds.Mp_J_19497_c0_seq1|m.19247, cds.Mp_J_19935_c0_seq2|m.20195, cds.Mp_J_9084_c0_seq1|m.6341
GO:0045455	ecdysteroid metabolic process	P	2.02E-02	9.37E-05	3	7	77	8357	over	cds.Mp_J_23709_c0_seq2|m.26679, cds.Mp_J_29050_c0_seq2|m.50955, cds.Mp_J_34461_c1_seq1|m.153108	cds.Mp_J_41828_c0_seq1|m.290572, cds.Mp_J_28602_c0_seq3|m.48316, cds.Mp_J_44258_c0_seq1|m.291869, cds.Mp_J_29731_c0_seq4|m.55415, cds.Mp_J_26261_c0_seq1|m.35954, cds.Mp_J_38735_c0_seq1|m.288433, cds.Mp_J_31084_c0_seq2|m.69117
GO:0006629	lipid metabolic process	P	2.50E-02	1.19E-04	10	241	70	8123	over	cds.Mp_J_34197_c3_seq1|m.138684, cds.Mp_J_23709_c0_seq2|m.26679, cds.Mp_J_24221_c0_seq1|m.28595, cds.Mp_J_34202_c0_seq1|m.138954, cds.Mp_J_29050_c0_seq2|m.50955, cds.Mp_J_17127_c0_seq2|m.13686, cds.Mp_J_19136_c0_seq1|m.18381, cds.Mp_J_7924_c0_seq1|m.4205, cds.Mp_J_34461_c1_seq1|m.153108, cds.Mp_J_34767_c0_seq4|m.183413	cds.Mp_J_21920_c0_seq1|m.23747, cds.Mp_J_6878_c0_seq2|m.2924, cds.Mp_J_35921_c0_seq1|m.285744, cds.Mp_J_20623_c0_seq1|m.21991, cds.Mp_J_24035_c0_seq3|m.27969, cds.Mp_J_30583_c0_seq1|m.63914, cds.Mp_J_35300_c0_seq7|m.248768, cds.Mp_J_31700_c0_seq9|m.77574, cds.Mp_J_58670_c0_seq1|m.297309, cds.Mp_J_23902_c0_seq3|m.27427, cds.Mp_J_35451_c1_seq9|m.276564, cds.Mp_J_38241_c0_seq1|m.288015, cds.Mp_J_243…
GO:0008812	choline dehydrogenase activity	F	4.20E-02	2.19E-04	3	10	77	8354	over	cds.Mp_J_23709_c0_seq2|m.26679, cds.Mp_J_29050_c0_seq2|m.50955, cds.Mp_J_34461_c1_seq1|m.153108	cds.Mp_J_31799_c1_seq1|m.78854, cds.Mp_J_8682_c0_seq1|m.5582, cds.Mp_J_44258_c0_seq1|m.291869, cds.Mp_J_19675_c0_seq1|m.19647, cds.Mp_J_25749_c0_seq7|m.34303, cds.Mp_J_19167_c0_seq3|m.18475, cds.Mp_J_34200_c0_seq9|m.138915, cds.Mp_J_24743_c0_seq2|m.30453, cds.Mp_J_50787_c0_seq1|m.294442, cds.Mp_J_31145_c0_seq1|m.69925
GO:0005576	extracellular region	C	5.30E-04	1.01E-05	8	212	38	9080	over	cds.Mp_O_28986_c0_seq4|m.51914, cds.Mp_O_6567_c0_seq1|m.4094, cds.Mp_O_30307_c0_seq1|m.62495, cds.Mp_O_35768_c0_seq6|m.250966, cds.Mp_O_34193_c0_seq7|m.131078, cds.Mp_O_37143_c0_seq1|m.338317, cds.Mp_O_40098_c0_seq1|m.341159, cds.Mp_O_39009_c0_seq1|m.340210	cds.Mp_O_37822_c0_seq1|m.338987, cds.Mp_O_29856_c0_seq2|m.58201, cds.Mp_O_15061_c0_seq1|m.12542, cds.Mp_O_34256_c0_seq5|m.133842, cds.Mp_O_27842_c0_seq3|m.44657, cds.Mp_O_28858_c0_seq3|m.51173, cds.Mp_O_4966_c0_seq1|m.2562, cds.Mp_O_35309_c0_seq2|m.194642, cds.Mp_O_33368_c0_seq8|m.107440, cds.Mp_O_7227_c0_seq1|m.4691, cds.Mp_O_30213_c0_seq2|m.61345, cds.Mp_O_3748_c0_seq2|m.1398, cds.Mp_O_32352_c0…
GO:0005198	structural molecule activity	F	1.40E-03	5.61E-05	10	444	36	8848	over	cds.Mp_O_35720_c1_seq4|m.245431, cds.Mp_O_29008_c0_seq8|m.52152, cds.Mp_O_9324_c0_seq1|m.6675, cds.Mp_O_33766_c0_seq3|m.117421, cds.Mp_O_26228_c0_seq1|m.38240, cds.Mp_O_49172_c0_seq1|m.346359, cds.Mp_O_12318_c0_seq1|m.9778, cds.Mp_O_9991_c0_seq1|m.7358, cds.Mp_O_16775_c0_seq1|m.14401, cds.Mp_O_19860_c0_seq1|m.22296	cds.Mp_O_16404_c0_seq1|m.14009, cds.Mp_O_37470_c0_seq1|m.338653, cds.Mp_O_24495_c0_seq1|m.31318, cds.Mp_O_36748_c0_seq1|m.337941, cds.Mp_O_33503_c0_seq3|m.111242, cds.Mp_O_13448_c0_seq2|m.10838, cds.Mp_O_46458_c0_seq1|m.345082, cds.Mp_O_36046_c1_seq6|m.300092, cds.Mp_O_19355_c0_seq1|m.20927, cds.Mp_O_38390_c0_seq1|m.339561, cds.Mp_O_21696_c0_seq3|m.25468, cds.Mp_O_30885_c0_seq8|m.68730, cds.Mp_O_…
GO:0005615	extracellular space	C	1.76E-02	1.86E-03	3	47	43	9245	over	cds.Mp_O_6567_c0_seq1|m.4094, cds.Mp_O_35768_c0_seq6|m.250966, cds.Mp_O_40098_c0_seq1|m.341159	cds.Mp_O_32684_c0_seq9|m.93474, cds.Mp_O_18796_c0_seq2|m.19447, cds.Mp_O_5957_c0_seq1|m.3502, cds.Mp_O_25203_c0_seq1|m.34537, cds.Mp_O_4776_c0_seq1|m.2388, cds.Mp_O_24423_c0_seq2|m.30881, cds.Mp_O_34803_c0_seq8|m.163696, cds.Mp_O_8218_c0_seq1|m.5581, cds.Mp_O_14667_c0_seq1|m.12140, cds.Mp_O_35295_c0_seq7|m.192875, cds.Mp_O_24448_c1_seq3|m.31014, cds.Mp_O_10032_c0_seq1|m.7399, cds.Mp_O_64351_c0_se…
GO:0042302	structural constituent of cuticle	F	5.85E-34	6.02E-38	24	85	30	14557	over	cds.Rpadi_12809_c0_seq2|m.23873, cds.Rpadi_12474_c1_seq3|m.21654, cds.Rpadi_7756_c0_seq1|m.9610, cds.Rpadi_12809_c0_seq12|m.23891, cds.Rpadi_12808_c0_seq9|m.23818, cds.Rpadi_12808_c0_seq22|m.23850, cds.Rpadi_12808_c0_seq19|m.23844, cds.Rpadi_12808_c0_seq13|m.23828, cds.Rpadi_12808_c0_seq28|m.23862, cds.Rpadi_12808_c0_seq11|m.23823, cds.Rpadi_12809_c0_seq13|m.23892, cds.Rpadi_8868_c0_seq1|m.12213,…	cds.Rpadi_12809_c0_seq8|m.23883, cds.Rpadi_12808_c0_seq16|m.23837, cds.Rpadi_12809_c0_seq15|m.23894, cds.Rpadi_4125_c0_seq1|m.5027, cds.Rpadi_12076_c0_seq1|m.19861, cds.Rpadi_12809_c2_seq1|m.23905, cds.Rpadi_10771_c0_seq1|m.15985, cds.Rpadi_8070_c0_seq2|m.10361, cds.Rpadi_12808_c0_seq7|m.23813, cds.Rpadi_12809_c0_seq10|m.23889, cds.Rpadi_3117_c0_seq1|m.3212, cds.Rpadi_17263_c0_seq1|m.29403, cds.R…
GO:0005198	structural molecule activity	F	6.56E-21	1.35E-24	28	595	26	14047	over	cds.Rpadi_12809_c0_seq2|m.23873, cds.Rpadi_12474_c1_seq3|m.21654, cds.Rpadi_7756_c0_seq1|m.9610, cds.Rpadi_12809_c0_seq12|m.23891, cds.Rpadi_12808_c0_seq9|m.23818, cds.Rpadi_12808_c0_seq22|m.23850, cds.Rpadi_12808_c0_seq19|m.23844, cds.Rpadi_12808_c0_seq13|m.23828, cds.Rpadi_12455_c1_seq2|m.21561, cds.Rpadi_12808_c0_seq28|m.23862, cds.Rpadi_7714_c0_seq1|m.9537, cds.Rpadi_12808_c0_seq11|m.23823, c…	cds.Rpadi_11014_c0_seq4|m.16551, cds.Rpadi_11822_c0_seq2|m.19007, cds.Rpadi_2782_c0_seq1|m.2650, cds.Rpadi_12607_c0_seq2|m.22317, cds.Rpadi_2853_c0_seq1|m.2775, cds.Rpadi_8125_c0_seq1|m.10494, cds.Rpadi_14340_c0_seq1|m.26091, cds.Rpadi_26990_c0_seq1|m.39270, cds.Rpadi_12455_c0_seq1|m.21554, cds.Rpadi_3266_c0_seq1|m.3466, cds.Rpadi_11157_c0_seq1|m.16964, cds.Rpadi_12996_c0_seq1|m.24256, cds.Rpadi_…
GO:0005576	extracellular region	C	2.82E-09	8.68E-13	16	396	38	14246	over	cds.Rpadi_11819_c0_seq2|m.18999, cds.Rpadi_26451_c0_seq1|m.38744, cds.Rpadi_31983_c0_seq1|m.43853, cds.Rpadi_16375_c0_seq1|m.28428, cds.Rpadi_12455_c1_seq2|m.21561, cds.Rpadi_7714_c0_seq1|m.9537, cds.Rpadi_14105_c0_seq1|m.25797, cds.Rpadi_160_c0_seq1|m.42, cds.Rpadi_7781_c0_seq2|m.9671, cds.Rpadi_7940_c0_seq1|m.10033, cds.Rpadi_8177_c0_seq1|m.10617, cds.Rpadi_7781_c0_seq1|m.9669, cds.Rpadi_1498_c…	cds.Rpadi_28359_c0_seq1|m.40551, cds.Rpadi_31255_c0_seq1|m.43192, cds.Rpadi_8285_c0_seq1|m.10876, cds.Rpadi_12611_c0_seq3|m.22363, cds.Rpadi_18071_c0_seq1|m.30303, cds.Rpadi_12455_c0_seq1|m.21554, cds.Rpadi_4494_c0_seq1|m.5560, cds.Rpadi_27865_c0_seq1|m.40119, cds.Rpadi_17822_c0_seq1|m.30031, cds.Rpadi_8010_c0_seq2|m.10224, cds.Rpadi_6370_c0_seq1|m.7829, cds.Rpadi_29077_c0_seq1|m.41202, cds.Rpadi…
GO:0008061	chitin binding	F	1.19E-07	4.91E-11	8	53	46	14589	over	cds.Rpadi_16375_c0_seq1|m.28428, cds.Rpadi_12455_c1_seq2|m.21561, cds.Rpadi_7714_c0_seq1|m.9537, cds.Rpadi_14105_c0_seq1|m.25797, cds.Rpadi_160_c0_seq1|m.42, cds.Rpadi_8177_c0_seq1|m.10617, cds.Rpadi_1498_c0_seq1|m.975, cds.Rpadi_12455_c0_seq2|m.21556	cds.Rpadi_12455_c0_seq1|m.21554, cds.Rpadi_17822_c0_seq1|m.30031, cds.Rpadi_4328_c0_seq1|m.5307, cds.Rpadi_17793_c0_seq1|m.30005, cds.Rpadi_19299_c0_seq1|m.31588, cds.Rpadi_12455_c1_seq1|m.21559, cds.Rpadi_5023_c0_seq1|m.6362, cds.Rpadi_13811_c0_seq1|m.25420, cds.Rpadi_11100_c1_seq1|m.16773, cds.Rpadi_17066_c0_seq1|m.29185, cds.Rpadi_30200_c0_seq1|m.42257, cds.Rpadi_28807_c0_seq1|m.40965, cds.Rpa…
GO:0005615	extracellular space	C	1.73E-07	9.80E-11	9	92	45	14550	over	cds.Rpadi_11819_c0_seq2|m.18999, cds.Rpadi_26451_c0_seq1|m.38744, cds.Rpadi_31983_c0_seq1|m.43853, cds.Rpadi_7714_c0_seq1|m.9537, cds.Rpadi_7781_c0_seq2|m.9671, cds.Rpadi_7940_c0_seq1|m.10033, cds.Rpadi_8177_c0_seq1|m.10617, cds.Rpadi_7781_c0_seq1|m.9669, cds.Rpadi_14359_c0_seq1|m.26107	cds.Rpadi_8010_c0_seq2|m.10224, cds.Rpadi_11918_c0_seq1|m.19350, cds.Rpadi_23277_c0_seq1|m.35600, cds.Rpadi_24728_c0_seq1|m.37071, cds.Rpadi_11692_c0_seq1|m.18535, cds.Rpadi_12794_c0_seq1|m.23720, cds.Rpadi_27535_c0_seq1|m.39814, cds.Rpadi_11042_c0_seq2|m.16624, cds.Rpadi_10599_c0_seq2|m.15496, cds.Rpadi_29671_c0_seq1|m.41773, cds.Rpadi_15266_c0_seq1|m.27192, cds.Rpadi_11527_c0_seq1|m.17985, cds.…
GO:0006030	chitin metabolic process	P	1.73E-07	1.07E-10	8	59	46	14583	over	cds.Rpadi_16375_c0_seq1|m.28428, cds.Rpadi_12455_c1_seq2|m.21561, cds.Rpadi_7714_c0_seq1|m.9537, cds.Rpadi_14105_c0_seq1|m.25797, cds.Rpadi_160_c0_seq1|m.42, cds.Rpadi_8177_c0_seq1|m.10617, cds.Rpadi_1498_c0_seq1|m.975, cds.Rpadi_12455_c0_seq2|m.21556	cds.Rpadi_12455_c0_seq1|m.21554, cds.Rpadi_17822_c0_seq1|m.30031, cds.Rpadi_4328_c0_seq1|m.5307, cds.Rpadi_17793_c0_seq1|m.30005, cds.Rpadi_19299_c0_seq1|m.31588, cds.Rpadi_12455_c1_seq1|m.21559, cds.Rpadi_5023_c0_seq1|m.6362, cds.Rpadi_13811_c0_seq1|m.25420, cds.Rpadi_11100_c1_seq1|m.16773, cds.Rpadi_17066_c0_seq1|m.29185, cds.Rpadi_30200_c0_seq1|m.42257, cds.Rpadi_28807_c0_seq1|m.40965, cds.Rpa…
GO:1901071	glucosamine-containing compound metabolic process	P	8.28E-07	6.81E-10	8	76	46	14566	over	cds.Rpadi_16375_c0_seq1|m.28428, cds.Rpadi_12455_c1_seq2|m.21561, cds.Rpadi_7714_c0_seq1|m.9537, cds.Rpadi_14105_c0_seq1|m.25797, cds.Rpadi_160_c0_seq1|m.42, cds.Rpadi_8177_c0_seq1|m.10617, cds.Rpadi_1498_c0_seq1|m.975, cds.Rpadi_12455_c0_seq2|m.21556	cds.Rpadi_12455_c0_seq1|m.21554, cds.Rpadi_14861_c0_seq1|m.26706, cds.Rpadi_17319_c0_seq1|m.29464, cds.Rpadi_17822_c0_seq1|m.30031, cds.Rpadi_4328_c0_seq1|m.5307, cds.Rpadi_22011_c0_seq1|m.34303, cds.Rpadi_16081_c0_seq1|m.28100, cds.Rpadi_17793_c0_seq1|m.30005, cds.Rpadi_19299_c0_seq1|m.31588, cds.Rpadi_12455_c1_seq1|m.21559, cds.Rpadi_5023_c0_seq1|m.6362, cds.Rpadi_13811_c0_seq1|m.25420, cds.Rpa…
GO:0006040	amino sugar metabolic process	P	8.91E-07	8.25E-10	8	78	46	14564	over	cds.Rpadi_16375_c0_seq1|m.28428, cds.Rpadi_12455_c1_seq2|m.21561, cds.Rpadi_7714_c0_seq1|m.9537, cds.Rpadi_14105_c0_seq1|m.25797, cds.Rpadi_160_c0_seq1|m.42, cds.Rpadi_8177_c0_seq1|m.10617, cds.Rpadi_1498_c0_seq1|m.975, cds.Rpadi_12455_c0_seq2|m.21556	cds.Rpadi_12455_c0_seq1|m.21554, cds.Rpadi_14861_c0_seq1|m.26706, cds.Rpadi_17319_c0_seq1|m.29464, cds.Rpadi_17822_c0_seq1|m.30031, cds.Rpadi_4328_c0_seq1|m.5307, cds.Rpadi_22011_c0_seq1|m.34303, cds.Rpadi_16081_c0_seq1|m.28100, cds.Rpadi_17793_c0_seq1|m.30005, cds.Rpadi_19299_c0_seq1|m.31588, cds.Rpadi_12455_c1_seq1|m.21559, cds.Rpadi_5023_c0_seq1|m.6362, cds.Rpadi_13811_c0_seq1|m.25420, cds.Rpa…
GO:0016490	structural constituent of peritrophic membrane	F	2.36E-06	2.43E-09	4	2	50	14640	over	cds.Rpadi_12455_c1_seq2|m.21561, cds.Rpadi_7714_c0_seq1|m.9537, cds.Rpadi_8177_c0_seq1|m.10617, cds.Rpadi_12455_c0_seq2|m.21556	cds.Rpadi_12455_c0_seq1|m.21554, cds.Rpadi_12455_c1_seq1|m.21559
GO:0006022	aminoglycan metabolic process	P	3.12E-06	3.52E-09	8	95	46	14547	over	cds.Rpadi_16375_c0_seq1|m.28428, cds.Rpadi_12455_c1_seq2|m.21561, cds.Rpadi_7714_c0_seq1|m.9537, cds.Rpadi_14105_c0_seq1|m.25797, cds.Rpadi_160_c0_seq1|m.42, cds.Rpadi_8177_c0_seq1|m.10617, cds.Rpadi_1498_c0_seq1|m.975, cds.Rpadi_12455_c0_seq2|m.21556	cds.Rpadi_12455_c0_seq1|m.21554, cds.Rpadi_14861_c0_seq1|m.26706, cds.Rpadi_17822_c0_seq1|m.30031, cds.Rpadi_7825_c0_seq1|m.9791, cds.Rpadi_4328_c0_seq1|m.5307, cds.Rpadi_17793_c0_seq1|m.30005, cds.Rpadi_30305_c0_seq1|m.42337, cds.Rpadi_19299_c0_seq1|m.31588, cds.Rpadi_12455_c1_seq1|m.21559, cds.Rpadi_5023_c0_seq1|m.6362, cds.Rpadi_13811_c0_seq1|m.25420, cds.Rpadi_1983_c0_seq1|m.1593, cds.Rpadi_1…
GO:0044421	extracellular region part	C	4.23E-05	8.45E-08	9	208	45	14434	over	cds.Rpadi_11819_c0_seq2|m.18999, cds.Rpadi_26451_c0_seq1|m.38744, cds.Rpadi_31983_c0_seq1|m.43853, cds.Rpadi_7714_c0_seq1|m.9537, cds.Rpadi_7781_c0_seq2|m.9671, cds.Rpadi_7940_c0_seq1|m.10033, cds.Rpadi_8177_c0_seq1|m.10617, cds.Rpadi_7781_c0_seq1|m.9669, cds.Rpadi_14359_c0_seq1|m.26107	cds.Rpadi_31255_c0_seq1|m.43192, cds.Rpadi_8285_c0_seq1|m.10876, cds.Rpadi_12611_c0_seq3|m.22363, cds.Rpadi_27865_c0_seq1|m.40119, cds.Rpadi_8010_c0_seq2|m.10224, cds.Rpadi_29077_c0_seq1|m.41202, cds.Rpadi_3365_c0_seq1|m.3669, cds.Rpadi_11918_c0_seq1|m.19350, cds.Rpadi_23277_c0_seq1|m.35600, cds.Rpadi_24728_c0_seq1|m.37071, cds.Rpadi_3723_c0_seq1|m.4362, cds.Rpadi_11692_c0_seq1|m.18535, cds.Rpadi…
GO:0006940	regulation of smooth muscle contraction	P	4.23E-05	1.87E-07	3	1	51	14641	over	cds.Rpadi_11819_c0_seq2|m.18999, cds.Rpadi_7781_c0_seq2|m.9671, cds.Rpadi_7781_c0_seq1|m.9669	cds.Rpadi_11819_c0_seq1|m.18997
GO:0002576	platelet degranulation	P	4.23E-05	1.87E-07	3	1	51	14641	over	cds.Rpadi_11819_c0_seq2|m.18999, cds.Rpadi_7781_c0_seq2|m.9671, cds.Rpadi_7781_c0_seq1|m.9669	cds.Rpadi_11819_c0_seq1|m.18997
GO:0022011	myelination in peripheral nervous system	P	4.23E-05	1.87E-07	3	1	51	14641	over	cds.Rpadi_11819_c0_seq2|m.18999, cds.Rpadi_7781_c0_seq2|m.9671, cds.Rpadi_7781_c0_seq1|m.9669	cds.Rpadi_11819_c0_seq1|m.18997
GO:0045541	negative regulation of cholesterol biosynthetic process	P	4.23E-05	1.87E-07	3	1	51	14641	over	cds.Rpadi_11819_c0_seq2|m.18999, cds.Rpadi_7781_c0_seq2|m.9671, cds.Rpadi_7781_c0_seq1|m.9669	cds.Rpadi_11819_c0_seq1|m.18997
GO:0060122	inner ear receptor stereocilium organization	P	4.23E-05	1.87E-07	3	1	51	14641	over	cds.Rpadi_11819_c0_seq2|m.18999, cds.Rpadi_7781_c0_seq2|m.9671, cds.Rpadi_7781_c0_seq1|m.9669	cds.Rpadi_11819_c0_seq1|m.18997
GO:0032930	positive regulation of superoxide anion generation	P	4.23E-05	1.87E-07	3	1	51	14641	over	cds.Rpadi_11819_c0_seq2|m.18999, cds.Rpadi_7781_c0_seq2|m.9671, cds.Rpadi_7781_c0_seq1|m.9669	cds.Rpadi_11819_c0_seq1|m.18997
GO:0032928	regulation of superoxide anion generation	P	4.23E-05	1.87E-07	3	1	51	14641	over	cds.Rpadi_11819_c0_seq2|m.18999, cds.Rpadi_7781_c0_seq2|m.9671, cds.Rpadi_7781_c0_seq1|m.9669	cds.Rpadi_11819_c0_seq1|m.18997
GO:0060088	auditory receptor cell stereocilium organization	P	4.23E-05	1.87E-07	3	1	51	14641	over	cds.Rpadi_11819_c0_seq2|m.18999, cds.Rpadi_7781_c0_seq2|m.9671, cds.Rpadi_7781_c0_seq1|m.9669	cds.Rpadi_11819_c0_seq1|m.18997
GO:0060087	relaxation of vascular smooth muscle	P	4.23E-05	1.87E-07	3	1	51	14641	over	cds.Rpadi_11819_c0_seq2|m.18999, cds.Rpadi_7781_c0_seq2|m.9671, cds.Rpadi_7781_c0_seq1|m.9669	cds.Rpadi_11819_c0_seq1|m.18997
GO:0014044	Schwann cell development	P	4.23E-05	1.87E-07	3	1	51	14641	over	cds.Rpadi_11819_c0_seq2|m.18999, cds.Rpadi_7781_c0_seq2|m.9671, cds.Rpadi_7781_c0_seq1|m.9669	cds.Rpadi_11819_c0_seq1|m.18997
GO:0051881	regulation of mitochondrial membrane potential	P	4.23E-05	1.87E-07	3	1	51	14641	over	cds.Rpadi_11819_c0_seq2|m.18999, cds.Rpadi_7781_c0_seq2|m.9671, cds.Rpadi_7781_c0_seq1|m.9669	cds.Rpadi_11819_c0_seq1|m.18997
GO:0014037	Schwann cell differentiation	P	4.23E-05	1.87E-07	3	1	51	14641	over	cds.Rpadi_11819_c0_seq2|m.18999, cds.Rpadi_7781_c0_seq2|m.9671, cds.Rpadi_7781_c0_seq1|m.9669	cds.Rpadi_11819_c0_seq1|m.18997
GO:1902177	positive regulation of intrinsic apoptotic signaling pathway in response to oxidative stress	P	4.23E-05	1.87E-07	3	1	51	14641	over	cds.Rpadi_11819_c0_seq2|m.18999, cds.Rpadi_7781_c0_seq2|m.9671, cds.Rpadi_7781_c0_seq1|m.9669	cds.Rpadi_11819_c0_seq1|m.18997
GO:1902175	regulation of intrinsic apoptotic signaling pathway in response to oxidative stress	P	4.23E-05	1.87E-07	3	1	51	14641	over	cds.Rpadi_11819_c0_seq2|m.18999, cds.Rpadi_7781_c0_seq2|m.9671, cds.Rpadi_7781_c0_seq1|m.9669	cds.Rpadi_11819_c0_seq1|m.18997
GO:0044557	relaxation of smooth muscle	P	4.23E-05	1.87E-07	3	1	51	14641	over	cds.Rpadi_11819_c0_seq2|m.18999, cds.Rpadi_7781_c0_seq2|m.9671, cds.Rpadi_7781_c0_seq1|m.9669	cds.Rpadi_11819_c0_seq1|m.18997
GO:0090322	regulation of superoxide metabolic process	P	4.23E-05	1.87E-07	3	1	51	14641	over	cds.Rpadi_11819_c0_seq2|m.18999, cds.Rpadi_7781_c0_seq2|m.9671, cds.Rpadi_7781_c0_seq1|m.9669	cds.Rpadi_11819_c0_seq1|m.18997
GO:0090206	negative regulation of cholesterol metabolic process	P	4.23E-05	1.87E-07	3	1	51	14641	over	cds.Rpadi_11819_c0_seq2|m.18999, cds.Rpadi_7781_c0_seq2|m.9671, cds.Rpadi_7781_c0_seq1|m.9669	cds.Rpadi_11819_c0_seq1|m.18997
GO:0032292	peripheral nervous system axon ensheathment	P	4.23E-05	1.87E-07	3	1	51	14641	over	cds.Rpadi_11819_c0_seq2|m.18999, cds.Rpadi_7781_c0_seq2|m.9671, cds.Rpadi_7781_c0_seq1|m.9669	cds.Rpadi_11819_c0_seq1|m.18997
GO:0032287	peripheral nervous system myelin maintenance	P	4.23E-05	1.87E-07	3	1	51	14641	over	cds.Rpadi_11819_c0_seq2|m.18999, cds.Rpadi_7781_c0_seq2|m.9671, cds.Rpadi_7781_c0_seq1|m.9669	cds.Rpadi_11819_c0_seq1|m.18997
GO:0050665	hydrogen peroxide biosynthetic process	P	4.23E-05	1.87E-07	3	1	51	14641	over	cds.Rpadi_11819_c0_seq2|m.18999, cds.Rpadi_7781_c0_seq2|m.9671, cds.Rpadi_7781_c0_seq1|m.9669	cds.Rpadi_11819_c0_seq1|m.18997
GO:0051055	negative regulation of lipid biosynthetic process	P	4.23E-05	1.87E-07	3	1	51	14641	over	cds.Rpadi_11819_c0_seq2|m.18999, cds.Rpadi_7781_c0_seq2|m.9671, cds.Rpadi_7781_c0_seq1|m.9669	cds.Rpadi_11819_c0_seq1|m.18997
GO:1900409	positive regulation of cellular response to oxidative stress	P	4.23E-05	1.87E-07	3	1	51	14641	over	cds.Rpadi_11819_c0_seq2|m.18999, cds.Rpadi_7781_c0_seq2|m.9671, cds.Rpadi_7781_c0_seq1|m.9669	cds.Rpadi_11819_c0_seq1|m.18997
GO:0043217	myelin maintenance	P	4.23E-05	1.87E-07	3	1	51	14641	over	cds.Rpadi_11819_c0_seq2|m.18999, cds.Rpadi_7781_c0_seq2|m.9671, cds.Rpadi_7781_c0_seq1|m.9669	cds.Rpadi_11819_c0_seq1|m.18997
GO:0042554	superoxide anion generation	P	4.23E-05	1.87E-07	3	1	51	14641	over	cds.Rpadi_11819_c0_seq2|m.18999, cds.Rpadi_7781_c0_seq2|m.9671, cds.Rpadi_7781_c0_seq1|m.9669	cds.Rpadi_11819_c0_seq1|m.18997
GO:0008631	intrinsic apoptotic signaling pathway in response to oxidative stress	P	4.23E-05	1.87E-07	3	1	51	14641	over	cds.Rpadi_11819_c0_seq2|m.18999, cds.Rpadi_7781_c0_seq2|m.9671, cds.Rpadi_7781_c0_seq1|m.9669	cds.Rpadi_11819_c0_seq1|m.18997
GO:0010894	negative regulation of steroid biosynthetic process	P	4.23E-05	1.87E-07	3	1	51	14641	over	cds.Rpadi_11819_c0_seq2|m.18999, cds.Rpadi_7781_c0_seq2|m.9671, cds.Rpadi_7781_c0_seq1|m.9669	cds.Rpadi_11819_c0_seq1|m.18997
GO:0042311	vasodilation	P	4.23E-05	1.87E-07	3	1	51	14641	over	cds.Rpadi_11819_c0_seq2|m.18999, cds.Rpadi_7781_c0_seq2|m.9671, cds.Rpadi_7781_c0_seq1|m.9669	cds.Rpadi_11819_c0_seq1|m.18997
GO:0030346	protein phosphatase 2B binding	F	4.23E-05	1.87E-07	3	1	51	14641	over	cds.Rpadi_11819_c0_seq2|m.18999, cds.Rpadi_7781_c0_seq2|m.9671, cds.Rpadi_7781_c0_seq1|m.9669	cds.Rpadi_11819_c0_seq1|m.18997
GO:0045986	negative regulation of smooth muscle contraction	P	4.23E-05	1.87E-07	3	1	51	14641	over	cds.Rpadi_11819_c0_seq2|m.18999, cds.Rpadi_7781_c0_seq2|m.9671, cds.Rpadi_7781_c0_seq1|m.9669	cds.Rpadi_11819_c0_seq1|m.18997
GO:0045939	negative regulation of steroid metabolic process	P	4.23E-05	1.87E-07	3	1	51	14641	over	cds.Rpadi_11819_c0_seq2|m.18999, cds.Rpadi_7781_c0_seq2|m.9671, cds.Rpadi_7781_c0_seq1|m.9669	cds.Rpadi_11819_c0_seq1|m.18997
GO:0045932	negative regulation of muscle contraction	P	4.23E-05	1.87E-07	3	1	51	14641	over	cds.Rpadi_11819_c0_seq2|m.18999, cds.Rpadi_7781_c0_seq2|m.9671, cds.Rpadi_7781_c0_seq1|m.9669	cds.Rpadi_11819_c0_seq1|m.18997
GO:0060052	neurofilament cytoskeleton organization	P	8.73E-05	4.67E-07	3	2	51	14640	over	cds.Rpadi_11819_c0_seq2|m.18999, cds.Rpadi_7781_c0_seq2|m.9671, cds.Rpadi_7781_c0_seq1|m.9669	cds.Rpadi_32103_c0_seq1|m.43967, cds.Rpadi_11819_c0_seq1|m.18997
GO:0032839	dendrite cytoplasm	C	8.73E-05	4.67E-07	3	2	51	14640	over	cds.Rpadi_11819_c0_seq2|m.18999, cds.Rpadi_7781_c0_seq2|m.9671, cds.Rpadi_7781_c0_seq1|m.9669	cds.Rpadi_11819_c0_seq1|m.18997, cds.Rpadi_18795_c0_seq1|m.31057
GO:0045104	intermediate filament cytoskeleton organization	P	8.73E-05	4.67E-07	3	2	51	14640	over	cds.Rpadi_11819_c0_seq2|m.18999, cds.Rpadi_7781_c0_seq2|m.9671, cds.Rpadi_7781_c0_seq1|m.9669	cds.Rpadi_32103_c0_seq1|m.43967, cds.Rpadi_11819_c0_seq1|m.18997
GO:0045103	intermediate filament-based process	P	8.73E-05	4.67E-07	3	2	51	14640	over	cds.Rpadi_11819_c0_seq2|m.18999, cds.Rpadi_7781_c0_seq2|m.9671, cds.Rpadi_7781_c0_seq1|m.9669	cds.Rpadi_32103_c0_seq1|m.43967, cds.Rpadi_11819_c0_seq1|m.18997
GO:0033081	regulation of T cell differentiation in thymus	P	8.73E-05	4.67E-07	3	2	51	14640	over	cds.Rpadi_11819_c0_seq2|m.18999, cds.Rpadi_7781_c0_seq2|m.9671, cds.Rpadi_7781_c0_seq1|m.9669	cds.Rpadi_14567_c0_seq1|m.26354, cds.Rpadi_11819_c0_seq1|m.18997
GO:0090075	relaxation of muscle	P	8.73E-05	4.67E-07	3	2	51	14640	over	cds.Rpadi_11819_c0_seq2|m.18999, cds.Rpadi_7781_c0_seq2|m.9671, cds.Rpadi_7781_c0_seq1|m.9669	cds.Rpadi_11819_c0_seq1|m.18997, cds.Rpadi_24092_c0_seq1|m.36441
GO:0008217	regulation of blood pressure	P	8.73E-05	4.67E-07	3	2	51	14640	over	cds.Rpadi_11819_c0_seq2|m.18999, cds.Rpadi_7781_c0_seq2|m.9671, cds.Rpadi_7781_c0_seq1|m.9669	cds.Rpadi_11819_c0_seq1|m.18997, cds.Rpadi_31635_c0_seq1|m.43545
GO:0045580	regulation of T cell differentiation	P	1.51E-04	9.31E-07	3	3	51	14639	over	cds.Rpadi_11819_c0_seq2|m.18999, cds.Rpadi_7781_c0_seq2|m.9671, cds.Rpadi_7781_c0_seq1|m.9669	cds.Rpadi_14567_c0_seq1|m.26354, cds.Rpadi_11819_c0_seq1|m.18997, cds.Rpadi_26740_c0_seq1|m.39021
GO:0045540	regulation of cholesterol biosynthetic process	P	1.51E-04	9.31E-07	3	3	51	14639	over	cds.Rpadi_11819_c0_seq2|m.18999, cds.Rpadi_7781_c0_seq2|m.9671, cds.Rpadi_7781_c0_seq1|m.9669	cds.Rpadi_11819_c0_seq1|m.18997, cds.Rpadi_32300_c0_seq1|m.44147, cds.Rpadi_25375_c0_seq1|m.37671
GO:0060119	inner ear receptor cell development	P	1.51E-04	9.31E-07	3	3	51	14639	over	cds.Rpadi_11819_c0_seq2|m.18999, cds.Rpadi_7781_c0_seq2|m.9671, cds.Rpadi_7781_c0_seq1|m.9669	cds.Rpadi_3585_c0_seq1|m.4126, cds.Rpadi_11819_c0_seq1|m.18997, cds.Rpadi_2681_c0_seq1|m.2459
GO:0060117	auditory receptor cell development	P	1.51E-04	9.31E-07	3	3	51	14639	over	cds.Rpadi_11819_c0_seq2|m.18999, cds.Rpadi_7781_c0_seq2|m.9671, cds.Rpadi_7781_c0_seq1|m.9669	cds.Rpadi_3585_c0_seq1|m.4126, cds.Rpadi_11819_c0_seq1|m.18997, cds.Rpadi_2681_c0_seq1|m.2459
GO:0002093	auditory receptor cell morphogenesis	P	1.51E-04	9.31E-07	3	3	51	14639	over	cds.Rpadi_11819_c0_seq2|m.18999, cds.Rpadi_7781_c0_seq2|m.9671, cds.Rpadi_7781_c0_seq1|m.9669	cds.Rpadi_3585_c0_seq1|m.4126, cds.Rpadi_11819_c0_seq1|m.18997, cds.Rpadi_2681_c0_seq1|m.2459
GO:2000379	positive regulation of reactive oxygen species metabolic process	P	1.51E-04	9.31E-07	3	3	51	14639	over	cds.Rpadi_11819_c0_seq2|m.18999, cds.Rpadi_7781_c0_seq2|m.9671, cds.Rpadi_7781_c0_seq1|m.9669	cds.Rpadi_11819_c0_seq1|m.18997, cds.Rpadi_4001_c0_seq1|m.4841, cds.Rpadi_5140_c0_seq1|m.6489
GO:0090181	regulation of cholesterol metabolic process	P	1.51E-04	9.31E-07	3	3	51	14639	over	cds.Rpadi_11819_c0_seq2|m.18999, cds.Rpadi_7781_c0_seq2|m.9671, cds.Rpadi_7781_c0_seq1|m.9669	cds.Rpadi_11819_c0_seq1|m.18997, cds.Rpadi_32300_c0_seq1|m.44147, cds.Rpadi_25375_c0_seq1|m.37671
GO:0007566	embryo implantation	P	1.51E-04	9.31E-07	3	3	51	14639	over	cds.Rpadi_11819_c0_seq2|m.18999, cds.Rpadi_7781_c0_seq2|m.9671, cds.Rpadi_7781_c0_seq1|m.9669	cds.Rpadi_30290_c0_seq1|m.42330, cds.Rpadi_11819_c0_seq1|m.18997, cds.Rpadi_5602_c0_seq1|m.6969
GO:0003018	vascular process in circulatory system	P	2.36E-04	1.62E-06	3	4	51	14638	over	cds.Rpadi_11819_c0_seq2|m.18999, cds.Rpadi_7781_c0_seq2|m.9671, cds.Rpadi_7781_c0_seq1|m.9669	cds.Rpadi_31358_c0_seq1|m.43289, cds.Rpadi_11819_c0_seq1|m.18997, cds.Rpadi_2921_c0_seq1|m.2886, cds.Rpadi_10483_c0_seq1|m.15193
GO:0045619	regulation of lymphocyte differentiation	P	2.36E-04	1.62E-06	3	4	51	14638	over	cds.Rpadi_11819_c0_seq2|m.18999, cds.Rpadi_7781_c0_seq2|m.9671, cds.Rpadi_7781_c0_seq1|m.9669	cds.Rpadi_14567_c0_seq1|m.26354, cds.Rpadi_11819_c0_seq1|m.18997, cds.Rpadi_26316_c0_seq1|m.38617, cds.Rpadi_26740_c0_seq1|m.39021
GO:2001244	positive regulation of intrinsic apoptotic signaling pathway	P	2.36E-04	1.62E-06	3	4	51	14638	over	cds.Rpadi_11819_c0_seq2|m.18999, cds.Rpadi_7781_c0_seq2|m.9671, cds.Rpadi_7781_c0_seq1|m.9669	cds.Rpadi_32148_c0_seq1|m.44011, cds.Rpadi_18992_c0_seq1|m.31267, cds.Rpadi_11819_c0_seq1|m.18997, cds.Rpadi_1830_c0_seq1|m.1415
GO:2001235	positive regulation of apoptotic signaling pathway	P	2.36E-04	1.62E-06	3	4	51	14638	over	cds.Rpadi_11819_c0_seq2|m.18999, cds.Rpadi_7781_c0_seq2|m.9671, cds.Rpadi_7781_c0_seq1|m.9669	cds.Rpadi_32148_c0_seq1|m.44011, cds.Rpadi_18992_c0_seq1|m.31267, cds.Rpadi_11819_c0_seq1|m.18997, cds.Rpadi_1830_c0_seq1|m.1415
GO:0001541	ovarian follicle development	P	2.36E-04	1.62E-06	3	4	51	14638	over	cds.Rpadi_11819_c0_seq2|m.18999, cds.Rpadi_7781_c0_seq2|m.9671, cds.Rpadi_7781_c0_seq1|m.9669	cds.Rpadi_11819_c0_seq1|m.18997, cds.Rpadi_5899_c0_seq1|m.7304, cds.Rpadi_8578_c1_seq1|m.11543, cds.Rpadi_8578_c2_seq1|m.11544
GO:0050880	regulation of blood vessel size	P	2.36E-04	1.62E-06	3	4	51	14638	over	cds.Rpadi_11819_c0_seq2|m.18999, cds.Rpadi_7781_c0_seq2|m.9671, cds.Rpadi_7781_c0_seq1|m.9669	cds.Rpadi_31358_c0_seq1|m.43289, cds.Rpadi_11819_c0_seq1|m.18997, cds.Rpadi_2921_c0_seq1|m.2886, cds.Rpadi_10483_c0_seq1|m.15193
GO:0019430	removal of superoxide radicals	P	3.45E-04	2.59E-06	3	5	51	14637	over	cds.Rpadi_11819_c0_seq2|m.18999, cds.Rpadi_7781_c0_seq2|m.9671, cds.Rpadi_7781_c0_seq1|m.9669	cds.Rpadi_20682_c0_seq1|m.32983, cds.Rpadi_11819_c0_seq1|m.18997, cds.Rpadi_3468_c0_seq1|m.3900, cds.Rpadi_5930_c0_seq1|m.7343, cds.Rpadi_24922_c0_seq1|m.37255
GO:0032838	cell projection cytoplasm	C	3.45E-04	2.59E-06	3	5	51	14637	over	cds.Rpadi_11819_c0_seq2|m.18999, cds.Rpadi_7781_c0_seq2|m.9671, cds.Rpadi_7781_c0_seq1|m.9669	cds.Rpadi_4578_c0_seq1|m.5689, cds.Rpadi_11819_c0_seq1|m.18997, cds.Rpadi_18795_c0_seq1|m.31057, cds.Rpadi_23318_c0_seq1|m.35641, cds.Rpadi_32174_c0_seq1|m.44034
GO:0071451	cellular response to superoxide	P	3.45E-04	2.59E-06	3	5	51	14637	over	cds.Rpadi_11819_c0_seq2|m.18999, cds.Rpadi_7781_c0_seq2|m.9671, cds.Rpadi_7781_c0_seq1|m.9669	cds.Rpadi_20682_c0_seq1|m.32983, cds.Rpadi_11819_c0_seq1|m.18997, cds.Rpadi_3468_c0_seq1|m.3900, cds.Rpadi_5930_c0_seq1|m.7343, cds.Rpadi_24922_c0_seq1|m.37255
GO:0042491	auditory receptor cell differentiation	P	3.45E-04	2.59E-06	3	5	51	14637	over	cds.Rpadi_11819_c0_seq2|m.18999, cds.Rpadi_7781_c0_seq2|m.9671, cds.Rpadi_7781_c0_seq1|m.9669	cds.Rpadi_3585_c0_seq1|m.4126, cds.Rpadi_11819_c0_seq1|m.18997, cds.Rpadi_1404_c0_seq1|m.851, cds.Rpadi_2681_c0_seq1|m.2459, cds.Rpadi_20300_c0_seq1|m.32610
GO:0019218	regulation of steroid metabolic process	P	4.84E-04	3.88E-06	3	6	51	14636	over	cds.Rpadi_11819_c0_seq2|m.18999, cds.Rpadi_7781_c0_seq2|m.9671, cds.Rpadi_7781_c0_seq1|m.9669	cds.Rpadi_10497_c0_seq5|m.15250, cds.Rpadi_11819_c0_seq1|m.18997, cds.Rpadi_32300_c0_seq1|m.44147, cds.Rpadi_25375_c0_seq1|m.37671, cds.Rpadi_10497_c0_seq6|m.15253, cds.Rpadi_10497_c0_seq3|m.15244
GO:0060113	inner ear receptor cell differentiation	P	4.84E-04	3.88E-06	3	6	51	14636	over	cds.Rpadi_11819_c0_seq2|m.18999, cds.Rpadi_7781_c0_seq2|m.9671, cds.Rpadi_7781_c0_seq1|m.9669	cds.Rpadi_3585_c0_seq1|m.4126, cds.Rpadi_17231_c0_seq1|m.29369, cds.Rpadi_11819_c0_seq1|m.18997, cds.Rpadi_1404_c0_seq1|m.851, cds.Rpadi_2681_c0_seq1|m.2459, cds.Rpadi_20300_c0_seq1|m.32610
GO:0050810	regulation of steroid biosynthetic process	P	4.84E-04	3.88E-06	3	6	51	14636	over	cds.Rpadi_11819_c0_seq2|m.18999, cds.Rpadi_7781_c0_seq2|m.9671, cds.Rpadi_7781_c0_seq1|m.9669	cds.Rpadi_10497_c0_seq5|m.15250, cds.Rpadi_11819_c0_seq1|m.18997, cds.Rpadi_32300_c0_seq1|m.44147, cds.Rpadi_25375_c0_seq1|m.37671, cds.Rpadi_10497_c0_seq6|m.15253, cds.Rpadi_10497_c0_seq3|m.15244
GO:0042490	mechanoreceptor differentiation	P	4.84E-04	3.88E-06	3	6	51	14636	over	cds.Rpadi_11819_c0_seq2|m.18999, cds.Rpadi_7781_c0_seq2|m.9671, cds.Rpadi_7781_c0_seq1|m.9669	cds.Rpadi_3585_c0_seq1|m.4126, cds.Rpadi_17231_c0_seq1|m.29369, cds.Rpadi_11819_c0_seq1|m.18997, cds.Rpadi_1404_c0_seq1|m.851, cds.Rpadi_2681_c0_seq1|m.2459, cds.Rpadi_20300_c0_seq1|m.32610
GO:0007565	female pregnancy	P	4.84E-04	3.88E-06	3	6	51	14636	over	cds.Rpadi_11819_c0_seq2|m.18999, cds.Rpadi_7781_c0_seq2|m.9671, cds.Rpadi_7781_c0_seq1|m.9669	cds.Rpadi_30290_c0_seq1|m.42330, cds.Rpadi_11819_c0_seq1|m.18997, cds.Rpadi_2921_c0_seq1|m.2886, cds.Rpadi_21208_c0_seq1|m.33524, cds.Rpadi_10483_c0_seq1|m.15193, cds.Rpadi_5602_c0_seq1|m.6969
GO:0033077	T cell differentiation in thymus	P	5.91E-04	5.53E-06	3	7	51	14635	over	cds.Rpadi_11819_c0_seq2|m.18999, cds.Rpadi_7781_c0_seq2|m.9671, cds.Rpadi_7781_c0_seq1|m.9669	cds.Rpadi_14003_c0_seq1|m.25678, cds.Rpadi_204_c0_seq1|m.71, cds.Rpadi_14567_c0_seq1|m.26354, cds.Rpadi_11819_c0_seq1|m.18997, cds.Rpadi_26460_c0_seq1|m.38752, cds.Rpadi_5689_c0_seq1|m.7080, cds.Rpadi_24779_c0_seq1|m.37116
GO:0048538	thymus development	P	5.91E-04	5.53E-06	3	7	51	14635	over	cds.Rpadi_11819_c0_seq2|m.18999, cds.Rpadi_7781_c0_seq2|m.9671, cds.Rpadi_7781_c0_seq1|m.9669	cds.Rpadi_21073_c0_seq1|m.33384, cds.Rpadi_11819_c0_seq1|m.18997, cds.Rpadi_6866_c0_seq1|m.8425, cds.Rpadi_15054_c0_seq1|m.26964, cds.Rpadi_1404_c0_seq1|m.851, cds.Rpadi_20300_c0_seq1|m.32610, cds.Rpadi_8115_c0_seq2|m.10472
GO:0048365	Rac GTPase binding	F	5.91E-04	5.53E-06	3	7	51	14635	over	cds.Rpadi_11819_c0_seq2|m.18999, cds.Rpadi_7781_c0_seq2|m.9671, cds.Rpadi_7781_c0_seq1|m.9669	cds.Rpadi_27211_c0_seq1|m.39488, cds.Rpadi_11819_c0_seq1|m.18997, cds.Rpadi_20353_c0_seq1|m.32665, cds.Rpadi_25712_c0_seq1|m.38013, cds.Rpadi_14644_c0_seq1|m.26449, cds.Rpadi_22993_c0_seq1|m.35328, cds.Rpadi_22513_c0_seq1|m.34836
GO:1900407	regulation of cellular response to oxidative stress	P	5.91E-04	5.53E-06	3	7	51	14635	over	cds.Rpadi_11819_c0_seq2|m.18999, cds.Rpadi_7781_c0_seq2|m.9671, cds.Rpadi_7781_c0_seq1|m.9669	cds.Rpadi_22999_c0_seq1|m.35332, cds.Rpadi_20913_c0_seq1|m.33227, cds.Rpadi_11819_c0_seq1|m.18997, cds.Rpadi_9866_c0_seq2|m.13911, cds.Rpadi_9866_c0_seq1|m.13909, cds.Rpadi_24620_c0_seq1|m.36967, cds.Rpadi_9866_c1_seq1|m.13912
GO:0042698	ovulation cycle	P	5.91E-04	5.53E-06	3	7	51	14635	over	cds.Rpadi_11819_c0_seq2|m.18999, cds.Rpadi_7781_c0_seq2|m.9671, cds.Rpadi_7781_c0_seq1|m.9669	cds.Rpadi_10497_c0_seq5|m.15250, cds.Rpadi_11819_c0_seq1|m.18997, cds.Rpadi_5899_c0_seq1|m.7304, cds.Rpadi_10497_c0_seq6|m.15253, cds.Rpadi_8578_c1_seq1|m.11543, cds.Rpadi_8578_c2_seq1|m.11544, cds.Rpadi_10497_c0_seq3|m.15244
GO:0042472	inner ear morphogenesis	P	5.91E-04	5.53E-06	3	7	51	14635	over	cds.Rpadi_11819_c0_seq2|m.18999, cds.Rpadi_7781_c0_seq2|m.9671, cds.Rpadi_7781_c0_seq1|m.9669	cds.Rpadi_25759_c0_seq1|m.38056, cds.Rpadi_3585_c0_seq1|m.4126, cds.Rpadi_29153_c0_seq1|m.41279, cds.Rpadi_11819_c0_seq1|m.18997, cds.Rpadi_27493_c0_seq1|m.39769, cds.Rpadi_19786_c0_seq1|m.32070, cds.Rpadi_2681_c0_seq1|m.2459
GO:0042471	ear morphogenesis	P	5.91E-04	5.53E-06	3	7	51	14635	over	cds.Rpadi_11819_c0_seq2|m.18999, cds.Rpadi_7781_c0_seq2|m.9671, cds.Rpadi_7781_c0_seq1|m.9669	cds.Rpadi_25759_c0_seq1|m.38056, cds.Rpadi_3585_c0_seq1|m.4126, cds.Rpadi_29153_c0_seq1|m.41279, cds.Rpadi_11819_c0_seq1|m.18997, cds.Rpadi_27493_c0_seq1|m.39769, cds.Rpadi_19786_c0_seq1|m.32070, cds.Rpadi_2681_c0_seq1|m.2459
GO:0022602	ovulation cycle process	P	5.91E-04	5.53E-06	3	7	51	14635	over	cds.Rpadi_11819_c0_seq2|m.18999, cds.Rpadi_7781_c0_seq2|m.9671, cds.Rpadi_7781_c0_seq1|m.9669	cds.Rpadi_10497_c0_seq5|m.15250, cds.Rpadi_11819_c0_seq1|m.18997, cds.Rpadi_5899_c0_seq1|m.7304, cds.Rpadi_10497_c0_seq6|m.15253, cds.Rpadi_8578_c1_seq1|m.11543, cds.Rpadi_8578_c2_seq1|m.11544, cds.Rpadi_10497_c0_seq3|m.15244
GO:0008090	retrograde axon cargo transport	P	5.91E-04	5.53E-06	3	7	51	14635	over	cds.Rpadi_11819_c0_seq2|m.18999, cds.Rpadi_7781_c0_seq2|m.9671, cds.Rpadi_7781_c0_seq1|m.9669	cds.Rpadi_15177_c0_seq1|m.27095, cds.Rpadi_26637_c0_seq1|m.38924, cds.Rpadi_11819_c0_seq1|m.18997, cds.Rpadi_27277_c0_seq1|m.39568, cds.Rpadi_22188_c0_seq1|m.34495, cds.Rpadi_17043_c0_seq1|m.29167, cds.Rpadi_28766_c0_seq1|m.40930
GO:0008089	anterograde axon cargo transport	P	5.91E-04	5.53E-06	3	7	51	14635	over	cds.Rpadi_11819_c0_seq2|m.18999, cds.Rpadi_7781_c0_seq2|m.9671, cds.Rpadi_7781_c0_seq1|m.9669	cds.Rpadi_2117_c0_seq1|m.1725, cds.Rpadi_11819_c0_seq1|m.18997, cds.Rpadi_21931_c0_seq1|m.34223, cds.Rpadi_26740_c0_seq1|m.39021, cds.Rpadi_15694_c0_seq1|m.27669, cds.Rpadi_6416_c0_seq1|m.7884, cds.Rpadi_7480_c0_seq1|m.9200
GO:0045833	negative regulation of lipid metabolic process	P	5.91E-04	5.53E-06	3	7	51	14635	over	cds.Rpadi_11819_c0_seq2|m.18999, cds.Rpadi_7781_c0_seq2|m.9671, cds.Rpadi_7781_c0_seq1|m.9669	cds.Rpadi_4086_c0_seq2|m.4972, cds.Rpadi_12901_c0_seq1|m.24119, cds.Rpadi_4086_c0_seq1|m.4970, cds.Rpadi_14149_c0_seq1|m.25846, cds.Rpadi_11819_c0_seq1|m.18997, cds.Rpadi_3839_c0_seq1|m.4594, cds.Rpadi_29479_c0_seq1|m.41597
GO:0004784	superoxide dismutase activity	F	7.84E-04	7.58E-06	3	8	51	14634	over	cds.Rpadi_11819_c0_seq2|m.18999, cds.Rpadi_7781_c0_seq2|m.9671, cds.Rpadi_7781_c0_seq1|m.9669	cds.Rpadi_13380_c0_seq1|m.24826, cds.Rpadi_20682_c0_seq1|m.32983, cds.Rpadi_11819_c0_seq1|m.18997, cds.Rpadi_3468_c0_seq1|m.3900, cds.Rpadi_5930_c0_seq1|m.7343, cds.Rpadi_27313_c0_seq1|m.39601, cds.Rpadi_12941_c0_seq1|m.24171, cds.Rpadi_24922_c0_seq1|m.37255
GO:0016721	oxidoreductase activity, acting on superoxide radicals as acceptor	F	7.84E-04	7.58E-06	3	8	51	14634	over	cds.Rpadi_11819_c0_seq2|m.18999, cds.Rpadi_7781_c0_seq2|m.9671, cds.Rpadi_7781_c0_seq1|m.9669	cds.Rpadi_13380_c0_seq1|m.24826, cds.Rpadi_20682_c0_seq1|m.32983, cds.Rpadi_11819_c0_seq1|m.18997, cds.Rpadi_3468_c0_seq1|m.3900, cds.Rpadi_5930_c0_seq1|m.7343, cds.Rpadi_27313_c0_seq1|m.39601, cds.Rpadi_12941_c0_seq1|m.24171, cds.Rpadi_24922_c0_seq1|m.37255
GO:0000303	response to superoxide	P	7.84E-04	7.58E-06	3	8	51	14634	over	cds.Rpadi_11819_c0_seq2|m.18999, cds.Rpadi_7781_c0_seq2|m.9671, cds.Rpadi_7781_c0_seq1|m.9669	cds.Rpadi_28205_c0_seq1|m.40413, cds.Rpadi_11371_c0_seq1|m.17509, cds.Rpadi_20682_c0_seq1|m.32983, cds.Rpadi_11819_c0_seq1|m.18997, cds.Rpadi_3468_c0_seq1|m.3900, cds.Rpadi_5930_c0_seq1|m.7343, cds.Rpadi_24922_c0_seq1|m.37255, cds.Rpadi_17613_c0_seq1|m.29808
GO:0006937	regulation of muscle contraction	P	9.34E-04	1.01E-05	3	9	51	14633	over	cds.Rpadi_11819_c0_seq2|m.18999, cds.Rpadi_7781_c0_seq2|m.9671, cds.Rpadi_7781_c0_seq1|m.9669	cds.Rpadi_9196_c0_seq2|m.12753, cds.Rpadi_11819_c0_seq1|m.18997, cds.Rpadi_8234_c0_seq1|m.10765, cds.Rpadi_11828_c0_seq2|m.19029, cds.Rpadi_9196_c0_seq1|m.12750, cds.Rpadi_8556_c0_seq1|m.11483, cds.Rpadi_11828_c0_seq1|m.19026, cds.Rpadi_8556_c0_seq3|m.11488, cds.Rpadi_2677_c0_seq1|m.2456
GO:0001890	placenta development	P	9.34E-04	1.01E-05	3	9	51	14633	over	cds.Rpadi_11819_c0_seq2|m.18999, cds.Rpadi_7781_c0_seq2|m.9671, cds.Rpadi_7781_c0_seq1|m.9669	cds.Rpadi_31571_c0_seq1|m.43484, cds.Rpadi_30290_c0_seq1|m.42330, cds.Rpadi_31358_c0_seq1|m.43289, cds.Rpadi_11819_c0_seq1|m.18997, cds.Rpadi_7199_c0_seq1|m.8843, cds.Rpadi_21208_c0_seq1|m.33524, cds.Rpadi_1788_c0_seq1|m.1354, cds.Rpadi_1404_c0_seq1|m.851, cds.Rpadi_20300_c0_seq1|m.32610
GO:0006695	cholesterol biosynthetic process	P	9.34E-04	1.01E-05	3	9	51	14633	over	cds.Rpadi_11819_c0_seq2|m.18999, cds.Rpadi_7781_c0_seq2|m.9671, cds.Rpadi_7781_c0_seq1|m.9669	cds.Rpadi_16467_c0_seq1|m.28536, cds.Rpadi_11819_c0_seq1|m.18997, cds.Rpadi_9454_c1_seq1|m.13205, cds.Rpadi_32300_c0_seq1|m.44147, cds.Rpadi_22995_c0_seq1|m.35329, cds.Rpadi_9158_c0_seq1|m.12685, cds.Rpadi_25375_c0_seq1|m.37671, cds.Rpadi_12037_c0_seq1|m.19736, cds.Rpadi_12037_c1_seq1|m.19738
GO:2000377	regulation of reactive oxygen species metabolic process	P	9.34E-04	1.01E-05	3	9	51	14633	over	cds.Rpadi_11819_c0_seq2|m.18999, cds.Rpadi_7781_c0_seq2|m.9671, cds.Rpadi_7781_c0_seq1|m.9669	cds.Rpadi_3337_c0_seq1|m.3606, cds.Rpadi_3585_c0_seq1|m.4126, cds.Rpadi_29153_c0_seq1|m.41279, cds.Rpadi_15952_c0_seq1|m.27958, cds.Rpadi_11819_c0_seq1|m.18997, cds.Rpadi_4001_c0_seq1|m.4841, cds.Rpadi_7796_c0_seq1|m.9708, cds.Rpadi_5140_c0_seq1|m.6489, cds.Rpadi_2681_c0_seq1|m.2459
GO:0006309	apoptotic DNA fragmentation	P	9.34E-04	1.01E-05	3	9	51	14633	over	cds.Rpadi_11819_c0_seq2|m.18999, cds.Rpadi_7781_c0_seq2|m.9671, cds.Rpadi_7781_c0_seq1|m.9669	cds.Rpadi_12301_c0_seq1|m.20838, cds.Rpadi_9983_c0_seq1|m.14129, cds.Rpadi_11819_c0_seq1|m.18997, cds.Rpadi_15005_c0_seq1|m.26911, cds.Rpadi_4575_c0_seq1|m.5687, cds.Rpadi_27969_c0_seq1|m.40220, cds.Rpadi_3364_c0_seq1|m.3665, cds.Rpadi_13027_c0_seq1|m.24300, cds.Rpadi_9983_c0_seq2|m.14130
GO:0000737	DNA catabolic process, endonucleolytic	P	9.34E-04	1.01E-05	3	9	51	14633	over	cds.Rpadi_11819_c0_seq2|m.18999, cds.Rpadi_7781_c0_seq2|m.9671, cds.Rpadi_7781_c0_seq1|m.9669	cds.Rpadi_12301_c0_seq1|m.20838, cds.Rpadi_9983_c0_seq1|m.14129, cds.Rpadi_11819_c0_seq1|m.18997, cds.Rpadi_15005_c0_seq1|m.26911, cds.Rpadi_4575_c0_seq1|m.5687, cds.Rpadi_27969_c0_seq1|m.40220, cds.Rpadi_3364_c0_seq1|m.3665, cds.Rpadi_13027_c0_seq1|m.24300, cds.Rpadi_9983_c0_seq2|m.14130
GO:0042743	hydrogen peroxide metabolic process	P	9.34E-04	1.01E-05	3	9	51	14633	over	cds.Rpadi_11819_c0_seq2|m.18999, cds.Rpadi_7781_c0_seq2|m.9671, cds.Rpadi_7781_c0_seq1|m.9669	cds.Rpadi_3585_c0_seq1|m.4126, cds.Rpadi_2538_c0_seq1|m.2216, cds.Rpadi_11819_c0_seq1|m.18997, cds.Rpadi_13758_c0_seq1|m.25348, cds.Rpadi_3364_c0_seq1|m.3665, cds.Rpadi_13027_c0_seq1|m.24300, cds.Rpadi_13878_c0_seq1|m.25513, cds.Rpadi_2681_c0_seq1|m.2459, cds.Rpadi_14054_c0_seq1|m.25747
GO:0042552	myelination	P	9.34E-04	1.01E-05	3	9	51	14633	over	cds.Rpadi_11819_c0_seq2|m.18999, cds.Rpadi_7781_c0_seq2|m.9671, cds.Rpadi_7781_c0_seq1|m.9669	cds.Rpadi_23455_c0_seq1|m.35770, cds.Rpadi_11819_c0_seq1|m.18997, cds.Rpadi_13315_c0_seq1|m.24723, cds.Rpadi_5937_c0_seq1|m.7352, cds.Rpadi_13686_c0_seq1|m.25245, cds.Rpadi_23745_c0_seq1|m.36078, cds.Rpadi_20384_c0_seq1|m.32691, cds.Rpadi_6664_c0_seq1|m.8181, cds.Rpadi_16820_c0_seq1|m.28926
GO:0042542	response to hydrogen peroxide	P	9.34E-04	1.01E-05	3	9	51	14633	over	cds.Rpadi_11819_c0_seq2|m.18999, cds.Rpadi_7781_c0_seq2|m.9671, cds.Rpadi_7781_c0_seq1|m.9669	cds.Rpadi_8733_c0_seq1|m.11942, cds.Rpadi_2538_c0_seq1|m.2216, cds.Rpadi_11819_c0_seq1|m.18997, cds.Rpadi_13758_c0_seq1|m.25348, cds.Rpadi_3446_c0_seq1|m.3853, cds.Rpadi_13878_c0_seq1|m.25513, cds.Rpadi_14054_c0_seq1|m.25747, cds.Rpadi_26501_c0_seq1|m.38791, cds.Rpadi_1750_c0_seq1|m.1306
GO:0030217	T cell differentiation	P	9.34E-04	1.01E-05	3	9	51	14633	over	cds.Rpadi_11819_c0_seq2|m.18999, cds.Rpadi_7781_c0_seq2|m.9671, cds.Rpadi_7781_c0_seq1|m.9669	cds.Rpadi_14003_c0_seq1|m.25678, cds.Rpadi_204_c0_seq1|m.71, cds.Rpadi_14567_c0_seq1|m.26354, cds.Rpadi_11819_c0_seq1|m.18997, cds.Rpadi_26740_c0_seq1|m.39021, cds.Rpadi_26460_c0_seq1|m.38752, cds.Rpadi_5689_c0_seq1|m.7080, cds.Rpadi_24779_c0_seq1|m.37116, cds.Rpadi_1746_c0_seq1|m.1300
GO:0030168	platelet activation	P	9.34E-04	1.01E-05	3	9	51	14633	over	cds.Rpadi_11819_c0_seq2|m.18999, cds.Rpadi_7781_c0_seq2|m.9671, cds.Rpadi_7781_c0_seq1|m.9669	cds.Rpadi_17463_c0_seq1|m.29643, cds.Rpadi_14567_c0_seq1|m.26354, cds.Rpadi_3585_c0_seq1|m.4126, cds.Rpadi_13833_c0_seq1|m.25454, cds.Rpadi_11819_c0_seq1|m.18997, cds.Rpadi_1846_c0_seq1|m.1432, cds.Rpadi_22453_c0_seq1|m.34778, cds.Rpadi_2681_c0_seq1|m.2459, cds.Rpadi_12023_c0_seq3|m.19688
GO-ID	Term	Category	FDR	P-Value	#Test	#Ref	#notAnnotTest	#notAnnotRef	Over/Under	TestSeqs	RefSeqs
GO-ID	Term	Category	FDR	P-Value	#Test	#Ref	#notAnnotTest	#notAnnotRef	Over/Under	TestSeqs	RefSeqs
GO-ID	Term	Category	FDR	P-Value	#Test	#Ref	#notAnnotTest	#notAnnotRef	Over/Under	TestSeqs	RefSeqs
GO-ID	Term	Category	FDR	P-Value	#Test	#Ref	#notAnnotTest	#notAnnotRef	Over/Under	TestSeqs	RefSeqs
GO:0005623	cell	C	1.64E-04	1.15E-06	4	6125	30	5639	under	cds.Mcerasi_33815_c0_seq1|m.44379, cds.Mcerasi_34448_c0_seq1|m.46759, cds.Mcerasi_27275_c0_seq1|m.26659, cds.Mcerasi_38486_c0_seq1|m.71323	cds.Mcerasi_26593_c0_seq1|m.25745, cds.Mcerasi_56921_c0_seq1|m.357344, cds.Mcerasi_38476_c0_seq4|m.71280, cds.Mcerasi_28403_c0_seq1|m.28161, cds.Mcerasi_42382_c0_seq2|m.131524, cds.Mcerasi_77105_c0_seq1|m.373226, cds.Mcerasi_29128_c0_seq2|m.29677, cds.Mcerasi_44381_c0_seq9|m.249559, cds.Mcerasi_59082_c0_seq1|m.359008, cds.Mcerasi_36926_c1_seq4|m.59133, cds.Mcerasi_59526_c0_seq1|m.359335, cds.Mcer…
GO:0097159	organic cyclic compound binding	F	1.77E-03	2.49E-05	0	3221	34	8543	under		cds.Mcerasi_26593_c0_seq1|m.25745, cds.Mcerasi_56921_c0_seq1|m.357344, cds.Mcerasi_59082_c0_seq1|m.359008, cds.Mcerasi_36926_c1_seq4|m.59133, cds.Mcerasi_2464_c0_seq1|m.1032, cds.Mcerasi_27917_c1_seq1|m.27534, cds.Mcerasi_13373_c0_seq1|m.9030, cds.Mcerasi_34320_c1_seq1|m.46355, cds.Mcerasi_2218_c0_seq1|m.902, cds.Mcerasi_61729_c0_seq1|m.360940, cds.Mcerasi_5507_c0_seq1|m.1943, cds.Mcerasi_74486_c…
GO:1901363	heterocyclic compound binding	F	1.77E-03	2.49E-05	0	3221	34	8543	under		cds.Mcerasi_26593_c0_seq1|m.25745, cds.Mcerasi_56921_c0_seq1|m.357344, cds.Mcerasi_59082_c0_seq1|m.359008, cds.Mcerasi_36926_c1_seq4|m.59133, cds.Mcerasi_2464_c0_seq1|m.1032, cds.Mcerasi_27917_c1_seq1|m.27534, cds.Mcerasi_13373_c0_seq1|m.9030, cds.Mcerasi_34320_c1_seq1|m.46355, cds.Mcerasi_2218_c0_seq1|m.902, cds.Mcerasi_61729_c0_seq1|m.360940, cds.Mcerasi_5507_c0_seq1|m.1943, cds.Mcerasi_74486_c…
GO:0044464	cell part	C	1.80E-03	3.17E-05	3	4968	31	6796	under	cds.Mcerasi_34448_c0_seq1|m.46759, cds.Mcerasi_27275_c0_seq1|m.26659, cds.Mcerasi_38486_c0_seq1|m.71323	cds.Mcerasi_26593_c0_seq1|m.25745, cds.Mcerasi_56921_c0_seq1|m.357344, cds.Mcerasi_38476_c0_seq4|m.71280, cds.Mcerasi_42382_c0_seq2|m.131524, cds.Mcerasi_77105_c0_seq1|m.373226, cds.Mcerasi_29128_c0_seq2|m.29677, cds.Mcerasi_44381_c0_seq9|m.249559, cds.Mcerasi_59082_c0_seq1|m.359008, cds.Mcerasi_36926_c1_seq4|m.59133, cds.Mcerasi_14206_c0_seq2|m.9871, cds.Mcerasi_2464_c0_seq1|m.1032, cds.Mcerasi_…
GO:0005622	intracellular	C	4.81E-03	1.35E-04	3	4599	31	7165	under	cds.Mcerasi_34448_c0_seq1|m.46759, cds.Mcerasi_27275_c0_seq1|m.26659, cds.Mcerasi_38486_c0_seq1|m.71323	cds.Mcerasi_26593_c0_seq1|m.25745, cds.Mcerasi_56921_c0_seq1|m.357344, cds.Mcerasi_42382_c0_seq2|m.131524, cds.Mcerasi_77105_c0_seq1|m.373226, cds.Mcerasi_29128_c0_seq2|m.29677, cds.Mcerasi_44381_c0_seq9|m.249559, cds.Mcerasi_59082_c0_seq1|m.359008, cds.Mcerasi_36926_c1_seq4|m.59133, cds.Mcerasi_14206_c0_seq2|m.9871, cds.Mcerasi_2464_c0_seq1|m.1032, cds.Mcerasi_34661_c0_seq1|m.47473, cds.Mcerasi_…
GO:0044424	intracellular part	C	2.76E-02	8.70E-04	3	4122	31	7642	under	cds.Mcerasi_34448_c0_seq1|m.46759, cds.Mcerasi_27275_c0_seq1|m.26659, cds.Mcerasi_38486_c0_seq1|m.71323	cds.Mcerasi_26593_c0_seq1|m.25745, cds.Mcerasi_56921_c0_seq1|m.357344, cds.Mcerasi_42382_c0_seq2|m.131524, cds.Mcerasi_77105_c0_seq1|m.373226, cds.Mcerasi_29128_c0_seq2|m.29677, cds.Mcerasi_44381_c0_seq9|m.249559, cds.Mcerasi_59082_c0_seq1|m.359008, cds.Mcerasi_36926_c1_seq4|m.59133, cds.Mcerasi_14206_c0_seq2|m.9871, cds.Mcerasi_2464_c0_seq1|m.1032, cds.Mcerasi_34661_c0_seq1|m.47473, cds.Mcerasi_…
GO:0005623	cell	C	7.25E-05	2.67E-07	14	4819	54	4550	under	cds.Mp_F_23563_c0_seq3|m.23109, cds.Mp_F_37938_c0_seq1|m.235043, cds.Mp_F_8704_c0_seq2|m.5757, cds.Mp_F_34091_c0_seq1|m.99964, cds.Mp_F_33750_c0_seq7|m.94775, cds.Mp_F_38774_c0_seq8|m.298401, cds.Mp_F_34537_c0_seq9|m.109677, cds.Mp_F_38284_c0_seq3|m.254835, cds.Mp_F_30926_c0_seq5|m.58150, cds.Mp_F_36841_c0_seq5|m.176175, cds.Mp_F_34953_c0_seq1|m.118295, cds.Mp_F_29107_c0_seq2|m.44722, cds.Mp_F_38…	cds.Mp_F_37764_c0_seq3|m.223603, cds.Mp_F_27020_c1_seq2|m.34121, cds.Mp_F_37470_c0_seq2|m.207129, cds.Mp_F_35701_c0_seq2|m.137735, cds.Mp_F_16938_c0_seq3|m.11937, cds.Mp_F_21682_c1_seq1|m.18915, cds.Mp_F_37917_c0_seq13|m.232863, cds.Mp_F_34238_c0_seq8|m.103278, cds.Mp_F_34717_c0_seq1|m.113522, cds.Mp_F_34682_c0_seq2|m.113247, cds.Mp_F_27739_c0_seq2|m.37279, cds.Mp_F_66636_c0_seq1|m.313274, cds.Mp…
GO:0008152	metabolic process	P	2.25E-04	1.99E-06	14	4618	54	4751	under	cds.Mp_F_39163_c0_seq1|m.300260, cds.Mp_F_23563_c0_seq3|m.23109, cds.Mp_F_22698_c0_seq3|m.20512, cds.Mp_F_17820_c0_seq2|m.13595, cds.Mp_F_36206_c0_seq2|m.152952, cds.Mp_F_38774_c0_seq8|m.298401, cds.Mp_F_34537_c0_seq9|m.109677, cds.Mp_F_36158_c0_seq1|m.150943, cds.Mp_F_36046_c1_seq1|m.146946, cds.Mp_F_31180_c1_seq5|m.60670, cds.Mp_F_34953_c0_seq1|m.118295, cds.Mp_F_10615_c0_seq1|m.7191, cds.Mp_F_…	cds.Mp_F_37764_c0_seq3|m.223603, cds.Mp_F_45250_c0_seq1|m.304423, cds.Mp_F_38162_c0_seq2|m.247988, cds.Mp_F_37896_c0_seq8|m.230543, cds.Mp_F_35701_c0_seq2|m.137735, cds.Mp_F_16938_c0_seq3|m.11937, cds.Mp_F_6483_c0_seq1|m.2861, cds.Mp_F_34717_c0_seq1|m.113522, cds.Mp_F_34682_c0_seq2|m.113247, cds.Mp_F_28920_c1_seq2|m.43811, cds.Mp_F_66636_c0_seq1|m.313274, cds.Mp_F_21291_c0_seq1|m.18486, cds.Mp_F_…
GO:0044237	cellular metabolic process	P	2.87E-04	4.22E-06	5	2944	63	6425	under	cds.Mp_F_23563_c0_seq3|m.23109, cds.Mp_F_17820_c0_seq2|m.13595, cds.Mp_F_34537_c0_seq9|m.109677, cds.Mp_F_34953_c0_seq1|m.118295, cds.Mp_F_41860_c0_seq1|m.302370	cds.Mp_F_37764_c0_seq3|m.223603, cds.Mp_F_45250_c0_seq1|m.304423, cds.Mp_F_38162_c0_seq2|m.247988, cds.Mp_F_37896_c0_seq8|m.230543, cds.Mp_F_16938_c0_seq3|m.11937, cds.Mp_F_6483_c0_seq1|m.2861, cds.Mp_F_34717_c0_seq1|m.113522, cds.Mp_F_34682_c0_seq2|m.113247, cds.Mp_F_28920_c1_seq2|m.43811, cds.Mp_F_66636_c0_seq1|m.313274, cds.Mp_F_21291_c0_seq1|m.18486, cds.Mp_F_35968_c0_seq4|m.144509, cds.Mp_F_…
GO:0005622	intracellular	C	7.82E-04	1.53E-05	10	3676	58	5693	under	cds.Mp_F_23563_c0_seq3|m.23109, cds.Mp_F_8704_c0_seq2|m.5757, cds.Mp_F_34091_c0_seq1|m.99964, cds.Mp_F_38774_c0_seq8|m.298401, cds.Mp_F_34537_c0_seq9|m.109677, cds.Mp_F_38284_c0_seq3|m.254835, cds.Mp_F_36841_c0_seq5|m.176175, cds.Mp_F_34953_c0_seq1|m.118295, cds.Mp_F_29107_c0_seq2|m.44722, cds.Mp_F_38701_c1_seq9|m.291213	cds.Mp_F_37764_c0_seq3|m.223603, cds.Mp_F_27020_c1_seq2|m.34121, cds.Mp_F_37470_c0_seq2|m.207129, cds.Mp_F_35701_c0_seq2|m.137735, cds.Mp_F_16938_c0_seq3|m.11937, cds.Mp_F_21682_c1_seq1|m.18915, cds.Mp_F_37917_c0_seq13|m.232863, cds.Mp_F_34238_c0_seq8|m.103278, cds.Mp_F_34717_c0_seq1|m.113522, cds.Mp_F_34682_c0_seq2|m.113247, cds.Mp_F_27739_c0_seq2|m.37279, cds.Mp_F_66636_c0_seq1|m.313274, cds.Mp…
GO:0097159	organic cyclic compound binding	F	7.82E-04	2.21E-05	4	2496	64	6873	under	cds.Mp_F_17820_c0_seq2|m.13595, cds.Mp_F_34953_c0_seq1|m.118295, cds.Mp_F_38701_c1_seq9|m.291213, cds.Mp_F_35975_c0_seq4|m.144668	cds.Mp_F_37764_c0_seq3|m.223603, cds.Mp_F_45250_c0_seq1|m.304423, cds.Mp_F_38162_c0_seq2|m.247988, cds.Mp_F_21682_c1_seq1|m.18915, cds.Mp_F_34682_c0_seq2|m.113247, cds.Mp_F_28920_c1_seq2|m.43811, cds.Mp_F_37165_c0_seq8|m.195282, cds.Mp_F_38416_c1_seq7|m.267748, cds.Mp_F_32559_c0_seq4|m.75608, cds.Mp_F_16409_c0_seq1|m.11063, cds.Mp_F_29231_c1_seq2|m.45218, cds.Mp_F_30757_c0_seq1|m.56587, cds.Mp_F_…
GO:1901363	heterocyclic compound binding	F	7.82E-04	2.21E-05	4	2496	64	6873	under	cds.Mp_F_17820_c0_seq2|m.13595, cds.Mp_F_34953_c0_seq1|m.118295, cds.Mp_F_38701_c1_seq9|m.291213, cds.Mp_F_35975_c0_seq4|m.144668	cds.Mp_F_37764_c0_seq3|m.223603, cds.Mp_F_45250_c0_seq1|m.304423, cds.Mp_F_38162_c0_seq2|m.247988, cds.Mp_F_21682_c1_seq1|m.18915, cds.Mp_F_34682_c0_seq2|m.113247, cds.Mp_F_28920_c1_seq2|m.43811, cds.Mp_F_37165_c0_seq8|m.195282, cds.Mp_F_38416_c1_seq7|m.267748, cds.Mp_F_32559_c0_seq4|m.75608, cds.Mp_F_16409_c0_seq1|m.11063, cds.Mp_F_29231_c1_seq2|m.45218, cds.Mp_F_30757_c0_seq1|m.56587, cds.Mp_F_…
GO:0044464	cell part	C	1.86E-03	6.17E-05	13	3996	55	5373	under	cds.Mp_F_23563_c0_seq3|m.23109, cds.Mp_F_8704_c0_seq2|m.5757, cds.Mp_F_34091_c0_seq1|m.99964, cds.Mp_F_33750_c0_seq7|m.94775, cds.Mp_F_38774_c0_seq8|m.298401, cds.Mp_F_34537_c0_seq9|m.109677, cds.Mp_F_38284_c0_seq3|m.254835, cds.Mp_F_30926_c0_seq5|m.58150, cds.Mp_F_36841_c0_seq5|m.176175, cds.Mp_F_34953_c0_seq1|m.118295, cds.Mp_F_29107_c0_seq2|m.44722, cds.Mp_F_38701_c1_seq9|m.291213, cds.Mp_F_23…	cds.Mp_F_37764_c0_seq3|m.223603, cds.Mp_F_27020_c1_seq2|m.34121, cds.Mp_F_37470_c0_seq2|m.207129, cds.Mp_F_35701_c0_seq2|m.137735, cds.Mp_F_16938_c0_seq3|m.11937, cds.Mp_F_21682_c1_seq1|m.18915, cds.Mp_F_37917_c0_seq13|m.232863, cds.Mp_F_34238_c0_seq8|m.103278, cds.Mp_F_34717_c0_seq1|m.113522, cds.Mp_F_34682_c0_seq2|m.113247, cds.Mp_F_27739_c0_seq2|m.37279, cds.Mp_F_66636_c0_seq1|m.313274, cds.Mp…
GO:0009987	cellular process	P	3.41E-03	1.25E-04	15	4192	53	5177	under	cds.Mp_F_23563_c0_seq3|m.23109, cds.Mp_F_17820_c0_seq2|m.13595, cds.Mp_F_33750_c0_seq7|m.94775, cds.Mp_F_38774_c0_seq8|m.298401, cds.Mp_F_34537_c0_seq9|m.109677, cds.Mp_F_16509_c0_seq1|m.11184, cds.Mp_F_38332_c0_seq1|m.258818, cds.Mp_F_38284_c0_seq3|m.254835, cds.Mp_F_30926_c0_seq5|m.58150, cds.Mp_F_36841_c0_seq5|m.176175, cds.Mp_F_34953_c0_seq1|m.118295, cds.Mp_F_46444_c0_seq1|m.304977, cds.Mp_F…	cds.Mp_F_37764_c0_seq3|m.223603, cds.Mp_F_45250_c0_seq1|m.304423, cds.Mp_F_38162_c0_seq2|m.247988, cds.Mp_F_37896_c0_seq8|m.230543, cds.Mp_F_16938_c0_seq3|m.11937, cds.Mp_F_21682_c1_seq1|m.18915, cds.Mp_F_6483_c0_seq1|m.2861, cds.Mp_F_37917_c0_seq13|m.232863, cds.Mp_F_34717_c0_seq1|m.113522, cds.Mp_F_34682_c0_seq2|m.113247, cds.Mp_F_28920_c1_seq2|m.43811, cds.Mp_F_66636_c0_seq1|m.313274, cds.Mp_F…
GO:0044238	primary metabolic process	P	3.77E-03	1.53E-04	12	3695	56	5674	under	cds.Mp_F_39163_c0_seq1|m.300260, cds.Mp_F_23563_c0_seq3|m.23109, cds.Mp_F_22698_c0_seq3|m.20512, cds.Mp_F_17820_c0_seq2|m.13595, cds.Mp_F_38774_c0_seq8|m.298401, cds.Mp_F_34537_c0_seq9|m.109677, cds.Mp_F_36158_c0_seq1|m.150943, cds.Mp_F_36046_c1_seq1|m.146946, cds.Mp_F_34953_c0_seq1|m.118295, cds.Mp_F_10615_c0_seq1|m.7191, cds.Mp_F_33818_c0_seq5|m.95487, cds.Mp_F_41860_c0_seq1|m.302370	cds.Mp_F_37764_c0_seq3|m.223603, cds.Mp_F_45250_c0_seq1|m.304423, cds.Mp_F_38162_c0_seq2|m.247988, cds.Mp_F_37896_c0_seq8|m.230543, cds.Mp_F_35701_c0_seq2|m.137735, cds.Mp_F_16938_c0_seq3|m.11937, cds.Mp_F_6483_c0_seq1|m.2861, cds.Mp_F_34717_c0_seq1|m.113522, cds.Mp_F_34682_c0_seq2|m.113247, cds.Mp_F_28920_c1_seq2|m.43811, cds.Mp_F_21291_c0_seq1|m.18486, cds.Mp_F_35968_c0_seq4|m.144509, cds.Mp_F_…
GO:0043170	macromolecule metabolic process	P	4.91E-03	2.17E-04	5	2403	63	6966	under	cds.Mp_F_23563_c0_seq3|m.23109, cds.Mp_F_17820_c0_seq2|m.13595, cds.Mp_F_34537_c0_seq9|m.109677, cds.Mp_F_36046_c1_seq1|m.146946, cds.Mp_F_34953_c0_seq1|m.118295	cds.Mp_F_37764_c0_seq3|m.223603, cds.Mp_F_38162_c0_seq2|m.247988, cds.Mp_F_37896_c0_seq8|m.230543, cds.Mp_F_35701_c0_seq2|m.137735, cds.Mp_F_16938_c0_seq3|m.11937, cds.Mp_F_6483_c0_seq1|m.2861, cds.Mp_F_34682_c0_seq2|m.113247, cds.Mp_F_28920_c1_seq2|m.43811, cds.Mp_F_17924_c0_seq1|m.13799, cds.Mp_F_37600_c1_seq1|m.212006, cds.Mp_F_68185_c0_seq1|m.313886, cds.Mp_F_28181_c0_seq1|m.40009, cds.Mp_F_3…
GO:0044424	intracellular part	C	5.95E-03	2.84E-04	10	3295	58	6074	under	cds.Mp_F_23563_c0_seq3|m.23109, cds.Mp_F_8704_c0_seq2|m.5757, cds.Mp_F_34091_c0_seq1|m.99964, cds.Mp_F_38774_c0_seq8|m.298401, cds.Mp_F_34537_c0_seq9|m.109677, cds.Mp_F_38284_c0_seq3|m.254835, cds.Mp_F_36841_c0_seq5|m.176175, cds.Mp_F_34953_c0_seq1|m.118295, cds.Mp_F_29107_c0_seq2|m.44722, cds.Mp_F_38701_c1_seq9|m.291213	cds.Mp_F_37764_c0_seq3|m.223603, cds.Mp_F_27020_c1_seq2|m.34121, cds.Mp_F_37470_c0_seq2|m.207129, cds.Mp_F_35701_c0_seq2|m.137735, cds.Mp_F_16938_c0_seq3|m.11937, cds.Mp_F_21682_c1_seq1|m.18915, cds.Mp_F_37917_c0_seq13|m.232863, cds.Mp_F_34717_c0_seq1|m.113522, cds.Mp_F_34682_c0_seq2|m.113247, cds.Mp_F_27739_c0_seq2|m.37279, cds.Mp_F_66636_c0_seq1|m.313274, cds.Mp_F_37165_c0_seq8|m.195282, cds.Mp…
GO:0071704	organic substance metabolic process	P	6.79E-03	3.72E-04	12	3587	56	5782	under	cds.Mp_F_39163_c0_seq1|m.300260, cds.Mp_F_23563_c0_seq3|m.23109, cds.Mp_F_22698_c0_seq3|m.20512, cds.Mp_F_17820_c0_seq2|m.13595, cds.Mp_F_38774_c0_seq8|m.298401, cds.Mp_F_34537_c0_seq9|m.109677, cds.Mp_F_36158_c0_seq1|m.150943, cds.Mp_F_36046_c1_seq1|m.146946, cds.Mp_F_34953_c0_seq1|m.118295, cds.Mp_F_10615_c0_seq1|m.7191, cds.Mp_F_33818_c0_seq5|m.95487, cds.Mp_F_41860_c0_seq1|m.302370	cds.Mp_F_37764_c0_seq3|m.223603, cds.Mp_F_45250_c0_seq1|m.304423, cds.Mp_F_38162_c0_seq2|m.247988, cds.Mp_F_37896_c0_seq8|m.230543, cds.Mp_F_35701_c0_seq2|m.137735, cds.Mp_F_16938_c0_seq3|m.11937, cds.Mp_F_6483_c0_seq1|m.2861, cds.Mp_F_34717_c0_seq1|m.113522, cds.Mp_F_34682_c0_seq2|m.113247, cds.Mp_F_28920_c1_seq2|m.43811, cds.Mp_F_21291_c0_seq1|m.18486, cds.Mp_F_35968_c0_seq4|m.144509, cds.Mp_F_…
GO:0009058	biosynthetic process	P	6.79E-03	3.75E-04	3	1912	65	7457	under	cds.Mp_F_17820_c0_seq2|m.13595, cds.Mp_F_34537_c0_seq9|m.109677, cds.Mp_F_34953_c0_seq1|m.118295	cds.Mp_F_37764_c0_seq3|m.223603, cds.Mp_F_45250_c0_seq1|m.304423, cds.Mp_F_38162_c0_seq2|m.247988, cds.Mp_F_16938_c0_seq3|m.11937, cds.Mp_F_6483_c0_seq1|m.2861, cds.Mp_F_34682_c0_seq2|m.113247, cds.Mp_F_28920_c1_seq2|m.43811, cds.Mp_F_21291_c0_seq1|m.18486, cds.Mp_F_35968_c0_seq4|m.144509, cds.Mp_F_17924_c0_seq1|m.13799, cds.Mp_F_37600_c1_seq1|m.212006, cds.Mp_F_38574_c0_seq4|m.280343, cds.Mp_F_3…
GO:1901360	organic cyclic compound metabolic process	P	7.89E-03	5.80E-04	3	1828	65	7541	under	cds.Mp_F_17820_c0_seq2|m.13595, cds.Mp_F_34537_c0_seq9|m.109677, cds.Mp_F_34953_c0_seq1|m.118295	cds.Mp_F_37764_c0_seq3|m.223603, cds.Mp_F_45250_c0_seq1|m.304423, cds.Mp_F_38162_c0_seq2|m.247988, cds.Mp_F_16938_c0_seq3|m.11937, cds.Mp_F_6483_c0_seq1|m.2861, cds.Mp_F_34717_c0_seq1|m.113522, cds.Mp_F_28920_c1_seq2|m.43811, cds.Mp_F_21291_c0_seq1|m.18486, cds.Mp_F_35968_c0_seq4|m.144509, cds.Mp_F_37165_c0_seq8|m.195282, cds.Mp_F_37600_c1_seq1|m.212006, cds.Mp_F_28181_c0_seq1|m.40009, cds.Mp_F_3…
GO:0046483	heterocycle metabolic process	P	7.89E-03	5.80E-04	3	1828	65	7541	under	cds.Mp_F_17820_c0_seq2|m.13595, cds.Mp_F_34537_c0_seq9|m.109677, cds.Mp_F_34953_c0_seq1|m.118295	cds.Mp_F_37764_c0_seq3|m.223603, cds.Mp_F_45250_c0_seq1|m.304423, cds.Mp_F_38162_c0_seq2|m.247988, cds.Mp_F_16938_c0_seq3|m.11937, cds.Mp_F_6483_c0_seq1|m.2861, cds.Mp_F_34717_c0_seq1|m.113522, cds.Mp_F_28920_c1_seq2|m.43811, cds.Mp_F_21291_c0_seq1|m.18486, cds.Mp_F_35968_c0_seq4|m.144509, cds.Mp_F_37165_c0_seq8|m.195282, cds.Mp_F_37600_c1_seq1|m.212006, cds.Mp_F_28181_c0_seq1|m.40009, cds.Mp_F_3…
GO:0006139	nucleobase-containing compound metabolic process	P	7.89E-03	5.80E-04	3	1828	65	7541	under	cds.Mp_F_17820_c0_seq2|m.13595, cds.Mp_F_34537_c0_seq9|m.109677, cds.Mp_F_34953_c0_seq1|m.118295	cds.Mp_F_37764_c0_seq3|m.223603, cds.Mp_F_45250_c0_seq1|m.304423, cds.Mp_F_38162_c0_seq2|m.247988, cds.Mp_F_16938_c0_seq3|m.11937, cds.Mp_F_6483_c0_seq1|m.2861, cds.Mp_F_34717_c0_seq1|m.113522, cds.Mp_F_28920_c1_seq2|m.43811, cds.Mp_F_21291_c0_seq1|m.18486, cds.Mp_F_35968_c0_seq4|m.144509, cds.Mp_F_37165_c0_seq8|m.195282, cds.Mp_F_37600_c1_seq1|m.212006, cds.Mp_F_28181_c0_seq1|m.40009, cds.Mp_F_3…
GO:0006725	cellular aromatic compound metabolic process	P	7.89E-03	5.80E-04	3	1828	65	7541	under	cds.Mp_F_17820_c0_seq2|m.13595, cds.Mp_F_34537_c0_seq9|m.109677, cds.Mp_F_34953_c0_seq1|m.118295	cds.Mp_F_37764_c0_seq3|m.223603, cds.Mp_F_45250_c0_seq1|m.304423, cds.Mp_F_38162_c0_seq2|m.247988, cds.Mp_F_16938_c0_seq3|m.11937, cds.Mp_F_6483_c0_seq1|m.2861, cds.Mp_F_34717_c0_seq1|m.113522, cds.Mp_F_28920_c1_seq2|m.43811, cds.Mp_F_21291_c0_seq1|m.18486, cds.Mp_F_35968_c0_seq4|m.144509, cds.Mp_F_37165_c0_seq8|m.195282, cds.Mp_F_37600_c1_seq1|m.212006, cds.Mp_F_28181_c0_seq1|m.40009, cds.Mp_F_3…
GO:0034641	cellular nitrogen compound metabolic process	P	7.89E-03	5.80E-04	3	1828	65	7541	under	cds.Mp_F_17820_c0_seq2|m.13595, cds.Mp_F_34537_c0_seq9|m.109677, cds.Mp_F_34953_c0_seq1|m.118295	cds.Mp_F_37764_c0_seq3|m.223603, cds.Mp_F_45250_c0_seq1|m.304423, cds.Mp_F_38162_c0_seq2|m.247988, cds.Mp_F_16938_c0_seq3|m.11937, cds.Mp_F_6483_c0_seq1|m.2861, cds.Mp_F_34717_c0_seq1|m.113522, cds.Mp_F_28920_c1_seq2|m.43811, cds.Mp_F_21291_c0_seq1|m.18486, cds.Mp_F_35968_c0_seq4|m.144509, cds.Mp_F_37165_c0_seq8|m.195282, cds.Mp_F_37600_c1_seq1|m.212006, cds.Mp_F_28181_c0_seq1|m.40009, cds.Mp_F_3…
GO:0044260	cellular macromolecule metabolic process	P	1.09E-02	8.71E-04	4	2004	64	7365	under	cds.Mp_F_23563_c0_seq3|m.23109, cds.Mp_F_17820_c0_seq2|m.13595, cds.Mp_F_34537_c0_seq9|m.109677, cds.Mp_F_34953_c0_seq1|m.118295	cds.Mp_F_37764_c0_seq3|m.223603, cds.Mp_F_38162_c0_seq2|m.247988, cds.Mp_F_37896_c0_seq8|m.230543, cds.Mp_F_16938_c0_seq3|m.11937, cds.Mp_F_6483_c0_seq1|m.2861, cds.Mp_F_34682_c0_seq2|m.113247, cds.Mp_F_28920_c1_seq2|m.43811, cds.Mp_F_17924_c0_seq1|m.13799, cds.Mp_F_37600_c1_seq1|m.212006, cds.Mp_F_28181_c0_seq1|m.40009, cds.Mp_F_32559_c0_seq4|m.75608, cds.Mp_F_36549_c0_seq4|m.163876, cds.Mp_F_36…
GO:0006807	nitrogen compound metabolic process	P	1.09E-02	8.83E-04	4	1973	64	7396	under	cds.Mp_F_17820_c0_seq2|m.13595, cds.Mp_F_34537_c0_seq9|m.109677, cds.Mp_F_34953_c0_seq1|m.118295, cds.Mp_F_41860_c0_seq1|m.302370	cds.Mp_F_37764_c0_seq3|m.223603, cds.Mp_F_45250_c0_seq1|m.304423, cds.Mp_F_38162_c0_seq2|m.247988, cds.Mp_F_16938_c0_seq3|m.11937, cds.Mp_F_6483_c0_seq1|m.2861, cds.Mp_F_34717_c0_seq1|m.113522, cds.Mp_F_28920_c1_seq2|m.43811, cds.Mp_F_21291_c0_seq1|m.18486, cds.Mp_F_35968_c0_seq4|m.144509, cds.Mp_F_37165_c0_seq8|m.195282, cds.Mp_F_37600_c1_seq1|m.212006, cds.Mp_F_28181_c0_seq1|m.40009, cds.Mp_F_3…
GO:0043226	organelle	C	1.58E-02	1.33E-03	9	2884	59	6485	under	cds.Mp_F_23563_c0_seq3|m.23109, cds.Mp_F_34091_c0_seq1|m.99964, cds.Mp_F_38774_c0_seq8|m.298401, cds.Mp_F_34537_c0_seq9|m.109677, cds.Mp_F_38284_c0_seq3|m.254835, cds.Mp_F_36841_c0_seq5|m.176175, cds.Mp_F_34953_c0_seq1|m.118295, cds.Mp_F_29107_c0_seq2|m.44722, cds.Mp_F_38701_c1_seq9|m.291213	cds.Mp_F_37764_c0_seq3|m.223603, cds.Mp_F_27020_c1_seq2|m.34121, cds.Mp_F_37470_c0_seq2|m.207129, cds.Mp_F_35701_c0_seq2|m.137735, cds.Mp_F_16938_c0_seq3|m.11937, cds.Mp_F_21682_c1_seq1|m.18915, cds.Mp_F_37917_c0_seq13|m.232863, cds.Mp_F_34238_c0_seq8|m.103278, cds.Mp_F_34717_c0_seq1|m.113522, cds.Mp_F_27739_c0_seq2|m.37279, cds.Mp_F_66636_c0_seq1|m.313274, cds.Mp_F_37165_c0_seq8|m.195282, cds.Mp…
GO:0043229	intracellular organelle	C	3.20E-02	2.93E-03	9	2742	59	6627	under	cds.Mp_F_23563_c0_seq3|m.23109, cds.Mp_F_34091_c0_seq1|m.99964, cds.Mp_F_38774_c0_seq8|m.298401, cds.Mp_F_34537_c0_seq9|m.109677, cds.Mp_F_38284_c0_seq3|m.254835, cds.Mp_F_36841_c0_seq5|m.176175, cds.Mp_F_34953_c0_seq1|m.118295, cds.Mp_F_29107_c0_seq2|m.44722, cds.Mp_F_38701_c1_seq9|m.291213	cds.Mp_F_37764_c0_seq3|m.223603, cds.Mp_F_27020_c1_seq2|m.34121, cds.Mp_F_35701_c0_seq2|m.137735, cds.Mp_F_16938_c0_seq3|m.11937, cds.Mp_F_21682_c1_seq1|m.18915, cds.Mp_F_37917_c0_seq13|m.232863, cds.Mp_F_34717_c0_seq1|m.113522, cds.Mp_F_27739_c0_seq2|m.37279, cds.Mp_F_66636_c0_seq1|m.313274, cds.Mp_F_37165_c0_seq8|m.195282, cds.Mp_F_37600_c1_seq1|m.212006, cds.Mp_F_28181_c0_seq1|m.40009, cds.Mp_…
GO:0003676	nucleic acid binding	F	3.20E-02	2.94E-03	2	1368	66	8001	under	cds.Mp_F_17820_c0_seq2|m.13595, cds.Mp_F_35975_c0_seq4|m.144668	cds.Mp_F_37764_c0_seq3|m.223603, cds.Mp_F_38162_c0_seq2|m.247988, cds.Mp_F_21682_c1_seq1|m.18915, cds.Mp_F_34682_c0_seq2|m.113247, cds.Mp_F_28920_c1_seq2|m.43811, cds.Mp_F_38416_c1_seq7|m.267748, cds.Mp_F_32559_c0_seq4|m.75608, cds.Mp_F_16409_c0_seq1|m.11063, cds.Mp_F_29231_c1_seq2|m.45218, cds.Mp_F_30757_c0_seq1|m.56587, cds.Mp_F_37145_c0_seq8|m.194297, cds.Mp_F_38534_c0_seq1|m.277971, cds.Mp_F_…
GO:0005488	binding	F	3.34E-02	3.20E-03	21	4611	47	4758	under	cds.Mp_F_39163_c0_seq1|m.300260, cds.Mp_F_35675_c0_seq7|m.137039, cds.Mp_F_17820_c0_seq2|m.13595, cds.Mp_F_33750_c0_seq7|m.94775, cds.Mp_F_27906_c0_seq8|m.38271, cds.Mp_F_38774_c0_seq8|m.298401, cds.Mp_F_24410_c0_seq1|m.25341, cds.Mp_F_34537_c0_seq9|m.109677, cds.Mp_F_38284_c0_seq3|m.254835, cds.Mp_F_36046_c1_seq1|m.146946, cds.Mp_F_7120_c0_seq1|m.3735, cds.Mp_F_41508_c0_seq1|m.302116, cds.Mp_F_3…	cds.Mp_F_37764_c0_seq3|m.223603, cds.Mp_F_45250_c0_seq1|m.304423, cds.Mp_F_38162_c0_seq2|m.247988, cds.Mp_F_37470_c0_seq2|m.207129, cds.Mp_F_16938_c0_seq3|m.11937, cds.Mp_F_21682_c1_seq1|m.18915, cds.Mp_F_36461_c0_seq3|m.160880, cds.Mp_F_37917_c0_seq13|m.232863, cds.Mp_F_34682_c0_seq2|m.113247, cds.Mp_F_8217_c0_seq1|m.5248, cds.Mp_F_28920_c1_seq2|m.43811, cds.Mp_F_37165_c0_seq8|m.195282, cds.Mp_F…
GO:0019538	protein metabolic process	P	4.61E-02	4.58E-03	3	1522	65	7847	under	cds.Mp_F_23563_c0_seq3|m.23109, cds.Mp_F_36046_c1_seq1|m.146946, cds.Mp_F_34953_c0_seq1|m.118295	cds.Mp_F_38162_c0_seq2|m.247988, cds.Mp_F_37896_c0_seq8|m.230543, cds.Mp_F_35701_c0_seq2|m.137735, cds.Mp_F_16938_c0_seq3|m.11937, cds.Mp_F_34682_c0_seq2|m.113247, cds.Mp_F_17924_c0_seq1|m.13799, cds.Mp_F_37600_c1_seq1|m.212006, cds.Mp_F_68185_c0_seq1|m.313886, cds.Mp_F_28181_c0_seq1|m.40009, cds.Mp_F_32559_c0_seq4|m.75608, cds.Mp_F_36305_c0_seq1|m.156350, cds.Mp_F_29231_c1_seq2|m.45218, cds.Mp_F…
GO:0009987	cellular process	P	5.59E-08	5.27E-11	18	4930	62	3434	under	cds.Mp_J_18423_c0_seq1|m.16524, cds.Mp_J_25314_c0_seq1|m.32598, cds.Mp_J_23709_c0_seq2|m.26679, cds.Mp_J_20503_c1_seq3|m.21659, cds.Mp_J_24741_c0_seq2|m.30443, cds.Mp_J_40439_c0_seq1|m.289698, cds.Mp_J_34202_c0_seq1|m.138954, cds.Mp_J_33879_c0_seq2|m.127084, cds.Mp_J_17596_c0_seq2|m.14543, cds.Mp_J_9150_c0_seq1|m.6441, cds.Mp_J_26289_c0_seq7|m.36045, cds.Mp_J_29050_c0_seq2|m.50955, cds.Mp_J_18644…	cds.Mp_J_13749_c0_seq1|m.10694, cds.Mp_J_4787_c0_seq1|m.1210, cds.Mp_J_9428_c0_seq1|m.6883, cds.Mp_J_59041_c0_seq1|m.297452, cds.Mp_J_16708_c0_seq1|m.12959, cds.Mp_J_30700_c0_seq4|m.65226, cds.Mp_J_61840_c0_seq1|m.298475, cds.Mp_J_8159_c0_seq1|m.4643, cds.Mp_J_25202_c0_seq8|m.32175, cds.Mp_J_18956_c0_seq2|m.17914, cds.Mp_J_15411_c0_seq1|m.11796, cds.Mp_J_30557_c0_seq3|m.63635, cds.Mp_J_33523_c0_s…
GO:0005622	intracellular	C	5.59E-08	5.70E-11	5	3247	75	5117	under	cds.Mp_J_19637_c0_seq2|m.19546, cds.Mp_J_34202_c0_seq1|m.138954, cds.Mp_J_33529_c0_seq8|m.114231, cds.Mp_J_18345_c0_seq3|m.16359, cds.Mp_J_23772_c1_seq2|m.26925	cds.Mp_J_8159_c0_seq1|m.4643, cds.Mp_J_18956_c0_seq2|m.17914, cds.Mp_J_34219_c0_seq9|m.140036, cds.Mp_J_20340_c0_seq2|m.21232, cds.Mp_J_17358_c0_seq1|m.14052, cds.Mp_J_26608_c0_seq1|m.37133, cds.Mp_J_42530_c0_seq1|m.290930, cds.Mp_J_34697_c2_seq2|m.170376, cds.Mp_J_24565_c0_seq5|m.29729, cds.Mp_J_17902_c0_seq1|m.15183, cds.Mp_J_20148_c0_seq2|m.20711, cds.Mp_J_21822_c0_seq3|m.23635, cds.Mp_J_26527…
GO:0044424	intracellular part	C	1.18E-07	1.34E-10	5	3145	75	5219	under	cds.Mp_J_19637_c0_seq2|m.19546, cds.Mp_J_34202_c0_seq1|m.138954, cds.Mp_J_33529_c0_seq8|m.114231, cds.Mp_J_18345_c0_seq3|m.16359, cds.Mp_J_23772_c1_seq2|m.26925	cds.Mp_J_8159_c0_seq1|m.4643, cds.Mp_J_18956_c0_seq2|m.17914, cds.Mp_J_34219_c0_seq9|m.140036, cds.Mp_J_20340_c0_seq2|m.21232, cds.Mp_J_17358_c0_seq1|m.14052, cds.Mp_J_26608_c0_seq1|m.37133, cds.Mp_J_42530_c0_seq1|m.290930, cds.Mp_J_34697_c2_seq2|m.170376, cds.Mp_J_24565_c0_seq5|m.29729, cds.Mp_J_17902_c0_seq1|m.15183, cds.Mp_J_20148_c0_seq2|m.20711, cds.Mp_J_21822_c0_seq3|m.23635, cds.Mp_J_26527…
GO:0005623	cell	C	1.27E-07	1.71E-10	8	3591	72	4773	under	cds.Mp_J_34358_c1_seq3|m.147581, cds.Mp_J_19637_c0_seq2|m.19546, cds.Mp_J_40439_c0_seq1|m.289698, cds.Mp_J_34202_c0_seq1|m.138954, cds.Mp_J_26289_c0_seq7|m.36045, cds.Mp_J_33529_c0_seq8|m.114231, cds.Mp_J_18345_c0_seq3|m.16359, cds.Mp_J_23772_c1_seq2|m.26925	cds.Mp_J_13749_c0_seq1|m.10694, cds.Mp_J_4787_c0_seq1|m.1210, cds.Mp_J_8159_c0_seq1|m.4643, cds.Mp_J_18956_c0_seq2|m.17914, cds.Mp_J_34219_c0_seq9|m.140036, cds.Mp_J_20340_c0_seq2|m.21232, cds.Mp_J_17358_c0_seq1|m.14052, cds.Mp_J_26608_c0_seq1|m.37133, cds.Mp_J_42530_c0_seq1|m.290930, cds.Mp_J_34697_c2_seq2|m.170376, cds.Mp_J_24565_c0_seq5|m.29729, cds.Mp_J_33900_c0_seq4|m.127626, cds.Mp_J_17902_…
GO:0044464	cell part	C	1.27E-07	1.72E-10	8	3590	72	4774	under	cds.Mp_J_34358_c1_seq3|m.147581, cds.Mp_J_19637_c0_seq2|m.19546, cds.Mp_J_40439_c0_seq1|m.289698, cds.Mp_J_34202_c0_seq1|m.138954, cds.Mp_J_26289_c0_seq7|m.36045, cds.Mp_J_33529_c0_seq8|m.114231, cds.Mp_J_18345_c0_seq3|m.16359, cds.Mp_J_23772_c1_seq2|m.26925	cds.Mp_J_13749_c0_seq1|m.10694, cds.Mp_J_4787_c0_seq1|m.1210, cds.Mp_J_8159_c0_seq1|m.4643, cds.Mp_J_18956_c0_seq2|m.17914, cds.Mp_J_34219_c0_seq9|m.140036, cds.Mp_J_20340_c0_seq2|m.21232, cds.Mp_J_17358_c0_seq1|m.14052, cds.Mp_J_26608_c0_seq1|m.37133, cds.Mp_J_42530_c0_seq1|m.290930, cds.Mp_J_34697_c2_seq2|m.170376, cds.Mp_J_24565_c0_seq5|m.29729, cds.Mp_J_33900_c0_seq4|m.127626, cds.Mp_J_17902_…
GO:0044260	cellular macromolecule metabolic process	P	2.57E-07	4.08E-10	1	2305	79	6059	under	cds.Mp_J_34202_c0_seq1|m.138954	cds.Mp_J_4787_c0_seq1|m.1210, cds.Mp_J_59041_c0_seq1|m.297452, cds.Mp_J_61840_c0_seq1|m.298475, cds.Mp_J_8159_c0_seq1|m.4643, cds.Mp_J_18956_c0_seq2|m.17914, cds.Mp_J_30557_c0_seq3|m.63635, cds.Mp_J_20340_c0_seq2|m.21232, cds.Mp_J_26608_c0_seq1|m.37133, cds.Mp_J_20148_c0_seq2|m.20711, cds.Mp_J_21822_c0_seq3|m.23635, cds.Mp_J_26527_c0_seq3|m.36861, cds.Mp_J_23922_c0_seq1|m.27503, cds.Mp_J_36359_c0…
GO:0044237	cellular metabolic process	P	5.95E-07	1.01E-09	7	3324	73	5040	under	cds.Mp_J_23709_c0_seq2|m.26679, cds.Mp_J_20503_c1_seq3|m.21659, cds.Mp_J_34202_c0_seq1|m.138954, cds.Mp_J_17596_c0_seq2|m.14543, cds.Mp_J_29050_c0_seq2|m.50955, cds.Mp_J_34461_c1_seq1|m.153108, cds.Mp_J_33529_c0_seq8|m.114231	cds.Mp_J_4787_c0_seq1|m.1210, cds.Mp_J_9428_c0_seq1|m.6883, cds.Mp_J_59041_c0_seq1|m.297452, cds.Mp_J_30700_c0_seq4|m.65226, cds.Mp_J_61840_c0_seq1|m.298475, cds.Mp_J_8159_c0_seq1|m.4643, cds.Mp_J_18956_c0_seq2|m.17914, cds.Mp_J_30557_c0_seq3|m.63635, cds.Mp_J_33523_c0_seq9|m.114062, cds.Mp_J_20340_c0_seq2|m.21232, cds.Mp_J_26608_c0_seq1|m.37133, cds.Mp_J_42530_c0_seq1|m.290930, cds.Mp_J_33900_c0…
GO:0043226	organelle	C	7.84E-06	1.42E-08	4	2599	76	5765	under	cds.Mp_J_19637_c0_seq2|m.19546, cds.Mp_J_34202_c0_seq1|m.138954, cds.Mp_J_18345_c0_seq3|m.16359, cds.Mp_J_23772_c1_seq2|m.26925	cds.Mp_J_8159_c0_seq1|m.4643, cds.Mp_J_18956_c0_seq2|m.17914, cds.Mp_J_34219_c0_seq9|m.140036, cds.Mp_J_20340_c0_seq2|m.21232, cds.Mp_J_17358_c0_seq1|m.14052, cds.Mp_J_26608_c0_seq1|m.37133, cds.Mp_J_42530_c0_seq1|m.290930, cds.Mp_J_34697_c2_seq2|m.170376, cds.Mp_J_24565_c0_seq5|m.29729, cds.Mp_J_17902_c0_seq1|m.15183, cds.Mp_J_20148_c0_seq2|m.20711, cds.Mp_J_21822_c0_seq3|m.23635, cds.Mp_J_26527…
GO:0043229	intracellular organelle	C	1.29E-05	2.48E-08	4	2579	76	5785	under	cds.Mp_J_19637_c0_seq2|m.19546, cds.Mp_J_34202_c0_seq1|m.138954, cds.Mp_J_18345_c0_seq3|m.16359, cds.Mp_J_23772_c1_seq2|m.26925	cds.Mp_J_8159_c0_seq1|m.4643, cds.Mp_J_18956_c0_seq2|m.17914, cds.Mp_J_34219_c0_seq9|m.140036, cds.Mp_J_20340_c0_seq2|m.21232, cds.Mp_J_17358_c0_seq1|m.14052, cds.Mp_J_26608_c0_seq1|m.37133, cds.Mp_J_42530_c0_seq1|m.290930, cds.Mp_J_34697_c2_seq2|m.170376, cds.Mp_J_24565_c0_seq5|m.29729, cds.Mp_J_17902_c0_seq1|m.15183, cds.Mp_J_20148_c0_seq2|m.20711, cds.Mp_J_21822_c0_seq3|m.23635, cds.Mp_J_26527…
GO:0006725	cellular aromatic compound metabolic process	P	1.09E-04	2.34E-07	1	1763	79	6601	under	cds.Mp_J_34202_c0_seq1|m.138954	cds.Mp_J_9428_c0_seq1|m.6883, cds.Mp_J_59041_c0_seq1|m.297452, cds.Mp_J_61840_c0_seq1|m.298475, cds.Mp_J_8159_c0_seq1|m.4643, cds.Mp_J_18956_c0_seq2|m.17914, cds.Mp_J_30557_c0_seq3|m.63635, cds.Mp_J_33523_c0_seq9|m.114062, cds.Mp_J_64601_c0_seq1|m.299441, cds.Mp_J_17902_c0_seq1|m.15183, cds.Mp_J_26527_c0_seq3|m.36861, cds.Mp_J_23922_c0_seq1|m.27503, cds.Mp_J_36359_c0_seq1|m.286175, cds.Mp_J_28661…
GO:0097159	organic cyclic compound binding	F	1.09E-04	2.44E-07	4	2350	76	6014	under	cds.Mp_J_23709_c0_seq2|m.26679, cds.Mp_J_29050_c0_seq2|m.50955, cds.Mp_J_34461_c1_seq1|m.153108, cds.Mp_J_33529_c0_seq8|m.114231	cds.Mp_J_9428_c0_seq1|m.6883, cds.Mp_J_59041_c0_seq1|m.297452, cds.Mp_J_61840_c0_seq1|m.298475, cds.Mp_J_39870_c0_seq1|m.289311, cds.Mp_J_64601_c0_seq1|m.299441, cds.Mp_J_17902_c0_seq1|m.15183, cds.Mp_J_26527_c0_seq3|m.36861, cds.Mp_J_23922_c0_seq1|m.27503, cds.Mp_J_55305_c0_seq1|m.296163, cds.Mp_J_37425_c0_seq1|m.287216, cds.Mp_J_32846_c0_seq3|m.97090, cds.Mp_J_22137_c0_seq5|m.24007, cds.Mp_J_20…
GO:1901363	heterocyclic compound binding	F	1.09E-04	2.47E-07	4	2346	76	6018	under	cds.Mp_J_23709_c0_seq2|m.26679, cds.Mp_J_29050_c0_seq2|m.50955, cds.Mp_J_34461_c1_seq1|m.153108, cds.Mp_J_33529_c0_seq8|m.114231	cds.Mp_J_9428_c0_seq1|m.6883, cds.Mp_J_59041_c0_seq1|m.297452, cds.Mp_J_61840_c0_seq1|m.298475, cds.Mp_J_39870_c0_seq1|m.289311, cds.Mp_J_64601_c0_seq1|m.299441, cds.Mp_J_17902_c0_seq1|m.15183, cds.Mp_J_26527_c0_seq3|m.36861, cds.Mp_J_23922_c0_seq1|m.27503, cds.Mp_J_55305_c0_seq1|m.296163, cds.Mp_J_37425_c0_seq1|m.287216, cds.Mp_J_32846_c0_seq3|m.97090, cds.Mp_J_22137_c0_seq5|m.24007, cds.Mp_J_20…
GO:0006139	nucleobase-containing compound metabolic process	P	2.80E-04	6.65E-07	1	1680	79	6684	under	cds.Mp_J_34202_c0_seq1|m.138954	cds.Mp_J_9428_c0_seq1|m.6883, cds.Mp_J_59041_c0_seq1|m.297452, cds.Mp_J_61840_c0_seq1|m.298475, cds.Mp_J_8159_c0_seq1|m.4643, cds.Mp_J_18956_c0_seq2|m.17914, cds.Mp_J_30557_c0_seq3|m.63635, cds.Mp_J_33523_c0_seq9|m.114062, cds.Mp_J_64601_c0_seq1|m.299441, cds.Mp_J_26527_c0_seq3|m.36861, cds.Mp_J_23922_c0_seq1|m.27503, cds.Mp_J_36359_c0_seq1|m.286175, cds.Mp_J_28661_c1_seq1|m.48663, cds.Mp_J_55305…
GO:0010467	gene expression	P	3.72E-04	9.27E-07	0	1375	80	6989	under		cds.Mp_J_8159_c0_seq1|m.4643, cds.Mp_J_18956_c0_seq2|m.17914, cds.Mp_J_30557_c0_seq3|m.63635, cds.Mp_J_20340_c0_seq2|m.21232, cds.Mp_J_26608_c0_seq1|m.37133, cds.Mp_J_20148_c0_seq2|m.20711, cds.Mp_J_21822_c0_seq3|m.23635, cds.Mp_J_36359_c0_seq1|m.286175, cds.Mp_J_13813_c0_seq1|m.10744, cds.Mp_J_21920_c0_seq1|m.23747, cds.Mp_J_37233_c0_seq1|m.287011, cds.Mp_J_22137_c0_seq5|m.24007, cds.Mp_J_20706_…
GO:0009058	biosynthetic process	P	3.90E-04	1.12E-06	1	1641	79	6723	under	cds.Mp_J_34202_c0_seq1|m.138954	cds.Mp_J_59041_c0_seq1|m.297452, cds.Mp_J_30700_c0_seq4|m.65226, cds.Mp_J_8159_c0_seq1|m.4643, cds.Mp_J_18956_c0_seq2|m.17914, cds.Mp_J_30557_c0_seq3|m.63635, cds.Mp_J_33523_c0_seq9|m.114062, cds.Mp_J_20340_c0_seq2|m.21232, cds.Mp_J_26608_c0_seq1|m.37133, cds.Mp_J_64601_c0_seq1|m.299441, cds.Mp_J_17902_c0_seq1|m.15183, cds.Mp_J_20148_c0_seq2|m.20711, cds.Mp_J_21822_c0_seq3|m.23635, cds.Mp_J_26527…
GO:0043231	intracellular membrane-bounded organelle	C	3.90E-04	1.12E-06	3	2049	77	6315	under	cds.Mp_J_19637_c0_seq2|m.19546, cds.Mp_J_34202_c0_seq1|m.138954, cds.Mp_J_18345_c0_seq3|m.16359	cds.Mp_J_8159_c0_seq1|m.4643, cds.Mp_J_18956_c0_seq2|m.17914, cds.Mp_J_34219_c0_seq9|m.140036, cds.Mp_J_20340_c0_seq2|m.21232, cds.Mp_J_17358_c0_seq1|m.14052, cds.Mp_J_42530_c0_seq1|m.290930, cds.Mp_J_34697_c2_seq2|m.170376, cds.Mp_J_24565_c0_seq5|m.29729, cds.Mp_J_17902_c0_seq1|m.15183, cds.Mp_J_20148_c0_seq2|m.20711, cds.Mp_J_26527_c0_seq3|m.36861, cds.Mp_J_23922_c0_seq1|m.27503, cds.Mp_J_36359…
GO:0043227	membrane-bounded organelle	C	3.90E-04	1.14E-06	3	2060	77	6304	under	cds.Mp_J_19637_c0_seq2|m.19546, cds.Mp_J_34202_c0_seq1|m.138954, cds.Mp_J_18345_c0_seq3|m.16359	cds.Mp_J_8159_c0_seq1|m.4643, cds.Mp_J_18956_c0_seq2|m.17914, cds.Mp_J_34219_c0_seq9|m.140036, cds.Mp_J_20340_c0_seq2|m.21232, cds.Mp_J_17358_c0_seq1|m.14052, cds.Mp_J_42530_c0_seq1|m.290930, cds.Mp_J_34697_c2_seq2|m.170376, cds.Mp_J_24565_c0_seq5|m.29729, cds.Mp_J_17902_c0_seq1|m.15183, cds.Mp_J_20148_c0_seq2|m.20711, cds.Mp_J_26527_c0_seq3|m.36861, cds.Mp_J_23922_c0_seq1|m.27503, cds.Mp_J_36359…
GO:1901576	organic substance biosynthetic process	P	3.90E-04	1.15E-06	1	1610	79	6754	under	cds.Mp_J_34202_c0_seq1|m.138954	cds.Mp_J_59041_c0_seq1|m.297452, cds.Mp_J_30700_c0_seq4|m.65226, cds.Mp_J_8159_c0_seq1|m.4643, cds.Mp_J_18956_c0_seq2|m.17914, cds.Mp_J_30557_c0_seq3|m.63635, cds.Mp_J_33523_c0_seq9|m.114062, cds.Mp_J_20340_c0_seq2|m.21232, cds.Mp_J_26608_c0_seq1|m.37133, cds.Mp_J_64601_c0_seq1|m.299441, cds.Mp_J_17902_c0_seq1|m.15183, cds.Mp_J_20148_c0_seq2|m.20711, cds.Mp_J_21822_c0_seq3|m.23635, cds.Mp_J_26527…
GO:0044249	cellular biosynthetic process	P	6.08E-04	1.86E-06	1	1595	79	6769	under	cds.Mp_J_34202_c0_seq1|m.138954	cds.Mp_J_59041_c0_seq1|m.297452, cds.Mp_J_30700_c0_seq4|m.65226, cds.Mp_J_8159_c0_seq1|m.4643, cds.Mp_J_18956_c0_seq2|m.17914, cds.Mp_J_30557_c0_seq3|m.63635, cds.Mp_J_33523_c0_seq9|m.114062, cds.Mp_J_20340_c0_seq2|m.21232, cds.Mp_J_26608_c0_seq1|m.37133, cds.Mp_J_64601_c0_seq1|m.299441, cds.Mp_J_17902_c0_seq1|m.15183, cds.Mp_J_20148_c0_seq2|m.20711, cds.Mp_J_21822_c0_seq3|m.23635, cds.Mp_J_26527…
GO:0046483	heterocycle metabolic process	P	8.37E-04	2.65E-06	2	1755	78	6609	under	cds.Mp_J_20503_c1_seq3|m.21659, cds.Mp_J_34202_c0_seq1|m.138954	cds.Mp_J_9428_c0_seq1|m.6883, cds.Mp_J_59041_c0_seq1|m.297452, cds.Mp_J_61840_c0_seq1|m.298475, cds.Mp_J_8159_c0_seq1|m.4643, cds.Mp_J_18956_c0_seq2|m.17914, cds.Mp_J_30557_c0_seq3|m.63635, cds.Mp_J_33523_c0_seq9|m.114062, cds.Mp_J_64601_c0_seq1|m.299441, cds.Mp_J_17902_c0_seq1|m.15183, cds.Mp_J_26527_c0_seq3|m.36861, cds.Mp_J_23922_c0_seq1|m.27503, cds.Mp_J_36359_c0_seq1|m.286175, cds.Mp_J_28661…
GO:0003676	nucleic acid binding	F	1.16E-03	4.13E-06	0	1258	80	7106	under		cds.Mp_J_59041_c0_seq1|m.297452, cds.Mp_J_61840_c0_seq1|m.298475, cds.Mp_J_26527_c0_seq3|m.36861, cds.Mp_J_23922_c0_seq1|m.27503, cds.Mp_J_55305_c0_seq1|m.296163, cds.Mp_J_32846_c0_seq3|m.97090, cds.Mp_J_34423_c0_seq7|m.150840, cds.Mp_J_34093_c0_seq1|m.134570, cds.Mp_J_69000_c0_seq1|m.301022, cds.Mp_J_40807_c0_seq1|m.289930, cds.Mp_J_58507_c0_seq1|m.297248, cds.Mp_J_32447_c0_seq6|m.89213, cds.Mp_…
GO:0034645	cellular macromolecule biosynthetic process	P	1.16E-03	4.13E-06	0	1258	80	7106	under		cds.Mp_J_59041_c0_seq1|m.297452, cds.Mp_J_8159_c0_seq1|m.4643, cds.Mp_J_18956_c0_seq2|m.17914, cds.Mp_J_30557_c0_seq3|m.63635, cds.Mp_J_20340_c0_seq2|m.21232, cds.Mp_J_26608_c0_seq1|m.37133, cds.Mp_J_20148_c0_seq2|m.20711, cds.Mp_J_21822_c0_seq3|m.23635, cds.Mp_J_26527_c0_seq3|m.36861, cds.Mp_J_36359_c0_seq1|m.286175, cds.Mp_J_13813_c0_seq1|m.10744, cds.Mp_J_37233_c0_seq1|m.287011, cds.Mp_J_22137…
GO:0009059	macromolecule biosynthetic process	P	1.16E-03	4.19E-06	0	1266	80	7098	under		cds.Mp_J_59041_c0_seq1|m.297452, cds.Mp_J_8159_c0_seq1|m.4643, cds.Mp_J_18956_c0_seq2|m.17914, cds.Mp_J_30557_c0_seq3|m.63635, cds.Mp_J_20340_c0_seq2|m.21232, cds.Mp_J_26608_c0_seq1|m.37133, cds.Mp_J_20148_c0_seq2|m.20711, cds.Mp_J_21822_c0_seq3|m.23635, cds.Mp_J_26527_c0_seq3|m.36861, cds.Mp_J_36359_c0_seq1|m.286175, cds.Mp_J_13813_c0_seq1|m.10744, cds.Mp_J_37233_c0_seq1|m.287011, cds.Mp_J_22137…
GO:0034641	cellular nitrogen compound metabolic process	P	3.47E-03	1.37E-05	3	1783	77	6581	under	cds.Mp_J_20503_c1_seq3|m.21659, cds.Mp_J_34202_c0_seq1|m.138954, cds.Mp_J_17596_c0_seq2|m.14543	cds.Mp_J_9428_c0_seq1|m.6883, cds.Mp_J_59041_c0_seq1|m.297452, cds.Mp_J_61840_c0_seq1|m.298475, cds.Mp_J_8159_c0_seq1|m.4643, cds.Mp_J_18956_c0_seq2|m.17914, cds.Mp_J_30557_c0_seq3|m.63635, cds.Mp_J_33523_c0_seq9|m.114062, cds.Mp_J_64601_c0_seq1|m.299441, cds.Mp_J_17902_c0_seq1|m.15183, cds.Mp_J_26527_c0_seq3|m.36861, cds.Mp_J_23922_c0_seq1|m.27503, cds.Mp_J_36359_c0_seq1|m.286175, cds.Mp_J_28661…
GO:0090304	nucleic acid metabolic process	P	1.29E-02	5.36E-05	1	1274	79	7090	under	cds.Mp_J_34202_c0_seq1|m.138954	cds.Mp_J_59041_c0_seq1|m.297452, cds.Mp_J_61840_c0_seq1|m.298475, cds.Mp_J_8159_c0_seq1|m.4643, cds.Mp_J_18956_c0_seq2|m.17914, cds.Mp_J_30557_c0_seq3|m.63635, cds.Mp_J_26527_c0_seq3|m.36861, cds.Mp_J_23922_c0_seq1|m.27503, cds.Mp_J_36359_c0_seq1|m.286175, cds.Mp_J_55305_c0_seq1|m.296163, cds.Mp_J_21920_c0_seq1|m.23747, cds.Mp_J_37233_c0_seq1|m.287011, cds.Mp_J_22137_c0_seq5|m.24007, cds.Mp_J_114…
GO:0016740	transferase activity	F	1.29E-02	5.41E-05	1	1256	79	7108	under	cds.Mp_J_33529_c0_seq8|m.114231	cds.Mp_J_59041_c0_seq1|m.297452, cds.Mp_J_34316_c0_seq8|m.144929, cds.Mp_J_30700_c0_seq4|m.65226, cds.Mp_J_32233_c1_seq1|m.85560, cds.Mp_J_56538_c0_seq1|m.296581, cds.Mp_J_33523_c0_seq9|m.114062, cds.Mp_J_27386_c0_seq2|m.40473, cds.Mp_J_69748_c0_seq1|m.301288, cds.Mp_J_33900_c0_seq4|m.127626, cds.Mp_J_64601_c0_seq1|m.299441, cds.Mp_J_37265_c0_seq1|m.287051, cds.Mp_J_28661_c1_seq1|m.48663, cds.Mp_…
GO:0005737	cytoplasm	C	1.32E-02	5.69E-05	4	1817	76	6547	under	cds.Mp_J_19637_c0_seq2|m.19546, cds.Mp_J_34202_c0_seq1|m.138954, cds.Mp_J_33529_c0_seq8|m.114231, cds.Mp_J_18345_c0_seq3|m.16359	cds.Mp_J_18956_c0_seq2|m.17914, cds.Mp_J_34219_c0_seq9|m.140036, cds.Mp_J_20340_c0_seq2|m.21232, cds.Mp_J_26608_c0_seq1|m.37133, cds.Mp_J_42530_c0_seq1|m.290930, cds.Mp_J_34697_c2_seq2|m.170376, cds.Mp_J_24565_c0_seq5|m.29729, cds.Mp_J_17902_c0_seq1|m.15183, cds.Mp_J_20148_c0_seq2|m.20711, cds.Mp_J_21822_c0_seq3|m.23635, cds.Mp_J_26527_c0_seq3|m.36861, cds.Mp_J_26781_c0_seq2|m.37720, cds.Mp_J_239…
GO:0016070	RNA metabolic process	P	1.65E-02	7.27E-05	0	998	80	7366	under		cds.Mp_J_8159_c0_seq1|m.4643, cds.Mp_J_18956_c0_seq2|m.17914, cds.Mp_J_30557_c0_seq3|m.63635, cds.Mp_J_36359_c0_seq1|m.286175, cds.Mp_J_21920_c0_seq1|m.23747, cds.Mp_J_37233_c0_seq1|m.287011, cds.Mp_J_22137_c0_seq5|m.24007, cds.Mp_J_11432_c0_seq1|m.8909, cds.Mp_J_40807_c0_seq1|m.289930, cds.Mp_J_58507_c0_seq1|m.297248, cds.Mp_J_33187_c0_seq18|m.104548, cds.Mp_J_32447_c0_seq6|m.89213, cds.Mp_J_168…
GO:0005634	nucleus	C	1.94E-02	8.81E-05	1	1249	79	7115	under	cds.Mp_J_34202_c0_seq1|m.138954	cds.Mp_J_8159_c0_seq1|m.4643, cds.Mp_J_18956_c0_seq2|m.17914, cds.Mp_J_17358_c0_seq1|m.14052, cds.Mp_J_17902_c0_seq1|m.15183, cds.Mp_J_26527_c0_seq3|m.36861, cds.Mp_J_23922_c0_seq1|m.27503, cds.Mp_J_36359_c0_seq1|m.286175, cds.Mp_J_21920_c0_seq1|m.23747, cds.Mp_J_37233_c0_seq1|m.287011, cds.Mp_J_22137_c0_seq5|m.24007, cds.Mp_J_11432_c0_seq1|m.8909, cds.Mp_J_34093_c0_seq1|m.134570, cds.Mp_J_40807_…
GO:0044267	cellular protein metabolic process	P	2.73E-02	1.33E-04	1	1179	79	7185	under	cds.Mp_J_34202_c0_seq1|m.138954	cds.Mp_J_4787_c0_seq1|m.1210, cds.Mp_J_30557_c0_seq3|m.63635, cds.Mp_J_20340_c0_seq2|m.21232, cds.Mp_J_26608_c0_seq1|m.37133, cds.Mp_J_20148_c0_seq2|m.20711, cds.Mp_J_21822_c0_seq3|m.23635, cds.Mp_J_13813_c0_seq1|m.10744, cds.Mp_J_22137_c0_seq5|m.24007, cds.Mp_J_20706_c0_seq1|m.22163, cds.Mp_J_5335_c0_seq1|m.1497, cds.Mp_J_27034_c0_seq3|m.38797, cds.Mp_J_32447_c0_seq6|m.89213, cds.Mp_J_16810_c0_s…
GO:0044422	organelle part	C	3.56E-02	1.77E-04	2	1364	78	7000	under	cds.Mp_J_34202_c0_seq1|m.138954, cds.Mp_J_23772_c1_seq2|m.26925	cds.Mp_J_34219_c0_seq9|m.140036, cds.Mp_J_20340_c0_seq2|m.21232, cds.Mp_J_17358_c0_seq1|m.14052, cds.Mp_J_42530_c0_seq1|m.290930, cds.Mp_J_17902_c0_seq1|m.15183, cds.Mp_J_20148_c0_seq2|m.20711, cds.Mp_J_21822_c0_seq3|m.23635, cds.Mp_J_26527_c0_seq3|m.36861, cds.Mp_J_26781_c0_seq2|m.37720, cds.Mp_J_23922_c0_seq1|m.27503, cds.Mp_J_36359_c0_seq1|m.286175, cds.Mp_J_37425_c0_seq1|m.287216, cds.Mp_J_21…
GO:0032991	macromolecular complex	C	3.97E-02	2.02E-04	3	1516	77	6848	under	cds.Mp_J_34202_c0_seq1|m.138954, cds.Mp_J_26289_c0_seq7|m.36045, cds.Mp_J_23772_c1_seq2|m.26925	cds.Mp_J_13749_c0_seq1|m.10694, cds.Mp_J_4787_c0_seq1|m.1210, cds.Mp_J_18956_c0_seq2|m.17914, cds.Mp_J_34219_c0_seq9|m.140036, cds.Mp_J_20340_c0_seq2|m.21232, cds.Mp_J_17358_c0_seq1|m.14052, cds.Mp_J_26608_c0_seq1|m.37133, cds.Mp_J_42530_c0_seq1|m.290930, cds.Mp_J_20148_c0_seq2|m.20711, cds.Mp_J_21822_c0_seq3|m.23635, cds.Mp_J_23922_c0_seq1|m.27503, cds.Mp_J_36359_c0_seq1|m.286175, cds.Mp_J_37425…
GO:0005623	cell	C	5.40E-06	1.97E-08	5	4690	41	4602	under	cds.Mp_O_9732_c0_seq1|m.7108, cds.Mp_O_18203_c0_seq1|m.17882, cds.Mp_O_35768_c0_seq6|m.250966, cds.Mp_O_32846_c0_seq7|m.96684, cds.Mp_O_29572_c0_seq3|m.56314	cds.Mp_O_7771_c0_seq1|m.5176, cds.Mp_O_31141_c0_seq6|m.71083, cds.Mp_O_33951_c0_seq8|m.122058, cds.Mp_O_41441_c0_seq1|m.342203, cds.Mp_O_68308_c0_seq1|m.354923, cds.Mp_O_8440_c0_seq2|m.5803, cds.Mp_O_29633_c1_seq1|m.56795, cds.Mp_O_41218_c0_seq1|m.342053, cds.Mp_O_3925_c0_seq1|m.1559, cds.Mp_O_4079_c0_seq2|m.1701, cds.Mp_O_16404_c0_seq1|m.14009, cds.Mp_O_29565_c2_seq1|m.56277, cds.Mp_O_31616_c0_s…
GO:0044237	cellular metabolic process	P	1.19E-04	1.17E-06	1	2938	45	6354	under	cds.Mp_O_9732_c0_seq1|m.7108	cds.Mp_O_10358_c0_seq2|m.7711, cds.Mp_O_33375_c0_seq4|m.107644, cds.Mp_O_32341_c0_seq8|m.88135, cds.Mp_O_36065_c1_seq6|m.301709, cds.Mp_O_8440_c0_seq2|m.5803, cds.Mp_O_41218_c0_seq1|m.342053, cds.Mp_O_20017_c0_seq1|m.22751, cds.Mp_O_4079_c0_seq2|m.1701, cds.Mp_O_29565_c2_seq1|m.56277, cds.Mp_O_31616_c0_seq1|m.76600, cds.Mp_O_34603_c2_seq9|m.149268, cds.Mp_O_34398_c0_seq8|m.138747, cds.Mp_O_47262_…
GO:0044464	cell part	C	1.19E-04	1.31E-06	4	3860	42	5432	under	cds.Mp_O_9732_c0_seq1|m.7108, cds.Mp_O_18203_c0_seq1|m.17882, cds.Mp_O_35768_c0_seq6|m.250966, cds.Mp_O_32846_c0_seq7|m.96684	cds.Mp_O_7771_c0_seq1|m.5176, cds.Mp_O_31141_c0_seq6|m.71083, cds.Mp_O_33951_c0_seq8|m.122058, cds.Mp_O_41441_c0_seq1|m.342203, cds.Mp_O_68308_c0_seq1|m.354923, cds.Mp_O_8440_c0_seq2|m.5803, cds.Mp_O_29633_c1_seq1|m.56795, cds.Mp_O_41218_c0_seq1|m.342053, cds.Mp_O_4079_c0_seq2|m.1701, cds.Mp_O_16404_c0_seq1|m.14009, cds.Mp_O_29565_c2_seq1|m.56277, cds.Mp_O_31616_c0_seq1|m.76600, cds.Mp_O_27929_c0…
GO:0005622	intracellular	C	1.24E-04	1.81E-06	3	3554	43	5738	under	cds.Mp_O_9732_c0_seq1|m.7108, cds.Mp_O_18203_c0_seq1|m.17882, cds.Mp_O_32846_c0_seq7|m.96684	cds.Mp_O_7771_c0_seq1|m.5176, cds.Mp_O_31141_c0_seq6|m.71083, cds.Mp_O_33951_c0_seq8|m.122058, cds.Mp_O_68308_c0_seq1|m.354923, cds.Mp_O_8440_c0_seq2|m.5803, cds.Mp_O_29633_c1_seq1|m.56795, cds.Mp_O_41218_c0_seq1|m.342053, cds.Mp_O_4079_c0_seq2|m.1701, cds.Mp_O_16404_c0_seq1|m.14009, cds.Mp_O_29565_c2_seq1|m.56277, cds.Mp_O_31616_c0_seq1|m.76600, cds.Mp_O_27929_c0_seq4|m.45116, cds.Mp_O_34603_c2_…
GO:0044424	intracellular part	C	5.30E-04	1.40E-05	3	3211	43	6081	under	cds.Mp_O_9732_c0_seq1|m.7108, cds.Mp_O_18203_c0_seq1|m.17882, cds.Mp_O_32846_c0_seq7|m.96684	cds.Mp_O_7771_c0_seq1|m.5176, cds.Mp_O_68308_c0_seq1|m.354923, cds.Mp_O_8440_c0_seq2|m.5803, cds.Mp_O_29633_c1_seq1|m.56795, cds.Mp_O_41218_c0_seq1|m.342053, cds.Mp_O_4079_c0_seq2|m.1701, cds.Mp_O_16404_c0_seq1|m.14009, cds.Mp_O_29565_c2_seq1|m.56277, cds.Mp_O_31616_c0_seq1|m.76600, cds.Mp_O_27929_c0_seq4|m.45116, cds.Mp_O_34603_c2_seq9|m.149268, cds.Mp_O_17902_c0_seq3|m.17119, cds.Mp_O_34398_c0_…
GO:0097159	organic cyclic compound binding	F	5.30E-04	1.55E-05	1	2487	45	6805	under	cds.Mp_O_18203_c0_seq1|m.17882	cds.Mp_O_10358_c0_seq2|m.7711, cds.Mp_O_8440_c0_seq2|m.5803, cds.Mp_O_29676_c0_seq8|m.57153, cds.Mp_O_20017_c0_seq1|m.22751, cds.Mp_O_32334_c0_seq9|m.87941, cds.Mp_O_4079_c0_seq2|m.1701, cds.Mp_O_29565_c2_seq1|m.56277, cds.Mp_O_36803_c0_seq1|m.337992, cds.Mp_O_34603_c2_seq9|m.149268, cds.Mp_O_34398_c0_seq8|m.138747, cds.Mp_O_16819_c0_seq3|m.14476, cds.Mp_O_33892_c0_seq9|m.120494, cds.Mp_O_3496_c0…
GO:1901363	heterocyclic compound binding	F	5.30E-04	1.55E-05	1	2487	45	6805	under	cds.Mp_O_18203_c0_seq1|m.17882	cds.Mp_O_10358_c0_seq2|m.7711, cds.Mp_O_8440_c0_seq2|m.5803, cds.Mp_O_29676_c0_seq8|m.57153, cds.Mp_O_20017_c0_seq1|m.22751, cds.Mp_O_32334_c0_seq9|m.87941, cds.Mp_O_4079_c0_seq2|m.1701, cds.Mp_O_29565_c2_seq1|m.56277, cds.Mp_O_36803_c0_seq1|m.337992, cds.Mp_O_34603_c2_seq9|m.149268, cds.Mp_O_34398_c0_seq8|m.138747, cds.Mp_O_16819_c0_seq3|m.14476, cds.Mp_O_33892_c0_seq9|m.120494, cds.Mp_O_3496_c0…
GO:0006807	nitrogen compound metabolic process	P	9.61E-04	3.16E-05	0	2002	46	7290	under		cds.Mp_O_10358_c0_seq2|m.7711, cds.Mp_O_33375_c0_seq4|m.107644, cds.Mp_O_32341_c0_seq8|m.88135, cds.Mp_O_36065_c1_seq6|m.301709, cds.Mp_O_8440_c0_seq2|m.5803, cds.Mp_O_4079_c0_seq2|m.1701, cds.Mp_O_29565_c2_seq1|m.56277, cds.Mp_O_34603_c2_seq9|m.149268, cds.Mp_O_34398_c0_seq8|m.138747, cds.Mp_O_47262_c0_seq1|m.345458, cds.Mp_O_30334_c0_seq1|m.63054, cds.Mp_O_48110_c0_seq1|m.345851, cds.Mp_O_18223…
GO:0009058	biosynthetic process	P	1.40E-03	5.39E-05	0	1897	46	7395	under		cds.Mp_O_33375_c0_seq4|m.107644, cds.Mp_O_32341_c0_seq8|m.88135, cds.Mp_O_36065_c1_seq6|m.301709, cds.Mp_O_8440_c0_seq2|m.5803, cds.Mp_O_30218_c1_seq2|m.61418, cds.Mp_O_20017_c0_seq1|m.22751, cds.Mp_O_4079_c0_seq2|m.1701, cds.Mp_O_31616_c0_seq1|m.76600, cds.Mp_O_34603_c2_seq9|m.149268, cds.Mp_O_34398_c0_seq8|m.138747, cds.Mp_O_47262_c0_seq1|m.345458, cds.Mp_O_37470_c0_seq1|m.338653, cds.Mp_O_9367…
GO:0008152	metabolic process	P	1.49E-03	8.04E-05	10	4726	36	4566	under	cds.Mp_O_25183_c0_seq1|m.34418, cds.Mp_O_9732_c0_seq1|m.7108, cds.Mp_O_36057_c0_seq6|m.300762, cds.Mp_O_18203_c0_seq1|m.17882, cds.Mp_O_24274_c0_seq1|m.30286, cds.Mp_O_30745_c1_seq7|m.67273, cds.Mp_O_28986_c0_seq4|m.51914, cds.Mp_O_30307_c0_seq1|m.62495, cds.Mp_O_27911_c0_seq2|m.45049, cds.Mp_O_29572_c0_seq3|m.56314	cds.Mp_O_26953_c0_seq4|m.40289, cds.Mp_O_7771_c0_seq1|m.5176, cds.Mp_O_10358_c0_seq2|m.7711, cds.Mp_O_33375_c0_seq4|m.107644, cds.Mp_O_32341_c0_seq8|m.88135, cds.Mp_O_33951_c0_seq8|m.122058, cds.Mp_O_41441_c0_seq1|m.342203, cds.Mp_O_36065_c1_seq6|m.301709, cds.Mp_O_68308_c0_seq1|m.354923, cds.Mp_O_8440_c0_seq2|m.5803, cds.Mp_O_30218_c1_seq2|m.61418, cds.Mp_O_41218_c0_seq1|m.342053, cds.Mp_O_20017…
GO:1901360	organic cyclic compound metabolic process	P	1.49E-03	9.23E-05	0	1794	46	7498	under		cds.Mp_O_10358_c0_seq2|m.7711, cds.Mp_O_33375_c0_seq4|m.107644, cds.Mp_O_32341_c0_seq8|m.88135, cds.Mp_O_36065_c1_seq6|m.301709, cds.Mp_O_8440_c0_seq2|m.5803, cds.Mp_O_4079_c0_seq2|m.1701, cds.Mp_O_29565_c2_seq1|m.56277, cds.Mp_O_34603_c2_seq9|m.149268, cds.Mp_O_34398_c0_seq8|m.138747, cds.Mp_O_47262_c0_seq1|m.345458, cds.Mp_O_30334_c0_seq1|m.63054, cds.Mp_O_48110_c0_seq1|m.345851, cds.Mp_O_18223…
GO:0046483	heterocycle metabolic process	P	1.49E-03	9.23E-05	0	1794	46	7498	under		cds.Mp_O_10358_c0_seq2|m.7711, cds.Mp_O_33375_c0_seq4|m.107644, cds.Mp_O_32341_c0_seq8|m.88135, cds.Mp_O_36065_c1_seq6|m.301709, cds.Mp_O_8440_c0_seq2|m.5803, cds.Mp_O_4079_c0_seq2|m.1701, cds.Mp_O_29565_c2_seq1|m.56277, cds.Mp_O_34603_c2_seq9|m.149268, cds.Mp_O_34398_c0_seq8|m.138747, cds.Mp_O_47262_c0_seq1|m.345458, cds.Mp_O_30334_c0_seq1|m.63054, cds.Mp_O_48110_c0_seq1|m.345851, cds.Mp_O_18223…
GO:0006139	nucleobase-containing compound metabolic process	P	1.49E-03	9.23E-05	0	1794	46	7498	under		cds.Mp_O_10358_c0_seq2|m.7711, cds.Mp_O_33375_c0_seq4|m.107644, cds.Mp_O_32341_c0_seq8|m.88135, cds.Mp_O_36065_c1_seq6|m.301709, cds.Mp_O_8440_c0_seq2|m.5803, cds.Mp_O_4079_c0_seq2|m.1701, cds.Mp_O_29565_c2_seq1|m.56277, cds.Mp_O_34603_c2_seq9|m.149268, cds.Mp_O_34398_c0_seq8|m.138747, cds.Mp_O_47262_c0_seq1|m.345458, cds.Mp_O_30334_c0_seq1|m.63054, cds.Mp_O_48110_c0_seq1|m.345851, cds.Mp_O_18223…
GO:0006725	cellular aromatic compound metabolic process	P	1.49E-03	9.23E-05	0	1794	46	7498	under		cds.Mp_O_10358_c0_seq2|m.7711, cds.Mp_O_33375_c0_seq4|m.107644, cds.Mp_O_32341_c0_seq8|m.88135, cds.Mp_O_36065_c1_seq6|m.301709, cds.Mp_O_8440_c0_seq2|m.5803, cds.Mp_O_4079_c0_seq2|m.1701, cds.Mp_O_29565_c2_seq1|m.56277, cds.Mp_O_34603_c2_seq9|m.149268, cds.Mp_O_34398_c0_seq8|m.138747, cds.Mp_O_47262_c0_seq1|m.345458, cds.Mp_O_30334_c0_seq1|m.63054, cds.Mp_O_48110_c0_seq1|m.345851, cds.Mp_O_18223…
GO:0034641	cellular nitrogen compound metabolic process	P	1.49E-03	9.23E-05	0	1794	46	7498	under		cds.Mp_O_10358_c0_seq2|m.7711, cds.Mp_O_33375_c0_seq4|m.107644, cds.Mp_O_32341_c0_seq8|m.88135, cds.Mp_O_36065_c1_seq6|m.301709, cds.Mp_O_8440_c0_seq2|m.5803, cds.Mp_O_4079_c0_seq2|m.1701, cds.Mp_O_29565_c2_seq1|m.56277, cds.Mp_O_34603_c2_seq9|m.149268, cds.Mp_O_34398_c0_seq8|m.138747, cds.Mp_O_47262_c0_seq1|m.345458, cds.Mp_O_30334_c0_seq1|m.63054, cds.Mp_O_48110_c0_seq1|m.345851, cds.Mp_O_18223…
GO:0043226	organelle	C	2.31E-03	1.51E-04	3	2794	43	6498	under	cds.Mp_O_9732_c0_seq1|m.7108, cds.Mp_O_18203_c0_seq1|m.17882, cds.Mp_O_32846_c0_seq7|m.96684	cds.Mp_O_7771_c0_seq1|m.5176, cds.Mp_O_68308_c0_seq1|m.354923, cds.Mp_O_8440_c0_seq2|m.5803, cds.Mp_O_29633_c1_seq1|m.56795, cds.Mp_O_41218_c0_seq1|m.342053, cds.Mp_O_4079_c0_seq2|m.1701, cds.Mp_O_16404_c0_seq1|m.14009, cds.Mp_O_29565_c2_seq1|m.56277, cds.Mp_O_31616_c0_seq1|m.76600, cds.Mp_O_34603_c2_seq9|m.149268, cds.Mp_O_17902_c0_seq3|m.17119, cds.Mp_O_34398_c0_seq8|m.138747, cds.Mp_O_47262_c0…
GO:0044260	cellular macromolecule metabolic process	P	5.77E-03	4.15E-04	1	1936	45	7356	under	cds.Mp_O_9732_c0_seq1|m.7108	cds.Mp_O_36065_c1_seq6|m.301709, cds.Mp_O_8440_c0_seq2|m.5803, cds.Mp_O_20017_c0_seq1|m.22751, cds.Mp_O_31616_c0_seq1|m.76600, cds.Mp_O_34603_c2_seq9|m.149268, cds.Mp_O_34398_c0_seq8|m.138747, cds.Mp_O_47262_c0_seq1|m.345458, cds.Mp_O_37470_c0_seq1|m.338653, cds.Mp_O_33892_c0_seq9|m.120494, cds.Mp_O_3496_c0_seq1|m.1191, cds.Mp_O_48110_c0_seq1|m.345851, cds.Mp_O_24395_c0_seq1|m.30783, cds.Mp_O_826…
GO:0043229	intracellular organelle	C	5.77E-03	4.21E-04	3	2664	43	6628	under	cds.Mp_O_9732_c0_seq1|m.7108, cds.Mp_O_18203_c0_seq1|m.17882, cds.Mp_O_32846_c0_seq7|m.96684	cds.Mp_O_7771_c0_seq1|m.5176, cds.Mp_O_68308_c0_seq1|m.354923, cds.Mp_O_8440_c0_seq2|m.5803, cds.Mp_O_29633_c1_seq1|m.56795, cds.Mp_O_41218_c0_seq1|m.342053, cds.Mp_O_4079_c0_seq2|m.1701, cds.Mp_O_16404_c0_seq1|m.14009, cds.Mp_O_29565_c2_seq1|m.56277, cds.Mp_O_31616_c0_seq1|m.76600, cds.Mp_O_34603_c2_seq9|m.149268, cds.Mp_O_17902_c0_seq3|m.17119, cds.Mp_O_34398_c0_seq8|m.138747, cds.Mp_O_47262_c0…
GO:0071704	organic substance metabolic process	P	8.07E-03	7.27E-04	7	3592	39	5700	under	cds.Mp_O_25183_c0_seq1|m.34418, cds.Mp_O_9732_c0_seq1|m.7108, cds.Mp_O_24274_c0_seq1|m.30286, cds.Mp_O_28986_c0_seq4|m.51914, cds.Mp_O_30307_c0_seq1|m.62495, cds.Mp_O_27911_c0_seq2|m.45049, cds.Mp_O_29572_c0_seq3|m.56314	cds.Mp_O_26953_c0_seq4|m.40289, cds.Mp_O_10358_c0_seq2|m.7711, cds.Mp_O_33375_c0_seq4|m.107644, cds.Mp_O_32341_c0_seq8|m.88135, cds.Mp_O_33951_c0_seq8|m.122058, cds.Mp_O_41441_c0_seq1|m.342203, cds.Mp_O_36065_c1_seq6|m.301709, cds.Mp_O_8440_c0_seq2|m.5803, cds.Mp_O_30218_c1_seq2|m.61418, cds.Mp_O_20017_c0_seq1|m.22751, cds.Mp_O_4079_c0_seq2|m.1701, cds.Mp_O_29565_c2_seq1|m.56277, cds.Mp_O_31616_c…
GO:0036094	small molecule binding	F	8.07E-03	7.31E-04	0	1435	46	7857	under		cds.Mp_O_29676_c0_seq8|m.57153, cds.Mp_O_4079_c0_seq2|m.1701, cds.Mp_O_29565_c2_seq1|m.56277, cds.Mp_O_36803_c0_seq1|m.337992, cds.Mp_O_34398_c0_seq8|m.138747, cds.Mp_O_16819_c0_seq3|m.14476, cds.Mp_O_33892_c0_seq9|m.120494, cds.Mp_O_3496_c0_seq1|m.1191, cds.Mp_O_30334_c0_seq1|m.63054, cds.Mp_O_24395_c0_seq1|m.30783, cds.Mp_O_73808_c0_seq1|m.357331, cds.Mp_O_17237_c0_seq2|m.15517, cds.Mp_O_35851_…
GO:1901265	nucleoside phosphate binding	F	8.07E-03	7.31E-04	0	1435	46	7857	under		cds.Mp_O_29676_c0_seq8|m.57153, cds.Mp_O_4079_c0_seq2|m.1701, cds.Mp_O_29565_c2_seq1|m.56277, cds.Mp_O_36803_c0_seq1|m.337992, cds.Mp_O_34398_c0_seq8|m.138747, cds.Mp_O_16819_c0_seq3|m.14476, cds.Mp_O_33892_c0_seq9|m.120494, cds.Mp_O_3496_c0_seq1|m.1191, cds.Mp_O_30334_c0_seq1|m.63054, cds.Mp_O_24395_c0_seq1|m.30783, cds.Mp_O_73808_c0_seq1|m.357331, cds.Mp_O_17237_c0_seq2|m.15517, cds.Mp_O_35851_…
GO:0000166	nucleotide binding	F	8.07E-03	7.31E-04	0	1435	46	7857	under		cds.Mp_O_29676_c0_seq8|m.57153, cds.Mp_O_4079_c0_seq2|m.1701, cds.Mp_O_29565_c2_seq1|m.56277, cds.Mp_O_36803_c0_seq1|m.337992, cds.Mp_O_34398_c0_seq8|m.138747, cds.Mp_O_16819_c0_seq3|m.14476, cds.Mp_O_33892_c0_seq9|m.120494, cds.Mp_O_3496_c0_seq1|m.1191, cds.Mp_O_30334_c0_seq1|m.63054, cds.Mp_O_24395_c0_seq1|m.30783, cds.Mp_O_73808_c0_seq1|m.357331, cds.Mp_O_17237_c0_seq2|m.15517, cds.Mp_O_35851_…
GO:0032991	macromolecular complex	C	8.07E-03	7.37E-04	0	1424	46	7868	under		cds.Mp_O_8440_c0_seq2|m.5803, cds.Mp_O_4079_c0_seq2|m.1701, cds.Mp_O_16404_c0_seq1|m.14009, cds.Mp_O_29565_c2_seq1|m.56277, cds.Mp_O_34398_c0_seq8|m.138747, cds.Mp_O_37470_c0_seq1|m.338653, cds.Mp_O_3496_c0_seq1|m.1191, cds.Mp_O_30334_c0_seq1|m.63054, cds.Mp_O_48110_c0_seq1|m.345851, cds.Mp_O_36748_c0_seq1|m.337941, cds.Mp_O_33503_c0_seq3|m.111242, cds.Mp_O_35851_c2_seq9|m.265549, cds.Mp_O_63171_…
GO:0009987	cellular process	P	8.90E-03	8.45E-04	9	4101	37	5191	under	cds.Mp_O_19184_c0_seq3|m.20485, cds.Mp_O_9732_c0_seq1|m.7108, cds.Mp_O_19090_c0_seq1|m.20241, cds.Mp_O_4804_c0_seq1|m.2413, cds.Mp_O_6567_c0_seq1|m.4094, cds.Mp_O_18590_c0_seq1|m.18893, cds.Mp_O_32734_c0_seq7|m.94545, cds.Mp_O_40098_c0_seq1|m.341159, cds.Mp_O_29572_c0_seq3|m.56314	cds.Mp_O_7771_c0_seq1|m.5176, cds.Mp_O_31141_c0_seq6|m.71083, cds.Mp_O_10358_c0_seq2|m.7711, cds.Mp_O_33375_c0_seq4|m.107644, cds.Mp_O_32341_c0_seq8|m.88135, cds.Mp_O_41441_c0_seq1|m.342203, cds.Mp_O_36065_c1_seq6|m.301709, cds.Mp_O_8440_c0_seq2|m.5803, cds.Mp_O_41218_c0_seq1|m.342053, cds.Mp_O_20017_c0_seq1|m.22751, cds.Mp_O_4079_c0_seq2|m.1701, cds.Mp_O_29565_c2_seq1|m.56277, cds.Mp_O_31616_c0_…
GO:0044238	primary metabolic process	P	1.41E-02	1.39E-03	8	3705	38	5587	under	cds.Mp_O_25183_c0_seq1|m.34418, cds.Mp_O_9732_c0_seq1|m.7108, cds.Mp_O_18203_c0_seq1|m.17882, cds.Mp_O_24274_c0_seq1|m.30286, cds.Mp_O_28986_c0_seq4|m.51914, cds.Mp_O_30307_c0_seq1|m.62495, cds.Mp_O_27911_c0_seq2|m.45049, cds.Mp_O_29572_c0_seq3|m.56314	cds.Mp_O_26953_c0_seq4|m.40289, cds.Mp_O_10358_c0_seq2|m.7711, cds.Mp_O_33375_c0_seq4|m.107644, cds.Mp_O_32341_c0_seq8|m.88135, cds.Mp_O_33951_c0_seq8|m.122058, cds.Mp_O_41441_c0_seq1|m.342203, cds.Mp_O_36065_c1_seq6|m.301709, cds.Mp_O_8440_c0_seq2|m.5803, cds.Mp_O_30218_c1_seq2|m.61418, cds.Mp_O_20017_c0_seq1|m.22751, cds.Mp_O_4079_c0_seq2|m.1701, cds.Mp_O_29565_c2_seq1|m.56277, cds.Mp_O_31616_c…
GO:0005488	binding	F	1.66E-02	1.69E-03	12	4585	34	4707	under	cds.Mp_O_26723_c0_seq3|m.39652, cds.Mp_O_36057_c0_seq6|m.300762, cds.Mp_O_25391_c0_seq1|m.35358, cds.Mp_O_33277_c0_seq2|m.105426, cds.Mp_O_18203_c0_seq1|m.17882, cds.Mp_O_24274_c0_seq1|m.30286, cds.Mp_O_25479_c0_seq3|m.35762, cds.Mp_O_19090_c0_seq1|m.20241, cds.Mp_O_4804_c0_seq1|m.2413, cds.Mp_O_28986_c0_seq4|m.51914, cds.Mp_O_6567_c0_seq1|m.4094, cds.Mp_O_37084_c0_seq1|m.338246	cds.Mp_O_26953_c0_seq4|m.40289, cds.Mp_O_10358_c0_seq2|m.7711, cds.Mp_O_33951_c0_seq8|m.122058, cds.Mp_O_41441_c0_seq1|m.342203, cds.Mp_O_8440_c0_seq2|m.5803, cds.Mp_O_29676_c0_seq8|m.57153, cds.Mp_O_41218_c0_seq1|m.342053, cds.Mp_O_76859_c0_seq1|m.358713, cds.Mp_O_20017_c0_seq1|m.22751, cds.Mp_O_32334_c0_seq9|m.87941, cds.Mp_O_4079_c0_seq2|m.1701, cds.Mp_O_29565_c2_seq1|m.56277, cds.Mp_O_36803_c…
GO:0005737	cytoplasm	C	1.77E-02	1.94E-03	2	2059	44	7233	under	cds.Mp_O_9732_c0_seq1|m.7108, cds.Mp_O_32846_c0_seq7|m.96684	cds.Mp_O_7771_c0_seq1|m.5176, cds.Mp_O_68308_c0_seq1|m.354923, cds.Mp_O_8440_c0_seq2|m.5803, cds.Mp_O_29633_c1_seq1|m.56795, cds.Mp_O_41218_c0_seq1|m.342053, cds.Mp_O_4079_c0_seq2|m.1701, cds.Mp_O_16404_c0_seq1|m.14009, cds.Mp_O_29565_c2_seq1|m.56277, cds.Mp_O_31616_c0_seq1|m.76600, cds.Mp_O_27929_c0_seq4|m.45116, cds.Mp_O_17902_c0_seq3|m.17119, cds.Mp_O_16819_c0_seq3|m.14476, cds.Mp_O_37470_c0_s…
GO:0010467	gene expression	P	2.46E-02	3.12E-03	0	1191	46	8101	under		cds.Mp_O_36065_c1_seq6|m.301709, cds.Mp_O_8440_c0_seq2|m.5803, cds.Mp_O_20017_c0_seq1|m.22751, cds.Mp_O_34603_c2_seq9|m.149268, cds.Mp_O_34398_c0_seq8|m.138747, cds.Mp_O_47262_c0_seq1|m.345458, cds.Mp_O_37470_c0_seq1|m.338653, cds.Mp_O_33892_c0_seq9|m.120494, cds.Mp_O_3496_c0_seq1|m.1191, cds.Mp_O_8268_c0_seq1|m.5625, cds.Mp_O_73808_c0_seq1|m.357331, cds.Mp_O_33503_c0_seq3|m.111242, cds.Mp_O_1344…
GO:1901576	organic substance biosynthetic process	P	2.46E-02	3.14E-03	0	1176	46	8116	under		cds.Mp_O_36065_c1_seq6|m.301709, cds.Mp_O_8440_c0_seq2|m.5803, cds.Mp_O_20017_c0_seq1|m.22751, cds.Mp_O_34603_c2_seq9|m.149268, cds.Mp_O_34398_c0_seq8|m.138747, cds.Mp_O_47262_c0_seq1|m.345458, cds.Mp_O_37470_c0_seq1|m.338653, cds.Mp_O_33892_c0_seq9|m.120494, cds.Mp_O_3496_c0_seq1|m.1191, cds.Mp_O_8268_c0_seq1|m.5625, cds.Mp_O_73808_c0_seq1|m.357331, cds.Mp_O_33503_c0_seq3|m.111242, cds.Mp_O_1344…
GO:0044249	cellular biosynthetic process	P	2.46E-02	3.14E-03	0	1176	46	8116	under		cds.Mp_O_36065_c1_seq6|m.301709, cds.Mp_O_8440_c0_seq2|m.5803, cds.Mp_O_20017_c0_seq1|m.22751, cds.Mp_O_34603_c2_seq9|m.149268, cds.Mp_O_34398_c0_seq8|m.138747, cds.Mp_O_47262_c0_seq1|m.345458, cds.Mp_O_37470_c0_seq1|m.338653, cds.Mp_O_33892_c0_seq9|m.120494, cds.Mp_O_3496_c0_seq1|m.1191, cds.Mp_O_8268_c0_seq1|m.5625, cds.Mp_O_73808_c0_seq1|m.357331, cds.Mp_O_33503_c0_seq3|m.111242, cds.Mp_O_1344…
GO:0009059	macromolecule biosynthetic process	P	2.46E-02	3.14E-03	0	1176	46	8116	under		cds.Mp_O_36065_c1_seq6|m.301709, cds.Mp_O_8440_c0_seq2|m.5803, cds.Mp_O_20017_c0_seq1|m.22751, cds.Mp_O_34603_c2_seq9|m.149268, cds.Mp_O_34398_c0_seq8|m.138747, cds.Mp_O_47262_c0_seq1|m.345458, cds.Mp_O_37470_c0_seq1|m.338653, cds.Mp_O_33892_c0_seq9|m.120494, cds.Mp_O_3496_c0_seq1|m.1191, cds.Mp_O_8268_c0_seq1|m.5625, cds.Mp_O_73808_c0_seq1|m.357331, cds.Mp_O_33503_c0_seq3|m.111242, cds.Mp_O_1344…
GO:0034645	cellular macromolecule biosynthetic process	P	2.46E-02	3.14E-03	0	1176	46	8116	under		cds.Mp_O_36065_c1_seq6|m.301709, cds.Mp_O_8440_c0_seq2|m.5803, cds.Mp_O_20017_c0_seq1|m.22751, cds.Mp_O_34603_c2_seq9|m.149268, cds.Mp_O_34398_c0_seq8|m.138747, cds.Mp_O_47262_c0_seq1|m.345458, cds.Mp_O_37470_c0_seq1|m.338653, cds.Mp_O_33892_c0_seq9|m.120494, cds.Mp_O_3496_c0_seq1|m.1191, cds.Mp_O_8268_c0_seq1|m.5625, cds.Mp_O_73808_c0_seq1|m.357331, cds.Mp_O_33503_c0_seq3|m.111242, cds.Mp_O_1344…
GO:0043234	protein complex	C	3.83E-02	5.03E-03	0	1126	46	8166	under		cds.Mp_O_8440_c0_seq2|m.5803, cds.Mp_O_4079_c0_seq2|m.1701, cds.Mp_O_16404_c0_seq1|m.14009, cds.Mp_O_29565_c2_seq1|m.56277, cds.Mp_O_34398_c0_seq8|m.138747, cds.Mp_O_3496_c0_seq1|m.1191, cds.Mp_O_30334_c0_seq1|m.63054, cds.Mp_O_48110_c0_seq1|m.345851, cds.Mp_O_36748_c0_seq1|m.337941, cds.Mp_O_35851_c2_seq9|m.265549, cds.Mp_O_63171_c0_seq1|m.352606, cds.Mp_O_39643_c0_seq1|m.340769, cds.Mp_O_27010_…
GO:0009987	cellular process	P	6.15E-07	4.43E-10	10	8839	44	5803	under	cds.Rpadi_11819_c0_seq2|m.18999, cds.Rpadi_18506_c0_seq1|m.30754, cds.Rpadi_26451_c0_seq1|m.38744, cds.Rpadi_31101_c0_seq1|m.43062, cds.Rpadi_31983_c0_seq1|m.43853, cds.Rpadi_1387_c0_seq1|m.828, cds.Rpadi_11476_c0_seq2|m.17812, cds.Rpadi_7781_c0_seq2|m.9671, cds.Rpadi_7781_c0_seq1|m.9669, cds.Rpadi_11514_c0_seq1|m.17952	cds.Rpadi_31125_c0_seq1|m.43081, cds.Rpadi_22405_c0_seq1|m.34733, cds.Rpadi_28858_c0_seq1|m.41010, cds.Rpadi_11232_c0_seq1|m.17180, cds.Rpadi_23563_c0_seq1|m.35883, cds.Rpadi_12563_c0_seq1|m.22024, cds.Rpadi_22022_c0_seq1|m.34317, cds.Rpadi_8590_c0_seq1|m.11568, cds.Rpadi_23905_c0_seq1|m.36254, cds.Rpadi_11822_c0_seq2|m.19007, cds.Rpadi_6567_c0_seq1|m.8061, cds.Rpadi_11781_c0_seq1|m.18873, cds.Rp…
GO:0044464	cell part	C	5.52E-05	2.55E-07	6	6482	48	8160	under	cds.Rpadi_11819_c0_seq2|m.18999, cds.Rpadi_18506_c0_seq1|m.30754, cds.Rpadi_16375_c0_seq1|m.28428, cds.Rpadi_11476_c0_seq2|m.17812, cds.Rpadi_7781_c0_seq2|m.9671, cds.Rpadi_7781_c0_seq1|m.9669	cds.Rpadi_31125_c0_seq1|m.43081, cds.Rpadi_22405_c0_seq1|m.34733, cds.Rpadi_26949_c0_seq1|m.39233, cds.Rpadi_11232_c0_seq1|m.17180, cds.Rpadi_23563_c0_seq1|m.35883, cds.Rpadi_22022_c0_seq1|m.34317, cds.Rpadi_11014_c0_seq4|m.16551, cds.Rpadi_23905_c0_seq1|m.36254, cds.Rpadi_11822_c0_seq2|m.19007, cds.Rpadi_6567_c0_seq1|m.8061, cds.Rpadi_11781_c0_seq1|m.18873, cds.Rpadi_11551_c0_seq1|m.18078, cds.R…
GO:0005623	cell	C	5.52E-05	2.55E-07	6	6482	48	8160	under	cds.Rpadi_11819_c0_seq2|m.18999, cds.Rpadi_18506_c0_seq1|m.30754, cds.Rpadi_16375_c0_seq1|m.28428, cds.Rpadi_11476_c0_seq2|m.17812, cds.Rpadi_7781_c0_seq2|m.9671, cds.Rpadi_7781_c0_seq1|m.9669	cds.Rpadi_31125_c0_seq1|m.43081, cds.Rpadi_22405_c0_seq1|m.34733, cds.Rpadi_26949_c0_seq1|m.39233, cds.Rpadi_11232_c0_seq1|m.17180, cds.Rpadi_23563_c0_seq1|m.35883, cds.Rpadi_22022_c0_seq1|m.34317, cds.Rpadi_11014_c0_seq4|m.16551, cds.Rpadi_23905_c0_seq1|m.36254, cds.Rpadi_11822_c0_seq2|m.19007, cds.Rpadi_6567_c0_seq1|m.8061, cds.Rpadi_11781_c0_seq1|m.18873, cds.Rpadi_11551_c0_seq1|m.18078, cds.R…
GO:0005622	intracellular	C	2.09E-04	1.31E-06	6	6087	48	8555	under	cds.Rpadi_11819_c0_seq2|m.18999, cds.Rpadi_18506_c0_seq1|m.30754, cds.Rpadi_16375_c0_seq1|m.28428, cds.Rpadi_11476_c0_seq2|m.17812, cds.Rpadi_7781_c0_seq2|m.9671, cds.Rpadi_7781_c0_seq1|m.9669	cds.Rpadi_31125_c0_seq1|m.43081, cds.Rpadi_22405_c0_seq1|m.34733, cds.Rpadi_26949_c0_seq1|m.39233, cds.Rpadi_11232_c0_seq1|m.17180, cds.Rpadi_23563_c0_seq1|m.35883, cds.Rpadi_23905_c0_seq1|m.36254, cds.Rpadi_11822_c0_seq2|m.19007, cds.Rpadi_6567_c0_seq1|m.8061, cds.Rpadi_11781_c0_seq1|m.18873, cds.Rpadi_11551_c0_seq1|m.18078, cds.Rpadi_27190_c0_seq1|m.39462, cds.Rpadi_23053_c0_seq1|m.35381, cds.R…
GO:1901363	heterocyclic compound binding	F	2.37E-04	1.67E-06	2	4483	52	10159	under	cds.Rpadi_18506_c0_seq1|m.30754, cds.Rpadi_11476_c0_seq2|m.17812	cds.Rpadi_25006_c0_seq1|m.37334, cds.Rpadi_4794_c0_seq1|m.6016, cds.Rpadi_23905_c0_seq1|m.36254, cds.Rpadi_11822_c0_seq2|m.19007, cds.Rpadi_27190_c0_seq1|m.39462, cds.Rpadi_23150_c0_seq1|m.35485, cds.Rpadi_7894_c0_seq1|m.9924, cds.Rpadi_14791_c0_seq1|m.26628, cds.Rpadi_22632_c0_seq1|m.34961, cds.Rpadi_14545_c0_seq1|m.26331, cds.Rpadi_24302_c0_seq1|m.36650, cds.Rpadi_8619_c0_seq1|m.11642, cds.Rpad…
GO:0097159	organic cyclic compound binding	F	2.37E-04	1.68E-06	2	4491	52	10151	under	cds.Rpadi_18506_c0_seq1|m.30754, cds.Rpadi_11476_c0_seq2|m.17812	cds.Rpadi_25006_c0_seq1|m.37334, cds.Rpadi_4794_c0_seq1|m.6016, cds.Rpadi_23905_c0_seq1|m.36254, cds.Rpadi_11822_c0_seq2|m.19007, cds.Rpadi_27190_c0_seq1|m.39462, cds.Rpadi_23150_c0_seq1|m.35485, cds.Rpadi_7894_c0_seq1|m.9924, cds.Rpadi_14791_c0_seq1|m.26628, cds.Rpadi_22632_c0_seq1|m.34961, cds.Rpadi_14545_c0_seq1|m.26331, cds.Rpadi_24302_c0_seq1|m.36650, cds.Rpadi_8619_c0_seq1|m.11642, cds.Rpad…
GO:0044424	intracellular part	C	5.50E-04	4.47E-06	6	5851	48	8791	under	cds.Rpadi_11819_c0_seq2|m.18999, cds.Rpadi_18506_c0_seq1|m.30754, cds.Rpadi_16375_c0_seq1|m.28428, cds.Rpadi_11476_c0_seq2|m.17812, cds.Rpadi_7781_c0_seq2|m.9671, cds.Rpadi_7781_c0_seq1|m.9669	cds.Rpadi_31125_c0_seq1|m.43081, cds.Rpadi_22405_c0_seq1|m.34733, cds.Rpadi_11232_c0_seq1|m.17180, cds.Rpadi_23563_c0_seq1|m.35883, cds.Rpadi_23905_c0_seq1|m.36254, cds.Rpadi_11822_c0_seq2|m.19007, cds.Rpadi_6567_c0_seq1|m.8061, cds.Rpadi_11781_c0_seq1|m.18873, cds.Rpadi_11551_c0_seq1|m.18078, cds.Rpadi_27190_c0_seq1|m.39462, cds.Rpadi_23053_c0_seq1|m.35381, cds.Rpadi_23150_c0_seq1|m.35485, cds.R…
GO:0044237	cellular metabolic process	P	5.91E-04	5.49E-06	7	6158	47	8484	under	cds.Rpadi_11819_c0_seq2|m.18999, cds.Rpadi_18506_c0_seq1|m.30754, cds.Rpadi_1387_c0_seq1|m.828, cds.Rpadi_11476_c0_seq2|m.17812, cds.Rpadi_7781_c0_seq2|m.9671, cds.Rpadi_7781_c0_seq1|m.9669, cds.Rpadi_11514_c0_seq1|m.17952	cds.Rpadi_31125_c0_seq1|m.43081, cds.Rpadi_28858_c0_seq1|m.41010, cds.Rpadi_11232_c0_seq1|m.17180, cds.Rpadi_23563_c0_seq1|m.35883, cds.Rpadi_12563_c0_seq1|m.22024, cds.Rpadi_8590_c0_seq1|m.11568, cds.Rpadi_23905_c0_seq1|m.36254, cds.Rpadi_11822_c0_seq2|m.19007, cds.Rpadi_11551_c0_seq1|m.18078, cds.Rpadi_27190_c0_seq1|m.39462, cds.Rpadi_23150_c0_seq1|m.35485, cds.Rpadi_7894_c0_seq1|m.9924, cds.Rp…
c0_seq1|m.360697, cds.Mcerasi_31414_c0_seq1|m.35375, cds.Mcerasi_54280_c0_seq1|m.355534, cds.Mcerasi_38289_c0_seq7|m.69575, cds.Mcerasi_42509_c1_seq9|m.135851, cds.Mcerasi_13707_c0_seq1|m.9401, cds.Mcerasi_36956_c0_seq1|m.59288, cds.Mcerasi_58661_c0_seq1|m.358678, cds.Mcerasi_10218_c0_seq1|m.6154, cds.Mcerasi_23678_c0_seq1|m.22090, cds.Mcerasi_13498_c0_seq1|m.9168, cds.Mcerasi_72042_c0_seq1|m.368…
si_38295_c0_seq7|m.69622, cds.Mcerasi_3185_c0_seq1|m.1203, cds.Mcerasi_41980_c0_seq2|m.121668, cds.Mcerasi_33810_c0_seq1|m.44364, cds.Mcerasi_39272_c0_seq2|m.78544, cds.Mcerasi_39997_c0_seq1|m.86963, cds.Mcerasi_70814_c0_seq1|m.367770, cds.Mcerasi_40867_c0_seq3|m.100272, cds.Mcerasi_30794_c0_seq1|m.33920, cds.Mcerasi_74536_c0_seq1|m.370932, cds.Mcerasi_45288_c0_seq5|m.347406, cds.Mcerasi_70031_c0…
rasi_33917_c0_seq2|m.44854, cds.Mcerasi_57558_c0_seq1|m.357828, cds.Mcerasi_36248_c0_seq1|m.54658, cds.Mcerasi_36734_c0_seq5|m.57871, cds.Mcerasi_41258_c3_seq1|m.106643, cds.Mcerasi_57384_c0_seq1|m.357709, cds.Mcerasi_40648_c0_seq3|m.96062, cds.Mcerasi_15116_c0_seq1|m.10798, cds.Mcerasi_42736_c0_seq2|m.144108, cds.Mcerasi_25965_c0_seq1|m.24903, cds.Mcerasi_16665_c0_seq1|m.12347, cds.Mcerasi_53149…
, cds.Mcerasi_38651_c0_seq4|m.73019, cds.Mcerasi_22700_c0_seq2|m.20324, cds.Mcerasi_2222_c0_seq1|m.905, cds.Mcerasi_43580_c0_seq7|m.181430, cds.Mcerasi_17780_c0_seq1|m.13434, cds.Mcerasi_21545_c0_seq1|m.18131, cds.Mcerasi_68365_c0_seq1|m.365938, cds.Mcerasi_10267_c1_seq1|m.6183, cds.Mcerasi_31456_c0_seq1|m.35519, cds.Mcerasi_36613_c0_seq8|m.56953, cds.Mcerasi_41443_c0_seq8|m.110806, cds.Mcerasi_7…
81854, cds.Mcerasi_66648_c0_seq1|m.364662, cds.Mcerasi_31193_c0_seq4|m.34920, cds.Mcerasi_44642_c0_seq8|m.279039, cds.Mcerasi_33360_c0_seq1|m.42000, cds.Mcerasi_37780_c0_seq1|m.65544, cds.Mcerasi_18239_c0_seq1|m.13823, cds.Mcerasi_31088_c0_seq2|m.34646, cds.Mcerasi_1060_c0_seq1|m.379, cds.Mcerasi_57561_c0_seq1|m.357832, cds.Mcerasi_72478_c0_seq1|m.369164, cds.Mcerasi_36925_c0_seq1|m.59120, cds.Mc…
.8947, cds.Mcerasi_41211_c0_seq4|m.105876, cds.Mcerasi_67335_c0_seq1|m.365126, cds.Mcerasi_72981_c0_seq1|m.369594, cds.Mcerasi_75352_c0_seq1|m.371596, cds.Mcerasi_40825_c0_seq4|m.99671, cds.Mcerasi_76097_c0_seq1|m.372264, cds.Mcerasi_42760_c0_seq9|m.144532, cds.Mcerasi_42155_c1_seq4|m.125660, cds.Mcerasi_35032_c0_seq2|m.48743, cds.Mcerasi_14783_c0_seq1|m.10488, cds.Mcerasi_32495_c0_seq2|m.38176, …
, cds.Mcerasi_44596_c0_seq7|m.274944, cds.Mcerasi_40428_c1_seq9|m.92511, cds.Mcerasi_21914_c0_seq1|m.18852, cds.Mcerasi_40204_c0_seq4|m.89340, cds.Mcerasi_73331_c0_seq1|m.369903, cds.Mcerasi_44038_c2_seq7|m.209371, cds.Mcerasi_72346_c0_seq1|m.369042, cds.Mcerasi_2539_c0_seq1|m.1075, cds.Mcerasi_67300_c0_seq1|m.365100, cds.Mcerasi_22651_c0_seq2|m.20247, cds.Mcerasi_26334_c0_seq1|m.25376, cds.Mcera…
c0_seq1|m.362829, cds.Mcerasi_32903_c0_seq3|m.39673, cds.Mcerasi_32783_c0_seq2|m.39085, cds.Mcerasi_31683_c1_seq4|m.36089, cds.Mcerasi_50294_c0_seq1|m.352708, cds.Mcerasi_23350_c0_seq1|m.21489, cds.Mcerasi_77127_c0_seq1|m.373247, cds.Mcerasi_12732_c0_seq1|m.8386, cds.Mcerasi_39107_c0_seq2|m.76930, cds.Mcerasi_26003_c0_seq1|m.24981, cds.Mcerasi_17206_c0_seq2|m.12862, cds.Mcerasi_41244_c0_seq9|m.10…
4317, cds.Mcerasi_39958_c0_seq4|m.86609, cds.Mcerasi_45280_c0_seq9|m.346992, cds.Mcerasi_53949_c0_seq1|m.355285, cds.Mcerasi_27666_c0_seq1|m.27191, cds.Mcerasi_37038_c0_seq2|m.59871, cds.Mcerasi_21654_c0_seq1|m.18334, cds.Mcerasi_12423_c0_seq1|m.8102, cds.Mcerasi_33879_c0_seq3|m.44697, cds.Mcerasi_42863_c1_seq1|m.148737, cds.Mcerasi_49175_c0_seq1|m.351953, cds.Mcerasi_44372_c1_seq7|m.248644, cds.…
, cds.Mcerasi_44596_c0_seq7|m.274944, cds.Mcerasi_40428_c1_seq9|m.92511, cds.Mcerasi_21914_c0_seq1|m.18852, cds.Mcerasi_40204_c0_seq4|m.89340, cds.Mcerasi_73331_c0_seq1|m.369903, cds.Mcerasi_44038_c2_seq7|m.209371, cds.Mcerasi_72346_c0_seq1|m.369042, cds.Mcerasi_2539_c0_seq1|m.1075, cds.Mcerasi_67300_c0_seq1|m.365100, cds.Mcerasi_22651_c0_seq2|m.20247, cds.Mcerasi_26334_c0_seq1|m.25376, cds.Mcera…
c0_seq1|m.362829, cds.Mcerasi_32903_c0_seq3|m.39673, cds.Mcerasi_32783_c0_seq2|m.39085, cds.Mcerasi_31683_c1_seq4|m.36089, cds.Mcerasi_50294_c0_seq1|m.352708, cds.Mcerasi_23350_c0_seq1|m.21489, cds.Mcerasi_77127_c0_seq1|m.373247, cds.Mcerasi_12732_c0_seq1|m.8386, cds.Mcerasi_39107_c0_seq2|m.76930, cds.Mcerasi_26003_c0_seq1|m.24981, cds.Mcerasi_17206_c0_seq2|m.12862, cds.Mcerasi_41244_c0_seq9|m.10…
4317, cds.Mcerasi_39958_c0_seq4|m.86609, cds.Mcerasi_45280_c0_seq9|m.346992, cds.Mcerasi_53949_c0_seq1|m.355285, cds.Mcerasi_27666_c0_seq1|m.27191, cds.Mcerasi_37038_c0_seq2|m.59871, cds.Mcerasi_21654_c0_seq1|m.18334, cds.Mcerasi_12423_c0_seq1|m.8102, cds.Mcerasi_33879_c0_seq3|m.44697, cds.Mcerasi_42863_c1_seq1|m.148737, cds.Mcerasi_49175_c0_seq1|m.351953, cds.Mcerasi_44372_c1_seq7|m.248644, cds.…
i_30631_c0_seq1|m.33502, cds.Mcerasi_40377_c0_seq9|m.91818, cds.Mcerasi_37350_c0_seq1|m.62012, cds.Mcerasi_42191_c0_seq4|m.126949, cds.Mcerasi_39317_c0_seq7|m.79073, cds.Mcerasi_34576_c0_seq2|m.47212, cds.Mcerasi_33099_c0_seq1|m.40581, cds.Mcerasi_44377_c0_seq1|m.249350, cds.Mcerasi_76585_c0_seq1|m.372719, cds.Mcerasi_57200_c0_seq1|m.357553, cds.Mcerasi_45079_c4_seq3|m.330870, cds.Mcerasi_23569_c…
m.129711, cds.Mcerasi_9432_c0_seq1|m.5448, cds.Mcerasi_27114_c0_seq1|m.26440, cds.Mcerasi_25460_c0_seq1|m.24244, cds.Mcerasi_52275_c0_seq1|m.354044, cds.Mcerasi_60095_c0_seq1|m.359775, cds.Mcerasi_33221_c0_seq1|m.41423, cds.Mcerasi_38351_c1_seq8|m.70122, cds.Mcerasi_25484_c1_seq1|m.24266, cds.Mcerasi_36430_c0_seq2|m.55780, cds.Mcerasi_18961_c1_seq1|m.14582, cds.Mcerasi_41828_c0_seq2|m.118924, cds…
eq1|m.30031, cds.Mcerasi_40590_c0_seq4|m.94672, cds.Mcerasi_13279_c0_seq1|m.8946, cds.Mcerasi_21546_c0_seq2|m.18134, cds.Mcerasi_22804_c0_seq1|m.20485, cds.Mcerasi_33766_c0_seq2|m.44100, cds.Mcerasi_45037_c0_seq1|m.323652, cds.Mcerasi_24551_c0_seq1|m.23220, cds.Mcerasi_43764_c0_seq1|m.190165, cds.Mcerasi_14606_c0_seq1|m.10313, cds.Mcerasi_43019_c0_seq9|m.153125, cds.Mcerasi_33954_c0_seq1|m.45041,…
rasi_30090_c0_seq1|m.32038, cds.Mcerasi_39925_c0_seq4|m.86345, cds.Mcerasi_37836_c0_seq3|m.65922, cds.Mcerasi_23094_c1_seq1|m.21020, cds.Mcerasi_23666_c0_seq1|m.22055, cds.Mcerasi_43953_c1_seq9|m.203698, cds.Mcerasi_39159_c0_seq2|m.77305, cds.Mcerasi_7874_c0_seq1|m.3992, cds.Mcerasi_45292_c0_seq8|m.347533, cds.Mcerasi_34971_c0_seq1|m.48532, cds.Mcerasi_45004_c0_seq7|m.318508, cds.Mcerasi_37042_c0…
_40304_c0_seq3|m.90924, cds.Mcerasi_39464_c0_seq1|m.80827, cds.Mcerasi_27674_c2_seq1|m.27202, cds.Mcerasi_38688_c0_seq7|m.73228, cds.Mcerasi_23382_c0_seq2|m.21549, cds.Mcerasi_35627_c0_seq4|m.51180, cds.Mcerasi_43943_c0_seq9|m.202459, cds.Mcerasi_14348_c0_seq1|m.10050, cds.Mcerasi_28790_c0_seq1|m.28909, cds.Mcerasi_18118_c0_seq1|m.13721, cds.Mcerasi_38766_c0_seq9|m.73819, cds.Mcerasi_50652_c0_seq…
_c0_seq2|m.59275, cds.Mcerasi_39404_c0_seq1|m.80175, cds.Mcerasi_39388_c1_seq9|m.79963, cds.Mcerasi_44322_c1_seq6|m.242365, cds.Mcerasi_61239_c0_seq1|m.360598, cds.Mcerasi_77508_c0_seq1|m.373593, cds.Mcerasi_44598_c3_seq8|m.275150, cds.Mcerasi_48665_c0_seq1|m.351590, cds.Mcerasi_28711_c0_seq3|m.28752, cds.Mcerasi_42432_c0_seq2|m.133030, cds.Mcerasi_39616_c0_seq6|m.82512, cds.Mcerasi_46039_c0_seq1…
.20081, cds.Mcerasi_20505_c0_seq1|m.16431, cds.Mcerasi_41838_c0_seq4|m.119304, cds.Mcerasi_22168_c0_seq3|m.19335, cds.Mcerasi_18518_c0_seq1|m.14096, cds.Mcerasi_39080_c0_seq7|m.76638, cds.Mcerasi_74399_c0_seq1|m.370813, cds.Mcerasi_43064_c0_seq7|m.154038, cds.Mcerasi_25333_c0_seq1|m.24098, cds.Mcerasi_55349_c0_seq1|m.356278, cds.Mcerasi_31153_c1_seq1|m.34831, cds.Mcerasi_35487_c0_seq3|m.50269, cd…
7_c0_seq9|m.308809, cds.Mcerasi_27339_c0_seq1|m.26764, cds.Mcerasi_26515_c2_seq1|m.25632, cds.Mcerasi_6888_c0_seq1|m.3150, cds.Mcerasi_33116_c0_seq1|m.40675, cds.Mcerasi_44476_c0_seq2|m.260272, cds.Mcerasi_24098_c1_seq1|m.22724, cds.Mcerasi_41789_c1_seq1|m.118182, cds.Mcerasi_76762_c0_seq1|m.372879, cds.Mcerasi_32399_c0_seq1|m.37934, cds.Mcerasi_69956_c0_seq1|m.367144, cds.Mcerasi_38450_c0_seq1|m…
cds.Mcerasi_39475_c0_seq4|m.80931, cds.Mcerasi_35195_c0_seq3|m.49176, cds.Mcerasi_43509_c0_seq2|m.178116, cds.Mcerasi_32279_c0_seq2|m.37636, cds.Mcerasi_37289_c0_seq5|m.61652, cds.Mcerasi_40568_c0_seq1|m.94455, cds.Mcerasi_57389_c0_seq1|m.357726, cds.Mcerasi_71445_c0_seq1|m.368270, cds.Mcerasi_42092_c0_seq8|m.124125, cds.Mcerasi_30368_c1_seq1|m.32771, cds.Mcerasi_44673_c1_seq9|m.282747, cds.Mcera…
seq2|m.16636, cds.Mcerasi_22169_c0_seq2|m.19338, cds.Mcerasi_11992_c0_seq1|m.7682, cds.Mcerasi_68052_c0_seq1|m.365674, cds.Mcerasi_43994_c0_seq3|m.207071, cds.Mcerasi_35975_c0_seq2|m.53162, cds.Mcerasi_34627_c1_seq2|m.47361, cds.Mcerasi_74136_c0_seq1|m.370577, cds.Mcerasi_29523_c0_seq1|m.30667, cds.Mcerasi_40810_c0_seq2|m.99452, cds.Mcerasi_70695_c0_seq1|m.367659, cds.Mcerasi_25145_c0_seq2|m.2387…
cds.Mcerasi_22670_c0_seq4|m.20275, cds.Mcerasi_46462_c0_seq1|m.350040, cds.Mcerasi_35815_c0_seq9|m.52249, cds.Mcerasi_14441_c1_seq1|m.10153, cds.Mcerasi_61852_c0_seq1|m.361047, cds.Mcerasi_37814_c0_seq1|m.65787, cds.Mcerasi_40761_c0_seq6|m.98722, cds.Mcerasi_40733_c0_seq1|m.97565, cds.Mcerasi_43067_c0_seq22|m.154081, cds.Mcerasi_33040_c0_seq1|m.40334, cds.Mcerasi_13268_c0_seq2|m.8939, cds.Mcerasi…
s.Mcerasi_49912_c0_seq1|m.352448, cds.Mcerasi_32937_c0_seq4|m.39816, cds.Mcerasi_12900_c0_seq1|m.8584, cds.Mcerasi_45203_c1_seq83|m.341184, cds.Mcerasi_41579_c0_seq9|m.114024, cds.Mcerasi_43960_c1_seq1|m.204533, cds.Mcerasi_74408_c0_seq1|m.370823, cds.Mcerasi_28751_c0_seq1|m.28832, cds.Mcerasi_54394_c0_seq1|m.355606, cds.Mcerasi_45378_c0_seq1|m.349185, cds.Mcerasi_37523_c0_seq7|m.63236, cds.Mcera…
c0_seq1|m.21360, cds.Mcerasi_73717_c0_seq1|m.370238, cds.Mcerasi_74480_c0_seq1|m.370885, cds.Mcerasi_39452_c0_seq5|m.80748, cds.Mcerasi_34177_c0_seq1|m.46007, cds.Mcerasi_13488_c1_seq1|m.9161, cds.Mcerasi_73366_c0_seq1|m.369936, cds.Mcerasi_36269_c1_seq2|m.54773, cds.Mcerasi_75184_c0_seq1|m.371454, cds.Mcerasi_43666_c0_seq6|m.185587, cds.Mcerasi_66449_c0_seq1|m.364492, cds.Mcerasi_32637_c0_seq1|m…
52032, cds.Mp_F_67131_c0_seq1|m.313460, cds.Mp_F_15808_c0_seq1|m.10523, cds.Mp_F_22888_c0_seq4|m.21109, cds.Mp_F_38140_c2_seq9|m.246760, cds.Mp_F_31206_c0_seq1|m.60816, cds.Mp_F_37084_c1_seq8|m.189974, cds.Mp_F_34526_c0_seq1|m.109162, cds.Mp_F_36753_c0_seq3|m.171253, cds.Mp_F_43214_c0_seq1|m.303214, cds.Mp_F_25154_c0_seq1|m.26924, cds.Mp_F_32826_c0_seq2|m.79242, cds.Mp_F_33469_c0_seq2|m.88198, cd…
38067_c0_seq9|m.241744, cds.Mp_F_5489_c0_seq2|m.2117, cds.Mp_F_36924_c0_seq5|m.178785, cds.Mp_F_35017_c0_seq3|m.120040, cds.Mp_F_70095_c0_seq1|m.314594, cds.Mp_F_7007_c0_seq2|m.3594, cds.Mp_F_36312_c0_seq2|m.156618, cds.Mp_F_27067_c0_seq4|m.34283, cds.Mp_F_38210_c0_seq1|m.250868, cds.Mp_F_36725_c1_seq3|m.170419, cds.Mp_F_21429_c0_seq1|m.18613, cds.Mp_F_28793_c1_seq1|m.43101, cds.Mp_F_15963_c0_seq…
, cds.Mp_F_36937_c0_seq3|m.179174, cds.Mp_F_61906_c0_seq1|m.311429, cds.Mp_F_38402_c0_seq7|m.266329, cds.Mp_F_36788_c0_seq4|m.174319, cds.Mp_F_24509_c0_seq1|m.25512, cds.Mp_F_28423_c0_seq1|m.41222, cds.Mp_F_12351_c1_seq1|m.8332, cds.Mp_F_36800_c0_seq1|m.174709, cds.Mp_F_37022_c5_seq8|m.182965, cds.Mp_F_28515_c0_seq1|m.41752, cds.Mp_F_7725_c0_seq1|m.4684, cds.Mp_F_29688_c0_seq2|m.48251, cds.Mp_F_1…
22762_c0_seq3|m.20695, cds.Mp_F_23735_c0_seq1|m.23749, cds.Mp_F_44727_c0_seq1|m.304118, cds.Mp_F_36953_c0_seq3|m.179805, cds.Mp_F_32452_c0_seq1|m.73970, cds.Mp_F_37747_c0_seq8|m.221354, cds.Mp_F_35477_c0_seq2|m.130688, cds.Mp_F_75721_c0_seq1|m.316804, cds.Mp_F_38274_c1_seq7|m.254610, cds.Mp_F_34563_c0_seq3|m.110310, cds.Mp_F_24330_c0_seq2|m.25154, cds.Mp_F_34463_c0_seq1|m.107990, cds.Mp_F_15589_c…
.313163, cds.Mp_F_36987_c0_seq1|m.181214, cds.Mp_F_7778_c0_seq1|m.4748, cds.Mp_F_56536_c0_seq1|m.309216, cds.Mp_F_30524_c0_seq3|m.54894, cds.Mp_F_40707_c0_seq1|m.301488, cds.Mp_F_33526_c1_seq2|m.89571, cds.Mp_F_31105_c0_seq4|m.59885, cds.Mp_F_5826_c0_seq1|m.2415, cds.Mp_F_34758_c0_seq6|m.114588, cds.Mp_F_15722_c0_seq1|m.10456, cds.Mp_F_36629_c0_seq2|m.166222, cds.Mp_F_27176_c0_seq5|m.34666, cds.M…
eq1|m.280942, cds.Mp_F_35148_c0_seq1|m.123163, cds.Mp_F_38631_c1_seq2|m.284802, cds.Mp_F_60367_c0_seq1|m.310744, cds.Mp_F_38529_c0_seq7|m.277676, cds.Mp_F_23028_c0_seq3|m.21454, cds.Mp_F_38302_c0_seq1|m.256392, cds.Mp_F_33884_c0_seq5|m.96736, cds.Mp_F_31858_c1_seq4|m.67450, cds.Mp_F_38470_c1_seq3|m.271096, cds.Mp_F_33366_c0_seq4|m.86553, cds.Mp_F_36401_c0_seq9|m.159153, cds.Mp_F_22899_c0_seq1|m.2…
|m.57367, cds.Mp_F_35535_c0_seq8|m.131589, cds.Mp_F_36744_c0_seq1|m.170940, cds.Mp_F_29715_c1_seq5|m.48496, cds.Mp_F_35976_c0_seq8|m.144690, cds.Mp_F_37223_c0_seq4|m.197234, cds.Mp_F_31855_c2_seq1|m.67432, cds.Mp_F_57294_c0_seq1|m.309518, cds.Mp_F_38485_c0_seq5|m.271858, cds.Mp_F_33981_c1_seq1|m.98773, cds.Mp_F_24963_c0_seq1|m.26374, cds.Mp_F_31415_c0_seq3|m.62450, cds.Mp_F_36117_c0_seq2|m.150203…
3_c0_seq1|m.309563, cds.Mp_F_22494_c1_seq1|m.19973, cds.Mp_F_33376_c0_seq2|m.86724, cds.Mp_F_34081_c0_seq2|m.99815, cds.Mp_F_33883_c0_seq3|m.96721, cds.Mp_F_35757_c1_seq1|m.139085, cds.Mp_F_26310_c0_seq3|m.31218, cds.Mp_F_36212_c0_seq3|m.153320, cds.Mp_F_38337_c0_seq8|m.258937, cds.Mp_F_35726_c0_seq9|m.138337, cds.Mp_F_31432_c0_seq5|m.62829, cds.Mp_F_28673_c0_seq1|m.42526, cds.Mp_F_25192_c0_seq2|…
s.Mp_F_34707_c0_seq8|m.113474, cds.Mp_F_18252_c0_seq1|m.14498, cds.Mp_F_28133_c0_seq2|m.39657, cds.Mp_F_31682_c0_seq4|m.65439, cds.Mp_F_34090_c0_seq4|m.99963, cds.Mp_F_53505_c0_seq1|m.308009, cds.Mp_F_48875_c0_seq1|m.306034, cds.Mp_F_38605_c0_seq4|m.282576, cds.Mp_F_29979_c0_seq8|m.50397, cds.Mp_F_33747_c0_seq2|m.94735, cds.Mp_F_32581_c0_seq8|m.75839, cds.Mp_F_29686_c0_seq1|m.48236, cds.Mp_F_3519…
661, cds.Mp_F_30262_c0_seq2|m.52904, cds.Mp_F_12979_c0_seq1|m.8653, cds.Mp_F_26681_c0_seq1|m.32665, cds.Mp_F_28667_c0_seq1|m.42508, cds.Mp_F_71942_c0_seq1|m.315331, cds.Mp_F_33268_c0_seq1|m.85113, cds.Mp_F_68200_c0_seq1|m.313896, cds.Mp_F_38414_c1_seq5|m.267699, cds.Mp_F_22959_c0_seq1|m.21266, cds.Mp_F_35121_c0_seq1|m.122197, cds.Mp_F_28607_c0_seq1|m.42289, cds.Mp_F_33952_c0_seq2|m.98327, cds.Mp_…
114745, cds.Mp_F_22893_c1_seq1|m.21125, cds.Mp_F_16176_c0_seq1|m.10814, cds.Mp_F_36617_c1_seq5|m.166035, cds.Mp_F_22449_c0_seq1|m.19818, cds.Mp_F_34888_c0_seq24|m.116934, cds.Mp_F_33260_c0_seq2|m.84739, cds.Mp_F_23674_c0_seq1|m.23516, cds.Mp_F_25783_c0_seq3|m.29155, cds.Mp_F_9134_c0_seq1|m.6233, cds.Mp_F_32979_c0_seq1|m.81472, cds.Mp_F_37942_c0_seq3|m.235152, cds.Mp_F_34529_c0_seq3|m.109183, cds.…
ds.Mp_F_16314_c0_seq1|m.10972, cds.Mp_F_40111_c0_seq1|m.301066, cds.Mp_F_36439_c0_seq3|m.160018, cds.Mp_F_8522_c0_seq1|m.5541, cds.Mp_F_37908_c0_seq9|m.231823, cds.Mp_F_26501_c0_seq3|m.31860, cds.Mp_F_49777_c0_seq1|m.306437, cds.Mp_F_42128_c0_seq1|m.302568, cds.Mp_F_37830_c0_seq2|m.226950, cds.Mp_F_35714_c0_seq1|m.138229, cds.Mp_F_37152_c0_seq1|m.194617, cds.Mp_F_38372_c0_seq3|m.261321, cds.Mp_F_…
1554_c0_seq1|m.307168, cds.Mp_F_46735_c0_seq1|m.305103, cds.Mp_F_33275_c0_seq2|m.85159, cds.Mp_F_68100_c0_seq1|m.313836, cds.Mp_F_34456_c0_seq7|m.107883, cds.Mp_F_19222_c0_seq1|m.16177, cds.Mp_F_28772_c2_seq1|m.43000, cds.Mp_F_37157_c0_seq9|m.194738, cds.Mp_F_28493_c0_seq2|m.41642, cds.Mp_F_35322_c0_seq1|m.127458, cds.Mp_F_36510_c0_seq6|m.162587, cds.Mp_F_19071_c0_seq3|m.15803, cds.Mp_F_27006_c0_…
Mp_F_36725_c1_seq3|m.170419, cds.Mp_F_21429_c0_seq1|m.18613, cds.Mp_F_28793_c1_seq1|m.43101, cds.Mp_F_37769_c0_seq37|m.223857, cds.Mp_F_6806_c0_seq1|m.3311, cds.Mp_F_64093_c0_seq1|m.312298, cds.Mp_F_43497_c0_seq1|m.303385, cds.Mp_F_36664_c0_seq1|m.167303, cds.Mp_F_70396_c0_seq1|m.314711, cds.Mp_F_697_c0_seq1|m.118, cds.Mp_F_37177_c3_seq2|m.195496, cds.Mp_F_45604_c0_seq1|m.304612, cds.Mp_F_45008_c…
60, cds.Mp_F_32609_c0_seq6|m.76332, cds.Mp_F_36125_c1_seq12|m.150514, cds.Mp_F_71688_c0_seq1|m.315244, cds.Mp_F_31115_c0_seq4|m.59939, cds.Mp_F_17760_c0_seq2|m.13468, cds.Mp_F_21959_c0_seq1|m.19226, cds.Mp_F_31289_c0_seq3|m.61588, cds.Mp_F_41166_c0_seq1|m.301839, cds.Mp_F_36960_c0_seq8|m.180305, cds.Mp_F_36833_c0_seq1|m.175666, cds.Mp_F_80057_c0_seq1|m.318395, cds.Mp_F_29116_c0_seq1|m.44756, cds.…
Mp_F_36725_c1_seq3|m.170419, cds.Mp_F_21429_c0_seq1|m.18613, cds.Mp_F_28793_c1_seq1|m.43101, cds.Mp_F_37769_c0_seq37|m.223857, cds.Mp_F_6806_c0_seq1|m.3311, cds.Mp_F_64093_c0_seq1|m.312298, cds.Mp_F_43497_c0_seq1|m.303385, cds.Mp_F_36664_c0_seq1|m.167303, cds.Mp_F_70396_c0_seq1|m.314711, cds.Mp_F_697_c0_seq1|m.118, cds.Mp_F_37177_c3_seq2|m.195496, cds.Mp_F_45604_c0_seq1|m.304612, cds.Mp_F_45008_c…
60, cds.Mp_F_32609_c0_seq6|m.76332, cds.Mp_F_36125_c1_seq12|m.150514, cds.Mp_F_71688_c0_seq1|m.315244, cds.Mp_F_31115_c0_seq4|m.59939, cds.Mp_F_17760_c0_seq2|m.13468, cds.Mp_F_21959_c0_seq1|m.19226, cds.Mp_F_31289_c0_seq3|m.61588, cds.Mp_F_41166_c0_seq1|m.301839, cds.Mp_F_36960_c0_seq8|m.180305, cds.Mp_F_36833_c0_seq1|m.175666, cds.Mp_F_80057_c0_seq1|m.318395, cds.Mp_F_29116_c0_seq1|m.44756, cds.…
_F_32870_c0_seq1|m.80036, cds.Mp_F_38663_c0_seq8|m.288545, cds.Mp_F_29759_c0_seq6|m.48823, cds.Mp_F_36170_c0_seq2|m.151166, cds.Mp_F_31233_c1_seq1|m.61090, cds.Mp_F_33142_c0_seq1|m.83419, cds.Mp_F_73753_c0_seq1|m.316036, cds.Mp_F_18050_c0_seq2|m.14052, cds.Mp_F_16836_c0_seq3|m.11725, cds.Mp_F_19561_c0_seq1|m.16712, cds.Mp_F_35523_c0_seq6|m.131394, cds.Mp_F_38765_c0_seq50|m.297948, cds.Mp_F_26706_…
5959, cds.Mp_F_18765_c0_seq1|m.15306, cds.Mp_F_72188_c0_seq1|m.315421, cds.Mp_F_37990_c0_seq2|m.237019, cds.Mp_F_3239_c0_seq1|m.709, cds.Mp_F_76393_c0_seq1|m.317055, cds.Mp_F_16774_c0_seq2|m.11598, cds.Mp_F_31243_c0_seq2|m.61122, cds.Mp_F_36867_c0_seq1|m.177316, cds.Mp_F_35453_c0_seq7|m.130127, cds.Mp_F_59797_c0_seq1|m.310525, cds.Mp_F_37349_c1_seq3|m.201852, cds.Mp_F_31648_c0_seq3|m.65032, cds.M…
|m.54318, cds.Mp_F_34256_c0_seq2|m.103489, cds.Mp_F_28703_c0_seq2|m.42638, cds.Mp_F_28341_c0_seq2|m.40858, cds.Mp_F_37402_c0_seq1|m.203925, cds.Mp_F_12834_c0_seq1|m.8580, cds.Mp_F_16299_c0_seq1|m.10943, cds.Mp_F_43325_c0_seq1|m.303294, cds.Mp_F_17909_c0_seq3|m.13769, cds.Mp_F_22535_c0_seq1|m.20069, cds.Mp_F_38228_c0_seq3|m.251933, cds.Mp_F_38597_c1_seq8|m.282333, cds.Mp_F_38759_c0_seq4|m.297325, …
_31787_c0_seq1|m.66710, cds.Mp_F_37950_c0_seq2|m.235745, cds.Mp_F_61244_c0_seq1|m.311139, cds.Mp_F_29301_c0_seq1|m.45592, cds.Mp_F_36527_c0_seq1|m.162763, cds.Mp_F_14876_c0_seq1|m.9918, cds.Mp_F_38767_c0_seq2|m.297977, cds.Mp_F_34709_c0_seq1|m.113484, cds.Mp_F_78079_c0_seq1|m.317674, cds.Mp_F_34619_c0_seq8|m.112338, cds.Mp_F_32876_c0_seq9|m.80162, cds.Mp_F_35002_c1_seq1|m.119846, cds.Mp_F_30822_c…
104_c0_seq1|m.17292, cds.Mp_F_32546_c0_seq1|m.75487, cds.Mp_F_36352_c2_seq2|m.157720, cds.Mp_F_7410_c0_seq2|m.4147, cds.Mp_F_34564_c2_seq3|m.110345, cds.Mp_F_24005_c0_seq2|m.24418, cds.Mp_F_32834_c0_seq1|m.79409, cds.Mp_F_35524_c0_seq5|m.131402, cds.Mp_F_33585_c0_seq1|m.90692, cds.Mp_F_24124_c0_seq2|m.24619, cds.Mp_F_31062_c0_seq1|m.59161, cds.Mp_F_32645_c0_seq2|m.76726, cds.Mp_F_23372_c0_seq1|m.…
cds.Mp_F_77048_c0_seq1|m.317300, cds.Mp_F_23365_c2_seq2|m.22472, cds.Mp_F_35065_c0_seq2|m.121276, cds.Mp_F_36363_c0_seq1|m.157826, cds.Mp_F_26389_c0_seq1|m.31506, cds.Mp_F_35895_c0_seq4|m.143123, cds.Mp_F_12804_c1_seq1|m.8571, cds.Mp_F_33168_c0_seq1|m.83753, cds.Mp_F_30700_c0_seq2|m.56127, cds.Mp_F_34787_c0_seq4|m.114917, cds.Mp_F_33145_c1_seq8|m.83442, cds.Mp_F_31892_c0_seq4|m.68266, cds.Mp_F_38…
cds.Mp_F_39977_c0_seq1|m.300974, cds.Mp_F_32536_c1_seq1|m.75354, cds.Mp_F_36470_c0_seq2|m.161230, cds.Mp_F_30074_c0_seq1|m.51054, cds.Mp_F_37673_c0_seq8|m.217109, cds.Mp_F_36265_c2_seq3|m.154795, cds.Mp_F_35768_c0_seq4|m.139233, cds.Mp_F_24154_c0_seq1|m.24692, cds.Mp_F_28114_c0_seq3|m.39579, cds.Mp_F_71883_c0_seq1|m.315311, cds.Mp_F_15832_c0_seq1|m.10541, cds.Mp_F_32762_c0_seq8|m.78637, cds.Mp_F_…
cds.Mp_F_6914_c0_seq1|m.3461, cds.Mp_F_25273_c0_seq1|m.27443, cds.Mp_F_18416_c0_seq1|m.14734, cds.Mp_F_28756_c0_seq2|m.42894, cds.Mp_F_38538_c2_seq6|m.278100, cds.Mp_F_29955_c0_seq1|m.50293, cds.Mp_F_36205_c1_seq2|m.152951, cds.Mp_F_19491_c0_seq1|m.16568, cds.Mp_F_25254_c0_seq1|m.27380, cds.Mp_F_12149_c0_seq1|m.8218, cds.Mp_F_34765_c0_seq2|m.114745, cds.Mp_F_43693_c0_seq1|m.303561, cds.Mp_F_16176…
cds.Mp_F_53528_c0_seq1|m.308018, cds.Mp_F_32667_c0_seq2|m.76962, cds.Mp_F_33454_c0_seq7|m.87906, cds.Mp_F_5005_c0_seq1|m.1689, cds.Mp_F_6300_c0_seq2|m.2719, cds.Mp_F_34392_c2_seq4|m.106479, cds.Mp_F_77028_c0_seq1|m.317291, cds.Mp_F_33976_c1_seq7|m.98616, cds.Mp_F_58118_c0_seq1|m.309846, cds.Mp_F_28372_c0_seq1|m.40969, cds.Mp_F_31880_c0_seq1|m.68098, cds.Mp_F_22760_c0_seq2|m.20684, cds.Mp_F_37464_…
c0_seq1|m.303141, cds.Mp_F_36548_c0_seq1|m.163865, cds.Mp_F_32231_c0_seq5|m.71634, cds.Mp_F_26525_c0_seq2|m.31988, cds.Mp_F_34534_c1_seq7|m.109494, cds.Mp_F_51554_c0_seq1|m.307168, cds.Mp_F_46735_c0_seq1|m.305103, cds.Mp_F_33275_c0_seq2|m.85159, cds.Mp_F_68100_c0_seq1|m.313836, cds.Mp_F_34456_c0_seq7|m.107883, cds.Mp_F_19222_c0_seq1|m.16177, cds.Mp_F_28772_c2_seq1|m.43000, cds.Mp_F_25937_c1_seq2|…
_seq4|m.20499, cds.Mp_F_45008_c0_seq1|m.304272, cds.Mp_F_40823_c0_seq1|m.301573, cds.Mp_F_27194_c0_seq1|m.34730, cds.Mp_F_78832_c0_seq1|m.317946, cds.Mp_F_34763_c0_seq1|m.114735, cds.Mp_F_14802_c1_seq1|m.9871, cds.Mp_F_36827_c0_seq7|m.175565, cds.Mp_F_34038_c0_seq2|m.99203, cds.Mp_F_36459_c0_seq3|m.160871, cds.Mp_F_22727_c0_seq2|m.20576, cds.Mp_F_8965_c0_seq1|m.6074, cds.Mp_F_31128_c0_seq1|m.6027…
p_F_35477_c0_seq2|m.130688, cds.Mp_F_75721_c0_seq1|m.316804, cds.Mp_F_47741_c0_seq1|m.305562, cds.Mp_F_24330_c0_seq2|m.25154, cds.Mp_F_23837_c0_seq1|m.24028, cds.Mp_F_32821_c0_seq1|m.79176, cds.Mp_F_34009_c0_seq2|m.99008, cds.Mp_F_30120_c0_seq1|m.51675, cds.Mp_F_18955_c0_seq1|m.15615, cds.Mp_F_35883_c0_seq1|m.142773, cds.Mp_F_32447_c0_seq4|m.73923, cds.Mp_F_33802_c0_seq2|m.95298, cds.Mp_F_32846_c…
5, cds.Mp_F_30674_c0_seq1|m.55858, cds.Mp_F_37176_c1_seq1|m.195429, cds.Mp_F_20374_c0_seq1|m.17562, cds.Mp_F_36413_c0_seq2|m.159311, cds.Mp_F_19628_c1_seq1|m.16767, cds.Mp_F_8850_c0_seq2|m.5930, cds.Mp_F_37700_c0_seq7|m.218386, cds.Mp_F_26120_c0_seq1|m.30497, cds.Mp_F_21430_c0_seq2|m.18615, cds.Mp_F_35491_c0_seq3|m.130932, cds.Mp_F_18438_c0_seq1|m.14762, cds.Mp_F_47934_c0_seq1|m.305647, cds.Mp_F_…
76_c0_seq1|m.83916, cds.Mp_F_42836_c0_seq1|m.302992, cds.Mp_F_24328_c0_seq1|m.25152, cds.Mp_F_29275_c0_seq8|m.45431, cds.Mp_F_35943_c0_seq4|m.144078, cds.Mp_F_36524_c0_seq2|m.162728, cds.Mp_F_4126_c0_seq1|m.1207, cds.Mp_F_47581_c0_seq1|m.305499, cds.Mp_F_38898_c0_seq1|m.300036, cds.Mp_F_25622_c0_seq1|m.28523, cds.Mp_F_29223_c0_seq3|m.45196, cds.Mp_F_25491_c0_seq2|m.28057, cds.Mp_F_69261_c0_seq1|m…
|m.299103, cds.Mp_F_37029_c0_seq1|m.183950, cds.Mp_F_55076_c0_seq1|m.308624, cds.Mp_F_19479_c0_seq1|m.16551, cds.Mp_F_41584_c0_seq1|m.302192, cds.Mp_F_37797_c0_seq9|m.225364, cds.Mp_F_37818_c1_seq8|m.226506, cds.Mp_F_33375_c0_seq1|m.86716, cds.Mp_F_40027_c0_seq1|m.301005, cds.Mp_F_37514_c0_seq5|m.208935, cds.Mp_F_33982_c0_seq1|m.98776, cds.Mp_F_15713_c0_seq1|m.10443, cds.Mp_F_25017_c0_seq3|m.2654…
F_35670_c0_seq2|m.136905, cds.Mp_F_31879_c0_seq1|m.68093, cds.Mp_F_61459_c0_seq1|m.311234, cds.Mp_F_33175_c0_seq1|m.83914, cds.Mp_F_28730_c1_seq3|m.42788, cds.Mp_F_26325_c0_seq1|m.31269, cds.Mp_F_31377_c0_seq1|m.62151, cds.Mp_F_17722_c0_seq1|m.13391, cds.Mp_F_36227_c0_seq1|m.153477, cds.Mp_F_37257_c0_seq2|m.198718, cds.Mp_F_69310_c0_seq1|m.314306, cds.Mp_F_32358_c0_seq1|m.72858, cds.Mp_F_36222_c0…
34751_c0_seq4|m.114424, cds.Mp_F_26542_c0_seq1|m.32105, cds.Mp_F_23712_c1_seq1|m.23652, cds.Mp_F_24301_c0_seq1|m.25108, cds.Mp_F_34884_c0_seq1|m.116844, cds.Mp_F_30902_c0_seq1|m.57994, cds.Mp_F_37143_c1_seq26|m.194266, cds.Mp_F_29442_c0_seq5|m.46642, cds.Mp_F_36047_c0_seq1|m.146948, cds.Mp_F_33930_c0_seq2|m.97825, cds.Mp_F_29684_c0_seq1|m.48232, cds.Mp_F_30773_c0_seq4|m.56772, cds.Mp_F_36489_c0_s…
m.45396, cds.Mp_F_59365_c0_seq1|m.310359, cds.Mp_F_33802_c0_seq2|m.95298, cds.Mp_F_32846_c0_seq1|m.79530, cds.Mp_F_34494_c0_seq7|m.108361, cds.Mp_F_38154_c0_seq1|m.247654, cds.Mp_F_34060_c1_seq6|m.99436, cds.Mp_F_30168_c0_seq3|m.52077, cds.Mp_F_38126_c0_seq2|m.246199, cds.Mp_F_25291_c0_seq1|m.27494, cds.Mp_F_28281_c0_seq1|m.40518, cds.Mp_F_38110_c0_seq2|m.244876, cds.Mp_F_65808_c0_seq1|m.312965, …
32, cds.Mp_F_13232_c0_seq1|m.8805, cds.Mp_F_56004_c0_seq1|m.308990, cds.Mp_F_8401_c0_seq1|m.5429, cds.Mp_F_34998_c0_seq5|m.119812, cds.Mp_F_37756_c0_seq25|m.222594, cds.Mp_F_36748_c0_seq1|m.171083, cds.Mp_F_35765_c0_seq1|m.139201, cds.Mp_F_30971_c0_seq2|m.58554, cds.Mp_F_37135_c0_seq3|m.194035, cds.Mp_F_29964_c0_seq1|m.50339, cds.Mp_F_22640_c0_seq1|m.20358, cds.Mp_F_36968_c4_seq9|m.180712, cds.Mp…
q1|m.25108, cds.Mp_F_34884_c0_seq1|m.116844, cds.Mp_F_37143_c1_seq26|m.194266, cds.Mp_F_30773_c0_seq4|m.56772, cds.Mp_F_38680_c0_seq9|m.289647, cds.Mp_F_33730_c0_seq6|m.94560, cds.Mp_F_36156_c0_seq1|m.150934, cds.Mp_F_29668_c0_seq4|m.48071, cds.Mp_F_38688_c0_seq9|m.290149, cds.Mp_F_34108_c0_seq6|m.100190, cds.Mp_F_18657_c0_seq1|m.15115, cds.Mp_F_55461_c0_seq1|m.308775, cds.Mp_F_26127_c0_seq2|m.30…
q1|m.25108, cds.Mp_F_34884_c0_seq1|m.116844, cds.Mp_F_37143_c1_seq26|m.194266, cds.Mp_F_30773_c0_seq4|m.56772, cds.Mp_F_38680_c0_seq9|m.289647, cds.Mp_F_33730_c0_seq6|m.94560, cds.Mp_F_36156_c0_seq1|m.150934, cds.Mp_F_29668_c0_seq4|m.48071, cds.Mp_F_38688_c0_seq9|m.290149, cds.Mp_F_34108_c0_seq6|m.100190, cds.Mp_F_18657_c0_seq1|m.15115, cds.Mp_F_55461_c0_seq1|m.308775, cds.Mp_F_26127_c0_seq2|m.30…
q1|m.25108, cds.Mp_F_34884_c0_seq1|m.116844, cds.Mp_F_37143_c1_seq26|m.194266, cds.Mp_F_30773_c0_seq4|m.56772, cds.Mp_F_38680_c0_seq9|m.289647, cds.Mp_F_33730_c0_seq6|m.94560, cds.Mp_F_36156_c0_seq1|m.150934, cds.Mp_F_29668_c0_seq4|m.48071, cds.Mp_F_38688_c0_seq9|m.290149, cds.Mp_F_34108_c0_seq6|m.100190, cds.Mp_F_18657_c0_seq1|m.15115, cds.Mp_F_55461_c0_seq1|m.308775, cds.Mp_F_26127_c0_seq2|m.30…
q1|m.25108, cds.Mp_F_34884_c0_seq1|m.116844, cds.Mp_F_37143_c1_seq26|m.194266, cds.Mp_F_30773_c0_seq4|m.56772, cds.Mp_F_38680_c0_seq9|m.289647, cds.Mp_F_33730_c0_seq6|m.94560, cds.Mp_F_36156_c0_seq1|m.150934, cds.Mp_F_29668_c0_seq4|m.48071, cds.Mp_F_38688_c0_seq9|m.290149, cds.Mp_F_34108_c0_seq6|m.100190, cds.Mp_F_18657_c0_seq1|m.15115, cds.Mp_F_55461_c0_seq1|m.308775, cds.Mp_F_26127_c0_seq2|m.30…
q1|m.25108, cds.Mp_F_34884_c0_seq1|m.116844, cds.Mp_F_37143_c1_seq26|m.194266, cds.Mp_F_30773_c0_seq4|m.56772, cds.Mp_F_38680_c0_seq9|m.289647, cds.Mp_F_33730_c0_seq6|m.94560, cds.Mp_F_36156_c0_seq1|m.150934, cds.Mp_F_29668_c0_seq4|m.48071, cds.Mp_F_38688_c0_seq9|m.290149, cds.Mp_F_34108_c0_seq6|m.100190, cds.Mp_F_18657_c0_seq1|m.15115, cds.Mp_F_55461_c0_seq1|m.308775, cds.Mp_F_26127_c0_seq2|m.30…
24_c0_seq3|m.76424, cds.Mp_F_18125_c0_seq1|m.14221, cds.Mp_F_20620_c0_seq1|m.17831, cds.Mp_F_38484_c0_seq6|m.271855, cds.Mp_F_37119_c1_seq5|m.192045, cds.Mp_F_37432_c0_seq4|m.204501, cds.Mp_F_34587_c0_seq3|m.110710, cds.Mp_F_37654_c1_seq1|m.215128, cds.Mp_F_32620_c1_seq2|m.76404, cds.Mp_F_29387_c0_seq2|m.46141, cds.Mp_F_25496_c0_seq2|m.28072, cds.Mp_F_35563_c2_seq2|m.132123, cds.Mp_F_25624_c0_seq…
m.84571, cds.Mp_F_37469_c1_seq1|m.207123, cds.Mp_F_63329_c0_seq1|m.312006, cds.Mp_F_13716_c0_seq1|m.9132, cds.Mp_F_13232_c0_seq1|m.8805, cds.Mp_F_36469_c0_seq9|m.161173, cds.Mp_F_56004_c0_seq1|m.308990, cds.Mp_F_8401_c0_seq1|m.5429, cds.Mp_F_57784_c0_seq1|m.309731, cds.Mp_F_69969_c0_seq1|m.314559, cds.Mp_F_37756_c0_seq25|m.222594, cds.Mp_F_36245_c0_seq8|m.154097, cds.Mp_F_30971_c0_seq2|m.58554, c…
_c0_seq3|m.37088, cds.Mp_F_36783_c0_seq2|m.174239, cds.Mp_F_31579_c0_seq2|m.64156, cds.Mp_F_23666_c0_seq1|m.23499, cds.Mp_F_31765_c0_seq8|m.66573, cds.Mp_F_38540_c2_seq9|m.278285, cds.Mp_F_72856_c0_seq1|m.315681, cds.Mp_F_18840_c0_seq1|m.15421, cds.Mp_F_26396_c0_seq1|m.31541, cds.Mp_F_34707_c0_seq8|m.113474, cds.Mp_F_37052_c0_seq2|m.187228, cds.Mp_F_34310_c1_seq1|m.105024, cds.Mp_F_76201_c0_seq1|…
, cds.Mp_F_35498_c0_seq2|m.131025, cds.Mp_F_35777_c0_seq7|m.139826, cds.Mp_F_37391_c0_seq2|m.203661, cds.Mp_F_35660_c0_seq7|m.136773, cds.Mp_F_30262_c0_seq2|m.52904, cds.Mp_F_37534_c0_seq4|m.209294, cds.Mp_F_26681_c0_seq1|m.32665, cds.Mp_F_28667_c0_seq1|m.42508, cds.Mp_F_7039_c0_seq1|m.3635, cds.Mp_F_43842_c0_seq1|m.303667, cds.Mp_F_32699_c0_seq1|m.77433, cds.Mp_F_24206_c0_seq5|m.24836, cds.Mp_F_…
c0_seq2|m.40180, cds.Mp_F_26021_c0_seq2|m.30079, cds.Mp_F_31521_c0_seq1|m.63611, cds.Mp_F_74851_c0_seq1|m.316452, cds.Mp_F_30720_c0_seq1|m.56420, cds.Mp_F_20536_c0_seq1|m.17736, cds.Mp_F_28606_c0_seq1|m.42287, cds.Mp_F_32976_c2_seq6|m.81451, cds.Mp_F_23391_c0_seq1|m.22554, cds.Mp_F_36312_c1_seq2|m.156622, cds.Mp_F_5452_c0_seq2|m.2069, cds.Mp_F_37973_c1_seq2|m.236546, cds.Mp_F_31315_c0_seq1|m.6174…
Mp_F_41530_c0_seq1|m.302123, cds.Mp_F_35494_c0_seq6|m.130973, cds.Mp_F_30807_c0_seq1|m.57169, cds.Mp_F_37552_c1_seq9|m.209665, cds.Mp_F_37077_c0_seq3|m.189809, cds.Mp_F_26381_c0_seq1|m.31477, cds.Mp_F_22929_c0_seq1|m.21199, cds.Mp_F_36803_c0_seq1|m.174721, cds.Mp_F_37781_c0_seq2|m.224036, cds.Mp_F_25428_c0_seq1|m.27837, cds.Mp_F_32797_c1_seq1|m.78919, cds.Mp_F_31151_c0_seq1|m.60515, cds.Mp_F_7117…
s.Mp_F_23007_c0_seq3|m.21401, cds.Mp_F_34696_c0_seq2|m.113383, cds.Mp_F_16888_c0_seq2|m.11866, cds.Mp_F_41701_c0_seq1|m.302265, cds.Mp_F_36441_c0_seq2|m.160066, cds.Mp_F_41530_c0_seq1|m.302123, cds.Mp_F_34716_c0_seq2|m.113518, cds.Mp_F_28970_c0_seq1|m.44125, cds.Mp_F_58685_c0_seq1|m.310064, cds.Mp_F_35605_c0_seq9|m.135755, cds.Mp_F_31151_c0_seq1|m.60515, cds.Mp_F_34772_c2_seq5|m.114800, cds.Mp_F_…
3522, cds.Mp_F_63721_c0_seq1|m.312161, cds.Mp_F_36109_c0_seq4|m.149919, cds.Mp_F_31811_c0_seq1|m.66989, cds.Mp_F_30184_c0_seq4|m.52183, cds.Mp_F_38288_c1_seq8|m.255083, cds.Mp_F_31948_c0_seq2|m.68742, cds.Mp_F_3309_c0_seq1|m.751, cds.Mp_F_37684_c0_seq3|m.217446, cds.Mp_F_24848_c0_seq1|m.26141, cds.Mp_F_37555_c0_seq8|m.209853, cds.Mp_F_17879_c0_seq1|m.13726, cds.Mp_F_22680_c0_seq1|m.20476, cds.Mp_…
_F_17729_c0_seq2|m.13409, cds.Mp_F_5137_c0_seq1|m.1780, cds.Mp_F_35446_c0_seq2|m.129889, cds.Mp_F_23209_c0_seq1|m.22014, cds.Mp_F_24293_c0_seq1|m.25068, cds.Mp_F_37662_c0_seq6|m.215660, cds.Mp_F_35115_c0_seq1|m.122046, cds.Mp_F_62926_c0_seq1|m.311837, cds.Mp_F_31143_c0_seq2|m.60401, cds.Mp_F_33998_c0_seq2|m.98948, cds.Mp_F_10226_c0_seq2|m.6926, cds.Mp_F_19519_c0_seq2|m.16636, cds.Mp_F_33347_c0_se…
31589, cds.Mp_F_37223_c0_seq4|m.197234, cds.Mp_F_31855_c2_seq1|m.67432, cds.Mp_F_33236_c0_seq9|m.84596, cds.Mp_F_38485_c0_seq5|m.271858, cds.Mp_F_31415_c0_seq3|m.62450, cds.Mp_F_36094_c0_seq3|m.149178, cds.Mp_F_3084_c0_seq1|m.623, cds.Mp_F_36714_c1_seq9|m.170087, cds.Mp_F_29182_c0_seq2|m.45037, cds.Mp_F_41585_c0_seq1|m.302197, cds.Mp_F_31457_c1_seq9|m.63000, cds.Mp_F_34341_c1_seq4|m.105316, cds.M…
37335_c1_seq1|m.201591, cds.Mp_F_23643_c0_seq1|m.23404, cds.Mp_F_29755_c0_seq1|m.48746, cds.Mp_F_32737_c1_seq6|m.78216, cds.Mp_F_48537_c0_seq1|m.305894, cds.Mp_F_77880_c0_seq1|m.317620, cds.Mp_F_11897_c0_seq1|m.8004, cds.Mp_F_28407_c0_seq1|m.41114, cds.Mp_F_33141_c0_seq6|m.83411, cds.Mp_F_77072_c0_seq1|m.317310, cds.Mp_F_6932_c0_seq1|m.3476, cds.Mp_F_30196_c0_seq1|m.52251, cds.Mp_F_34505_c0_seq2|…
Mp_F_38410_c0_seq2|m.267385, cds.Mp_F_35435_c0_seq8|m.129733, cds.Mp_F_14657_c0_seq1|m.9791, cds.Mp_F_15273_c0_seq1|m.10156, cds.Mp_F_34858_c0_seq2|m.116430, cds.Mp_F_18223_c0_seq1|m.14433, cds.Mp_F_38190_c0_seq2|m.249328, cds.Mp_F_30973_c0_seq1|m.58573, cds.Mp_F_29750_c0_seq4|m.48742, cds.Mp_F_42121_c0_seq1|m.302557, cds.Mp_F_37730_c1_seq6|m.219913, cds.Mp_F_24885_c0_seq1|m.26206, cds.Mp_F_35498…
2_c0_seq5|m.45030, cds.Mp_J_5590_c0_seq1|m.1670, cds.Mp_J_23213_c0_seq2|m.25425, cds.Mp_J_10465_c0_seq1|m.8055, cds.Mp_J_21759_c0_seq1|m.23565, cds.Mp_J_20219_c0_seq1|m.20873, cds.Mp_J_35333_c1_seq6|m.258445, cds.Mp_J_30432_c0_seq8|m.62343, cds.Mp_J_7973_c0_seq1|m.4300, cds.Mp_J_34461_c2_seq9|m.153152, cds.Mp_J_33902_c0_seq9|m.127724, cds.Mp_J_28361_c0_seq3|m.46806, cds.Mp_J_35183_c1_seq5|m.23245…
91363, cds.Mp_J_22864_c0_seq3|m.24988, cds.Mp_J_34446_c0_seq2|m.152019, cds.Mp_J_33140_c1_seq4|m.103567, cds.Mp_J_27259_c0_seq2|m.39676, cds.Mp_J_35845_c0_seq1|m.285671, cds.Mp_J_6858_c0_seq2|m.2905, cds.Mp_J_22020_c1_seq2|m.23848, cds.Mp_J_25309_c0_seq1|m.32587, cds.Mp_J_28875_c0_seq2|m.49906, cds.Mp_J_31567_c0_seq3|m.75828, cds.Mp_J_35333_c0_seq8|m.258427, cds.Mp_J_30279_c0_seq2|m.60539, cds.Mp…
.Mp_J_26601_c0_seq1|m.37095, cds.Mp_J_30716_c0_seq6|m.65477, cds.Mp_J_17201_c0_seq2|m.13781, cds.Mp_J_18994_c0_seq1|m.17998, cds.Mp_J_39043_c0_seq1|m.288752, cds.Mp_J_8632_c0_seq2|m.5503, cds.Mp_J_33101_c0_seq1|m.102898, cds.Mp_J_20317_c0_seq1|m.21157, cds.Mp_J_34018_c0_seq9|m.131848, cds.Mp_J_20345_c0_seq1|m.21241, cds.Mp_J_34792_c6_seq9|m.185980, cds.Mp_J_34632_c0_seq9|m.164848, cds.Mp_J_17853_…
8_c0_seq1|m.28540, cds.Mp_J_13113_c0_seq1|m.10276, cds.Mp_J_17751_c0_seq2|m.14809, cds.Mp_J_33581_c0_seq8|m.115653, cds.Mp_J_34837_c0_seq8|m.191723, cds.Mp_J_42843_c0_seq1|m.291125, cds.Mp_J_30622_c1_seq1|m.64424, cds.Mp_J_7566_c0_seq1|m.3744, cds.Mp_J_16604_c0_seq2|m.12764, cds.Mp_J_33637_c1_seq1|m.116999, cds.Mp_J_27929_c0_seq6|m.44181, cds.Mp_J_29245_c0_seq8|m.52213, cds.Mp_J_31158_c1_seq2|m.7…
q4|m.32358, cds.Mp_J_34359_c0_seq6|m.147600, cds.Mp_J_26572_c0_seq4|m.36987, cds.Mp_J_27937_c0_seq2|m.44239, cds.Mp_J_23894_c0_seq2|m.27387, cds.Mp_J_34601_c0_seq3|m.163386, cds.Mp_J_37064_c0_seq1|m.286869, cds.Mp_J_21600_c0_seq1|m.23322, cds.Mp_J_37633_c0_seq1|m.287453, cds.Mp_J_31996_c0_seq4|m.82188, cds.Mp_J_26681_c0_seq1|m.37350, cds.Mp_J_27499_c0_seq2|m.41238, cds.Mp_J_45187_c0_seq1|m.292283…
, cds.Mp_J_31876_c0_seq2|m.79898, cds.Mp_J_25703_c0_seq2|m.34127, cds.Mp_J_19564_c0_seq1|m.19422, cds.Mp_J_28057_c0_seq2|m.44868, cds.Mp_J_51411_c0_seq1|m.294675, cds.Mp_J_25060_c0_seq2|m.31602, cds.Mp_J_31641_c0_seq1|m.76587, cds.Mp_J_7941_c0_seq1|m.4246, cds.Mp_J_35427_c1_seq6|m.272678, cds.Mp_J_8911_c0_seq1|m.5996, cds.Mp_J_71807_c0_seq1|m.301988, cds.Mp_J_31806_c0_seq1|m.78969, cds.Mp_J_10205…
J_24543_c0_seq2|m.29638, cds.Mp_J_70902_c0_seq1|m.301691, cds.Mp_J_28316_c0_seq1|m.46549, cds.Mp_J_35144_c1_seq3|m.226993, cds.Mp_J_23815_c0_seq1|m.27075, cds.Mp_J_29637_c0_seq2|m.54574, cds.Mp_J_33368_c0_seq2|m.109909, cds.Mp_J_18883_c0_seq1|m.17700, cds.Mp_J_9618_c0_seq1|m.7173, cds.Mp_J_27893_c0_seq5|m.43843, cds.Mp_J_23566_c0_seq2|m.26122, cds.Mp_J_27992_c0_seq1|m.44505, cds.Mp_J_38034_c0_seq…
451, cds.Mp_J_16107_c1_seq1|m.12316, cds.Mp_J_42684_c0_seq1|m.291012, cds.Mp_J_7643_c0_seq1|m.3831, cds.Mp_J_25475_c0_seq3|m.33198, cds.Mp_J_31219_c0_seq2|m.70700, cds.Mp_J_35260_c2_seq8|m.244545, cds.Mp_J_16923_c0_seq1|m.13363, cds.Mp_J_9038_c0_seq1|m.6236, cds.Mp_J_8081_c0_seq2|m.4527, cds.Mp_J_31982_c0_seq3|m.82018, cds.Mp_J_44445_c0_seq1|m.291938, cds.Mp_J_27816_c0_seq4|m.43365, cds.Mp_J_2861…
.Mp_J_27223_c0_seq1|m.39475, cds.Mp_J_29753_c0_seq6|m.55683, cds.Mp_J_32728_c0_seq4|m.94320, cds.Mp_J_36554_c0_seq1|m.286366, cds.Mp_J_30394_c0_seq8|m.61833, cds.Mp_J_32261_c0_seq7|m.85821, cds.Mp_J_45706_c0_seq1|m.292527, cds.Mp_J_21194_c0_seq1|m.22763, cds.Mp_J_34980_c1_seq29|m.206609, cds.Mp_J_31321_c0_seq1|m.72138, cds.Mp_J_68133_c0_seq1|m.300737, cds.Mp_J_17913_c2_seq1|m.15223, cds.Mp_J_2384…
529_c0_seq2|m.19311, cds.Mp_J_29811_c0_seq2|m.56205, cds.Mp_J_26873_c0_seq1|m.38178, cds.Mp_J_35326_c1_seq7|m.257692, cds.Mp_J_11944_c0_seq1|m.9392, cds.Mp_J_13905_c0_seq1|m.10810, cds.Mp_J_8690_c0_seq1|m.5607, cds.Mp_J_34908_c0_seq7|m.199123, cds.Mp_J_7729_c0_seq1|m.3920, cds.Mp_J_32255_c0_seq1|m.85735, cds.Mp_J_4224_c0_seq1|m.879, cds.Mp_J_29606_c0_seq1|m.54299, cds.Mp_J_19166_c0_seq1|m.18470, …
seq1|m.53251, cds.Mp_J_32682_c0_seq2|m.93669, cds.Mp_J_21219_c0_seq1|m.22824, cds.Mp_J_9113_c0_seq1|m.6390, cds.Mp_J_24471_c0_seq2|m.29433, cds.Mp_J_25421_c0_seq6|m.33015, cds.Mp_J_32992_c0_seq9|m.100571, cds.Mp_J_34413_c0_seq2|m.150586, cds.Mp_J_7741_c0_seq1|m.3942, cds.Mp_J_27850_c0_seq1|m.43590, cds.Mp_J_20188_c0_seq1|m.20804, cds.Mp_J_27383_c0_seq6|m.40471, cds.Mp_J_33906_c0_seq7|m.127948, cd…
ds.Mp_J_32254_c0_seq1|m.85726, cds.Mp_J_20830_c0_seq1|m.22298, cds.Mp_J_28449_c0_seq2|m.47380, cds.Mp_J_33233_c0_seq3|m.105793, cds.Mp_J_25857_c0_seq2|m.34651, cds.Mp_J_35922_c0_seq1|m.285747, cds.Mp_J_67456_c0_seq1|m.300477, cds.Mp_J_45546_c0_seq1|m.292465, cds.Mp_J_25882_c0_seq1|m.34716, cds.Mp_J_33740_c0_seq90|m.120054, cds.Mp_J_67339_c0_seq1|m.300431, cds.Mp_J_35084_c0_seq71|m.219375, cds.Mp_…
s.Mp_J_30019_c0_seq3|m.58373, cds.Mp_J_40450_c0_seq1|m.289706, cds.Mp_J_41452_c0_seq1|m.290383, cds.Mp_J_39312_c0_seq1|m.288960, cds.Mp_J_9705_c0_seq2|m.7351, cds.Mp_J_26457_c0_seq1|m.36677, cds.Mp_J_27276_c0_seq5|m.39781, cds.Mp_J_23773_c0_seq3|m.26930, cds.Mp_J_24557_c0_seq2|m.29718, cds.Mp_J_34825_c0_seq9|m.190498, cds.Mp_J_38735_c0_seq1|m.288433, cds.Mp_J_31068_c1_seq2|m.69007, cds.Mp_J_20303…
seq2|m.93669, cds.Mp_J_21219_c0_seq1|m.22824, cds.Mp_J_9113_c0_seq1|m.6390, cds.Mp_J_24471_c0_seq2|m.29433, cds.Mp_J_25421_c0_seq6|m.33015, cds.Mp_J_32992_c0_seq9|m.100571, cds.Mp_J_34413_c0_seq2|m.150586, cds.Mp_J_7741_c0_seq1|m.3942, cds.Mp_J_27850_c0_seq1|m.43590, cds.Mp_J_20188_c0_seq1|m.20804, cds.Mp_J_27383_c0_seq6|m.40471, cds.Mp_J_33906_c0_seq7|m.127948, cds.Mp_J_18454_c0_seq1|m.16611, cd…
ds.Mp_J_20830_c0_seq1|m.22298, cds.Mp_J_28449_c0_seq2|m.47380, cds.Mp_J_33233_c0_seq3|m.105793, cds.Mp_J_25857_c0_seq2|m.34651, cds.Mp_J_35922_c0_seq1|m.285747, cds.Mp_J_67456_c0_seq1|m.300477, cds.Mp_J_45546_c0_seq1|m.292465, cds.Mp_J_25882_c0_seq1|m.34716, cds.Mp_J_33740_c0_seq90|m.120054, cds.Mp_J_67339_c0_seq1|m.300431, cds.Mp_J_35084_c0_seq71|m.219375, cds.Mp_J_25527_c0_seq2|m.33490, cds.Mp_…
s.Mp_J_40450_c0_seq1|m.289706, cds.Mp_J_41452_c0_seq1|m.290383, cds.Mp_J_39312_c0_seq1|m.288960, cds.Mp_J_9705_c0_seq2|m.7351, cds.Mp_J_26457_c0_seq1|m.36677, cds.Mp_J_27276_c0_seq5|m.39781, cds.Mp_J_23773_c0_seq3|m.26930, cds.Mp_J_24557_c0_seq2|m.29718, cds.Mp_J_34825_c0_seq9|m.190498, cds.Mp_J_38735_c0_seq1|m.288433, cds.Mp_J_31068_c1_seq2|m.69007, cds.Mp_J_20303_c0_seq3|m.21112, cds.Mp_J_45694…
Mp_J_28190_c0_seq5|m.45808, cds.Mp_J_6409_c0_seq1|m.2266, cds.Mp_J_8160_c0_seq2|m.4644, cds.Mp_J_36589_c0_seq1|m.286392, cds.Mp_J_36749_c0_seq1|m.286556, cds.Mp_J_32701_c0_seq9|m.93932, cds.Mp_J_69689_c0_seq1|m.301257, cds.Mp_J_21241_c1_seq3|m.22885, cds.Mp_J_28713_c0_seq1|m.48917, cds.Mp_J_11674_c0_seq2|m.9172, cds.Mp_J_32550_c0_seq7|m.91294, cds.Mp_J_26631_c0_seq1|m.37196, cds.Mp_J_9022_c0_seq2…
q1|m.25773, cds.Mp_J_6346_c0_seq1|m.2181, cds.Mp_J_24026_c0_seq4|m.27909, cds.Mp_J_36296_c0_seq1|m.286112, cds.Mp_J_7004_c0_seq2|m.3078, cds.Mp_J_14126_c0_seq1|m.10943, cds.Mp_J_25162_c0_seq1|m.31982, cds.Mp_J_32190_c1_seq2|m.84985, cds.Mp_J_32256_c0_seq8|m.85743, cds.Mp_J_31595_c0_seq5|m.76077, cds.Mp_J_6328_c0_seq2|m.2154, cds.Mp_J_37484_c0_seq1|m.287265, cds.Mp_J_34797_c2_seq8|m.186324, cds.Mp…
_c0_seq3|m.86128, cds.Mp_J_33936_c2_seq1|m.129027, cds.Mp_J_49838_c0_seq1|m.294126, cds.Mp_J_31141_c0_seq8|m.69766, cds.Mp_J_15044_c0_seq1|m.11530, cds.Mp_J_20244_c0_seq1|m.20958, cds.Mp_J_20707_c0_seq1|m.22165, cds.Mp_J_8937_c0_seq1|m.6035, cds.Mp_J_20602_c1_seq1|m.21941, cds.Mp_J_25809_c0_seq1|m.34493, cds.Mp_J_19005_c0_seq1|m.18048, cds.Mp_J_9373_c0_seq2|m.6780, cds.Mp_J_18957_c0_seq1|m.17919,…
Mp_J_30775_c0_seq6|m.65998, cds.Mp_J_27965_c0_seq4|m.44373, cds.Mp_J_25846_c0_seq1|m.34623, cds.Mp_J_35159_c1_seq7|m.229346, cds.Mp_J_19949_c0_seq1|m.20236, cds.Mp_J_31244_c0_seq6|m.70986, cds.Mp_J_9376_c0_seq1|m.6790, cds.Mp_J_33012_c0_seq5|m.101298, cds.Mp_J_27921_c1_seq2|m.44135, cds.Mp_J_34903_c0_seq6|m.198329, cds.Mp_J_22706_c0_seq2|m.24722, cds.Mp_J_40020_c0_seq1|m.289399, cds.Mp_J_10755_c0…
0_seq1|m.289343, cds.Mp_J_25473_c0_seq6|m.33182, cds.Mp_J_40600_c0_seq1|m.289806, cds.Mp_J_41009_c0_seq1|m.290089, cds.Mp_J_34014_c0_seq2|m.131696, cds.Mp_J_35197_c1_seq8|m.233673, cds.Mp_J_27300_c0_seq1|m.39907, cds.Mp_J_33499_c0_seq3|m.113115, cds.Mp_J_28044_c0_seq1|m.44785, cds.Mp_J_20264_c0_seq3|m.21017, cds.Mp_J_13464_c0_seq2|m.10518, cds.Mp_J_18288_c0_seq1|m.16225, cds.Mp_J_31349_c0_seq8|m.…
_J_59454_c0_seq1|m.297612, cds.Mp_J_32192_c0_seq5|m.85005, cds.Mp_J_11681_c0_seq1|m.9187, cds.Mp_J_33564_c2_seq8|m.115162, cds.Mp_J_28451_c0_seq2|m.47384, cds.Mp_J_32248_c0_seq1|m.85690, cds.Mp_J_38933_c0_seq1|m.288659, cds.Mp_J_29201_c0_seq2|m.51852, cds.Mp_J_32326_c0_seq8|m.86995, cds.Mp_J_19324_c0_seq1|m.18853, cds.Mp_J_23872_c0_seq2|m.27306, cds.Mp_J_29513_c0_seq9|m.53729, cds.Mp_J_28079_c0_s…
.Mp_J_30953_c0_seq5|m.67740, cds.Mp_J_20981_c0_seq2|m.22502, cds.Mp_J_32359_c1_seq5|m.87486, cds.Mp_J_29297_c0_seq1|m.52497, cds.Mp_J_28222_c0_seq3|m.46040, cds.Mp_J_20555_c0_seq1|m.21796, cds.Mp_J_34595_c0_seq7|m.162703, cds.Mp_J_56186_c0_seq1|m.296461, cds.Mp_J_22232_c0_seq1|m.24144, cds.Mp_J_34273_c0_seq8|m.142856, cds.Mp_J_32241_c0_seq9|m.85610, cds.Mp_J_34789_c0_seq9|m.185738, cds.Mp_J_24417…
26388_c0_seq1|m.36399, cds.Mp_J_16614_c0_seq1|m.12787, cds.Mp_J_9653_c0_seq1|m.7248, cds.Mp_J_28858_c1_seq5|m.49827, cds.Mp_J_27668_c0_seq1|m.42370, cds.Mp_J_28849_c0_seq5|m.49747, cds.Mp_J_36178_c0_seq1|m.286001, cds.Mp_J_39762_c0_seq1|m.289235, cds.Mp_J_42299_c0_seq1|m.290822, cds.Mp_J_6899_c0_seq1|m.2958, cds.Mp_J_35218_c0_seq5|m.237608, cds.Mp_J_27242_c0_seq1|m.39534, cds.Mp_J_27713_c0_seq2|m…
ds.Mp_J_33745_c0_seq8|m.120141, cds.Mp_J_38149_c0_seq1|m.287918, cds.Mp_J_25408_c0_seq2|m.32986, cds.Mp_J_35196_c0_seq4|m.233629, cds.Mp_J_17929_c0_seq4|m.15282, cds.Mp_J_32723_c0_seq1|m.94268, cds.Mp_J_28722_c0_seq2|m.48952, cds.Mp_J_22892_c0_seq2|m.25014, cds.Mp_J_30541_c0_seq7|m.63516, cds.Mp_J_33838_c0_seq7|m.125200, cds.Mp_J_26316_c0_seq4|m.36156, cds.Mp_J_9382_c0_seq2|m.6802, cds.Mp_J_30770…
seq1|m.297935, cds.Mp_J_40975_c0_seq1|m.290068, cds.Mp_J_28239_c0_seq1|m.46170, cds.Mp_J_67894_c0_seq1|m.300656, cds.Mp_J_40429_c0_seq1|m.289693, cds.Mp_J_39423_c0_seq1|m.289039, cds.Mp_J_11306_c0_seq1|m.8785, cds.Mp_J_28665_c0_seq2|m.48677, cds.Mp_J_8947_c0_seq1|m.6050, cds.Mp_J_31452_c0_seq9|m.74100, cds.Mp_J_28771_c0_seq1|m.49164, cds.Mp_J_35049_c0_seq14|m.214670, cds.Mp_J_27268_c0_seq2|m.3971…
_J_6409_c0_seq1|m.2266, cds.Mp_J_20007_c0_seq1|m.20379, cds.Mp_J_42764_c0_seq1|m.291066, cds.Mp_J_36589_c0_seq1|m.286392, cds.Mp_J_24254_c0_seq1|m.28693, cds.Mp_J_27572_c0_seq5|m.41781, cds.Mp_J_32320_c0_seq8|m.86888, cds.Mp_J_32701_c0_seq9|m.93932, cds.Mp_J_29566_c0_seq8|m.54044, cds.Mp_J_69689_c0_seq1|m.301257, cds.Mp_J_21241_c1_seq3|m.22885, cds.Mp_J_8693_c0_seq2|m.5614, cds.Mp_J_34742_c1_seq9…
.3377, cds.Mp_J_36364_c0_seq1|m.286180, cds.Mp_J_9741_c0_seq1|m.7419, cds.Mp_J_37676_c0_seq1|m.287497, cds.Mp_J_26521_c0_seq2|m.36851, cds.Mp_J_8005_c0_seq2|m.4360, cds.Mp_J_30033_c0_seq2|m.58455, cds.Mp_J_6449_c0_seq2|m.2320, cds.Mp_J_18453_c0_seq1|m.16607, cds.Mp_J_28609_c0_seq6|m.48374, cds.Mp_J_33817_c1_seq1|m.124553, cds.Mp_J_30954_c0_seq3|m.67748, cds.Mp_J_57959_c0_seq1|m.297053, cds.Mp_J_2…
42764_c0_seq1|m.291066, cds.Mp_J_36589_c0_seq1|m.286392, cds.Mp_J_24254_c0_seq1|m.28693, cds.Mp_J_27572_c0_seq5|m.41781, cds.Mp_J_32320_c0_seq8|m.86888, cds.Mp_J_32701_c0_seq9|m.93932, cds.Mp_J_29566_c0_seq8|m.54044, cds.Mp_J_69689_c0_seq1|m.301257, cds.Mp_J_21241_c1_seq3|m.22885, cds.Mp_J_8693_c0_seq2|m.5614, cds.Mp_J_34742_c1_seq99|m.179947, cds.Mp_J_11674_c0_seq2|m.9172, cds.Mp_J_69472_c0_seq1…
7497, cds.Mp_J_26521_c0_seq2|m.36851, cds.Mp_J_8005_c0_seq2|m.4360, cds.Mp_J_30033_c0_seq2|m.58455, cds.Mp_J_6449_c0_seq2|m.2320, cds.Mp_J_18453_c0_seq1|m.16607, cds.Mp_J_28609_c0_seq6|m.48374, cds.Mp_J_33817_c1_seq1|m.124553, cds.Mp_J_30954_c0_seq3|m.67748, cds.Mp_J_57959_c0_seq1|m.297053, cds.Mp_J_24126_c0_seq4|m.28273, cds.Mp_J_28834_c0_seq2|m.49649, cds.Mp_J_42176_c0_seq1|m.290754, cds.Mp_J_3…
_24587_c0_seq1|m.29798, cds.Mp_J_19330_c0_seq1|m.18863, cds.Mp_J_17452_c1_seq1|m.14257, cds.Mp_J_26657_c0_seq1|m.37274, cds.Mp_J_24207_c0_seq2|m.28538, cds.Mp_J_18179_c0_seq2|m.15964, cds.Mp_J_30425_c0_seq7|m.62281, cds.Mp_J_34715_c1_seq98|m.174153, cds.Mp_J_19564_c0_seq1|m.19422, cds.Mp_J_51411_c0_seq1|m.294675, cds.Mp_J_25060_c0_seq2|m.31602, cds.Mp_J_8492_c0_seq1|m.5198, cds.Mp_J_31641_c0_seq1…
7_c0_seq1|m.290823, cds.Mp_J_28556_c0_seq4|m.47998, cds.Mp_J_41372_c0_seq1|m.290325, cds.Mp_J_31552_c0_seq9|m.75579, cds.Mp_J_10212_c0_seq2|m.7866, cds.Mp_J_53887_c0_seq1|m.295626, cds.Mp_J_13868_c0_seq1|m.10777, cds.Mp_J_38546_c0_seq1|m.288265, cds.Mp_J_22408_c0_seq2|m.24346, cds.Mp_J_36551_c0_seq1|m.286360, cds.Mp_J_39717_c0_seq1|m.289207, cds.Mp_J_26688_c0_seq1|m.37380, cds.Mp_J_35448_c0_seq6|…
J_17617_c0_seq1|m.14565, cds.Mp_J_32880_c1_seq3|m.97879, cds.Mp_J_24858_c1_seq4|m.30870, cds.Mp_J_38566_c0_seq1|m.288286, cds.Mp_J_24587_c0_seq1|m.29798, cds.Mp_J_23590_c0_seq2|m.26201, cds.Mp_J_59271_c0_seq1|m.297548, cds.Mp_J_27349_c0_seq1|m.40200, cds.Mp_J_26657_c0_seq1|m.37274, cds.Mp_J_24207_c0_seq2|m.28538, cds.Mp_J_23918_c0_seq2|m.27495, cds.Mp_J_6706_c0_seq1|m.2688, cds.Mp_J_33370_c0_seq3…
0_seq6|m.41021, cds.Mp_J_29807_c0_seq2|m.56197, cds.Mp_J_27923_c0_seq3|m.44154, cds.Mp_J_7058_c0_seq1|m.3126, cds.Mp_J_30334_c0_seq8|m.61159, cds.Mp_J_7814_c0_seq1|m.4019, cds.Mp_J_33293_c1_seq3|m.107653, cds.Mp_J_30367_c0_seq1|m.61539, cds.Mp_J_34669_c0_seq7|m.166939, cds.Mp_J_22892_c1_seq1|m.25015, cds.Mp_J_14612_c1_seq1|m.11234, cds.Mp_J_32171_c0_seq3|m.84791, cds.Mp_J_32236_c0_seq4|m.85569, c…
c0_seq1|m.291438, cds.Mp_J_26742_c0_seq1|m.37578, cds.Mp_J_31514_c0_seq4|m.75027, cds.Mp_J_26130_c1_seq3|m.35489, cds.Mp_J_23874_c0_seq1|m.27316
21_c0_seq1|m.6202, cds.Mp_J_27013_c0_seq3|m.38715, cds.Mp_J_28904_c0_seq7|m.50071, cds.Mp_J_27371_c1_seq1|m.40390, cds.Mp_J_22301_c0_seq2|m.24223, cds.Mp_J_23146_c0_seq5|m.25357, cds.Mp_J_43276_c0_seq1|m.291325, cds.Mp_J_46896_c0_seq1|m.292974, cds.Mp_J_30979_c2_seq1|m.68011, cds.Mp_J_27157_c0_seq5|m.39195, cds.Mp_J_27470_c0_seq6|m.41021, cds.Mp_J_29807_c0_seq2|m.56197, cds.Mp_J_27923_c0_seq3|m.4…
50_c0_seq8|m.59500, cds.Mp_J_24644_c0_seq2|m.29993, cds.Mp_J_11309_c0_seq1|m.8788, cds.Mp_J_48866_c0_seq1|m.293722, cds.Mp_J_26061_c0_seq8|m.35305, cds.Mp_J_25499_c0_seq5|m.33299, cds.Mp_J_28347_c0_seq1|m.46707, cds.Mp_J_35061_c2_seq9|m.216972, cds.Mp_J_34941_c1_seq6|m.201980, cds.Mp_J_64181_c0_seq1|m.299310, cds.Mp_J_29805_c0_seq4|m.56178, cds.Mp_J_43452_c0_seq1|m.291438, cds.Mp_J_26742_c0_seq1|…
1411_c0_seq1|m.294675, cds.Mp_J_25060_c0_seq2|m.31602, cds.Mp_J_8492_c0_seq1|m.5198, cds.Mp_J_35427_c1_seq6|m.272678, cds.Mp_J_71474_c0_seq1|m.301861, cds.Mp_J_10205_c0_seq1|m.7863, cds.Mp_J_8685_c0_seq1|m.5590, cds.Mp_J_23881_c0_seq2|m.27343, cds.Mp_J_8340_c0_seq1|m.4956, cds.Mp_J_24342_c1_seq1|m.28983, cds.Mp_J_32501_c1_seq1|m.90028, cds.Mp_J_36955_c0_seq1|m.286760, cds.Mp_J_28301_c1_seq2|m.464…
_seq1|m.90028, cds.Mp_J_36955_c0_seq1|m.286760, cds.Mp_J_28301_c1_seq2|m.46483, cds.Mp_J_48069_c0_seq1|m.293425, cds.Mp_J_30061_c0_seq2|m.58848, cds.Mp_J_24808_c0_seq2|m.30667, cds.Mp_J_25930_c0_seq1|m.34858, cds.Mp_J_6981_c0_seq1|m.3059, cds.Mp_J_40543_c0_seq1|m.289771, cds.Mp_J_36330_c0_seq1|m.286153, cds.Mp_J_26000_c0_seq3|m.35138, cds.Mp_J_29137_c0_seq3|m.51593, cds.Mp_J_34979_c0_seq2|m.20629…
eq1|m.289693, cds.Mp_J_39423_c0_seq1|m.289039, cds.Mp_J_11306_c0_seq1|m.8785, cds.Mp_J_28665_c0_seq2|m.48677, cds.Mp_J_8947_c0_seq1|m.6050, cds.Mp_J_31452_c0_seq9|m.74100, cds.Mp_J_28771_c0_seq1|m.49164, cds.Mp_J_35049_c0_seq14|m.214670, cds.Mp_J_27268_c0_seq2|m.39715, cds.Mp_J_19092_c0_seq1|m.18279, cds.Mp_J_9171_c0_seq1|m.6485, cds.Mp_J_8115_c0_seq1|m.4576, cds.Mp_J_30725_c0_seq3|m.65572, cds.M…
17165, cds.Mp_J_27399_c0_seq5|m.40562, cds.Mp_J_32203_c0_seq3|m.85145, cds.Mp_J_23164_c0_seq3|m.25372, cds.Mp_J_6837_c0_seq1|m.2886, cds.Mp_J_31240_c0_seq1|m.70906, cds.Mp_J_7520_c0_seq1|m.3673, cds.Mp_J_33993_c1_seq2|m.131162, cds.Mp_J_27811_c0_seq6|m.43325, cds.Mp_J_34778_c0_seq7|m.184254, cds.Mp_J_24188_c0_seq1|m.28486, cds.Mp_J_70881_c0_seq1|m.301684, cds.Mp_J_27742_c0_seq2|m.42765, cds.Mp_J_…
cds.Mp_J_34161_c0_seq1|m.137319, cds.Mp_J_39904_c0_seq1|m.289329, cds.Mp_J_40630_c0_seq1|m.289818, cds.Mp_J_10728_c0_seq1|m.8242, cds.Mp_J_23164_c0_seq3|m.25372, cds.Mp_J_15285_c0_seq1|m.11702, cds.Mp_J_10590_c0_seq1|m.8128, cds.Mp_J_27860_c1_seq2|m.43629, cds.Mp_J_31240_c0_seq1|m.70906, cds.Mp_J_33993_c1_seq2|m.131162, cds.Mp_J_8223_c0_seq1|m.4714, cds.Mp_J_27811_c0_seq6|m.43325, cds.Mp_J_34778_…
ds.Mp_J_15669_c0_seq1|m.12006, cds.Mp_J_33628_c0_seq1|m.116556, cds.Mp_J_24992_c0_seq1|m.31353, cds.Mp_J_30289_c0_seq1|m.60607, cds.Mp_J_27921_c0_seq2|m.44134, cds.Mp_J_31288_c0_seq1|m.71674, cds.Mp_J_16155_c0_seq1|m.12354, cds.Mp_J_34161_c0_seq1|m.137319, cds.Mp_J_39904_c0_seq1|m.289329, cds.Mp_J_40630_c0_seq1|m.289818, cds.Mp_J_10728_c0_seq1|m.8242, cds.Mp_J_23164_c0_seq3|m.25372, cds.Mp_J_1528…
_c0_seq1|m.9335, cds.Mp_J_23621_c0_seq3|m.26315, cds.Mp_J_6578_c0_seq2|m.2490, cds.Mp_J_13756_c0_seq1|m.10708, cds.Mp_J_18893_c0_seq2|m.17727, cds.Mp_J_32720_c1_seq1|m.94235, cds.Mp_J_18005_c0_seq4|m.15501, cds.Mp_J_60397_c0_seq1|m.297935, cds.Mp_J_40975_c0_seq1|m.290068, cds.Mp_J_28239_c0_seq1|m.46170, cds.Mp_J_67894_c0_seq1|m.300656, cds.Mp_J_40429_c0_seq1|m.289693, cds.Mp_J_39423_c0_seq1|m.289…
cds.Mp_J_19073_c0_seq1|m.18229, cds.Mp_J_7518_c0_seq1|m.3669, cds.Mp_J_16155_c0_seq1|m.12354, cds.Mp_J_34161_c0_seq1|m.137319, cds.Mp_J_19963_c0_seq1|m.20274, cds.Mp_J_39904_c0_seq1|m.289329, cds.Mp_J_31555_c0_seq9|m.75603, cds.Mp_J_18650_c0_seq2|m.17165, cds.Mp_J_10728_c0_seq1|m.8242, cds.Mp_J_11100_c0_seq1|m.8612, cds.Mp_J_23164_c0_seq3|m.25372, cds.Mp_J_15285_c0_seq1|m.11702, cds.Mp_J_60491_c0…
.12354, cds.Mp_J_34161_c0_seq1|m.137319, cds.Mp_J_21436_c0_seq5|m.23132, cds.Mp_J_35540_c0_seq1|m.285329, cds.Mp_J_60710_c0_seq1|m.298075, cds.Mp_J_34025_c1_seq4|m.132173, cds.Mp_J_30878_c0_seq2|m.66937, cds.Mp_J_29303_c0_seq2|m.52512, cds.Mp_J_27671_c0_seq4|m.42390, cds.Mp_J_19534_c0_seq1|m.19325, cds.Mp_J_24188_c0_seq1|m.28486, cds.Mp_J_40336_c0_seq1|m.289626, cds.Mp_J_33070_c1_seq7|m.102345, c…
91975, cds.Mp_J_9671_c0_seq2|m.7290, cds.Mp_J_34933_c2_seq1|m.201654, cds.Mp_J_23292_c1_seq2|m.25591, cds.Mp_J_31406_c0_seq2|m.73388, cds.Mp_J_21748_c0_seq4|m.23552, cds.Mp_J_10072_c0_seq1|m.7734, cds.Mp_J_27461_c0_seq2|m.40951, cds.Mp_J_68136_c0_seq1|m.300738, cds.Mp_J_29069_c0_seq2|m.51073, cds.Mp_J_24346_c0_seq1|m.29003, cds.Mp_J_35237_c0_seq9|m.238745, cds.Mp_J_3960_c0_seq2|m.743, cds.Mp_J_20…
q1|m.28486, cds.Mp_J_8569_c1_seq1|m.5373, cds.Mp_J_70881_c0_seq1|m.301684, cds.Mp_J_17116_c1_seq1|m.13671, cds.Mp_J_20002_c0_seq2|m.20361, cds.Mp_J_35587_c0_seq1|m.285384, cds.Mp_J_7998_c0_seq1|m.4349, cds.Mp_J_33080_c0_seq1|m.102458, cds.Mp_J_36877_c0_seq1|m.286656, cds.Mp_J_20421_c0_seq1|m.21418, cds.Mp_J_33622_c1_seq2|m.116469, cds.Mp_J_31961_c0_seq3|m.81537, cds.Mp_J_23672_c0_seq2|m.26496, cd…
c0_seq2|m.29718, cds.Mp_J_45694_c0_seq1|m.292516, cds.Mp_J_52179_c0_seq1|m.294995, cds.Mp_J_34909_c0_seq1|m.199179, cds.Mp_J_15660_c0_seq2|m.12000, cds.Mp_J_40005_c0_seq1|m.289391, cds.Mp_J_8647_c0_seq1|m.5528, cds.Mp_J_20368_c0_seq1|m.21290, cds.Mp_J_33699_c0_seq7|m.118512, cds.Mp_J_11567_c0_seq1|m.9075, cds.Mp_J_32220_c0_seq3|m.85358, cds.Mp_J_31102_c1_seq1|m.69257, cds.Mp_J_9398_c0_seq2|m.6825…
9274_c0_seq1|m.288944, cds.Mp_J_31552_c0_seq9|m.75579, cds.Mp_J_10212_c0_seq2|m.7866, cds.Mp_J_8065_c0_seq1|m.4483, cds.Mp_J_13868_c0_seq1|m.10777, cds.Mp_J_22926_c0_seq2|m.25044, cds.Mp_J_58873_c0_seq1|m.297397, cds.Mp_J_26837_c0_seq1|m.37961, cds.Mp_J_20234_c0_seq2|m.20925, cds.Mp_J_39717_c0_seq1|m.289207, cds.Mp_J_35445_c2_seq1|m.275994, cds.Mp_J_32335_c0_seq7|m.87171, cds.Mp_J_3890_c0_seq1|m.…
46_c1_seq6|m.276160, cds.Mp_J_19396_c0_seq2|m.19015, cds.Mp_J_25354_c0_seq2|m.32729, cds.Mp_J_33367_c0_seq9|m.109904, cds.Mp_J_40777_c0_seq1|m.289911, cds.Mp_J_19339_c0_seq1|m.18890, cds.Mp_J_18619_c0_seq4|m.17086, cds.Mp_J_8818_c0_seq2|m.5843, cds.Mp_J_25801_c0_seq2|m.34481, cds.Mp_J_34323_c0_seq1|m.146030, cds.Mp_J_29731_c0_seq4|m.55415, cds.Mp_J_24624_c0_seq1|m.29930, cds.Mp_J_15705_c0_seq1|m.…
.Mp_O_20312_c0_seq1|m.23583, cds.Mp_O_35976_c0_seq8|m.290734, cds.Mp_O_48712_c0_seq1|m.346115, cds.Mp_O_36285_c2_seq1|m.333584, cds.Mp_O_35673_c1_seq5|m.238397, cds.Mp_O_14846_c0_seq2|m.12289, cds.Mp_O_30805_c0_seq7|m.67812, cds.Mp_O_18646_c0_seq1|m.19037, cds.Mp_O_41604_c0_seq1|m.342307, cds.Mp_O_10310_c0_seq1|m.7654, cds.Mp_O_15693_c0_seq1|m.13236, cds.Mp_O_43913_c0_seq1|m.343783, cds.Mp_O_3320…
72_c0_seq1|m.356456, cds.Mp_O_34518_c0_seq1|m.145751, cds.Mp_O_23581_c1_seq1|m.28114, cds.Mp_O_20998_c2_seq1|m.24622, cds.Mp_O_33309_c1_seq6|m.106324, cds.Mp_O_35244_c0_seq9|m.189053, cds.Mp_O_35766_c0_seq87|m.250756, cds.Mp_O_35110_c0_seq66|m.179518, cds.Mp_O_27486_c0_seq3|m.42452, cds.Mp_O_31286_c0_seq3|m.72576, cds.Mp_O_33535_c0_seq3|m.111709, cds.Mp_O_39142_c0_seq1|m.340321, cds.Mp_O_48399_c0…
p_O_30822_c1_seq4|m.67998, cds.Mp_O_33890_c0_seq9|m.120423, cds.Mp_O_28161_c0_seq1|m.46684, cds.Mp_O_31125_c0_seq2|m.70844, cds.Mp_O_49849_c0_seq1|m.346671, cds.Mp_O_35972_c3_seq8|m.290210, cds.Mp_O_24331_c0_seq3|m.30554, cds.Mp_O_36211_c0_seq7|m.323163, cds.Mp_O_54089_c0_seq1|m.348527, cds.Mp_O_993_c1_seq1|m.464, cds.Mp_O_18345_c0_seq1|m.18286, cds.Mp_O_25301_c0_seq5|m.34961, cds.Mp_O_16988_c0_s…
p_O_10011_c0_seq1|m.7372, cds.Mp_O_29830_c0_seq1|m.58089, cds.Mp_O_31070_c0_seq3|m.70384, cds.Mp_O_72419_c0_seq1|m.356740, cds.Mp_O_21002_c0_seq1|m.24627, cds.Mp_O_9121_c0_seq1|m.6475, cds.Mp_O_24180_c0_seq1|m.29943, cds.Mp_O_20697_c0_seq3|m.24236, cds.Mp_O_25102_c0_seq3|m.34112, cds.Mp_O_28964_c0_seq6|m.51798, cds.Mp_O_33969_c0_seq5|m.123049, cds.Mp_O_18473_c0_seq1|m.18623, cds.Mp_O_25382_c0_seq…
_seq8|m.329333, cds.Mp_O_19929_c0_seq2|m.22492, cds.Mp_O_25217_c0_seq8|m.34583, cds.Mp_O_16689_c0_seq1|m.14330, cds.Mp_O_31670_c0_seq7|m.77058, cds.Mp_O_41706_c0_seq1|m.342397, cds.Mp_O_18882_c0_seq1|m.19692, cds.Mp_O_31998_c0_seq5|m.82074, cds.Mp_O_18908_c0_seq3|m.19770, cds.Mp_O_19356_c0_seq1|m.20928, cds.Mp_O_55682_c0_seq1|m.349218, cds.Mp_O_22002_c0_seq1|m.25857, cds.Mp_O_35911_c1_seq6|m.2761…
cds.Mp_O_17077_c0_seq2|m.15161, cds.Mp_O_27109_c0_seq2|m.41077, cds.Mp_O_37156_c0_seq1|m.338343, cds.Mp_O_720_c0_seq1|m.317, cds.Mp_O_35989_c1_seq2|m.293732, cds.Mp_O_30035_c0_seq7|m.59766, cds.Mp_O_24348_c0_seq1|m.30617, cds.Mp_O_35722_c2_seq1|m.247056, cds.Mp_O_25241_c0_seq4|m.34728, cds.Mp_O_29177_c0_seq3|m.53340, cds.Mp_O_43843_c0_seq1|m.343745, cds.Mp_O_18669_c0_seq1|m.19094, cds.Mp_O_39428_…
18, cds.Mp_O_27986_c0_seq3|m.45448, cds.Mp_O_55665_c0_seq1|m.349212, cds.Mp_O_31143_c0_seq7|m.71116, cds.Mp_O_32617_c0_seq5|m.92644, cds.Mp_O_34854_c0_seq9|m.166134, cds.Mp_O_34168_c0_seq13|m.129846, cds.Mp_O_22154_c0_seq2|m.26086, cds.Mp_O_61699_c0_seq1|m.351924, cds.Mp_O_11204_c0_seq1|m.8589, cds.Mp_O_35148_c0_seq2|m.182402, cds.Mp_O_46321_c0_seq1|m.345005, cds.Mp_O_32830_c1_seq3|m.96335, cds.M…
, cds.Mp_O_19842_c1_seq1|m.22239, cds.Mp_O_13502_c1_seq1|m.10890, cds.Mp_O_39060_c0_seq1|m.340250, cds.Mp_O_29858_c0_seq5|m.58219, cds.Mp_O_15351_c0_seq1|m.12861, cds.Mp_O_36647_c0_seq1|m.337823, cds.Mp_O_28000_c0_seq3|m.45533, cds.Mp_O_40666_c0_seq1|m.341612, cds.Mp_O_33782_c0_seq8|m.117857, cds.Mp_O_36891_c0_seq1|m.338051, cds.Mp_O_35574_c1_seq5|m.228671, cds.Mp_O_8070_c0_seq2|m.5459, cds.Mp_O_…
, cds.Mp_O_30302_c0_seq2|m.62425, cds.Mp_O_35980_c0_seq97|m.291229, cds.Mp_O_28062_c0_seq2|m.46038, cds.Mp_O_49024_c0_seq1|m.346291, cds.Mp_O_41328_c0_seq1|m.342133, cds.Mp_O_72916_c0_seq1|m.356945, cds.Mp_O_31916_c0_seq6|m.80901, cds.Mp_O_18958_c0_seq3|m.19866, cds.Mp_O_24049_c0_seq3|m.29352, cds.Mp_O_24748_c0_seq1|m.32367, cds.Mp_O_30240_c0_seq2|m.61733, cds.Mp_O_22548_c2_seq1|m.26620, cds.Mp_O…
4093_c0_seq1|m.11457, cds.Mp_O_19403_c0_seq3|m.21022, cds.Mp_O_46043_c0_seq1|m.344841, cds.Mp_O_28534_c0_seq2|m.49029, cds.Mp_O_38689_c0_seq1|m.339891, cds.Mp_O_65099_c0_seq1|m.353494, cds.Mp_O_33406_c0_seq1|m.108445, cds.Mp_O_39248_c0_seq1|m.340409, cds.Mp_O_36861_c0_seq1|m.338037, cds.Mp_O_56643_c0_seq1|m.349621, cds.Mp_O_24379_c0_seq8|m.30736, cds.Mp_O_34274_c1_seq8|m.134221, cds.Mp_O_35578_c0…
_O_22394_c2_seq1|m.26447, cds.Mp_O_19490_c0_seq2|m.21228, cds.Mp_O_17640_c0_seq1|m.16419, cds.Mp_O_41634_c0_seq1|m.342332, cds.Mp_O_36033_c0_seq8|m.298941, cds.Mp_O_41017_c0_seq1|m.341907, cds.Mp_O_31996_c0_seq5|m.82025, cds.Mp_O_29264_c0_seq1|m.53816, cds.Mp_O_35654_c0_seq6|m.235957, cds.Mp_O_14563_c0_seq1|m.12031, cds.Mp_O_38817_c0_seq1|m.340002, cds.Mp_O_32847_c0_seq5|m.96703, cds.Mp_O_28028_c…
.353791, cds.Mp_O_17079_c0_seq1|m.15164, cds.Mp_O_32792_c0_seq6|m.95608, cds.Mp_O_17341_c0_seq1|m.15761, cds.Mp_O_34555_c0_seq8|m.147578, cds.Mp_O_28747_c0_seq6|m.50461, cds.Mp_O_29405_c0_seq1|m.54987, cds.Mp_O_72071_c0_seq1|m.356581, cds.Mp_O_18830_c0_seq2|m.19558, cds.Mp_O_20153_c0_seq2|m.23132, cds.Mp_O_61393_c0_seq1|m.351813, cds.Mp_O_34671_c0_seq9|m.153516, cds.Mp_O_33101_c2_seq1|m.101734, c…
6, cds.Mp_O_35534_c1_seq8|m.225638, cds.Mp_O_47818_c0_seq1|m.345704, cds.Mp_O_36155_c0_seq96|m.316146, cds.Mp_O_40338_c0_seq1|m.341350, cds.Mp_O_35274_c1_seq6|m.191025, cds.Mp_O_14403_c0_seq1|m.11845, cds.Mp_O_27615_c1_seq1|m.43124, cds.Mp_O_72593_c0_seq1|m.356815, cds.Mp_O_6082_c0_seq1|m.3640, cds.Mp_O_21155_c0_seq1|m.24818, cds.Mp_O_27003_c0_seq2|m.40516, cds.Mp_O_17032_c0_seq4|m.15043, cds.Mp_…
.Mp_O_28325_c0_seq3|m.47517, cds.Mp_O_36271_c0_seq1|m.332810, cds.Mp_O_46970_c0_seq1|m.345304, cds.Mp_O_18040_c0_seq1|m.17470, cds.Mp_O_10851_c0_seq1|m.8211, cds.Mp_O_52595_c0_seq1|m.347894, cds.Mp_O_35843_c2_seq3|m.264317, cds.Mp_O_47462_c0_seq1|m.345544, cds.Mp_O_39771_c0_seq1|m.340879, cds.Mp_O_26377_c0_seq5|m.38709, cds.Mp_O_7636_c0_seq1|m.5040, cds.Mp_O_36804_c0_seq1|m.337999, cds.Mp_O_32820…
seq2|m.5839, cds.Mp_O_21383_c0_seq1|m.25064, cds.Mp_O_1253_c1_seq1|m.581, cds.Mp_O_27072_c0_seq1|m.40944, cds.Mp_O_29656_c0_seq5|m.57006, cds.Mp_O_10952_c1_seq1|m.8334, cds.Mp_O_29671_c0_seq1|m.57098, cds.Mp_O_12131_c0_seq1|m.9623, cds.Mp_O_24860_c0_seq1|m.32994, cds.Mp_O_35769_c1_seq6|m.251102, cds.Mp_O_18027_c0_seq1|m.17440, cds.Mp_O_29874_c0_seq1|m.58326, cds.Mp_O_39499_c0_seq1|m.340644, cds.M…
2043_c0_seq6|m.83007, cds.Mp_O_51392_c0_seq1|m.347356, cds.Mp_O_36098_c0_seq1|m.308705, cds.Mp_O_79156_c0_seq1|m.359702, cds.Mp_O_25196_c0_seq3|m.34491, cds.Mp_O_65167_c0_seq1|m.353526, cds.Mp_O_36422_c0_seq1|m.337542, cds.Mp_O_31263_c0_seq7|m.72285, cds.Mp_O_67295_c0_seq1|m.354460, cds.Mp_O_35827_c0_seq6|m.261141, cds.Mp_O_21978_c0_seq1|m.25824, cds.Mp_O_73773_c0_seq1|m.357325, cds.Mp_O_68499_c0…
93, cds.Mp_O_13274_c0_seq1|m.10649, cds.Mp_O_58726_c0_seq1|m.350656, cds.Mp_O_30021_c0_seq9|m.59530, cds.Mp_O_28829_c0_seq2|m.51014, cds.Mp_O_33653_c0_seq8|m.114709, cds.Mp_O_17364_c0_seq2|m.15823, cds.Mp_O_19043_c0_seq3|m.20082, cds.Mp_O_16477_c0_seq1|m.14116, cds.Mp_O_18837_c0_seq1|m.19572, cds.Mp_O_26618_c0_seq1|m.39351, cds.Mp_O_30181_c0_seq5|m.61077, cds.Mp_O_33871_c0_seq4|m.120086, cds.Mp_O…
2043_c0_seq6|m.83007, cds.Mp_O_51392_c0_seq1|m.347356, cds.Mp_O_36098_c0_seq1|m.308705, cds.Mp_O_79156_c0_seq1|m.359702, cds.Mp_O_25196_c0_seq3|m.34491, cds.Mp_O_65167_c0_seq1|m.353526, cds.Mp_O_36422_c0_seq1|m.337542, cds.Mp_O_31263_c0_seq7|m.72285, cds.Mp_O_67295_c0_seq1|m.354460, cds.Mp_O_35827_c0_seq6|m.261141, cds.Mp_O_21978_c0_seq1|m.25824, cds.Mp_O_73773_c0_seq1|m.357325, cds.Mp_O_68499_c0…
93, cds.Mp_O_13274_c0_seq1|m.10649, cds.Mp_O_58726_c0_seq1|m.350656, cds.Mp_O_30021_c0_seq9|m.59530, cds.Mp_O_28829_c0_seq2|m.51014, cds.Mp_O_33653_c0_seq8|m.114709, cds.Mp_O_17364_c0_seq2|m.15823, cds.Mp_O_19043_c0_seq3|m.20082, cds.Mp_O_16477_c0_seq1|m.14116, cds.Mp_O_18837_c0_seq1|m.19572, cds.Mp_O_26618_c0_seq1|m.39351, cds.Mp_O_30181_c0_seq5|m.61077, cds.Mp_O_33871_c0_seq4|m.120086, cds.Mp_O…
.Mp_O_27009_c0_seq2|m.40673, cds.Mp_O_3011_c0_seq1|m.1040, cds.Mp_O_40149_c0_seq1|m.341199, cds.Mp_O_30360_c0_seq8|m.63314, cds.Mp_O_34860_c0_seq9|m.166591, cds.Mp_O_49716_c0_seq1|m.346626, cds.Mp_O_24719_c0_seq5|m.32241, cds.Mp_O_30548_c0_seq9|m.65435, cds.Mp_O_61828_c0_seq1|m.351984, cds.Mp_O_35573_c0_seq8|m.228316, cds.Mp_O_972_c1_seq1|m.447, cds.Mp_O_20202_c0_seq1|m.23300, cds.Mp_O_6880_c0_se…
2_c0_seq1|m.343380, cds.Mp_O_29667_c0_seq1|m.57086, cds.Mp_O_8724_c0_seq2|m.6068, cds.Mp_O_38302_c0_seq1|m.339489, cds.Mp_O_32152_c0_seq8|m.84591, cds.Mp_O_30829_c0_seq1|m.68078, cds.Mp_O_66268_c0_seq1|m.354036, cds.Mp_O_18604_c0_seq1|m.18927, cds.Mp_O_31184_c0_seq1|m.71628, cds.Mp_O_18111_c0_seq2|m.17614, cds.Mp_O_28741_c0_seq1|m.50416, cds.Mp_O_25186_c0_seq1|m.34445, cds.Mp_O_17737_c0_seq1|m.16…
eq3|m.42579, cds.Mp_O_40236_c0_seq1|m.341279, cds.Mp_O_33024_c0_seq8|m.99844, cds.Mp_O_14543_c0_seq1|m.12009, cds.Mp_O_15347_c1_seq1|m.12856, cds.Mp_O_28139_c0_seq2|m.46572, cds.Mp_O_34536_c0_seq5|m.146180, cds.Mp_O_33838_c0_seq9|m.119359, cds.Mp_O_12547_c0_seq1|m.9982, cds.Mp_O_19209_c0_seq1|m.20539, cds.Mp_O_32595_c0_seq7|m.92168, cds.Mp_O_908_c0_seq1|m.413, cds.Mp_O_7041_c0_seq1|m.4509, cds.Mp…
|m.177210, cds.Mp_O_33781_c0_seq1|m.117842, cds.Mp_O_63227_c0_seq1|m.352645, cds.Mp_O_26948_c0_seq1|m.40279, cds.Mp_O_33336_c0_seq8|m.106701, cds.Mp_O_31759_c1_seq4|m.78505, cds.Mp_O_71125_c0_seq1|m.356147, cds.Mp_O_24690_c0_seq3|m.32093, cds.Mp_O_37297_c0_seq1|m.338514, cds.Mp_O_24339_c0_seq1|m.30584, cds.Mp_O_27535_c0_seq6|m.42665, cds.Mp_O_35123_c3_seq1|m.181013, cds.Mp_O_22394_c0_seq1|m.26445…
ds.Mp_O_32025_c0_seq9|m.82376, cds.Mp_O_24774_c0_seq5|m.32462, cds.Mp_O_38083_c0_seq1|m.339276, cds.Mp_O_5962_c0_seq1|m.3506, cds.Mp_O_17254_c0_seq1|m.15546, cds.Mp_O_39162_c0_seq1|m.340332, cds.Mp_O_30266_c0_seq9|m.62068, cds.Mp_O_78078_c0_seq1|m.359213, cds.Mp_O_65844_c0_seq1|m.353849, cds.Mp_O_29841_c0_seq4|m.58147, cds.Mp_O_57899_c0_seq1|m.350267, cds.Mp_O_24327_c0_seq2|m.30537, cds.Mp_O_2531…
1, cds.Mp_O_34555_c0_seq8|m.147578, cds.Mp_O_29405_c0_seq1|m.54987, cds.Mp_O_72071_c0_seq1|m.356581, cds.Mp_O_30687_c1_seq1|m.66867, cds.Mp_O_36194_c1_seq9|m.321597, cds.Mp_O_18355_c0_seq2|m.18300, cds.Mp_O_61393_c0_seq1|m.351813, cds.Mp_O_29153_c1_seq6|m.53163, cds.Mp_O_25057_c0_seq6|m.33888, cds.Mp_O_75834_c0_seq1|m.358270, cds.Mp_O_13932_c0_seq1|m.11302, cds.Mp_O_19168_c0_seq1|m.20454, cds.Mp_…
0072, cds.Mp_O_23930_c0_seq1|m.28885, cds.Mp_O_43059_c0_seq1|m.343325, cds.Mp_O_28536_c0_seq3|m.49037, cds.Mp_O_28950_c0_seq4|m.51718, cds.Mp_O_5574_c0_seq1|m.3121, cds.Mp_O_24795_c0_seq2|m.32571, cds.Mp_O_10115_c0_seq2|m.7473, cds.Mp_O_36033_c0_seq8|m.298941, cds.Mp_O_18789_c0_seq2|m.19440, cds.Mp_O_14563_c0_seq1|m.12031, cds.Mp_O_37909_c0_seq1|m.339073, cds.Mp_O_25880_c0_seq3|m.37178, cds.Mp_O_…
0072, cds.Mp_O_23930_c0_seq1|m.28885, cds.Mp_O_43059_c0_seq1|m.343325, cds.Mp_O_28536_c0_seq3|m.49037, cds.Mp_O_28950_c0_seq4|m.51718, cds.Mp_O_5574_c0_seq1|m.3121, cds.Mp_O_24795_c0_seq2|m.32571, cds.Mp_O_10115_c0_seq2|m.7473, cds.Mp_O_36033_c0_seq8|m.298941, cds.Mp_O_18789_c0_seq2|m.19440, cds.Mp_O_14563_c0_seq1|m.12031, cds.Mp_O_37909_c0_seq1|m.339073, cds.Mp_O_25880_c0_seq3|m.37178, cds.Mp_O_…
0072, cds.Mp_O_23930_c0_seq1|m.28885, cds.Mp_O_43059_c0_seq1|m.343325, cds.Mp_O_28536_c0_seq3|m.49037, cds.Mp_O_28950_c0_seq4|m.51718, cds.Mp_O_5574_c0_seq1|m.3121, cds.Mp_O_24795_c0_seq2|m.32571, cds.Mp_O_10115_c0_seq2|m.7473, cds.Mp_O_36033_c0_seq8|m.298941, cds.Mp_O_18789_c0_seq2|m.19440, cds.Mp_O_14563_c0_seq1|m.12031, cds.Mp_O_37909_c0_seq1|m.339073, cds.Mp_O_25880_c0_seq3|m.37178, cds.Mp_O_…
0072, cds.Mp_O_23930_c0_seq1|m.28885, cds.Mp_O_43059_c0_seq1|m.343325, cds.Mp_O_28536_c0_seq3|m.49037, cds.Mp_O_28950_c0_seq4|m.51718, cds.Mp_O_5574_c0_seq1|m.3121, cds.Mp_O_24795_c0_seq2|m.32571, cds.Mp_O_10115_c0_seq2|m.7473, cds.Mp_O_36033_c0_seq8|m.298941, cds.Mp_O_18789_c0_seq2|m.19440, cds.Mp_O_14563_c0_seq1|m.12031, cds.Mp_O_37909_c0_seq1|m.339073, cds.Mp_O_25880_c0_seq3|m.37178, cds.Mp_O_…
0072, cds.Mp_O_23930_c0_seq1|m.28885, cds.Mp_O_43059_c0_seq1|m.343325, cds.Mp_O_28536_c0_seq3|m.49037, cds.Mp_O_28950_c0_seq4|m.51718, cds.Mp_O_5574_c0_seq1|m.3121, cds.Mp_O_24795_c0_seq2|m.32571, cds.Mp_O_10115_c0_seq2|m.7473, cds.Mp_O_36033_c0_seq8|m.298941, cds.Mp_O_18789_c0_seq2|m.19440, cds.Mp_O_14563_c0_seq1|m.12031, cds.Mp_O_37909_c0_seq1|m.339073, cds.Mp_O_25880_c0_seq3|m.37178, cds.Mp_O_…
61, cds.Mp_O_8686_c0_seq1|m.6042, cds.Mp_O_20002_c0_seq1|m.22716, cds.Mp_O_31130_c0_seq2|m.70889, cds.Mp_O_13498_c0_seq2|m.10886, cds.Mp_O_16175_c0_seq2|m.13754, cds.Mp_O_1214_c0_seq1|m.558, cds.Mp_O_39290_c0_seq1|m.340440, cds.Mp_O_10105_c0_seq1|m.7462, cds.Mp_O_35204_c0_seq9|m.187279, cds.Mp_O_57620_c0_seq1|m.350101, cds.Mp_O_31282_c0_seq2|m.72551, cds.Mp_O_53133_c0_seq1|m.348116, cds.Mp_O_4171…
1, cds.Mp_O_25376_c0_seq4|m.35283, cds.Mp_O_24891_c0_seq3|m.33149, cds.Mp_O_35979_c0_seq5|m.290876, cds.Mp_O_10279_c0_seq2|m.7615, cds.Mp_O_21115_c0_seq1|m.24778, cds.Mp_O_36092_c2_seq5|m.307003, cds.Mp_O_73594_c0_seq1|m.357246, cds.Mp_O_61585_c0_seq1|m.351880, cds.Mp_O_26171_c0_seq2|m.38045, cds.Mp_O_16126_c0_seq1|m.13711, cds.Mp_O_19331_c0_seq2|m.20869, cds.Mp_O_19624_c0_seq1|m.21601, cds.Mp_O_…
Mp_O_33637_c0_seq6|m.114338, cds.Mp_O_62437_c0_seq1|m.352240, cds.Mp_O_9357_c0_seq2|m.6723, cds.Mp_O_33977_c0_seq5|m.123098, cds.Mp_O_37666_c0_seq1|m.338833, cds.Mp_O_41980_c0_seq1|m.342564, cds.Mp_O_34256_c1_seq2|m.133847, cds.Mp_O_36228_c1_seq7|m.326950, cds.Mp_O_34476_c1_seq8|m.144486, cds.Mp_O_19092_c0_seq1|m.20246, cds.Mp_O_6742_c0_seq1|m.4266, cds.Mp_O_20006_c0_seq2|m.22727, cds.Mp_O_1400_c…
|m.106888, cds.Mp_O_26648_c0_seq2|m.39461, cds.Mp_O_21963_c0_seq2|m.25814, cds.Mp_O_37769_c0_seq1|m.338939, cds.Mp_O_6585_c0_seq1|m.4112, cds.Mp_O_43638_c0_seq1|m.343641, cds.Mp_O_30262_c0_seq1|m.62036, cds.Mp_O_8887_c1_seq1|m.6227, cds.Mp_O_28385_c0_seq1|m.47825, cds.Mp_O_26399_c0_seq6|m.38760, cds.Mp_O_24959_c0_seq7|m.33479, cds.Mp_O_8323_c0_seq1|m.5680, cds.Mp_O_17378_c0_seq1|m.15847, cds.Mp_O…
, cds.Mp_O_27772_c0_seq4|m.44265, cds.Mp_O_20140_c0_seq3|m.23087, cds.Mp_O_21272_c1_seq1|m.24929, cds.Mp_O_30453_c0_seq1|m.64317, cds.Mp_O_24212_c0_seq3|m.30059, cds.Mp_O_34049_c0_seq1|m.124849, cds.Mp_O_24471_c0_seq2|m.31137, cds.Mp_O_7905_c0_seq2|m.5287, cds.Mp_O_17208_c0_seq1|m.15480, cds.Mp_O_36222_c1_seq99|m.325706, cds.Mp_O_27522_c0_seq1|m.42581, cds.Mp_O_20200_c0_seq1|m.23280, cds.Mp_O_175…
582_c0_seq1|m.353734, cds.Mp_O_33616_c0_seq7|m.113664, cds.Mp_O_22852_c0_seq1|m.27108, cds.Mp_O_25221_c0_seq2|m.34598, cds.Mp_O_66132_c0_seq1|m.353978, cds.Mp_O_19677_c0_seq1|m.21758, cds.Mp_O_28074_c0_seq4|m.46127, cds.Mp_O_36031_c0_seq8|m.298772, cds.Mp_O_25491_c0_seq1|m.35842, cds.Mp_O_19295_c0_seq2|m.20775, cds.Mp_O_25720_c0_seq6|m.36684, cds.Mp_O_14093_c0_seq1|m.11457, cds.Mp_O_19403_c0_seq3…
cds.Mp_O_28741_c0_seq1|m.50416, cds.Mp_O_25186_c0_seq1|m.34445, cds.Mp_O_17737_c0_seq1|m.16706, cds.Mp_O_19189_c0_seq1|m.20493, cds.Mp_O_34293_c0_seq8|m.134833, cds.Mp_O_70457_c0_seq1|m.355851, cds.Mp_O_30485_c0_seq8|m.64794, cds.Mp_O_13953_c0_seq1|m.11330, cds.Mp_O_34016_c1_seq7|m.123836, cds.Mp_O_34797_c0_seq5|m.163224, cds.Mp_O_38459_c0_seq1|m.339634, cds.Mp_O_25145_c0_seq1|m.34251, cds.Mp_O_3…
O_35774_c0_seq5|m.251752, cds.Mp_O_28399_c1_seq3|m.47908, cds.Mp_O_37265_c0_seq1|m.338475, cds.Mp_O_50456_c0_seq1|m.346953, cds.Mp_O_70782_c0_seq1|m.355992, cds.Mp_O_24751_c0_seq1|m.32375, cds.Mp_O_25292_c0_seq3|m.34894, cds.Mp_O_35172_c0_seq8|m.184768, cds.Mp_O_14515_c0_seq1|m.11970, cds.Mp_O_71859_c0_seq1|m.356490, cds.Mp_O_40713_c0_seq1|m.341671, cds.Mp_O_6383_c0_seq1|m.3920, cds.Mp_O_32642_c0…
4227_c0_seq5|m.132658, cds.Mp_O_35930_c0_seq7|m.279178, cds.Mp_O_28830_c0_seq3|m.51019, cds.Mp_O_10570_c0_seq1|m.7940, cds.Mp_O_7329_c0_seq2|m.4769, cds.Mp_O_4334_c0_seq1|m.1902, cds.Mp_O_46374_c0_seq1|m.345029, cds.Mp_O_17948_c0_seq1|m.17232, cds.Mp_O_33233_c0_seq7|m.104489, cds.Mp_O_11300_c0_seq1|m.8697, cds.Mp_O_26947_c0_seq2|m.40274, cds.Mp_O_7713_c0_seq2|m.5108, cds.Mp_O_11594_c0_seq1|m.9033…
4227_c0_seq5|m.132658, cds.Mp_O_35930_c0_seq7|m.279178, cds.Mp_O_28830_c0_seq3|m.51019, cds.Mp_O_10570_c0_seq1|m.7940, cds.Mp_O_7329_c0_seq2|m.4769, cds.Mp_O_4334_c0_seq1|m.1902, cds.Mp_O_46374_c0_seq1|m.345029, cds.Mp_O_17948_c0_seq1|m.17232, cds.Mp_O_33233_c0_seq7|m.104489, cds.Mp_O_11300_c0_seq1|m.8697, cds.Mp_O_26947_c0_seq2|m.40274, cds.Mp_O_7713_c0_seq2|m.5108, cds.Mp_O_11594_c0_seq1|m.9033…
4227_c0_seq5|m.132658, cds.Mp_O_35930_c0_seq7|m.279178, cds.Mp_O_28830_c0_seq3|m.51019, cds.Mp_O_10570_c0_seq1|m.7940, cds.Mp_O_7329_c0_seq2|m.4769, cds.Mp_O_4334_c0_seq1|m.1902, cds.Mp_O_46374_c0_seq1|m.345029, cds.Mp_O_17948_c0_seq1|m.17232, cds.Mp_O_33233_c0_seq7|m.104489, cds.Mp_O_11300_c0_seq1|m.8697, cds.Mp_O_26947_c0_seq2|m.40274, cds.Mp_O_7713_c0_seq2|m.5108, cds.Mp_O_11594_c0_seq1|m.9033…
6171_c0_seq2|m.38045, cds.Mp_O_49349_c0_seq1|m.346440, cds.Mp_O_36510_c0_seq1|m.337669, cds.Mp_O_33018_c0_seq4|m.99722, cds.Mp_O_54623_c0_seq1|m.348745, cds.Mp_O_25281_c1_seq1|m.34829, cds.Mp_O_985_c0_seq1|m.451, cds.Mp_O_33073_c0_seq2|m.101075, cds.Mp_O_19007_c0_seq1|m.19978, cds.Mp_O_33067_c0_seq5|m.100906, cds.Mp_O_25173_c0_seq1|m.34386, cds.Mp_O_17160_c0_seq1|m.15349, cds.Mp_O_27650_c0_seq4|m…
31195_c0_seq2|m.71681, cds.Mp_O_22086_c0_seq1|m.25950, cds.Mp_O_38563_c0_seq1|m.339744, cds.Mp_O_28636_c2_seq4|m.49660, cds.Mp_O_31963_c0_seq3|m.81575, cds.Mp_O_28892_c0_seq1|m.51341, cds.Mp_O_31556_c0_seq7|m.75973, cds.Mp_O_77293_c0_seq1|m.358886, cds.Mp_O_23637_c0_seq1|m.28215, cds.Mp_O_28506_c0_seq1|m.48826, cds.Mp_O_15911_c0_seq1|m.13441, cds.Mp_O_41430_c0_seq1|m.342190, cds.Mp_O_1046_c0_seq1…
4249, cds.Mp_O_31138_c0_seq2|m.71049, cds.Mp_O_66604_c0_seq1|m.354186, cds.Mp_O_71768_c0_seq1|m.356454, cds.Mp_O_29590_c0_seq2|m.56488, cds.Mp_O_10773_c0_seq4|m.8154, cds.Mp_O_27651_c0_seq8|m.43413, cds.Mp_O_33853_c0_seq6|m.119627, cds.Mp_O_13936_c1_seq1|m.11310, cds.Mp_O_35915_c0_seq9|m.276346, cds.Mp_O_24481_c0_seq2|m.31187, cds.Mp_O_20820_c0_seq1|m.24369, cds.Mp_O_57251_c0_seq1|m.349928, cds.M…
33168, cds.Mp_O_76689_c0_seq1|m.358651, cds.Mp_O_985_c0_seq1|m.451, cds.Mp_O_24130_c0_seq3|m.29678, cds.Mp_O_19007_c0_seq1|m.19978, cds.Mp_O_39080_c0_seq1|m.340267, cds.Mp_O_33067_c0_seq5|m.100906, cds.Mp_O_34953_c0_seq74|m.171270, cds.Mp_O_37029_c0_seq1|m.338188, cds.Mp_O_68601_c0_seq1|m.355054, cds.Mp_O_25173_c0_seq1|m.34386, cds.Mp_O_17160_c0_seq1|m.15349, cds.Mp_O_17724_c0_seq1|m.16644, cds.M…
|m.178834, cds.Mp_O_20560_c0_seq1|m.24038, cds.Mp_O_24687_c0_seq4|m.32077, cds.Mp_O_17711_c0_seq1|m.16618, cds.Mp_O_10885_c0_seq1|m.8247, cds.Mp_O_79828_c0_seq1|m.359966, cds.Mp_O_77749_c0_seq1|m.359064, cds.Mp_O_35659_c1_seq4|m.236519, cds.Mp_O_18405_c0_seq1|m.18448, cds.Mp_O_29900_c0_seq3|m.58447, cds.Mp_O_31858_c0_seq5|m.80059, cds.Mp_O_28834_c0_seq6|m.51049, cds.Mp_O_37028_c0_seq1|m.338185, c…
6185_c0_seq96|m.320310, cds.Mp_O_26806_c0_seq1|m.39905, cds.Mp_O_32373_c0_seq9|m.88491, cds.Mp_O_35293_c0_seq8|m.192808, cds.Mp_O_35001_c0_seq3|m.172787, cds.Mp_O_77711_c0_seq1|m.359043, cds.Mp_O_29964_c0_seq1|m.59035, cds.Mp_O_76725_c0_seq1|m.358658, cds.Mp_O_25628_c0_seq1|m.36400, cds.Mp_O_23940_c0_seq1|m.28944, cds.Mp_O_31291_c0_seq3|m.72591, cds.Mp_O_35713_c3_seq8|m.243799, cds.Mp_O_27491_c0_…
2, cds.Mp_O_32888_c0_seq5|m.97448, cds.Mp_O_74928_c0_seq1|m.357862, cds.Mp_O_34560_c0_seq2|m.147812, cds.Mp_O_12473_c1_seq1|m.9908, cds.Mp_O_17786_c0_seq1|m.16820, cds.Mp_O_28225_c0_seq1|m.47033, cds.Mp_O_35672_c2_seq9|m.238113, cds.Mp_O_31249_c0_seq9|m.72157, cds.Mp_O_35975_c1_seq2|m.290705, cds.Mp_O_33702_c0_seq20|m.115525, cds.Mp_O_27712_c0_seq2|m.43797, cds.Mp_O_25041_c0_seq2|m.33801, cds.Mp_…
_O_33871_c0_seq4|m.120086, cds.Mp_O_4580_c0_seq1|m.2199, cds.Mp_O_37892_c0_seq1|m.339064, cds.Mp_O_29927_c0_seq8|m.58628, cds.Mp_O_33247_c1_seq4|m.104905, cds.Mp_O_35640_c0_seq9|m.233510, cds.Mp_O_32201_c0_seq5|m.85615, cds.Mp_O_27965_c0_seq5|m.45341, cds.Mp_O_37747_c0_seq1|m.338907, cds.Mp_O_36041_c1_seq5|m.299544, cds.Mp_O_12278_c0_seq2|m.9744, cds.Mp_O_69144_c0_seq1|m.355296, cds.Mp_O_35079_c1…
O_39112_c0_seq1|m.340285, cds.Mp_O_16060_c0_seq1|m.13653, cds.Mp_O_26954_c0_seq2|m.40293, cds.Mp_O_31237_c0_seq4|m.72054, cds.Mp_O_23718_c0_seq1|m.28304, cds.Mp_O_28965_c0_seq1|m.51800, cds.Mp_O_25536_c0_seq1|m.36078, cds.Mp_O_59319_c0_seq1|m.350889, cds.Mp_O_9237_c0_seq1|m.6584, cds.Mp_O_11750_c0_seq1|m.9198, cds.Mp_O_32089_c0_seq1|m.83563, cds.Mp_O_46831_c0_seq1|m.345230, cds.Mp_O_36103_c0_seq9…
347_c0_seq3|m.38614, cds.Mp_O_56529_c0_seq1|m.349554, cds.Mp_O_33821_c0_seq9|m.118878, cds.Mp_O_9049_c0_seq1|m.6387, cds.Mp_O_26739_c0_seq1|m.39697, cds.Mp_O_29484_c0_seq2|m.55590, cds.Mp_O_21770_c2_seq1|m.25541, cds.Mp_O_58467_c0_seq1|m.350558, cds.Mp_O_49751_c0_seq1|m.346637, cds.Mp_O_29382_c0_seq5|m.54866, cds.Mp_O_30293_c0_seq4|m.62348, cds.Mp_O_69703_c0_seq1|m.355546, cds.Mp_O_79878_c0_seq1|…
cds.Mp_O_43501_c0_seq1|m.343561, cds.Mp_O_30506_c0_seq5|m.64974, cds.Mp_O_17956_c0_seq1|m.17251, cds.Mp_O_38404_c0_seq1|m.339595, cds.Mp_O_33282_c0_seq6|m.105606, cds.Mp_O_18369_c0_seq3|m.18344, cds.Mp_O_34581_c1_seq9|m.148696, cds.Mp_O_9629_c0_seq2|m.7000, cds.Mp_O_54052_c0_seq1|m.348503, cds.Mp_O_79945_c0_seq1|m.360037, cds.Mp_O_33369_c0_seq2|m.107503, cds.Mp_O_29096_c0_seq3|m.52654, cds.Mp_O_1…
_seq1|m.10373, cds.Mp_O_33117_c1_seq9|m.102237, cds.Mp_O_33361_c0_seq3|m.107295, cds.Mp_O_17145_c0_seq2|m.15304, cds.Mp_O_31601_c0_seq5|m.76483, cds.Mp_O_34848_c0_seq9|m.165821, cds.Mp_O_23939_c0_seq1|m.28940, cds.Mp_O_32016_c0_seq8|m.82237, cds.Mp_O_20298_c0_seq1|m.23516, cds.Mp_O_72806_c0_seq1|m.356893, cds.Mp_O_17063_c0_seq1|m.15125, cds.Mp_O_4953_c0_seq1|m.2547, cds.Mp_O_25691_c0_seq2|m.36583…
1|m.21888, cds.Mp_O_30645_c0_seq1|m.66504, cds.Mp_O_17526_c0_seq1|m.16163, cds.Mp_O_74487_c0_seq1|m.357627, cds.Mp_O_28620_c0_seq8|m.49575, cds.Mp_O_23352_c1_seq1|m.27810, cds.Mp_O_22918_c0_seq2|m.27223, cds.Mp_O_80160_c0_seq1|m.360126, cds.Mp_O_19070_c0_seq1|m.20204, cds.Mp_O_35384_c0_seq9|m.202430, cds.Mp_O_24724_c0_seq2|m.32260, cds.Mp_O_15713_c0_seq2|m.13262, cds.Mp_O_3758_c0_seq1|m.1405, cds…
23090, cds.Mp_O_41944_c0_seq1|m.342534, cds.Mp_O_28128_c0_seq5|m.46506, cds.Mp_O_8279_c0_seq1|m.5637, cds.Mp_O_16996_c0_seq1|m.14939, cds.Mp_O_31856_c0_seq3|m.80015, cds.Mp_O_50007_c0_seq1|m.346747, cds.Mp_O_28011_c0_seq2|m.45569, cds.Mp_O_9449_c0_seq1|m.6841, cds.Mp_O_28219_c0_seq2|m.47004, cds.Mp_O_78296_c0_seq1|m.359310, cds.Mp_O_24687_c0_seq4|m.32077, cds.Mp_O_10885_c0_seq1|m.8247, cds.Mp_O_6…
|m.35323, cds.Mp_O_25305_c0_seq3|m.34974, cds.Mp_O_31355_c0_seq6|m.73010, cds.Mp_O_47929_c0_seq1|m.345771, cds.Mp_O_32513_c0_seq3|m.90595, cds.Mp_O_32300_c0_seq1|m.87338, cds.Mp_O_28091_c0_seq3|m.46240, cds.Mp_O_24448_c0_seq1|m.31010, cds.Mp_O_17600_c0_seq1|m.16320, cds.Mp_O_33270_c0_seq5|m.105376, cds.Mp_O_38770_c0_seq1|m.339947, cds.Mp_O_8948_c0_seq2|m.6266, cds.Mp_O_14341_c0_seq2|m.11765, cds.…
|m.11765, cds.Mp_O_29730_c0_seq1|m.57463, cds.Mp_O_29260_c0_seq4|m.53799, cds.Mp_O_8698_c0_seq1|m.6047, cds.Mp_O_36243_c0_seq9|m.329302, cds.Mp_O_4312_c0_seq1|m.1891, cds.Mp_O_31718_c0_seq5|m.77832, cds.Mp_O_24263_c0_seq2|m.30244, cds.Mp_O_28075_c0_seq1|m.46132, cds.Mp_O_35710_c0_seq9|m.243207, cds.Mp_O_26263_c0_seq9|m.38372, cds.Mp_O_25133_c0_seq4|m.34230, cds.Mp_O_43407_c0_seq1|m.343515, cds.Mp…
|m.11765, cds.Mp_O_29730_c0_seq1|m.57463, cds.Mp_O_29260_c0_seq4|m.53799, cds.Mp_O_8698_c0_seq1|m.6047, cds.Mp_O_36243_c0_seq9|m.329302, cds.Mp_O_4312_c0_seq1|m.1891, cds.Mp_O_31718_c0_seq5|m.77832, cds.Mp_O_24263_c0_seq2|m.30244, cds.Mp_O_28075_c0_seq1|m.46132, cds.Mp_O_35710_c0_seq9|m.243207, cds.Mp_O_26263_c0_seq9|m.38372, cds.Mp_O_25133_c0_seq4|m.34230, cds.Mp_O_43407_c0_seq1|m.343515, cds.Mp…
|m.11765, cds.Mp_O_29730_c0_seq1|m.57463, cds.Mp_O_29260_c0_seq4|m.53799, cds.Mp_O_8698_c0_seq1|m.6047, cds.Mp_O_36243_c0_seq9|m.329302, cds.Mp_O_4312_c0_seq1|m.1891, cds.Mp_O_31718_c0_seq5|m.77832, cds.Mp_O_24263_c0_seq2|m.30244, cds.Mp_O_28075_c0_seq1|m.46132, cds.Mp_O_35710_c0_seq9|m.243207, cds.Mp_O_26263_c0_seq9|m.38372, cds.Mp_O_25133_c0_seq4|m.34230, cds.Mp_O_43407_c0_seq1|m.343515, cds.Mp…
|m.11765, cds.Mp_O_29730_c0_seq1|m.57463, cds.Mp_O_29260_c0_seq4|m.53799, cds.Mp_O_8698_c0_seq1|m.6047, cds.Mp_O_36243_c0_seq9|m.329302, cds.Mp_O_4312_c0_seq1|m.1891, cds.Mp_O_31718_c0_seq5|m.77832, cds.Mp_O_24263_c0_seq2|m.30244, cds.Mp_O_28075_c0_seq1|m.46132, cds.Mp_O_35710_c0_seq9|m.243207, cds.Mp_O_26263_c0_seq9|m.38372, cds.Mp_O_25133_c0_seq4|m.34230, cds.Mp_O_43407_c0_seq1|m.343515, cds.Mp…
_seq9|m.73629, cds.Mp_O_20345_c0_seq2|m.23674, cds.Mp_O_14468_c0_seq2|m.11905, cds.Mp_O_36257_c1_seq1|m.330815, cds.Mp_O_35636_c5_seq7|m.233201, cds.Mp_O_13425_c0_seq1|m.10810, cds.Mp_O_33441_c0_seq7|m.109692, cds.Mp_O_3455_c0_seq1|m.1147, cds.Mp_O_32614_c0_seq3|m.92625, cds.Mp_O_30383_c0_seq8|m.63569, cds.Mp_O_34381_c0_seq1|m.138015, cds.Mp_O_34602_c0_seq8|m.149158, cds.Mp_O_16267_c0_seq1|m.1383…
i_25393_c0_seq1|m.37690, cds.Rpadi_29139_c0_seq1|m.41260, cds.Rpadi_22535_c0_seq1|m.34865, cds.Rpadi_20921_c0_seq1|m.33233, cds.Rpadi_234_c0_seq1|m.85, cds.Rpadi_31730_c0_seq1|m.43632, cds.Rpadi_12553_c0_seq1|m.21990, cds.Rpadi_22152_c0_seq1|m.34447, cds.Rpadi_19126_c0_seq1|m.31413, cds.Rpadi_14578_c0_seq1|m.26364, cds.Rpadi_13514_c0_seq1|m.25007, cds.Rpadi_10244_c0_seq1|m.14595, cds.Rpadi_10244_…
padi_30346_c0_seq1|m.42365, cds.Rpadi_12405_c0_seq2|m.21321, cds.Rpadi_10350_c0_seq1|m.14803, cds.Rpadi_31320_c0_seq1|m.43252, cds.Rpadi_13666_c0_seq1|m.25213, cds.Rpadi_3065_c0_seq1|m.3141, cds.Rpadi_30082_c0_seq1|m.42154, cds.Rpadi_14055_c0_seq1|m.25748, cds.Rpadi_28141_c0_seq1|m.40355, cds.Rpadi_3416_c0_seq2|m.3781, cds.Rpadi_13067_c0_seq1|m.24367, cds.Rpadi_225_c0_seq1|m.81, cds.Rpadi_18306_c…
4966_c0_seq1|m.6291, cds.Rpadi_10734_c0_seq4|m.15889, cds.Rpadi_10734_c0_seq4|m.15888, cds.Rpadi_6907_c0_seq1|m.8481, cds.Rpadi_6907_c0_seq1|m.8480, cds.Rpadi_31275_c0_seq1|m.43213, cds.Rpadi_5385_c0_seq1|m.6738, cds.Rpadi_8234_c0_seq1|m.10765, cds.Rpadi_12698_c0_seq2|m.23056, cds.Rpadi_2561_c0_seq2|m.2246, cds.Rpadi_22603_c0_seq1|m.34933, cds.Rpadi_16829_c0_seq1|m.28937, cds.Rpadi_26812_c0_seq1|…
padi_27812_c0_seq1|m.40068, cds.Rpadi_11633_c0_seq1|m.18376, cds.Rpadi_15653_c0_seq1|m.27617, cds.Rpadi_9059_c0_seq2|m.12546, cds.Rpadi_13931_c0_seq1|m.25580, cds.Rpadi_12642_c0_seq5|m.22607, cds.Rpadi_30180_c0_seq1|m.42240, cds.Rpadi_13035_c0_seq1|m.24314, cds.Rpadi_6492_c0_seq1|m.7978, cds.Rpadi_18488_c0_seq1|m.30730, cds.Rpadi_5840_c0_seq1|m.7237, cds.Rpadi_11448_c0_seq2|m.17723, cds.Rpadi_162…
31799_c0_seq1|m.43692, cds.Rpadi_25397_c0_seq1|m.37696, cds.Rpadi_24582_c0_seq1|m.36937, cds.Rpadi_13100_c0_seq1|m.24419, cds.Rpadi_12202_c0_seq6|m.20396, cds.Rpadi_16918_c0_seq1|m.29031, cds.Rpadi_8321_c0_seq1|m.10957, cds.Rpadi_22539_c0_seq1|m.34868, cds.Rpadi_8809_c0_seq1|m.12107, cds.Rpadi_3763_c0_seq1|m.4446, cds.Rpadi_3312_c0_seq1|m.3551, cds.Rpadi_400_c0_seq1|m.192, cds.Rpadi_13518_c0_seq1…
c0_seq1|m.26540, cds.Rpadi_24488_c0_seq1|m.36841, cds.Rpadi_2347_c0_seq1|m.1993, cds.Rpadi_23756_c0_seq1|m.36090, cds.Rpadi_12300_c0_seq1|m.20834, cds.Rpadi_21608_c0_seq1|m.33907, cds.Rpadi_24153_c0_seq1|m.36498, cds.Rpadi_30086_c0_seq1|m.42159, cds.Rpadi_19770_c0_seq1|m.32054, cds.Rpadi_22971_c0_seq1|m.35308, cds.Rpadi_3668_c0_seq1|m.4267, cds.Rpadi_4555_c0_seq1|m.5662, cds.Rpadi_18407_c0_seq1|m…
41911, cds.Rpadi_12079_c0_seq2|m.19875, cds.Rpadi_11437_c0_seq1|m.17678, cds.Rpadi_12752_c0_seq1|m.23324, cds.Rpadi_4132_c0_seq1|m.5035, cds.Rpadi_23352_c0_seq1|m.35678, cds.Rpadi_29535_c0_seq1|m.41653, cds.Rpadi_14717_c0_seq1|m.26547, cds.Rpadi_9167_c0_seq1|m.12697, cds.Rpadi_15886_c0_seq1|m.27877, cds.Rpadi_12998_c0_seq1|m.24259, cds.Rpadi_30089_c0_seq1|m.42162, cds.Rpadi_9609_c0_seq1|m.13470, …
|m.22277, cds.Rpadi_11937_c0_seq1|m.19402, cds.Rpadi_21045_c0_seq1|m.33352, cds.Rpadi_8746_c0_seq1|m.11979, cds.Rpadi_15080_c0_seq1|m.26992, cds.Rpadi_18354_c0_seq1|m.30597, cds.Rpadi_12371_c0_seq1|m.21196, cds.Rpadi_10243_c2_seq1|m.14593, cds.Rpadi_14415_c0_seq1|m.26183, cds.Rpadi_11181_c0_seq1|m.17032, cds.Rpadi_4257_c0_seq1|m.5208, cds.Rpadi_11270_c0_seq1|m.17262, cds.Rpadi_9189_c0_seq1|m.1274…
|m.32862, cds.Rpadi_12344_c1_seq1|m.21044, cds.Rpadi_8081_c0_seq2|m.10386, cds.Rpadi_2409_c1_seq1|m.2058, cds.Rpadi_12161_c0_seq1|m.20233, cds.Rpadi_12161_c0_seq1|m.20232, cds.Rpadi_13004_c0_seq1|m.24270, cds.Rpadi_13703_c0_seq1|m.25272, cds.Rpadi_23741_c0_seq1|m.36075, cds.Rpadi_30208_c0_seq1|m.42264, cds.Rpadi_14141_c0_seq1|m.25834, cds.Rpadi_8220_c0_seq1|m.10717, cds.Rpadi_23045_c0_seq1|m.3537…
i_12250_c0_seq3|m.20609, cds.Rpadi_24319_c0_seq1|m.36668, cds.Rpadi_13747_c0_seq1|m.25333, cds.Rpadi_22802_c0_seq1|m.35134, cds.Rpadi_22285_c0_seq1|m.34607, cds.Rpadi_21432_c0_seq1|m.33743, cds.Rpadi_27747_c0_seq1|m.40012, cds.Rpadi_23515_c0_seq1|m.35829, cds.Rpadi_7093_c0_seq1|m.8699, cds.Rpadi_12134_c0_seq1|m.20142, cds.Rpadi_23785_c0_seq1|m.36123, cds.Rpadi_12856_c0_seq1|m.24046, cds.Rpadi_131…
189_c0_seq1|m.24534, cds.Rpadi_9250_c0_seq1|m.12837, cds.Rpadi_649_c0_seq1|m.294, cds.Rpadi_9811_c0_seq1|m.13821, cds.Rpadi_14158_c0_seq1|m.25857, cds.Rpadi_13105_c0_seq1|m.24426, cds.Rpadi_27199_c0_seq1|m.39475, cds.Rpadi_6335_c1_seq1|m.7790, cds.Rpadi_8171_c0_seq2|m.10605, cds.Rpadi_3510_c0_seq2|m.3974, cds.Rpadi_32300_c0_seq1|m.44147, cds.Rpadi_18636_c0_seq1|m.30890, cds.Rpadi_17631_c0_seq1|m.…
1, cds.Rpadi_11799_c0_seq1|m.18932, cds.Rpadi_23942_c0_seq1|m.36296, cds.Rpadi_27059_c0_seq1|m.39333, cds.Rpadi_13227_c0_seq1|m.24597, cds.Rpadi_22215_c0_seq1|m.34526, cds.Rpadi_27953_c0_seq1|m.40200, cds.Rpadi_14987_c0_seq1|m.26893, cds.Rpadi_23659_c0_seq1|m.35981, cds.Rpadi_23715_c0_seq1|m.36044, cds.Rpadi_8448_c0_seq1|m.11245, cds.Rpadi_13246_c0_seq1|m.24636, cds.Rpadi_10062_c0_seq1|m.14264, c…
.Rpadi_6073_c0_seq1|m.7476, cds.Rpadi_8526_c0_seq3|m.11403, cds.Rpadi_5932_c0_seq1|m.7345, cds.Rpadi_20354_c0_seq1|m.32666, cds.Rpadi_12871_c0_seq1|m.24074, cds.Rpadi_32010_c0_seq1|m.43878, cds.Rpadi_25678_c0_seq1|m.37985, cds.Rpadi_18289_c0_seq1|m.30523, cds.Rpadi_10176_c0_seq1|m.14467, cds.Rpadi_6865_c0_seq1|m.8424, cds.Rpadi_12271_c0_seq1|m.20682, cds.Rpadi_10057_c0_seq1|m.14253, cds.Rpadi_463…
.Rpadi_27532_c0_seq1|m.39811, cds.Rpadi_17338_c0_seq1|m.29482, cds.Rpadi_14831_c0_seq1|m.26673, cds.Rpadi_5502_c0_seq1|m.6866, cds.Rpadi_11621_c0_seq1|m.18349, cds.Rpadi_12425_c0_seq10|m.21418, cds.Rpadi_8495_c0_seq1|m.11336, cds.Rpadi_22243_c0_seq1|m.34558, cds.Rpadi_11532_c0_seq1|m.17996, cds.Rpadi_31627_c0_seq1|m.43539, cds.Rpadi_31311_c0_seq1|m.43245, cds.Rpadi_22470_c0_seq1|m.34796, cds.Rpad…
|m.32862, cds.Rpadi_12344_c1_seq1|m.21044, cds.Rpadi_8081_c0_seq2|m.10386, cds.Rpadi_2409_c1_seq1|m.2058, cds.Rpadi_12161_c0_seq1|m.20233, cds.Rpadi_12161_c0_seq1|m.20232, cds.Rpadi_13004_c0_seq1|m.24270, cds.Rpadi_13703_c0_seq1|m.25272, cds.Rpadi_23741_c0_seq1|m.36075, cds.Rpadi_30208_c0_seq1|m.42264, cds.Rpadi_14141_c0_seq1|m.25834, cds.Rpadi_8220_c0_seq1|m.10717, cds.Rpadi_23045_c0_seq1|m.3537…
i_12250_c0_seq3|m.20609, cds.Rpadi_24319_c0_seq1|m.36668, cds.Rpadi_13747_c0_seq1|m.25333, cds.Rpadi_22802_c0_seq1|m.35134, cds.Rpadi_22285_c0_seq1|m.34607, cds.Rpadi_21432_c0_seq1|m.33743, cds.Rpadi_27747_c0_seq1|m.40012, cds.Rpadi_23515_c0_seq1|m.35829, cds.Rpadi_7093_c0_seq1|m.8699, cds.Rpadi_12134_c0_seq1|m.20142, cds.Rpadi_23785_c0_seq1|m.36123, cds.Rpadi_12856_c0_seq1|m.24046, cds.Rpadi_131…
189_c0_seq1|m.24534, cds.Rpadi_9250_c0_seq1|m.12837, cds.Rpadi_649_c0_seq1|m.294, cds.Rpadi_9811_c0_seq1|m.13821, cds.Rpadi_14158_c0_seq1|m.25857, cds.Rpadi_13105_c0_seq1|m.24426, cds.Rpadi_27199_c0_seq1|m.39475, cds.Rpadi_6335_c1_seq1|m.7790, cds.Rpadi_8171_c0_seq2|m.10605, cds.Rpadi_3510_c0_seq2|m.3974, cds.Rpadi_32300_c0_seq1|m.44147, cds.Rpadi_18636_c0_seq1|m.30890, cds.Rpadi_17631_c0_seq1|m.…
1, cds.Rpadi_11799_c0_seq1|m.18932, cds.Rpadi_23942_c0_seq1|m.36296, cds.Rpadi_27059_c0_seq1|m.39333, cds.Rpadi_13227_c0_seq1|m.24597, cds.Rpadi_22215_c0_seq1|m.34526, cds.Rpadi_27953_c0_seq1|m.40200, cds.Rpadi_14987_c0_seq1|m.26893, cds.Rpadi_23659_c0_seq1|m.35981, cds.Rpadi_23715_c0_seq1|m.36044, cds.Rpadi_8448_c0_seq1|m.11245, cds.Rpadi_13246_c0_seq1|m.24636, cds.Rpadi_10062_c0_seq1|m.14264, c…
.Rpadi_6073_c0_seq1|m.7476, cds.Rpadi_8526_c0_seq3|m.11403, cds.Rpadi_5932_c0_seq1|m.7345, cds.Rpadi_20354_c0_seq1|m.32666, cds.Rpadi_12871_c0_seq1|m.24074, cds.Rpadi_32010_c0_seq1|m.43878, cds.Rpadi_25678_c0_seq1|m.37985, cds.Rpadi_18289_c0_seq1|m.30523, cds.Rpadi_10176_c0_seq1|m.14467, cds.Rpadi_6865_c0_seq1|m.8424, cds.Rpadi_12271_c0_seq1|m.20682, cds.Rpadi_10057_c0_seq1|m.14253, cds.Rpadi_463…
.Rpadi_27532_c0_seq1|m.39811, cds.Rpadi_17338_c0_seq1|m.29482, cds.Rpadi_14831_c0_seq1|m.26673, cds.Rpadi_5502_c0_seq1|m.6866, cds.Rpadi_11621_c0_seq1|m.18349, cds.Rpadi_12425_c0_seq10|m.21418, cds.Rpadi_8495_c0_seq1|m.11336, cds.Rpadi_22243_c0_seq1|m.34558, cds.Rpadi_11532_c0_seq1|m.17996, cds.Rpadi_31627_c0_seq1|m.43539, cds.Rpadi_31311_c0_seq1|m.43245, cds.Rpadi_22470_c0_seq1|m.34796, cds.Rpad…
_c0_seq1|m.24978, cds.Rpadi_21475_c0_seq1|m.33783, cds.Rpadi_2710_c0_seq2|m.2519, cds.Rpadi_5787_c0_seq1|m.7191, cds.Rpadi_12660_c0_seq10|m.22825, cds.Rpadi_8032_c0_seq2|m.10280, cds.Rpadi_12983_c0_seq1|m.24228, cds.Rpadi_13922_c0_seq1|m.25570, cds.Rpadi_3330_c0_seq1|m.3591, cds.Rpadi_30435_c0_seq1|m.42436, cds.Rpadi_8693_c0_seq1|m.11823, cds.Rpadi_29191_c0_seq1|m.41323, cds.Rpadi_7868_c0_seq1|m.…
0_seq1|m.14590, cds.Rpadi_13696_c0_seq1|m.25263, cds.Rpadi_3502_c0_seq1|m.3959, cds.Rpadi_17988_c0_seq1|m.30221, cds.Rpadi_24203_c0_seq1|m.36542, cds.Rpadi_9692_c1_seq1|m.13612, cds.Rpadi_12870_c0_seq1|m.24072, cds.Rpadi_4642_c0_seq1|m.5790, cds.Rpadi_14446_c0_seq1|m.26216, cds.Rpadi_7602_c0_seq1|m.9337, cds.Rpadi_4025_c0_seq1|m.4873, cds.Rpadi_12649_c0_seq12|m.22701, cds.Rpadi_11537_c0_seq5|m.18…
cds.Rpadi_2071_c0_seq1|m.1682, cds.Rpadi_6440_c0_seq1|m.7912, cds.Rpadi_11703_c1_seq1|m.18584, cds.Rpadi_4944_c0_seq1|m.6260, cds.Rpadi_4834_c0_seq1|m.6080, cds.Rpadi_13392_c0_seq1|m.24843, cds.Rpadi_13124_c0_seq1|m.24442, cds.Rpadi_26635_c0_seq1|m.38921, cds.Rpadi_25903_c0_seq1|m.38177, cds.Rpadi_17780_c0_seq1|m.29989, cds.Rpadi_12396_c0_seq5|m.21274, cds.Rpadi_17650_c0_seq1|m.29848, cds.Rpadi_4…
cds.Rpadi_30115_c0_seq1|m.42186, cds.Rpadi_9196_c0_seq3|m.12755, cds.Rpadi_8185_c0_seq2|m.10629, cds.Rpadi_12344_c1_seq2|m.21051, cds.Rpadi_8834_c0_seq1|m.12154, cds.Rpadi_13335_c0_seq1|m.24755, cds.Rpadi_16992_c0_seq1|m.29106, cds.Rpadi_19786_c0_seq1|m.32070, cds.Rpadi_7332_c1_seq1|m.9019, cds.Rpadi_8667_c0_seq1|m.11749, cds.Rpadi_11539_c0_seq1|m.18024, cds.Rpadi_14879_c0_seq1|m.26736, cds.Rpadi…
0_seq1|m.2897, cds.Rpadi_9882_c0_seq3|m.13945, cds.Rpadi_14113_c0_seq1|m.25810, cds.Rpadi_18429_c0_seq1|m.30667, cds.Rpadi_22213_c0_seq1|m.34524, cds.Rpadi_8119_c0_seq1|m.10485, cds.Rpadi_21816_c0_seq1|m.34112, cds.Rpadi_14985_c0_seq1|m.26892, cds.Rpadi_3234_c0_seq1|m.3403, cds.Rpadi_10643_c0_seq1|m.15617, cds.Rpadi_23293_c0_seq1|m.35619, cds.Rpadi_21444_c0_seq1|m.33756, cds.Rpadi_13244_c0_seq1|m…
m.88, cds.Rpadi_7693_c0_seq3|m.9510, cds.Rpadi_23385_c0_seq1|m.35714, cds.Rpadi_13511_c0_seq1|m.25005, cds.Rpadi_11244_c0_seq2|m.17210, cds.Rpadi_28402_c0_seq1|m.40594, cds.Rpadi_8527_c0_seq1|m.11404, cds.Rpadi_19350_c0_seq1|m.31636, cds.Rpadi_30704_c0_seq1|m.42685, cds.Rpadi_9235_c0_seq1|m.12823, cds.Rpadi_21787_c0_seq1|m.34084, cds.Rpadi_1164_c0_seq1|m.568, cds.Rpadi_10749_c0_seq1|m.15928, cds.…
4287_c0_seq1|m.36634, cds.Rpadi_9108_c1_seq1|m.12612, cds.Rpadi_335_c1_seq1|m.145, cds.Rpadi_25231_c0_seq1|m.37545, cds.Rpadi_3455_c0_seq2|m.3873, cds.Rpadi_12191_c0_seq1|m.20348, cds.Rpadi_1890_c1_seq1|m.1483, cds.Rpadi_15358_c0_seq1|m.27311, cds.Rpadi_13547_c0_seq1|m.25050, cds.Rpadi_19725_c0_seq1|m.32012, cds.Rpadi_10261_c0_seq1|m.14619, cds.Rpadi_16947_c0_seq1|m.29062, cds.Rpadi_11588_c0_seq2…
Rpadi_17364_c0_seq1|m.29520, cds.Rpadi_13459_c0_seq1|m.24940, cds.Rpadi_4875_c0_seq1|m.6149, cds.Rpadi_14390_c0_seq1|m.26153, cds.Rpadi_2863_c0_seq1|m.2790, cds.Rpadi_22676_c0_seq1|m.35011, cds.Rpadi_5577_c1_seq1|m.6943, cds.Rpadi_10431_c0_seq1|m.15032, cds.Rpadi_9568_c0_seq1|m.13384, cds.Rpadi_11982_c0_seq1|m.19533, cds.Rpadi_14088_c0_seq1|m.25785, cds.Rpadi_7464_c0_seq1|m.9185, cds.Rpadi_22188_…
1405_c0_seq2|m.17590, cds.Rpadi_9585_c0_seq1|m.13416, cds.Rpadi_26196_c0_seq1|m.38478, cds.Rpadi_7860_c0_seq1|m.9853, cds.Rpadi_26918_c0_seq1|m.39201, cds.Rpadi_10497_c0_seq6|m.15253, cds.Rpadi_20259_c0_seq1|m.32563, cds.Rpadi_10497_c0_seq6|m.15252, cds.Rpadi_9451_c0_seq2|m.13199, cds.Rpadi_25362_c0_seq1|m.37656, cds.Rpadi_5967_c0_seq1|m.7388, cds.Rpadi_13648_c0_seq1|m.25187, cds.Rpadi_31224_c0_s…
di_15122_c0_seq1|m.27035, cds.Rpadi_32153_c0_seq1|m.44016, cds.Rpadi_21727_c0_seq1|m.34023, cds.Rpadi_3141_c0_seq1|m.3248, cds.Rpadi_29934_c0_seq1|m.42017, cds.Rpadi_23851_c0_seq1|m.36197, cds.Rpadi_9351_c0_seq4|m.13034, cds.Rpadi_2638_c0_seq1|m.2391, cds.Rpadi_10647_c0_seq2|m.15624, cds.Rpadi_14712_c0_seq1|m.26537, cds.Rpadi_20171_c0_seq1|m.32473, cds.Rpadi_9723_c0_seq1|m.13674, cds.Rpadi_31910_…
_c0_seq1|m.38859, cds.Rpadi_8309_c0_seq1|m.10916, cds.Rpadi_11276_c1_seq1|m.17292, cds.Rpadi_24287_c0_seq1|m.36634, cds.Rpadi_9108_c1_seq1|m.12612, cds.Rpadi_335_c1_seq1|m.145, cds.Rpadi_25231_c0_seq1|m.37545, cds.Rpadi_3455_c0_seq2|m.3873, cds.Rpadi_12191_c0_seq1|m.20348, cds.Rpadi_1890_c1_seq1|m.1483, cds.Rpadi_15358_c0_seq1|m.27311, cds.Rpadi_13547_c0_seq1|m.25050, cds.Rpadi_19725_c0_seq1|m.32…
_26033_c0_seq1|m.38319, cds.Rpadi_19637_c0_seq1|m.31922, cds.Rpadi_23467_c0_seq1|m.35780, cds.Rpadi_11118_c1_seq2|m.16858, cds.Rpadi_17364_c0_seq1|m.29520, cds.Rpadi_13459_c0_seq1|m.24940, cds.Rpadi_4875_c0_seq1|m.6149, cds.Rpadi_14390_c0_seq1|m.26153, cds.Rpadi_2863_c0_seq1|m.2790, cds.Rpadi_22676_c0_seq1|m.35011, cds.Rpadi_5577_c1_seq1|m.6943, cds.Rpadi_10431_c0_seq1|m.15032, cds.Rpadi_9568_c0_…
9_c0_seq1|m.39965, cds.Rpadi_4911_c0_seq1|m.6217, cds.Rpadi_10591_c0_seq3|m.15470, cds.Rpadi_4980_c0_seq1|m.6309, cds.Rpadi_24984_c0_seq1|m.37318, cds.Rpadi_12173_c0_seq1|m.20283, cds.Rpadi_11405_c0_seq2|m.17590, cds.Rpadi_9585_c0_seq1|m.13416, cds.Rpadi_26196_c0_seq1|m.38478, cds.Rpadi_7860_c0_seq1|m.9853, cds.Rpadi_26918_c0_seq1|m.39201, cds.Rpadi_10497_c0_seq6|m.15253, cds.Rpadi_20259_c0_seq1|…
81_c0_seq1|m.8575, cds.Rpadi_11154_c0_seq1|m.16951, cds.Rpadi_12433_c0_seq1|m.21455, cds.Rpadi_14005_c0_seq1|m.25681, cds.Rpadi_15408_c0_seq1|m.27357, cds.Rpadi_19582_c0_seq1|m.31876, cds.Rpadi_5364_c0_seq2|m.6718, cds.Rpadi_20041_c0_seq1|m.32356, cds.Rpadi_15122_c0_seq1|m.27035, cds.Rpadi_32153_c0_seq1|m.44016, cds.Rpadi_21727_c0_seq1|m.34023, cds.Rpadi_3141_c0_seq1|m.3248, cds.Rpadi_29934_c0_se…
padi_3712_c0_seq1|m.4341, cds.Rpadi_6484_c0_seq2|m.7967, cds.Rpadi_3561_c0_seq1|m.4077, cds.Rpadi_11646_c0_seq1|m.18413, cds.Rpadi_2132_c0_seq1|m.1738, cds.Rpadi_30613_c0_seq1|m.42596, cds.Rpadi_6223_c0_seq1|m.7645, cds.Rpadi_6292_c0_seq1|m.7739, cds.Rpadi_4543_c0_seq1|m.5641, cds.Rpadi_12192_c0_seq2|m.20351, cds.Rpadi_6737_c0_seq1|m.8279, cds.Rpadi_21793_c0_seq1|m.34092, cds.Rpadi_23245_c0_seq1|…
603_c0_seq1|m.34933, cds.Rpadi_16829_c0_seq1|m.28937, cds.Rpadi_26812_c0_seq1|m.39094, cds.Rpadi_25107_c0_seq1|m.37430, cds.Rpadi_12097_c0_seq2|m.19997, cds.Rpadi_1588_c0_seq1|m.1095, cds.Rpadi_10893_c0_seq1|m.16249, cds.Rpadi_19389_c0_seq1|m.31676, cds.Rpadi_31509_c0_seq1|m.43427, cds.Rpadi_19486_c0_seq1|m.31774, cds.Rpadi_26799_c0_seq1|m.39083, cds.Rpadi_19906_c0_seq1|m.32198, cds.Rpadi_11799_c…
|m.16952, cds.Rpadi_9838_c0_seq1|m.13867, cds.Rpadi_12905_c0_seq1|m.24122, cds.Rpadi_14905_c0_seq1|m.26771, cds.Rpadi_10892_c0_seq2|m.16248, cds.Rpadi_16106_c0_seq1|m.28124, cds.Rpadi_18768_c0_seq1|m.31029, cds.Rpadi_9398_c1_seq1|m.13114, cds.Rpadi_30128_c0_seq1|m.42198, cds.Rpadi_4135_c0_seq1|m.5039, cds.Rpadi_11597_c0_seq2|m.18250, cds.Rpadi_16638_c0_seq1|m.28718, cds.Rpadi_4180_c0_seq1|m.5094,…
_c0_seq1|m.31741, cds.Rpadi_12898_c0_seq1|m.24116, cds.Rpadi_14898_c0_seq1|m.26763, cds.Rpadi_4641_c0_seq1|m.5789, cds.Rpadi_11769_c0_seq1|m.18795, cds.Rpadi_24026_c0_seq1|m.36379, cds.Rpadi_22226_c0_seq1|m.34540, cds.Rpadi_260_c0_seq1|m.98, cds.Rpadi_28115_c0_seq1|m.40334, cds.Rpadi_8459_c0_seq1|m.11266, cds.Rpadi_13257_c0_seq1|m.24656, cds.Rpadi_22453_c0_seq1|m.34778, cds.Rpadi_27394_c0_seq1|m.…
24_c0_seq1|m.40079, cds.Rpadi_28534_c0_seq1|m.40717, cds.Rpadi_4667_c0_seq1|m.5826, cds.Rpadi_11521_c0_seq1|m.17964, cds.Rpadi_30739_c0_seq1|m.42715, cds.Rpadi_22381_c0_seq1|m.34710, cds.Rpadi_24051_c0_seq1|m.36400, cds.Rpadi_21288_c0_seq1|m.33605, cds.Rpadi_30456_c0_seq1|m.42456, cds.Rpadi_12764_c0_seq4|m.23508, cds.Rpadi_13363_c0_seq1|m.24796, cds.Rpadi_4628_c0_seq1|m.5771, cds.Rpadi_8881_c0_se…
cds.Rpadi_11103_c0_seq1|m.16787, cds.Rpadi_20997_c0_seq1|m.33307, cds.Rpadi_8028_c0_seq1|m.10271, cds.Rpadi_29455_c0_seq1|m.41573, cds.Rpadi_9199_c0_seq2|m.12761, cds.Rpadi_9559_c0_seq1|m.13370, cds.Rpadi_8771_c0_seq1|m.12038, cds.Rpadi_19010_c0_seq1|m.31286, cds.Rpadi_13391_c0_seq1|m.24842, cds.Rpadi_13971_c0_seq1|m.25639, cds.Rpadi_22797_c0_seq1|m.35128, cds.Rpadi_12220_c0_seq1|m.20445, cds.Rpa…
adi_16354_c0_seq1|m.28399, cds.Rpadi_14978_c0_seq1|m.26886, cds.Rpadi_11491_c0_seq4|m.17861, cds.Rpadi_24330_c0_seq1|m.36683, cds.Rpadi_16942_c0_seq1|m.29057, cds.Rpadi_7695_c0_seq1|m.9513, cds.Rpadi_6715_c0_seq1|m.8242, cds.Rpadi_3779_c0_seq1|m.4476, cds.Rpadi_26011_c0_seq1|m.38298, cds.Rpadi_10528_c0_seq1|m.15318, cds.Rpadi_8439_c0_seq1|m.11223, cds.Rpadi_10825_c0_seq1|m.16101, cds.Rpadi_21567_…
.Rpadi_21049_c0_seq1|m.33358, cds.Rpadi_17580_c0_seq1|m.29771, cds.Rpadi_6244_c0_seq1|m.7680, cds.Rpadi_8472_c0_seq1|m.11288, cds.Rpadi_3733_c0_seq1|m.4379, cds.Rpadi_8828_c0_seq1|m.12142, cds.Rpadi_27083_c0_seq1|m.39360, cds.Rpadi_11220_c0_seq1|m.17146, cds.Rpadi_17107_c0_seq1|m.29233, cds.Rpadi_15958_c0_seq1|m.27966, cds.Rpadi_25286_c0_seq1|m.37587, cds.Rpadi_17639_c0_seq1|m.29834, cds.Rpadi_12…
di_17575_c0_seq1|m.29767, cds.Rpadi_27523_c0_seq1|m.39800, cds.Rpadi_24730_c0_seq1|m.37074, cds.Rpadi_8486_c0_seq1|m.11323, cds.Rpadi_15381_c0_seq1|m.27335, cds.Rpadi_22461_c0_seq1|m.34786, cds.Rpadi_29826_c0_seq1|m.41918, cds.Rpadi_13570_c0_seq1|m.25073, cds.Rpadi_8074_c0_seq2|m.10372, cds.Rpadi_12113_c0_seq1|m.20066, cds.Rpadi_7369_c0_seq1|m.9069, cds.Rpadi_12585_c0_seq2|m.22099, cds.Rpadi_2441…
cds.Rpadi_14043_c0_seq1|m.25731, cds.Rpadi_26250_c0_seq1|m.38541, cds.Rpadi_14140_c0_seq1|m.25832, cds.Rpadi_7394_c0_seq2|m.9105, cds.Rpadi_15446_c0_seq1|m.27400, cds.Rpadi_18928_c0_seq1|m.31198, cds.Rpadi_12099_c0_seq2|m.20005, cds.Rpadi_11491_c0_seq3|m.17860, cds.Rpadi_26153_c0_seq1|m.38438, cds.Rpadi_19813_c0_seq1|m.32104, cds.Rpadi_1448_c0_seq1|m.909, cds.Rpadi_19117_c0_seq1|m.31405, cds.Rpad…
q1|m.30045, cds.Rpadi_16688_c0_seq1|m.28774, cds.Rpadi_23614_c0_seq1|m.35941, cds.Rpadi_28537_c0_seq1|m.40719, cds.Rpadi_22384_c0_seq1|m.34713, cds.Rpadi_11486_c0_seq3|m.17844, cds.Rpadi_2683_c0_seq1|m.2461, cds.Rpadi_12858_c0_seq1|m.24050, cds.Rpadi_7178_c0_seq1|m.8817, cds.Rpadi_2959_c0_seq1|m.2956, cds.Rpadi_10403_c0_seq1|m.14933, cds.Rpadi_19566_c0_seq1|m.31862, cds.Rpadi_7465_c0_seq1|m.9186,…
