# Supplementary material for: Comparative transcriptomics and proteomics of three different aphid species identifies core and diverse effector sets
Source: BMC Genomics. 2016 Mar 2;17:172. doi: 10.1186/s12864-016-2496-6 (PMC4776380; doi:10.1186/s12864-016-2496-6)
Supplement: Additional file 9: — Putative conserved effectors. List of conserved sequence clusters that contain candidate effectors identified in this study by transcriptomics or proteomics, or previously identified [22, 23, 50]. (XLS 51 kb) [file 12864_2016_2496_MOESM9_ESM.xls]

## Sheet: Putative conserved effector clu
Cluster number	Previosuly identified	Previosuly identifed in Pea aphid saliva (Carolan et al., 2011)	Cluster member(s) found in proteomic data (this study)	sequences in cluster	Putative annotation
5667		ACYPI000986-PA		11	XP_001949532.1| hypothetical protein LOC100159632 A. pisum
378		ACYPI009881-PA	cds.Rpadi_12810_c0_seq1|m.23909 cds.Rpadi_12810_c0_seq3|m.23914 cds.Rpadi_12810_c1_seq6|m.23930 cds.Mp_J_35262_c1_seq9|m.244946 cds.Rpadi_12810_c1_seq5|m.23927 cds.Rpadi_12810_c0_seq2|m.23911	38	XP_001943898.1| hypothetical protein LOC100169243 A. pisum
4878	MpCOO2			13	AEP03182.1| C002 Diuraphis noxia
4325	Mp50		cds.Rpadi_1387_c0_seq1|m.828	13	XP_003241827.1| carbonic anhydrase 7-like A. pisum,
214	Mp46		cds.Mp_J_31897_c1_seq2|m.80317	48	NP_001161422.1| phosphatidylethanolamine-binding protein-like precursor A. pisum
3638	Mp41			15	NP_001153530.1| odorant-binding protein 4 precursor A. pisum
1943	Mp38			20	NP_001156142.1| uncharacterized protein LOC100162497 precursor A. pisum
6723	Mp32		cds.Rpadi_13311_c0_seq1|m.24720	10	NP_001233038.1| uncharacterized protein LOC100573843 precursor A. pisum
5508	Mp22			12	NP_001156234.1| uncharacterized protein LOC100166123 precursor A. pisum
4826	Mp2			13	XP_001950898.1| hypothetical protein LOC100160479 A. pisum
14	Mp17	ACYPI002964-PA ACYPI004113-PA ACYPI001599-PA ACYPI004074-PA		184	NP_001156177.1| cuticular protein 34 precursor A. pisum
4881	Mp15	ACYPI001606-PA	cds.Mp_F_32689_c1_seq8|m.77088 cds.Rpadi_9116_c1_seq1|m.12624	13	NP_001155430.1| uncharacterized protein LOC100160301 precursor A. pisum
2077	Mp12			19	XP_001950724.1| protein takeout-like A. pisum
4771	Mp11			13	XP_001951488.1| apolipoprotein D-like A. pisum
4831	Me10/Mp58	ACYPI008224-PA	cds.Mp_O_20647_c0_seq2|m.24172 cds.Mp_F_27611_c0_seq2|m.36563 cds.Mp_J_42613_c0_seq1|m.290974 cds.Rpadi_7122_c0_seq1|m.8736	13	NP_001155747.1| uncharacterized protein LOC100167427 precursor A. pisum
5579		ACYPI45293-PA ACYPI009429-PA		12	XP_003246490.1| hypothetical protein LOC100572399 A. pisum
1234		ACYPI010084-PA		23	XP_001951097.1| epidermal retinol dehydrogenase 2-like isoform 1 A. pisum
2194		ACYPI009886-PA		18	XP_001948653.1| acetylcholinesterase-like A. pisum
3416		ACYPI009786-PA		15	NP_001156306.1| cuticular protein precursor A. pisum
4495		ACYPI009272-PA		13	NP_001155793.1| flavin reductase A. pisum
335		ACYPI008503-PA ACYPI002451-PA ACYPI007782-PA ACYPI003765-PA ACYPI005547-PA		40	XP_001951073.1| uncharacterized protein DDB_G0274915-like A. pisuum
26		ACYPI007757-PA ACYPI002569-PA		139	XP_008187205.1| esterase E4-like A. pisum
6913		ACYPI007532-PA		10	XP_001948991.2| hypothetical protein LOC100166678 A. pisum
28		ACYPI007166-PA		138	XP_003244048.1| heat shock 70 kDa protein cognate 4-like isoform 2 A. pisum
5561		ACYPI006788-PA		12	XP_001949424.1| hypothetical protein LOC100165870 A. pisum
6707		ACYPI006373-PA		10	NP_001155662.1| uncharacterized protein LOC100165421 precursor A. pisum
8101		ACYPI006147-PA		8	NP_001153528.1| odorant-binding protein 2 precursor A. pisum
5551		ACYPI005702-PA		12	XP_001947921.1| protein cereblon homolog A. pisum
3303		ACYPI005411-PA		15	XP_001944803.2| tenascin-X A. pisum
7565		ACYPI004272-PA		9	XP_001951630.1| hypothetical protein LOC100163170 A. pisum
488		ACYPI003921-PA		34	NP_001156153.1| superoxide dismutase Cu-Zn-like precursor A. pisum
4213		ACYPI003917-PA		14	XP_001948456.2| hypothetical protein LOC100162791 A. pisum
3418		ACYPI003268-PA		15	XP_001943881.2| peptidyl-alpha-hydroxyglycine alpha-amidating lyase 2-like A. pisum
6219		ACYPI002876-PA	cds.Rpadi_13012_c0_seq1|m.24280	11	XP_001944294.1| putative defense protein Hdd11-like A. pisum
35		ACYPI002659-PA		128	ABB55878.1| sucrase A. pisum
2935		ACYPI002476-PA		16	EFA06048.1| hypothetical protein TcasGA2_TC008880 Tribolium castaneum
282		ACYPI002333-PA		43	NP_001155418.1| cuticular protein-like precursor A. pisum
450		ACYPI002298-PA	cds.Rpadi_10624_c0_seq1|m.15556	35	XP_003245895.1| trehalase-like isoform 2 A. pisum
4863		ACYPI002002-PA		13	XP_003244494.1| hypothetical protein LOC100160727 isoform 2 A. pisum
4830		ACYPI001719-PA		13	XP_001950374.1| hypothetical protein LOC100160421 A. pisum
5425		ACYPI001579-PA		12	NP_001165856.1| cuticular protein analogous to peritrophins 3-D2 precursor A. pisum
1215		ACYPI001479-PA		23	XP_001948097.2| lipase member H-B-like A. pisum
1144		ACYPI001446-PA		24	XP_001952603.2| hypothetical protein LOC100160121 A. pisum
4770		ACYPI001278-PA		13	XP_003240981.1| hypothetical protein LOC100570172 A. pisum
689		ACYPI001019-PA		30	XP_001948722.2| hypothetical protein LOC100159668 A. pisum
65		ACYPI000817-PA	cds.Mp_O_19881_c0_seq1|m.22352 cds.Mp_J_8662_c0_seq1|m.5544 cds.Mcerasi_31205_c0_seq1|m.34952 cds.Rpadi_26127_c0_seq1|m.38414 cds.Rpadi_10186_c0_seq1|m.14486	89	XP_003247028.1| peroxidase-like A. pisum
3833		ACYPI000636-PA		14	XP_001943456.1| slit homolog 2 protein A. pisum
5293		ACYPI000473-PA		12	NP_001155387.1| uncharacterized protein LOC100159064 precursor A. pisum
2237		ACYPI000376-PA		18	NP_001156454.1| cathepsin F isoform 2 precursor A. pisum
8		ACYPI000288-PA	cds.Mcerasi_43051_c1_seq2|m.153819 cds.Mp_O_35838_c0_seq2|m.264146 cds.Mp_F_36244_c1_seq1|m.154081 cds.Mp_J_34811_c1_seq1|m.189568 cds.Mcerasi_22412_c0_seq1|m.19804 cds.Mp_J_31443_c0_seq2|m.74003 cds.Rpadi_8210_c0_seq1|m.10696 cds.Mcerasi_22436_c0_seq1|m.19860 cds.Rpadi_12382_c0_seq1|m.21226 cds.Mp_O_59167_c0_seq1|m.350816	300	XP_001944712.1| glucose dehydrogenase acceptor-like A. pisum
2848			cds.Rpadi_4933_c0_seq1|m.6246 cds.Rpadi_23304_c0_seq1|m.35629	16	XP_001945732.1| carbonic anhydrase 2-like A. pisum
4189			cds.Rpadi_14494_c0_seq1|m.26264	14	NP_001155577.1| gamma-interferon-inducible lysosomal thiol reductase-like precursor A. pisum
1087			cds.Rpadi_11843_c1_seq1|m.19082 cds.Rpadi_3745_c0_seq1|m.4404 cds.Mp_J_34691_c0_seq5|m.169989 cds.Rpadi_20823_c0_seq1|m.33131 cds.Rpadi_31891_c0_seq1|m.43774	25	XP_001949219.2| hypothetical protein LOC100159010 A. pisum
717			cds.Mp_F_27459_c0_seq1|m.35749	29	XP_003244505.1| chitooligosaccharidolytic beta-N-acetylglucosaminidase-like isoform 2 A. pisum
13				187	XP_001944581.2| serine protease nudel-like A. pisum
49				104	XP_001944205.2| cytochrome P450 4g15 A. pisum
94				76	XP_001945322.1| venom protease-like Acyrthosiphon
171				54	XP_001943158.2| angiotensin-converting enzyme-like A. pisum
172				54	XP_001950555.2| aromatic-L-amino-acid decarboxylase-like A. pisum
177				53	XP_001949485.2| peroxidase-like A. pisum
182				52	XP_003246580.1| putative serine protease K12H4.7-like isoform 2 A. pisum
193				51	XP_001951879.1| hypothetical protein LOC100161729 A. pisum
225				46	XP_001948948.1| peroxidasin-like A. pisum
233				46	XP_001949498.2| embryonic polarity protein dorsal-like A. pisum
239				45	CAA52648.1| carboxylesterase Myzus persicae
250				44	XP_003241200.1| lipase 1-like A. pisum
380				38	XP_003245508.1| hypothetical protein LOC100569092 A. pisum
388				37	XP_001952412.1| hexokinase type 2-like A. pisum
399				37	XP_008184741.1| abnormal wing discs 1 isoform X1 A. pisum
410				36	XP_003243674.1| endochitinase-like A. pisum
476				34	XP_003245860.1| glutamate-gated chloride channel-like A. pisum
482				34	XP_003242912.1| hypothetical protein LOC100166314 isoform 2 A. pisum
580				32	XP_001944473.2| hypothetical protein LOC100164352 A. pisum
584				32	XP_001945337.1| phosphate carrier protein, mitochondrial-like A. pisum
756				28	XP_003245700.1| nucleolysin TIA-1 isoform p40-like isoform 3 A. pisum
819				28	NP_001165724.1| cuticular protein 54 precursor A. pisum
837				27	XP_001946578.2| lysosomal alpha-mannosidase-like A. pisum
872				27	XP_001945817.2| arylsulfatase B-like A. pisum
982				26	XP_001943393.2| hypothetical protein LOC100166399 A. pisum
993				25	NP_001153867.1| cathepsin D A. pisum
996				25	XP_001951294.2| hypothetical protein LOC100164097 isoform 1 A. pisum
1010				25	XP_001952126.1| protein yellow-like A. pisum
1013				25	XP_001942596.2| hypothetical protein LOC100160065 A. pisum
1071				25	XP_003244018.1| poly(rC)-binding protein 3-like isoform 2 A. pisum
1118				24	XP_001949227.1| hypothetical protein LOC100164343 A. pisum
1199				24	AAZ20450.1| RR1 cuticle protein 1 Myzus persicae
1219				23	XP_001952301.1| serine proteinase stubble-like A. pisum
1271				23	XP_001946957.2| arrestin homolog A. pisum
1281				23	XP_001944991.2| WD repeat-containing protein 7 isoform X1 A. pisum
1368				22	XP_001947853.1| serine protease snake-like A. pisum
1373				22	NP_001129370.1| ribosomal protein L7 A. pisum
1531				21	NP_001155734.1| solute carrier family 25 member 35-like A. pisum
1554				21	XP_003245921.1| neurexin-4-like isoform 1 A. pisum
1565				21	XP_001944390.1| hypothetical protein LOC100162050 A. pisum
1577				21	XP_001948873.1| hypothetical protein LOC100159263 A. pisum
1680				21	XP_001947042.2| hypothetical protein LOC100161742 A. pisum
1688				21	XP_001944766.2| hypothetical protein LOC100168453 A. pisum
1814				20	XP_001950683.2| protein takeout-like A. pisum
1928				20	XP_003245854.1| hypothetical protein LOC100166051 isoform 1 A. pisum
1981				19	XP_008185769.1| uncharacterized protein LOC100162252 isoform X2 A. pisum
2019				19	XP_001948595.1| neutral ceramidase-like A. pisum
2064				19	XP_001942509.2| hypothetical protein LOC100165083 A. pisum
2123				19	XP_008179166.1| N-(5-amino-5-carboxypentanoyl)-L-cysteinyl-D-valine synthase-like A. pisum
2161				19	XP_001944114.2| hypothetical protein LOC100168848 isoform 1 A. pisum
2224				18	XP_001952126.1| protein yellow-like A. pisum
2390				18	XP_001945453.1| agrin-like A. pisum
2446				18	XP_001945470.2| hypothetical protein LOC100162732 A. pisum
2451				18	XP_001948545.2| hypothetical protein LOC100162954 A. pisum
2466				17	XP_001948315.1| peroxidase-like A. pisum
2539				17	XP_001946740.1| zinc metalloproteinase nas-13-like A. pisum
2551				17	XP_001950462.2| calumenin-B-like A. pisum
2559				17	XP_001944556.1| hypothetical protein LOC100158740 A. pisum
2573				17	XP_001942936.2| hypothetical protein LOC100159478 A. pisum
2678				17	XP_001946070.2| hypothetical protein LOC100169018 A. pisum
2685				17	XP_001952069.1| voltage-gated potassium channel subunit beta-3-like A. pisum
2812				17	XP_001945233.1| hypothetical protein LOC100166712 A. pisum
2813				17	XP_001950388.1| hypothetical protein LOC100167034 A. pisum
2818				17	XP_001944911.2| hypothetical protein LOC100166244 A. pisum
3166				16	XP_001944930.2| hypothetical protein LOC100167844 A. pisum
3183				16	XP_001943719.2| hypothetical protein LOC100165921 A. pisum
3210				16	XP_003243875.1| hypothetical protein LOC100574147 A. pisum
3366				15	XP_003241387.1| spondin-1 isoform X3 A. pisum
3426				15	XP_003240696.1| acetylcholine receptor subunit alpha-like 1-like A. pisum
3508				15	XP_001951809.1| delta-like protein 1-like A. pisum
3544				15	XP_001942579.2| protein takeout-like A. pisum
3634				15	ADI24740.1| hypothetical protein A. pisum
3681				15	XP_001949726.2| hypothetical protein LOC100161958 A. pisum
3696				15	NP_001165728.1| cuticular protein 72 precursor A. pisum
3817				14	XP_001951225.1| hypothetical protein LOC100166868 A. pisum
3831				14	NP_001165859.1| cuticular protein analogous to peritrophins 3-C precursor A. pisum
4013				14	XP_001945455.1| UNC93-like protein-like A. pisum
4196				14	XP_001947285.2| hypothetical protein LOC100163617 A. pisum
4230				14	XP_001944878.1| hypothetical protein LOC100158946 A. pisum
4238				14	XP_001947660.2| hypothetical protein LOC100161927 A. pisum
4242				14	XP_001948496.1| hypothetical protein LOC100166173 A. pisum
4310				13	XP_001948851.1| hypothetical protein LOC100161568 A. pisum
4320				13	XP_001944076.1| proclotting enzyme-like A. pisum
4330				13	XP_001945864.2| hypothetical protein LOC100167464 A. pisum
4528				13	XP_003245024.1| hypothetical protein LOC100568673 A. pisum
4601				13	XP_001949637.1| keratin, type I cytoskeletal 9 A. pisum
4626				13	XP_001950538.1| hypothetical protein LOC100164203 A. pisum
4627				13	NP_001232955.1| uncharacterized protein LOC100158751 precursor A. pisum
4651				13	NP_001165735.1| RR1 cuticle protein 11 precursor A. pisum
4761				13	ACI30683.1| odorant-binding protein Myzus persicae
4778				13	NP_001165739.1| RR1 cuticle protein 4 A. pisum
4825				13	XP_001945101.1| hypothetical protein LOC100165045 isoform 1 A. pisum
4906				13	NP_001232925.1| uncharacterized protein LOC100160152 A. pisum
4950				12	XP_001944263.2| transmembrane protease serine 9-like isoform 1 A. pisum
4962				12	NP_001280352.1| peptidylglycine alpha-hydroxylating monooxygenase precursor A. pisum
4981				12	NP_001165848.1| yellow-y precursor A. pisum
5031				12	NP_001165858.1| cuticular protein analogous to peritrophins 3-A2 precursor A. pisum
5095				12	XP_008183737.1| 27 kDa hemolymph protein-like A. pisum
5107				12	NP_001165857.1| cuticular protein analogous to peritrophins 3-B precursor A. pisum
5110				12	XP_001951672.1| hypothetical protein LOC100159444 A. pisum
5185				12	XP_001947387.1| phospholipase B1, membrane-associated-like A. pisum
5390				12	XP_003247294.1| hypothetical protein LOC100569955 isoform 2 A. pisum
5433				12	NP_001155692.1| succinate dehydrogenase ubiquinone cytochrome b small subunit, mitochondrial-like A. pisum
5530				12	XP_001945257.2| hypothetical protein LOC100167948 A. pisum
5595				12	XP_001946158.1| hypothetical protein LOC100167306 A. pisum
5684				11	XP_001947745.1| hypothetical protein LOC100167781 A. pisum
5962				11	NP_001156249.1| protein quiver precursor A. pisum
6019				11	NP_001155445.1| uncharacterized protein LOC100160573 precursor A. pisum
6055				11	XP_001950570.1| hypothetical protein LOC100160667 A. pisum
6057				11	NP_001156183.1| uncharacterized protein LOC100164287 precursor A. pisum
6059				11	XP_001943087.1| hypothetical protein LOC100166240 A. pisum
6146				11	NP_001191923.1| uncharacterized protein LOC100161933 precursor A. pisum
6163				11	gi|288558727|ref|NP_001165727.1| cuticular protein 68 precursor A. pisum
6167				11	NP_001162106.1| uncharacterized protein LOC100159005 precursor A. pisum
6170				11	XP_001946685.1| hypothetical protein LOC100159968 A. pisum
6173				11	XP_003240764.1| hypothetical protein LOC100575897 isoform 1 A. pisum
6186				11	NP_001153531.1| odorant-binding protein 5 precursor A. pisum
6225				11	XP_001952534.2| hypothetical protein LOC100158963 A. pisum
6235				11	XP_001948954.1| hypothetical protein LOC100169357 isoform 1 A. pisum
6269				11	XP_003242583.1| hypothetical protein LOC100574878 A. pisum
6276				11	NP_001119650.1| chemosensory protein-like A. pisum
6434				10	P_001950366.1| uncharacterized protein LOC100159662 A. pisum
6677				10	XP_003247439.1| allatostatins-like A. pisum
6718				10	XP_001950838.2| hypothetical protein LOC100168822 A. pisum
6720				10	XP_001948708.1| hypothetical protein LOC100162898 A. pisum
6730				10	XP_003241336.1| hypothetical protein LOC100573990 A. pisum
6778				10	XP_001952334.1| hypothetical protein LOC100160404 A. pisum
6865				10	NP_001155507.1| cuticular protein 58 precursor A. pisum
6908				10	XP_001950336.1| hypothetical protein LOC100164028 isoform 1 A. pisum
6929				10	XP_001952052.2| hypothetical protein LOC100162393 A. pisum
6946				10	NP_001156174.1| leucomyosuppressin-like precursor A. pisum
7121				9	XP_001948884.1| uncharacterized protein DDB_G0283357-like A. pisum
7297				9	XP_001951974.1| hypothetical protein LOC100159688 A. pisum
7298				9	XP_001943439.1| hypothetical protein LOC100163867 A. pisum
7428				9	ACJ64049.1| putative chemosensory protein CSP5 Myzus persicae
7540				9	XP_003247807.1| hypothetical protein LOC100573339 A. pisum
7563				9	XP_001943133.1| hypothetical protein LOC100162787 A. pisum
7574				9	XP_003244645.1| hypothetical protein LOC100575633 A. pisum
7576				9	XP_004457235.1| LOW QUALITY PROTEIN: zonadhesin Dasypus novemcinctus
7577				9	NP_001156673.1| cuticle protein precursor A. pisum
7729				8	XP_001944242.2| hypothetical protein LOC100161410 A. pisum
8151				8	XP_001945529.1| hypothetical protein LOC100167515 A. pisum
8295				7	XP_001943610.2| hypothetical protein LOC100163607 A. pisum
8722				7	XP_001943866.2| hypothetical protein LOC100169242 A. pisum
9641				6	XP_001952145.1| hypothetical protein LOC100169350 A. pisum
