# Supplementary material for: Comparative transcriptomics and proteomics of three different aphid species identifies core and diverse effector sets
Source: BMC Genomics. 2016 Mar 2;17:172. doi: 10.1186/s12864-016-2496-6 (PMC4776380; doi:10.1186/s12864-016-2496-6)
Supplement: Additional file 10: — Clusters. Resulting clusters (one line per cluster) from aphid sequences subjected to MCL clustering analysis (BLAST-MCL-clustering). Another clustering method was used to identify 1:1 orthologues by using reciprocal best BLAST hit analysis of all the datasets, resulting in an RBBH-orthologues network (one line per cluster). Putative pioneer effectors were identified and their sequences are reported. (XLSX 4051 kb) [file 12864_2016_2496_MOESM10_ESM.xlsx]

## Sheet: BLAST_MCL_Clustering
ACYPI008531-PA	ACYPI060418-PA	cds.Mcerasi_11161_c0_seq1|m.6933	cds.Mcerasi_45141_c0_seq3|m.336524	ACYPI45403-PA	ACYPI066973-PA	cds.Mp_O_9909_c0_seq1|m.7290	cds.Mp_F_34571_c0_seq1|m.110434	ACYPI064583-PA	cds.Mp_J_39246_c0_seq1|m.288922	ACYPI071038-PA	cds.Mp_O_35555_c0_seq4|m.227133	cds.Mp_O_34776_c0_seq1|m.162467	cds.Mcerasi_36808_c0_seq1|m.58267	cds.Mp_O_17956_c0_seq1|m.17251	cds.Mcerasi_45135_c2_seq9|m.336178	ACYPI082679-PA	cds.Mp_J_30364_c0_seq2|m.61495	cds.Mp_F_31706_c1_seq3|m.65553	ACYPI53576-PA	ACYPI088277-PA	ACYPI31682-PA	ACYPI009566-PA	ACYPI37333-PA	ACYPI009882-PA	ACYPI062998-PA	ACYPI004026-PA	cds.Mcerasi_23580_c0_seq1|m.21935	ACYPI006204-PA	ACYPI007212-PA	ACYPI084644-PA	ACYPI56855-PA	cds.Mcerasi_44251_c1_seq3|m.235348	cds.Mp_O_47735_c0_seq1|m.345662	cds.Mp_O_39289_c0_seq1|m.340433	ACYPI002208-PA	ACYPI42418-PA	ACYPI009641-PA	ACYPI004548-PA	ACYPI060022-PA	cds.Mp_O_48146_c0_seq1|m.345878	ACYPI089401-PA	cds.Mp_O_18207_c0_seq1|m.17895	cds.Mp_O_20541_c0_seq1|m.24021	cds.Mp_J_27443_c0_seq1|m.40815	cds.Mp_J_29525_c1_seq1|m.53801	ACYPI067348-PA	ACYPI086175-PA	ACYPI004053-PA	ACYPI080572-PA
dbo-PA	dbo-PB	ACYPI000264-PA	cds.Mp_O_16347_c0_seq1|m.13939	cds.Mp_J_37091_c0_seq1|m.286892	cds.Mp_F_27916_c0_seq1|m.38303	cds.Mcerasi_19804_c0_seq1|m.15415	cds.Mp_F_7008_c0_seq1|m.3596	cds.Rpadi_21373_c0_seq1|m.33690	CG15097-PC	cds.Soybean_aphid_18046_c0_seq1|m.28118	KLHL18-PC	KLHL18-PA	kel-PA	KLHL18-PB	ACYPI007299-PA	CG15097-PA	cds.Mp_O_24486_c0_seq2|m.31211	cds.Mp_O_24381_c0_seq3|m.30738	cds.Mp_J_28681_c1_seq1|m.48734	cds.Mp_F_31311_c0_seq3|m.61725	cds.Mp_F_22680_c0_seq1|m.20476	ACYPI005528-PA	cds.Mcerasi_32368_c0_seq2|m.37855	CG17754-PF	CG17754-PD	CG17754-PG	CG17754-PA	CG17754-PC	ACYPI071205-PA	ACYPI089214-PA	ACYPI007284-PA	Keap1-PB	ACYPI005835-PA	Keap1-PC	Keap1-PA	CG17754-PE	ACYPI004452-PA	ACYPI001725-PA	ACYPI000105-PA	ACYPI065155-PA	ACYPI004668-PA	ACYPI072135-PA	ACYPI062445-PA	cds.Rpadi_23189_c0_seq1|m.35524	ACYPI006610-PA	ACYPI008977-PA	ACYPI007088-PA	ACYPI003628-PA	ACYPI000865-PA
CG3281-PA	ACYPI000309-PA	ACYPI006895-PA	ACYPI088572-PA	ACYPI002473-PA	ACYPI002096-PA	ACYPI007403-PA	ACYPI001525-PA	ACYPI007072-PA	ACYPI36797-PA	ACYPI000155-PA	ACYPI087718-PA	ACYPI003914-PA	ACYPI087809-PA	ACYPI088173-PA	ACYPI069358-PA	ACYPI25965-PA	ACYPI001733-PA	ACYPI007855-PA	ACYPI068528-PA	ACYPI001156-PA	ACYPI004834-PA	ACYPI006747-PA	ACYPI53064-PA	ACYPI004310-PA	ACYPI009365-PA	ACYPI27759-PA	ACYPI005718-PA	ACYPI063363-PA	ACYPI001773-PA	ACYPI003040-PA	ACYPI068454-PA	ACYPI082043-PA	ACYPI010184-PA	ACYPI28272-PA	cds.Mcerasi_38750_c0_seq3|m.73688	cds.Mcerasi_37527_c0_seq1|m.63248	ACYPI062528-PA	ACYPI003370-PA	CG2202-PA	ACYPI007562-PA	ACYPI062304-PA	ACYPI064139-PA	cds.Mp_O_35737_c1_seq8|m.247538	ACYPI005857-PA	ACYPI007155-PA	ACYPI006252-PA	ACYPI003505-PA	cds.Mp_F_22618_c0_seq1|m.20287	cds.Mp_J_37676_c0_seq1|m.287497
cds.Mp_O_35988_c1_seq3|m.293680	ACYPI066470-PA	cds.Mp_J_35258_c0_seq8|m.241807	ACYPI082298-PA	cds.Mp_J_34043_c0_seq1|m.132725	cds.Mp_O_35885_c2_seq8|m.271021	cds.Mp_F_35685_c0_seq6|m.137408	cds.Mp_O_35099_c2_seq1|m.178738	cds.Mp_O_35338_c0_seq1|m.196401	ACYPI25228-PA	ACYPI067338-PA	ACYPI089575-PA	cds.Mcerasi_12044_c0_seq1|m.7723	ACYPI064828-PA	ACYPI062011-PA	ACYPI25978-PA	ACYPI064861-PA	ACYPI073114-PA	ACYPI084647-PA	cds.Mcerasi_44983_c0_seq9|m.316485	cds.Mp_O_34926_c0_seq1|m.169482	ACYPI49380-PA	cds.Mp_O_33909_c0_seq2|m.121090	cds.Mcerasi_20424_c0_seq1|m.16288	ACYPI072611-PA	cds.Mcerasi_8156_c0_seq1|m.4257	cds.Mp_J_29954_c0_seq1|m.57725	cds.Mp_F_24180_c0_seq1|m.24755	ACYPI071879-PA	cds.Mp_O_35983_c2_seq9|m.293543	ACYPI25362-PA	ACYPI007285-PA	cds.Mcerasi_45060_c1_seq9|m.328847	cds.Mp_F_33990_c0_seq4|m.98872	cds.Mp_O_42661_c0_seq1|m.343046	ACYPI064490-PA	cds.Mp_J_52103_c0_seq1|m.294973	ACYPI089510-PA	ACYPI064731-PA	ACYPI21395-PA	ACYPI062666-PA	ACYPI071931-PA	ACYPI066299-PA	cds.Mp_O_32998_c0_seq1|m.99320	cds.Mcerasi_38194_c0_seq1|m.68786	ACYPI064420-PA	ACYPI087799-PA	ACYPI002992-PA	ACYPI064538-PA	ACYPI060859-PA
CG17324-PB	Ugt37c1-PA	Ugt36Ba-PB	Ugt36Ba-PA	Ugt36Bc-PC	Ugt36Bc-PB	Ugt36Bc-PA	CG5724-PA	Ugt37b1-PA	CG5999-PB	Ugt37a1-PA	Ugt36Bb-PA	Ugt86Di-PA	ACYPI001680-PA	Ugt35b-PA	Ugt86Dc-PA	cds.Soybean_aphid_7955_c0_seq1|m.16491	cds.Soybean_aphid_5129_c0_seq1|m.7772	cds.Mp_J_25843_c0_seq4|m.34596	cds.Mp_F_38134_c0_seq2|m.246365	cds.Mp_O_32696_c0_seq1|m.93623	cds.Rpadi_12753_c0_seq2|m.23329	cds.Rpadi_10709_c0_seq2|m.15810	cds.Mcerasi_38755_c1_seq1|m.73731	cds.Mcerasi_38369_c0_seq1|m.70383	cds.Rpadi_3103_c0_seq1|m.3198	ACYPI004207-PA	Ugt86Da-PA	cds.Rpadi_2919_c0_seq1|m.2884	CG15661-PB	CG15661-PA	CG31002-PA	Ugt86Dg-PB	ACYPI001628-PA	Ugt35a-PA	CG6475-PD	ACYPI006846-PA	cds.Mp_J_35507_c1_seq6|m.282153	Ugt86De-PA	cds.Mp_F_28424_c0_seq7|m.41238	CG4302-PA	ACYPI003827-PA	CG11289-PB	cds.Mp_F_34841_c1_seq9|m.116126	cds.Mp_O_25034_c0_seq3|m.33773	ACYPI009255-PA	CG10178-PB	CG10178-PA	ACYPI31408-PA	cds.Mcerasi_45153_c1_seq3|m.338512
CG31792-PB	CG31792-PC	CG7627-PB	CG7627-PA	l(2)03659-PB	l(2)03659-PC	CG4562-PC	CG4562-PA	Mrp4-PB	CG31793-PA	CG9270-PC	CG31793-PC	cds.Mp_F_38636_c0_seq7|m.285046	ACYPI005339-PA	ACYPI23911-PA	cds.Mp_F_37944_c0_seq9|m.235193	cds.Mp_O_36083_c0_seq9|m.304142	ACYPI007210-PA	ACYPI004533-PA	ACYPI006442-PA	ACYPI001507-PA	ACYPI008842-PA	ACYPI001390-PA	ACYPI008595-PA	ACYPI002363-PA	CG11897-PA	CG11897-PB	ACYPI006979-PA	ACYPI000359-PA	CG10505-PA	cds.Mp_J_35312_c0_seq9|m.255071	ACYPI004675-PA	CG5789-PB	CG5789-PA	CG4562-PD	CG4562-PB	CG11898-PB	cds.Mp_J_35324_c1_seq9|m.256963	cds.Mp_J_35501_c0_seq7|m.281610	cds.Mcerasi_44430_c0_seq7|m.254011	cds.Mcerasi_44963_c0_seq6|m.314540	ACYPI38602-PA	cds.Mp_F_36853_c2_seq7|m.176851	MRP-PN	MRP-PK	MRP-PM	MRP-PE	MRP-PF	MRP-PJ	MRP-PI
cds.Mp_O_26635_c0_seq5|m.39415	cds.Mp_O_4666_c0_seq1|m.2278	cds.Mp_J_20794_c1_seq1|m.22249	cds.Mp_F_26502_c0_seq6|m.31873	cds.Mp_F_25636_c0_seq5|m.28601	ACYPI070610-PA	ACYPI44081-PA	cds.Mp_F_6942_c0_seq2|m.3495	ACYPI006165-PA	cds.Mcerasi_57796_c0_seq1|m.358027	cds.Mp_J_7613_c0_seq2|m.3799	cds.Mp_J_31839_c0_seq9|m.79293	ACYPI001381-PA	ACYPI39103-PA	ACYPI007873-PA	cds.Mp_O_10475_c0_seq2|m.7839	ACYPI004725-PA	ACYPI071910-PA	cds.Mp_O_17581_c0_seq2|m.16286	cds.Mp_J_6621_c0_seq2|m.2568	ACYPI36596-PA	cds.Mp_F_26805_c0_seq6|m.33304	ACYPI48898-PA	ACYPI009983-PA	cds.Mp_J_48978_c0_seq1|m.293775	cds.Mcerasi_11349_c0_seq1|m.7119	ACYPI23106-PA	ACYPI005691-PA	ACYPI53586-PA	ACYPI086859-PA	ACYPI33061-PA	ACYPI065409-PA	ACYPI22817-PA	cds.Mcerasi_23515_c0_seq1|m.21795	ACYPI42061-PA	ACYPI53585-PA	ACYPI32808-PA	ACYPI005892-PA	cds.Mp_F_48029_c0_seq1|m.305679	cds.Mp_J_43739_c0_seq1|m.291598	ACYPI009421-PA	ACYPI085879-PA	cds.Mcerasi_17759_c0_seq1|m.13421	cds.Mp_O_7110_c0_seq1|m.4575	cds.Mp_O_10229_c0_seq2|m.7570	cds.Mp_J_37657_c0_seq1|m.287477	ACYPI55589-PA	ACYPI005786-PA	ACYPI087851-PA	ACYPI42647-PA
Gld-PA	cds.Mcerasi_43113_c0_seq2|m.155488	cds.Mp_F_36125_c1_seq12|m.150514	cds.Mp_O_28499_c0_seq4|m.48789	cds.Mp_O_28481_c0_seq2|m.48556	cds.Mp_J_34200_c0_seq9|m.138915	cds.Mp_J_25749_c0_seq7|m.34303	cds.Mp_F_36125_c0_seq6|m.150365	ACYPI004741-PA	cds.Mcerasi_38739_c0_seq2|m.73564	cds.Mp_O_18062_c0_seq1|m.17521	cds.Mp_J_29050_c0_seq2|m.50955	cds.Mp_F_29202_c0_seq1|m.45113	ACYPI005141-PA	cds.Mp_O_19555_c0_seq3|m.21401	cds.Mp_O_18036_c0_seq3|m.17459	cds.Mp_J_23709_c0_seq2|m.26679	cds.Mp_F_37567_c0_seq1|m.210806	ACYPI003222-PA	cds.Mp_F_37348_c0_seq2|m.201839	cds.Mp_J_34461_c1_seq1|m.153108	CG9503-PA	CG9514-PA	CG9518-PC	CG9518-PB	CG9518-PA	ACYPI001336-PA	ACYPI002396-PA	cds.Mcerasi_42303_c1_seq2|m.129654	cds.Mcerasi_42303_c0_seq1|m.129645	cds.Mp_F_26925_c0_seq1|m.33771	ACYPI004299-PA	cds.Mp_O_28814_c1_seq1|m.50866	cds.Mp_O_25297_c0_seq2|m.34928	cds.Mp_J_31799_c1_seq1|m.78854	cds.Mp_J_31145_c0_seq1|m.69925	cds.Mp_F_26532_c0_seq3|m.32018	ACYPI067812-PA	ACYPI008680-PA	ACYPI010188-PA	ACYPI004712-PA	cds.Mp_J_10377_c0_seq1|m.7985	cds.Mcerasi_49386_c0_seq1|m.352072	ACYPI005785-PA	ACYPI000437-PA	CG45065-PA	cds.Mcerasi_43922_c1_seq1|m.201047	cds.Mp_J_36004_c0_seq1|m.285836	cds.Mp_J_29257_c0_seq3|m.52269	cds.Mp_J_28514_c0_seq6|m.47828
cds.Mcerasi_11205_c0_seq1|m.7001	ACYPI068630-PA	cds.Mp_F_7596_c0_seq2|m.4476	ACYPI087116-PA	ACYPI086873-PA	ACYPI53099-PA	ACYPI072839-PA	cds.Mp_O_10944_c0_seq1|m.8326	cds.Mp_J_39060_c0_seq1|m.288765	cds.Mp_F_16970_c0_seq1|m.11992	cds.Mp_O_41063_c0_seq1|m.341947	ACYPI073002-PA	cds.Mp_J_54605_c0_seq1|m.295924	ACYPI082646-PA	ACYPI28899-PA	cds.Mcerasi_12532_c1_seq1|m.8211	ACYPI066547-PA	cds.Mcerasi_12892_c0_seq1|m.8568	ACYPI065135-PA	ACYPI067254-PA	ACYPI22700-PA	ACYPI068970-PA	ACYPI088854-PA	ACYPI067160-PA	ACYPI003195-PA	cds.Mp_J_62453_c0_seq1|m.298694	cds.Mcerasi_5608_c0_seq1|m.2046	cds.Mp_J_31277_c0_seq2|m.71509	cds.Mp_O_36298_c2_seq8|m.334509	ACYPI009271-PA	cds.Mcerasi_17535_c0_seq1|m.13196	ACYPI061657-PA	ACYPI062503-PA	ACYPI064457-PA	ACYPI067482-PA	cds.Mp_J_24082_c0_seq1|m.28148	cds.Mp_O_30705_c0_seq4|m.66959	cds.Mp_F_35915_c0_seq6|m.143473	cds.Mp_J_29771_c0_seq3|m.55820	ACYPI55449-PA	cds.Mcerasi_43050_c0_seq5|m.153805	cds.Mcerasi_22467_c0_seq1|m.19915	cds.Mcerasi_13952_c0_seq1|m.9608	ACYPI082645-PA	ACYPI087715-PA	ACYPI41743-PA	ACYPI066992-PA	ACYPI35727-PA	ACYPI072072-PA	ACYPI50286-PA
Cyp6a19-PA	Cyp6a19-PB	Cyp6a23-PA	Cyp6a17-PA	Cyp6a8-PA	Cyp6a18-PB	Cyp6a18-PA	Cyp6a2-PA	Cyp6a13-PA	Cyp6a22-PB	Cyp6a22-PA	Cyp6a21-PA	ACYPI47738-PA	cds.Mp_O_30626_c0_seq3|m.66330	cds.Mp_J_32010_c0_seq7|m.82502	cds.Mcerasi_40851_c0_seq1|m.100081	cds.Mp_O_33371_c0_seq3|m.107529	cds.Mcerasi_39355_c0_seq3|m.79490	cds.Mcerasi_38092_c0_seq1|m.67935	cds.Mp_O_27832_c0_seq7|m.44615	cds.Mp_J_34567_c0_seq99|m.160930	cds.Mp_F_30831_c1_seq6|m.57341	ACYPI003740-PA	cds.Mcerasi_23715_c0_seq1|m.22157	cds.Mp_J_33522_c2_seq9|m.114012	cds.Rpadi_11359_c0_seq1|m.17480	ACYPI002836-PA	cds.Mp_J_8401_c0_seq2|m.5052	cds.Mp_J_7636_c0_seq1|m.3819	cds.Mp_F_32129_c1_seq2|m.70711	cds.Mp_O_33676_c1_seq1|m.114954	ACYPI005084-PA	cds.Mcerasi_36012_c0_seq1|m.53388	ACYPI000619-PA	cds.Mcerasi_42291_c0_seq8|m.129365	cds.Rpadi_10632_c0_seq1|m.15594	ACYPI56606-PA	cds.Rpadi_12803_c0_seq1|m.23777	cds.Mp_J_34820_c1_seq8|m.190202	cds.Rpadi_12803_c1_seq1|m.23778	ACYPI56631-PA	cds.Mp_O_36196_c1_seq8|m.321676	cds.Mp_F_36985_c0_seq9|m.181120	cds.Mp_O_36196_c2_seq9|m.321719	ACYPI004407-PA	cds.Soybean_aphid_7630_c0_seq1|m.15914	cds.Soybean_aphid_7646_c0_seq1|m.15940	ACYPI008843-PA	ACYPI067699-PA	Cyp6d4-PA
cds.Mcerasi_12749_c0_seq1|m.8407	cds.Mcerasi_37879_c0_seq6|m.66135	ACYPI001141-PA	ACYPI071593-PA	ACYPI002319-PA	ACYPI31903-PA	ACYPI083656-PA	ACYPI31875-PA	ACYPI069087-PA	ACYPI061292-PA	ACYPI002055-PA	ACYPI070545-PA	ACYPI37578-PA	ACYPI082206-PA	ACYPI084979-PA	ACYPI006054-PA	ACYPI50892-PA	ACYPI003100-PA	ACYPI45454-PA	cds.Mp_F_47552_c0_seq1|m.305489	ACYPI005430-PA	ACYPI062806-PA	cds.Mp_F_47031_c0_seq1|m.305253	cds.Mcerasi_42705_c0_seq11|m.143234	ACYPI28291-PA	ACYPI39850-PA	ACYPI003399-PA	ACYPI42097-PA	ACYPI001284-PA	ACYPI48238-PA	ACYPI38720-PA	ACYPI38165-PA	ACYPI067949-PA	ACYPI000945-PA	ACYPI24050-PA	ACYPI065748-PA	ACYPI068019-PA	ACYPI30497-PA	ACYPI002887-PA	ACYPI073468-PA	cds.Mp_J_10497_c0_seq1|m.8078	ACYPI005754-PA	ACYPI43342-PA	ACYPI000301-PA	ACYPI28303-PA	cds.Mp_F_30242_c0_seq6|m.52751	ACYPI46098-PA	ACYPI36831-PA	cds.Mp_F_27618_c0_seq5|m.36595	ACYPI065572-PA
cds.Rpadi_7660_c0_seq1|m.9451	cds.Rpadi_11921_c0_seq1|m.19357	cds.Mcerasi_42952_c0_seq2|m.151045	cds.Mcerasi_42952_c1_seq2|m.151055	cds.Mp_O_38083_c0_seq1|m.339276	cds.Mp_J_33857_c1_seq1|m.125726	cds.Mp_F_29626_c0_seq1|m.47787	cds.Soybean_aphid_7616_c0_seq1|m.15876	cds.Mp_O_18502_c0_seq2|m.18688	cds.Mp_J_34149_c0_seq2|m.136933	ACYPI000010-PA	ACYPI000003-PA	cds.Rpadi_8778_c0_seq1|m.12051	cds.Rpadi_8708_c0_seq1|m.11862	cds.Soybean_aphid_8469_c0_seq1|m.17218	cds.Mp_F_17121_c0_seq1|m.12278	cds.Mp_J_28685_c0_seq1|m.48753	cds.Mp_O_14314_c0_seq1|m.11716	cds.Soybean_aphid_6706_c0_seq1|m.11940	cds.Rpadi_7890_c0_seq1|m.9918	cds.Soybean_aphid_6399_c0_seq1|m.10937	cds.Soybean_aphid_6452_c0_seq1|m.11051	cds.Mcerasi_38276_c0_seq1|m.69493	cds.Mp_J_6349_c0_seq1|m.2183	cds.Mp_O_34915_c2_seq3|m.169226	cds.Mp_F_16836_c0_seq3|m.11725	cds.Mcerasi_36558_c1_seq3|m.56642	cds.Rpadi_3406_c0_seq2|m.3746	cds.Rpadi_13198_c0_seq1|m.24544	ACYPI000006-PA	cds.Mcerasi_26244_c0_seq2|m.25263	cds.Rpadi_12713_c0_seq2|m.23129	cds.Rpadi_12713_c0_seq1|m.23127	cds.Rpadi_12709_c0_seq2|m.23105	cds.Rpadi_12709_c0_seq1|m.23103	cds.Mp_J_28722_c0_seq2|m.48952	cds.Mp_F_17814_c0_seq2|m.13575	ACYPI000015-PA	cds.Soybean_aphid_4649_c0_seq1|m.6658	cds.Rpadi_3406_c0_seq1|m.3742	cds.Mp_F_38357_c1_seq9|m.260765	cds.Soybean_aphid_7416_c0_seq1|m.15506	cds.Soybean_aphid_7399_c0_seq1|m.15470	cds.Mcerasi_39530_c0_seq1|m.81584	cds.Rpadi_12727_c0_seq4|m.23216	CtsB1-PA	cds.Soybean_aphid_7090_c0_seq1|m.13407	ACYPI52702-PA	cds.Mcerasi_44998_c1_seq9|m.318200	cds.Soybean_aphid_7090_c0_seq11|m.13428
modSP-PA	ACYPI006569-PA	ACYPI003056-PA	cds.Mcerasi_42963_c0_seq7|m.151244	cds.Mcerasi_44711_c0_seq9|m.285860	cds.Mp_O_34802_c0_seq4|m.163642	cds.Mp_J_34208_c0_seq6|m.139399	ACYPI010037-PA	cds.Mcerasi_21186_c0_seq2|m.17485	ACYPI001814-PA	cds.Mp_F_37472_c0_seq81|m.207300	cds.Mp_J_33927_c0_seq9|m.128681	cds.Mp_O_35046_c0_seq6|m.175419	cds.Mcerasi_34109_c0_seq5|m.45783	ACYPI005983-PA	cds.Mp_O_36151_c0_seq9|m.315017	cds.Rpadi_10753_c0_seq1|m.15937	ACYPI004931-PA	ACYPI33205-PA	ACYPI063380-PA	ACYPI001236-PA	ACYPI35894-PA	cds.Mp_O_24159_c0_seq4|m.29873	ACYPI29093-PA	cds.Mp_J_32478_c0_seq4|m.89633	cds.Mp_O_32544_c0_seq6|m.91137	ACYPI001677-PA	ACYPI002815-PA	ACYPI007698-PA	ACYPI000547-PA	ACYPI48423-PA	ACYPI25955-PA	ACYPI38342-PA	ACYPI44101-PA	ACYPI007964-PA	ACYPI003753-PA	ACYPI32634-PA	cds.Mp_F_36541_c2_seq9|m.163247	cds.Mcerasi_42942_c0_seq5|m.150905	cds.Mp_F_35634_c0_seq9|m.136215	ACYPI083610-PA	ACYPI060818-PA	cds.Mp_J_32478_c1_seq7|m.89650	ACYPI080391-PA	ACYPI000139-PA	ACYPI35893-PA	ACYPI28630-PA	cds.Rpadi_12776_c1_seq1|m.23609	ACYPI48957-PA	cds.Mp_J_35518_c3_seq9|m.283917
ACYPI56617-PA	ACYPI073896-PA	ACYPI005387-PA	ACYPI082492-PA	cds.Soybean_aphid_7319_c0_seq53|m.15141	cds.Soybean_aphid_7319_c0_seq23|m.15072	cds.Soybean_aphid_7319_c0_seq26|m.15079	ACYPI000983-PA	cds.Soybean_aphid_7319_c0_seq31|m.15095	cds.Soybean_aphid_7319_c0_seq63|m.15163	cds.Soybean_aphid_7319_c0_seq50|m.15130	cds.Soybean_aphid_7319_c0_seq28|m.15087	cds.Soybean_aphid_7319_c0_seq41|m.15113	ACYPI56619-PA	cds.Soybean_aphid_7319_c0_seq71|m.15191	cds.Soybean_aphid_7319_c0_seq61|m.15158	cds.Soybean_aphid_7319_c0_seq59|m.15151	ACYPI004943-PA	cds.Soybean_aphid_7319_c0_seq54|m.15144	cds.Soybean_aphid_7319_c0_seq52|m.15138	cds.Soybean_aphid_7319_c0_seq13|m.15050	ACYPI002964-PA	ACYPI004893-PA	cds.Soybean_aphid_7319_c0_seq67|m.15180	ACYPI004810-PA	ACYPI006046-PA	cds.Soybean_aphid_7319_c0_seq44|m.15119	cds.Soybean_aphid_7319_c0_seq4|m.15027	cds.Soybean_aphid_7319_c0_seq38|m.15111	cds.Rpadi_12809_c0_seq17|m.23900	cds.Rpadi_12809_c0_seq13|m.23892	cds.Rpadi_12809_c0_seq10|m.23889	cds.Soybean_aphid_7319_c0_seq15|m.15055	cds.Soybean_aphid_7319_c0_seq68|m.15184	cds.Rpadi_12808_c0_seq24|m.23855	cds.Rpadi_12808_c0_seq22|m.23850	cds.Soybean_aphid_7319_c0_seq36|m.15106	ACYPI26371-PA	cds.Soybean_aphid_7319_c0_seq42|m.15116	cds.Soybean_aphid_7319_c0_seq5|m.15031	Mp17	ACYPI085987-PA	cds.Rpadi_12808_c0_seq17|m.23840	ACYPI081329-PA	ACYPI080929-PA	ACYPI088796-PA	cds.Soybean_aphid_7319_c0_seq10|m.15044	ACYPI081274-PA	cds.Mp_J_34972_c0_seq7|m.206086	cds.Mp_F_36699_c1_seq3|m.169481
ACYPI063394-PA	Dscam1-PAJ	Dscam1-PL	Dscam1-PBW	Dscam1-PBK	Dscam1-PBE	Dscam1-PW	Dscam1-PCD	Dscam1-PO	Dscam1-PR	Dscam1-PX	Dscam2-PI	Dscam2-PL	Dscam2-PQ	Dscam2-PM	Dscam2-PK	Dscam2-PJ	Dscam2-PG	Dscam2-PO	Dscam2-PR	Dscam2-PH	Dscam2-PF	Dscam4-PJ	Dscam4-PI	Dscam4-PH	Dscam4-PE	Dscam4-PD	cds.Mp_O_30258_c0_seq1|m.62013	cds.Mp_J_33620_c0_seq6|m.116339	cds.Mp_F_32133_c0_seq3|m.70750	Dscam1-PBH	Dscam1-PAC	Dscam1-PBF	Dscam1-PG	ACYPI001720-PA	cds.Mp_J_28621_c0_seq2|m.48423	Dscam1-PBT	Dscam1-PI	cds.Mcerasi_43629_c0_seq6|m.183684	Dscam1-PAH	Dscam1-PJ	Dscam1-PAE	Dscam1-PF	Dscam1-PBD	Dscam1-PAB	Dscam1-PAG	Dscam1-PAL	Dscam1-PAZ	Dscam1-PV	Dscam1-PBS
CG9706-PA	CG9706-PB	ACYPI002114-PA	cds.Mp_O_31128_c0_seq2|m.70885	cds.Mp_O_28545_c0_seq2|m.49060	cds.Mp_J_25269_c1_seq1|m.32449	cds.Mp_J_18924_c0_seq2|m.17836	cds.Mp_F_36949_c0_seq1|m.179736	cds.Mcerasi_30488_c0_seq2|m.33111	cds.Rpadi_14741_c0_seq1|m.26577	ACYPI002980-PA	ACYPI003772-PA	ACYPI004685-PA	ACYPI004176-PA	cds.Mp_J_25351_c0_seq1|m.32712	cds.Mp_J_27155_c0_seq1|m.39184	cds.Mp_F_40601_c0_seq1|m.301406	cds.Mcerasi_32193_c0_seq2|m.37386	cds.Mp_O_25199_c0_seq1|m.34531	ACYPI54694-PA	cds.Mcerasi_33600_c1_seq3|m.43246	cds.Mp_F_37034_c0_seq1|m.184082	cds.Mp_O_30337_c0_seq6|m.63070	cds.Mp_F_37111_c0_seq7|m.191618	ACYPI010105-PA	cds.Mp_F_7455_c0_seq1|m.4207	cds.Mp_O_36780_c0_seq1|m.337965	cds.Mp_J_35158_c1_seq9|m.229238	ACYPI010121-PA	cds.Mcerasi_45188_c0_seq26|m.340201	cds.Mp_O_35823_c1_seq4|m.260789	cds.Mp_F_38174_c2_seq9|m.248620	ACYPI006357-PA	cds.Mp_O_35823_c0_seq8|m.260729	cds.Mcerasi_41380_c1_seq9|m.109351	ACYPI008235-PA	ACYPI007554-PA	cds.Mp_J_31783_c0_seq2|m.78592	cds.Mp_F_26767_c0_seq5|m.33039	cds.Mp_F_24370_c0_seq2|m.25252	ACYPI004066-PA	ACYPI008216-PA	cds.Mp_O_26715_c0_seq3|m.39620	ACYPI000653-PA	cds.Mcerasi_30550_c0_seq4|m.33307	ACYPI001261-PA	cds.Mcerasi_33185_c0_seq5|m.41150	ACYPI004438-PA	cds.Mp_O_28968_c0_seq9|m.51818	ACYPI002540-PA
cds.Mp_J_25519_c0_seq4|m.33427	cds.Mp_F_10460_c0_seq2|m.7093	ACYPI55485-PA	cds.Mp_J_17502_c0_seq1|m.14346	cds.Mcerasi_22746_c0_seq1|m.20408	ACYPI061208-PA	ACYPI069495-PA	ACYPI53413-PA	ACYPI47042-PA	ACYPI37895-PA	cds.Mcerasi_16239_c0_seq1|m.11919	ACYPI40704-PA	cds.Mp_F_27275_c0_seq1|m.35044	cds.Mp_F_59059_c0_seq1|m.310243	ACYPI47435-PA	ACYPI083131-PA	ACYPI47330-PA	ACYPI38256-PA	ACYPI48103-PA	ACYPI064042-PA	ACYPI53730-PA	ACYPI43811-PA	ACYPI061864-PA	ACYPI32473-PA	ACYPI33241-PA	ACYPI005753-PA	ACYPI54127-PA	ACYPI51224-PA	ACYPI51176-PA	ACYPI43808-PA	ACYPI071412-PA	ACYPI081507-PA	ACYPI37691-PA	cds.Mp_O_35992_c1_seq4|m.293935	ACYPI33743-PA	cds.Mp_F_31547_c1_seq1|m.63825	cds.Mp_F_17849_c0_seq1|m.13658	ACYPI34852-PA	cds.Mcerasi_42021_c0_seq7|m.122615	ACYPI066513-PA	ACYPI068932-PA	ACYPI23304-PA	ACYPI067990-PA	ACYPI54091-PA	ACYPI30887-PA	ACYPI083987-PA	cds.Mp_O_35169_c0_seq1|m.184097	ACYPI065782-PA	ACYPI46510-PA	cds.Mp_J_34784_c5_seq4|m.185440
cds.Mcerasi_10525_c0_seq1|m.6382	ACYPI26875-PA	ACYPI073137-PA	ACYPI064339-PA	ACYPI36874-PA	cds.Mp_O_3711_c0_seq1|m.1365	cds.Mp_J_21830_c0_seq2|m.23643	cds.Mcerasi_39540_c0_seq2|m.81665	ACYPI080762-PA	ACYPI46174-PA	ACYPI066150-PA	ACYPI064405-PA	ACYPI26876-PA	ACYPI069004-PA	ACYPI38920-PA	ACYPI33794-PA	ACYPI081192-PA	ACYPI084544-PA	ACYPI082137-PA	ACYPI005665-PA	ACYPI20843-PA	ACYPI062401-PA	ACYPI062787-PA	ACYPI003180-PA	ACYPI066273-PA	ACYPI082671-PA	ACYPI071073-PA	ACYPI003985-PA	ACYPI40508-PA	ACYPI40507-PA	ACYPI25966-PA	ACYPI071904-PA	ACYPI085698-PA	cds.Mp_F_25277_c0_seq1|m.27454	ACYPI43098-PA	cds.Mcerasi_16781_c0_seq1|m.12466	ACYPI085564-PA	cds.Mp_F_20911_c1_seq1|m.18090	cds.Mcerasi_27046_c1_seq1|m.26370	cds.Mp_O_50672_c0_seq1|m.347049	cds.Mp_J_16477_c1_seq1|m.12615	ACYPI061350-PA	ACYPI51638-PA	ACYPI53944-PA	ACYPI072254-PA	ACYPI065619-PA	ACYPI068070-PA	ACYPI069166-PA	ACYPI060236-PA	ACYPI48684-PA
dp-PI	dp-PP	dp-PQ	dp-PJ	dp-PR	dp-PT	dp-PU	dp-PAA	dp-PV	dp-PX	dp-PW	dp-PO	dp-PM	dp-PS	dp-PZ	dp-PY	ACYPI060717-PA	cds.Mp_O_34247_c0_seq9|m.133242	cds.Mp_J_33838_c0_seq7|m.125200	cds.Mp_O_35513_c1_seq7|m.222738	cds.Mcerasi_41266_c0_seq6|m.107028	cds.Mp_J_32995_c0_seq9|m.100819	cds.Mp_F_38648_c1_seq8|m.285841	cds.Mcerasi_34573_c0_seq6|m.47193	cds.Mp_F_38648_c0_seq1|m.285799	cds.Mp_F_10141_c0_seq1|m.6872	cds.Mcerasi_36288_c0_seq6|m.54881	cds.Mcerasi_54010_c0_seq1|m.355345	cds.Mp_F_37495_c0_seq2|m.208220	cds.Rpadi_18942_c0_seq1|m.31216	cds.Mp_O_10622_c0_seq2|m.7993	cds.Rpadi_4979_c0_seq1|m.6307	cds.Mp_J_55913_c0_seq1|m.296353	cds.Mp_J_44950_c0_seq1|m.292173	cds.Mp_F_53190_c0_seq1|m.307875	cds.Mp_O_52647_c0_seq1|m.347920	cds.Mp_O_58570_c0_seq1|m.350594	cds.Rpadi_2220_c0_seq1|m.1841	cds.Rpadi_6399_c0_seq1|m.7862	cds.Mp_J_51411_c0_seq1|m.294675	cds.Soybean_aphid_15920_c0_seq1|m.25707	cds.Mp_F_55687_c0_seq1|m.308872	cds.Rpadi_29191_c0_seq1|m.41323	cds.Mcerasi_5507_c0_seq1|m.1943	cds.Mp_F_15071_c1_seq1|m.10023	cds.Mp_O_51232_c0_seq1|m.347266	cds.Mp_O_54623_c0_seq1|m.348745	cds.Mp_O_51918_c0_seq1|m.347585	cds.Soybean_aphid_18248_c0_seq1|m.28320	cds.Mcerasi_70306_c0_seq1|m.367381
CG12531-PA	CG12531-PB	ACYPI009985-PA	cds.Mp_O_10478_c0_seq1|m.7844	cds.Mp_F_19139_c0_seq1|m.15966	cds.Mp_J_30548_c0_seq1|m.63552	cds.Mcerasi_22076_c0_seq1|m.19189	cds.Mcerasi_31756_c0_seq1|m.36268	cds.Mp_O_39564_c0_seq1|m.340712	slif-PB	slif-PC	slif-PA	CG5535-PB	CG5535-PC	CG13248-PA	cds.Mp_F_38615_c1_seq6|m.283563	cds.Mp_J_35451_c0_seq8|m.276498	cds.Soybean_aphid_6281_c0_seq2|m.10547	cds.Mp_J_35451_c1_seq9|m.276564	ACYPI005472-PA	cds.Rpadi_11510_c0_seq2|m.17944	cds.Soybean_aphid_6281_c0_seq1|m.10543	ACYPI000584-PA	cds.Rpadi_10991_c0_seq1|m.16486	cds.Mp_J_34157_c0_seq9|m.137218	cds.Soybean_aphid_7104_c0_seq1|m.13488	ACYPI002633-PA	cds.Mp_O_36248_c0_seq9|m.329602	ACYPI008904-PA	ACYPI005156-PA	cds.Mp_J_34911_c0_seq3|m.199213	cds.Mp_O_35740_c0_seq9|m.248257	ACYPI003523-PA	cds.Mcerasi_44330_c0_seq8|m.243971	ACYPI003240-PA	ACYPI003923-PA	cds.Mp_O_16791_c0_seq2|m.14418	cds.Mp_J_24920_c0_seq1|m.31078	cds.Mp_F_29955_c0_seq1|m.50293	cds.Soybean_aphid_1011_c0_seq1|m.1094	cds.Mp_F_37081_c2_seq4|m.189918	cds.Soybean_aphid_6561_c0_seq1|m.11415	cds.Mp_J_34911_c1_seq7|m.199245	ACYPI005118-PA	cds.Soybean_aphid_6281_c0_seq3|m.10552	cds.Mp_F_37081_c0_seq8|m.189897	cds.Mcerasi_36065_c1_seq1|m.53693	cds.Mp_O_18747_c0_seq1|m.19304	cds.Mp_O_29348_c0_seq1|m.54557	cds.Mp_F_32936_c0_seq3|m.80989
ACYPI083457-PA	cds.Mp_J_29387_c0_seq4|m.53016	ACYPI064360-PA	ACYPI22709-PA	ACYPI46099-PA	ACYPI072354-PA	ACYPI24373-PA	ACYPI51723-PA	cds.Mp_O_21208_c0_seq1|m.24854	cds.Mp_O_33808_c1_seq4|m.118369	ACYPI53524-PA	ACYPI42688-PA	cds.Mp_J_33074_c0_seq6|m.102393	ACYPI24656-PA	cds.Mp_J_28968_c0_seq9|m.50509	ACYPI48175-PA	ACYPI39232-PA	ACYPI089448-PA	ACYPI083666-PA	cds.Mcerasi_55980_c0_seq1|m.356685	ACYPI083798-PA	ACYPI53950-PA	cds.Mcerasi_18672_c1_seq1|m.14265	cds.Mp_O_64670_c0_seq1|m.353295	cds.Mp_F_10813_c0_seq1|m.7326	ACYPI35309-PA	ACYPI32142-PA	ACYPI072498-PA	ACYPI46624-PA	ACYPI066879-PA	ACYPI089048-PA	ACYPI41403-PA	cds.Mcerasi_2003_c0_seq1|m.814	ACYPI31241-PA	ACYPI30264-PA	ACYPI55007-PA	ACYPI010099-PA	ACYPI47019-PA	ACYPI54728-PA	ACYPI50565-PA	ACYPI53921-PA	ACYPI32182-PA	ACYPI008881-PA	ACYPI065245-PA	ACYPI088466-PA	ACYPI54189-PA	ACYPI060870-PA	ACYPI082890-PA	ACYPI27516-PA	cds.Mcerasi_35117_c0_seq2|m.48925
CG5065-PA	CG5065-PE	CG5065-PD	CG5065-PC	CG5065-PB	cds.Mp_O_29932_c0_seq2|m.58659	cds.Mp_F_36139_c1_seq2|m.150673	cds.Mcerasi_33789_c0_seq1|m.44247	ACYPI004106-PA	ACYPI008817-PA	cds.Mcerasi_39964_c0_seq3|m.86672	cds.Mp_O_28366_c1_seq1|m.47740	cds.Mp_J_27717_c0_seq1|m.42688	cds.Mp_F_25274_c0_seq1|m.27444	cds.Mp_F_38195_c1_seq2|m.249878	cds.Mp_O_27045_c0_seq2|m.40817	cds.Mp_J_31092_c0_seq3|m.69183	cds.Mp_J_25025_c0_seq2|m.31467	ACYPI004092-PA	cds.Mp_F_36238_c1_seq8|m.153882	cds.Mcerasi_44021_c0_seq1|m.208061	cds.Mp_O_35752_c1_seq4|m.249833	cds.Mcerasi_44021_c1_seq1|m.208070	ACYPI003321-PA	CG12268-PC	CG12268-PB	CG12268-PA	ACYPI007169-PA	CG30427-PD	CG30427-PA	CG30427-PG	CG30427-PC	CG1443-PA	CG8306-PA	CG30427-PF	CG30427-PE	CG30427-PB	cds.Mcerasi_22794_c0_seq1|m.20472	ACYPI008823-PA	CG17560-PA	ACYPI001144-PA	CG1441-PB	CG1441-PA	cds.Rpadi_10808_c0_seq1|m.16069	cds.Mp_O_27432_c0_seq1|m.42256	cds.Mp_F_27358_c0_seq1|m.35385	cds.Mp_J_32583_c0_seq17|m.91936	cds.Mp_F_37295_c0_seq4|m.199831	CG14893-PB	cds.Mp_J_24371_c0_seq1|m.29089
cds.Mcerasi_35963_c0_seq1|m.53092	cds.Mp_O_38335_c0_seq1|m.339506	cds.Mp_O_18826_c0_seq2|m.19525	cds.Mp_J_29685_c0_seq1|m.55015	cds.Mp_J_29333_c0_seq1|m.52656	cds.Mp_F_21994_c0_seq3|m.19275	ACYPI007127-PA	ACYPI007665-PA	ACYPI001173-PA	ACYPI008711-PA	ACYPI001793-PA	ACYPI006754-PA	ACYPI009180-PA	ACYPI003982-PA	ACYPI39513-PA	ACYPI009242-PA	ACYPI003454-PA	ACYPI072886-PA	ACYPI005811-PA	ACYPI007205-PA	ACYPI006291-PA	ACYPI006421-PA	ACYPI006006-PA	ACYPI067769-PA	ACYPI009371-PA	ACYPI001482-PA	cds.Mcerasi_47820_c0_seq1|m.351062	ACYPI008636-PA	ACYPI22428-PA	cds.Mp_J_25739_c0_seq1|m.34238	ACYPI001734-PA	ACYPI004673-PA	ACYPI007745-PA	cds.Mp_O_7890_c0_seq1|m.5275	cds.Mp_J_7870_c0_seq2|m.4092	cds.Mp_J_37619_c0_seq1|m.287431	cds.Mp_F_7602_c0_seq1|m.4485	ACYPI000377-PA	ACYPI009935-PA	ACYPI071181-PA	ACYPI061600-PA	ACYPI010243-PA	ACYPI070220-PA	ACYPI060389-PA	ACYPI067580-PA	cds.Mp_J_32685_c0_seq6|m.93749	ACYPI45661-PA	ACYPI065092-PA	ACYPI060816-PA	ACYPI38873-PA
ACYPI45937-PA	ACYPI27762-PA	cds.Mcerasi_12481_c0_seq1|m.8147	ACYPI51351-PA	ACYPI071702-PA	cds.Mcerasi_12481_c1_seq1|m.8149	ACYPI37557-PA	cds.Mcerasi_16422_c0_seq1|m.12124	cds.Mcerasi_67588_c0_seq1|m.365311	ACYPI54940-PA	cds.Mp_F_32743_c0_seq3|m.78348	cds.Mp_F_31384_c0_seq2|m.62210	ACYPI21651-PA	ACYPI34681-PA	ACYPI24534-PA	ACYPI47090-PA	ACYPI41497-PA	ACYPI083096-PA	ACYPI53522-PA	ACYPI21781-PA	ACYPI32733-PA	ACYPI48003-PA	ACYPI002548-PA	ACYPI082408-PA	ACYPI35207-PA	ACYPI28132-PA	ACYPI20832-PA	ACYPI35594-PA	ACYPI27293-PA	ACYPI53299-PA	ACYPI43010-PA	ACYPI47302-PA	ACYPI085560-PA	ACYPI36141-PA	ACYPI43593-PA	ACYPI31855-PA	ACYPI47950-PA	ACYPI27568-PA	ACYPI22572-PA	ACYPI43000-PA	ACYPI54146-PA	ACYPI087192-PA	ACYPI26419-PA	ACYPI43800-PA	ACYPI36518-PA	ACYPI088048-PA	ACYPI54130-PA	ACYPI20026-PA	ACYPI38958-PA	ACYPI34720-PA
ACYPI009546-PA	ACYPI067259-PA	ACYPI51196-PA	ACYPI087876-PA	ACYPI21388-PA	ACYPI24979-PA	ACYPI38899-PA	ACYPI30569-PA	ACYPI38755-PA	ACYPI23096-PA	ACYPI38686-PA	ACYPI068004-PA	ACYPI089040-PA	cds.Mcerasi_13562_c0_seq1|m.9221	ACYPI25114-PA	ACYPI53311-PA	ACYPI49637-PA	ACYPI003375-PA	ACYPI44780-PA	cds.Mcerasi_8569_c0_seq1|m.4620	cds.Mcerasi_28325_c0_seq1|m.28039	ACYPI007097-PA	ACYPI068801-PA	ACYPI32826-PA	ACYPI26409-PA	cds.Mcerasi_29896_c0_seq2|m.31535	ACYPI063811-PA	ACYPI34560-PA	ACYPI081680-PA	ACYPI34586-PA	ACYPI25363-PA	ACYPI22326-PA	ACYPI35151-PA	ACYPI25640-PA	ACYPI48636-PA	ACYPI063657-PA	ACYPI063497-PA	ACYPI23062-PA	ACYPI065695-PA	cds.Mp_O_35753_c1_seq9|m.249954	cds.Mp_O_6154_c0_seq2|m.3708	cds.Mcerasi_13832_c0_seq1|m.9529	cds.Mcerasi_56778_c0_seq1|m.357247	ACYPI26661-PA	ACYPI061322-PA	cds.Mcerasi_45059_c3_seq9|m.328783	ACYPI55186-PA	ACYPI087329-PA	cds.Mcerasi_44452_c1_seq8|m.258197	ACYPI34008-PA
CG10339-PA	cds.Soybean_aphid_6795_c0_seq1|m.12256	CG4382-PB	cds.Mcerasi_39675_c0_seq3|m.83346	cds.Mcerasi_40830_c1_seq2|m.99725	cds.Mp_O_15576_c0_seq1|m.13095	cds.Mp_J_20107_c0_seq2|m.20628	cds.Mp_F_27640_c0_seq3|m.36758	cds.Mp_J_24071_c0_seq2|m.28118	cds.Mp_F_25847_c0_seq4|m.29378	cds.Rpadi_11517_c0_seq1|m.17957	cds.Rpadi_11849_c0_seq1|m.19098	cds.Mcerasi_44811_c0_seq8|m.301507	ACYPI009503-PA	cds.Soybean_aphid_5550_c0_seq1|m.8798	cds.Mp_F_38759_c1_seq1|m.297328	ACYPI003333-PA	cds.Mcerasi_45200_c0_seq9|m.340908	CG6414-PA	cds.Mp_J_33844_c0_seq9|m.125380	cds.Mp_F_34245_c0_seq8|m.103338	cds.Rpadi_11849_c0_seq2|m.19100	cds.Mp_J_35124_c0_seq2|m.224136	cds.Mcerasi_41762_c0_seq9|m.117600	CG4757-PB	CG4757-PA	ACYPI004468-PA	cds.Mp_O_34735_c0_seq9|m.160858	alpha-Est1-PA	CG6018-PA	alpha-Est2-PB	alpha-Est2-PA	alpha-Est9-PC	alpha-Est9-PD	alpha-Est8-PA	alpha-Est5-PA	alpha-Est5-PB	alpha-Est10-PB	alpha-Est10-PC	alpha-Est10-PD	alpha-Est7-PA	alpha-Est6-PA	alpha-Est3-PD	alpha-Est3-PB	alpha-Est3-PA	alpha-Est4-PA	CG10175-PE	CG10175-PA	CG10175-PC	CG10175-PD
cds.Mcerasi_11980_c0_seq1|m.7673	ACYPI31643-PA	ACYPI52751-PA	ACYPI46330-PA	cds.Mcerasi_22416_c0_seq1|m.19826	cds.Mp_O_32852_c0_seq1|m.96760	cds.Mp_O_35612_c0_seq5|m.231236	cds.Mp_O_54882_c0_seq1|m.348886	cds.Mp_O_16231_c0_seq2|m.13808	cds.Mp_F_33572_c3_seq6|m.90564	ACYPI063675-PA	ACYPI064558-PA	cds.Mcerasi_39411_c1_seq2|m.80246	cds.Mcerasi_31829_c0_seq4|m.36468	ACYPI062702-PA	cds.Mp_J_24446_c1_seq1|m.29349	ACYPI062622-PA	cds.Mcerasi_39968_c0_seq1|m.86692	ACYPI069693-PA	ACYPI29124-PA	cds.Mp_O_31131_c0_seq1|m.70891	ACYPI29000-PA	ACYPI072679-PA	ACYPI43547-PA	ACYPI002388-PA	cds.Mcerasi_44678_c0_seq8|m.283002	cds.Mcerasi_34718_c0_seq2|m.47668	ACYPI43749-PA	ACYPI27378-PA	ACYPI54123-PA	ACYPI54743-PA	ACYPI084785-PA	ACYPI068747-PA	ACYPI061360-PA	ACYPI070993-PA	ACYPI067911-PA	ACYPI073333-PA	cds.Mcerasi_54273_c0_seq1|m.355530	ACYPI070190-PA	ACYPI46725-PA	ACYPI067309-PA	ACYPI061261-PA	ACYPI067343-PA	ACYPI062997-PA	ACYPI068208-PA	ACYPI34057-PA	ACYPI54165-PA	ACYPI063503-PA	ACYPI33165-PA	cds.Mcerasi_15390_c1_seq1|m.11029
Hsc70-4-PG	Hsc70-4-PB	Hsc70-4-PD	Hsc70-4-PC	Hsc70-4-PA	Hsc70-4-PF	Hsc70-4-PE	Hsp70Ba-PA	Hsp70Bc-PA	Hsp70Bb-PA	ACYPI000474-PA	cds.Mp_O_35653_c0_seq5|m.235934	cds.Mp_J_35227_c0_seq4|m.237910	cds.Mp_J_35227_c1_seq7|m.237957	ACYPI004809-PA	cds.Soybean_aphid_7029_c0_seq1|m.13171	cds.Soybean_aphid_6873_c0_seq1|m.12568	Hsp70Ab-PA	Hsp70Aa-PA	cds.Rpadi_12667_c0_seq1|m.22875	cds.Rpadi_12525_c0_seq2|m.21869	cds.Rpadi_12525_c0_seq1|m.21862	cds.Mp_F_38716_c2_seq9|m.292354	ACYPI001597-PA	Hsp70Bbb-PA	cds.Mp_J_35418_c1_seq3|m.272095	ACYPI007961-PA	cds.Mp_O_36278_c2_seq8|m.333151	cds.Mp_F_38701_c1_seq9|m.291213	cds.Mp_F_38445_c2_seq8|m.269669	cds.Mcerasi_34935_c0_seq1|m.48401	ACYPI009117-PA	cds.Rpadi_2585_c0_seq1|m.2289	cds.Mcerasi_45377_c0_seq1|m.349179	ACYPI008763-PA	cds.Rpadi_12249_c0_seq1|m.20604	cds.Rpadi_10588_c0_seq1|m.15455	Hsp68-PA	cds.Mp_O_36278_c1_seq4|m.333115	Hsc70-1-PA	ACYPI000903-PA	Hsc70-3-PE	Hsc70-3-PC	Hsc70-3-PD	Hsc70-3-PA	Hsc70-3-PB	cds.Mp_O_35656_c0_seq9|m.236147	cds.Mcerasi_43391_c0_seq3|m.170193	cds.Mcerasi_42387_c0_seq1|m.131641	Hsc70-2-PA
ACYPI064582-PA	ACYPI081227-PA	ACYPI36493-PA	ACYPI089001-PA	ACYPI070798-PA	ACYPI28639-PA	ACYPI081155-PA	ACYPI48850-PA	ACYPI083305-PA	ACYPI087331-PA	ACYPI070176-PA	ACYPI086614-PA	ACYPI063032-PA	ACYPI089498-PA	ACYPI082689-PA	ACYPI069798-PA	ACYPI063895-PA	ACYPI38869-PA	ACYPI069183-PA	ACYPI082373-PA	ACYPI087069-PA	ACYPI067065-PA	ACYPI069733-PA	ACYPI086275-PA	ACYPI087842-PA	ACYPI086025-PA	ACYPI081266-PA	ACYPI083665-PA	ACYPI088325-PA	ACYPI071430-PA	ACYPI080232-PA	ACYPI082138-PA	ACYPI081305-PA	ACYPI084611-PA	ACYPI087944-PA	ACYPI33663-PA	ACYPI070614-PA	ACYPI071554-PA	ACYPI066173-PA	ACYPI080090-PA	ACYPI080520-PA	ACYPI063607-PA	ACYPI084710-PA	ACYPI082720-PA	ACYPI085809-PA	ACYPI087591-PA	ACYPI56000-PA	ACYPI066296-PA	ACYPI084041-PA	ACYPI45112-PA
CG4288-PB	CG4288-PA	ACYPI000813-PA	cds.Mcerasi_23115_c0_seq1|m.21062	cds.Mcerasi_28790_c0_seq1|m.28909	cds.Mp_J_9165_c0_seq1|m.6472	cds.Mp_F_24979_c0_seq2|m.26403	VGlut-PC	VGlut-PB	VGlut-PA	cds.Rpadi_12516_c1_seq2|m.21838	cds.Rpadi_12516_c0_seq1|m.21832	cds.Mp_F_38338_c0_seq2|m.258938	cds.Mp_F_22714_c0_seq3|m.20549	cds.Rpadi_12516_c1_seq1|m.21835	cds.Mcerasi_37950_c0_seq1|m.66870	cds.Mp_J_27895_c0_seq2|m.43857	cds.Mp_O_29894_c0_seq1|m.58417	ACYPI004248-PA	ACYPI007764-PA	MFS10-PB	MFS10-PC	MFS10-PA	dmGlut-PA	Picot-PB	CG15096-PB	CG15096-PC	CG15096-PA	Picot-PD	Picot-PC	Picot-PA	cds.Soybean_aphid_8422_c0_seq1|m.17142	cds.Mp_F_38509_c1_seq6|m.274913	cds.Mcerasi_44810_c0_seq9|m.301460	ACYPI009120-PA	cds.Mcerasi_15693_c0_seq1|m.11339	ACYPI008831-PA	cds.Mp_O_34836_c0_seq4|m.165347	cds.Mp_J_33484_c0_seq1|m.112690	cds.Mp_F_29390_c0_seq1|m.46162	cds.Mp_F_27826_c0_seq1|m.37866	CG9826-PC	CG9826-PA	cds.Mp_J_35199_c1_seq5|m.233785	cds.Mcerasi_31449_c0_seq4|m.35502	ACYPI008878-PA	cds.Rpadi_11980_c0_seq1|m.19528	cds.Rpadi_10340_c0_seq1|m.14763	cds.Mp_F_24322_c0_seq3|m.25142	MFS3-PA
ACYPI067409-PA	ACYPI064511-PA	ACYPI081901-PA	ACYPI083479-PA	ACYPI087181-PA	ACYPI081872-PA	ACYPI063554-PA	ACYPI082733-PA	ACYPI085626-PA	ACYPI065412-PA	ACYPI070747-PA	ACYPI084416-PA	ACYPI068895-PA	ACYPI087296-PA	ACYPI083182-PA	ACYPI083729-PA	ACYPI066456-PA	ACYPI085735-PA	ACYPI071042-PA	ACYPI064610-PA	ACYPI066642-PA	ACYPI062033-PA	ACYPI073146-PA	ACYPI069014-PA	ACYPI080412-PA	ACYPI069946-PA	ACYPI086868-PA	ACYPI20350-PA	ACYPI066991-PA	ACYPI087283-PA	ACYPI067295-PA	ACYPI070915-PA	ACYPI067155-PA	ACYPI52548-PA	ACYPI064617-PA	ACYPI064358-PA	ACYPI069120-PA	ACYPI084853-PA	ACYPI39402-PA	ACYPI062300-PA	ACYPI064689-PA	ACYPI067964-PA	cds.Mcerasi_35011_c0_seq4|m.48670	ACYPI50851-PA	ACYPI085606-PA	ACYPI084615-PA	ACYPI081276-PA	ACYPI085440-PA	ACYPI081435-PA	ACYPI086573-PA
cds.Mcerasi_11008_c0_seq1|m.6776	cds.Mcerasi_59133_c0_seq1|m.359052	ACYPI54064-PA	ACYPI42469-PA	cds.Mcerasi_57660_c0_seq1|m.357917	ACYPI083842-PA	ACYPI083808-PA	ACYPI008784-PA	cds.Mp_O_9308_c0_seq1|m.6661	cds.Mp_J_48793_c0_seq1|m.293680	cds.Mp_F_6265_c0_seq1|m.2693	cds.Mcerasi_14900_c0_seq1|m.10568	cds.Mp_J_37016_c0_seq1|m.286836	cds.Mp_F_8429_c0_seq1|m.5455	cds.Mp_O_27085_c0_seq1|m.41011	ACYPI001837-PA	ACYPI42912-PA	ACYPI087736-PA	ACYPI002269-PA	cds.Mcerasi_23792_c0_seq1|m.22310	cds.Mcerasi_21530_c0_seq1|m.18088	ACYPI080216-PA	ACYPI40855-PA	ACYPI002504-PA	ACYPI51494-PA	cds.Mp_F_19322_c0_seq1|m.16322	ACYPI004612-PA	ACYPI27882-PA	cds.Mp_F_49601_c0_seq1|m.306348	cds.Mcerasi_23267_c0_seq1|m.21342	ACYPI009220-PA	ACYPI25302-PA	ACYPI000337-PA	ACYPI066103-PA	ACYPI46455-PA	ACYPI39740-PA	ACYPI53664-PA	ACYPI083991-PA	cds.Mp_F_41895_c0_seq1|m.302389	cds.Mp_O_40479_c0_seq1|m.341458	ACYPI087506-PA	ACYPI46835-PA	ACYPI55152-PA	cds.Mcerasi_34155_c0_seq1|m.45931	ACYPI060374-PA	cds.Mp_J_17675_c0_seq1|m.14658	cds.Mp_F_39146_c0_seq1|m.300251	ACYPI37099-PA	cds.Mp_F_44128_c0_seq1|m.303821	ACYPI23324-PA
ACYPI25151-PA	cds.Mcerasi_11494_c0_seq1|m.7225	cds.Mcerasi_43078_c0_seq1|m.154421	ACYPI30115-PA	ACYPI41436-PA	ACYPI56854-PA	ACYPI002501-PA	ACYPI43560-PA	ACYPI071946-PA	ACYPI37605-PA	cds.Mp_O_25412_c0_seq1|m.35464	cds.Mp_O_24765_c0_seq1|m.32435	cds.Mp_F_29903_c0_seq1|m.49940	cds.Mp_J_33364_c0_seq1|m.109803	ACYPI56852-PA	ACYPI31590-PA	ACYPI062263-PA	ACYPI064387-PA	ACYPI069882-PA	ACYPI56836-PA	ACYPI065211-PA	cds.Mp_J_35230_c0_seq1|m.238200	cds.Mp_O_36074_c0_seq6|m.302853	cds.Mp_F_35308_c0_seq1|m.127158	ACYPI33041-PA	ACYPI089393-PA	ACYPI22258-PA	ACYPI083055-PA	ACYPI56449-PA	ACYPI073055-PA	ACYPI004189-PA	ACYPI38690-PA	ACYPI081728-PA	ACYPI085246-PA	ACYPI39688-PA	ACYPI062169-PA	ACYPI084940-PA	ACYPI56747-PA	ACYPI50744-PA	ACYPI20990-PA	ACYPI080325-PA	ACYPI072344-PA	ACYPI45911-PA	ACYPI088922-PA	ACYPI27580-PA	ACYPI089464-PA	ACYPI071822-PA	ACYPI081197-PA	ACYPI086539-PA	ACYPI27707-PA
Psa-PD	Psa-PE	Psa-PC	Psa-PI	Psa-PH	Psa-PF	Psa-PA	Psa-PB	cds.Rpadi_10390_c0_seq1|m.14903	ACYPI003669-PA	cds.Mp_O_31970_c0_seq9|m.81679	cds.Mp_F_38622_c0_seq7|m.284097	cds.Mp_F_38602_c1_seq2|m.282530	cds.Mp_J_35051_c0_seq8|m.214770	cds.Mp_J_33258_c0_seq8|m.106455	cds.Mp_O_34288_c0_seq9|m.134656	cds.Rpadi_3494_c0_seq1|m.3944	cds.Mcerasi_42360_c1_seq8|m.131128	cds.Soybean_aphid_5403_c0_seq2|m.8422	CG32473-PB	CG32473-PC	CG8773-PB	CG32473-PA	cds.Mp_O_36016_c0_seq2|m.296296	ACYPI071951-PA	ACYPI001203-PA	cds.Mp_O_36016_c1_seq5|m.296333	cds.Soybean_aphid_10874_c0_seq1|m.20108	CG8774-PB	CG8774-PA	cds.Mcerasi_44979_c0_seq1|m.315836	cds.Mp_J_35040_c0_seq4|m.213742	cds.Mcerasi_44979_c1_seq6|m.315879	cds.Mp_F_37931_c0_seq2|m.234629	ACYPI22813-PA	cds.Mp_F_37931_c1_seq2|m.234642	CG14516-PB	CG14516-PC	CG14516-PA	cds.Soybean_aphid_8903_c0_seq1|m.17766	CG31445-PB	CG31445-PA	SP1029-PE	SP1029-PD	SP1029-PA	SP1029-PB	SP1029-PC	CG31198-PA	ACYPI005810-PA	CG31233-PA
Mal-A3-PA	Mal-A4-PA	Mal-A5-PA	Mal-A5-PC	Mal-A5-PB	Mal-A6-PC	Mal-A1-PA	Mal-A8-PA	Mal-A7-PA	Mal-B1-PA	Mal-B2-PD	Mal-B2-PC	Mal-B2-PA	Mal-A2-PA	ACYPI002659-PA	cds.Mp_O_31329_c0_seq2|m.72843	cds.Mp_O_33066_c0_seq2|m.100897	cds.Mp_J_29913_c0_seq5|m.57234	cds.Mp_F_32538_c0_seq4|m.75359	cds.Soybean_aphid_5505_c0_seq1|m.8706	cds.Soybean_aphid_6077_c0_seq1|m.10026	cds.Soybean_aphid_7471_c0_seq1|m.15622	ACYPI007467-PA	cds.Mcerasi_34636_c0_seq2|m.47393	cds.Rpadi_8235_c0_seq1|m.10766	cds.Rpadi_10648_c1_seq1|m.15626	ACYPI000002-PA	cds.Mcerasi_32086_c0_seq1|m.37026	cds.Rpadi_12968_c0_seq1|m.24209	cds.Rpadi_3742_c0_seq1|m.4398	cds.Mp_J_29552_c0_seq7|m.53961	cds.Mp_F_31432_c0_seq5|m.62829	cds.Mp_F_31084_c0_seq8|m.59342	cds.Mp_J_32962_c0_seq7|m.99662	cds.Mp_O_30266_c0_seq9|m.62068	cds.Mp_J_31298_c0_seq8|m.71803	cds.Rpadi_12456_c0_seq1|m.21564	cds.Rpadi_10843_c0_seq1|m.16159	cds.Rpadi_8484_c0_seq1|m.11317	cds.Mp_F_27426_c0_seq5|m.35628	cds.Soybean_aphid_7322_c0_seq1|m.15214	cds.Mcerasi_40820_c0_seq1|m.99615	cds.Rpadi_10064_c0_seq1|m.14267	cds.Rpadi_12456_c0_seq2|m.21566	cds.Rpadi_12450_c0_seq1|m.21528	cds.Soybean_aphid_7320_c0_seq1|m.15200	ACYPI009042-PA	cds.Mp_O_19850_c0_seq1|m.22264	cds.Mp_J_8722_c0_seq1|m.5662	cds.Mp_F_6913_c0_seq1|m.3459
RabX4-PA	cds.Soybean_aphid_15494_c0_seq1|m.25265	cds.Mp_F_31048_c0_seq1|m.59048	cds.Mp_O_29374_c0_seq9|m.54787	cds.Mcerasi_34146_c0_seq1|m.45897	cds.Mp_J_26046_c0_seq4|m.35239	cds.Rpadi_13208_c0_seq1|m.24564	cds.Rpadi_13975_c0_seq1|m.25647	cds.Mp_F_23578_c0_seq3|m.23148	ACYPI002039-PA	ACYPI086839-PA	cds.Soybean_aphid_6258_c0_seq2|m.10478	cds.Soybean_aphid_6258_c0_seq1|m.10476	cds.Rpadi_11706_c0_seq1|m.18592	cds.Rpadi_10416_c0_seq1|m.14980	ACYPI001670-PA	cds.Mp_O_20298_c0_seq1|m.23516	cds.Mp_J_29368_c0_seq2|m.52854	cds.Mp_J_20491_c0_seq1|m.21622	cds.Mp_F_30963_c0_seq2|m.58470	cds.Mcerasi_31806_c0_seq1|m.36404	cds.Mcerasi_22393_c0_seq1|m.19782	cds.Mp_O_29373_c0_seq3|m.54770	cds.Mp_F_34511_c0_seq2|m.108772	Rab8-PC	Rab8-PA	Rab10-PA	cds.Soybean_aphid_6748_c0_seq1|m.12073	cds.Soybean_aphid_5261_c0_seq1|m.8139	cds.Rpadi_3138_c0_seq1|m.3244	cds.Rpadi_10816_c0_seq1|m.16082	ACYPI001895-PA	cds.Mp_O_16477_c0_seq1|m.14116	cds.Mp_J_9743_c0_seq2|m.7428	cds.Mp_J_38615_c0_seq1|m.288319	cds.Mp_F_32306_c0_seq1|m.72547	cds.Mcerasi_40584_c0_seq2|m.94646	cds.Mcerasi_36757_c0_seq1|m.57984	cds.Mcerasi_32482_c0_seq2|m.38140	cds.Mcerasi_32104_c0_seq1|m.37093	Rab1-PA	ACYPI000150-PA	cds.Soybean_aphid_5138_c0_seq2|m.7801	cds.Soybean_aphid_5138_c0_seq1|m.7798	cds.Rpadi_13520_c0_seq1|m.25014	cds.Rpadi_13293_c0_seq1|m.24697	cds.Mp_O_31236_c0_seq7|m.72039	cds.Mp_J_17914_c0_seq1|m.15227	cds.Mcerasi_37771_c0_seq5|m.65448	cds.Mcerasi_35486_c0_seq9|m.50257
Tm2-PA	Tm2-PG	Tm2-PF	Tm2-PE	Tm2-PB	Tm2-PC	cds.Soybean_aphid_7631_c0_seq1|m.15915	cds.Rpadi_12327_c0_seq1|m.20969	cds.Rpadi_10383_c0_seq1|m.14881	cds.Mp_O_34168_c0_seq13|m.129846	cds.Mp_O_32665_c0_seq2|m.93197	cds.Mp_F_37425_c0_seq7|m.204313	cds.Mp_J_31406_c0_seq2|m.73388	cds.Mp_J_28633_c0_seq7|m.48513	cds.Mp_F_36352_c1_seq6|m.157713	ACYPI000969-PA	cds.Soybean_aphid_7302_c0_seq25|m.14871	cds.Soybean_aphid_7220_c0_seq4|m.14083	cds.Rpadi_12792_c0_seq1|m.23706	cds.Rpadi_12660_c0_seq12|m.22833	ACYPI56897-PA	Tm1-PO	Tm1-PM	Tm1-PG	Tm1-PJ	cds.Rpadi_12660_c0_seq1|m.22801	cds.Soybean_aphid_7302_c0_seq3|m.14759	cds.Mp_J_35311_c0_seq94|m.254438	cds.Soybean_aphid_7302_c0_seq4|m.14765	cds.Soybean_aphid_7220_c0_seq12|m.14116	Tm1-PF	Tm1-PK	cds.Soybean_aphid_7302_c0_seq30|m.14892	cds.Soybean_aphid_7220_c0_seq10|m.14108	cds.Soybean_aphid_7302_c0_seq12|m.14799	cds.Mcerasi_42282_c2_seq4|m.129063	Tm1-PS	Tm1-PN	cds.Soybean_aphid_7220_c0_seq18|m.14144	cds.Soybean_aphid_7220_c0_seq15|m.14127	cds.Soybean_aphid_7220_c0_seq8|m.14097	cds.Soybean_aphid_7302_c0_seq5|m.14771	cds.Mp_J_35028_c1_seq97|m.211961	cds.Soybean_aphid_7302_c0_seq28|m.14886	cds.Soybean_aphid_7220_c0_seq11|m.14113	cds.Rpadi_12660_c0_seq10|m.22825	cds.Soybean_aphid_7302_c0_seq20|m.14851	cds.Soybean_aphid_7220_c0_seq1|m.14069	cds.Rpadi_12660_c0_seq5|m.22811	cds.Rpadi_12792_c0_seq3|m.23713
para-PK	para-PQ	para-PAB	para-PAA	para-PAC	para-PJ	para-PZ	para-PM	para-PF	para-PT	para-PE	para-PX	para-PAO	para-PU	para-PP	para-PC	para-PBG	para-PA	para-PY	para-PAN	para-PR	para-PI	para-PL	para-PAK	para-PH	para-PAM	para-PAX	para-PAE	para-PG	para-PAQ	para-PO	para-PAH	para-PS	para-PW	para-PAF	para-PV	para-PN	para-PB	para-PBA	para-PAJ	para-PD	para-PAI	para-PAP	para-PAG	para-PAW	para-PAY	para-PAL	para-PAD	para-PAZ	para-PBD
CG11155-PA	CG11155-PD	CG11155-PB	cds.Mp_O_17069_c0_seq1|m.15146	cds.Mcerasi_36472_c0_seq3|m.56206	ACYPI006027-PA	CG9935-PB	CG9935-PD	cds.Mp_F_7575_c0_seq1|m.4458	cds.Mp_O_31188_c0_seq1|m.71643	cds.Mp_J_37454_c0_seq1|m.287236	ACYPI008906-PA	cds.Mcerasi_28974_c0_seq1|m.29330	cds.Mcerasi_38704_c0_seq1|m.73351	CG9935-PA	ACYPI004687-PA	CG3822-PA	cds.Mp_O_16628_c0_seq1|m.14254	cds.Mp_J_25867_c0_seq1|m.34681	cds.Mp_F_34586_c0_seq9|m.110693	CG5621-PC	CG5621-PD	cds.Mp_O_25497_c0_seq2|m.35853	cds.Mp_J_17940_c0_seq2|m.15303	CG5621-PA	cds.Mp_O_16949_c0_seq1|m.14843	cds.Mp_J_24059_c0_seq1|m.28093	ACYPI006975-PA	cds.Mp_J_31569_c0_seq9|m.75870	cds.Mcerasi_44749_c0_seq8|m.289486	cds.Mp_J_25880_c0_seq1|m.34707	cds.Mp_F_35109_c0_seq4|m.121954	ACYPI071399-PA	clumsy-PB	cds.Mp_F_29185_c0_seq3|m.45053	GluRIID-PA	cds.Mp_O_25561_c0_seq1|m.36154	cds.Mp_J_27231_c0_seq2|m.39512	cds.Mp_F_22657_c0_seq2|m.20401	cds.Mp_J_32128_c0_seq3|m.84075	cds.Mcerasi_38041_c0_seq5|m.67599	cds.Mcerasi_42240_c1_seq7|m.128221	GluRIIE-PB	cds.Mp_F_35956_c0_seq9|m.144349	cds.Rpadi_4887_c0_seq1|m.6180	cds.Mp_F_36591_c0_seq8|m.165205	GluRIIA-PI	clumsy-PA	cds.Mcerasi_42240_c0_seq7|m.128206	cds.Mp_O_30248_c0_seq1|m.61936
CG8630-PA	cds.Soybean_aphid_6237_c0_seq2|m.10411	cds.Soybean_aphid_6237_c0_seq1|m.10409	ACYPI000066-PA	cds.Rpadi_12039_c0_seq2|m.19743	cds.Rpadi_12039_c0_seq1|m.19741	cds.Mcerasi_41907_c0_seq3|m.120336	cds.Mp_F_36343_c0_seq1|m.157534	cds.Mp_O_35360_c1_seq2|m.198254	cds.Mp_O_32227_c0_seq6|m.85870	cds.Mp_J_33530_c0_seq9|m.114392	cds.Mp_J_28938_c0_seq1|m.50233	cds.Mp_J_33546_c2_seq3|m.114725	cds.Mp_J_14882_c1_seq2|m.11387	cds.Mp_F_28372_c0_seq1|m.40969	cds.Mp_F_27067_c0_seq4|m.34283	ACYPI067858-PA	cds.Mcerasi_39005_c0_seq2|m.76056	ACYPI006451-PA	cds.Soybean_aphid_4869_c0_seq1|m.7136	cds.Soybean_aphid_2716_c0_seq1|m.4124	desat1-PD	desat1-PB	desat1-PE	desat1-PC	desat1-PA	desat2-PA	cds.Rpadi_12711_c0_seq2|m.23112	cds.Mp_O_19891_c0_seq1|m.22393	cds.Mp_J_24121_c0_seq4|m.28248	cds.Mp_J_23806_c0_seq2|m.27059	cds.Mp_F_23133_c0_seq2|m.21800	cds.Mp_F_19457_c0_seq2|m.16505	cds.Mp_O_27102_c0_seq2|m.41057	cds.Mp_J_27450_c0_seq5|m.40855	cds.Mp_F_27314_c0_seq1|m.35179	cds.Mp_F_17846_c0_seq1|m.13647	cds.Rpadi_14320_c0_seq1|m.26051	ACYPI007407-PA	cds.Mcerasi_32444_c0_seq1|m.38049	cds.Mcerasi_33884_c0_seq2|m.44718	cds.Rpadi_14163_c0_seq1|m.25865	Fad2-PA	ACYPI004377-PA	cds.Rpadi_12711_c0_seq3|m.23116	cds.Rpadi_12711_c0_seq1|m.23109	cds.Mp_O_18714_c0_seq3|m.19211	cds.Mp_O_17812_c0_seq1|m.16878	cds.Mp_J_20581_c0_seq3|m.21893	cds.Mp_F_7794_c0_seq2|m.4771
ACYPI50219-PA	ACYPI089243-PA	cds.Mp_F_30640_c0_seq5|m.55619	cds.Mp_J_34501_c0_seq3|m.155316	ACYPI085139-PA	ACYPI070977-PA	cds.Mcerasi_45229_c1_seq3|m.342801	ACYPI38561-PA	cds.Mcerasi_5180_c0_seq1|m.1715	ACYPI083200-PA	cds.Mcerasi_52778_c0_seq1|m.354420	ACYPI068284-PA	ACYPI085988-PA	ACYPI067326-PA	ACYPI088476-PA	ACYPI073577-PA	ACYPI084453-PA	ACYPI061848-PA	cds.Mp_F_29524_c0_seq5|m.47083	ACYPI084670-PA	ACYPI064708-PA	ACYPI060153-PA	ACYPI080497-PA	ACYPI064577-PA	ACYPI30614-PA	ACYPI55476-PA	ACYPI069210-PA	ACYPI073457-PA	ACYPI067588-PA	ACYPI42670-PA	ACYPI086104-PA	ACYPI066125-PA	ACYPI062645-PA	ACYPI063873-PA	ACYPI063623-PA	ACYPI086900-PA	cds.Mp_O_35842_c0_seq1|m.264272	cds.Mp_O_35699_c0_seq2|m.242659	ACYPI24162-PA	ACYPI29343-PA	ACYPI073199-PA	ACYPI065593-PA	cds.Mcerasi_26768_c0_seq1|m.25969	ACYPI080513-PA	ACYPI063732-PA	ACYPI063755-PA	ACYPI065481-PA	cds.Mp_F_23468_c0_seq1|m.22852	ACYPI088142-PA	ACYPI41306-PA
Act5C-PB	ACYPI009912-PA	cds.Mcerasi_43336_c0_seq2|m.167248	Act5C-PD	Act5C-PC	Act5C-PA	Act42A-PA	cds.Rpadi_12767_c1_seq5|m.23555	cds.Rpadi_12767_c1_seq4|m.23551	cds.Rpadi_12767_c0_seq3|m.23533	cds.Rpadi_12767_c0_seq1|m.23524	cds.Mp_J_34460_c1_seq7|m.153101	cds.Mp_F_37157_c1_seq9|m.194866	cds.Rpadi_12767_c1_seq3|m.23547	cds.Rpadi_12767_c1_seq1|m.23539	cds.Soybean_aphid_5690_c0_seq1|m.9094	cds.Soybean_aphid_5690_c0_seq2|m.9101	cds.Soybean_aphid_5615_c0_seq1|m.8926	cds.Rpadi_12767_c1_seq2|m.23543	cds.Rpadi_12767_c0_seq2|m.23528	cds.Mp_O_33832_c0_seq9|m.119210	ACYPI073036-PA	Act87E-PB	Act87E-PA	Act57B-PA	ACYPI006969-PA	Act88F-PA	Act79B-PB	Act79B-PA	cds.Mp_F_37157_c0_seq9|m.194738	cds.Mp_O_35148_c0_seq2|m.182402	cds.Mp_O_7167_c0_seq1|m.4619	cds.Mp_J_34460_c0_seq8|m.153000	ACYPI006035-PA	cds.Soybean_aphid_7395_c0_seq1|m.15460	cds.Mcerasi_9579_c0_seq1|m.5589	cds.Mp_F_7178_c0_seq1|m.3815	cds.Mp_O_25741_c0_seq1|m.36741	cds.Mp_J_10883_c0_seq1|m.8376	cds.Mp_F_9067_c0_seq1|m.6188	Arp53D-PB	cds.Rpadi_15875_c0_seq1|m.27870	ACYPI006251-PA	cds.Mp_O_34714_c0_seq8|m.159136	cds.Mp_O_18975_c0_seq2|m.19916	cds.Mp_J_27853_c0_seq1|m.43598	cds.Mp_J_18536_c0_seq1|m.16823	cds.Mp_F_32388_c0_seq1|m.73463	cds.Mcerasi_34071_c0_seq1|m.45609	cds.Rpadi_16290_c0_seq1|m.28333
v(2)k05816-PA	v(2)k05816-PB	CG3523-PA	CG3523-PC	ACYPI008065-PA	cds.Mp_O_36082_c0_seq6|m.304028	cds.Mp_F_38768_c0_seq6|m.298024	cds.Mp_J_35347_c1_seq9|m.259293	ACYPI004258-PA	cds.Mcerasi_45046_c0_seq9|m.327781	cds.Mp_J_35347_c0_seq8|m.259235	cds.Soybean_aphid_7309_c0_seq1|m.14927	cds.Mp_O_36082_c1_seq8|m.304100	CG17374-PC	cds.Rpadi_12787_c0_seq1|m.23670	cds.Mp_O_36147_c0_seq1|m.314632	cds.Mp_O_36147_c1_seq1|m.314641	cds.Mp_F_37624_c0_seq1|m.213081	cds.Mcerasi_45159_c0_seq3|m.339199	ACYPI007475-PA	ACYPI008540-PA	cds.Mp_F_38724_c0_seq8|m.292930	cds.Rpadi_12730_c0_seq1|m.23228	ACYPI002186-PA	cds.Rpadi_12730_c0_seq2|m.23233	cds.Mcerasi_33548_c0_seq1|m.42916	cds.Mp_O_14340_c0_seq1|m.11752	cds.Mp_J_31218_c0_seq1|m.70687	cds.Soybean_aphid_7314_c0_seq1|m.14952	cds.Mcerasi_40310_c0_seq2|m.90972	ACYPI069323-PA	cds.Soybean_aphid_7294_c0_seq1|m.14688	cds.Mp_J_35369_c1_seq2|m.261269	cds.Mp_J_35369_c0_seq4|m.261268	cds.Rpadi_12745_c0_seq1|m.23294	cds.Rpadi_12804_c0_seq1|m.23779	cds.Rpadi_12797_c0_seq1|m.23740	cds.Mcerasi_45159_c1_seq4|m.339212	cds.Rpadi_12757_c0_seq1|m.23478	cds.Soybean_aphid_7313_c0_seq1|m.14941	cds.Soybean_aphid_7309_c0_seq3|m.14933	cds.Mp_O_10963_c0_seq1|m.8337	cds.Mcerasi_7926_c0_seq1|m.4041	cds.Soybean_aphid_7223_c0_seq1|m.14185	cds.Soybean_aphid_4080_c0_seq1|m.5829	cds.Soybean_aphid_8117_c0_seq1|m.16746	cds.Rpadi_21012_c0_seq1|m.33319	cds.Mp_F_37624_c1_seq8|m.213108	cds.Rpadi_16616_c0_seq1|m.28698	cds.Soybean_aphid_13408_c0_seq1|m.22927
ACYPI48333-PA	cds.Mcerasi_17252_c0_seq1|m.12923	ACYPI071153-PA	ACYPI062616-PA	ACYPI067083-PA	ACYPI39304-PA	cds.Mp_F_38009_c1_seq7|m.238446	cds.Mp_O_36172_c0_seq8|m.317580	ACYPI071565-PA	ACYPI061272-PA	ACYPI088104-PA	ACYPI060115-PA	ACYPI067497-PA	ACYPI088236-PA	ACYPI073528-PA	cds.Mp_J_35229_c0_seq8|m.238015	ACYPI46842-PA	ACYPI063958-PA	ACYPI52297-PA	ACYPI071019-PA	ACYPI31220-PA	ACYPI072186-PA	ACYPI088526-PA	ACYPI067823-PA	ACYPI067233-PA	cds.Mp_O_36194_c1_seq9|m.321597	ACYPI45546-PA	ACYPI071011-PA	ACYPI061225-PA	ACYPI082314-PA	ACYPI070997-PA	cds.Mcerasi_27406_c1_seq1|m.26865	ACYPI083742-PA	ACYPI065790-PA	ACYPI55763-PA	cds.Mcerasi_34739_c0_seq1|m.47768	ACYPI085227-PA	ACYPI073498-PA	ACYPI073853-PA	ACYPI083743-PA	ACYPI068258-PA	ACYPI082817-PA	ACYPI084834-PA	ACYPI062938-PA	ACYPI087105-PA	ACYPI089062-PA	ACYPI071773-PA	ACYPI061078-PA	ACYPI063063-PA	cds.Mcerasi_43992_c0_seq1|m.207063
CG3339-PC	ACYPI007802-PA	Dhc93AB-PB	Dhc93AB-PC	ACYPI005898-PA	ACYPI006684-PA	cds.Mp_F_38686_c1_seq9|m.289930	ACYPI002075-PA	Dhc98D-PB	Dhc98D-PD	Dhc98D-PC	ACYPI31769-PA	cds.Mp_J_33322_c0_seq6|m.108129	cds.Mp_O_35633_c0_seq7|m.232905	Dhc16F-PA	cds.Mp_O_34001_c0_seq2|m.123459	cds.Mp_J_33638_c0_seq5|m.117017	ACYPI004374-PA	cds.Mp_F_27046_c1_seq2|m.34207	cds.Mcerasi_39335_c0_seq9|m.79225	cds.Mp_O_32765_c0_seq2|m.95272	cds.Mp_J_31640_c0_seq1|m.76576	cds.Mcerasi_44990_c1_seq6|m.317478	cds.Mp_J_11090_c0_seq2|m.8600	cds.Mp_J_33743_c0_seq3|m.120124	cds.Mp_O_35246_c0_seq8|m.189090	cds.Mp_O_32522_c0_seq3|m.90719	cds.Mp_F_37745_c0_seq7|m.221318	ACYPI000464-PA	cds.Mp_F_61244_c0_seq1|m.311139	cds.Mp_F_50702_c0_seq1|m.306793	cds.Mp_F_53505_c0_seq1|m.308009	cds.Mcerasi_36964_c0_seq3|m.59321	btv-PD	cds.Mp_F_6111_c0_seq2|m.2582	ACYPI069375-PA	cds.Mp_J_12850_c0_seq1|m.10090	ACYPI064176-PA	cds.Mcerasi_27935_c0_seq1|m.27546	cds.Mp_F_52674_c0_seq1|m.307629	cds.Mcerasi_9773_c1_seq1|m.5784	cds.Mp_F_57231_c0_seq1|m.309483	cds.Mp_J_5444_c0_seq1|m.1564	cds.Mp_J_5444_c1_seq1|m.1565	cds.Mcerasi_25300_c1_seq1|m.24046	cds.Mcerasi_25300_c0_seq1|m.24045	cds.Mp_F_59512_c0_seq1|m.310418	cds.Mp_J_22636_c0_seq1|m.24626	cds.Soybean_aphid_256_c0_seq1|m.185	cds.Mcerasi_12757_c0_seq1|m.8419
ACYPI007593-PA	cds.Mcerasi_10284_c0_seq1|m.6203	ACYPI069883-PA	cds.Mp_J_20256_c0_seq2|m.20988	cds.Mp_F_24619_c0_seq4|m.25692	cds.Mp_J_19260_c0_seq1|m.18711	cds.Mp_O_20623_c0_seq3|m.24134	ACYPI37642-PA	cds.Mcerasi_47010_c0_seq1|m.350465	ACYPI20880-PA	ACYPI073265-PA	ACYPI069021-PA	ACYPI062254-PA	ACYPI004957-PA	ACYPI42310-PA	ACYPI42629-PA	ACYPI066334-PA	cds.Mcerasi_47618_c0_seq1|m.350884	ACYPI46396-PA	ACYPI20977-PA	cds.Mp_J_28210_c0_seq3|m.45896	cds.Mp_F_18503_c0_seq1|m.14860	ACYPI55723-PA	ACYPI44810-PA	ACYPI51001-PA	cds.Mp_F_25921_c1_seq1|m.29652	ACYPI009084-PA	ACYPI44830-PA	cds.Mp_F_8539_c0_seq1|m.5559	cds.Mp_F_39446_c0_seq1|m.300511	cds.Mp_O_45128_c0_seq1|m.344393	cds.Mp_J_6358_c0_seq1|m.2195	cds.Mp_O_5203_c0_seq1|m.2776	cds.Mcerasi_40641_c0_seq3|m.95889	cds.Mcerasi_57247_c0_seq1|m.357596	cds.Mp_J_30209_c0_seq4|m.60079	ACYPI55985-PA	ACYPI005944-PA	ACYPI084596-PA	ACYPI43820-PA	ACYPI30945-PA	cds.Mp_F_5666_c0_seq1|m.2248	ACYPI085389-PA	ACYPI006587-PA	ACYPI48764-PA	cds.Mp_J_6712_c0_seq1|m.2702	cds.Mp_F_42571_c0_seq1|m.302818	cds.Mp_J_7725_c0_seq1|m.3918	cds.Mp_F_24457_c0_seq3|m.25419	cds.Mp_F_60535_c0_seq1|m.310830
ACYPI23001-PA	ACYPI56547-PA	ACYPI061287-PA	ACYPI000400-PA	ACYPI084177-PA	cds.Mcerasi_24390_c0_seq1|m.23035	ACYPI071087-PA	ACYPI29654-PA	ACYPI070065-PA	ACYPI084987-PA	ACYPI43519-PA	ACYPI47610-PA	ACYPI42956-PA	ACYPI50002-PA	ACYPI072557-PA	ACYPI068111-PA	ACYPI000559-PA	ACYPI26478-PA	ACYPI084871-PA	ACYPI22256-PA	ACYPI071521-PA	ACYPI28894-PA	ACYPI083735-PA	ACYPI51129-PA	ACYPI068400-PA	ACYPI37599-PA	ACYPI39321-PA	cds.Mcerasi_26030_c0_seq1|m.25011	ACYPI34878-PA	ACYPI24406-PA	cds.Mcerasi_37260_c0_seq2|m.61485	ACYPI085147-PA	ACYPI52731-PA	cds.Soybean_aphid_10788_c0_seq1|m.20009	cds.Mcerasi_43846_c2_seq8|m.196490	cds.Mcerasi_39512_c0_seq1|m.81399	cds.Mcerasi_42413_c0_seq1|m.132652	ACYPI068483-PA	ACYPI084610-PA	cds.Mcerasi_37610_c0_seq2|m.63978	cds.Mcerasi_37646_c0_seq1|m.64458	ACYPI060891-PA	cds.Soybean_aphid_4782_c0_seq2|m.6933	ACYPI23117-PA	ACYPI35941-PA	ACYPI32021-PA	ACYPI33855-PA	cds.Mp_J_59106_c0_seq1|m.297475	ACYPI081683-PA	ACYPI072272-PA
pgant8-PA	pgant4-PC	pgant4-PB	pgant6-PC	pgant6-PB	pgant6-PA	CG31776-PA	CG7304-PB	cds.Mcerasi_23179_c0_seq1|m.21189	cds.Mp_O_28365_c0_seq2|m.47728	cds.Mp_J_6602_c0_seq1|m.2532	cds.Mp_F_36455_c0_seq1|m.160843	cds.Rpadi_11589_c0_seq4|m.18233	ACYPI005349-PA	cds.Rpadi_14664_c0_seq1|m.26478	GalNAc-T2-PB	GalNAc-T2-PA	cds.Rpadi_11589_c0_seq2|m.18230	cds.Rpadi_11343_c0_seq1|m.17440	cds.Soybean_aphid_2405_c0_seq1|m.3557	CG7579-PA	ACYPI001010-PA	cds.Mp_F_36942_c0_seq8|m.179421	ACYPI003379-PA	ACYPI007287-PA	cds.Mp_O_19657_c0_seq1|m.21693	cds.Mp_J_18069_c0_seq1|m.15695	cds.Mp_F_38231_c1_seq1|m.252032	cds.Mcerasi_29515_c0_seq1|m.30647	CG30463-PC	CG30463-PB	pgant5-PB	pgant5-PA	CG30463-PD	CG30463-PA	pgant2-PB	pgant2-PA	cds.Mcerasi_37481_c0_seq2|m.62833	ACYPI25951-PA	GalNAc-T1-PB	GalNAc-T1-PA	cds.Mp_F_37904_c2_seq9|m.231593	cds.Mcerasi_32991_c0_seq3|m.40116	Pgant35A-PA	cds.Mp_O_30114_c0_seq6|m.60453	cds.Mp_F_37974_c0_seq1|m.236552	cds.Mcerasi_29910_c0_seq1|m.31568	pgant3-PA	ACYPI007355-PA	cds.Mp_J_29005_c0_seq6|m.50696
Cyp4ac1-PA	Cyp4ac3-PA	cds.Soybean_aphid_6300_c0_seq1|m.10620	cds.Rpadi_12518_c0_seq1|m.21846	cds.Rpadi_12392_c0_seq1|m.21262	cds.Mp_J_26639_c0_seq2|m.37214	ACYPI005113-PA	Cyp4g15-PA	Cyp4aa1-PB	ACYPI009027-PA	ACYPI006111-PA	Cyp312a1-PB	Cyp312a1-PA	cds.Mp_O_31992_c0_seq9|m.81999	Cyp4g1-PA	cds.Mp_J_35394_c0_seq8|m.267322	cds.Mp_F_38499_c0_seq7|m.273826	ACYPI002079-PA	cds.Mcerasi_44265_c1_seq99|m.235977	cds.Mp_J_35300_c2_seq8|m.248796	cds.Mcerasi_43398_c0_seq96|m.170556	ACYPI003959-PA	ACYPI008643-PA	ACYPI000176-PA	ACYPI003849-PA	Cyp313a4-PA	cds.Soybean_aphid_6930_c0_seq2|m.12810	ACYPI003346-PA	ACYPI005978-PA	cds.Mp_J_9607_c0_seq1|m.7154	cds.Mp_F_40507_c0_seq1|m.301335	Cyp313b1-PB	Cyp313b1-PA	cds.Mp_O_35056_c0_seq7|m.175926	Cyp313a2-PB	Cyp313a1-PA	ACYPI000949-PA	Cyp4g15-PB	cds.Mp_O_36317_c0_seq72|m.336168	Cyp313a3-PA	cds.Mcerasi_44576_c2_seq9|m.273726	cds.Mp_J_29367_c0_seq2|m.52848	cds.Mp_F_38656_c3_seq98|m.287259	ACYPI002550-PA	cds.Mp_O_36308_c1_seq92|m.335466	Cyp318a1-PA	cds.Mcerasi_29656_c0_seq4|m.30993	Cyp313a5-PA	cds.Mp_O_24743_c0_seq4|m.32349	cds.Mp_J_18653_c0_seq1|m.17173
cds.Mcerasi_41506_c0_seq1|m.111911	cds.Mp_O_38403_c0_seq1|m.339590	cds.Mp_O_37437_c0_seq1|m.338631	cds.Mp_J_33847_c0_seq1|m.125423	cds.Mp_F_36909_c0_seq1|m.178384	ACYPI009744-PA	cds.Mp_F_36904_c1_seq1|m.178289	cds.Rpadi_10606_c0_seq1|m.15504	Aldh-PB	Aldh-PA	Ssadh-PE	Ssadh-PD	Ssadh-PC	Ssadh-PB	Ssadh-PA	cds.Mcerasi_20725_c0_seq1|m.16791	cds.Mp_O_41191_c0_seq1|m.342038	cds.Mp_J_28209_c1_seq2|m.45894	cds.Mp_F_35670_c0_seq2|m.136905	cds.Mp_F_32170_c0_seq1|m.71153	CG31075-PA	CG31075-PB	ACYPI003925-PA	cds.Rpadi_11468_c0_seq1|m.17777	cds.Mcerasi_41070_c0_seq4|m.103529	cds.Rpadi_12603_c1_seq2|m.22272	cds.Mp_F_37598_c0_seq6|m.211936	cds.Soybean_aphid_7084_c0_seq3|m.13358	cds.Soybean_aphid_7084_c0_seq4|m.13360	cds.Soybean_aphid_6329_c0_seq3|m.10721	cds.Soybean_aphid_6329_c0_seq2|m.10717	cds.Mp_O_34321_c0_seq9|m.135547	cds.Mcerasi_43163_c0_seq9|m.156978	cds.Soybean_aphid_7084_c0_seq1|m.13352	cds.Soybean_aphid_6329_c0_seq1|m.10715	cds.Soybean_aphid_7084_c0_seq2|m.13354	cds.Mp_J_33749_c0_seq8|m.120267	cds.Mcerasi_41797_c0_seq1|m.118331	cds.Mp_O_4398_c0_seq1|m.1983	cds.Mp_O_33865_c0_seq92|m.120038	cds.Rpadi_3673_c0_seq1|m.4276	cds.Mp_O_27733_c0_seq4|m.43938	ACYPI005534-PA	cds.Mcerasi_41980_c0_seq2|m.121668	cds.Mcerasi_37006_c0_seq1|m.59618	cds.Mp_F_34447_c0_seq5|m.107815	cds.Mp_F_33299_c0_seq9|m.85376	CG8665-PA	cds.Rpadi_12603_c1_seq1|m.22271	cds.Soybean_aphid_7286_c0_seq1|m.14629
Ggt-1-PA	Ggt-1-PB	CG17636-PA	CG17636-PC	CG17636-PB	cds.Mcerasi_44517_c0_seq7|m.268123	ACYPI009366-PA	cds.Rpadi_2050_c0_seq1|m.1653	cds.Mp_O_34737_c2_seq9|m.160916	cds.Mcerasi_43885_c0_seq9|m.198986	cds.Soybean_aphid_8274_c0_seq1|m.16964	cds.Soybean_aphid_4876_c0_seq2|m.7157	cds.Soybean_aphid_4876_c0_seq1|m.7154	cds.Mp_O_35672_c0_seq63|m.238073	ACYPI005837-PA	cds.Mp_F_38269_c0_seq99|m.254395	cds.Mp_F_38269_c1_seq6|m.254430	cds.Mcerasi_44517_c1_seq98|m.268508	cds.Rpadi_3216_c0_seq1|m.3368	ACYPI003904-PA	ACYPI006848-PA	cds.Mp_J_34561_c0_seq9|m.159767	cds.Mp_O_24876_c0_seq1|m.33042	cds.Mp_J_9426_c0_seq1|m.6878	cds.Mp_F_19483_c0_seq3|m.16560	ACYPI001148-PA	ACYPI007474-PA	cds.Mp_O_29386_c0_seq4|m.54886	cds.Mp_J_26731_c0_seq3|m.37557	cds.Mp_F_29932_c0_seq4|m.50120	cds.Mp_F_27120_c0_seq3|m.34467	cds.Mcerasi_43885_c1_seq9|m.199038	cds.Rpadi_8596_c0_seq2|m.11580	cds.Rpadi_8596_c0_seq1|m.11578	ACYPI004955-PA	cds.Mcerasi_39856_c1_seq3|m.85376	cds.Mcerasi_35024_c0_seq1|m.48717	cds.Mp_F_6619_c0_seq1|m.3035	cds.Rpadi_8745_c0_seq1|m.11977	cds.Mp_J_34561_c1_seq9|m.159977	CG4829-PD	CG4829-PE	CG4829-PC	CG4829-PA	CG4829-PB	cds.Soybean_aphid_2059_c0_seq1|m.2919	CG1492-PA	CG4829-PF	cds.Soybean_aphid_7766_c0_seq1|m.16163	cds.Rpadi_13797_c0_seq1|m.25405
shot-PJ	shot-PN	shot-PM	shot-PI	shot-PE	shot-PA	shot-PO	shot-PB	shot-PL	shot-PG	shot-PK	shot-PZ	cds.Mp_O_34703_c0_seq99|m.158269	shot-PAA	ACYPI005144-PA	cds.Mcerasi_51973_c0_seq1|m.353834	cds.Mcerasi_55369_c0_seq1|m.356285	cds.Mp_F_66055_c0_seq1|m.313048	shot-PQ	shot-PC	shot-PH	shot-PAB	shot-PP	shot-PAC	shot-PY	shot-PAD	shot-PX	cds.Mcerasi_43988_c0_seq8|m.206401	cds.Mp_F_38746_c0_seq9|m.295126	cds.Rpadi_12586_c0_seq8|m.22148	cds.Rpadi_12586_c0_seq2|m.22110	cds.Rpadi_12586_c0_seq7|m.22141	cds.Rpadi_12586_c0_seq1|m.22103	cds.Rpadi_12586_c0_seq5|m.22127	cds.Rpadi_12586_c0_seq6|m.22134	cds.Rpadi_12586_c0_seq4|m.22120	cds.Rpadi_12586_c0_seq9|m.22155	cds.Rpadi_12649_c0_seq11|m.22694	cds.Rpadi_12649_c0_seq22|m.22764	cds.Rpadi_12649_c0_seq13|m.22707	cds.Rpadi_12649_c0_seq6|m.22662	cds.Rpadi_12649_c0_seq2|m.22638	cds.Rpadi_12649_c0_seq20|m.22751	cds.Rpadi_12649_c0_seq21|m.22758	cds.Rpadi_12649_c0_seq10|m.22688	cds.Rpadi_12649_c0_seq3|m.22644	cds.Rpadi_12649_c0_seq12|m.22701	cds.Rpadi_12649_c0_seq14|m.22713	cds.Rpadi_12649_c0_seq7|m.22668	cds.Rpadi_12649_c0_seq17|m.22732
ACYPI28866-PA	ACYPI001340-PA	cds.Mp_O_16833_c0_seq1|m.14500	cds.Mp_J_31178_c0_seq3|m.70330	cds.Mcerasi_40060_c0_seq1|m.87758	ACYPI005681-PA	ACYPI071959-PA	ACYPI38292-PA	ACYPI000452-PA	cds.Mcerasi_44376_c2_seq9|m.249224	cds.Mp_J_34145_c0_seq9|m.136845	ACYPI29885-PA	cds.Mp_F_37240_c2_seq9|m.197995	ACYPI24218-PA	cds.Mcerasi_35685_c0_seq4|m.51539	cds.Mp_O_35114_c1_seq8|m.179726	cds.Mp_F_37240_c0_seq8|m.197922	ACYPI42066-PA	ACYPI34425-PA	cds.Mp_J_27868_c0_seq9|m.43720	cds.Mp_F_29287_c0_seq7|m.45482	cds.Mcerasi_14806_c0_seq1|m.10505	cds.Mp_J_4327_c0_seq1|m.947	cds.Mp_O_39659_c0_seq1|m.340784	cds.Mcerasi_21411_c0_seq1|m.17857	cds.Mp_F_42874_c0_seq1|m.303027	ACYPI005435-PA	cds.Mp_F_33957_c0_seq3|m.98400	ACYPI55439-PA	ACYPI42835-PA	cds.Mp_O_34834_c0_seq6|m.165316	cds.Mp_O_8558_c0_seq2|m.5894	ACYPI23423-PA	cds.Rpadi_9015_c0_seq1|m.12477	cds.Mp_J_24061_c0_seq1|m.28106	cds.Mp_F_30349_c0_seq2|m.53661	cds.Mp_O_34235_c0_seq9|m.132841	cds.Mp_F_34362_c0_seq7|m.105888	cds.Mp_J_57710_c0_seq1|m.296974	ACYPI081403-PA	cds.Mp_J_17317_c0_seq4|m.13965	ACYPI42077-PA	ACYPI45474-PA	ACYPI071367-PA	ACYPI42069-PA	ACYPI089311-PA	cds.Rpadi_2567_c0_seq1|m.2257	cds.Mp_O_30740_c1_seq3|m.67212	cds.Mp_J_33490_c0_seq9|m.112855	cds.Mp_F_21473_c1_seq1|m.18663
cds.Soybean_aphid_4879_c0_seq1|m.7161	cds.Mp_J_23696_c0_seq4|m.26625	cds.Mcerasi_50360_c0_seq1|m.352767	Rpt6R-PA	Rpt6-PA	cds.Mp_F_11539_c0_seq1|m.7784	ACYPI009385-PA	cds.Soybean_aphid_8594_c0_seq1|m.17371	cds.Mp_F_37444_c0_seq4|m.204846	ACYPI010231-PA	cds.Mp_O_19170_c0_seq2|m.20460	cds.Mp_J_7643_c0_seq1|m.3831	cds.Mp_F_37239_c0_seq2|m.197892	cds.Mcerasi_20505_c0_seq1|m.16431	cds.Soybean_aphid_6566_c0_seq1|m.11431	cds.Rpadi_12102_c0_seq1|m.20015	cds.Rpadi_11774_c0_seq1|m.18841	ACYPI006163-PA	cds.Mp_J_20369_c0_seq1|m.21296	cds.Mp_F_37543_c0_seq2|m.209506	cds.Mcerasi_23091_c0_seq1|m.21011	cds.Rpadi_13392_c0_seq1|m.24843	cds.Rpadi_12932_c0_seq1|m.24162	Rpt2-PA	cds.Rpadi_8007_c0_seq1|m.10214	cds.Rpadi_11897_c0_seq1|m.19295	ACYPI009001-PA	cds.Mp_O_31759_c1_seq4|m.78505	cds.Mp_J_20080_c0_seq1|m.20555	cds.Mp_J_15354_c0_seq1|m.11750	cds.Mp_F_37327_c0_seq1|m.201435	cds.Mcerasi_22169_c0_seq2|m.19338	cds.Soybean_aphid_6628_c0_seq1|m.11632	Rpt4-PB	Rpt4R-PA	cds.Mcerasi_18107_c0_seq1|m.13705	cds.Soybean_aphid_4879_c0_seq2|m.7164	cds.Mp_O_29576_c0_seq3|m.56361	Rpt3-PA	Rpt5-PA	cds.Soybean_aphid_3855_c0_seq1|m.5527	cds.Rpadi_3753_c0_seq1|m.4427	ACYPI006821-PA	cds.Mp_O_16460_c0_seq1|m.14077	cds.Mcerasi_20396_c0_seq1|m.16227	Rpt3R-PD	Rpt3R-PC	Rpt1-PA	cds.Mcerasi_26139_c0_seq3|m.25137	cds.Soybean_aphid_4867_c0_seq1|m.7130
ogre-PA	ogre-PF	ogre-PE	ogre-PD	ogre-PC	ogre-PB	ACYPI004128-PA	cds.Mcerasi_40528_c0_seq1|m.93877	cds.Mcerasi_33396_c0_seq1|m.42163	cds.Mp_F_28661_c0_seq3|m.42477	cds.Mp_J_27823_c0_seq2|m.43414	cds.Mp_F_25481_c0_seq2|m.28013	cds.Rpadi_14877_c0_seq1|m.26732	cds.Mp_O_34548_c0_seq2|m.146878	cds.Rpadi_2910_c0_seq1|m.2869	Inx2-PD	Inx2-PC	Inx2-PB	Inx2-PA	ACYPI009441-PA	cds.Mp_F_38438_c1_seq2|m.269389	cds.Mp_O_27637_c0_seq1|m.43263	cds.Mp_J_37266_c0_seq1|m.287056	cds.Mcerasi_36459_c0_seq1|m.56082	cds.Soybean_aphid_6648_c0_seq1|m.11699	cds.Rpadi_12527_c0_seq1|m.21878	cds.Rpadi_12057_c0_seq1|m.19796	ACYPI003220-PA	cds.Mcerasi_40389_c0_seq1|m.92027	cds.Mp_O_16652_c0_seq1|m.14283	cds.Mp_O_12317_c0_seq1|m.9771	cds.Mp_J_24182_c0_seq2|m.28454	cds.Mp_J_23969_c0_seq2|m.27677	cds.Mp_F_26654_c0_seq2|m.32580	shakB-PA	shakB-PC	shakB-PH	shakB-PG	shakB-PI	shakB-PD	cds.Rpadi_11987_c0_seq2|m.19552	cds.Rpadi_11987_c0_seq1|m.19550	cds.Rpadi_11916_c0_seq2|m.19347	cds.Rpadi_11916_c0_seq1|m.19346	cds.Soybean_aphid_6968_c0_seq1|m.12967	ACYPI009323-PA	cds.Soybean_aphid_6818_c0_seq2|m.12345	cds.Mp_F_38308_c1_seq2|m.256860	ACYPI008580-PA	ACYPI004733-PA
ACYPI49238-PA	ACYPI36876-PA	cds.Mp_O_36201_c0_seq3|m.321767	ACYPI066560-PA	ACYPI50007-PA	cds.Mp_J_35277_c0_seq6|m.246124	cds.Mp_F_38665_c1_seq7|m.288704	ACYPI068708-PA	cds.Mp_O_13137_c0_seq1|m.10530	cds.Mp_J_34463_c0_seq2|m.153212	cds.Mcerasi_38040_c1_seq2|m.67592	ACYPI086201-PA	cds.Mp_O_4374_c0_seq1|m.1942	cds.Mp_F_38665_c0_seq7|m.288695	ACYPI060269-PA	cds.Mp_J_47894_c0_seq1|m.293351	ACYPI007323-PA	cds.Mcerasi_28159_c0_seq1|m.27801	ACYPI088429-PA	ACYPI064215-PA	ACYPI27077-PA	ACYPI20097-PA	ACYPI52497-PA	cds.Mcerasi_30825_c0_seq1|m.33996	ACYPI21921-PA	ACYPI34503-PA	cds.Mp_O_40922_c0_seq1|m.341853	cds.Mp_O_36003_c0_seq1|m.295529	ACYPI42428-PA	cds.Mp_O_36089_c1_seq6|m.306927	cds.Mp_J_34653_c0_seq1|m.165829	cds.Mp_F_38118_c1_seq5|m.245361	cds.Mp_F_38118_c0_seq8|m.245352	cds.Mp_O_36089_c0_seq5|m.306887	ACYPI060156-PA	cds.Mp_J_58981_c0_seq1|m.297430	ACYPI38163-PA	cds.Mp_F_70278_c0_seq1|m.314670	cds.Mcerasi_28159_c1_seq1|m.27802	cds.Mcerasi_28159_c2_seq1|m.27807	cds.Mcerasi_59676_c0_seq1|m.359460	ACYPI061997-PA	cds.Mp_F_75018_c0_seq1|m.316525	cds.Mp_J_5662_c1_seq1|m.1724	ACYPI20884-PA	ACYPI53738-PA	cds.Mp_J_35465_c2_seq5|m.278008	cds.Mp_F_11988_c1_seq1|m.8113	ACYPI085605-PA	ACYPI43812-PA
CG6204-PA	cds.Soybean_aphid_1099_c0_seq1|m.1214	ACYPI004888-PA	cds.Mp_J_35522_c1_seq9|m.284240	ACYPI008081-PA	cds.Mp_J_35443_c2_seq9|m.274725	cds.Mp_J_31969_c0_seq9|m.81616	ACYPI006913-PA	ACYPI009956-PA	ACYPI002956-PA	ACYPI009301-PA	cds.Mp_F_38761_c0_seq7|m.297361	cds.Mcerasi_45305_c1_seq7|m.348192	cds.Mp_O_35098_c0_seq8|m.178695	cds.Mp_F_38761_c1_seq9|m.297426	cds.Mp_F_25632_c0_seq5|m.28583	cds.Mp_O_36325_c1_seq9|m.336902	cds.Mcerasi_48959_c0_seq1|m.351775	cds.Mp_O_23443_c0_seq1|m.27952	cds.Mp_J_39949_c0_seq1|m.289354	ACYPI005636-PA	cds.Mp_O_3857_c0_seq1|m.1490	cds.Mp_J_39990_c0_seq1|m.289380	cds.Mp_F_25885_c0_seq2|m.29518	cds.Mcerasi_40366_c0_seq4|m.91673	cds.Mp_J_32972_c0_seq2|m.100143	cds.Mp_O_35706_c0_seq2|m.242951	cds.Mcerasi_44857_c1_seq7|m.305723	cds.Mp_F_38771_c1_seq9|m.298159	cds.Mp_J_35342_c0_seq9|m.259037	ACYPI32172-PA	cds.Mcerasi_41315_c0_seq2|m.107976	cds.Soybean_aphid_18677_c0_seq1|m.28783	cds.Soybean_aphid_17903_c0_seq1|m.27961	cds.Mcerasi_17328_c0_seq2|m.12996	cds.Mcerasi_43196_c0_seq2|m.158066	cds.Mcerasi_22165_c0_seq1|m.19330	cds.Mp_O_47465_c0_seq1|m.345548	cds.Mp_J_35342_c1_seq1|m.259046	cds.Rpadi_7418_c0_seq1|m.9135	cds.Mp_F_49149_c0_seq1|m.306148	cds.Mp_J_44303_c0_seq1|m.291887	cds.Mcerasi_37933_c0_seq3|m.66579	cds.Mcerasi_45304_c1_seq3|m.348151	cds.Rpadi_10810_c0_seq1|m.16071	cds.Mp_O_36580_c0_seq1|m.337734	cds.Mcerasi_44632_c0_seq8|m.278528	cds.Mp_F_33545_c0_seq2|m.89975	cds.Rpadi_13683_c0_seq1|m.25238	cds.Soybean_aphid_1887_c0_seq1|m.2531
cds.Mp_J_35236_c0_seq41|m.238479	cds.Mcerasi_17911_c0_seq1|m.13544	cds.Mp_O_35386_c0_seq9|m.202488	cds.Mp_O_34534_c0_seq2|m.146136	cds.Mp_J_35236_c1_seq99|m.238680	ACYPI062466-PA	ACYPI54457-PA	cds.Mcerasi_30648_c0_seq1|m.33547	ACYPI29009-PA	cds.Mp_J_32357_c0_seq8|m.87460	cds.Mp_J_31153_c0_seq3|m.70015	ACYPI22538-PA	ACYPI55796-PA	cds.Mp_F_6973_c0_seq1|m.3538	cds.Mp_F_26522_c1_seq6|m.31971	ACYPI45711-PA	ACYPI41747-PA	ACYPI43644-PA	ACYPI41908-PA	cds.Mp_O_24812_c0_seq3|m.32675	ACYPI53421-PA	cds.Mp_F_21352_c0_seq1|m.18552	cds.Mp_J_33390_c0_seq6|m.110377	cds.Mp_O_10667_c0_seq1|m.8045	ACYPI21133-PA	ACYPI29430-PA	cds.Mp_J_33169_c0_seq1|m.104182	ACYPI55205-PA	cds.Mp_O_25752_c0_seq1|m.36772	cds.Mp_F_33789_c0_seq4|m.95123	ACYPI51175-PA	cds.Mp_J_30254_c0_seq1|m.60383	ACYPI24272-PA	cds.Mp_O_29945_c0_seq1|m.58906	cds.Mp_F_12996_c0_seq1|m.8664	ACYPI20210-PA	ACYPI39283-PA	ACYPI061508-PA	cds.Mp_F_4450_c0_seq1|m.1361	ACYPI55795-PA	ACYPI34792-PA	ACYPI46214-PA	ACYPI33310-PA	cds.Mp_O_33860_c0_seq1|m.119785	cds.Mp_J_23589_c0_seq2|m.26199	cds.Mp_F_17259_c0_seq1|m.12491	cds.Mp_J_27449_c0_seq1|m.40839	cds.Mcerasi_31353_c0_seq1|m.35255	cds.Mp_F_21263_c0_seq1|m.18445	ACYPI086851-PA
ACYPI41883-PA	ACYPI25890-PA	ACYPI35034-PA	ACYPI083601-PA	ACYPI22368-PA	ACYPI51873-PA	ACYPI072463-PA	cds.Mcerasi_37736_c0_seq2|m.65240	cds.Mcerasi_29340_c0_seq1|m.30196	ACYPI003356-PA	ACYPI34226-PA	cds.Mcerasi_47953_c0_seq1|m.351154	ACYPI40258-PA	cds.Mp_F_66397_c0_seq1|m.313176	ACYPI53787-PA	cds.Mp_J_39001_c0_seq1|m.288723	cds.Mp_O_23459_c0_seq1|m.27964	ACYPI37286-PA	ACYPI42101-PA	cds.Mp_F_23653_c0_seq2|m.23457	ACYPI51814-PA	ACYPI31928-PA	ACYPI086238-PA	cds.Mcerasi_37029_c0_seq2|m.59842	cds.Mp_F_22980_c0_seq3|m.21335	ACYPI21163-PA	ACYPI54820-PA	ACYPI31851-PA	ACYPI23437-PA	ACYPI36950-PA	cds.Mcerasi_38941_c0_seq4|m.75515	ACYPI066197-PA	ACYPI52437-PA	ACYPI069999-PA	ACYPI25676-PA	cds.Mp_J_9838_c0_seq1|m.7571	ACYPI38430-PA	ACYPI088532-PA	cds.Mcerasi_33289_c0_seq2|m.41687	ACYPI081992-PA	ACYPI21425-PA	ACYPI39392-PA	ACYPI53549-PA	cds.Mcerasi_64595_c0_seq1|m.363077	ACYPI30425-PA	ACYPI41443-PA	ACYPI064548-PA	ACYPI067903-PA	cds.Mp_O_21152_c0_seq1|m.24810	ACYPI24495-PA
cds.Rpadi_12555_c1_seq1|m.21995	cds.Rpadi_11818_c0_seq1|m.18989	cds.Rpadi_11818_c0_seq2|m.18993	ACYPI000714-PA	bt-PF	bt-PI	bt-PH	bt-PJ	bt-PC	cds.Mp_O_34928_c0_seq7|m.169567	cds.Mp_F_38780_c0_seq5|m.298997	cds.Mp_J_34988_c0_seq6|m.206782	cds.Mp_F_38779_c0_seq4|m.298932	cds.Mp_O_29475_c0_seq5|m.55421	cds.Soybean_aphid_23171_c0_seq1|m.33878	cds.Mcerasi_38024_c0_seq5|m.67386	cds.Mp_O_34742_c0_seq8|m.160989	cds.Mp_J_34933_c0_seq7|m.201525	cds.Soybean_aphid_12355_c0_seq1|m.21746	cds.Mcerasi_52549_c0_seq1|m.354257	cds.Mp_J_47473_c0_seq1|m.293201	cds.Mp_J_49362_c0_seq1|m.293928	cds.Mp_J_22158_c0_seq1|m.24050	cds.Mp_J_54771_c0_seq1|m.295978	cds.Mp_F_20374_c2_seq1|m.17564	cds.Mcerasi_55915_c0_seq1|m.356637	cds.Mp_J_22089_c0_seq1|m.23938	cds.Mp_J_27684_c0_seq5|m.42445	cds.Mp_J_26292_c0_seq2|m.36049	cds.Mp_F_58070_c0_seq1|m.309832	cds.Mcerasi_8945_c0_seq1|m.4981	cds.Mcerasi_44310_c0_seq7|m.240588	cds.Mp_J_32398_c0_seq7|m.88260	cds.Mp_F_20374_c1_seq1|m.17563	cds.Rpadi_16896_c0_seq1|m.29006	cds.Mp_F_53680_c0_seq1|m.308072	cds.Mp_F_58132_c0_seq1|m.309856	cds.Mp_F_3406_c0_seq2|m.809	cds.Mp_F_58118_c0_seq1|m.309846	cds.Soybean_aphid_18186_c0_seq1|m.28273	cds.Mp_F_26608_c0_seq4|m.32378	cds.Soybean_aphid_24445_c0_seq1|m.35322	cds.Mp_F_26565_c0_seq3|m.32193	cds.Mp_F_58805_c0_seq1|m.310122	cds.Mcerasi_64126_c0_seq1|m.362770	cds.Soybean_aphid_26888_c0_seq1|m.38110	cds.Mcerasi_20051_c0_seq1|m.15648	cds.Soybean_aphid_13109_c0_seq1|m.22593	cds.Mp_F_20374_c0_seq1|m.17562	cds.Mcerasi_44310_c2_seq1|m.240649
CG42343-PG	CG42343-PF	CG42343-PC	cds.Mp_J_22674_c0_seq3|m.24667	cds.Mcerasi_42242_c0_seq1|m.128233	ACYPI009056-PA	CG32791-PC	CG32791-PA	cds.Mp_O_26277_c0_seq1|m.38426	cds.Mp_J_31481_c0_seq3|m.74681	cds.Mp_F_22665_c0_seq1|m.20423	cds.Mcerasi_43553_c0_seq1|m.180253	cds.Mcerasi_39202_c0_seq4|m.77959	cds.Mp_J_24934_c0_seq2|m.31112	cds.Mp_F_31628_c0_seq1|m.64820	cds.Mp_O_29978_c0_seq5|m.59168	ACYPI20922-PA	cds.Mcerasi_31007_c0_seq6|m.34442	cds.Mp_J_28844_c0_seq1|m.49692	cds.Mp_O_20427_c0_seq2|m.23869	cds.Mp_F_19403_c0_seq1|m.16429	ACYPI009100-PA	cds.Mp_J_29465_c0_seq4|m.53430	cds.Mp_J_28424_c0_seq3|m.47216	cds.Mp_F_23933_c0_seq2|m.24263	cds.Mp_F_36834_c0_seq6|m.175695	cds.Mp_J_8870_c0_seq2|m.5918	cds.Mcerasi_43420_c0_seq2|m.171931	ACYPI003948-PA	ACYPI005927-PA	ACYPI006654-PA	cds.Mcerasi_28769_c0_seq2|m.28860	CG14010-PB	CG14010-PD	cds.Mcerasi_36722_c0_seq1|m.57775	cds.Mp_J_34236_c0_seq5|m.140882	cds.Mp_F_30302_c0_seq1|m.53253	cds.Mp_F_18044_c0_seq1|m.14048	ACYPI005486-PA	cds.Mcerasi_21843_c0_seq1|m.18686	cds.Mp_J_37693_c0_seq1|m.287528	cds.Mp_F_22683_c0_seq1|m.20487	cds.Mp_O_17473_c0_seq1|m.16055	CG31814-PB	cds.Mp_F_47756_c0_seq1|m.305574	cds.Mp_J_11332_c0_seq1|m.8811	cds.Mp_F_42756_c0_seq1|m.302938	cds.Mp_O_7254_c0_seq1|m.4713	CG31814-PA	cds.Mcerasi_23402_c0_seq1|m.21594
cds.Mp_J_31242_c1_seq1|m.70920	ACYPI061188-PA	cds.Mp_J_35013_c0_seq1|m.210199	cds.Mp_O_23874_c0_seq1|m.28601	ACYPI067270-PA	cds.Mp_F_38429_c1_seq1|m.269139	ACYPI061311-PA	ACYPI073321-PA	ACYPI53110-PA	cds.Mp_O_30981_c0_seq5|m.69703	cds.Mp_F_38006_c1_seq8|m.238401	cds.Mp_O_34455_c0_seq3|m.141649	cds.Mp_J_33784_c0_seq3|m.122735	ACYPI46291-PA	ACYPI48553-PA	cds.Mp_F_10367_c0_seq1|m.7040	ACYPI061166-PA	ACYPI069698-PA	ACYPI061196-PA	cds.Mp_O_27712_c0_seq2|m.43797	cds.Mp_J_33615_c0_seq1|m.116295	ACYPI56857-PA	cds.Mp_F_4039_c0_seq1|m.1168	ACYPI49928-PA	ACYPI46193-PA	cds.Mcerasi_45043_c1_seq4|m.324534	cds.Mp_F_20597_c0_seq1|m.17797	ACYPI067960-PA	cds.Mcerasi_15176_c0_seq1|m.10851	cds.Mcerasi_40499_c0_seq3|m.93482	cds.Mp_O_3491_c1_seq1|m.1185	cds.Mp_J_11878_c0_seq1|m.9335	ACYPI086276-PA	ACYPI54718-PA	cds.Mp_F_20597_c2_seq1|m.17800	cds.Mp_F_72602_c0_seq1|m.315593	cds.Mcerasi_44434_c0_seq9|m.255129	ACYPI073533-PA	cds.Mcerasi_25974_c0_seq1|m.24923	ACYPI060916-PA	ACYPI29742-PA	cds.Mp_J_59041_c0_seq1|m.297452	cds.Mp_J_71474_c0_seq1|m.301861	ACYPI083168-PA	cds.Mp_O_22480_c0_seq1|m.26546	ACYPI084244-PA	ACYPI37303-PA	cds.Mcerasi_6989_c0_seq1|m.3240	cds.Mp_O_50272_c0_seq1|m.346856	ACYPI063650-PA
cds.Rpadi_3454_c0_seq1|m.3868	cds.Rpadi_13161_c0_seq1|m.24501	cds.Mcerasi_38649_c0_seq3|m.73012	ACYPI001585-PA	cds.Mp_J_41565_c0_seq1|m.290451	cds.Mp_F_35003_c0_seq1|m.119849	eIF4AIII-PA	cds.Mcerasi_39618_c0_seq4|m.82514	cds.Rpadi_11983_c0_seq2|m.19537	cds.Rpadi_11983_c0_seq1|m.19536	cds.Rpadi_11302_c0_seq2|m.17350	cds.Rpadi_11302_c0_seq1|m.17348	cds.Soybean_aphid_5564_c0_seq2|m.8827	cds.Soybean_aphid_5564_c0_seq1|m.8824	ACYPI002483-PA	cds.Mp_O_24976_c0_seq2|m.33524	cds.Mp_J_34979_c0_seq2|m.206299	cds.Mp_J_31109_c0_seq4|m.69364	cds.Mp_F_37458_c0_seq1|m.205821	cds.Mcerasi_45272_c0_seq6|m.346330	cds.Rpadi_8282_c0_seq1|m.10867	cds.Rpadi_7860_c0_seq1|m.9853	ACYPI007352-PA	cds.Mcerasi_38083_c0_seq5|m.67832	cds.Mp_O_25250_c0_seq1|m.34745	cds.Mp_J_24779_c0_seq3|m.30555	cds.Mp_F_38522_c1_seq2|m.276089	eIF-4a-PF	eIF-4a-PE	eIF-4a-PD	eIF-4a-PB	eIF-4a-PC	eIF-4a-PA	cds.Mp_O_27728_c0_seq2|m.43898	cds.Mp_F_38522_c0_seq2|m.276086	cds.Mcerasi_41595_c0_seq1|m.114448	me31B-PA	me31B-PB	cds.Soybean_aphid_2514_c0_seq1|m.3745	cds.Rpadi_13225_c0_seq1|m.24593	cds.Rpadi_12861_c0_seq1|m.24056	ACYPI003124-PA	cds.Mp_O_24850_c0_seq1|m.32967	cds.Mp_O_16969_c0_seq1|m.14873	cds.Mcerasi_42362_c0_seq2|m.131268	cds.Soybean_aphid_2935_c0_seq1|m.4434	cds.Mp_J_32539_c0_seq4|m.91058	cds.Mp_F_36769_c1_seq1|m.173659	cds.Mp_O_22449_c0_seq2|m.26507	Hel25E-PB
Ank2-PY	Ank2-PS	Ank2-PT	Ank2-PP	Ank2-PV	Ank2-PQ	Ank2-PR	Ank2-PAA	Ank2-PL	Ank2-PJ	Ank2-PU	Ank2-PF	Ank2-PG	Ank2-PZ	Ank2-PK	Ank2-PM	Ank2-PN	Ank2-PW	cds.Mp_F_38689_c1_seq9|m.290244	ACYPI38268-PA	cds.Mcerasi_44799_c1_seq93|m.298913	cds.Mp_J_35151_c0_seq95|m.228651	cds.Mp_O_35233_c0_seq5|m.188334	cds.Mp_F_38257_c0_seq2|m.253365	cds.Mp_J_33669_c0_seq8|m.117752	cds.Mp_F_38257_c2_seq8|m.253413	ACYPI000387-PA	cds.Mcerasi_43739_c0_seq5|m.189014	Ank-PE	Ank-PD	Ank-PC	Ank-PB	Ank2-PX	Ank2-PE	cds.Rpadi_10781_c0_seq1|m.16008	cds.Soybean_aphid_10940_c0_seq1|m.20195	cds.Soybean_aphid_9896_c0_seq1|m.18910	cds.Rpadi_8269_c0_seq1|m.10832	cds.Rpadi_8269_c0_seq2|m.10835	cds.Soybean_aphid_2426_c0_seq1|m.3593	cds.Soybean_aphid_18738_c0_seq1|m.28839	cds.Soybean_aphid_17064_c0_seq1|m.27015	cds.Rpadi_3940_c0_seq1|m.4758	cds.Rpadi_25120_c0_seq1|m.37448	cds.Soybean_aphid_11717_c0_seq1|m.20999	cds.Soybean_aphid_12635_c0_seq1|m.22090	cds.Rpadi_9688_c1_seq1|m.13604	CG10011-PA	cds.Rpadi_6773_c1_seq1|m.8314	cds.Soybean_aphid_10662_c0_seq1|m.19861
cds.Mp_O_31949_c0_seq9|m.81301	ACYPI000817-PA	ACYPI008292-PA	ACYPI061574-PA	cds.Mp_F_33879_c0_seq8|m.96687	cds.Mp_F_35394_c1_seq6|m.129153	cds.Mcerasi_34926_c0_seq2|m.48380	cds.Mcerasi_44146_c0_seq6|m.218050	cds.Mcerasi_43170_c0_seq6|m.157247	ACYPI21378-PA	cds.Mp_O_35668_c0_seq7|m.237541	cds.Mp_O_19205_c0_seq3|m.20534	cds.Mp_J_33917_c0_seq7|m.128349	cds.Mp_J_25901_c0_seq2|m.34763	cds.Mp_O_29097_c0_seq8|m.52669	ACYPI26959-PA	cds.Mp_J_34971_c1_seq12|m.205910	cds.Mp_O_30769_c0_seq2|m.67486	ACYPI001523-PA	cds.Mp_F_31636_c0_seq3|m.64875	ACYPI000432-PA	cds.Mcerasi_39433_c0_seq5|m.80504	cds.Mp_O_31852_c0_seq1|m.80001	cds.Mp_J_26127_c0_seq4|m.35485	cds.Mp_F_33341_c0_seq1|m.86125	cds.Mp_F_33341_c1_seq4|m.86128	cds.Mcerasi_21445_c0_seq2|m.17924	cds.Mcerasi_18592_c0_seq1|m.14166	ACYPI072803-PA	cds.Mp_F_31986_c0_seq4|m.68957	cds.Mp_O_19881_c0_seq1|m.22352	cds.Mp_J_8662_c0_seq1|m.5544	ACYPI000312-PA	cds.Mp_J_29853_c0_seq5|m.56650	cds.Mcerasi_40183_c0_seq6|m.89008	cds.Rpadi_15154_c0_seq1|m.27076	cds.Mcerasi_31205_c0_seq1|m.34952	cds.Rpadi_10879_c0_seq2|m.16220	cds.Rpadi_10879_c0_seq1|m.16219	cds.Mp_F_23189_c0_seq1|m.21957	cds.Rpadi_16245_c0_seq1|m.28284	ACYPI53847-PA	ACYPI31589-PA	cds.Mp_F_23221_c0_seq1|m.22065	cds.Mp_J_32403_c0_seq9|m.88354	cds.Mp_O_29217_c0_seq1|m.53556	cds.Mp_F_22508_c0_seq5|m.20002	cds.Mcerasi_34538_c0_seq4|m.47024	cds.Mp_J_6575_c0_seq2|m.2478	cds.Mp_O_32104_c0_seq3|m.83697
CG1139-PA	cds.Mcerasi_43346_c0_seq1|m.167565	cds.Soybean_aphid_7118_c0_seq1|m.13552	cds.Rpadi_12785_c0_seq1|m.23667	cds.Rpadi_12759_c0_seq1|m.23486	cds.Soybean_aphid_7030_c0_seq1|m.13179	cds.Mp_O_31447_c0_seq3|m.74974	cds.Mp_J_32571_c0_seq6|m.91680	cds.Mp_F_35474_c0_seq3|m.130675	ACYPI008971-PA	CG7888-PA	CG7888-PC	CG7888-PB	cds.Mp_J_31312_c0_seq2|m.71976	cds.Mp_F_36318_c0_seq1|m.156780	cds.Mp_J_26800_c0_seq1|m.37799	cds.Mp_O_28715_c0_seq1|m.50091	cds.Mp_F_35155_c0_seq9|m.123251	cds.Mp_F_37185_c0_seq9|m.196103	cds.Mcerasi_36906_c0_seq7|m.59014	cds.Mp_O_32512_c0_seq6|m.90580	ACYPI000550-PA	CG43693-PC	CG43693-PF	cds.Rpadi_12457_c0_seq2|m.21573	cds.Rpadi_12457_c0_seq1|m.21569	cds.Rpadi_11654_c1_seq1|m.18438	CG43693-PD	CG43693-PB	CG43693-PA	CG43693-PE	cds.Soybean_aphid_2574_c0_seq1|m.3865	CG43693-PG	cds.Soybean_aphid_5848_c0_seq1|m.9479	CG32079-PB	cds.Mp_F_38713_c2_seq9|m.292033	cds.Mcerasi_38218_c0_seq6|m.68971	cds.Soybean_aphid_4814_c0_seq2|m.7005	cds.Soybean_aphid_2611_c0_seq1|m.3918	cds.Mp_J_33397_c0_seq7|m.110437	cds.Mp_J_33497_c0_seq8|m.113066	cds.Rpadi_7163_c0_seq1|m.8795	cds.Rpadi_3804_c0_seq1|m.4520	cds.Rpadi_7163_c0_seq2|m.8799	cds.Rpadi_3804_c0_seq2|m.4524	cds.Mp_O_35035_c0_seq5|m.174641	ACYPI001018-PA	CG13384-PL	CG13384-PK	CG13384-PG
cds.Mcerasi_1048_c0_seq1|m.369	ACYPI071790-PA	ACYPI085507-PA	ACYPI080861-PA	ACYPI37925-PA	ACYPI084299-PA	ACYPI088884-PA	ACYPI084709-PA	ACYPI072472-PA	ACYPI083951-PA	ACYPI083001-PA	ACYPI088849-PA	ACYPI082332-PA	ACYPI082754-PA	ACYPI068771-PA	ACYPI084408-PA	ACYPI061295-PA	ACYPI088982-PA	ACYPI083914-PA	ACYPI071895-PA	ACYPI55534-PA	ACYPI066097-PA	ACYPI084992-PA	ACYPI064734-PA	ACYPI52566-PA	ACYPI072737-PA	ACYPI068239-PA	ACYPI087682-PA	ACYPI23777-PA	ACYPI080045-PA	ACYPI083011-PA	ACYPI082985-PA	ACYPI088370-PA	ACYPI082253-PA	ACYPI070697-PA	ACYPI087254-PA	ACYPI084235-PA	ACYPI071492-PA	ACYPI084845-PA	ACYPI085646-PA	ACYPI081412-PA	ACYPI071035-PA	ACYPI088050-PA	ACYPI069830-PA	ACYPI54646-PA	ACYPI067305-PA	ACYPI068875-PA	ACYPI070181-PA	ACYPI081034-PA	ACYPI062279-PA
ACYPI26382-PA	ACYPI069815-PA	ACYPI38553-PA	ACYPI065809-PA	ACYPI087582-PA	ACYPI49749-PA	ACYPI50204-PA	cds.Mcerasi_27617_c0_seq1|m.27103	cds.Mcerasi_42411_c1_seq1|m.132635	ACYPI39409-PA	ACYPI40308-PA	ACYPI082128-PA	ACYPI41084-PA	ACYPI089404-PA	ACYPI22863-PA	ACYPI53945-PA	cds.Mp_J_22438_c1_seq1|m.24380	ACYPI46259-PA	cds.Mp_J_55828_c0_seq1|m.296319	ACYPI26802-PA	ACYPI063871-PA	ACYPI32240-PA	ACYPI49151-PA	cds.Mp_F_20585_c1_seq1|m.17784	ACYPI073383-PA	ACYPI084344-PA	ACYPI086811-PA	cds.Mp_J_31364_c0_seq1|m.72881	cds.Mp_F_61350_c0_seq1|m.311198	ACYPI081949-PA	ACYPI062880-PA	cds.Mcerasi_59934_c0_seq1|m.359661	cds.Mcerasi_61309_c0_seq1|m.360653	cds.Mp_J_58102_c0_seq1|m.297111	ACYPI36813-PA	cds.Mcerasi_31312_c1_seq2|m.35177	ACYPI48349-PA	ACYPI069703-PA	ACYPI082835-PA	ACYPI33254-PA	ACYPI061290-PA	ACYPI47816-PA	cds.Mp_F_20585_c0_seq1|m.17782	cds.Mp_O_15011_c0_seq1|m.12480	ACYPI36641-PA	ACYPI46559-PA	ACYPI088130-PA	ACYPI53832-PA	cds.Mp_F_15523_c0_seq1|m.10315	cds.Mp_F_58395_c0_seq1|m.309945
SAK-PA	Sik2-PA	KP78a-PB	KP78b-PB	KP78b-PA	cds.Mp_O_37171_c0_seq1|m.338353	cds.Mp_O_41689_c0_seq1|m.342388	cds.Mp_J_36142_c0_seq1|m.285972	cds.Mp_F_8743_c0_seq1|m.5814	cds.Mcerasi_17131_c0_seq1|m.12788	ACYPI37774-PA	par-1-PS	par-1-PW	par-1-PL	par-1-PV	par-1-PA	par-1-PT	par-1-PR	par-1-PP	Sik3-PA	SNF1A-PC	SNF1A-PB	SNF1A-PA	Sik3-PC	Sik3-PB	Sik3-PD	cds.Rpadi_12202_c0_seq1|m.20388	Sik3-PF	cds.Rpadi_12202_c0_seq2|m.20389	Sik3-PE	cds.Rpadi_10591_c0_seq3|m.15470	cds.Rpadi_10591_c0_seq2|m.15467	cds.Rpadi_12202_c0_seq6|m.20396	cds.Rpadi_10591_c0_seq1|m.15464	cds.Rpadi_10591_c0_seq4|m.15473	cds.Rpadi_12202_c0_seq3|m.20391	cds.Mcerasi_44322_c1_seq6|m.242365	cds.Rpadi_12202_c0_seq5|m.20394	ACYPI005350-PA	cds.Mp_O_3429_c0_seq1|m.1123	cds.Mp_J_24905_c0_seq1|m.31038	cds.Mp_F_28611_c0_seq1|m.42319	cds.Mcerasi_30871_c0_seq1|m.34094	cds.Mcerasi_21910_c0_seq1|m.18846	cds.Rpadi_12202_c0_seq7|m.20398	cds.Mp_O_34822_c0_seq8|m.164491	cds.Mp_F_28125_c0_seq1|m.39618	cds.Mp_O_33741_c0_seq9|m.116526	cds.Mp_F_35788_c0_seq9|m.139991	cds.Mp_J_34738_c0_seq9|m.178035
RhoL-PA	RhoL-PB	cds.Rpadi_16313_c0_seq1|m.28356	cds.Mp_O_38540_c0_seq1|m.339723	cds.Mp_O_22417_c0_seq3|m.26475	ACYPI005996-PA	Cdc42-PD	Cdc42-PC	Cdc42-PA	Rac1-PB	Rac1-PA	Rac2-PB	Rac2-PA	Mtl-PC	Mtl-PA	Mtl-PB	ACYPI000070-PA	cds.Mp_O_18369_c0_seq3|m.18344	cds.Mp_O_17510_c0_seq3|m.16127	cds.Mp_J_14817_c0_seq1|m.11360	cds.Mp_F_33747_c0_seq2|m.94735	cds.Mp_F_32010_c0_seq4|m.69222	cds.Mcerasi_40152_c0_seq2|m.88680	cds.Mcerasi_31160_c0_seq2|m.34837	ACYPI009526-PA	cds.Soybean_aphid_6358_c0_seq1|m.10799	cds.Rpadi_3585_c0_seq1|m.4126	cds.Rpadi_2681_c0_seq1|m.2459	cds.Soybean_aphid_7217_c0_seq1|m.14062	cds.Soybean_aphid_5083_c0_seq1|m.7673	cds.Rpadi_8582_c0_seq1|m.11553	cds.Rpadi_8184_c0_seq1|m.10626	cds.Mp_O_19933_c0_seq3|m.22502	cds.Mp_J_9548_c0_seq2|m.7070	cds.Mp_J_25243_c0_seq4|m.32358	cds.Mp_F_34683_c1_seq4|m.113256	cds.Mp_F_33032_c0_seq1|m.81877	cds.Mcerasi_23423_c0_seq3|m.21641	cds.Soybean_aphid_12566_c0_seq1|m.22003	cds.Rpadi_18471_c0_seq1|m.30711	ACYPI004385-PA	cds.Mcerasi_19915_c0_seq2|m.15542	cds.Soybean_aphid_11532_c0_seq1|m.20790	cds.Rpadi_21608_c0_seq1|m.33907	cds.Mp_O_5970_c0_seq1|m.3525	cds.Mp_O_19147_c0_seq2|m.20378	cds.Mp_J_20023_c0_seq1|m.20413	cds.Mp_F_29134_c0_seq1|m.44866	cds.Mp_F_19394_c0_seq1|m.16416	cds.Rpadi_16780_c0_seq1|m.28882
ACYPI24153-PA	ACYPI56770-PA	ACYPI005752-PA	ACYPI073032-PA	cds.Mp_F_5148_c0_seq1|m.1794	ACYPI007091-PA	ACYPI002415-PA	ACYPI33947-PA	cds.Mcerasi_49682_c0_seq1|m.352288	ACYPI52153-PA	ACYPI35583-PA	cds.Mp_O_35662_c1_seq1|m.237010	cds.Mp_O_35662_c0_seq5|m.237000	cds.Mp_J_33971_c2_seq2|m.130563	cds.Mcerasi_42756_c0_seq1|m.144446	ACYPI27176-PA	ACYPI56862-PA	ACYPI089099-PA	ACYPI56759-PA	ACYPI37282-PA	ACYPI081039-PA	ACYPI009425-PA	ACYPI080830-PA	ACYPI009114-PA	ACYPI080068-PA	cds.Mcerasi_19904_c1_seq1|m.15525	ACYPI088570-PA	ACYPI54196-PA	ACYPI081224-PA	cds.Mp_J_26072_c0_seq1|m.35312	cds.Mp_J_44039_c0_seq1|m.291774	cds.Mp_O_42685_c0_seq1|m.343058	cds.Mp_F_11698_c0_seq1|m.7895	ACYPI009393-PA	ACYPI083332-PA	ACYPI37124-PA	ACYPI066559-PA	ACYPI37283-PA	ACYPI41328-PA	ACYPI56500-PA	ACYPI069641-PA	cds.Mp_J_35452_c3_seq6|m.276999	cds.Mp_F_20806_c1_seq1|m.18003	cds.Mp_F_19934_c1_seq1|m.17101	ACYPI50099-PA	ACYPI001949-PA	ACYPI067028-PA	ACYPI56817-PA	ACYPI56864-PA	ACYPI069057-PA
cds.Mp_J_34196_c0_seq1|m.138352	cds.Rpadi_12972_c0_seq1|m.24219	cds.Soybean_aphid_2042_c0_seq1|m.2877	cds.Rpadi_10685_c0_seq1|m.15742	cds.Mcerasi_40093_c0_seq2|m.88162	cds.Mp_F_32867_c0_seq2|m.80008	cds.Mp_J_27711_c0_seq3|m.42671	ACYPI006675-PA	ACYPI000001-PA	cds.Rpadi_12743_c0_seq1|m.23286	cds.Mcerasi_45064_c1_seq7|m.329114	cds.Mp_F_30721_c0_seq6|m.56425	cds.Mcerasi_43875_c0_seq4|m.198582	cds.Mp_O_30390_c0_seq3|m.63696	cds.Mp_F_26450_c0_seq1|m.31709	ACYPI060701-PA	cds.Mp_O_17106_c0_seq4|m.15226	cds.Mp_J_24902_c0_seq1|m.31030	cds.Mp_F_29182_c0_seq2|m.45037	cds.Rpadi_12716_c0_seq2|m.23143	cds.Rpadi_12716_c0_seq1|m.23140	cds.Rpadi_12592_c0_seq1|m.22186	cds.Mcerasi_43634_c0_seq1|m.183749	cds.Soybean_aphid_6847_c0_seq2|m.12438	cds.Mp_J_19576_c0_seq1|m.19445	cds.Mp_F_35379_c0_seq8|m.128779	cds.Rpadi_11565_c0_seq1|m.18143	cds.Mp_F_30668_c0_seq7|m.55823	ACYPI52349-PA	cds.Mp_J_33573_c0_seq5|m.115442	cds.Mp_F_28878_c0_seq2|m.43664	cds.Mp_O_30821_c0_seq9|m.67985	cds.Soybean_aphid_6847_c0_seq1|m.12431	cds.Soybean_aphid_2333_c0_seq1|m.3411	cds.Mp_O_33681_c0_seq1|m.115020	cds.Mp_F_26063_c0_seq4|m.30271	cds.Mp_J_27043_c0_seq3|m.38833	cds.Mp_F_30836_c0_seq6|m.57421	cds.Rpadi_3634_c0_seq1|m.4207	cds.Rpadi_3399_c0_seq1|m.3724	cds.Soybean_aphid_2445_c0_seq1|m.3627	ACYPI006655-PA	cds.Mcerasi_43613_c1_seq2|m.183232	cds.Mcerasi_43613_c0_seq2|m.183229	cds.Mp_O_33681_c1_seq9|m.115060	ACYPI000526-PA	cds.Rpadi_12766_c1_seq1|m.23519	cds.Mcerasi_43819_c2_seq9|m.195168	cds.Mp_O_6700_c0_seq2|m.4216	cds.Mp_F_26887_c0_seq1|m.33571
ACYPI068120-PA	cds.Mcerasi_21226_c0_seq1|m.17556	ACYPI089204-PA	ACYPI067959-PA	ACYPI063670-PA	ACYPI55160-PA	cds.Mp_F_36877_c0_seq2|m.177708	ACYPI069232-PA	ACYPI56773-PA	cds.Mp_F_36220_c1_seq2|m.153402	ACYPI070945-PA	ACYPI066289-PA	cds.Mp_F_36220_c0_seq1|m.153400	ACYPI069996-PA	ACYPI35949-PA	cds.Mcerasi_43977_c0_seq2|m.205342	ACYPI47997-PA	ACYPI066108-PA	ACYPI087164-PA	ACYPI065286-PA	ACYPI070785-PA	ACYPI082488-PA	ACYPI067173-PA	ACYPI42776-PA	ACYPI41605-PA	ACYPI061843-PA	ACYPI065657-PA	ACYPI086538-PA	ACYPI081454-PA	ACYPI067887-PA	ACYPI073217-PA	ACYPI067103-PA	ACYPI068550-PA	ACYPI066654-PA	ACYPI072374-PA	ACYPI089473-PA	ACYPI072870-PA	ACYPI069489-PA	ACYPI064950-PA	ACYPI089423-PA	ACYPI084032-PA	ACYPI069470-PA	ACYPI072794-PA	ACYPI073880-PA	ACYPI061977-PA	ACYPI087790-PA	ACYPI080298-PA	ACYPI068635-PA	ACYPI067935-PA	ACYPI070602-PA
cds.Mcerasi_12671_c0_seq1|m.8329	ACYPI49228-PA	ACYPI29397-PA	cds.Mcerasi_21118_c0_seq3|m.17369	ACYPI40311-PA	ACYPI38608-PA	ACYPI48074-PA	ACYPI23224-PA	ACYPI51580-PA	ACYPI44971-PA	ACYPI31595-PA	ACYPI48237-PA	ACYPI20064-PA	cds.Mcerasi_45038_c1_seq4|m.323692	ACYPI084382-PA	ACYPI25249-PA	ACYPI087471-PA	ACYPI36675-PA	ACYPI54344-PA	ACYPI065356-PA	ACYPI086293-PA	cds.Mp_O_50016_c0_seq1|m.346756	cds.Mcerasi_15463_c0_seq1|m.11109	ACYPI27407-PA	ACYPI30911-PA	ACYPI060479-PA	ACYPI063104-PA	ACYPI070971-PA	ACYPI24246-PA	ACYPI23047-PA	ACYPI44670-PA	cds.Mcerasi_40649_c0_seq1|m.96078	ACYPI084311-PA	ACYPI062687-PA	ACYPI087956-PA	cds.Mcerasi_6825_c0_seq1|m.3094	ACYPI073202-PA	ACYPI25219-PA	ACYPI068934-PA	ACYPI55789-PA	cds.Mp_F_19993_c1_seq1|m.17157	ACYPI38886-PA	ACYPI41948-PA	ACYPI088436-PA	cds.Mcerasi_30895_c2_seq1|m.34196	ACYPI081956-PA	ACYPI35704-PA	ACYPI39752-PA	ACYPI53604-PA	ACYPI34821-PA
cds.Mp_O_38387_c0_seq1|m.339546	ACYPI43810-PA	ACYPI064005-PA	ACYPI47777-PA	ACYPI23422-PA	cds.Mcerasi_35511_c0_seq7|m.50379	cds.Mp_O_5046_c0_seq1|m.2643	cds.Mp_J_28643_c0_seq1|m.48585	cds.Mp_O_34697_c0_seq9|m.156397	ACYPI54322-PA	ACYPI072924-PA	ACYPI35089-PA	ACYPI066413-PA	ACYPI21748-PA	ACYPI53405-PA	ACYPI27857-PA	ACYPI27853-PA	ACYPI009663-PA	ACYPI063092-PA	cds.Mp_J_49081_c0_seq1|m.293820	cds.Mp_F_36106_c0_seq93|m.149592	ACYPI56330-PA	cds.Mp_F_36106_c1_seq77|m.149843	ACYPI42931-PA	cds.Mp_F_52843_c0_seq1|m.307722	ACYPI32883-PA	cds.Mcerasi_8430_c0_seq2|m.4476	ACYPI52461-PA	ACYPI30642-PA	ACYPI43358-PA	ACYPI001172-PA	ACYPI43022-PA	cds.Mp_F_20517_c1_seq1|m.17714	cds.Mp_F_4195_c0_seq1|m.1240	ACYPI39172-PA	cds.Mp_O_5063_c0_seq1|m.2664	ACYPI21713-PA	ACYPI43657-PA	cds.Mcerasi_38074_c0_seq1|m.67767	cds.Mcerasi_19383_c0_seq1|m.14971	ACYPI20992-PA	cds.Mcerasi_25146_c0_seq1|m.23872	ACYPI34255-PA	cds.Mp_O_55601_c0_seq1|m.349191	ACYPI27883-PA	ACYPI54984-PA	ACYPI082885-PA	cds.Mcerasi_27334_c0_seq1|m.26759	ACYPI31178-PA	cds.Mcerasi_8557_c0_seq1|m.4597
cds.Mcerasi_11795_c0_seq2|m.7463	ACYPI066279-PA	cds.Mcerasi_8827_c0_seq1|m.4857	cds.Mp_O_31758_c0_seq1|m.78499	ACYPI38386-PA	ACYPI42569-PA	ACYPI060184-PA	ACYPI44044-PA	ACYPI062277-PA	ACYPI45903-PA	ACYPI53061-PA	ACYPI54261-PA	ACYPI30646-PA	ACYPI40526-PA	ACYPI071693-PA	ACYPI55253-PA	ACYPI45424-PA	ACYPI55324-PA	ACYPI38890-PA	ACYPI32736-PA	ACYPI064002-PA	ACYPI067491-PA	ACYPI064880-PA	ACYPI53616-PA	ACYPI070107-PA	ACYPI004604-PA	ACYPI20427-PA	ACYPI069181-PA	ACYPI084340-PA	ACYPI31938-PA	ACYPI34185-PA	ACYPI36784-PA	ACYPI55761-PA	ACYPI063577-PA	ACYPI066323-PA	ACYPI082146-PA	ACYPI37424-PA	ACYPI086598-PA	ACYPI44724-PA	ACYPI070807-PA	ACYPI44541-PA	ACYPI30059-PA	ACYPI48214-PA	ACYPI069089-PA	ACYPI085300-PA	ACYPI087472-PA	cds.Mp_O_59211_c0_seq1|m.350838	ACYPI068381-PA	cds.Mp_J_52069_c0_seq1|m.294955	ACYPI43428-PA
ACYPI48445-PA	cds.Mp_O_32575_c0_seq6|m.91745	cds.Mp_F_35599_c1_seq5|m.135677	ACYPI46051-PA	ACYPI45363-PA	ACYPI007231-PA	ACYPI56112-PA	ACYPI36486-PA	ACYPI060978-PA	ACYPI31419-PA	ACYPI008109-PA	ACYPI005201-PA	ACYPI005556-PA	ACYPI20687-PA	ACYPI55502-PA	ACYPI40599-PA	ACYPI001723-PA	ACYPI088502-PA	ACYPI38355-PA	ACYPI55947-PA	ACYPI35352-PA	ACYPI007004-PA	ACYPI26089-PA	ACYPI061810-PA	ACYPI009819-PA	ACYPI23562-PA	ACYPI54152-PA	ACYPI45701-PA	ACYPI48586-PA	ACYPI52246-PA	ACYPI087225-PA	ACYPI21011-PA	ACYPI42146-PA	ACYPI060445-PA	cds.Mcerasi_50123_c0_seq1|m.352610	ACYPI50076-PA	ACYPI073701-PA	ACYPI004571-PA	ACYPI002163-PA	ACYPI55764-PA	ACYPI40249-PA	ACYPI38178-PA	ACYPI51468-PA	ACYPI49867-PA	ACYPI29557-PA	ACYPI56151-PA	ACYPI31396-PA	ACYPI072677-PA	ACYPI36327-PA	ACYPI36481-PA
CG9990-PA	CG9990-PB	CG9990-PF	CG9990-PE	CG9990-PG	CG9990-PD	cds.Mp_O_34573_c0_seq8|m.148460	cds.Mp_J_23821_c0_seq1|m.27113	cds.Rpadi_12441_c0_seq1|m.21487	ACYPI006207-PA	cds.Mp_O_17541_c1_seq1|m.16208	cds.Mp_J_30416_c2_seq9|m.62208	cds.Mcerasi_33659_c0_seq1|m.43599	cds.Rpadi_12276_c0_seq1|m.20732	CG33970-PA	ACYPI007050-PA	cds.Mp_O_29732_c0_seq6|m.57486	cds.Mp_J_31199_c0_seq7|m.70519	cds.Mcerasi_37633_c0_seq6|m.64293	cds.Mcerasi_39825_c0_seq4|m.84972	CG11147-PB	CG11147-PA	cds.Soybean_aphid_5966_c0_seq1|m.9738	ACYPI000871-PA	cds.Mcerasi_32547_c3_seq2|m.38358	cds.Mcerasi_32547_c1_seq1|m.38353	cds.Mcerasi_16791_c0_seq1|m.12476	ACYPI006016-PA	cds.Mp_O_34216_c0_seq9|m.132300	cds.Mp_F_31463_c0_seq9|m.63077	cds.Mp_F_27133_c0_seq5|m.34519	cds.Soybean_aphid_16559_c0_seq1|m.26420	CG33970-PB	cds.Mp_O_5318_c0_seq1|m.2901	cds.Mp_J_6532_c0_seq1|m.2431	cds.Mcerasi_20145_c0_seq1|m.15771	cds.Soybean_aphid_8804_c0_seq1|m.17645	cds.Mp_O_20307_c0_seq4|m.23554	cds.Mp_F_11090_c0_seq2|m.7506	ACYPI064947-PA	cds.Mp_O_32609_c0_seq1|m.92474	cds.Mp_O_30568_c0_seq2|m.65628	cds.Mp_O_28020_c0_seq2|m.45607	cds.Mp_J_19146_c0_seq1|m.18406	cds.Mp_O_33733_c0_seq5|m.116281	cds.Rpadi_6742_c0_seq1|m.8288	cds.Rpadi_28430_c0_seq1|m.40619	cds.Mp_J_17506_c0_seq2|m.14357	cds.Mp_J_33353_c0_seq9|m.109490	cds.Mp_O_34829_c0_seq4|m.165071
cds.Mp_J_35428_c0_seq9|m.272733	cds.Mp_O_36103_c0_seq9|m.310240	cds.Mp_F_38704_c0_seq8|m.291363	ACYPI42932-PA	ACYPI46812-PA	ACYPI080181-PA	cds.Mcerasi_44561_c0_seq4|m.272356	cds.Mcerasi_45168_c2_seq1|m.339435	ACYPI36232-PA	ACYPI068779-PA	ACYPI070942-PA	cds.Mp_O_34213_c0_seq1|m.132085	ACYPI064692-PA	ACYPI066531-PA	ACYPI073570-PA	ACYPI081369-PA	ACYPI070124-PA	cds.Mcerasi_44856_c0_seq9|m.305654	ACYPI54828-PA	cds.Mp_F_24318_c0_seq1|m.25132	ACYPI083981-PA	ACYPI086672-PA	ACYPI066225-PA	cds.Mcerasi_45168_c0_seq1|m.339428	cds.Mcerasi_44596_c0_seq7|m.274944	ACYPI067919-PA	ACYPI070600-PA	ACYPI060493-PA	ACYPI080462-PA	ACYPI065313-PA	ACYPI061913-PA	cds.Mcerasi_44596_c1_seq3|m.274982	ACYPI31265-PA	ACYPI070671-PA	ACYPI061354-PA	ACYPI082421-PA	ACYPI062897-PA	ACYPI071519-PA	ACYPI065582-PA	ACYPI56800-PA	cds.Mp_O_58081_c0_seq1|m.350351	ACYPI37743-PA	ACYPI069184-PA	ACYPI060890-PA	ACYPI063660-PA	ACYPI084022-PA	ACYPI081422-PA	ACYPI35172-PA	ACYPI087095-PA	ACYPI066244-PA
CG5002-PA	CG7912-PA	Esp-PB	Esp-PA	cds.Mp_O_40388_c0_seq1|m.341389	cds.Mp_J_26721_c0_seq1|m.37497	cds.Mp_F_38568_c1_seq4|m.279779	ACYPI060550-PA	CG9702-PB	CG9702-PA	CG9702-PC	ACYPI006646-PA	cds.Mp_J_35042_c0_seq8|m.213783	cds.Mp_F_33646_c0_seq9|m.91420	cds.Mp_O_30222_c0_seq5|m.61510	cds.Mp_J_24006_c0_seq8|m.27814	ACYPI002930-PA	cds.Soybean_aphid_12050_c0_seq1|m.21381	cds.Mp_O_36094_c1_seq7|m.307686	cds.Mp_O_36094_c0_seq5|m.307639	cds.Soybean_aphid_9967_c0_seq1|m.18993	cds.Mp_F_37980_c1_seq9|m.236788	cds.Mp_F_39298_c0_seq1|m.300367	cds.Mp_J_35332_c0_seq4|m.258382	cds.Rpadi_2755_c0_seq1|m.2595	cds.Mp_F_37980_c0_seq9|m.236743	cds.Mp_O_24921_c0_seq6|m.33257	cds.Mcerasi_31475_c0_seq4|m.35561	CG9717-PA	CG6928-PD	CG6928-PC	cds.Mp_J_31724_c0_seq6|m.78027	CG6928-PA	CG6928-PB	cds.Mp_O_34578_c0_seq6|m.148564	cds.Mp_O_31040_c0_seq4|m.70210	cds.Mp_J_34387_c1_seq2|m.149891	cds.Mp_J_34387_c0_seq8|m.149842	cds.Mp_F_31749_c0_seq9|m.66479	cds.Mp_F_30285_c0_seq1|m.53167	CG6125-PB	CG6125-PA	ACYPI002830-PA	CG5404-PA	cds.Rpadi_13115_c0_seq1|m.24431	cds.Mcerasi_52467_c0_seq1|m.354197	cds.Mcerasi_43415_c0_seq3|m.171854	cds.Soybean_aphid_9598_c0_seq1|m.18552	cds.Mcerasi_45002_c0_seq7|m.318359	cds.Mp_O_16632_c0_seq1|m.14258
CG8909-PB	CG8909-PC	CG8909-PD	mgl-PE	mgl-PD	mgl-PC	mgl-PA	cds.Mp_O_35229_c0_seq2|m.188208	cds.Mp_J_35121_c0_seq9|m.223843	ACYPI009523-PA	arr-PA	cds.Mp_F_38728_c0_seq1|m.293285	LpR1-PK	LpR1-PH	LpR2-PC	LpR2-PE	LpR1-PL	LpR2-PG	LpR2-PA	LpR1-PS	LpR1-PR	LpR1-PQ	LpR1-PP	LpR1-PJ	LpR2-PH	LpR2-PI	LpR2-PF	LpR2-PB	LpR1-PG	LpR1-PD	cds.Mp_J_33881_c0_seq1|m.127129	yl-PB	yl-PA	cds.Mp_F_38728_c1_seq1|m.293314	cds.Mcerasi_43644_c0_seq6|m.184104	cds.Rpadi_2587_c0_seq1|m.2297	ACYPI062576-PA	ACYPI004542-PA	cds.Mcerasi_8668_c0_seq1|m.4708	cds.Mcerasi_43340_c1_seq4|m.167375	cds.Mp_J_40711_c0_seq1|m.289873	cds.Mcerasi_44530_c3_seq38|m.269168	cds.Mp_J_11348_c0_seq1|m.8835	cds.Soybean_aphid_21762_c0_seq1|m.32310	cds.Rpadi_22691_c0_seq1|m.35023	cds.Mp_F_50967_c0_seq1|m.306910	cds.Mp_O_9097_c0_seq1|m.6454	cds.Rpadi_3898_c0_seq1|m.4697	cds.Mcerasi_30519_c0_seq1|m.33220	LpR2-PD
ACYPI087099-PA	cds.Mcerasi_20976_c0_seq1|m.17157	cds.Mcerasi_40398_c1_seq1|m.92109	cds.Mp_F_32608_c0_seq7|m.76223	cds.Mp_O_34644_c0_seq99|m.151924	cds.Mp_J_34856_c1_seq5|m.194292	cds.Mp_J_34856_c0_seq3|m.194261	cds.Mp_O_24004_c0_seq1|m.29189	cds.Mp_F_6999_c0_seq2|m.3588	cds.Mp_O_21524_c0_seq2|m.25249	ACYPI47946-PA	cds.Mcerasi_31355_c0_seq1|m.35264	cds.Mcerasi_34580_c0_seq2|m.47234	cds.Mcerasi_35513_c0_seq8|m.50397	cds.Mp_J_28020_c0_seq1|m.44697	cds.Mp_F_31869_c0_seq3|m.67554	cds.Mp_O_23892_c0_seq5|m.28674	ACYPI34986-PA	cds.Mp_O_30257_c0_seq1|m.62009	cds.Mp_J_8652_c0_seq1|m.5532	cds.Mp_F_32732_c0_seq6|m.78167	ACYPI50858-PA	ACYPI007871-PA	ACYPI46759-PA	ACYPI49570-PA	cds.Mp_O_24776_c0_seq2|m.32467	cds.Mp_F_30920_c0_seq6|m.58102	cds.Mp_J_34847_c1_seq3|m.192360	cds.Mp_F_29052_c0_seq5|m.44456	cds.Mp_F_28263_c0_seq4|m.40445	ACYPI34513-PA	ACYPI22653-PA	cds.Mcerasi_35255_c0_seq3|m.49332	ACYPI010228-PA	cds.Mp_O_28459_c0_seq3|m.48387	cds.Mp_J_32402_c0_seq7|m.88341	ACYPI52380-PA	ACYPI39231-PA	ACYPI51353-PA	ACYPI28011-PA	ACYPI083381-PA	ACYPI085204-PA	ACYPI31937-PA	cds.Mp_O_29544_c0_seq5|m.56190	cds.Mp_J_32658_c0_seq9|m.93204	cds.Mp_F_35326_c0_seq7|m.127610	ACYPI067776-PA	ACYPI086464-PA	cds.Mp_O_16915_c0_seq1|m.14764	cds.Mp_J_9271_c0_seq1|m.6640
AGO3-PD	AGO3-PF	AGO3-PE	AGO3-PG	ACYPI004735-PA	cds.Mp_O_35276_c0_seq4|m.191038	cds.Mcerasi_38229_c0_seq2|m.69068	cds.Mcerasi_43164_c0_seq9|m.157090	cds.Mp_F_34902_c1_seq4|m.117102	piwi-PB	piwi-PA	cds.Mp_O_35276_c1_seq3|m.191052	cds.Mp_J_34280_c1_seq8|m.143397	cds.Mp_F_34902_c0_seq2|m.117082	ACYPI003869-PA	aub-PC	aub-PA	ACYPI005423-PA	ACYPI008448-PA	cds.Mcerasi_39913_c1_seq9|m.86238	ACYPI006961-PA	ACYPI008719-PA	cds.Rpadi_9591_c0_seq2|m.13435	cds.Mp_J_27167_c0_seq6|m.39237	cds.Mp_F_34049_c2_seq41|m.99350	ACYPI008672-PA	cds.Mp_J_25268_c0_seq6|m.32443	cds.Rpadi_11555_c0_seq2|m.18100	ACYPI004068-PA	ACYPI005740-PA	cds.Rpadi_9591_c0_seq1|m.13434	cds.Mcerasi_35977_c0_seq7|m.53172	cds.Mp_J_19038_c0_seq1|m.18152	cds.Mp_J_23363_c0_seq1|m.25730	ACYPI51648-PA	ACYPI30861-PA	cds.Mp_J_34280_c0_seq4|m.143357	ACYPI48560-PA	cds.Mp_F_46629_c0_seq1|m.305054	cds.Soybean_aphid_7119_c0_seq1|m.13555	ACYPI31730-PA	cds.Rpadi_15757_c0_seq1|m.27741	cds.Mp_F_56594_c0_seq1|m.309243	cds.Mcerasi_15684_c0_seq1|m.11334	ACYPI087541-PA	cds.Rpadi_11555_c0_seq1|m.18099	cds.Rpadi_23271_c0_seq1|m.35593	cds.Soybean_aphid_23832_c0_seq1|m.34596	ACYPI32913-PA	cds.Soybean_aphid_7119_c0_seq2|m.13556
ACYPI000721-PA	cds.Mp_F_23531_c0_seq1|m.23001	cds.Mcerasi_10103_c0_seq1|m.6063	ACYPI083935-PA	ACYPI51847-PA	cds.Mp_J_27072_c0_seq4|m.38937	ACYPI088289-PA	ACYPI070067-PA	cds.Mp_F_34908_c0_seq5|m.117120	cds.Mp_O_35965_c2_seq8|m.289190	cds.Mp_O_35965_c3_seq5|m.289238	cds.Mp_J_33865_c0_seq9|m.126488	cds.Mp_F_34705_c0_seq2|m.113440	cds.Mcerasi_30370_c0_seq1|m.32777	ACYPI32459-PA	cds.Mp_O_55534_c0_seq1|m.349165	cds.Mp_J_29843_c0_seq2|m.56554	ACYPI45525-PA	cds.Mp_J_31054_c0_seq1|m.68816	cds.Mp_F_40717_c0_seq1|m.301495	ACYPI066905-PA	cds.Mp_O_25486_c0_seq3|m.35829	cds.Mp_O_4622_c0_seq1|m.2230	cds.Mp_J_8688_c0_seq1|m.5601	cds.Mp_F_22812_c0_seq1|m.20915	ACYPI29933-PA	cds.Mcerasi_33610_c0_seq2|m.43294	ACYPI28760-PA	cds.Mcerasi_17327_c0_seq1|m.12993	ACYPI008066-PA	ACYPI073121-PA	cds.Mp_O_28487_c0_seq1|m.48666	cds.Mcerasi_45245_c0_seq68|m.344574	ACYPI36649-PA	ACYPI23312-PA	ACYPI070351-PA	cds.Mp_O_17857_c0_seq1|m.17009	ACYPI087698-PA	ACYPI32299-PA	ACYPI20838-PA	ACYPI51249-PA	ACYPI083206-PA	cds.Mp_O_37512_c0_seq1|m.338689	cds.Mp_J_32172_c0_seq1|m.84807	cds.Mp_F_19211_c0_seq2|m.16145	ACYPI064440-PA	cds.Mcerasi_44901_c0_seq9|m.309141	cds.Mcerasi_44901_c1_seq6|m.309198	cds.Rpadi_12207_c1_seq1|m.20416	cds.Rpadi_12207_c0_seq1|m.20415
CG17821-PA	CG8534-PA	CG6660-PA	CG5278-PA	CG5326-PA	bond-PC	bond-PA	bond-PB	cds.Rpadi_7669_c0_seq1|m.9466	cds.Rpadi_11780_c0_seq3|m.18869	cds.Rpadi_11780_c0_seq1|m.18865	cds.Mcerasi_43530_c1_seq9|m.178764	cds.Mp_J_34242_c0_seq9|m.141211	CG31522-PH	CG31522-PG	CG31522-PA	cds.Soybean_aphid_7109_c0_seq1|m.13523	cds.Soybean_aphid_6911_c0_seq1|m.12727	CG31522-PF	CG31522-PB	CG31522-PD	ACYPI002989-PA	cds.Soybean_aphid_7958_c0_seq1|m.16496	CG33110-PA	cds.Mcerasi_34185_c0_seq1|m.46025	cds.Mp_O_24138_c0_seq4|m.29701	cds.Mp_J_26352_c0_seq2|m.36260	cds.Mp_J_24413_c0_seq1|m.29245	cds.Mp_F_37420_c1_seq1|m.204249	CG31522-PI	cds.Mp_O_12436_c0_seq1|m.9877	cds.Mp_J_35830_c0_seq1|m.285662	cds.Mp_J_12181_c1_seq1|m.9605	cds.Mcerasi_42554_c1_seq5|m.137112	cds.Soybean_aphid_2506_c0_seq1|m.3728	cds.Mp_F_37420_c0_seq1|m.204227	cds.Mp_O_36247_c2_seq4|m.329560	cds.Mp_J_31575_c0_seq5|m.75954	cds.Mp_F_37022_c2_seq6|m.182931	cds.Rpadi_12265_c0_seq2|m.20670	cds.Rpadi_10501_c0_seq1|m.15262	ACYPI006915-PA	cds.Mcerasi_33680_c0_seq2|m.43695	cds.Mp_J_12742_c0_seq1|m.10016	CG2781-PA	ACYPI48345-PA	cds.Mcerasi_10725_c0_seq1|m.6560	cds.Soybean_aphid_10245_c0_seq1|m.19349	cds.Rpadi_12265_c0_seq1|m.20668	cds.Rpadi_12219_c0_seq1|m.20442
cds.Mcerasi_13152_c0_seq2|m.8841	cds.Mcerasi_46802_c0_seq1|m.350352	ACYPI35201-PA	ACYPI49719-PA	ACYPI50220-PA	cds.Mp_O_42784_c0_seq1|m.343151	cds.Mp_O_32205_c0_seq1|m.85662	ACYPI47964-PA	ACYPI52382-PA	ACYPI085527-PA	ACYPI005763-PA	ACYPI43589-PA	ACYPI25301-PA	ACYPI32880-PA	ACYPI52439-PA	cds.Mcerasi_21980_c0_seq2|m.19011	cds.Mp_O_45418_c0_seq1|m.344512	ACYPI072008-PA	cds.Mcerasi_21664_c0_seq1|m.18366	ACYPI003676-PA	ACYPI009270-PA	ACYPI001333-PA	ACYPI064704-PA	ACYPI55680-PA	ACYPI27545-PA	ACYPI33139-PA	ACYPI071245-PA	ACYPI24550-PA	ACYPI25300-PA	ACYPI086489-PA	cds.Mcerasi_14775_c0_seq1|m.10480	ACYPI48158-PA	ACYPI53437-PA	ACYPI39208-PA	ACYPI063626-PA	ACYPI065298-PA	ACYPI51965-PA	cds.Mp_F_20719_c0_seq1|m.17917	ACYPI010119-PA	ACYPI53419-PA	cds.Mp_O_46832_c0_seq1|m.345232	ACYPI56469-PA	ACYPI26844-PA	ACYPI009922-PA	ACYPI45889-PA	ACYPI082522-PA	ACYPI54884-PA	ACYPI070663-PA	ACYPI36673-PA	ACYPI52498-PA
Irc-PA	Irc-PB	cds.Mp_O_33034_c0_seq1|m.100139	cds.Mp_O_32839_c0_seq7|m.96493	cds.Mcerasi_41659_c0_seq4|m.115544	cds.Mp_J_33495_c1_seq5|m.113015	cds.Mp_F_37741_c0_seq5|m.221098	ACYPI005701-PA	cds.Rpadi_12471_c0_seq1|m.21630	cds.Rpadi_11935_c0_seq1|m.19392	ACYPI008201-PA	ACYPI010166-PA	cds.Rpadi_11767_c0_seq1|m.18791	cds.Rpadi_10482_c0_seq1|m.15190	ACYPI010085-PA	cds.Mp_O_28120_c0_seq2|m.46468	ACYPI003131-PA	cds.Mcerasi_33434_c0_seq4|m.42354	ACYPI001415-PA	cds.Mp_J_30983_c0_seq9|m.68041	ACYPI008985-PA	cds.Mcerasi_43363_c0_seq9|m.168819	cds.Mp_O_31278_c0_seq6|m.72487	cds.Mp_F_30390_c0_seq7|m.54079	ACYPI001251-PA	cds.Mp_O_33306_c0_seq7|m.106271	ACYPI008425-PA	ACYPI061449-PA	ACYPI061575-PA	ACYPI010010-PA	ACYPI009213-PA	ACYPI069385-PA	ACYPI062499-PA	ACYPI060793-PA	ACYPI24517-PA	CG42331-PD	CG42331-PB	CG42331-PC	ACYPI060631-PA	cds.Soybean_aphid_10679_c0_seq1|m.19877	cds.Mp_J_35971_c0_seq1|m.285811	cds.Mp_O_31244_c0_seq8|m.72104	cds.Mp_F_37571_c0_seq9|m.210893	cds.Mp_J_30121_c0_seq1|m.59278	cds.Soybean_aphid_15315_c0_seq1|m.25062	ACYPI005447-PA	cds.Mp_J_24874_c0_seq2|m.30923	cds.Mp_J_33495_c2_seq1|m.113028	ACYPI068774-PA	ACYPI42493-PA
cdc2-PA	cds.Mcerasi_41368_c0_seq4|m.109126	cds.Mp_J_25217_c0_seq4|m.32255	cds.Mp_F_37097_c0_seq3|m.191021	cds.Rpadi_7845_c0_seq2|m.9827	cds.Mp_F_36575_c0_seq7|m.164715	cds.Rpadi_2824_c0_seq1|m.2728	ACYPI009520-PA	cds.Mp_O_30913_c0_seq8|m.69003	cds.Mp_J_17327_c0_seq2|m.13977	ACYPI082338-PA	cds.Mp_J_16545_c0_seq2|m.12679	cds.Mp_O_31356_c0_seq3|m.73019	cds.Mp_F_18901_c0_seq3|m.15523	ACYPI008349-PA	cds.Mp_F_19540_c0_seq1|m.16666	cds.Mcerasi_33378_c0_seq3|m.42085	cds.Rpadi_8362_c0_seq1|m.11044	cds.Rpadi_7784_c0_seq1|m.9678	cds.Mp_J_28792_c0_seq1|m.49347	cds.Mp_F_27111_c0_seq3|m.34439	cds.Mcerasi_33509_c0_seq2|m.42692	cds.Mp_O_29686_c0_seq3|m.57215	cds.Mp_J_26064_c0_seq1|m.35307	cds.Mp_F_19282_c0_seq2|m.16252	cds.Mcerasi_31413_c0_seq1|m.35371	cds.Mcerasi_37061_c0_seq2|m.60012	ACYPI008707-PA	ACYPI005353-PA	CG42366-PA	CG42366-PB	cds.Mp_O_27688_c0_seq2|m.43594	cds.Mp_J_20237_c1_seq1|m.20934	cds.Mp_F_30611_c0_seq2|m.55516	cdc2c-PC	cdc2c-PB	cdc2c-PA	Cdk7-PA	cds.Mcerasi_44836_c0_seq4|m.304677	ACYPI003629-PA	cds.Mcerasi_24772_c0_seq2|m.23451	cds.Mp_F_34610_c0_seq7|m.112126	cds.Mp_J_11436_c0_seq1|m.8913	cds.Mp_F_17404_c0_seq1|m.12791	ACYPI005204-PA	cds.Mp_O_19345_c0_seq1|m.20899	cds.Mp_J_34128_c0_seq1|m.136065	cds.Mp_O_30647_c0_seq4|m.66547	cds.Mp_O_31415_c0_seq5|m.73534	CG7236-PB
Arf51F-PD	Arf51F-PE	Arf51F-PA	Arf51F-PC	Arf51F-PB	ACYPI004634-PA	cds.Soybean_aphid_6458_c0_seq1|m.11074	cds.Rpadi_8575_c1_seq1|m.11537	cds.Rpadi_8575_c0_seq1|m.11534	cds.Mp_O_35747_c1_seq4|m.249695	cds.Mp_J_26837_c0_seq1|m.37961	cds.Mp_F_33145_c1_seq8|m.83442	cds.Mp_F_32076_c2_seq6|m.70001	cds.Mcerasi_21660_c0_seq2|m.18359	Arf79F-PJ	Arf79F-PI	Arf79F-PH	Arf79F-PF	Arf79F-PC	Arf79F-PE	Arf79F-PB	Arf79F-PA	cds.Mp_O_50408_c0_seq1|m.346929	cds.Mcerasi_32698_c0_seq3|m.38775	ACYPI004224-PA	cds.Soybean_aphid_4105_c0_seq1|m.5865	cds.Rpadi_9768_c0_seq1|m.13755	cds.Rpadi_7870_c0_seq1|m.9878	cds.Mp_O_29696_c3_seq1|m.57276	cds.Mp_O_27531_c0_seq1|m.42627	cds.Mp_J_39553_c0_seq1|m.289122	cds.Mp_F_35045_c0_seq7|m.120360	cds.Soybean_aphid_1779_c0_seq1|m.2347	Arf102F-PB	Arf102F-PA	cds.Soybean_aphid_7863_c0_seq1|m.16337	cds.Rpadi_14041_c0_seq1|m.25728	cds.Rpadi_13579_c0_seq1|m.25094	ACYPI000051-PA	cds.Mp_O_12437_c0_seq2|m.9879	cds.Mp_J_15546_c0_seq2|m.11907	cds.Mp_F_34980_c0_seq4|m.118724	cds.Mp_F_33961_c0_seq1|m.98451	cds.Mcerasi_16534_c0_seq1|m.12217	cds.Mp_F_38691_c0_seq3|m.290617	Arl1-PA	cds.Rpadi_9428_c0_seq1|m.13158	ACYPI009089-PA	cds.Mp_O_24419_c0_seq1|m.30871	cds.Mp_O_16845_c0_seq2|m.14536
CG15890-PA	CG15890-PB	ACYPI010229-PA	cds.Mcerasi_41390_c0_seq3|m.109602	cds.Mp_O_33028_c1_seq8|m.100056	ACYPI010147-PA	cds.Mcerasi_33305_c0_seq2|m.41774	cds.Mcerasi_43921_c0_seq8|m.201016	cds.Mp_O_29123_c1_seq1|m.52881	cds.Mp_O_29123_c0_seq3|m.52876	cds.Mp_F_34006_c0_seq1|m.98986	cds.Mp_J_30675_c0_seq1|m.64977	ACYPI002520-PA	cds.Mp_O_27972_c0_seq6|m.45392	cds.Mp_O_27180_c0_seq1|m.41329	cds.Mp_J_30021_c0_seq8|m.58384	cds.Mp_F_27470_c0_seq1|m.35796	cds.Mcerasi_34771_c0_seq4|m.47867	ACYPI004422-PA	cds.Mcerasi_41769_c0_seq1|m.117782	cds.Mp_F_27852_c0_seq3|m.38009	cds.Mp_O_33958_c1_seq4|m.122730	cds.Mp_J_33104_c1_seq6|m.102936	cds.Mcerasi_35605_c0_seq3|m.51071	ACYPI006657-PA	cds.Mp_O_35030_c0_seq7|m.174387	cds.Mp_F_23191_c0_seq1|m.21963	ACYPI005918-PA	cds.Mp_O_35798_c3_seq32|m.255589	cds.Mp_J_35246_c1_seq9|m.240609	cds.Mp_J_31120_c0_seq2|m.69498	cds.Mcerasi_33722_c0_seq1|m.43878	cds.Mp_O_40901_c0_seq1|m.341846	cds.Mp_O_36592_c0_seq1|m.337749	cds.Mp_J_24318_c0_seq2|m.28893	cds.Mp_F_17617_c0_seq1|m.13166	ACYPI008517-PA	ACYPI004984-PA	ACYPI067597-PA	cds.Mcerasi_36762_c0_seq2|m.58021	cds.Mcerasi_36628_c0_seq2|m.57012	cds.Mp_O_4941_c0_seq1|m.2536	cds.Mp_O_7328_c0_seq1|m.4763	cds.Mp_J_12162_c0_seq1|m.9579	cds.Mp_F_23489_c0_seq1|m.22880	cds.Mp_O_33958_c0_seq8|m.122728	cds.Mp_O_33547_c0_seq9|m.111968	cds.Mp_F_36382_c0_seq9|m.158570	cds.Mcerasi_42281_c0_seq7|m.129050	cds.Rpadi_8356_c0_seq2|m.11029
cds.Mp_O_29904_c0_seq1|m.58468	cds.Mp_J_21854_c0_seq3|m.23677	cds.Mp_F_36390_c0_seq2|m.158956	cds.Mcerasi_44983_c2_seq1|m.316618	ACYPI005058-PA	ACYPI007666-PA	cds.Mp_J_31466_c0_seq9|m.74296	cds.Rpadi_8627_c0_seq1|m.11656	cds.Mp_O_30840_c0_seq5|m.68193	cds.Mp_F_37254_c0_seq3|m.198589	cds.Mcerasi_40653_c0_seq3|m.96105	cds.Rpadi_8627_c0_seq2|m.11659	cds.Rpadi_3253_c0_seq1|m.3435	CG5853-PB	CG5853-PA	cds.Mcerasi_39771_c0_seq4|m.84399	cds.Mp_O_34438_c1_seq3|m.140955	cds.Mp_J_29459_c0_seq2|m.53350	cds.Mp_F_26141_c0_seq3|m.30568	ACYPI003430-PA	CG9663-PA	CG31689-PG	CG31689-PF	CG31689-PE	CG31689-PB	CG31689-PA	CG31689-PC	CG31689-PD	CG31689-PH	CG32091-PB	CG17646-PA	CG17646-PB	cds.Mp_O_32685_c0_seq2|m.93480	cds.Mp_J_34479_c0_seq3|m.154569	ACYPI005568-PA	ACYPI009319-PA	cds.Mp_F_31446_c1_seq2|m.62948	cds.Mcerasi_42716_c0_seq8|m.143505	cds.Mp_F_23214_c0_seq4|m.22041	cds.Mp_J_34066_c0_seq1|m.133236	CG9664-PD	CG9664-PA	CG9664-PB	cds.Soybean_aphid_1733_c0_seq1|m.2241	CG3164-PD	CG3164-PB	CG3164-PC	CG3164-PA	Atet-PC	Atet-PD
dpr13-PB	dpr13-PC	ACYPI000101-PA	dpr6-PE	dpr6-PA	cds.Mp_F_19474_c0_seq1|m.16537	dpr6-PD	dpr6-PC	dpr6-PF	dpr4-PB	cds.Mcerasi_23561_c0_seq1|m.21895	cds.Mp_O_5594_c0_seq1|m.3137	cds.Mp_J_38329_c0_seq1|m.288117	cds.Mp_F_43872_c0_seq1|m.303692	ACYPI37669-PA	dpr5-PB	dpr5-PA	cds.Mcerasi_40776_c0_seq1|m.98908	cds.Mp_O_28658_c0_seq1|m.49777	cds.Mp_J_28892_c0_seq1|m.49998	cds.Mp_F_28744_c0_seq1|m.42843	cds.Mp_F_22715_c0_seq1|m.20555	ACYPI003058-PA	cds.Mp_O_12193_c0_seq1|m.9688	cds.Mp_J_7262_c0_seq1|m.3398	cds.Mp_F_41880_c0_seq1|m.302380	cds.Mcerasi_37345_c1_seq1|m.61989	cds.Mcerasi_34450_c0_seq1|m.46761	cds.Mcerasi_47399_c0_seq1|m.350725	cds.Mcerasi_46660_c0_seq1|m.350218	ACYPI006858-PA	cds.Mp_O_41682_c0_seq1|m.342380	cds.Mp_J_6802_c0_seq1|m.2817	cds.Mp_J_18934_c0_seq1|m.17866	cds.Mp_F_30716_c0_seq1|m.56352	cds.Mp_O_30396_c0_seq1|m.63736	cds.Mp_F_9064_c0_seq1|m.6182	cds.Mcerasi_23493_c0_seq1|m.21758	ACYPI005117-PA	cds.Mp_J_26925_c0_seq2|m.38354	cds.Mp_F_15788_c0_seq2|m.10497	dpr-PB	dpr-PA	cds.Mp_F_13397_c0_seq1|m.8922	cds.Mcerasi_35536_c0_seq1|m.50537	cds.Mp_O_6288_c0_seq1|m.3834	cds.Mp_J_15599_c0_seq2|m.11958	dpr8-PB	dpr8-PA	cds.Rpadi_28142_c0_seq1|m.40356
ACYPI007076-PA	cds.Mcerasi_43774_c0_seq9|m.190464	cds.Mcerasi_43790_c0_seq8|m.192773	Strn-Mlck-PU	Strn-Mlck-PS	Strn-Mlck-PV	Strn-Mlck-PT	cds.Soybean_aphid_7107_c0_seq1|m.13504	cds.Mp_O_34722_c0_seq5|m.159577	cds.Mp_F_35587_c1_seq9|m.135074	cds.Mp_J_32166_c0_seq3|m.84754	cds.Mp_J_27671_c0_seq4|m.42390	cds.Mp_O_35891_c1_seq8|m.272443	cds.Mp_O_35918_c1_seq9|m.276548	cds.Rpadi_11798_c2_seq2|m.18927	cds.Rpadi_11798_c2_seq3|m.18929	cds.Mp_F_36703_c0_seq6|m.169683	sqa-PB	cds.Mcerasi_41297_c0_seq6|m.107591	sqa-PD	sqa-PC	cds.Rpadi_12274_c0_seq1|m.20724	cds.Mp_J_35105_c4_seq9|m.222929	Strn-Mlck-PN	cds.Rpadi_12274_c0_seq2|m.20726	Strn-Mlck-PG	Strn-Mlck-PM	cds.Mp_J_35216_c0_seq8|m.234841	Strn-Mlck-PB	cds.Soybean_aphid_26396_c0_seq1|m.37560	cds.Soybean_aphid_2300_c0_seq1|m.3327	Strn-Mlck-PJ	Strn-Mlck-PR	cds.Rpadi_14044_c0_seq1|m.25733	cds.Rpadi_4849_c0_seq1|m.6104	cds.Mp_F_22662_c0_seq1|m.20408	cds.Mp_O_31227_c0_seq2|m.71968	cds.Mp_F_38205_c0_seq6|m.250592	cds.Mp_O_8762_c0_seq1|m.6123	cds.Mp_F_60664_c0_seq1|m.310871	cds.Mp_J_5693_c0_seq1|m.1750	cds.Mp_F_60669_c0_seq1|m.310879	cds.Mp_J_4274_c0_seq1|m.906	cds.Mp_O_52259_c0_seq1|m.347726	cds.Mp_J_45605_c0_seq1|m.292477	cds.Mcerasi_10877_c0_seq1|m.6680	cds.Mcerasi_10877_c1_seq1|m.6681	cds.Mcerasi_24295_c0_seq1|m.22911	cds.Mp_J_47945_c0_seq1|m.293378	cds.Mcerasi_64617_c0_seq1|m.363091
MP1-PA	MP1-PC	cds.Rpadi_12662_c1_seq1|m.22849	cds.Rpadi_12662_c0_seq4|m.22846	cds.Mp_O_34307_c0_seq4|m.135245	cds.Rpadi_12662_c0_seq1|m.22840	cds.Mp_J_30970_c0_seq1|m.67883	cds.Mp_O_31878_c1_seq3|m.80484	cds.Mp_J_32246_c0_seq2|m.85680	cds.Mp_J_29433_c0_seq4|m.53267	cds.Mp_F_32564_c0_seq7|m.75671	cds.Mcerasi_31390_c0_seq4|m.35340	cds.Mp_J_26206_c0_seq1|m.35715	cds.Mp_F_33680_c0_seq3|m.92352	ACYPI009131-PA	cds.Rpadi_12018_c0_seq2|m.19673	cds.Rpadi_11599_c0_seq1|m.18257	cds.Rpadi_12018_c0_seq1|m.19672	ACYPI000392-PA	cds.Mcerasi_22239_c0_seq1|m.19484	cds.Mcerasi_21952_c0_seq3|m.18940	cds.Mcerasi_36904_c0_seq2|m.58977	cds.Mp_O_32554_c0_seq9|m.91439	cds.Mp_J_31631_c0_seq1|m.76506	cds.Mp_J_24812_c1_seq4|m.30706	cds.Mp_F_38440_c3_seq9|m.269532	ACYPI004531-PA	CG1299-PB	CG1299-PA	cds.Mp_F_33264_c0_seq2|m.85046	cds.Soybean_aphid_6252_c0_seq1|m.10457	CG32260-PC	cds.Mp_O_34864_c1_seq8|m.166644	cds.Mcerasi_41519_c0_seq9|m.112301	CG32260-PA	ACYPI49250-PA	ACYPI009036-PA	cds.Soybean_aphid_13223_c0_seq1|m.22725	CG34409-PB	cds.Mp_F_25770_c0_seq4|m.29107	cds.Mp_J_28594_c0_seq5|m.48274	cds.Mp_O_30929_c0_seq7|m.69223	ACYPI42532-PA	cds.Mp_F_33680_c1_seq1|m.92358	cds.Rpadi_12662_c0_seq5|m.22848	cds.Rpadi_12662_c0_seq2|m.22841	cds.Rpadi_12662_c0_seq3|m.22844	cds.Mp_F_32514_c0_seq4|m.75027	cds.Mcerasi_44627_c1_seq8|m.277914	cds.Mp_J_37568_c0_seq1|m.287384
CG5656-PA	CG5656-PB	CG8147-PA	cds.Mcerasi_34418_c0_seq1|m.46664	cds.Mp_J_17828_c0_seq3|m.14985	cds.Mp_J_10381_c0_seq2|m.7994	cds.Mp_F_28842_c0_seq3|m.43401	ACYPI006024-PA	CG5150-PA	CG1809-PA	ACYPI001572-PA	cds.Mp_J_35065_c1_seq8|m.217480	cds.Soybean_aphid_7296_c0_seq2|m.14705	cds.Mcerasi_42244_c0_seq3|m.128246	cds.Mp_J_35065_c0_seq9|m.217381	cds.Soybean_aphid_7296_c0_seq1|m.14701	cds.Soybean_aphid_7478_c0_seq1|m.15636	CG10592-PA	cds.Mcerasi_45107_c2_seq9|m.333627	CG3290-PA	cds.Soybean_aphid_7288_c0_seq2|m.14649	cds.Rpadi_11698_c0_seq1|m.18567	cds.Soybean_aphid_7288_c0_seq1|m.14645	cds.Rpadi_10422_c0_seq1|m.15011	ACYPI009772-PA	cds.Rpadi_12756_c0_seq1|m.23475	cds.Rpadi_12706_c0_seq1|m.23095	cds.Mp_O_23926_c0_seq3|m.28873	CG3264-PA	cds.Mp_O_35693_c0_seq8|m.242353	cds.Soybean_aphid_7296_c0_seq3|m.14707	CG10827-PA	ACYPI004083-PA	CG3292-PA	cds.Mp_F_35658_c0_seq9|m.136656	ACYPI006455-PA	cds.Mcerasi_33211_c0_seq6|m.41275	cds.Mp_F_24734_c0_seq3|m.25923	cds.Mp_O_6502_c0_seq2|m.4036	cds.Mp_J_24727_c0_seq4|m.30347	cds.Mcerasi_45107_c1_seq9|m.333603	cds.Mp_O_35693_c1_seq6|m.242467	cds.Mp_F_37093_c2_seq9|m.190918	cds.Mcerasi_42908_c0_seq6|m.149884	cds.Mp_F_23389_c0_seq3|m.22541	CG8105-PA	Aph-4-PA	cds.Mp_F_20285_c0_seq1|m.17439	cds.Mcerasi_9954_c0_seq2|m.5945	Aph-4-PB
cds.Mp_J_35345_c0_seq7|m.259095	cds.Mp_F_38582_c1_seq6|m.280818	cds.Mp_O_30985_c0_seq3|m.69732	cds.Mp_J_8680_c0_seq2|m.5581	cds.Mp_F_8849_c0_seq2|m.5929	cds.Mp_F_6842_c0_seq2|m.3364	cds.Mcerasi_23650_c0_seq1|m.22034	ACYPI002828-PA	cds.Mcerasi_18384_c0_seq2|m.13969	cds.Mcerasi_44759_c0_seq8|m.294775	cds.Mcerasi_44759_c2_seq7|m.294792	ACYPI000939-PA	cds.Mcerasi_14317_c0_seq1|m.10017	cds.Mp_J_35267_c0_seq8|m.245234	cds.Mp_F_38539_c2_seq9|m.278151	cds.Mp_O_20359_c0_seq1|m.23704	cds.Mp_J_8964_c0_seq1|m.6109	cds.Mp_F_13344_c0_seq1|m.8885	cds.Soybean_aphid_9470_c0_seq1|m.18410	ACYPI008759-PA	cds.Mp_F_37690_c1_seq7|m.217915	cds.Rpadi_3632_c0_seq1|m.4205	cds.Mp_F_24768_c0_seq3|m.25992	cds.Mp_O_33852_c0_seq3|m.119619	cds.Mp_J_15700_c0_seq1|m.12028	cds.Mp_F_37690_c0_seq9|m.217766	cds.Mp_O_36170_c2_seq9|m.317383	cds.Mcerasi_42869_c2_seq6|m.148874	cds.Mcerasi_38542_c0_seq6|m.71818	cds.Mp_F_27392_c0_seq2|m.35538	cds.Rpadi_3892_c0_seq1|m.4687	ACYPI001997-PA	cds.Mp_O_36020_c0_seq8|m.296622	cds.Soybean_aphid_9322_c0_seq1|m.18222	ACYPI087872-PA	cds.Mcerasi_43109_c0_seq1|m.155329	cds.Mcerasi_43405_c1_seq1|m.171150	ACYPI006863-PA	cds.Mp_O_36086_c0_seq1|m.304639	cds.Mp_F_37584_c0_seq1|m.211270	ACYPI003051-PA	CG3797-PA	cds.Soybean_aphid_15493_c0_seq1|m.25264	cds.Mp_O_36020_c1_seq1|m.296625	cds.Soybean_aphid_8569_c0_seq1|m.17342	cds.Soybean_aphid_18551_c0_seq1|m.28662	cds.Mp_J_35264_c1_seq5|m.245129	cds.Mp_J_37626_c0_seq1|m.287445	cds.Mp_F_46947_c0_seq1|m.305206	cds.Mp_J_17257_c0_seq2|m.13850
cds.Mcerasi_15868_c0_seq2|m.11513	ACYPI005563-PA	ACYPI080822-PA	ACYPI004050-PA	ACYPI50100-PA	ACYPI005970-PA	ACYPI28165-PA	cds.Mp_J_28848_c0_seq2|m.49727	cds.Mp_O_6038_c0_seq1|m.3598	cds.Mp_F_24994_c0_seq3|m.26467	ACYPI073869-PA	ACYPI53703-PA	ACYPI009682-PA	ACYPI071861-PA	ACYPI073435-PA	ACYPI008705-PA	ACYPI073152-PA	ACYPI005381-PA	ACYPI004060-PA	ACYPI062700-PA	ACYPI084704-PA	cds.Mp_O_37494_c0_seq1|m.338670	ACYPI087025-PA	ACYPI067043-PA	ACYPI47878-PA	ACYPI080755-PA	ACYPI26119-PA	ACYPI51040-PA	ACYPI40070-PA	ACYPI081858-PA	ACYPI066236-PA	ACYPI071726-PA	cds.Mcerasi_21555_c0_seq1|m.18149	ACYPI086113-PA	ACYPI26935-PA	ACYPI29859-PA	cds.Mcerasi_44631_c0_seq8|m.278383	ACYPI006127-PA	ACYPI29861-PA	ACYPI33738-PA	cds.Mcerasi_69855_c0_seq1|m.367058	ACYPI42094-PA	ACYPI20580-PA	ACYPI26786-PA	ACYPI20690-PA	ACYPI000685-PA	ACYPI071756-PA	ACYPI41923-PA	ACYPI005845-PA	ACYPI29928-PA
ACYPI001265-PA	cds.Mp_F_30774_c0_seq8|m.56789	cds.Rpadi_7783_c0_seq1|m.9676	ACYPI007777-PA	cds.Rpadi_11296_c0_seq1|m.17333	cds.Mp_F_34638_c0_seq8|m.112485	cds.Mp_O_32783_c1_seq3|m.95498	cds.Mp_J_17730_c0_seq3|m.14765	cds.Mp_F_32656_c0_seq7|m.76853	cds.Mp_O_35718_c0_seq97|m.244679	cds.Mp_J_35240_c1_seq8|m.239246	ACYPI001874-PA	cds.Soybean_aphid_5502_c0_seq1|m.8701	cds.Soybean_aphid_6694_c0_seq1|m.11869	cds.Mp_J_29673_c0_seq2|m.54938	cds.Mp_O_27861_c0_seq2|m.44765	cds.Mp_F_18283_c0_seq1|m.14537	ACYPI26998-PA	cds.Mp_J_31022_c0_seq1|m.68452	cds.Mcerasi_35914_c0_seq3|m.52881	cds.Mp_O_11234_c0_seq1|m.8626	cds.Mp_J_22498_c0_seq2|m.24451	cds.Mcerasi_44925_c0_seq4|m.310540	ACYPI062569-PA	cds.Soybean_aphid_7098_c0_seq2|m.13461	ACYPI065015-PA	cds.Mp_F_24388_c0_seq6|m.25316	cds.Mcerasi_44970_c7_seq1|m.315026	cds.Soybean_aphid_7098_c0_seq1|m.13457	cds.Soybean_aphid_743_c0_seq1|m.615	cds.Rpadi_18700_c0_seq1|m.30965	cds.Mp_O_30779_c0_seq6|m.67584	cds.Mp_F_27919_c0_seq1|m.38312	cds.Mp_O_27530_c0_seq6|m.42620	cds.Mp_J_23870_c0_seq4|m.27298	cds.Mp_F_30744_c0_seq8|m.56497	cds.Mp_F_27499_c1_seq5|m.35971	cds.Mcerasi_38945_c0_seq7|m.75546	cds.Mcerasi_43017_c0_seq9|m.153041	cds.Mcerasi_34034_c0_seq1|m.45383	cds.Soybean_aphid_4145_c0_seq1|m.5946	cds.Mcerasi_44925_c2_seq7|m.310555	cds.Mp_J_35240_c2_seq5|m.239332	cds.Soybean_aphid_4145_c0_seq2|m.5947	cds.Mcerasi_31061_c0_seq2|m.34595	cds.Mp_O_17147_c0_seq2|m.15312	cds.Mp_F_38266_c0_seq9|m.253896	cds.Mp_O_34813_c1_seq9|m.164093	cds.Mp_J_32119_c0_seq7|m.83965	cds.Mp_J_31672_c0_seq8|m.77053
cds.Mp_O_35405_c2_seq8|m.203750	cds.Mp_J_34474_c0_seq5|m.153551	cds.Mp_J_32795_c0_seq9|m.96004	cds.Mp_F_36079_c2_seq5|m.147812	ACYPI004081-PA	cds.Mcerasi_29978_c0_seq2|m.31758	ACYPI008051-PA	ACYPI001709-PA	cds.Mp_F_36079_c0_seq5|m.147769	ACYPI003533-PA	cds.Mp_J_35349_c0_seq7|m.259499	ACYPI004595-PA	cds.Mcerasi_41872_c0_seq10|m.119846	ACYPI065991-PA	ACYPI006529-PA	cds.Mcerasi_42590_c0_seq9|m.138331	cds.Mp_O_36973_c0_seq1|m.338133	ACYPI081698-PA	cds.Mp_J_24486_c0_seq2|m.29475	cds.Mp_O_18594_c0_seq2|m.18897	cds.Mp_O_36221_c2_seq8|m.324928	cds.Mp_J_35364_c2_seq9|m.260660	cds.Mp_J_35364_c0_seq1|m.260611	cds.Soybean_aphid_22663_c0_seq1|m.33302	cds.Soybean_aphid_21018_c0_seq1|m.31416	cds.Mp_F_37933_c0_seq9|m.234711	cds.Mcerasi_41414_c0_seq6|m.110158	cds.Mp_O_28867_c0_seq3|m.51219	cds.Mcerasi_44560_c1_seq9|m.272199	cds.Mcerasi_44560_c0_seq9|m.272067	cds.Mp_O_36221_c1_seq7|m.324883	cds.Mp_F_38124_c0_seq9|m.245788	cds.Mcerasi_20107_c0_seq1|m.15725	cds.Mp_O_35783_c0_seq5|m.253166	cds.Mp_O_35783_c2_seq9|m.253202	cds.Mcerasi_22018_c0_seq1|m.19113	cds.Mp_F_20331_c0_seq2|m.17514	cds.Mp_J_17492_c0_seq3|m.14328	cds.Mp_O_24116_c0_seq5|m.29637	cds.Mp_J_11522_c0_seq1|m.9027	cds.Mp_F_51690_c0_seq1|m.307223	cds.Mp_O_29119_c0_seq2|m.52836	ACYPI072768-PA	cds.Mcerasi_39531_c0_seq6|m.81590	cds.Soybean_aphid_21823_c0_seq1|m.32376	cds.Mp_O_16966_c0_seq2|m.14870	cds.Mp_F_29366_c0_seq4|m.46059	cds.Rpadi_31711_c0_seq1|m.43613	cds.Soybean_aphid_27608_c0_seq1|m.38926	cds.Soybean_aphid_24912_c0_seq1|m.35844
cds.Mcerasi_10495_c0_seq2|m.6364	cds.Mcerasi_62051_c0_seq1|m.361187	ACYPI47674-PA	ACYPI080477-PA	cds.Mp_O_35620_c0_seq4|m.231631	cds.Mp_F_37726_c2_seq1|m.219802	ACYPI56872-PA	ACYPI088931-PA	ACYPI27408-PA	ACYPI000661-PA	ACYPI56743-PA	ACYPI33221-PA	cds.Mcerasi_44862_c0_seq9|m.306204	ACYPI39168-PA	ACYPI069655-PA	cds.Mcerasi_21603_c0_seq1|m.18243	cds.Mp_F_37726_c3_seq1|m.219809	ACYPI44009-PA	cds.Mcerasi_52260_c0_seq1|m.354038	cds.Mp_O_10579_c0_seq1|m.7941	cds.Mp_F_26525_c0_seq2|m.31988	cds.Mp_J_54069_c0_seq1|m.295708	cds.Mp_F_30445_c0_seq1|m.54423	ACYPI084166-PA	ACYPI006406-PA	cds.Mcerasi_44899_c2_seq9|m.308861	cds.Mp_J_4786_c0_seq2|m.1209	cds.Mcerasi_40175_c1_seq1|m.88930	ACYPI087450-PA	ACYPI20866-PA	ACYPI46397-PA	cds.Mcerasi_25864_c1_seq1|m.24745	ACYPI063587-PA	cds.Mp_O_45814_c0_seq1|m.344752	ACYPI52994-PA	cds.Mcerasi_24641_c0_seq1|m.23322	cds.Mp_F_70077_c0_seq1|m.314590	ACYPI27245-PA	cds.Mcerasi_27392_c0_seq1|m.26833	ACYPI071291-PA	cds.Mp_O_58417_c0_seq1|m.350518	ACYPI56768-PA	cds.Mp_J_23054_c0_seq1|m.25246	ACYPI56750-PA	ACYPI065372-PA	cds.Mcerasi_74056_c0_seq1|m.370520	cds.Mp_O_20504_c0_seq1|m.23963	ACYPI066979-PA	ACYPI38469-PA	ACYPI31872-PA
Dbp45A-PA	cds.Rpadi_13254_c0_seq1|m.24649	cds.Rpadi_10351_c0_seq2|m.14807	cds.Mcerasi_32426_c0_seq1|m.37998	cds.Mp_F_38226_c0_seq1|m.251918	cds.Mp_F_37526_c0_seq1|m.209154	cds.Mp_O_28810_c0_seq3|m.50847	cds.Mp_J_19842_c0_seq3|m.20013	ACYPI003571-PA	cds.Mp_O_13118_c0_seq1|m.10498	cds.Mp_J_30484_c1_seq1|m.62977	cds.Mp_F_34984_c0_seq2|m.119605	ACYPI081909-PA	cds.Rpadi_12461_c0_seq2|m.21592	cds.Rpadi_11690_c0_seq1|m.18526	CG10777-PC	CG10777-PB	cds.Mcerasi_20062_c0_seq1|m.15658	cds.Mcerasi_19129_c1_seq1|m.14721	CG10077-PD	CG10077-PA	ACYPI005208-PA	cds.Mp_O_35206_c0_seq8|m.187306	cds.Mcerasi_45156_c1_seq24|m.338993	Rm62-PI	Rm62-PE	Rm62-PH	Rm62-PD	Rm62-PF	Rm62-PB	Rm62-PC	Rm62-PA	bel-PA	bel-PB	cds.Mcerasi_36254_c1_seq1|m.54700	CG7878-PA	cds.Mcerasi_40428_c1_seq9|m.92511	cds.Mp_J_27856_c0_seq5|m.43621	cds.Mp_F_37794_c0_seq1|m.225207	ACYPI006364-PA	cds.Mp_O_24348_c0_seq1|m.30617	cds.Soybean_aphid_8065_c0_seq1|m.16665	cds.Rpadi_9146_c0_seq1|m.12668	cds.Mp_J_35327_c0_seq2|m.257706	cds.Mp_J_26219_c0_seq1|m.35765	cds.Rpadi_7819_c0_seq1|m.9767	CG10077-PC	Rm62-PK	Rm62-PM	cds.Mp_F_36933_c0_seq2|m.178932
ACYPI001780-PA	cds.Mp_O_29431_c0_seq4|m.55134	cds.Mp_F_33501_c0_seq5|m.88773	cds.Mp_F_32464_c0_seq6|m.74207	cds.Rpadi_11715_c0_seq1|m.18616	cds.Rpadi_10492_c0_seq1|m.15224	cds.Soybean_aphid_7359_c0_seq1|m.15389	ACYPI006604-PA	cds.Mcerasi_37975_c0_seq7|m.67093	CG10960-PB	cds.Mp_J_30184_c0_seq5|m.59857	CG10960-PA	CG10960-PC	ACYPI006113-PA	cds.Mp_O_30378_c0_seq6|m.63518	cds.Mp_F_30761_c0_seq5|m.56643	sut4-PA	CG6484-PA	cds.Mp_O_33772_c1_seq7|m.117571	cds.Mp_J_29519_c0_seq3|m.53752	cds.Mp_F_30756_c0_seq5|m.56583	ACYPI005083-PA	CG1208-PC	CG1208-PB	cds.Mp_O_28450_c0_seq1|m.48340	cds.Mp_J_14345_c0_seq1|m.11069	cds.Mp_F_23460_c0_seq1|m.22840	cds.Mcerasi_4933_c0_seq1|m.1505	ACYPI004901-PA	cds.Mp_F_31887_c0_seq1|m.68240	ACYPI006799-PA	cds.Mp_J_31625_c0_seq2|m.76437	cds.Mp_J_25917_c0_seq1|m.34827	cds.Mp_O_30072_c0_seq1|m.60017	CG1213-PD	CG1213-PB	CG1213-PC	CG1213-PA	cds.Mcerasi_58986_c0_seq1|m.358948	cds.Mp_O_19446_c0_seq1|m.21117	cds.Rpadi_11993_c1_seq2|m.19574	cds.Mcerasi_33609_c0_seq2|m.43293	cds.Mcerasi_58518_c0_seq1|m.358548	cds.Mp_O_17474_c0_seq1|m.16058	cds.Mp_O_24317_c0_seq2|m.30507	cds.Mp_J_17797_c0_seq1|m.14913	cds.Mcerasi_29331_c0_seq2|m.30176	cds.Mcerasi_42866_c0_seq3|m.148791	CG15406-PA	CG33281-PA
ACYPI010182-PA	ACYPI002646-PA	ACYPI082810-PA	cds.Mp_F_22569_c0_seq1|m.20177	cds.Mp_O_26054_c0_seq2|m.37650	cds.Mp_O_19224_c0_seq2|m.20572	cds.Mp_J_19558_c0_seq1|m.19400	cds.Mp_F_25069_c0_seq1|m.26685	cds.Mp_F_38232_c1_seq9|m.252070	cds.Mcerasi_32789_c0_seq1|m.39111	cds.Mcerasi_19136_c0_seq2|m.14726	cds.Mp_F_30210_c0_seq6|m.52339	cds.Mp_O_32375_c0_seq8|m.88543	cds.Mcerasi_20958_c0_seq1|m.17116	ACYPI008436-PA	ACYPI004518-PA	ACYPI006014-PA	cds.Mp_F_38349_c1_seq9|m.259831	ACYPI060586-PA	cds.Mcerasi_43727_c1_seq9|m.188509	cds.Mp_J_33989_c1_seq5|m.131105	cds.Mp_J_33989_c0_seq1|m.131099	cds.Mp_F_38232_c0_seq1|m.252036	ACYPI000827-PA	cds.Soybean_aphid_6535_c0_seq1|m.11349	cds.Soybean_aphid_3566_c0_seq1|m.5208	cds.Mp_J_34654_c1_seq9|m.165889	cds.Mp_F_29212_c0_seq2|m.45173	cds.Mp_J_34654_c0_seq5|m.165860	cds.Mcerasi_33755_c0_seq2|m.44065	cds.Mp_F_26790_c0_seq1|m.33183	cds.Mp_O_18288_c0_seq1|m.18111	cds.Mp_J_34471_c1_seq5|m.153434	ACYPI002905-PA	cds.Mcerasi_39301_c0_seq4|m.78906	cds.Mp_O_35856_c0_seq8|m.266225	cds.Rpadi_15311_c0_seq1|m.27255	cds.Mcerasi_43727_c2_seq9|m.188595	cds.Mp_O_36148_c1_seq9|m.314677	ACYPI072928-PA	cds.Rpadi_9524_c0_seq2|m.13308	cds.Rpadi_9524_c0_seq1|m.13307	cds.Soybean_aphid_9388_c0_seq1|m.18308	cds.Mp_O_35923_c2_seq99|m.277825	cds.Mp_F_38232_c2_seq9|m.252253	cds.Rpadi_11873_c0_seq1|m.19185	cds.Soybean_aphid_8880_c0_seq1|m.17745	cds.Mp_O_18741_c0_seq2|m.19280	cds.Mp_J_32479_c0_seq4|m.89655	cds.Soybean_aphid_3581_c0_seq1|m.5220
cds.Mp_J_19525_c0_seq2|m.19300	cds.Mp_J_18788_c1_seq1|m.17459	cds.Mp_F_50868_c0_seq1|m.306876	ACYPI39105-PA	ACYPI26816-PA	ACYPI071006-PA	ACYPI46756-PA	ACYPI40926-PA	ACYPI32566-PA	ACYPI001785-PA	ACYPI53142-PA	cds.Mcerasi_38627_c1_seq2|m.72862	ACYPI068465-PA	ACYPI47486-PA	ACYPI004692-PA	ACYPI21712-PA	ACYPI35206-PA	cds.Mp_F_30466_c2_seq1|m.54577	ACYPI060455-PA	ACYPI56507-PA	ACYPI40326-PA	ACYPI25491-PA	ACYPI20877-PA	ACYPI29765-PA	ACYPI31158-PA	ACYPI21525-PA	cds.Mcerasi_9113_c0_seq1|m.5124	cds.Mp_F_30466_c1_seq1|m.54575	ACYPI43716-PA	cds.Mcerasi_38627_c0_seq2|m.72857	cds.Mp_F_29177_c0_seq1|m.45026	ACYPI070832-PA	ACYPI39106-PA	ACYPI38460-PA	ACYPI068401-PA	ACYPI066143-PA	ACYPI080538-PA	ACYPI31402-PA	ACYPI070060-PA	ACYPI52692-PA	ACYPI063590-PA	ACYPI28426-PA	cds.Mp_J_17153_c2_seq1|m.13720	cds.Mp_F_13451_c0_seq1|m.8955	cds.Mcerasi_60331_c0_seq1|m.359919	ACYPI39100-PA	ACYPI52484-PA	ACYPI088834-PA	cds.Mp_O_66514_c0_seq1|m.354136	cds.Mp_O_52761_c0_seq1|m.347975
Vha100-3-PA	ACYPI007445-PA	cds.Mp_J_33480_c0_seq6|m.112629	cds.Rpadi_10724_c0_seq2|m.15857	cds.Soybean_aphid_4905_c0_seq3|m.7221	cds.Rpadi_12333_c0_seq4|m.21005	cds.Rpadi_10724_c0_seq4|m.15861	Vha100-2-PA	Vha100-2-PB	cds.Mcerasi_39672_c0_seq6|m.83159	Vha100-1-PK	Vha100-1-PD	Vha100-1-PB	cds.Mp_O_34974_c0_seq3|m.171963	cds.Mp_J_21176_c0_seq2|m.22732	cds.Mp_F_26403_c0_seq3|m.31573	cds.Mcerasi_42319_c0_seq3|m.130104	Vha100-1-PJ	Vha100-1-PI	cds.Mp_O_28141_c0_seq2|m.46573	Vha100-1-PG	ACYPI005830-PA	Vha100-5-PB	Vha100-5-PA	Vha100-1-PA	Vha100-1-PF	Vha100-1-PE	Vha100-1-PC	cds.Rpadi_12333_c0_seq3|m.21003	cds.Rpadi_10724_c0_seq3|m.15859	cds.Rpadi_12333_c0_seq6|m.21007	ACYPI002592-PA	Vha100-4-PA	cds.Mp_J_34219_c0_seq9|m.140036	cds.Rpadi_12333_c0_seq1|m.21000	cds.Rpadi_10724_c0_seq1|m.15855	cds.Mp_O_34058_c0_seq8|m.124968	cds.Mcerasi_40482_c0_seq7|m.93320	cds.Mp_O_34058_c3_seq6|m.125025	cds.Mcerasi_45145_c0_seq9|m.336829	cds.Mp_F_38224_c0_seq8|m.251860	cds.Soybean_aphid_10382_c0_seq1|m.19526	cds.Soybean_aphid_6256_c0_seq6|m.10467	cds.Mp_F_35547_c0_seq7|m.131993	cds.Soybean_aphid_9720_c0_seq1|m.18693	cds.Soybean_aphid_1959_c0_seq1|m.2690	cds.Soybean_aphid_6256_c0_seq5|m.10466	cds.Soybean_aphid_6256_c0_seq7|m.10469	cds.Mp_O_32548_c0_seq2|m.91345	cds.Mp_F_34244_c0_seq1|m.103319
CG43088-PA	ACYPI005833-PA	ACYPI000385-PA	ACYPI23957-PA	ACYPI51573-PA	ACYPI25753-PA	ACYPI37944-PA	ACYPI34257-PA	ACYPI38803-PA	ACYPI067325-PA	ACYPI47240-PA	ACYPI49614-PA	ACYPI085748-PA	ACYPI31863-PA	ACYPI084254-PA	ACYPI083233-PA	ACYPI070572-PA	ACYPI085866-PA	cds.Mp_O_27635_c0_seq2|m.43230	cds.Mp_F_22609_c0_seq1|m.20257	cds.Mp_O_27306_c0_seq5|m.41682	cds.Mp_O_11849_c0_seq1|m.9311	cds.Mp_J_11155_c0_seq2|m.8660	ACYPI23413-PA	ACYPI49297-PA	ACYPI39539-PA	ACYPI37948-PA	ACYPI085106-PA	ACYPI068865-PA	ACYPI071098-PA	ACYPI085198-PA	ACYPI46439-PA	cds.Mp_F_21984_c0_seq1|m.19261	cds.Mcerasi_65704_c0_seq1|m.363922	ACYPI083476-PA	cds.Mp_F_9508_c0_seq2|m.6477	cds.Mp_O_10557_c0_seq2|m.7929	ACYPI55453-PA	ACYPI24509-PA	cds.Mp_F_19746_c0_seq4|m.16897	cds.Mp_J_64960_c0_seq1|m.299576	cds.Mp_O_71255_c0_seq1|m.356205	cds.Mp_F_11019_c0_seq1|m.7458	ACYPI25690-PA	cds.Mp_F_62052_c0_seq1|m.311489	ACYPI35561-PA	cds.Mp_J_62785_c0_seq1|m.298863	ACYPI071268-PA	cds.Mp_J_14539_c0_seq1|m.11197	ACYPI47403-PA
cds.Mp_O_35861_c0_seq14|m.266931	cds.Mp_J_35300_c1_seq1|m.248777	ACYPI39160-PA	cds.Mp_O_9999_c0_seq1|m.7365	ACYPI073110-PA	ACYPI060143-PA	ACYPI060019-PA	ACYPI064845-PA	ACYPI065650-PA	cds.Mp_F_34603_c0_seq93|m.111622	ACYPI070768-PA	cds.Mp_J_20098_c0_seq1|m.20607	ACYPI22858-PA	ACYPI56570-PA	cds.Mp_F_52820_c0_seq1|m.307703	cds.Mp_O_59943_c0_seq1|m.351160	cds.Mp_O_66279_c0_seq1|m.354041	ACYPI43115-PA	ACYPI35828-PA	cds.Mp_O_36174_c2_seq2|m.318329	cds.Mp_J_34551_c0_seq1|m.158805	cds.Mp_F_37317_c0_seq1|m.200959	ACYPI36266-PA	cds.Mp_F_23390_c0_seq1|m.22551	ACYPI063036-PA	ACYPI067286-PA	ACYPI064463-PA	ACYPI067257-PA	cds.Mp_O_39707_c0_seq1|m.340823	cds.Mcerasi_34981_c0_seq1|m.48578	cds.Mp_O_45406_c0_seq1|m.344507	ACYPI081657-PA	ACYPI061725-PA	ACYPI069255-PA	cds.Mp_F_10826_c1_seq1|m.7345	ACYPI088288-PA	ACYPI50571-PA	ACYPI065727-PA	ACYPI22529-PA	ACYPI26348-PA	ACYPI082273-PA	cds.Mp_J_32041_c0_seq1|m.82970	ACYPI070159-PA	cds.Mp_F_61088_c0_seq1|m.311059	ACYPI083655-PA	ACYPI073191-PA	ACYPI28787-PA	ACYPI063625-PA	ACYPI069144-PA	cds.Mp_F_10826_c0_seq1|m.7344
ACYPI007476-PA	cds.Mp_J_35413_c2_seq84|m.271988	cds.Mp_J_33257_c0_seq8|m.106391	cds.Mp_O_32310_c0_seq2|m.87446	cds.Mcerasi_43987_c0_seq8|m.206222	Fur1-PB	Fur1-PH	Fur1-PI	Fur1-PC	Fur1-PD	Fur1-PF	Fur1-PJ	Fur2-PI	Fur1-PA	cds.Soybean_aphid_3948_c0_seq1|m.5656	Fur2-PC	Fur2-PA	Fur2-PB	Fur2-PF	Fur2-PD	Fur2-PG	Fur2-PE	cds.Mp_J_31926_c0_seq8|m.81084	cds.Mp_J_33216_c1_seq8|m.105346	cds.Mcerasi_42980_c0_seq8|m.151849	cds.Mcerasi_45728_c0_seq1|m.349493	cds.Mp_O_4580_c0_seq1|m.2199	cds.Mp_J_37328_c0_seq1|m.287113	cds.Mp_F_22610_c0_seq2|m.20261	cds.Mp_F_28478_c0_seq8|m.41545	ACYPI003175-PA	cds.Mp_O_29429_c0_seq6|m.55123	cds.Mp_F_25611_c0_seq5|m.28485	cds.Mp_J_31914_c0_seq3|m.80929	ACYPI006995-PA	cds.Mcerasi_37852_c0_seq4|m.65990	Fur2-PH	cds.Mp_O_32259_c0_seq7|m.86724	cds.Soybean_aphid_20834_c0_seq1|m.31237	cds.Soybean_aphid_15264_c0_seq1|m.24998	Fur1-PG	cds.Rpadi_31443_c0_seq1|m.43375	cds.Soybean_aphid_21838_c0_seq1|m.32387	cds.Soybean_aphid_16939_c0_seq1|m.26873	cds.Rpadi_2085_c0_seq1|m.1695	cds.Rpadi_30114_c0_seq1|m.42185	ACYPI067689-PA	cds.Soybean_aphid_18930_c0_seq1|m.29069	cds.Soybean_aphid_29967_c0_seq1|m.41689	cds.Rpadi_32497_c0_seq1|m.44309
tweek-PJ	tweek-PK	tweek-PH	tweek-PF	tweek-PG	tweek-PI	ACYPI006956-PA	cds.Mp_O_32622_c0_seq1|m.92693	cds.Mcerasi_44712_c0_seq1|m.285957	cds.Mp_F_35733_c0_seq1|m.138444	cds.Mp_J_33632_c0_seq1|m.116700	cds.Mp_O_35326_c0_seq5|m.195801	cds.Mp_F_31405_c0_seq2|m.62308	cds.Mp_F_26030_c0_seq1|m.30127	cds.Mp_J_30576_c0_seq1|m.63841	cds.Mcerasi_37955_c0_seq1|m.66897	cds.Rpadi_13329_c0_seq1|m.24744	cds.Mp_O_15261_c0_seq1|m.12755	cds.Rpadi_13432_c0_seq1|m.24902	cds.Soybean_aphid_11809_c0_seq1|m.21092	cds.Mp_F_50615_c0_seq1|m.306770	cds.Mp_J_62047_c0_seq1|m.298561	cds.Rpadi_20468_c0_seq1|m.32769	cds.Mp_J_60170_c0_seq1|m.297866	cds.Mp_J_46136_c0_seq1|m.292685	cds.Soybean_aphid_12113_c0_seq1|m.21468	cds.Soybean_aphid_10901_c0_seq1|m.20162	cds.Soybean_aphid_27673_c0_seq1|m.39013	cds.Rpadi_19355_c0_seq1|m.31641	cds.Soybean_aphid_11795_c0_seq1|m.21085	cds.Soybean_aphid_14009_c0_seq1|m.23622	cds.Soybean_aphid_10561_c0_seq1|m.19737	cds.Mp_J_59050_c0_seq1|m.297458	cds.Mp_J_58512_c0_seq1|m.297249	cds.Rpadi_5882_c0_seq1|m.7281	cds.Mp_J_50768_c0_seq1|m.294431	cds.Mp_J_68618_c0_seq1|m.300909	cds.Mp_F_25083_c1_seq1|m.26745	cds.Mp_J_60307_c0_seq1|m.297907	cds.Mp_J_15585_c0_seq1|m.11945	cds.Mp_F_65795_c0_seq1|m.312954	cds.Mp_F_25083_c0_seq1|m.26744	cds.Soybean_aphid_24951_c0_seq1|m.35896	cds.Soybean_aphid_26699_c0_seq1|m.37888	cds.Mp_J_68169_c0_seq1|m.300753	cds.Soybean_aphid_18568_c0_seq1|m.28683	cds.Soybean_aphid_23356_c0_seq1|m.34074	cds.Soybean_aphid_25915_c0_seq1|m.37010	cds.Mp_O_16419_c1_seq1|m.14033	cds.Soybean_aphid_31511_c0_seq1|m.43486
ACYPI005875-PA	ACYPI000807-PA	cds.Mcerasi_20486_c0_seq1|m.16402	cds.Mp_O_34851_c0_seq3|m.166068	cds.Mp_J_33979_c0_seq3|m.130804	cds.Mp_F_25950_c0_seq2|m.29815	ACYPI007742-PA	cds.Mp_J_30034_c0_seq6|m.58471	cds.Mcerasi_40842_c1_seq4|m.99975	cds.Mp_O_32314_c0_seq4|m.87487	cds.Mp_O_29192_c0_seq3|m.53438	cds.Mp_O_13631_c0_seq1|m.11027	cds.Mp_F_17386_c0_seq1|m.12765	ACYPI002764-PA	cds.Mp_O_31467_c0_seq1|m.75334	cds.Mp_J_16654_c0_seq2|m.12876	cds.Mp_F_7544_c0_seq1|m.4417	ACYPI001961-PA	cds.Mp_J_22696_c0_seq4|m.24706	cds.Mp_F_27181_c0_seq4|m.34678	cds.Mp_O_25134_c0_seq1|m.34236	cds.Mp_J_19231_c0_seq1|m.18634	cds.Mp_F_27542_c0_seq2|m.36119	cds.Mcerasi_39881_c0_seq2|m.85812	ACYPI010074-PA	cds.Mp_F_26145_c0_seq4|m.30589	cds.Mp_F_38669_c1_seq9|m.288964	cds.Mp_J_34882_c3_seq3|m.197293	cds.Mcerasi_22258_c0_seq2|m.19514	cds.Mp_J_35442_c1_seq9|m.274599	cds.Mp_O_36225_c0_seq9|m.326121	cds.Mp_F_30639_c1_seq3|m.55612	cds.Mp_J_35284_c0_seq8|m.246833	ACYPI003935-PA	cds.Mcerasi_36170_c0_seq2|m.54276	cds.Mp_J_34882_c0_seq4|m.197279	cds.Mp_F_30639_c0_seq4|m.55601	cds.Mp_J_29416_c0_seq4|m.53165	cds.Mcerasi_35727_c0_seq4|m.51740	cds.Mp_J_31592_c0_seq1|m.76048	cds.Mcerasi_40842_c0_seq8|m.99961	cds.Mp_J_18097_c0_seq2|m.15784	cds.Mp_O_28799_c0_seq1|m.50779	cds.Mp_F_37329_c2_seq8|m.201528	cds.Soybean_aphid_11566_c0_seq1|m.20835	cds.Mcerasi_39336_c0_seq8|m.79262	cds.Mp_F_38482_c0_seq9|m.271810	cds.Mp_O_32705_c0_seq3|m.93761	cds.Mp_O_33717_c0_seq4|m.115734	cds.Soybean_aphid_6927_c0_seq1|m.12798
ACYPI40233-PA	ACYPI45558-PA	ACYPI45557-PA	ACYPI067505-PA	ACYPI36413-PA	ACYPI26843-PA	ACYPI29921-PA	ACYPI37049-PA	ACYPI005341-PA	ACYPI43723-PA	ACYPI45436-PA	ACYPI53562-PA	ACYPI46367-PA	ACYPI56113-PA	ACYPI063040-PA	ACYPI085412-PA	ACYPI39190-PA	ACYPI54298-PA	ACYPI46613-PA	ACYPI086586-PA	ACYPI39327-PA	ACYPI26866-PA	ACYPI42995-PA	ACYPI20725-PA	ACYPI067469-PA	ACYPI086855-PA	ACYPI51551-PA	ACYPI28619-PA	ACYPI38587-PA	ACYPI072531-PA	ACYPI56370-PA	ACYPI073245-PA	ACYPI29718-PA	ACYPI35776-PA	ACYPI23959-PA	ACYPI061177-PA	ACYPI061366-PA	ACYPI24013-PA	ACYPI23631-PA	ACYPI46139-PA	ACYPI46305-PA	ACYPI087737-PA	ACYPI081489-PA	ACYPI29783-PA	ACYPI087134-PA	ACYPI070756-PA	ACYPI070133-PA	ACYPI005311-PA	ACYPI20899-PA	ACYPI38785-PA
ACYPI46336-PA	cds.Mp_O_27206_c1_seq3|m.41398	ACYPI48517-PA	ACYPI51592-PA	cds.Mcerasi_25733_c0_seq1|m.24544	ACYPI005980-PA	ACYPI33759-PA	ACYPI33786-PA	ACYPI50271-PA	ACYPI36409-PA	ACYPI56273-PA	ACYPI44203-PA	ACYPI47056-PA	ACYPI083797-PA	ACYPI54583-PA	cds.Mcerasi_30526_c0_seq1|m.33240	cds.Mcerasi_31689_c0_seq6|m.36116	ACYPI45194-PA	ACYPI43645-PA	cds.Mp_F_28148_c0_seq9|m.39765	ACYPI083187-PA	ACYPI30640-PA	ACYPI44046-PA	ACYPI35454-PA	ACYPI070001-PA	ACYPI27119-PA	ACYPI068155-PA	cds.Mcerasi_37484_c0_seq9|m.62858	ACYPI55863-PA	ACYPI070135-PA	cds.Mp_O_34667_c0_seq7|m.153263	cds.Mp_J_33477_c0_seq7|m.112487	cds.Mp_J_31818_c0_seq6|m.79074	cds.Mp_F_25747_c0_seq5|m.29036	cds.Mp_F_30216_c0_seq6|m.52391	cds.Mcerasi_56444_c0_seq1|m.356984	cds.Mcerasi_59675_c0_seq1|m.359459	cds.Mcerasi_62666_c0_seq1|m.361664	ACYPI44212-PA	ACYPI48784-PA	cds.Mcerasi_72291_c0_seq1|m.368998	ACYPI27132-PA	cds.Mp_F_30343_c0_seq9|m.53596	cds.Mp_F_33050_c0_seq9|m.82045	cds.Mp_J_60526_c0_seq1|m.297999	cds.Mp_O_33158_c0_seq5|m.103277	ACYPI072918-PA	cds.Mp_F_8252_c0_seq1|m.5296	cds.Mp_F_28073_c0_seq9|m.39175	cds.Mp_O_35224_c0_seq8|m.187721
AnxB10-PA	AnxB10-PB	AnxB11-PF	AnxB11-PC	AnxB11-PA	AnxB11-PG	AnxB11-PE	AnxB11-PB	cds.Rpadi_12296_c0_seq2|m.20826	AnxB9-PF	AnxB9-PE	AnxB9-PC	cds.Mcerasi_40117_c0_seq9|m.88523	cds.Soybean_aphid_7026_c0_seq1|m.13156	cds.Mp_J_31528_c0_seq9|m.75189	cds.Rpadi_12296_c0_seq1|m.20823	cds.Rpadi_10692_c0_seq1|m.15755	cds.Mp_F_38121_c0_seq1|m.245384	cds.Soybean_aphid_6670_c0_seq5|m.11784	AnxB11-PD	cds.Mp_O_33566_c0_seq6|m.112485	cds.Mp_J_30619_c0_seq4|m.64401	cds.Rpadi_10692_c0_seq2|m.15758	ACYPI002346-PA	cds.Mp_F_38121_c1_seq2|m.245397	AnxB9-PB	AnxB9-PD	cds.Rpadi_12705_c1_seq1|m.23093	ACYPI007342-PA	cds.Mcerasi_44521_c1_seq4|m.268705	cds.Mp_F_36028_c0_seq5|m.146616	cds.Soybean_aphid_9064_c0_seq1|m.17963	cds.Soybean_aphid_2036_c0_seq2|m.2863	cds.Soybean_aphid_2036_c0_seq1|m.2861	cds.Mp_J_29036_c0_seq3|m.50889	cds.Mp_J_19428_c0_seq1|m.19094	cds.Rpadi_8512_c0_seq1|m.11369	cds.Rpadi_11432_c0_seq1|m.17668	ACYPI009502-PA	AnxB9-PA	cds.Rpadi_12705_c1_seq2|m.23094	cds.Rpadi_12705_c0_seq1|m.23091	cds.Mp_J_35274_c0_seq4|m.246018	cds.Soybean_aphid_6903_c0_seq3|m.12685	cds.Soybean_aphid_6903_c0_seq2|m.12683	cds.Mcerasi_37668_c0_seq9|m.64693	cds.Mp_F_36714_c1_seq9|m.170087	cds.Rpadi_12705_c0_seq2|m.23092	cds.Mcerasi_44521_c0_seq3|m.268696	cds.Mp_O_35715_c2_seq6|m.244036
Cyp4p3-PA	Cyp4p1-PA	Cyp4p2-PA	Cyp4ac2-PB	Cyp4d2-PA	Cyp4c3-PA	Cyp4d1-PB	Cyp4d14-PB	Cyp4e3-PA	Cyp4d14-PA	Cyp4d1-PA	Cyp4d20-PA	Cyp4e1-PA	Cyp4e2-PB	Cyp4e2-PA	cds.Mp_O_35472_c2_seq9|m.219571	ACYPI003803-PA	Cyp4d8-PA	cds.Mp_J_35029_c0_seq8|m.212748	Cyp4s3-PA	cds.Mp_O_30891_c0_seq2|m.68753	cds.Mp_J_33047_c0_seq2|m.101802	cds.Mp_F_27606_c0_seq1|m.36533	ACYPI001913-PA	cds.Soybean_aphid_5755_c0_seq1|m.9259	Cyp4ae1-PA	cds.Mp_F_30025_c0_seq7|m.50666	ACYPI005733-PA	Cyp4d21-PA	cds.Rpadi_2807_c0_seq2|m.2702	cds.Mp_O_35170_c2_seq99|m.184511	cds.Mcerasi_17623_c0_seq1|m.13264	cds.Rpadi_13939_c0_seq1|m.25594	Cyp4ad1-PA	cds.Mcerasi_44647_c0_seq98|m.279296	cds.Mp_F_37919_c0_seq9|m.233117	cds.Soybean_aphid_11191_c0_seq1|m.20433	cds.Mcerasi_44647_c1_seq94|m.279607	cds.Mcerasi_22900_c0_seq2|m.20652	cds.Soybean_aphid_22770_c0_seq1|m.33418	cds.Rpadi_2807_c0_seq1|m.2700	cds.Mp_J_31642_c0_seq5|m.76602	cds.Mcerasi_13367_c0_seq1|m.9014	ACYPI56605-PA	cds.Mcerasi_43857_c0_seq7|m.197359	Cyp4ad1-PB	cds.Rpadi_10534_c0_seq1|m.15328	cds.Rpadi_3855_c0_seq2|m.4620	cds.Rpadi_3855_c0_seq1|m.4619	cds.Mcerasi_43857_c1_seq8|m.197381
ACYPI009790-PA	cds.Mcerasi_37548_c0_seq2|m.63410	ACYPI47490-PA	cds.Mcerasi_31375_c0_seq1|m.35309	ACYPI37541-PA	ACYPI45283-PA	ACYPI44796-PA	ACYPI29210-PA	ACYPI39852-PA	ACYPI000274-PA	ACYPI34320-PA	ACYPI43279-PA	ACYPI48897-PA	ACYPI082786-PA	ACYPI085350-PA	ACYPI45017-PA	ACYPI086017-PA	ACYPI39142-PA	ACYPI083261-PA	ACYPI26211-PA	ACYPI23758-PA	ACYPI20941-PA	cds.Mp_O_64738_c0_seq1|m.353329	cds.Mp_O_65319_c0_seq1|m.353619	ACYPI56159-PA	ACYPI002519-PA	cds.Mp_F_36758_c0_seq7|m.171297	ACYPI36134-PA	ACYPI52510-PA	cds.Mp_F_13617_c0_seq1|m.9072	ACYPI080818-PA	ACYPI23983-PA	ACYPI44683-PA	cds.Mp_F_21107_c0_seq1|m.18306	cds.Mp_J_13671_c0_seq1|m.10654	cds.Mp_F_23209_c0_seq1|m.22014	cds.Mp_F_64759_c0_seq1|m.312548	ACYPI41641-PA	ACYPI49818-PA	ACYPI32774-PA	cds.Mp_F_73332_c0_seq1|m.315854	ACYPI38941-PA	cds.Mp_F_74380_c0_seq1|m.316275	ACYPI48932-PA	ACYPI47735-PA	ACYPI082184-PA	ACYPI073449-PA	ACYPI069293-PA	cds.Mp_O_24663_c0_seq1|m.31969	cds.Mp_O_24663_c1_seq1|m.31970
cds.Mp_O_25480_c0_seq6|m.35796	cds.Mp_F_22653_c0_seq1|m.20384	cds.Mp_O_28714_c0_seq4|m.50090	cds.Mp_F_27883_c0_seq3|m.38184	ACYPI20523-PA	ACYPI34301-PA	ACYPI072562-PA	cds.Mcerasi_39076_c0_seq2|m.76608	cds.Mcerasi_39527_c0_seq1|m.81555	ACYPI42188-PA	cds.Mp_J_41138_c0_seq1|m.290161	cds.Mp_F_32476_c0_seq3|m.74315	cds.Mcerasi_44278_c0_seq7|m.236752	cds.Mcerasi_44473_c0_seq8|m.260235	cds.Mp_J_29589_c0_seq6|m.54201	cds.Mp_F_18890_c0_seq1|m.15501	ACYPI068226-PA	cds.Mp_O_28880_c0_seq4|m.51280	ACYPI42813-PA	ACYPI28788-PA	ACYPI45511-PA	ACYPI082576-PA	ACYPI061198-PA	ACYPI009636-PA	ACYPI41292-PA	ACYPI062414-PA	cds.Mp_F_30286_c0_seq8|m.53179	ACYPI21826-PA	ACYPI087083-PA	ACYPI35076-PA	cds.Rpadi_23339_c0_seq1|m.35666	cds.Mcerasi_61732_c0_seq1|m.360941	cds.Mp_F_33146_c0_seq9|m.83516	cds.Mp_O_35406_c0_seq9|m.203816	cds.Mp_O_6790_c0_seq1|m.4305	cds.Mp_O_29089_c0_seq3|m.52608	cds.Mp_J_29437_c0_seq2|m.53276	cds.Mp_O_29637_c0_seq9|m.56825	cds.Mp_F_1071_c0_seq1|m.233	cds.Mp_J_50500_c0_seq1|m.294338	ACYPI084975-PA	cds.Rpadi_23494_c0_seq1|m.35805	cds.Mp_J_51206_c0_seq1|m.294592	ACYPI070857-PA	cds.Mp_F_13781_c0_seq1|m.9197	cds.Mp_F_66363_c0_seq1|m.313160	cds.Mp_J_38929_c0_seq1|m.288653	cds.Rpadi_22101_c0_seq1|m.34400	cds.Rpadi_29654_c0_seq1|m.41762	ACYPI28569-PA
cds.Rpadi_12321_c0_seq2|m.20947	cds.Rpadi_11822_c0_seq3|m.19011	cds.Soybean_aphid_7430_c0_seq1|m.15539	cds.Soybean_aphid_2381_c0_seq1|m.3503	cds.Rpadi_12321_c0_seq1|m.20944	ACYPI008874-PA	cds.Mcerasi_37919_c0_seq1|m.66479	cds.Mcerasi_23862_c0_seq2|m.22390	cds.Rpadi_11822_c0_seq2|m.19007	cds.Mp_J_30196_c0_seq8|m.59978	ACYPI000328-PA	ACYPI009012-PA	betaTub56D-PB	ACYPI004188-PA	cds.Soybean_aphid_6702_c0_seq1|m.11929	betaTub97EF-PB	cds.Mcerasi_23579_c0_seq1|m.21929	ACYPI006233-PA	ACYPI007327-PA	betaTub97EF-PC	betaTub60D-PA	betaTub85D-PA	betaTub60D-PB	cds.Mp_F_37077_c0_seq3|m.189809	ACYPI001007-PA	cds.Mp_O_29104_c0_seq5|m.52696	cds.Mp_J_9525_c0_seq2|m.7015	cds.Mp_J_17965_c0_seq2|m.15371	cds.Mp_F_36980_c0_seq1|m.181021	cds.Mcerasi_33906_c0_seq1|m.44817	cds.Rpadi_11532_c0_seq1|m.17996	betaTub56D-PA	cds.Soybean_aphid_6714_c0_seq1|m.11960	ACYPI001540-PA	cds.Mp_O_11178_c0_seq1|m.8566	cds.Mp_O_32247_c0_seq9|m.86284	cds.Mp_J_25355_c0_seq5|m.32762	CG32396-PA	cds.Rpadi_6157_c0_seq1|m.7560	gammaTub23C-PA	cds.Soybean_aphid_17667_c0_seq1|m.27688	gammaTub37C-PB	gammaTub37C-PA	cds.Mp_F_37490_c0_seq5|m.207936	cds.Rpadi_7895_c0_seq1|m.9925	cds.Rpadi_11356_c0_seq1|m.17472	ACYPI006986-PA	cds.Mp_O_21272_c1_seq1|m.24929	cds.Mcerasi_42883_c0_seq4|m.149238	cds.Soybean_aphid_6776_c0_seq1|m.12171
ACYPI006463-PA	cds.Mp_O_33694_c0_seq2|m.115341	cds.Mp_J_33972_c0_seq1|m.130575	cds.Mp_J_32563_c0_seq2|m.91449	cds.Mp_F_34379_c0_seq3|m.106177	stan-PD	stan-PB	stan-PE	stan-PC	stan-PA	stan-PG	ft-PA	cds.Mp_F_28849_c0_seq1|m.43414	cds.Mp_F_36380_c0_seq6|m.158541	Cad87A-PA	Cad99C-PB	Cad99C-PA	cds.Mcerasi_10962_c0_seq1|m.6747	cds.Mp_J_5529_c0_seq1|m.1621	cds.Mp_O_53845_c0_seq1|m.348408	cds.Mcerasi_52422_c0_seq1|m.354158	cds.Mp_F_48427_c0_seq1|m.305850	cds.Rpadi_6447_c0_seq1|m.7924	cds.Mp_O_50513_c0_seq1|m.346983	cds.Mcerasi_5030_c0_seq1|m.1576	cds.Mp_O_60275_c0_seq1|m.351312	cds.Rpadi_15693_c0_seq1|m.27667	cds.Mcerasi_63312_c0_seq1|m.362188	cds.Mp_O_54634_c0_seq1|m.348752	cds.Mp_J_15058_c1_seq1|m.11544	cds.Mp_J_68106_c0_seq1|m.300723	cds.Mp_J_50156_c0_seq1|m.294217	cds.Mp_J_51919_c0_seq1|m.294897	cds.Mcerasi_24187_c0_seq1|m.22803	cds.Rpadi_20177_c0_seq1|m.32479	cds.Mp_J_60672_c0_seq1|m.298050	cds.Mp_O_61144_c0_seq1|m.351676	cds.Mp_F_1045_c0_seq1|m.226	cds.Mp_J_15058_c0_seq1|m.11543	cds.Mcerasi_25578_c0_seq1|m.24391	cds.Mcerasi_43679_c1_seq3|m.186571	cds.Mp_F_32493_c0_seq2|m.74562	ACYPI069437-PA	cds.Mp_J_16750_c0_seq2|m.13038	cds.Mp_F_25112_c0_seq1|m.26809	cds.Mcerasi_5030_c1_seq1|m.1579	cds.Mp_J_5529_c1_seq1|m.1623	cds.Mcerasi_62069_c0_seq1|m.361209	cds.Mp_O_66166_c0_seq1|m.353993	cds.Mp_O_78907_c0_seq1|m.359591
His3:CG33833-PA	cds.Mp_F_37514_c1_seq7|m.208949	cds.Mp_J_35355_c0_seq3|m.259927	cds.Mp_J_35244_c0_seq1|m.240579	cds.Mp_F_37514_c0_seq5|m.208935	ACYPI082116-PA	ACYPI088071-PA	ACYPI082725-PA	ACYPI086028-PA	cds.Mp_O_35309_c0_seq2|m.194642	cds.Mp_O_35171_c0_seq1|m.184758	cds.Mcerasi_43736_c0_seq1|m.188909	His3:CG33812-PA	His3:CG33842-PA	His3:CG33860-PA	His3:CG33848-PA	His3:CG33857-PA	His3:CG33845-PA	His3:CG33821-PA	His3:CG33809-PA	His3:CG33851-PA	His3:CG33803-PA	His3:CG33836-PA	His3:CG33866-PA	His3:CG33815-PA	His3:CG33863-PA	His3:CG31613-PA	His3:CG33830-PA	His3:CG33818-PA	His3:CG33824-PA	His3:CG33854-PA	His3:CG33827-PA	His3:CG33839-PA	His3:CG33806-PA	ACYPI007671-PA	cds.Soybean_aphid_2003_c0_seq1|m.2794	cds.Rpadi_5542_c0_seq1|m.6913	cds.Rpadi_3182_c0_seq1|m.3308	cds.Mp_J_29711_c0_seq9|m.55254	cds.Mp_F_36941_c0_seq8|m.179294	cds.Mcerasi_44181_c0_seq7|m.221836	His3.3A-PD	His3.3A-PC	His3.3A-PA	His3.3B-PE	His3.3B-PB	His3.3B-PC	His3.3B-PA	ACYPI082897-PA	ACYPI085787-PA
mts-PC	mts-PB	mts-PA	cds.Soybean_aphid_7597_c0_seq1|m.15848	ACYPI000060-PA	cds.Rpadi_3446_c0_seq1|m.3853	cds.Rpadi_8733_c0_seq1|m.11942	cds.Mp_J_29953_c0_seq2|m.57723	cds.Mp_O_27551_c0_seq1|m.42735	cds.Mcerasi_43849_c1_seq2|m.197064	ACYPI000564-PA	cds.Soybean_aphid_7125_c0_seq5|m.13612	cds.Soybean_aphid_7125_c0_seq3|m.13607	cds.Soybean_aphid_7125_c0_seq2|m.13605	cds.Soybean_aphid_7125_c0_seq1|m.13602	cds.Rpadi_8555_c0_seq1|m.11480	cds.Rpadi_11501_c0_seq4|m.17900	cds.Rpadi_11501_c0_seq3|m.17897	cds.Rpadi_11501_c0_seq2|m.17894	cds.Rpadi_11501_c0_seq1|m.17891	ACYPI007135-PA	cds.Mp_O_34807_c0_seq5|m.163813	cds.Mp_J_26198_c0_seq1|m.35685	cds.Mcerasi_43849_c2_seq3|m.197086	Pp4-19C-PG	Pp4-19C-PF	Pp4-19C-PE	Pp4-19C-PA	ACYPI010064-PA	cds.Mp_O_11993_c0_seq1|m.9490	cds.Mp_J_36593_c0_seq1|m.286402	cds.Mp_F_27587_c0_seq1|m.36476	cds.Mcerasi_35123_c0_seq2|m.48934	cds.Soybean_aphid_831_c0_seq1|m.767	cds.Rpadi_14269_c0_seq1|m.25986	cds.Rpadi_13468_c0_seq1|m.24949	PpV-PD	PpV-PC	PpV-PB	PpV-PA	CG11597-PC	CG11597-PB	CG11597-PA	cds.Mp_F_41006_c0_seq1|m.301712	cds.Mp_O_28325_c0_seq3|m.47517	cds.Mp_J_28239_c0_seq1|m.46170	cds.Mcerasi_21729_c0_seq1|m.18447	cds.Soybean_aphid_7125_c0_seq4|m.13610	cds.Mcerasi_28436_c0_seq1|m.28225	cds.Mp_F_23140_c0_seq2|m.21849
scrib-PA	scrib-PB	scrib-PM	scrib-PK	scrib-PU	scrib-PR	scrib-PO	scrib-PQ	scrib-PT	scrib-PJ	scrib-PL	scrib-PD	scrib-PI	scrib-PN	scrib-PP	scrib-PC	scrib-PS	scrib-PH	cds.Mp_O_34538_c0_seq97|m.146391	cds.Mcerasi_44728_c3_seq73|m.287401	cds.Mp_J_35058_c1_seq85|m.216138	ACYPI004696-PA	cds.Rpadi_11629_c0_seq5|m.18370	cds.Rpadi_11629_c0_seq2|m.18366	cds.Rpadi_22296_c0_seq1|m.34625	cds.Mp_O_36602_c0_seq1|m.337760	cds.Mp_J_9540_c0_seq1|m.7056	cds.Mp_F_18240_c0_seq1|m.14469	cds.Mcerasi_16792_c0_seq2|m.12477	ACYPI002668-PA	cds.Rpadi_12401_c0_seq4|m.21293	cds.Mp_F_38623_c0_seq7|m.284108	cds.Soybean_aphid_1523_c0_seq2|m.1868	cds.Rpadi_11629_c0_seq1|m.18365	cds.Rpadi_11629_c0_seq3|m.18368	cds.Rpadi_22415_c0_seq1|m.34743	Lap1-PB	Lap1-PA	cds.Rpadi_2695_c0_seq2|m.2487	cds.Rpadi_2695_c0_seq1|m.2486	cds.Mcerasi_44728_c5_seq97|m.287792	cds.Mp_J_35058_c0_seq9|m.215633	cds.Mp_F_38667_c0_seq7|m.288780	cds.Rpadi_5385_c0_seq1|m.6738	cds.Soybean_aphid_830_c0_seq2|m.765	cds.Rpadi_32491_c0_seq1|m.44304	cds.Mp_O_35829_c0_seq9|m.261291	cds.Soybean_aphid_6739_c0_seq1|m.12047	cds.Soybean_aphid_24552_c0_seq1|m.35438	cds.Soybean_aphid_830_c0_seq1|m.763
CG40625-PB	Atpalpha-PH	Atpalpha-PF	cds.Mp_F_37969_c0_seq1|m.236426	Atpalpha-PI	Atpalpha-PG	Atpalpha-PK	Atpalpha-PJ	Atpalpha-PE	Atpalpha-PC	Atpalpha-PB	Atpalpha-PA	cds.Mp_O_29607_c0_seq1|m.56608	cds.Mp_J_27651_c0_seq1|m.42302	cds.Mp_F_36593_c1_seq1|m.165424	cds.Mcerasi_39760_c0_seq1|m.84244	ACYPI007307-PA	Atpalpha-PD	ACYPI008640-PA	cds.Mp_O_35496_c0_seq8|m.222116	cds.Mcerasi_44031_c1_seq7|m.208440	cds.Rpadi_11601_c0_seq2|m.18270	cds.Rpadi_11417_c0_seq1|m.17625	cds.Mp_F_37573_c0_seq9|m.210898	cds.Mcerasi_44114_c0_seq3|m.215955	cds.Mp_F_37937_c0_seq9|m.234993	cds.Rpadi_11601_c0_seq1|m.18268	cds.Rpadi_11417_c0_seq2|m.17627	cds.Rpadi_2997_c0_seq1|m.3008	cds.Rpadi_13956_c0_seq1|m.25615	cds.Soybean_aphid_15912_c0_seq1|m.25699	CG45062-PB	CG45062-PA	cds.Mp_J_34716_c0_seq7|m.174352	cds.Mp_F_34226_c0_seq9|m.103076	cds.Soybean_aphid_14190_c0_seq1|m.23828	cds.Rpadi_20337_c0_seq1|m.32650	cds.Soybean_aphid_17440_c0_seq1|m.27430	cds.Soybean_aphid_17985_c0_seq1|m.28049	cds.Soybean_aphid_23874_c0_seq1|m.34643	cds.Soybean_aphid_20487_c0_seq1|m.30816	cds.Rpadi_7190_c0_seq1|m.8829	cds.Soybean_aphid_19576_c0_seq1|m.29779	cds.Soybean_aphid_16956_c0_seq1|m.26894	cds.Mp_O_35500_c0_seq6|m.222294	cds.Soybean_aphid_16634_c0_seq1|m.26513	cds.Rpadi_27145_c0_seq1|m.39419	cds.Soybean_aphid_21934_c0_seq1|m.32473	cds.Soybean_aphid_28312_c0_seq1|m.39728	cds.Soybean_aphid_21437_c0_seq1|m.31903
SerT-PA	SerT-PB	ACYPI003286-PA	cds.Mcerasi_21191_c0_seq1|m.17492	cds.Mp_J_36796_c0_seq1|m.286586	cds.Mp_O_39116_c0_seq1|m.340291	cds.Mp_F_40525_c0_seq1|m.301348	DAT-PA	cds.Mcerasi_35574_c0_seq1|m.50777	cds.Mcerasi_23777_c0_seq1|m.22287	cds.Mp_O_28636_c0_seq4|m.49650	cds.Mp_J_20100_c0_seq1|m.20612	cds.Mp_F_32827_c0_seq5|m.79255	cds.Mp_F_29986_c0_seq1|m.50411	cds.Mp_F_24944_c0_seq2|m.26341	cds.Mcerasi_22189_c0_seq1|m.19373	cds.Mp_J_23841_c0_seq1|m.27170	ACYPI008660-PA	cds.Mp_O_25220_c0_seq1|m.34592	ACYPI080057-PA	CG1732-PA	ine-PA	ine-PF	ine-PE	ine-PB	ine-PC	CG5549-PB	cds.Mp_J_24336_c0_seq2|m.28957	CG1732-PB	Ntl-PA	CG10804-PC	CG10804-PD	CG10804-PB	CG15279-PD	CG10804-PA	CG15279-PA	CG15279-PB	Ntl-PB	CG43066-PA	CG1698-PB	CG1698-PA	CG43066-PC	CG8850-PB	CG8850-PA	CG4476-PB	NAAT1-PA	List-PD	cds.Mp_O_31120_c0_seq2|m.70812	cds.Mp_J_32797_c0_seq6|m.96070	ACYPI002859-PA
RpS27A-PA	cds.Rpadi_12241_c0_seq1|m.20537	cds.Mp_F_32528_c0_seq1|m.75122	cds.Mcerasi_31165_c0_seq3|m.34847	cds.Soybean_aphid_4968_c0_seq1|m.7377	cds.Rpadi_12996_c0_seq1|m.24256	cds.Mp_J_32601_c0_seq1|m.92153	cds.Mcerasi_44897_c0_seq9|m.308809	cds.Mp_O_34600_c2_seq1|m.149106	RpL40-PB	RpL40-PA	cds.Rpadi_12714_c0_seq3|m.23133	cds.Rpadi_12714_c0_seq1|m.23131	cds.Soybean_aphid_7162_c0_seq1|m.13832	cds.Mp_J_33833_c0_seq2|m.125008	cds.Mcerasi_43705_c1_seq6|m.187892	cds.Rpadi_12241_c1_seq1|m.20539	cds.Mp_F_34482_c1_seq7|m.108207	cds.Mp_F_34482_c0_seq3|m.108196	cds.Rpadi_12241_c0_seq2|m.20538	cds.Soybean_aphid_7470_c0_seq1|m.15618	cds.Soybean_aphid_7397_c0_seq1|m.15463	cds.Rpadi_7734_c0_seq1|m.9577	cds.Rpadi_14889_c0_seq1|m.26749	cds.Mp_O_9632_c0_seq1|m.7005	cds.Soybean_aphid_5558_c0_seq1|m.8822	cds.Mp_J_12456_c0_seq1|m.9806	ACYPI000076-PA	cds.Rpadi_12714_c0_seq4|m.23134	cds.Mp_O_43843_c0_seq1|m.343745	cds.Mp_J_7932_c0_seq1|m.4238	cds.Mp_F_32253_c0_seq4|m.71813	cds.Mp_F_30722_c0_seq1|m.56427	cds.Mcerasi_44207_c0_seq9|m.230690	Ubi-p5E-PA	cds.Mp_J_31202_c0_seq1|m.70527	CG11700-PB	cds.Mp_O_34076_c0_seq5|m.125317	ACYPI086543-PA	Ubi-p63E-PD	Ubi-p63E-PB	Ubi-p63E-PC	Ubi-p63E-PA	ACYPI007765-PA	cds.Soybean_aphid_7023_c0_seq2|m.13149	cds.Soybean_aphid_7023_c0_seq1|m.13148	cds.Rpadi_12714_c1_seq1|m.23135	cds.Mp_O_34600_c0_seq2|m.149105	cds.Rpadi_12545_c0_seq2|m.21949	cds.Mp_O_13138_c0_seq1|m.10536
cds.Mp_J_34979_c1_seq7|m.206340	ACYPI063532-PA	ACYPI45214-PA	ACYPI071658-PA	ACYPI070157-PA	ACYPI56754-PA	ACYPI064834-PA	cds.Mcerasi_34688_c0_seq1|m.47549	ACYPI45872-PA	ACYPI071533-PA	cds.Mp_O_36143_c1_seq5|m.314305	ACYPI56846-PA	ACYPI001040-PA	ACYPI085629-PA	cds.Mp_F_24881_c0_seq1|m.26200	ACYPI066080-PA	ACYPI25880-PA	cds.Mp_O_54310_c0_seq1|m.348618	ACYPI082449-PA	ACYPI065387-PA	cds.Mp_O_53475_c0_seq1|m.348255	cds.Mp_O_50467_c0_seq1|m.346961	ACYPI20048-PA	cds.Mp_F_61864_c0_seq1|m.311408	cds.Mcerasi_24342_c0_seq1|m.22976	ACYPI56819-PA	ACYPI50991-PA	ACYPI087584-PA	ACYPI069263-PA	cds.Mp_O_63686_c0_seq1|m.352840	cds.Mp_F_20733_c1_seq1|m.17928	cds.Mcerasi_56012_c0_seq1|m.356711	ACYPI20500-PA	cds.Mp_O_65805_c0_seq1|m.353833	ACYPI50993-PA	cds.Mp_F_15545_c0_seq1|m.10344	ACYPI083609-PA	cds.Mp_O_387_c0_seq1|m.133	ACYPI080648-PA	cds.Mp_O_64076_c0_seq1|m.353010	ACYPI38468-PA	cds.Mp_F_2847_c0_seq1|m.509	cds.Mp_F_15536_c1_seq1|m.10327	ACYPI31676-PA	ACYPI36185-PA	cds.Mp_J_19_c0_seq1|m.5	cds.Mp_F_38784_c0_seq1|m.299615	cds.Mp_F_68121_c0_seq1|m.313848	cds.Mp_O_54848_c0_seq1|m.348866	cds.Mp_O_11259_c1_seq1|m.8656
cds.Mcerasi_19137_c0_seq1|m.14730	ACYPI002868-PA	cds.Mp_J_32562_c1_seq3|m.91445	cds.Mp_O_26023_c0_seq2|m.37518	cds.Mp_F_29812_c1_seq2|m.49198	cds.Mcerasi_45097_c0_seq6|m.332852	cds.Mp_O_25754_c0_seq6|m.36789	cds.Rpadi_12966_c0_seq1|m.24205	cds.Mcerasi_20212_c0_seq1|m.15890	cds.Mp_F_5040_c0_seq1|m.1710	ACYPI002568-PA	ACYPI004339-PA	cds.Rpadi_13445_c0_seq1|m.24917	cds.Mp_J_32562_c0_seq3|m.91440	cds.Mp_F_29812_c0_seq2|m.49193	ACYPI073856-PA	cds.Mp_J_5445_c1_seq1|m.1567	cds.Mp_O_50627_c0_seq1|m.347025	ACYPI43602-PA	ACYPI063420-PA	ACYPI006078-PA	cds.Rpadi_11237_c0_seq1|m.17191	cds.Mcerasi_42592_c0_seq1|m.138367	cds.Mp_O_49887_c0_seq1|m.346690	ACYPI009930-PA	ACYPI000554-PA	cds.Mp_J_49400_c0_seq1|m.293938	cds.Mp_O_12634_c0_seq1|m.10050	cds.Mcerasi_59153_c0_seq1|m.359066	cds.Rpadi_10015_c0_seq1|m.14175	cds.Mcerasi_23230_c0_seq1|m.21273	ACYPI069562-PA	ACYPI087356-PA	cds.Mcerasi_45097_c1_seq6|m.332867	cds.Mp_J_5445_c0_seq1|m.1566	cds.Mcerasi_48237_c0_seq1|m.351328	cds.Mp_O_57166_c0_seq1|m.349883	ACYPI084162-PA	cds.Mp_J_51794_c0_seq1|m.294834	ACYPI061536-PA	cds.Rpadi_12313_c0_seq1|m.20886	cds.Mp_J_54657_c0_seq1|m.295940	cds.Rpadi_12689_c0_seq1|m.23008	ACYPI004825-PA	cds.Soybean_aphid_24701_c0_seq1|m.35592	cds.Soybean_aphid_24572_c0_seq1|m.35456	cds.Rpadi_16424_c0_seq1|m.28485	ACYPI38394-PA	ACYPI28255-PA	ACYPI085916-PA
cds.Mcerasi_43331_c0_seq1|m.167171	ACYPI56858-PA	ACYPI088971-PA	ACYPI084501-PA	ACYPI087767-PA	ACYPI001126-PA	ACYPI085194-PA	ACYPI007253-PA	ACYPI003716-PA	ACYPI061777-PA	ACYPI062231-PA	ACYPI088180-PA	ACYPI067901-PA	ACYPI55445-PA	ACYPI089090-PA	ACYPI082658-PA	ACYPI56820-PA	ACYPI085336-PA	cds.Mp_O_23079_c0_seq1|m.27480	ACYPI56815-PA	ACYPI080953-PA	ACYPI061345-PA	ACYPI063166-PA	ACYPI061071-PA	ACYPI061706-PA	ACYPI073153-PA	ACYPI060509-PA	ACYPI37309-PA	ACYPI063960-PA	ACYPI24877-PA	ACYPI089050-PA	ACYPI42185-PA	cds.Mcerasi_44249_c1_seq1|m.235313	ACYPI20110-PA	ACYPI072414-PA	ACYPI066417-PA	ACYPI38054-PA	ACYPI067929-PA	ACYPI068198-PA	ACYPI072503-PA	ACYPI29720-PA	ACYPI32386-PA	ACYPI073488-PA	ACYPI072402-PA	ACYPI089337-PA	ACYPI080548-PA	ACYPI088485-PA	cds.Mcerasi_57184_c0_seq1|m.357526	ACYPI083020-PA	ACYPI063726-PA
CG9657-PA	CG6723-PA	CG42235-PB	CG42235-PA	CG42235-PC	CG42235-PE	CG42235-PD	SLC5A11-PA	CG33124-PD	ACYPI009891-PA	cds.Mp_J_32134_c1_seq8|m.84135	cds.Mcerasi_44483_c0_seq9|m.260779	cds.Mcerasi_44209_c0_seq8|m.230825	cds.Soybean_aphid_9425_c0_seq1|m.18367	cds.Mcerasi_33599_c0_seq1|m.43235	cds.Mcerasi_30889_c0_seq1|m.34168	ACYPI007408-PA	CG10444-PA	cds.Mp_J_29829_c0_seq1|m.56425	cds.Mp_F_24182_c0_seq1|m.24764	cds.Mp_F_17930_c0_seq1|m.13824	CG2187-PB	CG2187-PA	cds.Mp_J_33880_c0_seq8|m.127100	Smvt-PA	cds.Mp_O_25555_c0_seq1|m.36138	ACYPI001053-PA	CG32669-PA	salt-PC	salt-PB	CG5687-PA	cds.Mp_J_29911_c0_seq4|m.57200	cds.Mp_F_37887_c1_seq7|m.230099	cds.Mp_O_35190_c0_seq9|m.186105	cds.Mp_F_37887_c2_seq9|m.230145	cds.Mp_J_32960_c0_seq1|m.99635	cds.Soybean_aphid_2602_c0_seq1|m.3905	cds.Rpadi_16559_c0_seq1|m.28633	cds.Rpadi_22464_c0_seq1|m.34789	cds.Rpadi_21565_c0_seq1|m.33869	cds.Mp_O_35767_c0_seq8|m.250907	cds.Mp_F_38239_c0_seq9|m.252508	cds.Mcerasi_41396_c0_seq8|m.109723	cds.Soybean_aphid_18390_c0_seq1|m.28489	cds.Rpadi_10112_c0_seq1|m.14355	cds.Rpadi_24384_c0_seq1|m.36749	cds.Mp_O_34229_c0_seq4|m.132722	cds.Rpadi_10112_c1_seq1|m.14357	cds.Rpadi_7272_c0_seq1|m.8942	cds.Rpadi_25584_c0_seq1|m.37890
ACYPI065802-PA	ACYPI085860-PA	cds.Mcerasi_27793_c0_seq1|m.27380	ACYPI080351-PA	ACYPI28424-PA	ACYPI071097-PA	cds.Mcerasi_29068_c0_seq1|m.29551	cds.Mcerasi_34150_c0_seq1|m.45911	ACYPI33037-PA	cds.Mcerasi_52839_c0_seq1|m.354462	ACYPI32514-PA	ACYPI48566-PA	ACYPI38593-PA	ACYPI56556-PA	ACYPI070775-PA	ACYPI085159-PA	ACYPI064156-PA	cds.Mcerasi_39818_c1_seq1|m.84931	ACYPI085332-PA	ACYPI066500-PA	ACYPI55335-PA	ACYPI085910-PA	ACYPI48815-PA	ACYPI005452-PA	ACYPI089177-PA	cds.Mp_O_26138_c0_seq1|m.37889	cds.Mp_J_41260_c0_seq1|m.290258	cds.Mp_F_43886_c0_seq1|m.303713	cds.Mp_F_23713_c0_seq1|m.23654	ACYPI085716-PA	ACYPI009747-PA	ACYPI070841-PA	ACYPI061901-PA	ACYPI069852-PA	cds.Mp_F_35969_c1_seq7|m.144526	cds.Mp_O_34746_c0_seq7|m.161250	cds.Mp_J_35202_c2_seq8|m.233873	ACYPI082073-PA	ACYPI086894-PA	cds.Mp_O_61106_c0_seq1|m.351665	ACYPI55334-PA	ACYPI46309-PA	ACYPI42777-PA	ACYPI48567-PA	ACYPI085763-PA	ACYPI087707-PA	ACYPI20281-PA	ACYPI44367-PA	ACYPI066573-PA	ACYPI086904-PA
cds.Mcerasi_12089_c0_seq2|m.7763	ACYPI39586-PA	cds.Mcerasi_31278_c0_seq2|m.35114	ACYPI38484-PA	ACYPI086072-PA	cds.Mp_J_54236_c0_seq1|m.295765	ACYPI071729-PA	ACYPI082981-PA	ACYPI41316-PA	cds.Mp_F_29994_c1_seq1|m.50454	ACYPI54282-PA	ACYPI085477-PA	ACYPI067133-PA	ACYPI44901-PA	ACYPI39230-PA	cds.Mcerasi_39192_c0_seq7|m.77774	ACYPI36538-PA	cds.Mp_F_49003_c0_seq1|m.306087	cds.Mp_F_48598_c0_seq1|m.305930	cds.Mcerasi_42204_c0_seq2|m.127365	ACYPI36210-PA	ACYPI068165-PA	ACYPI41559-PA	ACYPI27382-PA	ACYPI061341-PA	ACYPI072250-PA	ACYPI21332-PA	ACYPI47291-PA	cds.Mcerasi_31278_c1_seq2|m.35116	ACYPI081367-PA	cds.Mp_F_55712_c0_seq1|m.308882	ACYPI060993-PA	cds.Mp_J_52339_c0_seq1|m.295054	ACYPI062188-PA	ACYPI060111-PA	cds.Mp_O_22755_c0_seq1|m.26918	cds.Mp_F_19762_c1_seq1|m.16909	ACYPI084442-PA	ACYPI51392-PA	ACYPI060520-PA	ACYPI28665-PA	ACYPI40560-PA	ACYPI26501-PA	ACYPI003666-PA	ACYPI51205-PA	cds.Mcerasi_54920_c0_seq1|m.355952	cds.Mcerasi_67962_c0_seq1|m.365594	ACYPI066304-PA	cds.Mp_F_19937_c0_seq3|m.17104	cds.Mp_J_22048_c1_seq1|m.23885
ACYPI30997-PA	ACYPI003243-PA	ACYPI44462-PA	cds.Mcerasi_25591_c2_seq1|m.24405	ACYPI46960-PA	ACYPI000234-PA	ACYPI26921-PA	ACYPI30994-PA	cds.Mcerasi_44302_c2_seq9|m.239828	cds.Mcerasi_44302_c0_seq9|m.239589	ACYPI39263-PA	ACYPI088267-PA	ACYPI002635-PA	ACYPI000117-PA	ACYPI006325-PA	ACYPI066596-PA	ACYPI080243-PA	ACYPI51816-PA	ACYPI010213-PA	ACYPI50978-PA	cds.Mcerasi_41097_c0_seq1|m.103891	cds.Mcerasi_41097_c1_seq4|m.103899	ACYPI008150-PA	cds.Mcerasi_57334_c0_seq1|m.357668	ACYPI27655-PA	ACYPI20512-PA	cds.Mcerasi_60695_c0_seq1|m.360207	ACYPI073388-PA	ACYPI067373-PA	ACYPI43337-PA	ACYPI084813-PA	ACYPI40533-PA	ACYPI069185-PA	ACYPI070919-PA	ACYPI45726-PA	ACYPI40884-PA	ACYPI005169-PA	ACYPI004317-PA	cds.Mcerasi_65345_c0_seq1|m.363617	ACYPI065391-PA	ACYPI38142-PA	ACYPI066270-PA	ACYPI072448-PA	cds.Mp_J_51785_c0_seq1|m.294829	ACYPI43411-PA	ACYPI22953-PA	ACYPI006001-PA	ACYPI070546-PA	ACYPI000456-PA	ACYPI38939-PA
cds.Mp_F_43248_c0_seq1|m.303231	cds.Mp_F_45345_c0_seq1|m.304462	cds.Mp_F_8113_c0_seq1|m.5139	cds.Mp_F_5138_c0_seq1|m.1781	ACYPI39760-PA	ACYPI060989-PA	cds.Mp_J_38518_c0_seq1|m.288241	cds.Mcerasi_37624_c0_seq2|m.64043	ACYPI26474-PA	cds.Mp_F_5595_c0_seq1|m.2197	ACYPI34382-PA	cds.Mp_J_43798_c0_seq1|m.291632	ACYPI082783-PA	ACYPI086624-PA	ACYPI063512-PA	ACYPI55946-PA	ACYPI085326-PA	ACYPI080183-PA	ACYPI21524-PA	ACYPI084959-PA	ACYPI36211-PA	cds.Mp_J_15019_c0_seq1|m.11510	ACYPI52852-PA	cds.Mp_J_47948_c0_seq1|m.293382	ACYPI080436-PA	ACYPI43230-PA	ACYPI40038-PA	cds.Mcerasi_43946_c0_seq4|m.202825	ACYPI081186-PA	ACYPI54780-PA	ACYPI37593-PA	ACYPI31387-PA	cds.Mp_J_13770_c0_seq1|m.10719	cds.Mp_O_13579_c1_seq1|m.10970	cds.Mcerasi_7432_c0_seq1|m.3638	ACYPI48039-PA	cds.Mp_O_51720_c0_seq1|m.347488	cds.Mp_F_64091_c0_seq1|m.312296	cds.Mp_O_51562_c0_seq1|m.347425	cds.Mp_J_53141_c0_seq1|m.295374	cds.Mp_O_13579_c0_seq1|m.10968	ACYPI45685-PA	cds.Mcerasi_65354_c0_seq1|m.363625	cds.Mp_O_63180_c0_seq1|m.352611	cds.Mcerasi_66797_c0_seq1|m.364757	cds.Mcerasi_67857_c0_seq1|m.365503	cds.Mp_J_65204_c0_seq1|m.299667	cds.Mp_O_56844_c0_seq1|m.349718	cds.Mp_J_61932_c0_seq1|m.298510	cds.Mp_F_75532_c0_seq1|m.316732
cds.Mcerasi_34386_c0_seq1|m.46516	ACYPI089029-PA	ACYPI068961-PA	ACYPI081726-PA	ACYPI068143-PA	ACYPI30553-PA	ACYPI27424-PA	cds.Mcerasi_9091_c0_seq1|m.5094	ACYPI063557-PA	ACYPI004753-PA	ACYPI071711-PA	ACYPI072290-PA	ACYPI33825-PA	ACYPI063944-PA	ACYPI081097-PA	ACYPI062865-PA	ACYPI37344-PA	ACYPI088191-PA	ACYPI081743-PA	ACYPI066563-PA	ACYPI41296-PA	cds.Mp_F_21235_c1_seq1|m.18427	ACYPI086187-PA	ACYPI071650-PA	ACYPI26834-PA	cds.Mp_O_21143_c0_seq1|m.24805	cds.Mcerasi_34516_c0_seq1|m.46972	ACYPI37824-PA	ACYPI082683-PA	ACYPI060308-PA	ACYPI087320-PA	ACYPI082278-PA	ACYPI36395-PA	ACYPI44556-PA	cds.Mcerasi_36069_c2_seq2|m.53717	ACYPI070892-PA	ACYPI46970-PA	ACYPI066396-PA	ACYPI082794-PA	ACYPI071546-PA	cds.Mcerasi_69431_c0_seq1|m.366752	ACYPI070147-PA	ACYPI066196-PA	ACYPI29454-PA	ACYPI072353-PA	ACYPI082170-PA	cds.Mp_O_21143_c2_seq1|m.24807	ACYPI28080-PA	ACYPI36176-PA	cds.Mp_O_24818_c0_seq1|m.32783
Mdr50-PA	CG10226-PB	CG10226-PA	ACYPI009709-PA	CG3156-PA	ACYPI061471-PA	cds.Rpadi_15507_c0_seq1|m.27461	ACYPI008876-PA	cds.Mp_J_34082_c0_seq2|m.133584	cds.Mp_O_34779_c0_seq4|m.162523	Mdr49-PA	Mdr65-PA	cds.Mp_O_33105_c0_seq2|m.101816	Mdr49-PB	cds.Mp_J_33716_c0_seq3|m.118965	cds.Mp_O_34397_c0_seq6|m.138721	cds.Mcerasi_38781_c0_seq1|m.74009	cds.Mp_O_33896_c0_seq9|m.120624	cds.Mp_F_34678_c0_seq48|m.113158	ACYPI005166-PA	cds.Mp_F_29364_c0_seq8|m.46054	cds.Mcerasi_43426_c0_seq8|m.172392	cds.Soybean_aphid_10298_c0_seq1|m.19419	cds.Mcerasi_44193_c0_seq9|m.228216	cds.Mp_J_33286_c0_seq9|m.107430	cds.Mp_J_35054_c0_seq95|m.215142	cds.Mp_J_8185_c0_seq2|m.4668	cds.Mp_F_32959_c0_seq1|m.81219	ACYPI001646-PA	cds.Mp_O_34445_c0_seq1|m.141221	cds.Mp_J_17464_c0_seq1|m.14273	cds.Mp_F_31606_c0_seq2|m.64715	cds.Mcerasi_18600_c0_seq1|m.14178	CG1824-PA	cds.Soybean_aphid_13749_c0_seq1|m.23330	cds.Rpadi_10382_c0_seq1|m.14878	ACYPI007985-PA	cds.Rpadi_24631_c0_seq1|m.36979	cds.Soybean_aphid_16044_c0_seq1|m.25851	cds.Rpadi_10519_c0_seq1|m.15302	cds.Rpadi_18201_c0_seq1|m.30441	cds.Rpadi_27412_c0_seq1|m.39696	cds.Rpadi_1402_c0_seq1|m.850	cds.Rpadi_624_c0_seq1|m.279	cds.Rpadi_24343_c0_seq1|m.36698	cds.Rpadi_27348_c0_seq1|m.39634	cds.Mcerasi_31833_c0_seq4|m.36473	cds.Mp_O_41022_c0_seq1|m.341912	cds.Mp_J_40796_c0_seq1|m.289921	cds.Soybean_aphid_15128_c0_seq1|m.24853
CG12262-PA	cds.Rpadi_8194_c0_seq1|m.10651	cds.Rpadi_12952_c0_seq1|m.24185	cds.Soybean_aphid_7171_c0_seq1|m.13881	cds.Mcerasi_40691_c0_seq4|m.96703	cds.Mcerasi_40513_c0_seq4|m.93653	cds.Mp_O_35088_c0_seq8|m.178074	cds.Mp_J_35258_c3_seq7|m.244491	cds.Mp_F_36340_c0_seq9|m.157521	cds.Mp_F_36218_c0_seq4|m.153384	cds.Soybean_aphid_7150_c0_seq1|m.13796	ACYPI001113-PA	cds.Mp_O_34683_c0_seq21|m.155829	cds.Mcerasi_32954_c0_seq6|m.39902	cds.Rpadi_12331_c0_seq1|m.20993	cds.Rpadi_11817_c0_seq1|m.18986	cds.Mp_J_31066_c0_seq2|m.68969	cds.Mp_F_36657_c0_seq4|m.166906	ACYPI009364-PA	cds.Mcerasi_22434_c0_seq2|m.19856	ACYPI002805-PA	Arc42-PA	cds.Mp_O_28109_c0_seq1|m.46399	cds.Mp_J_32650_c1_seq1|m.93045	cds.Mp_F_28164_c0_seq1|m.39899	CG4860-PA	ACYPI007691-PA	cds.Mp_O_28346_c0_seq4|m.47645	cds.Mp_J_41229_c0_seq1|m.290234	cds.Mp_F_42047_c0_seq1|m.302499	cds.Mp_F_36061_c0_seq1|m.147219	cds.Rpadi_11674_c0_seq1|m.18477	cds.Mp_O_34398_c0_seq8|m.138747	cds.Mcerasi_38589_c0_seq7|m.72559	cds.Mcerasi_28788_c0_seq2|m.28905	cds.Mp_F_28760_c0_seq1|m.42911	cds.Mp_F_23235_c0_seq2|m.22137	cds.Mp_J_8440_c0_seq2|m.5117	cds.Mcerasi_64577_c0_seq1|m.363071	cds.Soybean_aphid_8451_c0_seq1|m.17191	cds.Mcerasi_40434_c0_seq7|m.92585	cds.Mp_O_19760_c0_seq3|m.22020	cds.Soybean_aphid_14705_c0_seq1|m.24388	cds.Soybean_aphid_4349_c0_seq1|m.6258	cds.Soybean_aphid_19953_c0_seq1|m.30234	cds.Soybean_aphid_16590_c0_seq1|m.26461	cds.Rpadi_6903_c0_seq1|m.8476	cds.Soybean_aphid_25167_c0_seq1|m.36137	cds.Rpadi_6858_c0_seq1|m.8412	cds.Rpadi_30887_c0_seq1|m.42854
CG30491-PA	CG30491-PB	CG2064-PA	CG2065-PB	CG2065-PA	CG2070-PB	CG2070-PA	CG30495-PA	CG30495-PB	CG3842-PD	CG3842-PC	CG3842-PB	CG3842-PA	ACYPI002894-PA	ACYPI004818-PA	cds.Mp_O_33075_c0_seq8|m.101098	cds.Soybean_aphid_6553_c0_seq1|m.11390	cds.Mcerasi_19204_c0_seq2|m.14805	cds.Mcerasi_44328_c0_seq9|m.243711	cds.Rpadi_12490_c0_seq3|m.21715	ACYPI007265-PA	cds.Rpadi_8116_c0_seq2|m.10475	cds.Soybean_aphid_6553_c0_seq3|m.11395	cds.Mp_O_19759_c0_seq1|m.22015	cds.Mp_F_30897_c0_seq3|m.57973	cds.Rpadi_12490_c0_seq2|m.21713	cds.Mp_O_31846_c0_seq7|m.79928	cds.Soybean_aphid_9055_c0_seq1|m.17955	cds.Mp_O_19468_c0_seq1|m.21181	cds.Mp_O_18355_c0_seq2|m.18300	cds.Mp_J_26851_c0_seq1|m.38007	cds.Mp_J_25203_c0_seq1|m.32179	cds.Mp_F_7778_c0_seq1|m.4748	ACYPI003271-PA	cds.Mcerasi_31051_c0_seq1|m.34567	cds.Soybean_aphid_6553_c0_seq4|m.11399	cds.Soybean_aphid_6553_c0_seq2|m.11392	cds.Soybean_aphid_6220_c0_seq1|m.10347	cds.Mp_F_37025_c1_seq98|m.183501	cds.Mcerasi_44328_c1_seq9|m.243835	cds.Mp_J_32524_c0_seq52|m.90505	cds.Rpadi_12490_c0_seq4|m.21716	cds.Mp_J_24028_c0_seq4|m.27918	CG31235-PA	CG11200-PC	CG11200-PA	CG11200-PB	cds.Rpadi_8116_c0_seq1|m.10473	Wwox-PB	Wwox-PA
CG43736-PE	CG43736-PD	cds.Rpadi_2851_c0_seq1|m.2772	cds.Rpadi_2851_c0_seq2|m.2773	cds.Rpadi_4765_c0_seq1|m.5976	cds.Rpadi_4765_c0_seq2|m.5977	ACYPI008622-PA	cds.Mp_J_31545_c0_seq6|m.75412	cds.Mp_O_36007_c1_seq9|m.295686	cds.Mcerasi_39086_c0_seq6|m.76675	ACYPI084876-PA	ACYPI000318-PA	ACYPI010210-PA	ACYPI005704-PA	ACYPI003615-PA	ACYPI068480-PA	ACYPI35553-PA	ACYPI001308-PA	ACYPI008245-PA	cds.Mcerasi_20159_c0_seq1|m.15783	ACYPI000908-PA	ACYPI41456-PA	cds.Mp_O_17887_c0_seq1|m.17071	cds.Mp_J_16877_c0_seq1|m.13273	cds.Mp_F_18486_c0_seq1|m.14841	ACYPI006962-PA	ACYPI004553-PA	cds.Mcerasi_38461_c1_seq2|m.71167	ACYPI34357-PA	ACYPI27282-PA	cds.Mcerasi_20142_c0_seq1|m.15767	cds.Mp_F_16923_c0_seq1|m.11900	ACYPI003335-PA	ACYPI070296-PA	ACYPI060617-PA	cds.Mp_F_16082_c0_seq1|m.10734	cds.Mp_J_48504_c0_seq1|m.293583	cds.Mp_F_9216_c0_seq1|m.6278	ACYPI082075-PA	cds.Rpadi_14470_c0_seq1|m.26243	cds.Mp_F_38547_c1_seq7|m.278864	cds.Rpadi_12883_c0_seq1|m.24098	ACYPI073844-PA	ACYPI51422-PA	cds.Soybean_aphid_6672_c0_seq1|m.11791	ACYPI081270-PA	cds.Mcerasi_38461_c0_seq1|m.71161	cds.Mcerasi_32195_c0_seq2|m.37391	cds.Mp_F_9411_c0_seq1|m.6412	cds.Mcerasi_42416_c0_seq9|m.132728
Ect4-PK	Ect4-PI	Ect4-PG	Ect4-PD	Ect4-PF	Ect4-PH	Ect4-PJ	Ect4-PE	ACYPI002460-PA	cds.Mcerasi_40258_c0_seq6|m.90216	cds.Mp_O_32390_c0_seq5|m.88809	cds.Mp_J_33542_c0_seq2|m.114602	cds.Mp_F_31383_c0_seq8|m.62202	cds.Mcerasi_36958_c0_seq4|m.59302	cds.Mp_F_28070_c0_seq9|m.39102	cds.Mp_J_32014_c0_seq9|m.82626	cds.Mp_O_32390_c1_seq9|m.88880	ACYPI002702-PA	cds.Mcerasi_44213_c0_seq77|m.231345	cds.Mcerasi_43362_c0_seq80|m.168768	ACYPI000820-PA	ACYPI000578-PA	cds.Mp_O_35362_c0_seq9|m.198322	cds.Mcerasi_22004_c0_seq1|m.19069	cds.Mp_O_28400_c0_seq2|m.47915	cds.Mp_J_31309_c0_seq5|m.71955	cds.Mp_F_32410_c0_seq5|m.73714	cds.Mp_O_24189_c0_seq1|m.29977	cds.Mp_J_31599_c0_seq1|m.76091	cds.Mp_F_27844_c0_seq1|m.37921	cds.Mcerasi_43136_c0_seq6|m.156303	cds.Mcerasi_37662_c0_seq1|m.64605	cds.Rpadi_12564_c0_seq2|m.22028	cds.Rpadi_12668_c0_seq1|m.22881	cds.Rpadi_12668_c0_seq2|m.22882	cds.Mp_F_37123_c1_seq8|m.193297	cds.Rpadi_14143_c0_seq1|m.25837	cds.Mp_J_34582_c0_seq9|m.161631	cds.Mp_F_37123_c0_seq99|m.192747	cds.Mp_J_30927_c0_seq5|m.67485	cds.Mp_F_33446_c0_seq1|m.87684	cds.Rpadi_4354_c0_seq1|m.5351	cds.Rpadi_19646_c0_seq1|m.31933	cds.Rpadi_23882_c0_seq1|m.36232	cds.Soybean_aphid_24736_c0_seq1|m.35632	cds.Mp_O_35362_c1_seq9|m.198666	cds.Mp_F_40036_c0_seq1|m.301018	cds.Mcerasi_20535_c0_seq2|m.16489	cds.Rpadi_21662_c0_seq1|m.33959	cds.Soybean_aphid_20803_c0_seq1|m.31194
ACYPI42540-PA	ACYPI44431-PA	ACYPI43350-PA	ACYPI088812-PA	ACYPI26764-PA	cds.Mcerasi_43625_c0_seq1|m.183611	ACYPI47776-PA	cds.Mp_F_34192_c0_seq3|m.101855	ACYPI46702-PA	ACYPI060709-PA	ACYPI082537-PA	ACYPI080212-PA	ACYPI47670-PA	ACYPI50221-PA	ACYPI30549-PA	cds.Mcerasi_25584_c0_seq1|m.24393	ACYPI55966-PA	ACYPI25524-PA	cds.Mp_J_35115_c0_seq1|m.223735	ACYPI46527-PA	ACYPI31012-PA	ACYPI071922-PA	ACYPI089433-PA	cds.Mp_J_19376_c0_seq1|m.18967	ACYPI54019-PA	cds.Mcerasi_35137_c0_seq1|m.48987	cds.Mp_J_42671_c0_seq1|m.290996	cds.Mp_F_29479_c1_seq4|m.46788	ACYPI080735-PA	ACYPI51749-PA	ACYPI061402-PA	ACYPI073264-PA	ACYPI44919-PA	ACYPI066054-PA	ACYPI26966-PA	ACYPI061765-PA	cds.Mp_O_59213_c0_seq1|m.350839	cds.Mcerasi_42349_c0_seq8|m.130681	cds.Mcerasi_35317_c0_seq1|m.49565	ACYPI36619-PA	cds.Mcerasi_42029_c0_seq2|m.122701	cds.Mcerasi_45175_c2_seq8|m.339734	ACYPI072384-PA	cds.Mcerasi_42247_c0_seq2|m.128301	ACYPI54956-PA	ACYPI47113-PA	ACYPI084433-PA	ACYPI086385-PA	ACYPI083026-PA	cds.Mcerasi_70248_c0_seq1|m.367336
cds.Mcerasi_26036_c0_seq1|m.25019	ACYPI064315-PA	ACYPI088250-PA	ACYPI54453-PA	ACYPI089184-PA	ACYPI46858-PA	ACYPI086394-PA	ACYPI51231-PA	ACYPI24678-PA	ACYPI062210-PA	ACYPI55350-PA	ACYPI49070-PA	ACYPI066337-PA	ACYPI38963-PA	ACYPI071831-PA	ACYPI069209-PA	ACYPI30418-PA	ACYPI064385-PA	ACYPI084671-PA	ACYPI24283-PA	ACYPI46248-PA	ACYPI46115-PA	cds.Mcerasi_72889_c0_seq1|m.369521	ACYPI30160-PA	ACYPI085812-PA	ACYPI080719-PA	ACYPI072192-PA	ACYPI52363-PA	cds.Mcerasi_44059_c0_seq8|m.210769	ACYPI071681-PA	ACYPI064428-PA	ACYPI49791-PA	ACYPI34789-PA	ACYPI083369-PA	ACYPI29778-PA	ACYPI087103-PA	ACYPI067100-PA	ACYPI060399-PA	ACYPI068728-PA	ACYPI083293-PA	ACYPI087598-PA	cds.Mcerasi_61873_c0_seq1|m.361057	ACYPI083164-PA	ACYPI060494-PA	cds.Mcerasi_76132_c0_seq1|m.372306	ACYPI55257-PA	ACYPI087226-PA	ACYPI087792-PA	ACYPI083217-PA	ACYPI088789-PA
CG7442-PA	CG4630-PA	CG4630-PB	cds.Rpadi_11880_c0_seq5|m.19237	cds.Rpadi_11880_c0_seq3|m.19225	cds.Rpadi_11880_c0_seq4|m.19230	cds.Rpadi_11880_c0_seq1|m.19211	CG7458-PA	cds.Soybean_aphid_6309_c0_seq1|m.10652	cds.Mp_O_33850_c0_seq2|m.119582	cds.Mp_J_19459_c0_seq3|m.19175	ACYPI005500-PA	cds.Mcerasi_40123_c0_seq2|m.88544	cds.Rpadi_11880_c0_seq2|m.19217	cds.Rpadi_11880_c0_seq2|m.19218	cds.Mp_O_25320_c0_seq1|m.35037	cds.Mp_J_31984_c0_seq2|m.82047	cds.Mp_F_29151_c0_seq2|m.44923	cds.Soybean_aphid_6231_c0_seq1|m.10371	cds.Mp_J_32372_c0_seq5|m.87789	cds.Soybean_aphid_3911_c0_seq1|m.5595	cds.Rpadi_14964_c0_seq1|m.26860	cds.Mp_F_38287_c0_seq7|m.254898	ACYPI007903-PA	cds.Rpadi_4658_c0_seq1|m.5815	ACYPI007237-PA	cds.Mp_O_29692_c0_seq1|m.57259	cds.Mp_O_27813_c0_seq1|m.44523	cds.Mp_J_23578_c0_seq3|m.26165	cds.Mcerasi_42700_c1_seq9|m.143055	ACYPI009776-PA	ACYPI007304-PA	cds.Soybean_aphid_10592_c0_seq1|m.19776	cds.Mcerasi_44029_c0_seq6|m.208369	cds.Rpadi_14731_c0_seq1|m.26564	cds.Mcerasi_41830_c0_seq4|m.119014	cds.Mp_F_38287_c1_seq9|m.254963	CG7448-PA	cds.Mp_J_31370_c0_seq7|m.73009	cds.Mp_F_33473_c0_seq8|m.88240	cds.Mp_O_27176_c0_seq2|m.41323	cds.Mp_O_35023_c0_seq6|m.173923	cds.Mcerasi_38423_c0_seq4|m.70869	cds.Mcerasi_38447_c0_seq8|m.71081	cds.Soybean_aphid_20422_c0_seq1|m.30737	cds.Rpadi_5441_c1_seq1|m.6803	cds.Rpadi_17475_c0_seq1|m.29660	cds.Mp_O_33032_c0_seq2|m.100109	cds.Mp_J_31058_c0_seq2|m.68853	cds.Soybean_aphid_19932_c0_seq1|m.30205
trol-PAT	trol-PAU	trol-PAH	trol-PAK	cds.Mp_F_38743_c1_seq4|m.294642	cds.Mp_J_33269_c0_seq4|m.106801	cds.Mp_F_38655_c0_seq6|m.286676	cds.Mp_O_34205_c0_seq8|m.131960	cds.Mp_O_35163_c0_seq5|m.183429	cds.Soybean_aphid_12272_c0_seq1|m.21651	ACYPI009317-PA	cds.Mcerasi_44608_c0_seq9|m.275963	trol-PAS	trol-PAI	trol-PAL	trol-PAV	trol-PAX	trol-PAZ	trol-PAP	trol-PAY	trol-PAM	trol-PAO	trol-PAW	trol-PAN	trol-PAR	trol-PAG	trol-PBA	trol-PAQ	trol-PAF	trol-PAE	cds.Rpadi_12354_c0_seq2|m.21097	cds.Rpadi_12354_c0_seq1|m.21092	cds.Mp_J_33931_c0_seq18|m.128987	cds.Rpadi_11609_c0_seq1|m.18309	cds.Mcerasi_44640_c0_seq7|m.278904	cds.Soybean_aphid_6853_c0_seq2|m.12469	cds.Mp_O_35163_c1_seq7|m.183727	cds.Soybean_aphid_2623_c0_seq1|m.3943	cds.Soybean_aphid_5760_c0_seq3|m.9275	cds.Soybean_aphid_12899_c0_seq1|m.22377	cds.Soybean_aphid_12318_c0_seq1|m.21712	cds.Soybean_aphid_5760_c0_seq1|m.9273	cds.Mcerasi_22156_c0_seq1|m.19311	cds.Mp_J_13564_c0_seq1|m.10576	cds.Soybean_aphid_19332_c0_seq1|m.29508	cds.Rpadi_1445_c0_seq1|m.904	cds.Rpadi_12354_c0_seq3|m.21101	cds.Soybean_aphid_11549_c0_seq1|m.20815	cds.Rpadi_17978_c0_seq1|m.30208	cds.Rpadi_21118_c0_seq1|m.33438
Kdm4B-PE	Kdm4B-PD	Kdm4B-PC	Kdm4B-PB	Kdm4B-PA	ACYPI068617-PA	Kdm4A-PA	Kdm4A-PB	cds.Mcerasi_35433_c0_seq5|m.50014	cds.Mp_O_34481_c0_seq6|m.144569	cds.Mp_J_27568_c0_seq2|m.41749	cds.Mp_O_34100_c0_seq6|m.126099	cds.Mp_J_27977_c0_seq2|m.44449	cds.Mcerasi_44285_c0_seq5|m.237294	cds.Mp_F_37462_c2_seq8|m.205856	ACYPI003611-PA	ACYPI000708-PA	ACYPI002242-PA	ACYPI083879-PA	ACYPI009060-PA	ACYPI005232-PA	ACYPI002112-PA	ACYPI000147-PA	ACYPI005730-PA	ACYPI005459-PA	cds.Mp_F_56646_c0_seq1|m.309261	cds.Mp_F_71589_c0_seq1|m.315201	cds.Mcerasi_20077_c0_seq1|m.15683	ACYPI068710-PA	ACYPI069401-PA	ACYPI080843-PA	ACYPI071143-PA	cds.Mp_O_71650_c0_seq1|m.356401	cds.Mp_F_31517_c0_seq4|m.63591	cds.Mp_J_1437_c0_seq1|m.416	ACYPI51984-PA	cds.Mp_J_29027_c0_seq3|m.50844	cds.Rpadi_32252_c0_seq1|m.44103	ACYPI070895-PA	cds.Mp_F_19524_c0_seq2|m.16649	cds.Mp_J_47944_c0_seq1|m.293377	cds.Mp_O_68272_c0_seq1|m.354908	cds.Mp_J_4282_c0_seq1|m.908	cds.Mp_O_67428_c0_seq1|m.354532	cds.Mcerasi_5013_c0_seq1|m.1569	cds.Mp_F_45512_c0_seq1|m.304563	cds.Mp_O_44806_c0_seq1|m.344260	cds.Mp_J_10432_c0_seq1|m.8028	cds.Rpadi_4816_c0_seq1|m.6051	cds.Rpadi_24224_c0_seq1|m.36566
Not1-PC	Not1-PG	Not1-PD	Not1-PF	Not1-PH	Not1-PE	cds.Mp_F_38749_c0_seq7|m.295393	ACYPI067726-PA	cds.Mcerasi_44443_c2_seq8|m.256730	cds.Mp_J_34408_c0_seq8|m.150480	cds.Mp_O_34300_c1_seq4|m.135071	cds.Mp_F_38607_c1_seq8|m.282611	cds.Mp_J_34013_c0_seq5|m.131687	ACYPI000441-PA	cds.Mp_J_31346_c0_seq2|m.72445	cds.Rpadi_12628_c0_seq2|m.22472	cds.Rpadi_12304_c0_seq2|m.20852	cds.Rpadi_12628_c0_seq1|m.22469	cds.Rpadi_12304_c0_seq1|m.20849	cds.Mp_O_35193_c0_seq9|m.186313	cds.Soybean_aphid_4226_c0_seq1|m.6065	cds.Soybean_aphid_4226_c0_seq2|m.6066	cds.Mcerasi_36770_c0_seq5|m.58047	cds.Rpadi_18131_c0_seq1|m.30366	cds.Mcerasi_44443_c1_seq8|m.256671	cds.Rpadi_17202_c0_seq1|m.29340	cds.Rpadi_19976_c0_seq1|m.32268	cds.Rpadi_19025_c0_seq1|m.31302	cds.Soybean_aphid_5498_c0_seq1|m.8691	cds.Rpadi_2111_c0_seq1|m.1721	cds.Soybean_aphid_5498_c0_seq2|m.8692	cds.Soybean_aphid_15777_c0_seq1|m.25559	cds.Rpadi_17593_c0_seq1|m.29786	cds.Soybean_aphid_22718_c0_seq1|m.33353	cds.Rpadi_19919_c0_seq1|m.32210	cds.Soybean_aphid_10912_c0_seq1|m.20172	cds.Soybean_aphid_18899_c0_seq1|m.29031	cds.Soybean_aphid_17807_c0_seq1|m.27851	cds.Rpadi_2038_c0_seq1|m.1640	cds.Soybean_aphid_18712_c0_seq1|m.28820	cds.Rpadi_2200_c0_seq1|m.1820	cds.Soybean_aphid_11420_c0_seq1|m.20682	cds.Rpadi_22376_c0_seq1|m.34705	cds.Soybean_aphid_23579_c0_seq1|m.34319	cds.Soybean_aphid_22669_c0_seq1|m.33309	cds.Soybean_aphid_14388_c0_seq1|m.24047	cds.Soybean_aphid_1040_c0_seq1|m.1137	cds.Soybean_aphid_16461_c0_seq1|m.26302	cds.Soybean_aphid_30117_c0_seq1|m.41853	cds.Rpadi_2200_c1_seq1|m.1821
Csk-PK	Csk-PI	Csk-PJ	Csk-PF	Csk-PH	Csk-PL	Csk-PG	Src42A-PB	Src42A-PA	cds.Mp_O_27965_c0_seq5|m.45341	cds.Mp_F_36470_c0_seq2|m.161230	Src64B-PK	Src64B-PD	Src64B-PC	Src64B-PI	Src64B-PH	Src64B-PG	Src64B-PF	Src64B-PJ	Src64B-PB	Src64B-PE	ACYPI010117-PA	cds.Mp_O_9021_c0_seq1|m.6346	cds.Rpadi_4717_c0_seq1|m.5890	cds.Rpadi_10796_c0_seq1|m.16039	cds.Mp_O_11955_c0_seq2|m.9454	cds.Mp_J_13169_c0_seq1|m.10305	cds.Mp_F_31720_c0_seq1|m.65677	cds.Mp_F_18991_c0_seq2|m.15680	cds.Mcerasi_22342_c0_seq1|m.19685	cds.Mcerasi_21838_c0_seq1|m.18656	cds.Mp_O_32759_c0_seq7|m.95230	cds.Mp_O_38565_c0_seq1|m.339746	cds.Mp_J_39971_c0_seq1|m.289373	cds.Mp_F_18032_c0_seq2|m.14032	ACYPI001933-PA	cds.Mcerasi_45698_c0_seq1|m.349466	ACYPI001730-PA	cds.Mp_F_37530_c0_seq1|m.209251	cds.Mcerasi_38274_c0_seq2|m.69488	ACYPI004842-PA	Alk-PB	Alk-PA	cds.Mp_O_20042_c0_seq4|m.22845	hop-PA	cds.Mp_J_28789_c0_seq4|m.49340	cds.Rpadi_6857_c0_seq1|m.8410	cds.Rpadi_6857_c1_seq1|m.8411	cds.Rpadi_28839_c0_seq1|m.40995	cds.Rpadi_25212_c0_seq1|m.37528
Myo28B1-PB	Myo28B1-PA	Myo28B1-PC	Myo28B1-PD	ck-PD	ck-PC	ck-PB	ck-PA	ACYPI008861-PA	cds.Mcerasi_43580_c0_seq7|m.181430	cds.Mp_F_38285_c0_seq5|m.254856	cds.Mp_J_33487_c0_seq6|m.112811	cds.Mp_F_37803_c0_seq7|m.225847	cds.Mp_O_29837_c0_seq2|m.58125	Myo61F-PB	Myo61F-PC	Myo61F-PA	Myo61F-PD	cds.Mp_J_32739_c0_seq5|m.94533	cds.Mp_J_36912_c0_seq1|m.286699	cds.Mp_O_24946_c0_seq2|m.33396	cds.Mcerasi_44222_c1_seq1|m.231953	ACYPI009045-PA	didum-PB	ACYPI071352-PA	cds.Mp_F_11950_c1_seq1|m.8050	cds.Mcerasi_44616_c0_seq9|m.276989	cds.Rpadi_12160_c0_seq1|m.20231	cds.Mp_O_24240_c0_seq7|m.30163	cds.Rpadi_11716_c0_seq1|m.18619	cds.Mp_O_35138_c0_seq9|m.181834	cds.Mp_F_41791_c0_seq1|m.302307	ACYPI081577-PA	cds.Mcerasi_43507_c0_seq9|m.177862	ACYPI088266-PA	cds.Rpadi_17952_c0_seq1|m.30182	cds.Rpadi_21841_c0_seq1|m.34139	cds.Soybean_aphid_21582_c0_seq1|m.32089	cds.Soybean_aphid_20114_c0_seq1|m.30414	cds.Rpadi_1202_c0_seq1|m.616	cds.Rpadi_22000_c0_seq1|m.34292	cds.Soybean_aphid_19662_c0_seq1|m.29872	cds.Soybean_aphid_29842_c0_seq1|m.41551	cds.Soybean_aphid_19951_c0_seq1|m.30231	cds.Rpadi_20492_c0_seq1|m.32790	cds.Soybean_aphid_17908_c0_seq1|m.27968	cds.Soybean_aphid_19604_c0_seq1|m.29808	cds.Soybean_aphid_26248_c0_seq1|m.37376	cds.Soybean_aphid_25567_c0_seq1|m.36585	cds.Soybean_aphid_15064_c0_seq1|m.24783
ACYPI22351-PA	ACYPI45284-PA	ACYPI080900-PA	ACYPI30927-PA	ACYPI080542-PA	ACYPI080796-PA	ACYPI084901-PA	ACYPI080836-PA	ACYPI085112-PA	ACYPI23375-PA	ACYPI083353-PA	ACYPI39200-PA	ACYPI081496-PA	ACYPI088900-PA	ACYPI084079-PA	ACYPI061855-PA	ACYPI085361-PA	ACYPI064745-PA	ACYPI089474-PA	ACYPI067899-PA	ACYPI087227-PA	ACYPI064444-PA	ACYPI40885-PA	ACYPI083680-PA	ACYPI087173-PA	ACYPI068597-PA	ACYPI32191-PA	ACYPI40949-PA	ACYPI081600-PA	ACYPI088106-PA	ACYPI080727-PA	ACYPI43858-PA	ACYPI41348-PA	ACYPI081436-PA	ACYPI061331-PA	ACYPI51449-PA	ACYPI084639-PA	ACYPI081041-PA	ACYPI073508-PA	ACYPI081488-PA	ACYPI064317-PA	ACYPI47211-PA	ACYPI080635-PA	ACYPI080073-PA	ACYPI53251-PA	ACYPI51890-PA	ACYPI088088-PA	ACYPI083144-PA	ACYPI35829-PA	ACYPI072747-PA
cds.Mcerasi_25189_c0_seq1|m.23908	ACYPI42585-PA	ACYPI37053-PA	ACYPI062112-PA	ACYPI24983-PA	cds.Mcerasi_43668_c0_seq8|m.185637	ACYPI009862-PA	ACYPI064738-PA	ACYPI26296-PA	ACYPI55644-PA	ACYPI008153-PA	ACYPI43331-PA	ACYPI080657-PA	ACYPI006070-PA	ACYPI21597-PA	ACYPI001840-PA	ACYPI21820-PA	ACYPI084919-PA	ACYPI31898-PA	ACYPI071431-PA	ACYPI42556-PA	ACYPI061296-PA	cds.Mp_F_19812_c1_seq1|m.16944	ACYPI086412-PA	cds.Mp_O_78376_c0_seq1|m.359351	ACYPI087309-PA	ACYPI44783-PA	ACYPI53315-PA	ACYPI21822-PA	ACYPI081029-PA	ACYPI089378-PA	ACYPI48090-PA	ACYPI003958-PA	ACYPI41179-PA	ACYPI40869-PA	ACYPI008054-PA	ACYPI50559-PA	ACYPI35144-PA	ACYPI34725-PA	ACYPI085110-PA	cds.Mp_F_3699_c0_seq1|m.966	cds.Mp_F_3699_c1_seq1|m.967	cds.Mp_J_58782_c0_seq1|m.297358	cds.Mp_J_64030_c0_seq1|m.299266	ACYPI005605-PA	cds.Mp_J_35446_c0_seq9|m.276024	ACYPI40227-PA	ACYPI071937-PA	ACYPI32083-PA	ACYPI53475-PA
CG15706-PA	CG15706-PF	CG15706-PE	CG15706-PD	CG15706-PB	ACYPI005800-PA	cds.Mp_J_7984_c0_seq2|m.4323	cds.Mp_J_37525_c0_seq1|m.287316	cds.Mp_F_34675_c0_seq1|m.113041	cds.Mp_O_25447_c0_seq1|m.35617	cds.Mp_O_25096_c0_seq2|m.34089	cds.Mp_F_26954_c0_seq1|m.33883	ACYPI008283-PA	Sug-PE	cds.Mp_O_28807_c0_seq3|m.50840	cds.Mp_J_31509_c0_seq7|m.74965	cds.Mp_F_30336_c0_seq8|m.53533	cds.Mp_J_28313_c0_seq2|m.46526	Sug-PF	Sug-PC	cds.Mcerasi_39097_c0_seq4|m.76781	ACYPI37587-PA	cds.Mp_F_30632_c0_seq1|m.55574	cds.Mcerasi_40555_c0_seq3|m.94383	cds.Mcerasi_34698_c0_seq2|m.47588	cds.Mp_O_49680_c0_seq1|m.346609	cds.Mp_J_32165_c0_seq4|m.84746	cds.Mcerasi_22976_c0_seq1|m.20777	cds.Mcerasi_14171_c0_seq1|m.9830	cds.Mp_O_29559_c0_seq2|m.56254	cds.Mp_F_25733_c0_seq2|m.28954	cds.Mp_J_31711_c0_seq5|m.77733	cds.Mcerasi_38756_c0_seq8|m.73749	cds.Mcerasi_51477_c0_seq1|m.353516	ACYPI084902-PA	cds.Mp_J_17550_c0_seq1|m.14470	cds.Mp_J_43477_c0_seq1|m.291454	cds.Mp_F_33885_c1_seq8|m.96753	cds.Mp_O_26576_c1_seq1|m.39240	ACYPI42762-PA	cds.Mcerasi_11624_c0_seq2|m.7304	cds.Mcerasi_9260_c0_seq1|m.5270	cds.Soybean_aphid_25925_c0_seq1|m.37022	cds.Rpadi_26252_c0_seq1|m.38543	cds.Mp_J_25127_c0_seq1|m.31866	cds.Mp_O_29490_c0_seq2|m.55624	cds.Soybean_aphid_20591_c0_seq1|m.30936	cds.Soybean_aphid_22466_c0_seq1|m.33082	cds.Soybean_aphid_22542_c0_seq1|m.33173	cds.Mp_O_26576_c0_seq1|m.39239
CG8358-PA	CG5527-PA	ACYPI002617-PA	cds.Mp_F_25704_c0_seq5|m.28838	Nep4-PC	Nep4-PB	Nep4-PA	cds.Mp_O_30556_c0_seq5|m.65528	cds.Mp_J_17274_c0_seq2|m.13888	cds.Mp_F_22826_c0_seq4|m.20952	Nep1-PD	Nep1-PC	Nep1-PA	Nep1-PB	ACYPI003413-PA	cds.Mcerasi_37226_c0_seq2|m.61201	cds.Mcerasi_35544_c0_seq5|m.50564	ACYPI000580-PA	CG14526-PC	Nep2-PC	Nep2-PA	Nep2-PB	cds.Mcerasi_40142_c0_seq2|m.88629	cds.Soybean_aphid_6519_c0_seq1|m.11287	cds.Mp_O_26565_c0_seq1|m.39165	cds.Mp_F_38423_c0_seq3|m.268078	cds.Rpadi_9699_c1_seq1|m.13626	ACYPI004554-PA	CG15485-PB	CG15485-PA	CG14527-PA	CG14528-PA	cds.Rpadi_3966_c0_seq1|m.4783	ACYPI003237-PA	ACYPI39773-PA	cds.Soybean_aphid_8491_c0_seq1|m.17256	ACYPI084377-PA	cds.Mp_O_32386_c1_seq3|m.88733	cds.Mcerasi_35049_c0_seq3|m.48774	CG4721-PA	cds.Mp_O_31134_c0_seq3|m.71031	CG14529-PA	CG14523-PA	CG4723-PA	CG4725-PA	cds.Rpadi_9699_c0_seq1|m.13624	cds.Rpadi_10313_c0_seq1|m.14707	cds.Rpadi_17870_c0_seq1|m.30095	cds.Rpadi_1414_c0_seq1|m.863	cds.Mcerasi_34572_c0_seq1|m.47170
cds.Mp_O_34879_c0_seq3|m.167718	cds.Mp_F_22483_c0_seq2|m.19934	cds.Mp_F_41240_c0_seq1|m.301915	cds.Mp_J_32260_c1_seq2|m.85801	cds.Mcerasi_45190_c2_seq2|m.340307	cds.Mcerasi_14367_c0_seq1|m.10077	cds.Mp_O_35757_c0_seq3|m.250243	ACYPI31715-PA	ACYPI064249-PA	cds.Mp_J_35048_c0_seq2|m.214645	cds.Soybean_aphid_7876_c0_seq1|m.16356	ACYPI008900-PA	cds.Mcerasi_44766_c3_seq4|m.296389	cds.Mp_J_32445_c0_seq5|m.89173	cds.Mp_O_35048_c0_seq9|m.175498	cds.Rpadi_3384_c0_seq1|m.3700	cds.Soybean_aphid_11501_c0_seq1|m.20758	cds.Mp_J_35072_c0_seq9|m.217776	cds.Mcerasi_42726_c0_seq1|m.143843	cds.Mp_O_34823_c0_seq9|m.164897	ACYPI30835-PA	cds.Mp_O_35588_c0_seq9|m.229373	cds.Mp_F_37187_c0_seq8|m.196156	cds.Mcerasi_42726_c1_seq4|m.143865	cds.Rpadi_15607_c0_seq1|m.27568	ACYPI006578-PA	cds.Rpadi_13381_c0_seq1|m.24828	cds.Mp_J_35072_c1_seq9|m.217838	cds.Rpadi_15092_c0_seq1|m.27006	cds.Mp_O_35960_c0_seq5|m.288663	cds.Soybean_aphid_10831_c0_seq1|m.20058	cds.Mp_F_35145_c1_seq1|m.122441	cds.Mp_F_35145_c0_seq1|m.122436	cds.Rpadi_8096_c0_seq1|m.10425	cds.Mp_J_34498_c0_seq3|m.155166	cds.Rpadi_8299_c0_seq1|m.10899	ACYPI27581-PA	cds.Soybean_aphid_10005_c0_seq1|m.19046	cds.Soybean_aphid_964_c0_seq2|m.1013	cds.Mp_F_18769_c0_seq1|m.15311	cds.Mp_F_16311_c0_seq2|m.10966	cds.Mp_O_9163_c0_seq1|m.6512	cds.Soybean_aphid_7952_c0_seq1|m.16484	cds.Mp_O_36962_c0_seq1|m.338118	cds.Mp_J_41362_c0_seq1|m.290320	cds.Mp_F_41116_c0_seq1|m.301800	cds.Mp_J_35048_c1_seq1|m.214651	cds.Soybean_aphid_3366_c0_seq2|m.4980	cds.Rpadi_8623_c0_seq1|m.11650	cds.Soybean_aphid_2552_c0_seq1|m.3819
dome-PA	cds.Mp_F_36243_c1_seq7|m.154046	cds.Mp_O_36130_c0_seq2|m.312985	ACYPI56790-PA	ACYPI21995-PA	cds.Mp_F_36243_c0_seq3|m.154002	cds.Mcerasi_43377_c0_seq7|m.169881	cds.Mp_J_33941_c0_seq5|m.129080	cds.Mp_J_32817_c1_seq1|m.96589	cds.Mcerasi_43193_c0_seq9|m.158012	ACYPI082699-PA	cds.Mcerasi_53786_c0_seq1|m.355153	ACYPI40958-PA	ACYPI40957-PA	cds.Mp_J_23517_c0_seq1|m.25954	cds.Mp_F_43529_c0_seq1|m.303418	cds.Mp_J_19244_c0_seq1|m.18688	cds.Mp_F_19979_c0_seq1|m.17142	ACYPI24864-PA	cds.Mp_O_36130_c1_seq6|m.313008	cds.Mp_O_33666_c4_seq3|m.114800	cds.Mp_F_24137_c0_seq9|m.24646	cds.Mp_O_33666_c0_seq1|m.114793	cds.Mp_J_56071_c0_seq1|m.296402	ACYPI21996-PA	cds.Mp_O_33666_c3_seq1|m.114797	cds.Mp_F_19979_c1_seq1|m.17144	cds.Mp_O_17399_c0_seq1|m.15879	cds.Mp_J_60093_c0_seq1|m.297838	cds.Mp_O_33666_c2_seq1|m.114796	cds.Mcerasi_8068_c0_seq1|m.4196	cds.Mp_F_61418_c0_seq1|m.311222	cds.Mp_O_52148_c0_seq1|m.347668	cds.Mp_J_26984_c0_seq2|m.38576	cds.Mp_O_30543_c0_seq7|m.65343	cds.Mp_O_27850_c0_seq4|m.44711	cds.Rpadi_4880_c0_seq1|m.6163	cds.Soybean_aphid_18143_c0_seq1|m.28226	cds.Soybean_aphid_17921_c0_seq1|m.27989	cds.Soybean_aphid_19012_c0_seq1|m.29172	cds.Soybean_aphid_20596_c0_seq1|m.30943	cds.Soybean_aphid_13243_c0_seq1|m.22732	cds.Mp_J_53123_c0_seq1|m.295368	cds.Rpadi_26715_c0_seq1|m.39000	cds.Mp_J_32265_c0_seq4|m.85874	ACYPI084284-PA	cds.Soybean_aphid_24884_c0_seq1|m.35803	cds.Mp_O_26690_c0_seq1|m.39580	cds.Rpadi_30230_c0_seq1|m.42281	cds.Soybean_aphid_26869_c0_seq1|m.38088
nAChRbeta2-PA	cds.Mp_O_35687_c5_seq1|m.241045	cds.Mp_J_33508_c0_seq7|m.113455	cds.Mcerasi_47741_c0_seq1|m.350983	ACYPI003001-PA	cds.Mp_O_32171_c0_seq7|m.85066	cds.Mp_F_29353_c0_seq7|m.45951	nAChRalpha4-PG	cds.Mp_J_33569_c0_seq1|m.115305	cds.Mp_F_28488_c0_seq1|m.41575	cds.Mcerasi_41192_c0_seq3|m.105645	nAChRbeta2-PB	nAChRalpha1-PC	nAChRalpha1-PA	nAChRalpha4-PC	ACYPI003091-PA	cds.Mp_J_28567_c0_seq2|m.48058	cds.Mp_O_31978_c0_seq2|m.81860	cds.Mp_F_29879_c0_seq3|m.49785	nAChRalpha2-PB	nAChRalpha2-PA	cds.Mp_J_28177_c0_seq1|m.45704	cds.Mp_O_30356_c0_seq1|m.63265	cds.Mp_J_34216_c1_seq4|m.139936	nAChRalpha3-PC	nAChRalpha3-PB	cds.Mp_J_17676_c0_seq1|m.14661	cds.Mp_F_42871_c0_seq1|m.303021	ACYPI007606-PA	nAChRbeta1-PA	ACYPI008225-PA	cds.Mp_O_7627_c0_seq2|m.5031	cds.Mp_J_23988_c0_seq4|m.27738	cds.Mp_F_16722_c0_seq2|m.11484	cds.Mcerasi_23322_c0_seq2|m.21449	ACYPI085561-PA	nAChRalpha4-PE	nAChRalpha4-PF	nAChRalpha4-PD	cds.Mp_O_26889_c0_seq4|m.40108	cds.Soybean_aphid_29405_c0_seq1|m.41010	cds.Rpadi_26810_c0_seq1|m.39091	cds.Mcerasi_36857_c0_seq3|m.58705	ACYPI073846-PA	cds.Rpadi_26997_c0_seq1|m.39276	cds.Soybean_aphid_3757_c0_seq1|m.5407	cds.Rpadi_26849_c0_seq1|m.39128	cds.Rpadi_31376_c0_seq1|m.43308	cds.Soybean_aphid_3757_c0_seq2|m.5409	cds.Rpadi_23812_c0_seq1|m.36153
CG2930-PD	CG2930-PF	CG2930-PB	CG2930-PA	CG2930-PE	yin-PA	yin-PC	yin-PB	yin-PD	cds.Mcerasi_39766_c0_seq9|m.84366	ACYPI005207-PA	cds.Mcerasi_37247_c1_seq7|m.61418	cds.Mp_O_35651_c1_seq9|m.235721	cds.Mp_F_37884_c0_seq99|m.229796	ACYPI061590-PA	cds.Mp_O_17625_c0_seq3|m.16372	cds.Rpadi_18977_c0_seq1|m.31251	cds.Rpadi_17573_c0_seq1|m.29764	cds.Mp_O_24871_c0_seq4|m.33030	cds.Mp_J_35287_c2_seq8|m.247314	ACYPI23778-PA	cds.Rpadi_11483_c0_seq4|m.17833	cds.Rpadi_11483_c0_seq2|m.17831	cds.Mp_J_24462_c0_seq1|m.29411	cds.Mp_O_32837_c0_seq8|m.96441	cds.Mcerasi_44881_c0_seq9|m.307080	cds.Mp_J_32188_c0_seq2|m.84972	CG9444-PB	CG9444-PA	cds.Mp_J_35287_c1_seq99|m.247174	cds.Mcerasi_44881_c1_seq37|m.307207	cds.Rpadi_11544_c0_seq1|m.18053	ACYPI50394-PA	cds.Rpadi_18221_c0_seq1|m.30458	cds.Rpadi_19376_c0_seq1|m.31663	cds.Soybean_aphid_15478_c0_seq1|m.25251	ACYPI29463-PA	cds.Soybean_aphid_17201_c0_seq1|m.27176	cds.Soybean_aphid_28223_c0_seq1|m.39633	cds.Rpadi_11941_c0_seq1|m.19422	cds.Mcerasi_50042_c0_seq1|m.352539	cds.Mcerasi_21216_c0_seq1|m.17534	cds.Rpadi_19961_c0_seq1|m.32252	cds.Rpadi_11483_c0_seq5|m.17834	cds.Rpadi_11483_c0_seq3|m.17832	cds.Rpadi_11238_c0_seq1|m.17192	cds.Rpadi_14842_c0_seq1|m.26688	cds.Mcerasi_23990_c0_seq1|m.22618	cds.Mp_O_35651_c0_seq9|m.235582	cds.Mcerasi_34205_c0_seq2|m.46053
ACYPI40717-PA	ACYPI54426-PA	ACYPI061348-PA	ACYPI35610-PA	ACYPI54095-PA	ACYPI38286-PA	ACYPI071107-PA	ACYPI36328-PA	ACYPI34709-PA	ACYPI080484-PA	ACYPI49338-PA	ACYPI082316-PA	ACYPI53652-PA	ACYPI45053-PA	cds.Mp_F_9272_c0_seq1|m.6324	ACYPI28750-PA	ACYPI35892-PA	ACYPI088084-PA	ACYPI26712-PA	ACYPI32685-PA	ACYPI089590-PA	ACYPI34445-PA	ACYPI30734-PA	ACYPI48301-PA	ACYPI37817-PA	ACYPI48017-PA	ACYPI066317-PA	ACYPI082080-PA	ACYPI065107-PA	ACYPI088539-PA	ACYPI32295-PA	ACYPI55019-PA	ACYPI086956-PA	ACYPI49863-PA	cds.Mcerasi_54198_c0_seq1|m.355489	ACYPI47492-PA	cds.Mp_F_56949_c0_seq1|m.309383	ACYPI44266-PA	ACYPI36640-PA	cds.Mcerasi_9511_c0_seq2|m.5515	ACYPI086474-PA	ACYPI084780-PA	ACYPI087435-PA	ACYPI26519-PA	ACYPI33510-PA	ACYPI50055-PA	ACYPI34315-PA	ACYPI39846-PA	ACYPI070825-PA	ACYPI088787-PA
cds.Mcerasi_15406_c0_seq1|m.11049	ACYPI26418-PA	ACYPI008430-PA	ACYPI067096-PA	cds.Mp_J_34063_c0_seq7|m.133208	cds.Mp_J_32850_c0_seq2|m.97398	cds.Mp_O_56965_c0_seq1|m.349773	cds.Mp_F_29762_c0_seq6|m.48847	cds.Mp_J_4266_c0_seq1|m.904	cds.Mp_O_33068_c0_seq7|m.100946	cds.Mp_O_48221_c0_seq1|m.345916	ACYPI43081-PA	ACYPI083226-PA	ACYPI55684-PA	ACYPI071553-PA	cds.Mp_F_53676_c0_seq1|m.308070	cds.Mp_J_48959_c0_seq1|m.293769	cds.Mp_F_10833_c0_seq1|m.7348	ACYPI49169-PA	ACYPI088685-PA	ACYPI002359-PA	ACYPI006425-PA	ACYPI43427-PA	cds.Mcerasi_76254_c0_seq1|m.372409	ACYPI002218-PA	cds.Mp_O_21083_c0_seq3|m.24729	ACYPI50803-PA	cds.Mp_J_33219_c1_seq1|m.105499	ACYPI55010-PA	ACYPI41779-PA	cds.Rpadi_2349_c0_seq1|m.1996	cds.Rpadi_9758_c0_seq1|m.13742	ACYPI24008-PA	cds.Mcerasi_43390_c1_seq5|m.170185	ACYPI084837-PA	ACYPI068006-PA	ACYPI083772-PA	ACYPI085536-PA	cds.Mp_F_65096_c0_seq1|m.312668	cds.Mp_O_54087_c0_seq1|m.348525	cds.Mp_F_29856_c0_seq3|m.49621	ACYPI22733-PA	ACYPI41304-PA	cds.Mp_F_19904_c1_seq1|m.17062	cds.Mp_O_60339_c0_seq1|m.351342	ACYPI48511-PA	cds.Mp_F_70567_c0_seq1|m.314782	cds.Mp_F_65481_c0_seq1|m.312821	cds.Mp_O_61926_c0_seq1|m.352031	cds.Mp_F_68735_c0_seq1|m.314061
ACYPI29255-PA	ACYPI23506-PA	ACYPI062564-PA	ACYPI21716-PA	ACYPI32626-PA	ACYPI085619-PA	ACYPI36386-PA	ACYPI001208-PA	cds.Mp_F_37069_c0_seq9|m.189625	cds.Mp_O_32992_c0_seq1|m.99229	cds.Mp_O_7756_c0_seq1|m.5158	cds.Mp_J_10035_c0_seq1|m.7713	ACYPI22826-PA	ACYPI32580-PA	ACYPI21450-PA	ACYPI007479-PA	ACYPI50568-PA	ACYPI20279-PA	cds.Mp_J_35372_c3_seq7|m.261727	ACYPI24666-PA	ACYPI29339-PA	ACYPI53239-PA	ACYPI004519-PA	ACYPI065003-PA	ACYPI061049-PA	ACYPI55895-PA	cds.Mp_F_10359_c0_seq1|m.7030	ACYPI20792-PA	cds.Mp_F_38058_c0_seq8|m.241175	cds.Mp_F_17614_c1_seq1|m.13159	ACYPI33841-PA	ACYPI23188-PA	ACYPI082315-PA	ACYPI087096-PA	ACYPI37986-PA	cds.Mp_O_18562_c0_seq2|m.18821	ACYPI29943-PA	cds.Mp_O_6263_c0_seq1|m.3818	ACYPI28168-PA	ACYPI062268-PA	cds.Mp_J_6817_c0_seq1|m.2842	ACYPI087723-PA	ACYPI28830-PA	ACYPI065896-PA	cds.Mp_J_5868_c0_seq1|m.1865	ACYPI064051-PA	cds.Mp_F_66015_c0_seq1|m.313030	ACYPI083547-PA	ACYPI064240-PA	ACYPI087606-PA
CG12773-PA	CG12773-PC	CG12773-PB	Ncc69-PF	Ncc69-PD	Ncc69-PC	Ncc69-PG	Ncc69-PA	Ncc69-PE	ACYPI069360-PA	CG31547-PB	CG31547-PA	cds.Mp_O_35789_c1_seq9|m.254535	cds.Mp_O_33796_c0_seq9|m.118035	cds.Mp_J_35220_c0_seq9|m.237673	cds.Mp_F_38105_c0_seq8|m.244474	cds.Mp_O_31330_c0_seq2|m.72853	cds.Mp_F_18984_c0_seq2|m.15663	ACYPI007138-PA	cds.Mcerasi_16234_c0_seq1|m.11908	cds.Mp_F_26345_c0_seq2|m.31341	cds.Mp_O_25843_c0_seq6|m.37093	ACYPI007154-PA	ACYPI001649-PA	cds.Mcerasi_45221_c2_seq9|m.342331	cds.Mp_F_38105_c1_seq9|m.244499	cds.Mcerasi_45018_c0_seq8|m.321463	cds.Mp_J_33488_c0_seq9|m.112829	cds.Mcerasi_35091_c0_seq2|m.48855	cds.Soybean_aphid_19393_c0_seq1|m.29587	cds.Mp_F_19645_c0_seq3|m.16775	cds.Mp_J_18612_c0_seq1|m.17050	cds.Mp_F_4220_c0_seq1|m.1259	cds.Rpadi_2115_c0_seq1|m.1723	cds.Rpadi_29350_c0_seq1|m.41474	cds.Mcerasi_35501_c0_seq1|m.50345	cds.Soybean_aphid_16288_c0_seq1|m.26098	cds.Rpadi_30662_c0_seq1|m.42647	cds.Rpadi_25918_c0_seq1|m.38188	cds.Rpadi_17803_c0_seq1|m.30014	cds.Soybean_aphid_19266_c0_seq1|m.29446	cds.Mcerasi_45018_c1_seq1|m.321590	cds.Rpadi_4133_c0_seq1|m.5036	cds.Soybean_aphid_25271_c0_seq1|m.36254	cds.Soybean_aphid_14086_c0_seq1|m.23713	cds.Soybean_aphid_10747_c0_seq1|m.19967	cds.Rpadi_24001_c0_seq1|m.36355	cds.Rpadi_24816_c0_seq1|m.37158	cds.Soybean_aphid_19313_c0_seq1|m.29491	cds.Soybean_aphid_30075_c0_seq1|m.41801
CG10738-PC	CG10738-PD	CG10738-PF	CG10738-PE	cds.Mp_O_34607_c0_seq6|m.149439	cds.Mcerasi_45060_c3_seq4|m.328882	ACYPI004913-PA	cds.Mp_F_32817_c0_seq5|m.79138	ACYPI001901-PA	cds.Mp_O_35085_c0_seq4|m.177987	Gyc76C-PD	Gyc76C-PC	Gyc76C-PB	Gyc76C-PA	CG42637-PC	CG42637-PB	CG42637-PA	Gyc32E-PB	Gyc32E-PF	Gyc32E-PD	cds.Mcerasi_44086_c0_seq5|m.213772	cds.Rpadi_10734_c0_seq4|m.15888	CG34357-PD	CG34357-PC	cds.Rpadi_10734_c0_seq1|m.15883	ACYPI084114-PA	cds.Mp_F_35066_c0_seq30|m.121300	cds.Mp_F_37634_c0_seq8|m.213601	cds.Mcerasi_44513_c0_seq7|m.267982	cds.Mcerasi_44240_c0_seq5|m.232816	cds.Rpadi_12142_c0_seq1|m.20159	cds.Mp_J_34724_c1_seq8|m.176944	cds.Mp_O_35241_c0_seq5|m.188620	cds.Mp_O_34716_c0_seq8|m.159190	cds.Mp_J_34724_c0_seq6|m.176801	cds.Soybean_aphid_1443_c0_seq1|m.1748	CG33958-PA	cds.Soybean_aphid_5110_c0_seq1|m.7721	cds.Soybean_aphid_2829_c0_seq1|m.4312	cds.Soybean_aphid_14337_c0_seq1|m.23984	cds.Rpadi_10319_c0_seq1|m.14720	cds.Rpadi_21491_c0_seq1|m.33799	cds.Rpadi_10734_c0_seq3|m.15887	cds.Rpadi_10734_c0_seq1|m.15884	cds.Rpadi_10734_c0_seq4|m.15889	cds.Rpadi_10734_c0_seq2|m.15885	cds.Rpadi_12142_c0_seq1|m.20160	cds.Rpadi_10734_c0_seq2|m.15886	cds.Soybean_aphid_21452_c0_seq1|m.31922	cds.Rpadi_24833_c0_seq1|m.37174
ACYPI38681-PA	ACYPI30599-PA	ACYPI31316-PA	ACYPI084814-PA	ACYPI067967-PA	ACYPI065246-PA	ACYPI066185-PA	cds.Mp_F_12766_c0_seq2|m.8549	cds.Mp_F_30363_c0_seq2|m.53798	ACYPI20478-PA	ACYPI22743-PA	ACYPI089519-PA	ACYPI24878-PA	ACYPI25450-PA	ACYPI24559-PA	ACYPI46832-PA	ACYPI22654-PA	ACYPI34714-PA	cds.Mp_F_16451_c0_seq1|m.11137	cds.Mp_O_19600_c0_seq1|m.21568	cds.Mp_O_40419_c0_seq1|m.341418	ACYPI24670-PA	ACYPI55615-PA	ACYPI25125-PA	ACYPI22536-PA	ACYPI37891-PA	ACYPI56496-PA	cds.Mp_O_28175_c0_seq3|m.46762	ACYPI53211-PA	ACYPI52459-PA	ACYPI35377-PA	ACYPI50872-PA	ACYPI083048-PA	ACYPI42392-PA	ACYPI086666-PA	ACYPI56853-PA	ACYPI25654-PA	ACYPI54160-PA	ACYPI42791-PA	cds.Mp_F_23554_c0_seq2|m.23071	ACYPI32778-PA	ACYPI29862-PA	ACYPI086789-PA	ACYPI064508-PA	cds.Mp_O_3680_c0_seq1|m.1335	ACYPI082760-PA	cds.Mp_J_21248_c1_seq1|m.22911	cds.Mp_J_21248_c0_seq1|m.22910	ACYPI27211-PA	ACYPI21866-PA
ACYPI26034-PA	ACYPI20127-PA	cds.Mcerasi_23925_c0_seq1|m.22515	cds.Mp_O_32056_c0_seq1|m.83109	cds.Mp_F_43690_c0_seq1|m.303558	cds.Mp_J_33872_c0_seq9|m.126957	cds.Mp_F_27537_c0_seq1|m.36105	ACYPI086779-PA	ACYPI45114-PA	ACYPI081907-PA	ACYPI086234-PA	ACYPI088123-PA	ACYPI50433-PA	ACYPI33946-PA	ACYPI35146-PA	ACYPI088657-PA	ACYPI44961-PA	ACYPI55928-PA	ACYPI081252-PA	ACYPI21423-PA	ACYPI44109-PA	ACYPI42293-PA	ACYPI063527-PA	ACYPI39476-PA	cds.Mp_J_33870_c0_seq8|m.126886	ACYPI38113-PA	ACYPI54126-PA	ACYPI33703-PA	cds.Mp_J_31809_c0_seq1|m.78999	cds.Mp_O_31622_c0_seq1|m.76638	ACYPI088710-PA	ACYPI37885-PA	ACYPI085982-PA	ACYPI28883-PA	ACYPI087106-PA	ACYPI080152-PA	ACYPI49182-PA	cds.Mcerasi_25625_c0_seq1|m.24445	cds.Mcerasi_26164_c0_seq1|m.25157	cds.Mcerasi_68720_c0_seq1|m.366172	ACYPI083375-PA	ACYPI40545-PA	ACYPI25820-PA	ACYPI28666-PA	ACYPI061421-PA	ACYPI082381-PA	ACYPI087393-PA	ACYPI084390-PA	ACYPI083196-PA	ACYPI082197-PA
ACYPI24366-PA	ACYPI080890-PA	cds.Mcerasi_39400_c0_seq7|m.80127	cds.Mcerasi_44741_c0_seq94|m.289071	ACYPI40015-PA	cds.Mp_O_34883_c0_seq9|m.167860	cds.Mp_O_34519_c0_seq6|m.145771	ACYPI20255-PA	ACYPI084950-PA	cds.Mp_J_34895_c0_seq9|m.197826	cds.Mp_J_34947_c0_seq74|m.202841	cds.Mp_J_35132_c0_seq92|m.225221	cds.Mp_F_36758_c1_seq99|m.171650	cds.Mp_F_36695_c0_seq99|m.168918	ACYPI35621-PA	cds.Mcerasi_44789_c1_seq7|m.297703	cds.Mp_O_32215_c0_seq5|m.85754	cds.Mp_J_25051_c0_seq3|m.31578	cds.Mcerasi_45053_c0_seq9|m.328305	cds.Mcerasi_44789_c0_seq9|m.297682	cds.Mp_F_6935_c0_seq1|m.3484	cds.Mp_O_28635_c0_seq2|m.49643	ACYPI31030-PA	cds.Mcerasi_42454_c0_seq80|m.134128	ACYPI51981-PA	cds.Mp_F_37451_c2_seq7|m.205582	cds.Mp_J_33776_c0_seq8|m.122090	ACYPI25519-PA	ACYPI28980-PA	ACYPI083054-PA	ACYPI29057-PA	cds.Mp_O_33127_c0_seq7|m.102422	cds.Mp_F_36836_c0_seq9|m.175774	ACYPI082284-PA	ACYPI49379-PA	ACYPI21309-PA	cds.Mp_J_34050_c0_seq9|m.132911	cds.Mp_F_26384_c0_seq5|m.31488	ACYPI31810-PA	cds.Mp_F_34944_c0_seq9|m.117892	cds.Mp_O_34433_c0_seq9|m.140653	ACYPI088274-PA	ACYPI067385-PA	cds.Mp_O_36290_c1_seq26|m.333754	ACYPI060995-PA	ACYPI43290-PA	cds.Mcerasi_45028_c0_seq99|m.322701	ACYPI35261-PA	cds.Mcerasi_41915_c0_seq9|m.120511	ACYPI001550-PA
CG7882-PA	CG7882-PC	sut1-PA	sut2-PA	sut3-PA	sut3-PB	Glut1-PM	Glut1-PB	Glut1-PC	Glut1-PD	Glut1-PJ	cds.Mcerasi_35967_c0_seq1|m.53109	Glut1-PE	Glut1-PL	Glut1-PO	Glut1-PW	Glut1-PV	ACYPI005975-PA	Glut1-PX	cds.Mp_J_34598_c0_seq8|m.163184	cds.Mp_F_37064_c1_seq9|m.189504	Glut1-PR	cds.Mcerasi_38402_c0_seq2|m.70693	cds.Mp_O_35847_c1_seq99|m.264609	cds.Mp_O_35847_c2_seq98|m.264779	cds.Mcerasi_43778_c3_seq99|m.191090	cds.Mcerasi_43778_c0_seq8|m.190637	cds.Soybean_aphid_6210_c0_seq1|m.10318	cds.Soybean_aphid_6283_c0_seq1|m.10560	cds.Mp_J_28040_c0_seq2|m.44759	cds.Rpadi_3489_c0_seq1|m.3936	ACYPI001980-PA	cds.Mp_J_32354_c0_seq6|m.87424	cds.Rpadi_12387_c0_seq1|m.21246	Glut1-PS	cds.Mp_J_34324_c0_seq8|m.146036	cds.Rpadi_4296_c0_seq1|m.5266	cds.Rpadi_9957_c0_seq1|m.14075	cds.Soybean_aphid_24380_c0_seq1|m.35246	cds.Rpadi_9957_c0_seq2|m.14078	cds.Rpadi_11168_c0_seq3|m.17007	cds.Rpadi_11168_c0_seq1|m.17001	cds.Rpadi_11168_c0_seq2|m.17004	cds.Rpadi_14841_c0_seq1|m.26687	cds.Mp_F_37531_c0_seq2|m.209255	cds.Mp_F_37009_c0_seq8|m.182269	cds.Soybean_aphid_18169_c0_seq1|m.28260	cds.Rpadi_26558_c0_seq1|m.38843	Glut1-PU	cds.Mp_F_37064_c0_seq86|m.189480
cds.Mcerasi_40103_c0_seq3|m.88276	cds.Mp_O_31416_c0_seq1|m.73572	cds.Mp_J_23568_c0_seq1|m.26128	cds.Mp_F_30338_c1_seq1|m.53541	cds.Mp_F_18239_c0_seq1|m.14462	ACYPI005107-PA	cds.Mp_F_43659_c0_seq1|m.303536	cds.Mcerasi_42292_c0_seq1|m.129494	cds.Mp_O_34091_c0_seq10|m.125574	cds.Mp_J_32384_c0_seq7|m.87908	cds.Mp_F_34124_c0_seq7|m.100646	cds.Mcerasi_44797_c1_seq9|m.298411	cds.Mp_O_27686_c0_seq1|m.43577	ACYPI082595-PA	Ac76E-PA	Ac76E-PB	cds.Mp_J_33014_c0_seq6|m.101310	cds.Soybean_aphid_6889_c0_seq6|m.12619	cds.Soybean_aphid_6693_c0_seq2|m.11861	ACYPI001747-PA	cds.Soybean_aphid_6693_c0_seq3|m.11865	cds.Mp_F_32243_c0_seq12|m.71725	CG43373-PB	CG43373-PC	cds.Mp_J_27632_c0_seq6|m.42109	cds.Mp_F_30986_c0_seq3|m.58678	cds.Mcerasi_40917_c0_seq2|m.101132	ACYPI002900-PA	rut-PE	rut-PF	rut-PB	rut-PD	rut-PG	rut-PC	rut-PA	Ac78C-PB	Ac78C-PD	Ac78C-PF	Ac78C-PC	Ac13E-PB	Ac13E-PA	Ac13E-PC	cds.Soybean_aphid_11356_c0_seq1|m.20622	cds.Mp_J_25233_c0_seq1|m.32318	cds.Rpadi_8068_c0_seq1|m.10356	cds.Rpadi_3601_c0_seq1|m.4155	cds.Mcerasi_37022_c0_seq4|m.59723	cds.Rpadi_31113_c0_seq1|m.43074	cds.Rpadi_20161_c0_seq1|m.32465	cds.Rpadi_17263_c0_seq1|m.29403
Lar-PB	Lar-PA	Lar-PD	Lar-PH	Lar-PI	Lar-PG	Lar-PF	cds.Mcerasi_43072_c0_seq6|m.154294	cds.Mp_O_28782_c0_seq5|m.50662	cds.Mcerasi_32253_c0_seq1|m.37534	cds.Mp_O_15174_c0_seq2|m.12646	cds.Mp_J_6361_c0_seq1|m.2197	cds.Mp_F_7301_c0_seq2|m.3969	ACYPI007466-PA	ACYPI062519-PA	cds.Mp_J_33699_c0_seq7|m.118512	cds.Mp_O_32032_c0_seq5|m.82464	cds.Mp_F_36907_c0_seq3|m.178364	cds.Mp_J_33950_c2_seq7|m.129730	cds.Rpadi_3961_c0_seq1|m.4772	cds.Rpadi_15847_c0_seq1|m.27839	Ptp99A-PG	Ptp99A-PA	Ptp99A-PB	Ptp99A-PC	Ptp99A-PF	Ptp69D-PB	Ptp69D-PA	cds.Mcerasi_38948_c0_seq1|m.75548	cds.Rpadi_1085_c0_seq1|m.476	cds.Mp_F_36107_c0_seq8|m.149900	cds.Rpadi_18911_c0_seq1|m.31181	cds.Soybean_aphid_17364_c0_seq1|m.27354	ACYPI002085-PA	ACYPI29148-PA	cds.Soybean_aphid_16515_c0_seq1|m.26354	cds.Rpadi_22293_c0_seq1|m.34619	cds.Rpadi_7708_c0_seq1|m.9530	cds.Soybean_aphid_18942_c0_seq1|m.29080	cds.Soybean_aphid_18813_c0_seq1|m.28921	cds.Soybean_aphid_5118_c0_seq2|m.7741	cds.Soybean_aphid_3137_c0_seq1|m.4678	cds.Soybean_aphid_18268_c0_seq1|m.28345	cds.Soybean_aphid_5118_c0_seq1|m.7739	cds.Mcerasi_36401_c0_seq5|m.55615	cds.Soybean_aphid_23078_c0_seq1|m.33768	cds.Rpadi_24998_c0_seq1|m.37329	cds.Soybean_aphid_20254_c0_seq1|m.30572	cds.Soybean_aphid_25307_c0_seq1|m.36294	cds.Soybean_aphid_27303_c0_seq1|m.38587
cds.Rpadi_12511_c0_seq3|m.21816	mask-PE	mask-PB	mask-PA	cds.Mp_F_38707_c0_seq9|m.291472	mask-PD	mask-PF	cds.Mp_O_35311_c0_seq8|m.194676	ACYPI008142-PA	mask-PC	cds.Mp_O_35488_c0_seq63|m.221571	cds.Mp_J_34742_c1_seq99|m.179947	cds.Mcerasi_38156_c0_seq8|m.68413	cds.Mcerasi_42149_c0_seq8|m.125591	cds.Mp_J_34742_c0_seq93|m.179364	cds.Rpadi_16342_c0_seq1|m.28387	cds.Rpadi_12511_c0_seq1|m.21811	cds.Soybean_aphid_825_c0_seq1|m.757	cds.Soybean_aphid_9741_c0_seq1|m.18716	cds.Soybean_aphid_6078_c0_seq2|m.10029	cds.Rpadi_27748_c0_seq1|m.40013	cds.Soybean_aphid_4284_c0_seq1|m.6151	cds.Rpadi_23549_c0_seq1|m.35868	cds.Soybean_aphid_15266_c0_seq1|m.25001	cds.Soybean_aphid_22534_c0_seq1|m.33161	cds.Mcerasi_22876_c0_seq1|m.20621	cds.Rpadi_10411_c0_seq1|m.14965	cds.Soybean_aphid_5982_c0_seq1|m.9780	cds.Mcerasi_39402_c0_seq5|m.80156	cds.Mp_F_38394_c0_seq9|m.265885	cds.Soybean_aphid_8372_c0_seq1|m.17081	cds.Soybean_aphid_13657_c0_seq1|m.23227	cds.Soybean_aphid_12084_c0_seq1|m.21426	cds.Soybean_aphid_18971_c0_seq1|m.29128	cds.Soybean_aphid_10978_c0_seq1|m.20235	cds.Soybean_aphid_4158_c0_seq1|m.5976	cds.Soybean_aphid_4158_c0_seq2|m.5977	cds.Soybean_aphid_6199_c0_seq1|m.10284	cds.Rpadi_28450_c0_seq1|m.40635	cds.Rpadi_20733_c0_seq1|m.33041	cds.Soybean_aphid_6199_c0_seq4|m.10290	cds.Rpadi_16191_c0_seq1|m.28224	cds.Rpadi_17604_c0_seq1|m.29798	cds.Soybean_aphid_21687_c0_seq1|m.32213	cds.Soybean_aphid_12960_c0_seq1|m.22444	cds.Rpadi_6436_c0_seq1|m.7907	cds.Soybean_aphid_20400_c0_seq1|m.30722	cds.Rpadi_27626_c0_seq1|m.39902	cds.Soybean_aphid_17187_c0_seq1|m.27162	cds.Rpadi_26942_c0_seq1|m.39223
CG4301-PA	CG42321-PI	CG42321-PP	CG42321-PH	CG42321-PO	CG42321-PN	CG42321-PR	CG42321-PG	CG42321-PK	CG42321-PQ	CG42321-PM	CG42321-PE	CG42321-PJ	CG42321-PL	CG42321-PS	cds.Mp_O_34457_c0_seq8|m.141729	cds.Mp_F_36283_c0_seq6|m.155645	cds.Mcerasi_44624_c0_seq8|m.277310	cds.Mp_J_35208_c1_seq8|m.234433	cds.Mp_O_35864_c1_seq8|m.267129	cds.Mp_J_35208_c0_seq6|m.234362	cds.Mcerasi_44653_c0_seq8|m.280271	CG33298-PD	CG33298-PC	CG33298-PA	CG33298-PB	cds.Mp_O_34457_c1_seq2|m.141785	cds.Mp_J_33401_c0_seq9|m.110786	cds.Rpadi_10878_c0_seq1|m.16217	ACYPI088207-PA	CG4301-PB	CG4301-PC	cds.Mp_O_35864_c0_seq6|m.267093	ACYPI005726-PA	cds.Mp_F_35449_c0_seq89|m.130060	cds.Mcerasi_44356_c0_seq99|m.246156	CG9981-PC	CG9981-PB	CG9981-PA	cds.Mp_F_32631_c0_seq9|m.76496	ACYPI082487-PA	cds.Soybean_aphid_22269_c0_seq1|m.32860	cds.Rpadi_2484_c0_seq1|m.2137	cds.Soybean_aphid_13979_c0_seq1|m.23588	cds.Soybean_aphid_15084_c0_seq1|m.24804	cds.Rpadi_4853_c0_seq1|m.6110	cds.Rpadi_10468_c0_seq1|m.15146	cds.Soybean_aphid_23124_c0_seq1|m.33822	cds.Rpadi_27271_c0_seq1|m.39561	cds.Rpadi_27939_c0_seq1|m.40187
cds.Mp_J_35242_c1_seq98|m.240244	ACYPI000625-PA	cds.Rpadi_11963_c0_seq1|m.19465	cds.Rpadi_8622_c0_seq1|m.11646	cds.Mcerasi_42236_c0_seq9|m.128035	cds.Soybean_aphid_8597_c0_seq1|m.17373	cds.Mcerasi_44615_c1_seq8|m.276869	cds.Mp_O_35650_c1_seq9|m.235406	ACYPI004413-PA	cds.Mcerasi_35951_c0_seq4|m.53047	ACYPI070472-PA	ACYPI062529-PA	ACYPI006471-PA	ACYPI005288-PA	ACYPI086687-PA	ACYPI52739-PA	cds.Mp_O_22543_c0_seq4|m.26610	ACYPI48547-PA	ACYPI002206-PA	ACYPI39422-PA	cds.Mp_F_38647_c2_seq6|m.285741	ACYPI32865-PA	cds.Soybean_aphid_15116_c0_seq1|m.24838	ACYPI30966-PA	ACYPI31627-PA	ACYPI086247-PA	cds.Soybean_aphid_15463_c0_seq1|m.25232	cds.Mp_O_3967_c0_seq1|m.1607	ACYPI061549-PA	ACYPI41153-PA	cds.Mp_F_24124_c0_seq2|m.24619	ACYPI067845-PA	ACYPI082641-PA	cds.Soybean_aphid_9038_c0_seq1|m.17939	ACYPI41323-PA	ACYPI067875-PA	cds.Mp_J_23931_c0_seq2|m.27515	cds.Mp_J_60491_c0_seq1|m.297981	cds.Mp_J_35242_c0_seq9|m.239599	cds.Mp_O_35562_c1_seq8|m.227516	cds.Mp_F_38719_c0_seq9|m.292456	ACYPI060566-PA	cds.Soybean_aphid_6352_c0_seq3|m.10779	cds.Soybean_aphid_6352_c0_seq2|m.10777	ACYPI073861-PA	cds.Rpadi_17547_c0_seq1|m.29734	ACYPI069178-PA	cds.Soybean_aphid_6352_c0_seq1|m.10776	cds.Mcerasi_56544_c0_seq1|m.357056	cds.Mcerasi_7109_c0_seq1|m.3346
HERC2-PC	cds.Mp_O_33052_c0_seq2|m.100636	cds.Mp_J_25227_c0_seq1|m.32290	cds.Mp_F_33757_c1_seq1|m.94821	ACYPI008605-PA	cds.Mcerasi_35667_c0_seq1|m.51378	cds.Rpadi_4991_c0_seq1|m.6327	cds.Mp_O_34329_c0_seq1|m.136086	cds.Rpadi_13514_c0_seq1|m.25007	cds.Rpadi_2376_c0_seq1|m.2023	cds.Rpadi_16337_c0_seq1|m.28382	cds.Rpadi_2376_c1_seq1|m.2024	cds.Mcerasi_24599_c0_seq1|m.23267	cds.Mp_F_14449_c0_seq1|m.9653	cds.Mp_O_25414_c1_seq1|m.35468	cds.Mp_J_63746_c0_seq1|m.299161	cds.Mcerasi_24599_c1_seq1|m.23268	cds.Mcerasi_56243_c0_seq1|m.356868	cds.Mp_J_5647_c0_seq1|m.1708	cds.Mp_O_53833_c0_seq1|m.348393	cds.Mp_F_61123_c0_seq1|m.311072	cds.Mp_O_65268_c0_seq1|m.353593	cds.Mp_O_4674_c0_seq1|m.2283	cds.Mp_O_50054_c0_seq1|m.346780	cds.Mp_J_53621_c0_seq1|m.295519	cds.Mp_O_55195_c0_seq1|m.349026	cds.Mp_J_10310_c0_seq1|m.7937	cds.Mp_F_71977_c0_seq1|m.315342	cds.Mp_O_58057_c0_seq1|m.350341	cds.Mp_F_75299_c0_seq1|m.316651	cds.Mcerasi_40034_c0_seq3|m.87429	cds.Mp_F_15070_c0_seq1|m.10021	cds.Rpadi_7687_c0_seq1|m.9493	cds.Rpadi_25732_c0_seq1|m.38028	cds.Mp_J_56489_c0_seq1|m.296564	cds.Mp_J_10310_c1_seq1|m.7938	cds.Rpadi_28668_c0_seq1|m.40841	cds.Mp_F_67665_c0_seq1|m.313685	cds.Rpadi_31363_c0_seq1|m.43294	cds.Mcerasi_56466_c0_seq1|m.356999	cds.Mcerasi_58474_c0_seq1|m.358521	cds.Mp_O_59450_c0_seq1|m.350956	cds.Mp_J_58132_c0_seq1|m.297122	cds.Mp_J_21706_c1_seq1|m.23467	cds.Mp_O_54339_c0_seq1|m.348634	cds.Mp_F_64115_c0_seq1|m.312313	cds.Mcerasi_6221_c0_seq1|m.2605	cds.Mcerasi_63396_c0_seq1|m.362267	cds.Mp_O_25414_c0_seq1|m.35467	cds.Mp_J_64078_c0_seq1|m.299282
ACYPI005515-PA	cds.Mcerasi_15078_c0_seq1|m.10751	ACYPI060082-PA	ACYPI071602-PA	ACYPI063836-PA	ACYPI070902-PA	ACYPI064422-PA	ACYPI061000-PA	ACYPI23453-PA	ACYPI069797-PA	ACYPI069062-PA	ACYPI49969-PA	ACYPI51772-PA	ACYPI061243-PA	ACYPI069063-PA	ACYPI069689-PA	ACYPI062965-PA	ACYPI31088-PA	ACYPI083839-PA	ACYPI50849-PA	ACYPI007400-PA	ACYPI33402-PA	ACYPI089199-PA	ACYPI067461-PA	ACYPI089297-PA	ACYPI064658-PA	ACYPI50587-PA	ACYPI28161-PA	ACYPI38542-PA	ACYPI063123-PA	cds.Mcerasi_62519_c0_seq1|m.361550	ACYPI073228-PA	ACYPI41359-PA	ACYPI52228-PA	ACYPI41686-PA	cds.Mcerasi_71710_c0_seq1|m.368505	cds.Mp_F_56206_c0_seq1|m.309086	ACYPI35570-PA	ACYPI35664-PA	ACYPI55159-PA	ACYPI55418-PA	ACYPI082064-PA	ACYPI067353-PA	ACYPI060166-PA	ACYPI40084-PA	ACYPI54158-PA	ACYPI082663-PA	ACYPI45337-PA	ACYPI066275-PA	ACYPI086019-PA
Ance-3-PB	Ance-3-PC	cds.Mp_J_32130_c1_seq3|m.84092	cds.Mcerasi_37159_c1_seq2|m.60744	cds.Mp_F_28256_c0_seq3|m.40402	cds.Mp_J_29778_c0_seq1|m.55873	cds.Mp_O_28056_c0_seq3|m.45909	ACYPI007204-PA	cds.Mcerasi_33815_c0_seq1|m.44379	cds.Mp_F_38275_c1_seq1|m.254623	ACYPI008911-PA	cds.Rpadi_2831_c0_seq1|m.2741	cds.Rpadi_2588_c0_seq1|m.2302	cds.Mcerasi_32238_c0_seq1|m.37482	cds.Mp_O_13416_c0_seq1|m.10796	cds.Mp_J_28957_c0_seq1|m.50379	Ance-PC	Ance-PB	Ance-PA	ACYPI000733-PA	cds.Mp_O_25927_c0_seq4|m.37276	cds.Mp_O_19244_c0_seq3|m.20637	cds.Mp_J_16811_c0_seq4|m.13154	cds.Mp_F_25185_c0_seq2|m.27041	cds.Mp_J_22669_c0_seq2|m.24651	cds.Mcerasi_10089_c0_seq1|m.6051	ACYPI005682-PA	Acer-PB	Acer-PA	cds.Mp_F_38275_c0_seq3|m.254618	cds.Mcerasi_9342_c0_seq1|m.5365	cds.Rpadi_22740_c0_seq1|m.35076	ACYPI071320-PA	cds.Rpadi_1353_c0_seq1|m.792	ACYPI084554-PA	Ance-5-PA	Ance-2-PA	cds.Rpadi_21988_c0_seq1|m.34276	Ance-4-PB	Ance-4-PA	ACYPI007796-PA	cds.Soybean_aphid_17960_c0_seq1|m.28020	cds.Soybean_aphid_16996_c0_seq1|m.26941	ACYPI082921-PA	cds.Mp_F_33047_c0_seq3|m.81989	cds.Soybean_aphid_17743_c0_seq1|m.27783	cds.Mcerasi_61637_c0_seq1|m.360872	ACYPI067756-PA	cds.Soybean_aphid_20067_c0_seq1|m.30350	cds.Soybean_aphid_27098_c0_seq1|m.38342
Ddc-PB	Ddc-PC	Ddc-PD	ACYPI009626-PA	cds.Mp_O_25157_c1_seq2|m.34329	cds.Mp_J_33425_c0_seq9|m.111281	cds.Mcerasi_38690_c0_seq1|m.73244	ACYPI000916-PA	Hdc-PC	Hdc-PB	Hdc-PA	amd-PA	Tdc2-PA	cds.Mcerasi_34864_c0_seq1|m.48186	cds.Mp_F_29865_c0_seq5|m.49690	cds.Mp_O_32389_c0_seq6|m.88770	cds.Mp_J_24167_c0_seq2|m.28396	cds.Mp_O_33685_c0_seq1|m.115125	ACYPI52551-PA	cds.Mp_O_39162_c0_seq1|m.340332	cds.Mp_J_7947_c0_seq2|m.4270	amd-PB	cds.Mp_F_27414_c0_seq2|m.35592	Tdc1-PA	cds.Mp_J_19536_c0_seq1|m.19329	cds.Soybean_aphid_13563_c0_seq1|m.23106	cds.Mcerasi_53825_c0_seq1|m.355182	cds.Mp_F_28866_c0_seq9|m.43530	cds.Rpadi_8804_c0_seq1|m.12102	cds.Soybean_aphid_14135_c0_seq1|m.23772	cds.Rpadi_7262_c0_seq1|m.8930	cds.Rpadi_20100_c0_seq1|m.32416	cds.Mcerasi_52337_c0_seq1|m.354095	cds.Mp_F_6003_c0_seq1|m.2519	cds.Mp_O_45416_c0_seq1|m.344509	cds.Mp_J_39103_c0_seq1|m.288811	cds.Mp_J_39189_c0_seq1|m.288883	cds.Mp_F_41860_c0_seq1|m.302370	cds.Mp_F_59718_c0_seq1|m.310497	cds.Mp_J_55261_c0_seq1|m.296152	cds.Mcerasi_61133_c0_seq1|m.360525	cds.Mp_O_68918_c0_seq1|m.355196	cds.Mp_J_62998_c0_seq1|m.298913	cds.Mp_O_58987_c0_seq1|m.350742	cds.Mp_O_67873_c0_seq1|m.354749	cds.Mcerasi_7172_c0_seq1|m.3389	cds.Rpadi_16076_c0_seq1|m.28095	cds.Rpadi_16913_c0_seq1|m.29025	cds.Rpadi_31162_c0_seq1|m.43110	cds.Mp_F_77700_c0_seq1|m.317561
cds.Mcerasi_44410_c1_seq9|m.252308	cds.Mp_O_24496_c0_seq1|m.31328	cds.Mp_F_32741_c0_seq1|m.78339	ACYPI003700-PA	cds.Mp_F_33131_c0_seq7|m.83217	cds.Mp_O_31145_c0_seq8|m.71149	cds.Mp_J_27833_c0_seq8|m.43469	cds.Mp_F_28038_c0_seq1|m.38930	cds.Rpadi_11624_c0_seq1|m.18356	cds.Mp_O_31145_c1_seq3|m.71154	cds.Rpadi_10814_c0_seq1|m.16079	cds.Soybean_aphid_8547_c0_seq1|m.17311	cds.Soybean_aphid_8416_c0_seq1|m.17133	ACYPI008783-PA	cds.Mcerasi_44889_c1_seq5|m.307630	cds.Rpadi_14297_c0_seq1|m.26023	cds.Mp_J_30003_c0_seq7|m.58199	cds.Mp_F_35940_c2_seq3|m.144037	cds.Mp_F_35940_c0_seq8|m.144024	cds.Mcerasi_34912_c0_seq3|m.48332	cds.Mp_O_30497_c0_seq8|m.64927	ACYPI010076-PA	cds.Mcerasi_41674_c0_seq7|m.116012	ACYPI003728-PA	cds.Mcerasi_44889_c0_seq4|m.307615	cds.Mcerasi_28943_c0_seq2|m.29250	cds.Mcerasi_34080_c0_seq4|m.45661	ACYPI24862-PA	cds.Mp_F_30482_c0_seq9|m.54654	cds.Mp_O_32191_c0_seq9|m.85465	cds.Mp_O_32191_c1_seq6|m.85479	cds.Mp_J_30533_c0_seq8|m.63418	cds.Mp_F_17675_c0_seq2|m.13313	cds.Mp_J_27956_c0_seq7|m.44339	cds.Mp_O_42029_c0_seq1|m.342607	ACYPI086056-PA	ACYPI25078-PA	cds.Mp_F_28451_c0_seq1|m.41388	cds.Mp_J_28044_c0_seq1|m.44785	cds.Mp_O_15756_c0_seq1|m.13311	cds.Mp_O_49347_c0_seq1|m.346436	cds.Mp_J_48949_c0_seq1|m.293764	cds.Mp_F_6987_c0_seq1|m.3571	cds.Mp_O_29418_c0_seq2|m.55077	cds.Rpadi_13927_c0_seq1|m.25575	cds.Rpadi_10068_c0_seq1|m.14275	cds.Rpadi_10068_c1_seq1|m.14277	cds.Soybean_aphid_11544_c0_seq1|m.20807	cds.Mp_F_50608_c0_seq1|m.306765	cds.Mp_O_66129_c0_seq1|m.353975
msps-PD	msps-PE	msps-PB	msps-PF	msps-PC	ACYPI004646-PA	cds.Mp_O_33498_c0_seq7|m.111124	cds.Mp_J_34543_c0_seq8|m.158535	cds.Mp_O_32928_c0_seq2|m.98163	ACYPI006978-PA	cds.Mp_F_38550_c0_seq8|m.279036	cds.Mcerasi_43927_c0_seq5|m.201347	cds.Mcerasi_43800_c0_seq5|m.193091	cds.Rpadi_11288_c0_seq1|m.17317	cds.Rpadi_5053_c1_seq1|m.6397	cds.Mcerasi_48345_c0_seq1|m.351394	cds.Mp_F_54516_c0_seq1|m.308385	cds.Mp_O_65640_c0_seq1|m.353763	cds.Rpadi_2450_c0_seq1|m.2099	cds.Mcerasi_7128_c0_seq2|m.3357	cds.Mp_J_4153_c0_seq1|m.849	cds.Soybean_aphid_1181_c0_seq1|m.1339	cds.Mp_J_34968_c0_seq6|m.205470	cds.Rpadi_8433_c0_seq1|m.11212	cds.Mcerasi_23118_c0_seq1|m.21067	cds.Mcerasi_50611_c0_seq1|m.352900	cds.Rpadi_5053_c0_seq1|m.6396	cds.Soybean_aphid_25326_c0_seq1|m.36315	cds.Mp_F_51808_c0_seq1|m.307273	cds.Rpadi_23228_c0_seq1|m.35558	cds.Mp_F_69586_c0_seq1|m.314408	cds.Mp_J_60692_c0_seq1|m.298064	cds.Soybean_aphid_31185_c0_seq1|m.43106	cds.Mcerasi_59011_c0_seq1|m.358967	cds.Soybean_aphid_29096_c0_seq1|m.40650	cds.Rpadi_6680_c0_seq1|m.8197	cds.Mp_F_10969_c0_seq1|m.7426	cds.Soybean_aphid_23807_c0_seq1|m.34572	cds.Mp_F_6549_c0_seq1|m.2953	cds.Mp_O_18720_c0_seq2|m.19227	cds.Soybean_aphid_1181_c0_seq2|m.1340	cds.Soybean_aphid_18811_c0_seq1|m.28917	cds.Mp_F_38276_c0_seq6|m.254630	cds.Soybean_aphid_28604_c0_seq1|m.40052	cds.Mp_J_22613_c1_seq1|m.24585	cds.Soybean_aphid_20348_c0_seq1|m.30673	cds.Mp_O_66604_c0_seq1|m.354186	cds.Mp_J_54585_c0_seq1|m.295915	cds.Mp_O_79521_c0_seq1|m.359843	cds.Mp_O_72850_c0_seq1|m.356915
ACYPI073888-PA	ACYPI063832-PA	ACYPI34299-PA	ACYPI46883-PA	ACYPI003929-PA	ACYPI23139-PA	ACYPI080886-PA	cds.Mcerasi_11765_c0_seq1|m.7435	cds.Mcerasi_18835_c1_seq1|m.14470	ACYPI003161-PA	cds.Mcerasi_56027_c0_seq1|m.356718	ACYPI065345-PA	ACYPI35750-PA	ACYPI34004-PA	cds.Mcerasi_9198_c0_seq1|m.5195	cds.Mp_J_21744_c2_seq1|m.23543	ACYPI43522-PA	cds.Mcerasi_11984_c0_seq1|m.7676	ACYPI084912-PA	cds.Mp_O_5433_c0_seq1|m.3003	ACYPI067454-PA	cds.Mcerasi_16692_c0_seq1|m.12392	ACYPI086714-PA	cds.Mcerasi_18835_c0_seq1|m.14468	cds.Mp_J_21744_c0_seq1|m.23538	cds.Mcerasi_33952_c0_seq3|m.45030	cds.Mp_J_5143_c0_seq1|m.1390	cds.Mp_J_23935_c0_seq1|m.27525	ACYPI33224-PA	cds.Mp_J_55411_c0_seq1|m.296199	cds.Mcerasi_24730_c1_seq1|m.23411	cds.Mcerasi_25331_c0_seq1|m.24094	cds.Mp_O_63980_c0_seq1|m.352976	cds.Mp_F_28065_c0_seq2|m.39031	cds.Mp_F_56305_c0_seq1|m.309138	ACYPI085251-PA	ACYPI087647-PA	cds.Mcerasi_71361_c0_seq1|m.368200	ACYPI087833-PA	cds.Mp_O_79840_c0_seq1|m.359973	cds.Mp_J_52117_c0_seq1|m.294976	ACYPI080172-PA	cds.Mcerasi_66245_c0_seq1|m.364314	cds.Mcerasi_71742_c0_seq1|m.368530	cds.Mp_F_11567_c0_seq1|m.7809	ACYPI086643-PA	cds.Mp_F_51133_c0_seq1|m.306998	cds.Mp_J_12595_c0_seq1|m.9912	cds.Mp_O_76520_c0_seq1|m.358564	cds.Mp_J_323_c0_seq1|m.53
cds.Mp_O_8119_c0_seq1|m.5506	ACYPI32964-PA	ACYPI072383-PA	ACYPI54456-PA	ACYPI46274-PA	ACYPI082229-PA	cds.Mp_O_31886_c0_seq7|m.80601	cds.Mp_F_35903_c0_seq9|m.143302	cds.Mp_J_31623_c1_seq2|m.76367	ACYPI53900-PA	ACYPI071401-PA	ACYPI52509-PA	cds.Mp_J_9835_c0_seq1|m.7567	ACYPI068951-PA	cds.Mp_O_32978_c0_seq6|m.99065	cds.Mp_J_33150_c0_seq2|m.103790	ACYPI45056-PA	ACYPI085221-PA	ACYPI086622-PA	ACYPI063925-PA	ACYPI086116-PA	ACYPI53699-PA	ACYPI086444-PA	cds.Mp_J_16573_c0_seq1|m.12731	cds.Mp_O_54796_c0_seq1|m.348839	ACYPI56834-PA	cds.Mp_J_6061_c0_seq1|m.1980	ACYPI088518-PA	cds.Mp_J_49070_c0_seq1|m.293810	ACYPI086164-PA	cds.Mp_J_60482_c0_seq1|m.297974	ACYPI084947-PA	ACYPI082132-PA	ACYPI45920-PA	ACYPI086675-PA	cds.Mp_O_43167_c0_seq1|m.343391	ACYPI084013-PA	ACYPI089334-PA	ACYPI084128-PA	cds.Mp_F_72010_c0_seq1|m.315354	ACYPI49466-PA	cds.Mp_F_57078_c0_seq1|m.309437	cds.Mp_O_69100_c0_seq1|m.355273	cds.Mp_J_59905_c0_seq1|m.297775	cds.Mp_J_14444_c0_seq1|m.11145	ACYPI30471-PA	cds.Mp_F_59684_c0_seq1|m.310484	cds.Mp_F_9440_c0_seq1|m.6433	cds.Mp_F_69388_c0_seq1|m.314329	cds.Mp_O_450_c0_seq1|m.172
Pxd-PB	Pxd-PA	Pxd-PC	Pxt-PB	CG4009-PC	CG4009-PB	ACYPI006734-PA	cds.Soybean_aphid_4753_c0_seq1|m.6850	cds.Rpadi_3552_c0_seq1|m.4055	cds.Rpadi_12994_c0_seq1|m.24248	cds.Mp_J_32596_c0_seq4|m.92105	cds.Mp_F_36494_c0_seq9|m.162285	cds.Soybean_aphid_6164_c0_seq1|m.10195	ACYPI005463-PA	cds.Mp_F_32234_c0_seq2|m.71648	cds.Mp_O_35572_c1_seq1|m.228298	cds.Mp_F_35162_c0_seq2|m.123367	cds.Mp_J_35138_c0_seq7|m.226388	ACYPI001150-PA	cds.Rpadi_11956_c0_seq2|m.19453	cds.Mp_O_34749_c0_seq9|m.161384	cds.Mp_J_34041_c0_seq9|m.132713	cds.Rpadi_12615_c0_seq1|m.22382	ACYPI005760-PA	cds.Soybean_aphid_15401_c0_seq1|m.25160	cds.Mcerasi_40225_c0_seq1|m.89652	cds.Mp_O_34744_c3_seq1|m.161161	cds.Mp_J_29896_c0_seq1|m.56954	cds.Mp_F_32260_c0_seq1|m.71974	cds.Mcerasi_16427_c0_seq1|m.12126	cds.Mp_J_24087_c0_seq1|m.28162	cds.Mp_O_26296_c0_seq1|m.38498	cds.Rpadi_12573_c0_seq1|m.22057	cds.Soybean_aphid_9748_c0_seq1|m.18727	cds.Mcerasi_42491_c1_seq3|m.135043	cds.Mcerasi_42491_c0_seq1|m.135037	cds.Rpadi_11956_c0_seq1|m.19452	cds.Mp_J_35138_c1_seq9|m.226427	cds.Mp_F_37315_c2_seq5|m.200944	cds.Rpadi_3119_c0_seq1|m.3216	cds.Rpadi_4343_c0_seq1|m.5331	cds.Mp_O_34749_c1_seq4|m.161390	cds.Mp_F_72195_c0_seq1|m.315429	cds.Rpadi_10722_c0_seq1|m.15853	cds.Rpadi_10016_c0_seq1|m.14176	ACYPI086803-PA	cds.Rpadi_6814_c1_seq1|m.8357	cds.Rpadi_10016_c1_seq1|m.14177	cds.Rpadi_6814_c0_seq1|m.8356	cds.Mp_F_14536_c1_seq1|m.9708
CG30069-PA	ACYPI063276-PA	cds.Mcerasi_44937_c1_seq4|m.311664	cds.Mp_O_34396_c0_seq5|m.138679	cds.Mp_J_35426_c1_seq6|m.272605	cds.Mp_F_37712_c0_seq9|m.218954	cds.Mp_F_21289_c0_seq1|m.18483	cds.Mcerasi_44937_c0_seq7|m.311652	cds.Mcerasi_44962_c0_seq1|m.314475	cds.Mp_F_23913_c0_seq1|m.24206	cds.Mp_O_34396_c1_seq2|m.138686	cds.Mp_J_35426_c0_seq8|m.272585	cds.Mcerasi_44962_c3_seq1|m.314522	cds.Mcerasi_35309_c1_seq1|m.49549	cds.Mp_O_35833_c1_seq3|m.263254	cds.Mcerasi_37142_c0_seq2|m.60611	cds.Mcerasi_39805_c0_seq1|m.84759	cds.Mp_F_37712_c1_seq2|m.218957	cds.Mp_J_31970_c0_seq5|m.81699	cds.Rpadi_16666_c0_seq1|m.28748	cds.Rpadi_14675_c0_seq1|m.26494	cds.Rpadi_11301_c0_seq2|m.17347	cds.Rpadi_27420_c0_seq1|m.39700	cds.Mcerasi_42301_c0_seq1|m.129577	cds.Mp_O_35833_c0_seq2|m.263249	cds.Mp_F_33263_c0_seq1|m.85040	cds.Mp_F_33263_c1_seq2|m.85042	cds.Mp_J_32768_c1_seq2|m.95220	cds.Mp_J_32768_c0_seq1|m.95215	cds.Mp_O_4840_c0_seq1|m.2433	cds.Mp_O_55154_c0_seq1|m.349015	cds.Rpadi_770_c0_seq1|m.349	cds.Mp_F_36770_c1_seq7|m.173690	cds.Mp_F_36770_c0_seq6|m.173673	cds.Mp_O_26785_c0_seq1|m.39854	cds.Mp_O_36090_c0_seq8|m.306954	cds.Mp_J_34973_c2_seq8|m.206119	cds.Mcerasi_44962_c2_seq8|m.314503	cds.Mp_O_28663_c0_seq2|m.49795	cds.Soybean_aphid_7237_c0_seq1|m.14279	cds.Mp_J_42161_c0_seq1|m.290745	cds.Mp_O_36090_c1_seq7|m.306976	cds.Soybean_aphid_6548_c0_seq1|m.11381	cds.Mp_J_34973_c0_seq3|m.206106	cds.Mp_F_10098_c0_seq1|m.6836	cds.Mcerasi_44962_c1_seq1|m.314481	cds.Mp_F_21399_c0_seq1|m.18576	cds.Mcerasi_45895_c0_seq1|m.349660	cds.Mcerasi_53967_c0_seq1|m.355303	cds.Mp_F_21399_c1_seq1|m.18578
14-3-3epsilon-PA	14-3-3epsilon-PB	14-3-3epsilon-PD	14-3-3epsilon-PC	cds.Soybean_aphid_7748_c0_seq1|m.16125	cds.Soybean_aphid_6837_c0_seq1|m.12408	cds.Rpadi_3217_c0_seq1|m.3370	cds.Rpadi_10445_c0_seq1|m.15074	cds.Mp_O_17185_c0_seq2|m.15401	cds.Mp_J_19343_c0_seq1|m.18900	cds.Mp_J_13279_c0_seq1|m.10395	cds.Mp_F_34250_c0_seq2|m.103461	cds.Mcerasi_43367_c3_seq1|m.168877	ACYPI002517-PA	cds.Mcerasi_40375_c0_seq7|m.91740	cds.Mcerasi_38516_c0_seq3|m.71527	cds.Soybean_aphid_6068_c0_seq2|m.10007	cds.Soybean_aphid_2662_c0_seq2|m.4021	cds.Soybean_aphid_2662_c0_seq1|m.4019	cds.Rpadi_12611_c0_seq4|m.22364	cds.Rpadi_12611_c0_seq2|m.22362	cds.Rpadi_12611_c0_seq1|m.22361	cds.Rpadi_12378_c0_seq3|m.21211	cds.Rpadi_12378_c0_seq2|m.21210	cds.Rpadi_12378_c0_seq1|m.21209	ACYPI003154-PA	cds.Mp_F_37057_c0_seq8|m.187395	cds.Mcerasi_44980_c1_seq9|m.315898	14-3-3zeta-PI	14-3-3zeta-PA	14-3-3zeta-PG	14-3-3zeta-PH	14-3-3zeta-PB	14-3-3zeta-PL	14-3-3zeta-PK	14-3-3zeta-PJ	14-3-3zeta-PE	14-3-3zeta-PD	14-3-3zeta-PC	14-3-3zeta-PF	cds.Mp_O_34744_c2_seq9|m.161040	cds.Mp_O_34744_c1_seq4|m.161007	cds.Mcerasi_42623_c0_seq9|m.139753	ACYPI004167-PA	cds.Mp_O_21515_c0_seq3|m.25219	cds.Rpadi_12611_c0_seq3|m.22363	cds.Mcerasi_18626_c0_seq2|m.14209	cds.Mp_O_54585_c0_seq1|m.348725	cds.Mp_J_61208_c0_seq1|m.298270	cds.Mp_O_54790_c0_seq1|m.348836
ACYPI53429-PA	cds.Mcerasi_27075_c0_seq1|m.26395	ACYPI083292-PA	ACYPI28391-PA	ACYPI28745-PA	ACYPI084465-PA	ACYPI23472-PA	ACYPI20277-PA	ACYPI082957-PA	ACYPI20486-PA	cds.Mp_O_34637_c0_seq9|m.151573	cds.Mp_O_34301_c0_seq9|m.135100	ACYPI36650-PA	ACYPI21598-PA	cds.Mcerasi_58941_c0_seq1|m.358904	cds.Mcerasi_63862_c0_seq1|m.362557	cds.Mcerasi_43443_c1_seq9|m.174479	ACYPI30860-PA	cds.Mcerasi_28611_c0_seq1|m.28495	ACYPI49932-PA	cds.Mp_F_51826_c0_seq1|m.307276	ACYPI40189-PA	ACYPI22769-PA	ACYPI55702-PA	ACYPI081065-PA	ACYPI54983-PA	cds.Mp_O_53562_c0_seq1|m.348282	cds.Mp_F_21331_c0_seq1|m.18529	cds.Mcerasi_31656_c0_seq1|m.36011	cds.Mp_F_20516_c0_seq1|m.17709	ACYPI28852-PA	ACYPI089314-PA	ACYPI47367-PA	cds.Mcerasi_34970_c0_seq1|m.48530	ACYPI070171-PA	cds.Mcerasi_63476_c0_seq1|m.362305	cds.Mcerasi_34970_c1_seq2|m.48531	cds.Mp_F_5239_c0_seq1|m.1887	ACYPI21316-PA	ACYPI55081-PA	cds.Mcerasi_54363_c0_seq1|m.355588	cds.Mp_O_61702_c0_seq1|m.351929	ACYPI089326-PA	cds.Mp_F_13983_c0_seq1|m.9331	ACYPI069561-PA	cds.Mcerasi_63444_c0_seq1|m.362290	cds.Mcerasi_76838_c0_seq1|m.372943	cds.Mp_J_25927_c0_seq6|m.34851	ACYPI33577-PA	ACYPI31437-PA
CG18609-PA	cds.Mp_J_24666_c0_seq2|m.30086	cds.Mcerasi_42090_c0_seq4|m.124098	cds.Mcerasi_35424_c0_seq3|m.49962	ACYPI22564-PA	cds.Rpadi_15655_c0_seq1|m.27622	cds.Mcerasi_23479_c0_seq1|m.21734	cds.Mp_O_31389_c1_seq5|m.73268	ACYPI007931-PA	cds.Mp_O_32448_c0_seq2|m.89806	cds.Mp_J_33833_c1_seq6|m.125012	cds.Mp_F_7725_c0_seq1|m.4684	cds.Mp_F_26374_c0_seq3|m.31466	cds.Mp_J_20675_c0_seq4|m.22109	cds.Mp_F_32681_c0_seq4|m.77008	ACYPI001792-PA	cds.Mp_O_4895_c0_seq2|m.2480	cds.Mp_O_11544_c0_seq1|m.8983	cds.Mp_J_17202_c0_seq2|m.13785	cds.Mp_F_43762_c0_seq1|m.303609	cds.Mp_J_17526_c0_seq2|m.14389	cds.Mp_O_40483_c0_seq1|m.341463	cds.Mp_O_24175_c0_seq2|m.29909	cds.Mp_F_26672_c0_seq5|m.32635	cds.Mcerasi_21342_c0_seq1|m.17745	cds.Mcerasi_17618_c0_seq1|m.13258	cds.Mp_O_17783_c0_seq2|m.16817	cds.Mp_J_27156_c0_seq1|m.39187	cds.Mp_F_31015_c0_seq1|m.58872	cds.Mcerasi_11123_c0_seq1|m.6907	cds.Rpadi_13818_c0_seq1|m.25432	cds.Rpadi_13779_c0_seq1|m.25379	ACYPI55275-PA	cds.Rpadi_14807_c0_seq1|m.26647	cds.Mcerasi_28438_c0_seq1|m.28234	cds.Mp_F_31300_c0_seq2|m.61670	ACYPI22565-PA	cds.Soybean_aphid_6022_c0_seq1|m.9893	cds.Mp_F_33301_c0_seq1|m.85494	cds.Mp_O_31455_c0_seq6|m.75120	ACYPI29376-PA	cds.Mp_J_20216_c0_seq3|m.20868	cds.Mp_F_10189_c0_seq2|m.6899	cds.Mp_O_29523_c0_seq6|m.55910	cds.Soybean_aphid_22441_c0_seq1|m.33057	cds.Soybean_aphid_16210_c0_seq1|m.26018	cds.Rpadi_30321_c0_seq1|m.42349	cds.Soybean_aphid_26939_c0_seq1|m.38161	cds.Soybean_aphid_4271_c0_seq2|m.6126	cds.Soybean_aphid_4271_c0_seq1|m.6125
CG18493-PA	CG3734-PB	CG3734-PA	CG3739-PB	cds.Mcerasi_36350_c0_seq2|m.55275	cds.Mcerasi_37511_c0_seq3|m.63171	ACYPI008265-PA	cds.Rpadi_11650_c0_seq2|m.18430	ACYPI003972-PA	CG11626-PB	CG9953-PA	ACYPI001912-PA	cds.Mp_J_34247_c0_seq1|m.141843	cds.Mp_F_29574_c0_seq1|m.47427	cds.Mp_O_36019_c0_seq4|m.296605	ACYPI003801-PA	cds.Mp_J_34966_c0_seq3|m.205446	cds.Mp_F_38055_c0_seq8|m.240549	cds.Mp_F_38055_c1_seq4|m.240591	cds.Mp_J_34631_c2_seq8|m.164824	cds.Soybean_aphid_12260_c0_seq1|m.21639	cds.Mp_O_35924_c0_seq7|m.278205	cds.Rpadi_10110_c0_seq1|m.14350	cds.Mp_O_43232_c0_seq1|m.343428	cds.Mp_J_42328_c0_seq1|m.290845	cds.Soybean_aphid_10498_c0_seq1|m.19650	cds.Rpadi_12029_c0_seq2|m.19701	cds.Soybean_aphid_13453_c0_seq1|m.22968	cds.Mp_O_39704_c0_seq1|m.340822	cds.Mp_J_34631_c0_seq1|m.164795	cds.Mp_O_6049_c0_seq1|m.3615	cds.Rpadi_12029_c0_seq1|m.19700	ACYPI21551-PA	cds.Soybean_aphid_9244_c0_seq1|m.18152	cds.Mp_O_18740_c0_seq1|m.19278	cds.Mp_O_22024_c0_seq2|m.25872	cds.Rpadi_23479_c0_seq1|m.35789	cds.Rpadi_11650_c0_seq1|m.18429	cds.Mcerasi_46907_c0_seq1|m.350411	cds.Mp_F_55000_c0_seq1|m.308588	cds.Soybean_aphid_10771_c0_seq1|m.19989	cds.Soybean_aphid_14367_c0_seq1|m.24023	cds.Soybean_aphid_12219_c0_seq1|m.21598	cds.Rpadi_16417_c0_seq1|m.28479	cds.Soybean_aphid_11484_c0_seq1|m.20741	cds.Rpadi_22652_c0_seq1|m.34989	cds.Soybean_aphid_17107_c0_seq1|m.27075	cds.Mp_O_6049_c1_seq1|m.3618	cds.Mp_O_72079_c0_seq1|m.356585	ACYPI43512-PA
ACYPI003616-PA	cds.Mp_J_28723_c0_seq2|m.48956	cds.Mp_J_32519_c0_seq2|m.90357	cds.Mp_F_38631_c1_seq2|m.284802	cds.Mp_F_38336_c0_seq3|m.258907	cds.Mp_O_33334_c2_seq2|m.106674	cds.Mcerasi_44991_c1_seq9|m.317635	cds.Mcerasi_44910_c0_seq1|m.309540	Dhc64C-PC	Dhc64C-PF	Dhc64C-PD	Dhc64C-PA	Dhc64C-PH	Dhc64C-PE	Dhc64C-PI	Dhc64C-PG	cds.Mp_O_27522_c0_seq1|m.42581	cds.Rpadi_12352_c0_seq1|m.21088	cds.Rpadi_12323_c0_seq1|m.20953	cds.Rpadi_9235_c0_seq1|m.12823	cds.Mp_F_54697_c0_seq1|m.308464	cds.Mp_J_22346_c0_seq1|m.24271	cds.Soybean_aphid_4340_c0_seq1|m.6249	cds.Rpadi_2314_c0_seq1|m.1949	cds.Soybean_aphid_24389_c0_seq1|m.35257	cds.Soybean_aphid_12822_c0_seq1|m.22292	cds.Soybean_aphid_10958_c0_seq1|m.20216	cds.Mp_F_57784_c0_seq1|m.309731	cds.Soybean_aphid_19246_c0_seq1|m.29422	cds.Soybean_aphid_1266_c0_seq1|m.1475	cds.Rpadi_2356_c0_seq1|m.2002	cds.Rpadi_9353_c0_seq1|m.13039	cds.Soybean_aphid_28758_c0_seq1|m.40252	cds.Mp_F_54356_c0_seq1|m.308328	cds.Mp_F_12149_c0_seq1|m.8218	cds.Rpadi_27277_c0_seq1|m.39568	cds.Rpadi_31748_c0_seq1|m.43645	cds.Soybean_aphid_28572_c0_seq1|m.40014	cds.Rpadi_22265_c0_seq1|m.34585	cds.Rpadi_26637_c0_seq1|m.38924	cds.Mp_F_69969_c0_seq1|m.314559	cds.Rpadi_28766_c0_seq1|m.40930	cds.Soybean_aphid_31581_c0_seq1|m.43558	cds.Soybean_aphid_28761_c0_seq1|m.40255	cds.Soybean_aphid_89_c0_seq1|m.69	cds.Soybean_aphid_26891_c0_seq1|m.38114	cds.Soybean_aphid_1516_c0_seq1|m.1862	cds.Mp_F_70643_c0_seq1|m.314804	cds.Soybean_aphid_29365_c0_seq1|m.40961	cds.Soybean_aphid_14537_c0_seq1|m.24213
GstS1-PA	GstS1-PC	GstS1-PB	GstS1-PD	cds.Mp_O_34590_c0_seq4|m.148935	cds.Mp_F_37696_c0_seq9|m.218307	cds.Mp_J_34000_c0_seq7|m.131319	cds.Mp_F_36961_c0_seq7|m.180318	cds.Mp_J_34608_c0_seq6|m.163556	ACYPI009519-PA	cds.Mcerasi_44132_c3_seq9|m.217203	cds.Rpadi_12181_c0_seq1|m.20316	cds.Rpadi_10930_c0_seq1|m.16327	cds.Mp_O_34645_c1_seq9|m.152114	cds.Soybean_aphid_4364_c0_seq1|m.6280	cds.Soybean_aphid_2087_c0_seq1|m.2973	cds.Mp_J_33854_c0_seq5|m.125615	cds.Rpadi_12004_c0_seq1|m.19615	cds.Rpadi_11732_c0_seq1|m.18661	cds.Mp_F_35952_c0_seq3|m.144206	cds.Mcerasi_44132_c0_seq9|m.217189	ACYPI000794-PA	cds.Mcerasi_43687_c1_seq7|m.186837	ACYPI002679-PA	cds.Mp_O_34039_c0_seq8|m.124572	ACYPI002127-PA	ACYPI009326-PA	cds.Mcerasi_43973_c1_seq1|m.205279	cds.Mp_F_28288_c0_seq2|m.40545	cds.Mp_F_35952_c1_seq9|m.144219	cds.Mp_F_31796_c1_seq2|m.66817	cds.Mp_O_34590_c1_seq1|m.148937	cds.Mp_F_31796_c0_seq2|m.66811	cds.Soybean_aphid_8997_c0_seq1|m.17888	cds.Mp_O_18338_c0_seq2|m.18224	cds.Mp_J_34000_c2_seq1|m.131323	cds.Rpadi_14482_c0_seq1|m.26255	cds.Rpadi_16143_c0_seq1|m.28164	cds.Mcerasi_43687_c0_seq7|m.186802	cds.Soybean_aphid_9095_c0_seq1|m.17997	cds.Mcerasi_33276_c0_seq1|m.41657	ACYPI083282-PA	cds.Mcerasi_43973_c0_seq9|m.205277	cds.Mp_F_29944_c0_seq5|m.50191	cds.Mp_J_26290_c0_seq4|m.36048	cds.Mp_F_18078_c0_seq1|m.14126	cds.Mp_F_17766_c0_seq2|m.13500	cds.Mp_J_30691_c0_seq1|m.65136	cds.Mp_F_4351_c0_seq1|m.1308	cds.Mp_J_47281_c0_seq1|m.293129
Got2-PA	Got2-PB	cds.Rpadi_8054_c0_seq3|m.10331	cds.Rpadi_8054_c0_seq2|m.10330	cds.Rpadi_8054_c0_seq1|m.10329	cds.Rpadi_3343_c0_seq2|m.3620	cds.Rpadi_3343_c0_seq1|m.3619	cds.Mp_F_37272_c0_seq1|m.198941	ACYPI000044-PA	cds.Mp_O_23847_c0_seq1|m.28498	cds.Mp_J_39471_c0_seq1|m.289077	cds.Mcerasi_20520_c0_seq1|m.16463	cds.Mcerasi_56887_c0_seq1|m.357314	cds.Soybean_aphid_6367_c0_seq2|m.10843	cds.Soybean_aphid_8644_c0_seq1|m.17432	Got1-PA	Got1-PB	cds.Rpadi_12644_c0_seq2|m.22615	cds.Rpadi_12644_c0_seq1|m.22612	cds.Rpadi_10637_c0_seq1|m.15607	cds.Soybean_aphid_6811_c0_seq2|m.12326	cds.Soybean_aphid_6811_c0_seq1|m.12325	cds.Soybean_aphid_2586_c0_seq1|m.3877	cds.Mp_O_27171_c0_seq3|m.41302	cds.Mp_J_30980_c0_seq6|m.68021	cds.Mp_J_20308_c0_seq1|m.21133	cds.Mp_F_33021_c0_seq5|m.81832	cds.Mp_F_29196_c0_seq1|m.45096	ACYPI006213-PA	cds.Mcerasi_39548_c0_seq1|m.81742	cds.Mcerasi_36852_c0_seq3|m.58697	cds.Mcerasi_58572_c0_seq1|m.358611	ACYPI004243-PA	cds.Soybean_aphid_5935_c0_seq1|m.9665	cds.Soybean_aphid_4477_c0_seq2|m.6445	cds.Mp_J_34997_c0_seq9|m.208162	cds.Mcerasi_44250_c1_seq9|m.235342	cds.Rpadi_12575_c0_seq2|m.22063	cds.Rpadi_12575_c0_seq1|m.22062	cds.Rpadi_12136_c0_seq1|m.20145	cds.Mp_O_35848_c0_seq8|m.264801	cds.Mcerasi_44250_c0_seq7|m.235328	ACYPI003009-PA	cds.Mp_O_20171_c0_seq4|m.23192	cds.Mp_F_35984_c0_seq9|m.144798	cds.Soybean_aphid_5935_c0_seq2|m.9666	cds.Soybean_aphid_4477_c0_seq1|m.6444	cds.Mp_J_34703_c0_seq8|m.170527	ACYPI088192-PA	cds.Mcerasi_59854_c0_seq1|m.359590
ACYPI005443-PA	ACYPI062062-PA	ACYPI41285-PA	ACYPI085896-PA	ACYPI23806-PA	ACYPI088420-PA	ACYPI23311-PA	cds.Mcerasi_20657_c0_seq3|m.16700	ACYPI43192-PA	ACYPI089324-PA	ACYPI33063-PA	ACYPI007015-PA	ACYPI47584-PA	ACYPI060060-PA	ACYPI51408-PA	ACYPI080020-PA	ACYPI24448-PA	ACYPI40509-PA	ACYPI52589-PA	ACYPI009359-PA	ACYPI002916-PA	ACYPI51972-PA	ACYPI20451-PA	ACYPI47994-PA	ACYPI45432-PA	ACYPI24214-PA	cds.Mcerasi_6785_c0_seq1|m.3049	ACYPI40559-PA	ACYPI089104-PA	ACYPI53707-PA	ACYPI080154-PA	ACYPI27611-PA	ACYPI086023-PA	ACYPI36966-PA	ACYPI089288-PA	ACYPI32531-PA	ACYPI51976-PA	ACYPI068868-PA	ACYPI082036-PA	ACYPI29939-PA	ACYPI088914-PA	ACYPI36601-PA	ACYPI061441-PA	ACYPI066133-PA	ACYPI42983-PA	ACYPI56016-PA	ACYPI072691-PA	ACYPI54209-PA	ACYPI067012-PA	ACYPI43466-PA
cds.Soybean_aphid_7484_c0_seq1|m.15659	cds.Rpadi_11390_c0_seq1|m.17551	cds.Rpadi_11113_c0_seq8|m.16841	cds.Rpadi_11113_c0_seq5|m.16837	cds.Mp_O_37197_c0_seq1|m.338381	cds.Mp_J_27267_c0_seq1|m.39713	cds.Mp_F_27467_c0_seq1|m.35790	cds.Mcerasi_13929_c0_seq1|m.9593	ACYPI006404-PA	cds.Mp_J_25263_c0_seq5|m.32418	ACYPI006679-PA	cds.Mp_O_39117_c0_seq1|m.340301	cds.Mp_J_38083_c0_seq1|m.287865	cds.Mp_F_18013_c0_seq1|m.14008	cds.Mcerasi_23679_c0_seq1|m.22092	ACYPI004567-PA	cds.Mcerasi_44715_c1_seq6|m.286078	cds.Mp_O_35515_c0_seq3|m.223535	cds.Mp_J_27628_c0_seq5|m.42061	cds.Mp_J_32105_c0_seq4|m.83821	cds.Soybean_aphid_2717_c0_seq1|m.4130	cds.Rpadi_18793_c0_seq1|m.31053	cds.Rpadi_12461_c0_seq3|m.21594	cds.Mp_F_36019_c0_seq6|m.146114	cds.Soybean_aphid_4770_c0_seq1|m.6894	cds.Mp_J_32285_c0_seq3|m.86150	cds.Mcerasi_13968_c0_seq1|m.9619	cds.Soybean_aphid_4770_c0_seq2|m.6898	cds.Soybean_aphid_4770_c0_seq3|m.6899	cds.Soybean_aphid_4770_c0_seq4|m.6901	cds.Mp_O_25042_c0_seq1|m.33802	cds.Rpadi_21928_c0_seq1|m.34218	cds.Mp_F_38323_c0_seq9|m.258468	cds.Mp_F_37555_c0_seq8|m.209853	cds.Rpadi_11390_c0_seq2|m.17553	cds.Rpadi_11113_c0_seq4|m.16836	cds.Rpadi_11113_c0_seq2|m.16834	cds.Rpadi_11113_c0_seq7|m.16840	cds.Rpadi_11113_c0_seq3|m.16835	cds.Rpadi_15404_c0_seq1|m.27352	cds.Rpadi_7176_c0_seq1|m.8814	cds.Rpadi_17970_c0_seq1|m.30200	cds.Soybean_aphid_17922_c0_seq1|m.27992	cds.Rpadi_26864_c0_seq1|m.39149	cds.Rpadi_1157_c0_seq1|m.559	cds.Rpadi_23664_c0_seq1|m.35985	cds.Rpadi_31594_c0_seq1|m.43504	cds.Rpadi_28772_c0_seq1|m.40934	cds.Rpadi_12461_c0_seq1|m.21591	cds.Soybean_aphid_3171_c0_seq1|m.4746
Pde9-PB	Pde9-PF	Pde9-PE	dnc-PA	dnc-PR	dnc-PQ	dnc-PJ	dnc-PI	dnc-PD	dnc-PS	dnc-PB	dnc-PU	dnc-PT	dnc-PC	dnc-PG	dnc-PN	dnc-PP	dnc-PE	dnc-PF	dnc-PL	ACYPI007779-PA	cds.Mp_F_36582_c0_seq9|m.164995	cds.Mp_O_36148_c2_seq3|m.314962	cds.Mp_J_30615_c0_seq5|m.64363	cds.Mcerasi_41238_c0_seq7|m.106424	cds.Mp_O_31955_c0_seq5|m.81492	cds.Mp_F_37948_c3_seq5|m.235589	cds.Mcerasi_41929_c0_seq6|m.120741	cds.Rpadi_9217_c0_seq1|m.12786	cds.Soybean_aphid_14525_c0_seq1|m.24197	cds.Rpadi_20910_c0_seq1|m.33223	cds.Soybean_aphid_17217_c0_seq1|m.27188	cds.Rpadi_17595_c0_seq1|m.29788	cds.Soybean_aphid_12002_c0_seq1|m.21316	cds.Rpadi_25455_c0_seq1|m.37755	cds.Rpadi_26477_c0_seq1|m.38771	cds.Rpadi_19784_c0_seq1|m.32068	cds.Mp_J_31880_c0_seq9|m.80022	cds.Mcerasi_26098_c0_seq1|m.25093	cds.Mcerasi_59120_c0_seq1|m.359035	cds.Mp_J_42966_c0_seq1|m.291188	cds.Mp_F_46737_c0_seq1|m.305106	cds.Mp_J_40351_c0_seq1|m.289631	cds.Mp_O_22326_c0_seq1|m.26368	ACYPI52263-PA	cds.Soybean_aphid_21331_c0_seq1|m.31786	cds.Soybean_aphid_24388_c0_seq1|m.35255	cds.Mcerasi_72463_c0_seq1|m.369154	cds.Mp_J_58919_c0_seq1|m.297411	cds.Mp_F_37948_c0_seq1|m.235531
wdb-PB	wdb-PF	wdb-PE	wdb-PC	wdb-PA	wdb-PD	cds.Soybean_aphid_8339_c0_seq1|m.17047	cds.Mp_J_25158_c0_seq4|m.31973	cds.Mp_F_35408_c0_seq2|m.129451	cds.Mcerasi_44465_c0_seq9|m.258950	ACYPI000666-PA	cds.Rpadi_2697_c0_seq1|m.2490	cds.Rpadi_14328_c0_seq1|m.26065	PP2A-B'-PC	PP2A-B'-PP	PP2A-B'-PO	PP2A-B'-PK	PP2A-B'-PN	PP2A-B'-PM	PP2A-B'-PL	PP2A-B'-PD	PP2A-B'-PE	PP2A-B'-PJ	PP2A-B'-PQ	PP2A-B'-PA	PP2A-B'-PB	cds.Mp_O_29991_c0_seq1|m.59272	cds.Mp_J_33812_c0_seq7|m.124252	cds.Mp_F_37262_c0_seq9|m.198770	cds.Rpadi_3149_c0_seq1|m.3258	cds.Rpadi_8748_c0_seq1|m.11986	cds.Mcerasi_43495_c1_seq2|m.177524	cds.Mp_J_33087_c0_seq6|m.102728	cds.Mp_F_37140_c1_seq8|m.194075	cds.Mcerasi_41182_c0_seq7|m.105575	PP2A-B'-PI	cds.Mp_O_34671_c0_seq9|m.153516	ACYPI084112-PA	cds.Soybean_aphid_4418_c0_seq2|m.6358	cds.Mp_O_35542_c0_seq8|m.225956	cds.Soybean_aphid_23828_c0_seq1|m.34594	CG32568-PC	CG32568-PB	cds.Soybean_aphid_12356_c0_seq1|m.21751	cds.Soybean_aphid_25000_c0_seq1|m.35945	cds.Mcerasi_28906_c1_seq1|m.29175	cds.Soybean_aphid_12865_c0_seq1|m.22338	cds.Soybean_aphid_13707_c0_seq1|m.23274	cds.Soybean_aphid_16037_c0_seq1|m.25838	ACYPI000769-PA
CG6888-PA	Jafrac1-PE	Jafrac1-PD	Jafrac1-PC	Jafrac1-PA	Jafrac1-PB	cds.Soybean_aphid_1974_c0_seq1|m.2740	cds.Soybean_aphid_2011_c0_seq1|m.2812	cds.Mp_F_34924_c0_seq3|m.117273	cds.Mp_O_22893_c0_seq1|m.27203	cds.Mp_F_35279_c0_seq1|m.126791	cds.Mcerasi_40390_c0_seq2|m.92034	cds.Mcerasi_38822_c0_seq1|m.74346	cds.Rpadi_3224_c0_seq1|m.3383	cds.Mp_O_17627_c0_seq2|m.16375	cds.Mcerasi_33271_c0_seq2|m.41630	cds.Mcerasi_20848_c0_seq1|m.16941	cds.Mp_J_8082_c0_seq1|m.4528	cds.Rpadi_3391_c0_seq1|m.3709	ACYPI002506-PA	cds.Mp_O_17670_c0_seq1|m.16483	cds.Mp_J_34826_c1_seq2|m.190818	cds.Mp_F_23176_c0_seq1|m.21925	cds.Rpadi_9974_c0_seq1|m.14114	cds.Rpadi_9640_c0_seq1|m.13518	cds.Soybean_aphid_1393_c0_seq1|m.1686	cds.Mp_O_12104_c0_seq2|m.9603	ACYPI003960-PA	Jafrac2-PC	Jafrac2-PB	Jafrac2-PA	ACYPI003947-PA	cds.Rpadi_8500_c0_seq1|m.11350	cds.Rpadi_7905_c0_seq1|m.9956	cds.Mp_O_26530_c0_seq4|m.39089	cds.Mp_O_14288_c0_seq1|m.11691	cds.Mp_J_35015_c0_seq3|m.210236	cds.Mp_F_38001_c2_seq8|m.237472	cds.Mcerasi_31773_c0_seq3|m.36318	cds.Mcerasi_38044_c0_seq1|m.67620	cds.Soybean_aphid_10015_c0_seq1|m.19058	Prx3-PA	cds.Soybean_aphid_9253_c0_seq1|m.18159	cds.Soybean_aphid_6298_c0_seq2|m.10609	cds.Soybean_aphid_6298_c0_seq3|m.10610	cds.Mp_O_59822_c0_seq1|m.351109	cds.Mp_F_56654_c0_seq1|m.309262	cds.Soybean_aphid_2591_c0_seq1|m.3883	ACYPI069603-PA	cds.Mp_F_5112_c0_seq1|m.1763
lolal-PG	lolal-PF	lolal-PE	lolal-PD	lolal-PC	lolal-PA	lolal-PB	cds.Soybean_aphid_1738_c0_seq1|m.2255	cds.Soybean_aphid_8289_c0_seq1|m.16977	cds.Rpadi_7980_c0_seq1|m.10151	cds.Rpadi_7972_c0_seq1|m.10133	ACYPI004069-PA	cds.Mp_O_14267_c0_seq1|m.11663	cds.Mp_J_39635_c0_seq1|m.289159	cds.Mp_F_31151_c0_seq1|m.60515	cds.Mcerasi_34008_c0_seq2|m.45274	lola-PM	lola-PX	lola-PH	lola-PU	lola-PT	lola-PQ	lola-PK	lola-PL	lola-PA	lola-PF	lola-PB	lola-PC	lola-PY	lola-PZ	lola-PV	lola-PO	lola-PR	lola-PG	lola-PW	lola-PJ	lola-PE	lola-PD	lola-PP	lola-PAA	lola-PI	pre-lola-G-PB	pre-lola-G-PA	BtbVII-PA	BtbVII-PE	BtbVII-PD	BtbVII-PB	BtbVII-PI	BtbVII-PH	BtbVII-PF
CG6733-PA	CG6738-PA	CG17109-PB	CG17109-PA	CG6726-PC	CG6726-PA	CG6726-PB	CG17110-PB	CG17110-PC	CG17110-PA	CG6465-PA	cds.Mp_O_35389_c1_seq72|m.203038	cds.Mp_F_36469_c0_seq9|m.161173	cds.Mp_O_35389_c0_seq91|m.202889	ACYPI009740-PA	cds.Mcerasi_43978_c1_seq8|m.205439	cds.Mcerasi_43978_c0_seq9|m.205360	cds.Rpadi_3624_c0_seq1|m.4194	cds.Rpadi_3609_c0_seq1|m.4166	cds.Soybean_aphid_5201_c0_seq4|m.7956	cds.Soybean_aphid_5201_c0_seq3|m.7954	cds.Mp_J_33796_c0_seq2|m.123079	cds.Soybean_aphid_10073_c0_seq1|m.19129	cds.Mp_O_32286_c0_seq3|m.87174	cds.Mp_F_38355_c0_seq2|m.260566	ACYPI006254-PA	cds.Soybean_aphid_10852_c0_seq1|m.20090	ACYPI003420-PA	cds.Mp_J_31872_c0_seq6|m.79836	cds.Mp_F_36065_c0_seq10|m.147343	cds.Mcerasi_41401_c0_seq8|m.109978	cds.Mp_F_23051_c0_seq3|m.21504	cds.Mp_J_9618_c0_seq1|m.7173	cds.Mp_F_22701_c0_seq3|m.20517	cds.Rpadi_7394_c0_seq1|m.9104	cds.Rpadi_9526_c0_seq1|m.13310	cds.Rpadi_7394_c0_seq2|m.9105	cds.Soybean_aphid_17368_c0_seq1|m.27360	cds.Rpadi_4171_c0_seq1|m.5083	cds.Soybean_aphid_13122_c0_seq1|m.22610	cds.Soybean_aphid_16326_c0_seq1|m.26137	cds.Mp_J_34077_c0_seq8|m.133532	cds.Mp_O_33118_c0_seq9|m.102278	cds.Mp_J_24969_c0_seq2|m.31289	cds.Rpadi_17755_c0_seq1|m.29965	cds.Rpadi_2301_c0_seq1|m.1934	cds.Mp_F_16898_c0_seq2|m.11879	cds.Rpadi_28487_c0_seq1|m.40675	cds.Rpadi_147_c0_seq1|m.32	cds.Soybean_aphid_12502_c0_seq1|m.21929
Cda4-PA	cds.Rpadi_3659_c0_seq1|m.4258	cds.Rpadi_13145_c0_seq1|m.24474	cds.Soybean_aphid_9715_c0_seq1|m.18686	ACYPI002929-PA	cds.Mcerasi_17651_c0_seq2|m.13300	cds.Mp_F_36596_c0_seq1|m.165570	cds.Mp_F_36231_c0_seq1|m.153520	cds.Mp_O_3932_c0_seq1|m.1561	cds.Mp_J_18299_c0_seq2|m.16242	cds.Mp_J_20680_c0_seq3|m.22116	ChLD3-PA	ACYPI001932-PA	cds.Soybean_aphid_1933_c0_seq1|m.2616	cds.Mp_O_19709_c0_seq1|m.21861	cds.Mp_J_18345_c0_seq3|m.16359	cds.Mcerasi_38192_c0_seq1|m.68777	cds.Soybean_aphid_7882_c0_seq1|m.16369	verm-PG	verm-PH	verm-PI	serp-PC	serp-PB	ACYPI088287-PA	cds.Rpadi_13603_c0_seq1|m.25131	cds.Rpadi_11391_c1_seq1|m.17556	ACYPI000227-PA	cds.Soybean_aphid_6299_c0_seq1|m.10611	cds.Mcerasi_43734_c0_seq9|m.188897	cds.Mcerasi_41763_c0_seq8|m.117629	cds.Soybean_aphid_6299_c0_seq3|m.10615	cds.Soybean_aphid_5094_c0_seq1|m.7698	cds.Soybean_aphid_5094_c0_seq2|m.7702	cds.Soybean_aphid_8562_c0_seq1|m.17334	cds.Rpadi_7758_c0_seq1|m.9614	cds.Mp_F_37839_c0_seq1|m.227400	cds.Mp_F_38384_c1_seq9|m.265457	cds.Mp_O_34350_c1_seq9|m.136483	cds.Mp_O_28858_c0_seq3|m.51173	cds.Mp_J_19637_c0_seq2|m.19546	cds.Rpadi_8520_c0_seq1|m.11384	cds.Mcerasi_41257_c0_seq2|m.106639	cds.Rpadi_17822_c0_seq1|m.30031	cds.Rpadi_16375_c0_seq1|m.28428	cds.Rpadi_19899_c0_seq1|m.32191	cds.Mp_J_34283_c1_seq9|m.143583	cds.Rpadi_11391_c0_seq1|m.17554	cds.Mp_J_34283_c0_seq8|m.143525	cds.Mp_O_34312_c0_seq9|m.135344	cds.Mp_F_38384_c0_seq9|m.265383
Ect3-PA	Gal-PA	Gal-PB	cds.Mp_O_31925_c0_seq2|m.80967	cds.Mp_J_28939_c0_seq8|m.50263	cds.Mcerasi_42804_c2_seq9|m.146394	ACYPI009732-PA	ACYPI007650-PA	cds.Mcerasi_42804_c0_seq8|m.146363	ACYPI070380-PA	cds.Mcerasi_20479_c0_seq1|m.16390	cds.Mcerasi_37531_c0_seq1|m.63287	cds.Mp_F_38297_c0_seq8|m.255915	cds.Mp_O_30477_c0_seq2|m.64653	cds.Mp_O_32252_c1_seq9|m.86455	cds.Mp_J_34637_c1_seq7|m.165185	cds.Mp_F_38297_c1_seq7|m.255934	cds.Mcerasi_30913_c0_seq2|m.34223	cds.Mp_F_28754_c0_seq1|m.42876	cds.Mp_F_27750_c0_seq3|m.37320	ACYPI004475-PA	ACYPI001373-PA	cds.Mp_F_36738_c0_seq5|m.170857	ACYPI063033-PA	cds.Mp_J_31254_c0_seq5|m.71166	cds.Mp_F_43023_c0_seq1|m.303089	cds.Mp_O_9577_c0_seq2|m.6964	cds.Mp_O_32252_c0_seq5|m.86410	cds.Mp_J_34637_c0_seq3|m.165172	cds.Mp_J_12034_c0_seq1|m.9463	cds.Mp_F_6661_c0_seq1|m.3077	cds.Mp_J_27558_c0_seq1|m.41687	cds.Mp_J_20059_c0_seq1|m.20496	cds.Mp_O_3590_c0_seq1|m.1266	cds.Soybean_aphid_1242_c0_seq1|m.1427	cds.Mp_O_62095_c0_seq1|m.352099	cds.Mp_J_6296_c0_seq1|m.2115	cds.Mp_J_46656_c0_seq1|m.292869	cds.Mp_J_51123_c0_seq1|m.294568	cds.Soybean_aphid_13584_c0_seq1|m.23144	cds.Soybean_aphid_31769_c0_seq1|m.43773	cds.Rpadi_21538_c0_seq1|m.33845	cds.Mp_J_4159_c0_seq1|m.854	cds.Rpadi_32368_c0_seq1|m.44209	cds.Rpadi_30021_c0_seq1|m.42098	cds.Mp_F_24210_c0_seq2|m.24839	cds.Rpadi_28502_c0_seq1|m.40684	cds.Mp_J_71964_c0_seq1|m.302045	cds.Soybean_aphid_23839_c0_seq1|m.34601	ACYPI060710-PA
CG13185-PD	cds.Mcerasi_44785_c0_seq4|m.297544	ACYPI006924-PA	cds.Mp_F_30879_c0_seq1|m.57845	cds.Mp_J_24554_c0_seq1|m.29694	cds.Mp_O_17279_c0_seq1|m.15591	cds.Rpadi_8605_c0_seq2|m.11610	cds.Rpadi_5324_c0_seq1|m.6675	cds.Mp_O_15421_c0_seq1|m.12970	cds.Rpadi_8605_c0_seq1|m.11607	cds.Mp_J_58718_c0_seq1|m.297331	cds.Mp_O_8924_c0_seq1|m.6251	cds.Mp_J_49075_c0_seq1|m.293814	cds.Mp_O_54340_c0_seq1|m.348636	cds.Mp_O_15911_c1_seq1|m.13443	cds.Mp_J_61418_c0_seq1|m.298337	cds.Mp_O_71358_c0_seq1|m.356250	cds.Mp_F_65609_c0_seq1|m.312874	cds.Mp_F_11516_c0_seq1|m.7768	cds.Mp_O_70481_c0_seq1|m.355856	cds.Mp_J_62358_c0_seq1|m.298653	cds.Soybean_aphid_24419_c0_seq1|m.35293	cds.Mp_F_19821_c0_seq1|m.16956	cds.Mp_F_61564_c0_seq1|m.311281	cds.Mp_F_19821_c2_seq1|m.16958	cds.Mp_F_53993_c0_seq1|m.308192	cds.Mp_O_4667_c0_seq1|m.2280	cds.Mp_J_64557_c0_seq1|m.299416	cds.Rpadi_22063_c0_seq1|m.34359	cds.Soybean_aphid_30623_c0_seq1|m.42446	cds.Mp_F_11516_c1_seq1|m.7770	cds.Mp_F_59648_c0_seq1|m.310474	cds.Rpadi_22775_c0_seq1|m.35108	cds.Mp_J_15366_c1_seq1|m.11764	cds.Mp_O_76928_c0_seq1|m.358744	cds.Rpadi_26625_c0_seq1|m.38912	cds.Mp_F_19821_c1_seq1|m.16957	cds.Mp_O_66861_c0_seq1|m.354274	cds.Rpadi_30182_c0_seq1|m.42242	cds.Mp_O_8924_c1_seq1|m.6253	cds.Mp_F_72307_c0_seq1|m.315471	cds.Mp_O_15911_c0_seq1|m.13441	cds.Rpadi_32335_c0_seq1|m.44177	cds.Mp_O_74345_c0_seq1|m.357556	cds.Mp_J_14064_c0_seq1|m.10913	ACYPI088637-PA	cds.Mp_O_1489_c1_seq1|m.708	cds.Rpadi_24120_c0_seq1|m.36468	cds.Rpadi_5324_c1_seq1|m.6678	cds.Soybean_aphid_28491_c0_seq1|m.39924
cds.Rpadi_10622_c0_seq1|m.15551	cds.Rpadi_7622_c0_seq2|m.9376	cds.Rpadi_7622_c0_seq3|m.9377	cds.Mp_F_34539_c0_seq7|m.109756	cds.Mp_J_30717_c0_seq8|m.65506	cds.Mcerasi_40883_c0_seq9|m.100543	ACYPI063189-PA	cds.Soybean_aphid_9955_c0_seq1|m.18986	Pkn-PE	Pkn-PM	Pkn-PK	Pkn-PR	Pkn-PF	Pkn-PB	Pkn-PL	Pkn-PJ	Pkn-PH	Pkn-PD	Pkn-PO	Pkn-PN	Pkn-PQ	Pkn-PG	Pkn-PP	Pkn-PC	cds.Mcerasi_6213_c1_seq1|m.2598	cds.Soybean_aphid_6581_c0_seq4|m.11495	cds.Soybean_aphid_6581_c0_seq3|m.11491	cds.Soybean_aphid_6581_c0_seq2|m.11487	cds.Mcerasi_8949_c0_seq2|m.4984	cds.Mcerasi_56165_c0_seq1|m.356811	cds.Soybean_aphid_15015_c0_seq1|m.24731	cds.Mp_F_32296_c1_seq2|m.72399	cds.Mp_O_30174_c0_seq9|m.61027	cds.Mcerasi_41475_c0_seq5|m.111454	cds.Mp_J_30599_c0_seq9|m.64073	cds.Rpadi_7622_c0_seq1|m.9375	cds.Rpadi_22198_c0_seq1|m.34504	cds.Soybean_aphid_12246_c0_seq1|m.21624	cds.Soybean_aphid_6581_c0_seq1|m.11486	cds.Soybean_aphid_6581_c0_seq4|m.11494	cds.Mp_O_30403_c0_seq5|m.63781	cds.Rpadi_10622_c0_seq2|m.15552	cds.Soybean_aphid_13168_c0_seq1|m.22662	cds.Rpadi_5902_c0_seq1|m.7307	cds.Soybean_aphid_19802_c0_seq1|m.30042	cds.Soybean_aphid_17998_c0_seq1|m.28063	cds.Soybean_aphid_22692_c0_seq1|m.33331	cds.Rpadi_5902_c1_seq1|m.7309	cds.Soybean_aphid_12033_c0_seq1|m.21357	cds.Mcerasi_64702_c0_seq1|m.363157
antdh-PA	CG40485-PB	CG40486-PC	CG40486-PB	CG10962-PB	CG9360-PA	CG9150-PB	CG3301-PC	CG3301-PB	CG3301-PA	CG40485-PA	CG40486-PA	ACYPI005333-PA	rdhB-PB	rdhB-PA	ACYPI003394-PA	cds.Mp_F_33378_c0_seq7|m.86744	cds.Mp_J_34211_c0_seq3|m.139455	cds.Mcerasi_43635_c0_seq4|m.183759	cds.Mp_F_31601_c0_seq1|m.64463	cds.Mp_J_34487_c0_seq3|m.154782	cds.Soybean_aphid_7864_c0_seq1|m.16338	ACYPI006372-PA	cds.Rpadi_12153_c0_seq2|m.20199	cds.Rpadi_10379_c0_seq1|m.14874	cds.Soybean_aphid_16076_c0_seq1|m.25885	cds.Rpadi_11907_c0_seq1|m.19319	cds.Rpadi_11661_c0_seq1|m.18451	cds.Mp_O_27926_c0_seq3|m.45100	cds.Mp_F_28489_c0_seq8|m.41602	cds.Mp_F_24197_c0_seq7|m.24804	cds.Mcerasi_45234_c0_seq34|m.343320	cds.Mcerasi_44233_c2_seq4|m.232266	cds.Mp_J_31486_c0_seq7|m.74758	cds.Mp_J_29661_c0_seq9|m.54854	cds.Mp_O_20257_c0_seq2|m.23417	cds.Mp_J_36206_c0_seq1|m.286042	cds.Mp_F_39321_c0_seq1|m.300395	ACYPI001992-PA	cds.Soybean_aphid_8654_c0_seq1|m.17446	cds.Rpadi_7552_c0_seq1|m.9269	cds.Soybean_aphid_6185_c0_seq1|m.10242	cds.Mp_O_35015_c0_seq8|m.173711	cds.Soybean_aphid_22432_c0_seq1|m.33044	cds.Rpadi_15702_c0_seq1|m.27677	cds.Rpadi_12153_c0_seq1|m.20198	cds.Mp_O_35015_c1_seq9|m.173732	cds.Mcerasi_43635_c1_seq9|m.183793	cds.Mp_O_27969_c0_seq9|m.45375	cds.Soybean_aphid_8564_c0_seq1|m.17337
rhea-PB	rhea-PF	rhea-PE	rhea-PG	rhea-PH	rhea-PD	rhea-PC	rhea-PI	cds.Mp_F_37512_c0_seq9|m.208871	cds.Mp_O_35959_c0_seq7|m.288336	cds.Mp_J_35074_c0_seq1|m.217889	cds.Mp_J_35074_c1_seq14|m.217938	cds.Mcerasi_41083_c0_seq5|m.103650	cds.Mcerasi_43168_c0_seq6|m.157207	cds.Mp_F_35758_c0_seq3|m.139091	ACYPI003888-PA	cds.Mcerasi_30631_c0_seq1|m.33502	cds.Mp_O_5913_c0_seq1|m.3442	cds.Mp_J_18292_c0_seq1|m.16230	ACYPI000925-PA	cds.Rpadi_9743_c0_seq3|m.13707	cds.Rpadi_9743_c0_seq2|m.13705	cds.Rpadi_8696_c0_seq1|m.11829	cds.Rpadi_8696_c0_seq2|m.11831	cds.Mp_F_35808_c0_seq1|m.140456	cds.Soybean_aphid_19442_c0_seq1|m.29640	cds.Rpadi_20853_c0_seq1|m.33161	cds.Soybean_aphid_23118_c0_seq1|m.33814	cds.Rpadi_32211_c0_seq1|m.44070	cds.Rpadi_5918_c1_seq1|m.7332	cds.Soybean_aphid_30756_c0_seq1|m.42594	cds.Soybean_aphid_29688_c0_seq1|m.41340	cds.Rpadi_7001_c0_seq1|m.8596	cds.Soybean_aphid_3792_c0_seq2|m.5461	cds.Soybean_aphid_29449_c0_seq1|m.41066	cds.Rpadi_25436_c0_seq1|m.37735	cds.Soybean_aphid_20740_c0_seq1|m.31116	cds.Soybean_aphid_22997_c0_seq1|m.33676	cds.Soybean_aphid_31219_c0_seq1|m.43146	cds.Rpadi_29461_c0_seq1|m.41578	cds.Rpadi_22401_c0_seq1|m.34730	cds.Rpadi_31768_c0_seq1|m.43661	cds.Rpadi_5918_c0_seq1|m.7331	cds.Rpadi_19454_c0_seq1|m.31739	cds.Mp_O_35959_c3_seq8|m.288517	cds.Soybean_aphid_13610_c0_seq1|m.23173	cds.Soybean_aphid_31250_c0_seq1|m.43179	cds.Rpadi_27039_c0_seq1|m.39315	cds.Soybean_aphid_31627_c0_seq1|m.43611	cds.Rpadi_7001_c1_seq1|m.8597
cds.Mcerasi_10206_c0_seq1|m.6152	ACYPI061037-PA	ACYPI088366-PA	ACYPI084595-PA	ACYPI061230-PA	ACYPI070070-PA	ACYPI073472-PA	ACYPI066458-PA	ACYPI063090-PA	ACYPI080027-PA	ACYPI086984-PA	ACYPI086781-PA	ACYPI081623-PA	ACYPI089238-PA	ACYPI082951-PA	ACYPI064423-PA	cds.Mp_O_20106_c0_seq1|m.22989	ACYPI086319-PA	ACYPI084948-PA	ACYPI073485-PA	cds.Mp_O_29082_c0_seq5|m.52554	ACYPI063788-PA	cds.Mp_J_9066_c0_seq2|m.6301	cds.Mp_F_49697_c0_seq1|m.306391	ACYPI067032-PA	ACYPI069168-PA	ACYPI089387-PA	ACYPI065622-PA	ACYPI063926-PA	cds.Mp_F_21921_c0_seq1|m.19165	ACYPI082657-PA	ACYPI089331-PA	ACYPI082587-PA	ACYPI060483-PA	ACYPI072613-PA	ACYPI087868-PA	ACYPI060289-PA	ACYPI066641-PA	ACYPI086054-PA	cds.Mp_F_29446_c0_seq6|m.46669	ACYPI061201-PA	ACYPI081914-PA	ACYPI071576-PA	cds.Mp_O_15984_c0_seq1|m.13553	ACYPI089134-PA	ACYPI086925-PA	ACYPI082815-PA	ACYPI073518-PA	ACYPI086875-PA	ACYPI089057-PA
ACYPI062075-PA	ACYPI41260-PA	ACYPI083961-PA	ACYPI56893-PA	ACYPI086506-PA	ACYPI066431-PA	ACYPI45470-PA	cds.Mcerasi_43364_c3_seq3|m.168840	ACYPI088784-PA	ACYPI066588-PA	cds.Mcerasi_35014_c0_seq1|m.48674	ACYPI085837-PA	cds.Mp_J_10510_c0_seq1|m.8087	ACYPI080428-PA	ACYPI060174-PA	ACYPI084375-PA	ACYPI067906-PA	ACYPI061866-PA	ACYPI065586-PA	cds.Mcerasi_43364_c0_seq1|m.168833	cds.Mcerasi_43364_c1_seq1|m.168834	cds.Mp_F_27402_c0_seq1|m.35569	cds.Mcerasi_43364_c2_seq1|m.168835	ACYPI088607-PA	cds.Mcerasi_43364_c4_seq2|m.168842	ACYPI081870-PA	ACYPI23764-PA	ACYPI063046-PA	ACYPI22937-PA	ACYPI23130-PA	cds.Mp_F_18088_c0_seq1|m.14164	ACYPI41528-PA	ACYPI37884-PA	ACYPI52975-PA	cds.Mp_O_77976_c0_seq1|m.359161	ACYPI40565-PA	ACYPI086765-PA	ACYPI084300-PA	ACYPI071809-PA	cds.Mp_J_23272_c1_seq1|m.25555	ACYPI063611-PA	ACYPI32926-PA	ACYPI067033-PA	ACYPI085526-PA	ACYPI070799-PA	ACYPI50106-PA	ACYPI068169-PA	ACYPI55824-PA	ACYPI41066-PA	ACYPI35279-PA
cds.Mp_F_37891_c1_seq1|m.230309	cds.Mp_J_33780_c0_seq2|m.122668	cds.Mp_J_32695_c0_seq7|m.93821	cds.Mp_F_37163_c0_seq9|m.195197	cds.Mp_O_32793_c1_seq3|m.95611	cds.Mp_O_32633_c0_seq7|m.92856	ACYPI20262-PA	ACYPI41603-PA	ACYPI56749-PA	cds.Mp_O_15018_c0_seq1|m.12490	cds.Mp_O_19164_c0_seq1|m.20429	ACYPI082301-PA	ACYPI28741-PA	cds.Mp_F_59362_c0_seq1|m.310355	cds.Mp_J_10664_c0_seq1|m.8196	cds.Mp_J_16291_c0_seq1|m.12488	ACYPI084059-PA	cds.Mp_J_56023_c0_seq1|m.296385	cds.Mp_O_67481_c0_seq1|m.354548	ACYPI061095-PA	cds.Mp_J_45853_c0_seq1|m.292578	cds.Mp_F_55463_c0_seq1|m.308776	cds.Mcerasi_27306_c0_seq1|m.26729	ACYPI39145-PA	ACYPI060573-PA	ACYPI080021-PA	ACYPI40480-PA	ACYPI49879-PA	ACYPI086698-PA	ACYPI52730-PA	cds.Mp_J_56752_c0_seq1|m.296650	ACYPI37015-PA	cds.Mp_F_56685_c0_seq1|m.309273	ACYPI56879-PA	cds.Mp_F_67333_c0_seq1|m.313545	cds.Mp_O_73992_c0_seq1|m.357425	cds.Mp_O_22086_c0_seq1|m.25950	cds.Mcerasi_64485_c0_seq1|m.363030	cds.Mp_O_61828_c0_seq1|m.351984	cds.Mcerasi_69830_c0_seq1|m.367039	cds.Mcerasi_73031_c0_seq1|m.369643	cds.Mp_J_53470_c0_seq1|m.295470	cds.Mp_J_55305_c0_seq1|m.296163	cds.Mp_O_62911_c0_seq1|m.352455	cds.Mp_F_15953_c1_seq1|m.10619	cds.Mp_F_69994_c0_seq1|m.314565	cds.Mp_O_22086_c1_seq1|m.25951	ACYPI087202-PA	cds.Mp_J_68081_c0_seq1|m.300714	ACYPI082272-PA
cds.Mcerasi_17630_c0_seq1|m.13275	ACYPI32416-PA	ACYPI062777-PA	ACYPI24273-PA	ACYPI54225-PA	ACYPI43613-PA	ACYPI28169-PA	cds.Mp_F_30157_c0_seq1|m.52021	cds.Mp_F_28312_c0_seq7|m.40685	cds.Mp_O_35444_c0_seq99|m.206264	ACYPI009476-PA	cds.Mp_O_29772_c0_seq4|m.57724	cds.Mp_F_22731_c0_seq5|m.20587	cds.Mp_F_26693_c0_seq9|m.32715	cds.Mp_J_21340_c0_seq3|m.23012	ACYPI30731-PA	ACYPI004264-PA	ACYPI37936-PA	cds.Mp_J_34753_c0_seq99|m.180834	cds.Mp_J_34714_c0_seq99|m.172633	cds.Mcerasi_22836_c0_seq1|m.20553	cds.Mp_F_7641_c0_seq2|m.4554	cds.Mp_J_20970_c0_seq3|m.22497	ACYPI061372-PA	cds.Rpadi_19483_c0_seq1|m.31772	ACYPI45164-PA	cds.Mp_O_30672_c0_seq8|m.66752	ACYPI39950-PA	ACYPI43027-PA	ACYPI31401-PA	ACYPI48675-PA	cds.Mp_F_27646_c0_seq8|m.36778	ACYPI49990-PA	ACYPI089382-PA	ACYPI34917-PA	ACYPI50288-PA	ACYPI36998-PA	cds.Mp_J_23632_c0_seq2|m.26329	cds.Mcerasi_61850_c0_seq1|m.361046	ACYPI082302-PA	ACYPI085541-PA	cds.Mcerasi_66296_c0_seq1|m.364365	cds.Mcerasi_68292_c0_seq1|m.365874	cds.Mcerasi_76868_c0_seq1|m.372979	cds.Mcerasi_8154_c0_seq1|m.4255	cds.Mp_F_33918_c0_seq81|m.97645	ACYPI46479-PA	ACYPI43012-PA	ACYPI087780-PA	ACYPI088627-PA
cds.Mp_J_9685_c0_seq1|m.7318	cds.Mp_F_46242_c0_seq1|m.304894	ACYPI20436-PA	ACYPI061220-PA	ACYPI52978-PA	ACYPI007766-PA	ACYPI21445-PA	cds.Mcerasi_28569_c0_seq1|m.28417	ACYPI005015-PA	ACYPI009970-PA	ACYPI006564-PA	ACYPI066632-PA	ACYPI086618-PA	ACYPI48976-PA	ACYPI008894-PA	ACYPI066102-PA	ACYPI54464-PA	ACYPI084226-PA	ACYPI002104-PA	ACYPI063208-PA	cds.Mcerasi_30839_c0_seq1|m.34035	ACYPI008741-PA	ACYPI065766-PA	ACYPI071817-PA	ACYPI24723-PA	ACYPI003120-PA	ACYPI087710-PA	ACYPI084504-PA	ACYPI010157-PA	ACYPI073081-PA	ACYPI072681-PA	ACYPI000390-PA	ACYPI060355-PA	ACYPI42847-PA	ACYPI089402-PA	ACYPI24671-PA	ACYPI23680-PA	cds.Mp_J_10692_c0_seq1|m.8215	cds.Mp_F_34016_c0_seq3|m.99034	ACYPI065910-PA	ACYPI087221-PA	cds.Mp_F_54072_c0_seq1|m.308227	ACYPI004293-PA	cds.Mp_O_9495_c0_seq1|m.6881	cds.Mp_O_55839_c0_seq1|m.349275	cds.Mp_J_4531_c0_seq1|m.1069	cds.Mp_O_71265_c0_seq1|m.356207	cds.Mp_O_76107_c0_seq1|m.358417	ACYPI085181-PA	ACYPI082718-PA
ACYPI080324-PA	ACYPI52338-PA	ACYPI41809-PA	ACYPI44831-PA	ACYPI34711-PA	cds.Mp_F_26637_c0_seq7|m.32516	ACYPI003933-PA	ACYPI080974-PA	ACYPI34848-PA	ACYPI009931-PA	ACYPI087180-PA	cds.Mp_J_17875_c0_seq1|m.15107	ACYPI56278-PA	ACYPI005856-PA	ACYPI41708-PA	ACYPI32383-PA	ACYPI52384-PA	ACYPI081965-PA	ACYPI44916-PA	cds.Mp_J_7781_c0_seq2|m.3995	cds.Mp_J_30011_c0_seq2|m.58255	ACYPI24668-PA	cds.Mp_O_50835_c0_seq1|m.347108	ACYPI080751-PA	ACYPI086352-PA	cds.Mp_J_29453_c0_seq1|m.53316	cds.Mcerasi_55193_c0_seq1|m.356152	cds.Mcerasi_55806_c0_seq1|m.356554	cds.Mp_F_18838_c1_seq1|m.15418	ACYPI24669-PA	cds.Mp_F_11553_c0_seq1|m.7798	cds.Mp_F_11553_c1_seq1|m.7799	cds.Mp_F_18838_c0_seq1|m.15416	ACYPI086912-PA	cds.Mp_O_76993_c0_seq1|m.358777	cds.Mp_F_18838_c2_seq1|m.15419	cds.Mp_J_32075_c0_seq1|m.83412	cds.Mp_O_58226_c0_seq1|m.350406	cds.Mp_J_62578_c0_seq1|m.298771	ACYPI067268-PA	cds.Mp_F_62508_c0_seq1|m.311641	cds.Mp_O_3242_c0_seq1|m.1067	cds.Mp_F_65005_c0_seq1|m.312640	cds.Mp_F_71282_c0_seq1|m.315082	ACYPI23941-PA	ACYPI34574-PA	cds.Mp_J_68539_c0_seq1|m.300871	cds.Mp_O_14063_c0_seq1|m.11427	cds.Mp_O_69636_c0_seq1|m.355500	ACYPI085802-PA
ACYPI47986-PA	ACYPI23879-PA	cds.Mp_O_36224_c1_seq7|m.326012	cds.Mp_O_36239_c0_seq5|m.328809	ACYPI085074-PA	ACYPI084335-PA	ACYPI087310-PA	ACYPI069223-PA	ACYPI082676-PA	ACYPI063133-PA	ACYPI089308-PA	ACYPI080368-PA	ACYPI062287-PA	ACYPI080906-PA	ACYPI086181-PA	ACYPI086831-PA	ACYPI087940-PA	ACYPI082154-PA	ACYPI071672-PA	ACYPI086807-PA	ACYPI064639-PA	ACYPI087080-PA	ACYPI064795-PA	ACYPI087923-PA	ACYPI060238-PA	ACYPI084034-PA	ACYPI47498-PA	ACYPI34297-PA	ACYPI083194-PA	ACYPI064770-PA	ACYPI44262-PA	ACYPI069895-PA	ACYPI37822-PA	ACYPI088193-PA	ACYPI082572-PA	ACYPI086910-PA	ACYPI085018-PA	ACYPI089280-PA	ACYPI082250-PA	ACYPI083316-PA	ACYPI080463-PA	ACYPI089579-PA	ACYPI087255-PA	ACYPI086606-PA	ACYPI086371-PA	ACYPI084161-PA	ACYPI081899-PA	ACYPI33504-PA	ACYPI42165-PA	ACYPI55979-PA
ACYPI009637-PA	cds.Mcerasi_36573_c0_seq1|m.56733	cds.Rpadi_10839_c0_seq1|m.16146	cds.Rpadi_10801_c0_seq1|m.16055	cds.Mp_J_19203_c0_seq2|m.18564	cds.Mp_F_8934_c0_seq1|m.6015	cds.Soybean_aphid_3762_c0_seq1|m.5418	cds.Mp_F_19521_c0_seq2|m.16638	cds.Mp_O_31393_c0_seq6|m.73297	cds.Mp_J_27513_c0_seq2|m.41370	cds.Mp_F_17086_c0_seq2|m.12206	ACYPI000134-PA	cds.Mp_O_27067_c0_seq2|m.40920	cds.Mp_O_25346_c0_seq1|m.35128	cds.Mp_J_16284_c0_seq2|m.12479	cds.Mp_F_7520_c0_seq1|m.4371	cds.Mp_F_17956_c0_seq1|m.13880	cds.Mcerasi_40561_c0_seq4|m.94413	NaPi-T-PB	NaPi-T-PA	cds.Soybean_aphid_4951_c0_seq1|m.7330	cds.Rpadi_12519_c0_seq1|m.21849	cds.Rpadi_11058_c0_seq1|m.16666	ACYPI005252-PA	cds.Mcerasi_33474_c0_seq1|m.42541	cds.Mcerasi_46317_c0_seq1|m.349953	cds.Soybean_aphid_7187_c0_seq1|m.13955	cds.Rpadi_11161_c0_seq1|m.16979	cds.Mcerasi_30160_c0_seq2|m.32230	cds.Mp_J_26533_c0_seq6|m.36886	cds.Mp_O_17648_c0_seq1|m.16442	cds.Mp_F_33334_c0_seq7|m.85895	cds.Soybean_aphid_7187_c0_seq2|m.13956	cds.Rpadi_11161_c0_seq2|m.16980	cds.Soybean_aphid_5260_c0_seq1|m.8137	cds.Rpadi_17818_c0_seq1|m.30028	cds.Mp_O_30738_c0_seq7|m.67191	cds.Mp_J_29558_c0_seq3|m.53987	cds.Mp_O_27332_c0_seq4|m.41762	cds.Soybean_aphid_7064_c0_seq1|m.13275	cds.Rpadi_16960_c0_seq1|m.29071	ACYPI068841-PA	cds.Soybean_aphid_4104_c0_seq1|m.5864	cds.Rpadi_20709_c0_seq1|m.33021	cds.Rpadi_17272_c0_seq1|m.29417	cds.Soybean_aphid_8608_c0_seq1|m.17385	cds.Soybean_aphid_4861_c0_seq1|m.7110	ACYPI088020-PA	cds.Mp_J_19488_c0_seq2|m.19223
Patj-PC	Patj-PB	Patj-PA	cds.Mp_J_20960_c0_seq3|m.22480	cds.Mcerasi_43698_c0_seq7|m.187646	cds.Mp_F_37171_c0_seq22|m.195371	cds.Mp_F_38028_c0_seq44|m.239746	ACYPI50578-PA	cds.Soybean_aphid_15286_c0_seq1|m.25027	cds.Rpadi_15511_c0_seq1|m.27464	cds.Rpadi_6638_c0_seq1|m.8143	cds.Rpadi_16224_c0_seq1|m.28262	cds.Soybean_aphid_14263_c0_seq1|m.23910	cds.Rpadi_21281_c0_seq1|m.33599	inaD-PA	inaD-PB	cds.Mp_J_33906_c0_seq7|m.127948	cds.Mp_O_35865_c1_seq8|m.268486	cds.Mcerasi_41470_c0_seq8|m.111311	cds.Soybean_aphid_1249_c0_seq2|m.1446	cds.Rpadi_25926_c0_seq1|m.38201	cds.Rpadi_5626_c0_seq1|m.6991	cds.Rpadi_5626_c0_seq2|m.6992	cds.Rpadi_21414_c0_seq1|m.33724	cds.Rpadi_21929_c0_seq1|m.34221	cds.Mcerasi_43001_c0_seq9|m.152581	cds.Mp_O_35865_c0_seq98|m.267936	cds.Mp_F_37005_c1_seq12|m.182035	cds.Mp_J_32718_c0_seq9|m.94142	cds.Rpadi_23745_c0_seq1|m.36078	cds.Rpadi_16820_c0_seq1|m.28926	cds.Soybean_aphid_13544_c0_seq1|m.23082	cds.Soybean_aphid_3818_c0_seq2|m.5485	cds.Soybean_aphid_10253_c0_seq1|m.19357	cds.Soybean_aphid_9380_c0_seq1|m.18292	cds.Rpadi_24587_c0_seq1|m.36939	cds.Soybean_aphid_29571_c0_seq1|m.41204	cds.Soybean_aphid_3818_c0_seq1|m.5484	cds.Rpadi_6371_c0_seq1|m.7830	cds.Mp_F_37005_c3_seq2|m.182125	cds.Rpadi_27059_c0_seq1|m.39333	cds.Rpadi_24921_c0_seq1|m.37254	cds.Mp_J_32718_c1_seq1|m.94216	cds.Soybean_aphid_1411_c0_seq1|m.1708	cds.Soybean_aphid_1411_c0_seq2|m.1711	cds.Soybean_aphid_1249_c0_seq1|m.1443	cds.Soybean_aphid_10724_c0_seq1|m.19939	cds.Rpadi_27975_c0_seq1|m.40224	cds.Soybean_aphid_26373_c0_seq1|m.37530
Trh-PA	ACYPI000175-PA	cds.Mcerasi_35999_c0_seq1|m.53328	cds.Mp_O_19829_c0_seq1|m.22188	cds.Mp_O_16900_c0_seq2|m.14735	cds.Mp_J_28657_c0_seq3|m.48642	cds.Mp_F_8703_c0_seq1|m.5754	cds.Mp_O_28360_c0_seq2|m.47695	cds.Mp_J_26135_c0_seq4|m.35505	cds.Mcerasi_35081_c0_seq1|m.48830	cds.Mp_F_17052_c0_seq1|m.12148	ACYPI007803-PA	cds.Rpadi_4669_c0_seq1|m.5829	cds.Soybean_aphid_9683_c0_seq1|m.18647	Hn-PB	Hn-PC	Hn-PA	cds.Mp_O_33427_c0_seq9|m.109089	cds.Mp_J_32487_c0_seq8|m.89845	cds.Soybean_aphid_1732_c0_seq1|m.2236	cds.Mcerasi_31014_c0_seq2|m.34496	cds.Rpadi_11507_c0_seq1|m.17917	cds.Rpadi_12203_c0_seq1|m.20400	ACYPI008168-PA	ple-PA	ple-PB	cds.Mp_J_32381_c0_seq5|m.87859	cds.Mp_O_33316_c0_seq8|m.106461	cds.Mp_F_37739_c1_seq8|m.220963	cds.Mp_O_24006_c0_seq2|m.29199	cds.Rpadi_4493_c0_seq1|m.5557	cds.Mp_F_21696_c1_seq1|m.18935	Hn-PD	cds.Mcerasi_29808_c0_seq1|m.31342	cds.Mcerasi_36913_c0_seq4|m.59046	cds.Rpadi_17587_c0_seq1|m.29780	CG8519-PA	CG8519-PB	cds.Mp_O_33578_c0_seq2|m.112835	cds.Mp_O_33293_c0_seq3|m.105994	cds.Mp_J_33667_c0_seq1|m.117719	cds.Mp_F_29254_c0_seq1|m.45329	cds.Mp_J_33162_c0_seq1|m.104004	cds.Mp_F_25826_c0_seq2|m.29308	cds.Mcerasi_6762_c0_seq1|m.3022	cds.Rpadi_7017_c0_seq1|m.8616	cds.Rpadi_22420_c0_seq1|m.34749	cds.Mp_J_27508_c0_seq1|m.41336	ACYPI067077-PA
ACYPI35035-PA	cds.Mcerasi_42138_c0_seq1|m.125451	cds.Mcerasi_24939_c0_seq1|m.23640	ACYPI45853-PA	ACYPI56850-PA	cds.Mcerasi_42174_c0_seq1|m.126318	ACYPI004927-PA	ACYPI56865-PA	ACYPI009629-PA	ACYPI080723-PA	ACYPI082358-PA	ACYPI087992-PA	ACYPI010238-PA	ACYPI56885-PA	ACYPI56824-PA	cds.Mp_F_19820_c1_seq1|m.16952	cds.Mcerasi_58583_c0_seq1|m.358621	ACYPI45989-PA	cds.Mp_J_53078_c0_seq1|m.295346	ACYPI34001-PA	ACYPI082639-PA	ACYPI085663-PA	ACYPI085462-PA	ACYPI060838-PA	cds.Mp_J_13268_c0_seq1|m.10380	cds.Mcerasi_64678_c0_seq1|m.363135	cds.Mp_F_22494_c1_seq1|m.19973	cds.Mcerasi_34353_c0_seq1|m.46425	cds.Mp_O_12807_c0_seq1|m.10210	cds.Mp_J_32858_c0_seq6|m.97456	ACYPI069769-PA	cds.Mp_F_15049_c0_seq1|m.10008	cds.Mcerasi_44679_c2_seq6|m.283035	ACYPI068337-PA	ACYPI51589-PA	ACYPI089083-PA	cds.Mp_J_65716_c0_seq1|m.299865	cds.Mp_F_19820_c0_seq1|m.16950	cds.Mp_F_24986_c0_seq2|m.26456	cds.Mp_J_17973_c3_seq1|m.15421	cds.Mp_J_17973_c2_seq1|m.15420	cds.Mp_J_20885_c1_seq1|m.22384	cds.Mp_F_24986_c1_seq1|m.26457	cds.Mp_O_16580_c0_seq1|m.14203	ACYPI084298-PA	cds.Mp_F_76091_c0_seq1|m.316949	cds.Mp_J_20885_c0_seq1|m.22382	ACYPI082270-PA	ACYPI40880-PA
ACYPI089306-PA	ACYPI40503-PA	ACYPI064079-PA	ACYPI55165-PA	ACYPI062402-PA	ACYPI066848-PA	ACYPI35830-PA	ACYPI22305-PA	ACYPI35728-PA	ACYPI42676-PA	ACYPI46176-PA	ACYPI29927-PA	cds.Mcerasi_41857_c0_seq2|m.119602	ACYPI40504-PA	cds.Mp_O_28496_c0_seq2|m.48746	cds.Mp_J_35146_c0_seq2|m.227311	cds.Mp_F_22801_c0_seq1|m.20889	ACYPI069599-PA	ACYPI085649-PA	ACYPI064394-PA	ACYPI071121-PA	cds.Mcerasi_41857_c1_seq3|m.119605	ACYPI52965-PA	ACYPI34275-PA	ACYPI38760-PA	ACYPI56383-PA	cds.Mcerasi_35193_c0_seq1|m.49168	cds.Mp_O_57121_c0_seq1|m.349856	cds.Mp_F_49957_c0_seq1|m.306513	cds.Mp_J_4309_c1_seq1|m.928	ACYPI48429-PA	ACYPI29993-PA	cds.Mp_J_4309_c0_seq1|m.926	ACYPI43235-PA	ACYPI080019-PA	ACYPI060275-PA	ACYPI44250-PA	cds.Mp_F_62523_c0_seq1|m.311651	ACYPI26603-PA	ACYPI084933-PA	ACYPI067977-PA	ACYPI082571-PA	ACYPI086112-PA	ACYPI007608-PA	ACYPI083241-PA	ACYPI089325-PA	ACYPI082936-PA	ACYPI081071-PA	ACYPI54297-PA
ACYPI47039-PA	ACYPI53213-PA	ACYPI005697-PA	ACYPI081857-PA	ACYPI009188-PA	ACYPI48849-PA	cds.Mcerasi_42311_c1_seq2|m.129909	ACYPI071149-PA	cds.Mp_J_21560_c0_seq1|m.23272	ACYPI29393-PA	cds.Mcerasi_50233_c0_seq1|m.352683	cds.Mcerasi_20599_c0_seq2|m.16597	ACYPI32071-PA	ACYPI40131-PA	ACYPI45207-PA	ACYPI25848-PA	ACYPI54394-PA	ACYPI006431-PA	ACYPI28809-PA	cds.Mp_J_45636_c0_seq1|m.292486	ACYPI46611-PA	ACYPI37547-PA	ACYPI063794-PA	ACYPI31405-PA	cds.Mcerasi_54971_c0_seq1|m.355989	ACYPI087995-PA	ACYPI29798-PA	cds.Mcerasi_29506_c0_seq1|m.30637	cds.Mcerasi_52038_c0_seq1|m.353893	cds.Mcerasi_29506_c1_seq1|m.30639	cds.Mcerasi_44957_c0_seq7|m.314123	ACYPI32627-PA	ACYPI47173-PA	ACYPI29136-PA	ACYPI080676-PA	cds.Mcerasi_29506_c2_seq1|m.30641	cds.Mp_F_23697_c0_seq1|m.23562	cds.Mp_O_30136_c0_seq1|m.60684	cds.Mp_O_23298_c0_seq1|m.27759	cds.Mp_J_52761_c0_seq1|m.295235	ACYPI082096-PA	ACYPI086062-PA	ACYPI087122-PA	ACYPI081540-PA	ACYPI007991-PA	ACYPI071597-PA	ACYPI068122-PA	ACYPI52943-PA	ACYPI083013-PA
ACYPI55942-PA	cds.Mcerasi_31573_c0_seq1|m.35834	ACYPI45692-PA	cds.Mcerasi_39632_c0_seq1|m.82654	ACYPI25056-PA	ACYPI072036-PA	ACYPI46492-PA	cds.Mcerasi_57185_c0_seq1|m.357527	cds.Mp_F_6642_c0_seq2|m.3051	cds.Mcerasi_6038_c0_seq2|m.2446	cds.Mp_J_39355_c0_seq1|m.288984	cds.Mp_O_55796_c0_seq1|m.349261	ACYPI061304-PA	ACYPI088761-PA	cds.Mp_F_7029_c0_seq1|m.3615	cds.Mcerasi_70680_c0_seq1|m.367647	ACYPI28979-PA	ACYPI43993-PA	ACYPI54619-PA	ACYPI51208-PA	ACYPI30421-PA	ACYPI46121-PA	ACYPI46947-PA	ACYPI39853-PA	ACYPI51188-PA	ACYPI54008-PA	ACYPI071502-PA	ACYPI20398-PA	ACYPI50919-PA	ACYPI38231-PA	cds.Mcerasi_8440_c0_seq1|m.4486	ACYPI43319-PA	ACYPI064977-PA	ACYPI56318-PA	cds.Mp_F_16648_c0_seq1|m.11350	cds.Mp_F_16648_c1_seq1|m.11353	ACYPI20061-PA	cds.Mp_O_61806_c0_seq1|m.351971	ACYPI20785-PA	cds.Mp_O_62359_c0_seq1|m.352215	ACYPI068955-PA	cds.Mp_O_67383_c0_seq1|m.354513	cds.Mp_F_69309_c0_seq1|m.314304	ACYPI065309-PA	cds.Mp_J_66321_c0_seq1|m.300074	ACYPI066199-PA	cds.Mp_O_72053_c0_seq1|m.356574	ACYPI25057-PA	ACYPI49000-PA
cds.Rpadi_14475_c0_seq1|m.26248	ACYPI000791-PA	ACYPI000004-PA	vas-PA	vas-PC	cds.Rpadi_3080_c0_seq1|m.3166	cds.Mp_O_16107_c0_seq1|m.13680	cds.Mp_J_21278_c0_seq2|m.22943	cds.Mp_F_6712_c0_seq2|m.3136	cds.Mp_F_19020_c0_seq2|m.15736	cds.Mp_J_17443_c0_seq1|m.14244	cds.Mp_F_34716_c0_seq2|m.113518	cds.Mp_J_19196_c0_seq2|m.18551	cds.Mp_O_43172_c0_seq1|m.343397	cds.Mp_F_30517_c0_seq1|m.54875	cds.Mcerasi_40312_c0_seq4|m.91028	cds.Mp_O_30819_c0_seq3|m.67969	cds.Mp_O_34305_c0_seq2|m.135236	cds.Mp_J_28540_c0_seq2|m.47935	ACYPI006704-PA	cds.Mcerasi_31958_c1_seq2|m.36742	cds.Mcerasi_30215_c0_seq2|m.32349	cds.Mp_F_37226_c1_seq99|m.197489	ACYPI008574-PA	cds.Mp_J_33278_c0_seq9|m.107203	cds.Mcerasi_36569_c0_seq1|m.56690	cds.Mp_O_33112_c0_seq9|m.101937	cds.Mcerasi_40240_c0_seq3|m.89964	cds.Rpadi_1487_c0_seq1|m.959	vas-PB	cds.Rpadi_10225_c0_seq1|m.14563	cds.Soybean_aphid_19855_c0_seq1|m.30108	cds.Rpadi_22632_c0_seq1|m.34961	cds.Rpadi_26433_c0_seq1|m.38730	cds.Rpadi_17519_c0_seq1|m.29705	cds.Rpadi_6910_c0_seq1|m.8488	cds.Rpadi_25575_c0_seq1|m.37883	cds.Mp_O_33184_c0_seq3|m.103707	cds.Rpadi_24155_c0_seq1|m.36502	cds.Rpadi_23528_c0_seq1|m.35843	cds.Soybean_aphid_25032_c0_seq1|m.35979	cds.Soybean_aphid_25186_c0_seq1|m.36165	cds.Soybean_aphid_15594_c0_seq1|m.25372	cds.Soybean_aphid_28609_c0_seq1|m.40057	cds.Rpadi_3080_c0_seq2|m.3169	cds.Rpadi_29727_c0_seq1|m.41826	cds.Rpadi_25078_c0_seq1|m.37402	cds.Rpadi_20036_c0_seq1|m.32348
CG17919-PA	cds.Soybean_aphid_7776_c0_seq1|m.16173	ACYPI001027-PA	cds.Rpadi_8056_c0_seq2|m.10335	cds.Rpadi_5472_c0_seq1|m.6832	cds.Rpadi_8056_c0_seq1|m.10334	cds.Rpadi_5472_c0_seq2|m.6833	ACYPI002878-PA	cds.Mp_J_31897_c1_seq2|m.80317	Mp46	cds.Mp_O_17434_c0_seq3|m.15970	cds.Mcerasi_21860_c0_seq3|m.18725	cds.Mcerasi_40823_c0_seq5|m.99637	cds.Mcerasi_37011_c0_seq2|m.59663	cds.Soybean_aphid_7917_c0_seq1|m.16429	cds.Mp_O_24143_c0_seq1|m.29722	cds.Mp_J_30645_c0_seq3|m.64565	cds.Mp_J_20488_c0_seq1|m.21621	cds.Mp_F_33509_c0_seq2|m.89138	cds.Mp_F_33087_c0_seq3|m.82721	cds.Soybean_aphid_5084_c0_seq1|m.7674	cds.Soybean_aphid_5084_c0_seq2|m.7676	cds.Soybean_aphid_7821_c0_seq1|m.16260	CG10298-PA	CG6180-PA	ACYPI005460-PA	cds.Mp_O_29234_c1_seq6|m.53702	cds.Mp_O_7611_c0_seq1|m.5017	cds.Mp_J_26881_c1_seq1|m.38211	cds.Mp_F_22542_c0_seq1|m.20094	ACYPI003955-PA	cds.Mp_F_25103_c0_seq2|m.26774	Pebp1-PA	CG7054-PA	a5-PA	cds.Mp_F_33950_c0_seq6|m.98270	CG17917-PA	cds.Rpadi_19983_c0_seq1|m.32277	cds.Mcerasi_25544_c0_seq1|m.24358	cds.Rpadi_11906_c0_seq2|m.19318	cds.Mp_O_11388_c0_seq2|m.8801	cds.Rpadi_12114_c0_seq2|m.20072	cds.Rpadi_11906_c0_seq1|m.19316	cds.Rpadi_1940_c0_seq1|m.1536	CG30060-PA	cds.Mcerasi_39496_c0_seq6|m.81160	cds.Mp_F_10243_c0_seq1|m.6936	cds.Rpadi_12114_c0_seq1|m.20069
cds.Mp_F_38320_c0_seq8|m.258367	cds.Mp_J_32777_c0_seq1|m.95599	cds.Mcerasi_44931_c0_seq7|m.310875	cds.Mp_O_35356_c0_seq7|m.197617	cds.Mcerasi_44827_c0_seq7|m.304480	ACYPI005526-PA	cds.Mp_O_33247_c0_seq7|m.104892	Nrg-PG	Nrg-PI	Nrg-PE	Nrg-PB	Nrg-PH	Nrg-PF	Nrg-PD	Nrg-PC	Nrg-PA	ACYPI008184-PA	cds.Mp_F_34614_c0_seq2|m.112287	cds.Mp_J_32777_c1_seq7|m.95632	cds.Mp_F_28536_c0_seq7|m.41824	cds.Mp_J_24113_c0_seq4|m.28225	cds.Soybean_aphid_6194_c0_seq1|m.10274	cds.Soybean_aphid_6194_c0_seq2|m.10278	cds.Mp_F_38320_c1_seq4|m.258378	cds.Rpadi_8711_c0_seq1|m.11875	cds.Rpadi_8711_c0_seq2|m.11878	cds.Rpadi_7654_c0_seq1|m.9431	cds.Rpadi_16251_c0_seq1|m.28290	cds.Rpadi_7654_c0_seq2|m.9434	cds.Rpadi_20667_c0_seq1|m.32966	cds.Soybean_aphid_5733_c0_seq2|m.9209	cds.Soybean_aphid_5382_c0_seq2|m.8386	cds.Rpadi_6637_c1_seq1|m.8142	cds.Rpadi_6637_c0_seq1|m.8141	cds.Soybean_aphid_5382_c0_seq1|m.8384	cds.Rpadi_27853_c0_seq1|m.40110	cds.Mcerasi_23571_c0_seq2|m.21919	cds.Mp_O_62379_c0_seq1|m.352220	cds.Soybean_aphid_18002_c0_seq1|m.28067	cds.Soybean_aphid_6194_c0_seq4|m.10280	cds.Soybean_aphid_3729_c0_seq1|m.5377	cds.Soybean_aphid_5604_c0_seq1|m.8902	cds.Soybean_aphid_17971_c0_seq1|m.28031	cds.Mcerasi_5733_c0_seq1|m.2164	cds.Soybean_aphid_4322_c0_seq1|m.6213	cds.Rpadi_25101_c0_seq1|m.37424	cds.Mcerasi_46635_c0_seq1|m.350195	cds.Mcerasi_51594_c0_seq1|m.353605
cds.Rpadi_4495_c0_seq1|m.5561	cds.Rpadi_19046_c0_seq1|m.31325	cds.Mcerasi_36479_c0_seq1|m.56242	ACYPI006514-PA	cds.Mp_J_34643_c0_seq5|m.165397	cds.Mp_F_38252_c0_seq8|m.253216	dom-PE	dom-PA	dom-PD	dom-PG	cds.Mp_O_16289_c0_seq1|m.13863	cds.Rpadi_3722_c0_seq1|m.4360	cds.Rpadi_3722_c0_seq2|m.4361	cds.Rpadi_12739_c0_seq1|m.23268	cds.Rpadi_12739_c0_seq2|m.23270	cds.Soybean_aphid_14455_c0_seq1|m.24121	cds.Mp_F_33970_c0_seq1|m.98537	cds.Mp_O_18440_c0_seq1|m.18542	cds.Mcerasi_39439_c0_seq5|m.80567	cds.Soybean_aphid_16957_c0_seq1|m.26895	cds.Soybean_aphid_16143_c0_seq1|m.25964	cds.Soybean_aphid_11633_c0_seq1|m.20898	cds.Mp_O_35527_c0_seq4|m.224280	cds.Rpadi_15123_c0_seq1|m.27037	cds.Soybean_aphid_19248_c0_seq1|m.29424	cds.Soybean_aphid_23385_c0_seq1|m.34099	cds.Rpadi_10100_c0_seq1|m.14332	cds.Soybean_aphid_17176_c0_seq1|m.27146	cds.Soybean_aphid_22639_c0_seq1|m.33274	cds.Rpadi_631_c0_seq1|m.287	cds.Mp_F_67757_c0_seq1|m.313722	cds.Rpadi_10100_c1_seq1|m.14333	cds.Soybean_aphid_20137_c0_seq1|m.30442	cds.Mp_F_71468_c0_seq1|m.315159	cds.Rpadi_25652_c0_seq1|m.37955	cds.Soybean_aphid_27544_c0_seq1|m.38845	cds.Soybean_aphid_5878_c0_seq1|m.9567	cds.Rpadi_9821_c0_seq1|m.13840	cds.Rpadi_7730_c0_seq1|m.9570	cds.Rpadi_11183_c0_seq2|m.17036	cds.Rpadi_11183_c0_seq1|m.17035	cds.Rpadi_18855_c0_seq1|m.31126	cds.Rpadi_16093_c0_seq1|m.28114	cds.Soybean_aphid_15662_c0_seq1|m.25448	cds.Rpadi_30651_c0_seq1|m.42633	cds.Soybean_aphid_26284_c0_seq1|m.37423	cds.Soybean_aphid_23228_c0_seq1|m.33935	cds.Soybean_aphid_8653_c0_seq1|m.17445
cds.Mp_F_33544_c0_seq1|m.89959	ACYPI005217-PA	cds.Mp_O_35332_c0_seq4|m.196139	cds.Mp_O_22828_c0_seq3|m.27055	cds.Mp_J_23781_c1_seq1|m.26950	cds.Mp_F_30754_c0_seq4|m.56564	cds.Mp_F_29502_c0_seq4|m.46909	cds.Mcerasi_43832_c0_seq1|m.196144	cds.Mp_J_7530_c0_seq1|m.3692	cds.Mcerasi_6840_c0_seq1|m.3107	ACYPI001695-PA	ACYPI000991-PA	ACYPI008840-PA	cds.Mcerasi_31516_c0_seq1|m.35673	cds.Mp_J_35241_c0_seq66|m.239474	cds.Mp_O_30348_c1_seq2|m.63162	cds.Mp_F_35997_c0_seq1|m.145651	cds.Mp_F_35997_c1_seq6|m.145659	ACYPI006650-PA	cds.Mp_O_30348_c0_seq6|m.63157	cds.Rpadi_1567_c0_seq1|m.1069	ACYPI27405-PA	ACYPI064184-PA	cds.Mcerasi_42997_c0_seq2|m.152465	cds.Mp_O_36050_c0_seq9|m.300268	cds.Mp_O_18886_c0_seq1|m.19706	ACYPI071378-PA	cds.Mcerasi_15959_c0_seq1|m.11648	cds.Mp_O_9474_c0_seq2|m.6863	cds.Mp_J_35241_c1_seq9|m.239514	cds.Rpadi_16028_c0_seq1|m.28043	cds.Rpadi_1396_c0_seq1|m.843	cds.Mp_J_11158_c0_seq1|m.8663	cds.Rpadi_8980_c0_seq1|m.12426	cds.Rpadi_10850_c0_seq1|m.16173	cds.Mcerasi_25007_c1_seq1|m.23689	cds.Rpadi_23407_c0_seq1|m.35731	cds.Mp_F_58028_c0_seq1|m.309823	cds.Rpadi_9486_c0_seq1|m.13255	cds.Rpadi_27457_c0_seq1|m.39733	cds.Rpadi_25082_c0_seq1|m.37407	cds.Rpadi_1496_c0_seq1|m.970	cds.Mp_F_64440_c0_seq1|m.312434	cds.Mcerasi_60445_c0_seq1|m.359998	cds.Mcerasi_67166_c0_seq1|m.364995	cds.Mp_F_4953_c0_seq1|m.1657	cds.Mp_F_2800_c0_seq1|m.489	ACYPI084506-PA
dco-PA	dco-PD	dco-PC	dco-PB	cds.Mp_O_29497_c0_seq2|m.55659	cds.Mcerasi_30136_c0_seq2|m.32145	ACYPI008162-PA	cds.Mp_O_32476_c0_seq2|m.90294	cds.Mcerasi_43114_c0_seq9|m.155525	cds.Rpadi_12428_c0_seq1|m.21426	cds.Rpadi_12428_c0_seq3|m.21432	cds.Rpadi_12428_c0_seq2|m.21429	cds.Rpadi_11486_c0_seq2|m.17841	cds.Rpadi_11486_c0_seq3|m.17844	cds.Rpadi_11486_c0_seq1|m.17838	cds.Mcerasi_34804_c0_seq4|m.48007	cds.Mcerasi_35276_c0_seq1|m.49405	cds.Mp_J_18560_c1_seq1|m.16891	cds.Mp_F_29498_c0_seq3|m.46891	cds.Soybean_aphid_8209_c0_seq1|m.16869	cds.Rpadi_8020_c0_seq1|m.10244	cds.Rpadi_11744_c0_seq1|m.18700	ACYPI007630-PA	cds.Mp_O_5926_c0_seq2|m.3451	cds.Mp_J_20580_c0_seq3|m.21885	cds.Mp_F_35203_c0_seq1|m.123953	CkIalpha-PG	CkIalpha-PF	CkIalpha-PD	CkIalpha-PE	CkIalpha-PA	CkIalpha-PB	cds.Soybean_aphid_9288_c0_seq1|m.18196	CG7094-PA	CG2577-PA	CG12147-PA	cds.Soybean_aphid_1768_c0_seq1|m.2304	CG9962-PA	ACYPI006944-PA	cds.Soybean_aphid_16028_c0_seq1|m.25824	cds.Soybean_aphid_10433_c0_seq1|m.19583	cds.Soybean_aphid_5879_c0_seq1|m.9568	cds.Soybean_aphid_5506_c0_seq3|m.8708	cds.Soybean_aphid_5506_c0_seq1|m.8707	cds.Soybean_aphid_11059_c0_seq1|m.20318	cds.Mp_O_0_c0_seq1|m.2	cds.Mcerasi_41165_c1_seq8|m.105202	ACYPI083748-PA
Pfrx-PH	Pfrx-PB	Pfrx-PG	Pfrx-PN	Pfrx-PM	Pfrx-PL	Pfrx-PK	Pfrx-PJ	Pfrx-PI	Pfrx-PA	Pfrx-PF	Pfrx-PE	Pfrx-PD	cds.Rpadi_12626_c0_seq4|m.22447	cds.Rpadi_12626_c0_seq1|m.22427	cds.Rpadi_12236_c0_seq2|m.20518	cds.Mp_J_33070_c1_seq7|m.102345	cds.Mp_F_31209_c0_seq4|m.60832	cds.Mp_O_34016_c1_seq7|m.123836	cds.Mp_J_34383_c0_seq3|m.149698	cds.Soybean_aphid_6023_c0_seq2|m.9900	cds.Mcerasi_42118_c0_seq4|m.124946	cds.Mp_O_35308_c1_seq8|m.194636	cds.Rpadi_12236_c0_seq3|m.20523	ACYPI003942-PA	cds.Rpadi_12626_c0_seq6|m.22459	cds.Rpadi_12626_c0_seq3|m.22439	cds.Soybean_aphid_6023_c0_seq1|m.9894	cds.Mp_F_33017_c0_seq8|m.81779	cds.Soybean_aphid_6023_c0_seq3|m.9906	cds.Mp_J_18543_c0_seq1|m.16847	cds.Mp_F_38530_c0_seq3|m.277702	cds.Soybean_aphid_7792_c0_seq1|m.16205	cds.Soybean_aphid_7783_c0_seq1|m.16182	cds.Mcerasi_20455_c0_seq3|m.16352	ACYPI001847-PA	cds.Mp_O_34684_c1_seq9|m.155875	cds.Mp_O_30368_c0_seq4|m.63404	cds.Rpadi_12292_c1_seq1|m.20817	cds.Rpadi_12292_c0_seq1|m.20815	cds.Mcerasi_40483_c1_seq3|m.93326	cds.Soybean_aphid_3294_c0_seq2|m.4890	cds.Soybean_aphid_3294_c0_seq1|m.4887	cds.Mcerasi_24537_c0_seq1|m.23214	cds.Rpadi_12292_c0_seq1|m.20816	cds.Mp_F_38576_c0_seq7|m.280407	cds.Mp_J_18573_c0_seq3|m.16924	ACYPI060349-PA
CG33978-PD	CG33978-PF	CG33978-PG	cds.Mp_F_38666_c1_seq1|m.288757	cds.Mp_F_38666_c0_seq1|m.288747	ACYPI005886-PA	cds.Mp_J_19344_c0_seq1|m.18906	cds.Mp_O_29798_c1_seq1|m.57915	cds.Mp_O_24191_c0_seq3|m.29986	cds.Mp_J_27310_c2_seq5|m.39983	cds.Mcerasi_41559_c0_seq1|m.113721	cds.Mcerasi_42788_c0_seq3|m.145774	cds.Rpadi_10049_c0_seq1|m.14241	cds.Rpadi_20014_c0_seq1|m.32322	cds.Mp_F_44330_c0_seq1|m.303930	cds.Mcerasi_11257_c0_seq1|m.7055	cds.Mp_O_14341_c0_seq2|m.11765	cds.Mp_F_70588_c0_seq1|m.314788	cds.Mp_F_52977_c0_seq1|m.307774	cds.Mp_F_75518_c0_seq1|m.316730	cds.Mcerasi_25245_c0_seq1|m.23994	cds.Mp_F_44225_c0_seq1|m.303858	cds.Mp_F_43567_c0_seq1|m.303448	cds.Mcerasi_57801_c0_seq1|m.358033	cds.Mcerasi_25245_c1_seq1|m.23995	cds.Soybean_aphid_12046_c0_seq1|m.21376	cds.Rpadi_16007_c0_seq1|m.28016	cds.Soybean_aphid_19110_c0_seq1|m.29283	cds.Soybean_aphid_19635_c0_seq1|m.29844	cds.Soybean_aphid_20572_c0_seq1|m.30914	cds.Soybean_aphid_15103_c0_seq1|m.24824	cds.Rpadi_29227_c0_seq1|m.41355	cds.Soybean_aphid_27289_c0_seq1|m.38573	cds.Soybean_aphid_12875_c0_seq1|m.22349	cds.Soybean_aphid_20260_c0_seq1|m.30580	cds.Soybean_aphid_29522_c0_seq1|m.41143	cds.Soybean_aphid_24229_c0_seq1|m.35078	cds.Soybean_aphid_25737_c0_seq1|m.36800	cds.Soybean_aphid_26691_c0_seq1|m.37878	cds.Mcerasi_50411_c0_seq1|m.352792	cds.Mp_F_41553_c0_seq1|m.302140	cds.Mcerasi_54267_c0_seq1|m.355527	cds.Mcerasi_62774_c0_seq1|m.361754	cds.Rpadi_21920_c0_seq1|m.34212	cds.Mp_F_51592_c0_seq1|m.307184	cds.Mp_F_68445_c0_seq1|m.313968	cds.Soybean_aphid_29889_c0_seq1|m.41610	cds.Soybean_aphid_28227_c0_seq1|m.39636
cds.Mcerasi_18883_c1_seq1|m.14512	ACYPI068309-PA	ACYPI066195-PA	ACYPI083379-PA	ACYPI084116-PA	cds.Mp_J_45009_c0_seq1|m.292209	cds.Mp_O_29206_c0_seq1|m.53474	ACYPI070031-PA	cds.Mp_O_36323_c1_seq5|m.336494	ACYPI003110-PA	ACYPI21629-PA	ACYPI000154-PA	ACYPI46844-PA	cds.Mp_F_23109_c0_seq1|m.21727	cds.Mp_O_36323_c3_seq4|m.336645	ACYPI064503-PA	cds.Mcerasi_4133_c0_seq1|m.1377	ACYPI29135-PA	ACYPI45192-PA	cds.Mp_F_19118_c0_seq1|m.15913	cds.Mp_J_49167_c0_seq1|m.293849	ACYPI082263-PA	ACYPI065763-PA	ACYPI22501-PA	ACYPI069139-PA	cds.Mcerasi_73968_c0_seq1|m.370424	ACYPI25427-PA	cds.Mp_J_49636_c0_seq1|m.294051	ACYPI20248-PA	ACYPI46064-PA	ACYPI086861-PA	ACYPI060415-PA	ACYPI080107-PA	ACYPI065822-PA	cds.Mp_J_53271_c0_seq1|m.295411	cds.Mp_J_52615_c0_seq1|m.295158	ACYPI51498-PA	ACYPI085035-PA	cds.Mp_O_61653_c0_seq1|m.351910	ACYPI44494-PA	ACYPI060938-PA	ACYPI064961-PA	ACYPI070653-PA	ACYPI086627-PA	ACYPI062877-PA	cds.Mp_F_47169_c0_seq1|m.305313	cds.Mp_J_30569_c1_seq1|m.63733	ACYPI063094-PA
CG42249-PB	CG42249-PD	CG42249-PC	veil-PB	veil-PA	cds.Mp_F_36870_c0_seq8|m.177432	NT5E-2-PA	NT5E-2-PB	cds.Mp_O_35711_c0_seq9|m.243586	cds.Rpadi_12418_c0_seq2|m.21379	CG30103-PA	cds.Mp_O_30999_c0_seq2|m.69837	cds.Mp_J_18860_c0_seq3|m.17600	cds.Mp_J_34990_c2_seq97|m.207805	ACYPI007348-PA	cds.Soybean_aphid_4746_c0_seq1|m.6818	ACYPI001944-PA	cds.Mcerasi_41823_c0_seq8|m.118826	cds.Soybean_aphid_4746_c0_seq2|m.6822	ACYPI001383-PA	cds.Rpadi_12303_c0_seq1|m.20842	cds.Rpadi_12303_c0_seq3|m.20845	cds.Mcerasi_43549_c0_seq5|m.180202	ACYPI005451-PA	cds.Rpadi_12558_c0_seq1|m.22007	cds.Rpadi_12027_c0_seq1|m.19696	cds.Mp_J_30352_c0_seq2|m.61323	cds.Mp_F_26495_c0_seq1|m.31848	ACYPI003837-PA	cds.Mp_O_9805_c0_seq1|m.7173	cds.Mcerasi_43274_c2_seq2|m.163903	cds.Mcerasi_45087_c1_seq11|m.331505	ACYPI010172-PA	cds.Soybean_aphid_8385_c0_seq1|m.17098	ACYPI088736-PA	cds.Mp_F_26562_c0_seq1|m.32186	cds.Mcerasi_43274_c1_seq6|m.163901	cds.Rpadi_12418_c0_seq1|m.21377	cds.Rpadi_6222_c0_seq1|m.7641	cds.Mcerasi_22515_c0_seq2|m.20000	cds.Rpadi_14838_c0_seq1|m.26683	cds.Rpadi_15725_c0_seq1|m.27702	cds.Soybean_aphid_24166_c0_seq1|m.34996	cds.Rpadi_17642_c0_seq1|m.29837	cds.Soybean_aphid_28054_c0_seq1|m.39423	cds.Soybean_aphid_24748_c0_seq1|m.35645	cds.Soybean_aphid_25248_c0_seq1|m.36228
Itp-r83A-PA	Itp-r83A-PC	Itp-r83A-PB	cds.Mcerasi_37571_c0_seq1|m.63602	cds.Mp_J_31730_c0_seq1|m.78151	ACYPI004695-PA	cds.Mp_O_33374_c0_seq1|m.107619	cds.Mp_F_37302_c0_seq5|m.200376	cds.Mp_O_16997_c0_seq2|m.14944	cds.Mp_J_17431_c0_seq2|m.14213	cds.Mp_F_31876_c0_seq9|m.68055	cds.Mcerasi_45189_c0_seq40|m.340298	cds.Mp_O_30588_c0_seq7|m.65958	cds.Mp_F_35125_c0_seq4|m.122214	cds.Rpadi_5296_c0_seq1|m.6645	cds.Rpadi_2911_c0_seq1|m.2873	cds.Mp_F_59645_c0_seq1|m.310471	cds.Soybean_aphid_16661_c0_seq1|m.26545	cds.Soybean_aphid_13877_c0_seq1|m.23468	cds.Rpadi_22937_c0_seq1|m.35272	cds.Rpadi_4283_c0_seq1|m.5252	cds.Mp_J_21043_c0_seq1|m.22568	cds.Soybean_aphid_20280_c0_seq1|m.30602	cds.Mp_F_67575_c0_seq1|m.313658	cds.Soybean_aphid_29940_c0_seq1|m.41661	cds.Soybean_aphid_24781_c0_seq1|m.35688	cds.Soybean_aphid_27684_c0_seq1|m.39027	cds.Mp_F_9134_c0_seq1|m.6233	cds.Soybean_aphid_29569_c0_seq1|m.41200	cds.Soybean_aphid_24011_c0_seq1|m.34808	cds.Soybean_aphid_20871_c0_seq1|m.31277	cds.Soybean_aphid_25784_c0_seq1|m.36857	cds.Soybean_aphid_18870_c0_seq1|m.28996	cds.Soybean_aphid_27695_c0_seq1|m.39037	cds.Soybean_aphid_25389_c0_seq1|m.36391	cds.Soybean_aphid_16567_c0_seq1|m.26432	cds.Soybean_aphid_23438_c0_seq1|m.34152	cds.Soybean_aphid_17360_c0_seq1|m.27351	cds.Soybean_aphid_31911_c0_seq1|m.43926	cds.Soybean_aphid_30021_c0_seq1|m.41749	cds.Soybean_aphid_29176_c0_seq1|m.40732	cds.Rpadi_17611_c0_seq1|m.29805	cds.Soybean_aphid_20805_c0_seq1|m.31197	cds.Soybean_aphid_20515_c0_seq1|m.30847	cds.Soybean_aphid_15277_c0_seq1|m.25020	cds.Mp_F_69329_c0_seq1|m.314313	cds.Mp_F_67152_c0_seq1|m.313472
alphaTub84B-PA	alphaTub84D-PA	cds.Soybean_aphid_1986_c0_seq1|m.2761	cds.Soybean_aphid_1971_c0_seq1|m.2731	cds.Rpadi_8060_c0_seq1|m.10342	cds.Rpadi_10490_c0_seq1|m.15219	ACYPI010073-PA	cds.Mp_O_25173_c0_seq1|m.34386	cds.Mp_J_8744_c0_seq1|m.5687	cds.Mp_F_35321_c0_seq1|m.127453	cds.Mcerasi_44776_c0_seq4|m.297140	cds.Soybean_aphid_5271_c0_seq1|m.8147	ACYPI006761-PA	ACYPI005668-PA	cds.Mcerasi_44695_c0_seq1|m.284160	ACYPI009057-PA	cds.Mp_O_19284_c0_seq1|m.20732	cds.Mp_J_38807_c0_seq1|m.288524	cds.Mp_F_41585_c0_seq1|m.302197	cds.Mcerasi_44695_c1_seq1|m.284166	alphaTub85E-PA	cds.Mp_O_25703_c0_seq2|m.36623	cds.Mp_J_36819_c0_seq1|m.286612	cds.Mp_F_26128_c0_seq1|m.30521	cds.Mp_O_38160_c0_seq1|m.339327	cds.Mcerasi_35878_c0_seq6|m.52674	alphaTub67C-PA	cds.Mcerasi_44776_c1_seq5|m.297159	ACYPI003104-PA	CG7794-PA	cds.Rpadi_18667_c0_seq1|m.30928	cds.Rpadi_26473_c0_seq1|m.38768	cds.Mp_O_62080_c0_seq1|m.352093	cds.Rpadi_21465_c0_seq1|m.33776	cds.Mp_F_36428_c0_seq2|m.159849	cds.Mp_J_60343_c0_seq1|m.297916	cds.Mp_J_66613_c0_seq1|m.300185	cds.Mp_O_75199_c0_seq1|m.357975	cds.Mcerasi_69342_c0_seq1|m.366691	cds.Mp_F_21870_c0_seq1|m.19121	cds.Rpadi_5387_c0_seq1|m.6742	cds.Soybean_aphid_30094_c0_seq1|m.41822	cds.Rpadi_32323_c0_seq1|m.44169	cds.Soybean_aphid_24797_c0_seq1|m.35702	cds.Mcerasi_27154_c0_seq1|m.26486	cds.Mp_O_1456_c0_seq1|m.690
cd-PA	cds.Mp_J_35026_c1_seq9|m.211417	cds.Mp_O_35914_c0_seq5|m.276324	CG10211-PB	CG10211-PA	cds.Mcerasi_43877_c0_seq1|m.198608	cds.Mp_J_35356_c0_seq5|m.259978	cds.Mp_O_36057_c0_seq6|m.300762	ACYPI007389-PA	cds.Mcerasi_44690_c0_seq4|m.283807	cds.Mp_O_36066_c0_seq8|m.301745	cds.Mp_F_38690_c0_seq2|m.290584	ACYPI072774-PA	CG5873-PA	cds.Mp_F_38690_c1_seq2|m.290604	cds.Mp_F_38331_c1_seq1|m.258810	cds.Mp_F_38331_c0_seq1|m.258801	cds.Mcerasi_35754_c0_seq2|m.51945	cds.Mp_O_15200_c0_seq1|m.12688	ACYPI005652-PA	cds.Mp_J_29608_c0_seq2|m.54302	cds.Soybean_aphid_12712_c0_seq1|m.22181	ACYPI066811-PA	cds.Mp_F_38312_c0_seq4|m.256953	cds.Mp_J_35356_c1_seq4|m.260004	cds.Mp_J_29691_c0_seq2|m.55087	cds.Soybean_aphid_12398_c0_seq1|m.21804	cds.Mcerasi_28481_c0_seq1|m.28283	ACYPI082787-PA	cds.Mcerasi_32349_c0_seq1|m.37801	cds.Mcerasi_75685_c0_seq1|m.371884	cds.Soybean_aphid_9809_c0_seq1|m.18800	cds.Soybean_aphid_15172_c0_seq1|m.24907	cds.Rpadi_11264_c2_seq1|m.17251	cds.Mcerasi_74176_c0_seq1|m.370617	cds.Mp_F_69179_c0_seq1|m.314246	cds.Mp_F_62260_c0_seq1|m.311555	cds.Mcerasi_69603_c0_seq1|m.366863	cds.Mcerasi_37009_c0_seq5|m.59638	cds.Mp_F_21184_c0_seq1|m.18369	cds.Mcerasi_37009_c1_seq5|m.59655	cds.Mcerasi_66386_c0_seq1|m.364419	cds.Mcerasi_72041_c0_seq1|m.368789	cds.Mcerasi_68242_c0_seq1|m.365839	cds.Mp_F_21112_c0_seq1|m.18309	cds.Mp_F_78274_c0_seq1|m.317735
His2B:CG33882-PA	His2B:CG33878-PA	His2B:CG33870-PA	His2B:CG33886-PA	His2B:CG33890-PA	His2B:CG33896-PA	His2B:CG33898-PA	His2B:CG33894-PA	His2B:CG33874-PA	His2B:CG33888-PA	His2B:CG17949-PA	His2B:CG33902-PA	His2B:CG33868-PA	His2B:CG33892-PA	His2B:CG33908-PA	His2B:CG33904-PA	His2B:CG33910-PA	His2B:CG33900-PA	His2B:CG33884-PA	His2B:CG33872-PA	His2B:CG33906-PA	His2B:CG33876-PA	His2B:CG33880-PA	cds.Soybean_aphid_7263_c0_seq4|m.14497	ACYPI086730-PA	ACYPI005082-PA	cds.Mp_F_37436_c2_seq4|m.204762	ACYPI088388-PA	ACYPI081095-PA	cds.Mp_O_35979_c0_seq5|m.290876	cds.Soybean_aphid_7263_c0_seq2|m.14492	ACYPI007440-PA	ACYPI086010-PA	cds.Mp_O_35979_c1_seq9|m.290902	cds.Soybean_aphid_7284_c0_seq1|m.14627	cds.Mcerasi_44476_c1_seq2|m.260280	cds.Mcerasi_44476_c0_seq2|m.260272	ACYPI009700-PA	cds.Rpadi_5898_c0_seq1|m.7303	cds.Mp_J_35446_c1_seq6|m.276160	ACYPI002182-PA	cds.Mcerasi_11419_c0_seq1|m.7169	cds.Mcerasi_59432_c0_seq1|m.359264	cds.Soybean_aphid_7263_c0_seq1|m.14490	cds.Soybean_aphid_7263_c0_seq3|m.14496	cds.Rpadi_6360_c0_seq1|m.7817
CG12069-PC	CG12069-PA	cds.Mp_F_34276_c0_seq2|m.104328	cds.Mp_O_27209_c0_seq2|m.41414	cds.Mp_J_23435_c0_seq1|m.25826	cds.Mp_J_19953_c0_seq1|m.20249	ACYPI004508-PA	ACYPI002231-PA	cds.Mcerasi_36649_c0_seq6|m.57246	cds.Mcerasi_21620_c0_seq2|m.18265	Akt1-PE	Akt1-PD	Akt1-PA	Akt1-PB	ACYPI004830-PA	cds.Mp_J_32420_c0_seq7|m.88663	cds.Mp_J_32258_c0_seq3|m.85756	cds.Mcerasi_20577_c0_seq3|m.16568	cds.Mp_O_32999_c1_seq8|m.99327	cds.Mp_F_32189_c1_seq6|m.71315	cds.Mcerasi_35402_c1_seq5|m.49857	Pka-C2-PB	cds.Mcerasi_57952_c0_seq1|m.358132	cds.Mp_J_24996_c0_seq1|m.31370	cds.Rpadi_17540_c0_seq1|m.29727	cds.Rpadi_16149_c0_seq1|m.28169	JIL-1-PC	JIL-1-PA	JIL-1-PB	ACYPI002416-PA	cds.Soybean_aphid_26208_c0_seq1|m.37329	cds.Rpadi_22246_c0_seq1|m.34560	cds.Rpadi_1109_c0_seq1|m.507	cds.Soybean_aphid_27862_c0_seq1|m.39209	cds.Soybean_aphid_16022_c0_seq1|m.25821	cds.Rpadi_23064_c0_seq1|m.35394	cds.Rpadi_9479_c0_seq1|m.13242	cds.Rpadi_21087_c0_seq1|m.33402	cds.Rpadi_31635_c0_seq1|m.43545	cds.Soybean_aphid_24059_c0_seq1|m.34867	cds.Rpadi_17364_c0_seq1|m.29520	cds.Soybean_aphid_14761_c0_seq1|m.24464	cds.Soybean_aphid_13238_c0_seq1|m.22728	cds.Rpadi_23305_c0_seq1|m.35630	cds.Soybean_aphid_14712_c0_seq1|m.24396	cds.Soybean_aphid_22494_c0_seq1|m.33118
cds.Rpadi_12788_c0_seq2|m.23679	cds.Soybean_aphid_7329_c0_seq3|m.15284	cds.Soybean_aphid_7329_c0_seq2|m.15273	cds.Soybean_aphid_7329_c0_seq1|m.15261	cds.Rpadi_12788_c0_seq1|m.23675	cds.Rpadi_12598_c0_seq2|m.22248	ACYPI008178-PA	cds.Soybean_aphid_7329_c0_seq4|m.15296	cds.Soybean_aphid_7329_c0_seq8|m.15315	cds.Rpadi_12598_c0_seq1|m.22244	Mhc-PH	Mhc-PI	Mhc-PT	Mhc-PD	Mhc-PA	Mhc-PN	Mhc-PK	Mhc-PF	Mhc-PE	Mhc-PU	Mhc-PP	Mhc-PB	Mhc-PM	Mhc-PL	Mhc-PS	Mhc-PO	Mhc-PG	Mhc-PQ	Mhc-PC	Mhc-PR	cds.Mp_F_38782_c1_seq8|m.299103	cds.Mp_F_38775_c0_seq9|m.298549	cds.Soybean_aphid_7329_c0_seq7|m.15309	cds.Soybean_aphid_7299_c0_seq2|m.14718	cds.Soybean_aphid_7299_c0_seq3|m.14729	cds.Soybean_aphid_7299_c0_seq1|m.14715	cds.Soybean_aphid_6880_c0_seq1|m.12593	cds.Mp_J_35430_c1_seq99|m.273455	cds.Mp_O_36234_c0_seq98|m.327689	cds.Mcerasi_45231_c0_seq9|m.342982	cds.Mcerasi_45236_c0_seq9|m.343655	cds.Soybean_aphid_7299_c0_seq4|m.14739	cds.Mp_J_35194_c0_seq9|m.233124	cds.Soybean_aphid_7329_c0_seq5|m.15308	cds.Mp_O_36222_c1_seq99|m.325706	cds.Soybean_aphid_22345_c0_seq1|m.32940
cds.Mp_J_19714_c0_seq1|m.19751	cds.Mcerasi_44697_c0_seq9|m.284291	ACYPI004133-PA	kst-PE	kst-PH	kst-PC	kst-PG	kst-PB	kst-PF	kst-PA	cds.Mp_F_32602_c0_seq1|m.76123	cds.Soybean_aphid_7219_c0_seq3|m.14068	cds.Mp_J_35164_c0_seq4|m.229735	cds.Mp_O_34424_c0_seq4|m.139613	cds.Rpadi_9180_c0_seq1|m.12726	cds.Soybean_aphid_6523_c0_seq3|m.11317	cds.Soybean_aphid_6523_c0_seq1|m.11305	cds.Rpadi_12420_c0_seq1|m.21385	cds.Rpadi_21857_c0_seq1|m.34158	cds.Mp_O_24333_c0_seq1|m.30556	cds.Mp_J_35222_c0_seq5|m.237700	cds.Soybean_aphid_22143_c0_seq1|m.32705	cds.Soybean_aphid_20019_c0_seq1|m.30304	cds.Soybean_aphid_20122_c0_seq1|m.30422	cds.Soybean_aphid_24602_c0_seq1|m.35496	cds.Soybean_aphid_21143_c0_seq1|m.31563	cds.Rpadi_16567_c0_seq1|m.28643	cds.Soybean_aphid_26092_c0_seq1|m.37198	cds.Soybean_aphid_29913_c0_seq1|m.41637	cds.Soybean_aphid_29459_c0_seq1|m.41079	cds.Soybean_aphid_21652_c0_seq1|m.32174	cds.Rpadi_7800_c0_seq1|m.9720	cds.Rpadi_28916_c0_seq1|m.41060	cds.Rpadi_9114_c0_seq1|m.12622	cds.Soybean_aphid_6523_c0_seq2|m.11314	cds.Rpadi_31296_c0_seq1|m.43230	cds.Rpadi_25382_c0_seq1|m.37679	cds.Soybean_aphid_28589_c0_seq1|m.40033	cds.Soybean_aphid_29065_c0_seq1|m.40614	cds.Soybean_aphid_31871_c0_seq1|m.43886	cds.Soybean_aphid_31923_c0_seq1|m.43935	cds.Rpadi_25013_c0_seq1|m.37343	cds.Soybean_aphid_29769_c0_seq1|m.41456	cds.Rpadi_137_c0_seq1|m.30	cds.Soybean_aphid_26941_c0_seq1|m.38163	cds.Rpadi_26861_c0_seq1|m.39144
cds.Soybean_aphid_12565_c0_seq1|m.22000	cds.Mcerasi_44144_c0_seq7|m.218005	cds.Mp_J_34902_c1_seq8|m.198212	cds.Mp_O_24813_c0_seq8|m.32754	cds.Mp_J_32618_c0_seq8|m.92565	cher-PB	cher-PI	cher-PA	cher-PM	cher-PL	cher-PG	cher-PN	cher-PH	cher-PF	cher-PK	cds.Rpadi_12779_c0_seq1|m.23624	cds.Rpadi_12779_c0_seq2|m.23629	cds.Mp_O_29378_c0_seq3|m.54815	ACYPI003699-PA	cds.Rpadi_12779_c1_seq1|m.23633	cds.Soybean_aphid_968_c0_seq1|m.1018	cds.Mcerasi_42449_c0_seq5|m.133754	cds.Soybean_aphid_8633_c0_seq1|m.17417	cds.Rpadi_12779_c1_seq1|m.23634	cds.Soybean_aphid_5490_c0_seq1|m.8666	cds.Mp_F_36712_c0_seq6|m.170044	cds.Soybean_aphid_6978_c0_seq1|m.12992	cds.Soybean_aphid_7222_c0_seq4|m.14180	cds.Soybean_aphid_7222_c0_seq1|m.14174	cds.Rpadi_12779_c1_seq2|m.23639	cds.Soybean_aphid_15918_c0_seq1|m.25704	cds.Rpadi_1864_c0_seq1|m.1450	cds.Rpadi_24033_c0_seq1|m.36385	cds.Rpadi_20988_c0_seq1|m.33300	cds.Soybean_aphid_14401_c0_seq1|m.24058	cds.Soybean_aphid_11437_c0_seq1|m.20695	ACYPI41834-PA	cds.Soybean_aphid_12840_c0_seq1|m.22310	cds.Rpadi_29352_c0_seq1|m.41476	cds.Soybean_aphid_6978_c0_seq2|m.12995	ACYPI086913-PA	cds.Rpadi_20170_c0_seq1|m.32472	cds.Rpadi_29126_c0_seq1|m.41250	cds.Mp_F_47037_c0_seq1|m.305256	cds.Mp_O_7659_c0_seq1|m.5061	cds.Soybean_aphid_7222_c0_seq3|m.14179
CG1275-PB	CG1275-PA	CG1275-PC	CG1275-PD	cds.Mp_O_24120_c0_seq1|m.29650	cds.Mp_F_38254_c1_seq8|m.253271	cds.Mp_F_34384_c0_seq2|m.106232	ACYPI000214-PA	cds.Mp_O_24120_c1_seq4|m.29657	cds.Rpadi_12293_c0_seq1|m.20818	cds.Rpadi_11579_c0_seq3|m.18196	cds.Rpadi_12293_c0_seq2|m.20819	cds.Rpadi_11579_c0_seq2|m.18195	cds.Rpadi_11579_c0_seq1|m.18194	cds.Mp_O_4958_c0_seq1|m.2551	cds.Mp_J_17527_c0_seq1|m.14390	cds.Mp_F_8773_c0_seq1|m.5849	cds.Mp_F_6630_c0_seq1|m.3041	cds.Mcerasi_23018_c0_seq1|m.20871	ACYPI005935-PA	ACYPI003995-PA	cds.Rpadi_21365_c0_seq1|m.33681	ACYPI29519-PA	cds.Mcerasi_41537_c0_seq1|m.113159	cds.Mcerasi_41537_c1_seq4|m.113165	cds.Mp_O_16398_c0_seq2|m.14002	cds.Mp_J_29694_c0_seq1|m.55113	cds.Mp_F_15111_c0_seq1|m.10059	cds.Mp_J_27230_c0_seq2|m.39503	cds.Mp_O_5613_c0_seq2|m.3158	cds.Mp_O_15789_c0_seq2|m.13341	cds.Mp_J_39689_c0_seq1|m.289191	cds.Mp_J_37544_c0_seq1|m.287346	cds.Mp_F_40583_c0_seq1|m.301398	cds.Mp_F_16287_c0_seq2|m.10936	ACYPI009920-PA	cds.Soybean_aphid_3008_c0_seq2|m.4535	cds.Soybean_aphid_3008_c0_seq1|m.4534	cds.Soybean_aphid_5171_c0_seq2|m.7891	cds.Soybean_aphid_28823_c0_seq1|m.40329	cds.Rpadi_19104_c0_seq1|m.31389	cds.Rpadi_9489_c0_seq2|m.13261	cds.Rpadi_9489_c0_seq1|m.13260	cds.Soybean_aphid_22939_c0_seq1|m.33619	cds.Soybean_aphid_13416_c0_seq1|m.22935	cds.Soybean_aphid_9041_c0_seq1|m.17941
Dhc36C-PB	ACYPI010153-PA	Dhc62B-PC	CG17150-PD	ACYPI005997-PA	cds.Mp_F_19479_c0_seq1|m.16551	cds.Mp_O_26979_c0_seq1|m.40422	cds.Mcerasi_36901_c0_seq2|m.58970	cds.Mp_J_29351_c0_seq2|m.52795	cds.Mp_J_11542_c0_seq1|m.9044	cds.Mp_J_40113_c0_seq1|m.289454	cds.Mp_F_24116_c0_seq4|m.24610	cds.Mp_O_17954_c0_seq2|m.17244	ACYPI000937-PA	cds.Mp_O_26765_c0_seq1|m.39785	cds.Mp_O_31642_c0_seq9|m.76780	cds.Mp_F_22215_c1_seq1|m.19502	cds.Mcerasi_59318_c0_seq1|m.359173	cds.Mcerasi_8259_c0_seq1|m.4350	cds.Mp_J_4889_c0_seq2|m.1265	cds.Mp_J_7615_c0_seq1|m.3802	cds.Mp_O_57775_c0_seq1|m.350190	cds.Mp_J_39274_c0_seq1|m.288944	cds.Mcerasi_55991_c0_seq1|m.356692	cds.Mp_F_22215_c0_seq1|m.19501	cds.Mcerasi_67335_c0_seq1|m.365126	cds.Mcerasi_63498_c0_seq1|m.362311	CG17150-PE	cds.Mp_F_22215_c3_seq1|m.19506	cds.Mcerasi_24748_c0_seq1|m.23438	cds.Mcerasi_24748_c1_seq1|m.23439	cds.Mcerasi_40772_c0_seq5|m.98859	cds.Mcerasi_72154_c0_seq1|m.368871	cds.Mcerasi_75650_c0_seq1|m.371847	cds.Mp_O_62967_c0_seq1|m.352488	cds.Mcerasi_77501_c0_seq1|m.373586	cds.Mp_O_23958_c0_seq1|m.29035	cds.Mcerasi_77529_c0_seq1|m.373623	cds.Mp_F_4457_c0_seq1|m.1368	cds.Mp_J_22488_c0_seq1|m.24446	cds.Mp_F_71238_c0_seq1|m.315058	cds.Mp_J_3890_c0_seq1|m.733	cds.Mp_O_74754_c0_seq1|m.357762	cds.Mp_O_75248_c0_seq1|m.357991	cds.Mp_O_77711_c0_seq1|m.359043	ACYPI087198-PA
cds.Mp_O_35113_c0_seq7|m.179574	cds.Mp_J_33958_c0_seq9|m.130161	cds.Mp_F_38374_c3_seq7|m.261420	cds.Mcerasi_44311_c0_seq7|m.240676	ACYPI005133-PA	cds.Rpadi_12621_c0_seq1|m.22411	cds.Rpadi_12425_c0_seq9|m.21417	cds.Rpadi_12425_c0_seq5|m.21411	cds.Rpadi_12425_c0_seq3|m.21408	cds.Rpadi_12425_c0_seq8|m.21415	cds.Rpadi_12425_c0_seq6|m.21413	cds.Rpadi_12425_c0_seq11|m.21420	Dif-PD	Dif-PB	Dif-PA	dl-PB	dl-PA	dl-PE	dl-PD	ACYPI003588-PA	cds.Mp_O_34781_c0_seq8|m.162579	cds.Mp_J_33797_c0_seq6|m.123098	Dif-PC	cds.Rpadi_12425_c0_seq10|m.21418	cds.Rpadi_12621_c0_seq3|m.22415	cds.Rpadi_12425_c0_seq1|m.21405	dl-PC	dl-PF	cds.Mp_F_38374_c2_seq4|m.261339	cds.Mcerasi_42941_c2_seq7|m.150754	cds.Soybean_aphid_13833_c0_seq1|m.23418	cds.Soybean_aphid_13018_c0_seq1|m.22501	cds.Soybean_aphid_3883_c0_seq1|m.5561	cds.Rpadi_12425_c0_seq7|m.21414	cds.Rpadi_12425_c0_seq4|m.21409	cds.Rpadi_12425_c0_seq2|m.21407	cds.Rpadi_12621_c0_seq2|m.22414	cds.Soybean_aphid_19608_c0_seq1|m.29812	cds.Soybean_aphid_3883_c0_seq2|m.5564	cds.Soybean_aphid_4882_c0_seq3|m.7168	cds.Soybean_aphid_17300_c0_seq1|m.27285	cds.Soybean_aphid_18851_c0_seq1|m.28982	cds.Soybean_aphid_16680_c0_seq1|m.26574	cds.Soybean_aphid_4891_c0_seq1|m.7187	cds.Soybean_aphid_6586_c0_seq1|m.11508	cds.Soybean_aphid_12893_c0_seq1|m.22373
chb-PB	chb-PC	chb-PA	cds.Mp_O_23905_c0_seq1|m.28795	cds.Mp_J_6377_c0_seq1|m.2235	cds.Mp_F_30169_c0_seq1|m.52103	cds.Mcerasi_41104_c0_seq1|m.104052	cds.Mcerasi_39561_c2_seq1|m.81858	ACYPI006762-PA	ACYPI007770-PA	cds.Mp_F_48207_c0_seq1|m.305753	cds.Mcerasi_10516_c0_seq2|m.6372	cds.Mcerasi_10904_c0_seq1|m.6704	cds.Mp_F_61886_c0_seq1|m.311420	cds.Mp_F_59090_c0_seq1|m.310254	cds.Mp_J_56967_c0_seq1|m.296709	cds.Mcerasi_21104_c0_seq1|m.17353	cds.Mp_J_16215_c0_seq1|m.12402	cds.Mp_F_9028_c0_seq1|m.6142	cds.Rpadi_1199_c0_seq1|m.607	cds.Mcerasi_32343_c0_seq1|m.37789	cds.Mp_O_54342_c0_seq1|m.348638	cds.Mcerasi_35619_c0_seq1|m.51142	cds.Mcerasi_26876_c0_seq1|m.26116	cds.Mp_O_66341_c0_seq1|m.354068	cds.Mp_O_1271_c0_seq1|m.590	cds.Rpadi_19871_c0_seq1|m.32163	cds.Mcerasi_39561_c0_seq1|m.81854	cds.Mp_J_24417_c0_seq1|m.29254	cds.Mcerasi_70144_c0_seq1|m.367254	cds.Mcerasi_39561_c1_seq1|m.81856	cds.Mcerasi_41104_c1_seq1|m.104056	cds.Soybean_aphid_29046_c0_seq1|m.40594	cds.Mp_O_65774_c0_seq1|m.353814	cds.Rpadi_23379_c0_seq1|m.35708	cds.Rpadi_31054_c0_seq1|m.43024	cds.Mp_O_62598_c0_seq1|m.352302	cds.Mp_F_11928_c0_seq1|m.8030	cds.Mp_J_62756_c0_seq1|m.298848	cds.Rpadi_22049_c0_seq1|m.34345	cds.Soybean_aphid_29429_c0_seq1|m.41041	cds.Rpadi_21808_c0_seq1|m.34102	cds.Mp_J_64929_c0_seq1|m.299569	cds.Mp_F_11928_c1_seq1|m.8032	cds.Mp_J_63997_c0_seq1|m.299248	cds.Soybean_aphid_18073_c0_seq1|m.28150
Irk3-PA	Irk3-PD	Irk3-PC	cds.Mp_F_32483_c0_seq7|m.74402	cds.Mcerasi_41713_c0_seq6|m.116973	cds.Mp_O_35486_c0_seq9|m.221151	cds.Mp_O_34204_c0_seq7|m.131884	cds.Mp_J_33597_c0_seq9|m.115909	cds.Mcerasi_43695_c0_seq8|m.187455	cds.Mp_F_36211_c0_seq8|m.153316	Irk1-PH	Irk1-PC	Irk1-PB	Irk1-PD	Irk1-PE	cds.Rpadi_11826_c0_seq1|m.19023	cds.Mp_J_26593_c0_seq4|m.37066	Irk1-PG	Irk1-PF	cds.Mcerasi_36165_c0_seq8|m.54250	cds.Mp_O_27803_c0_seq1|m.44453	cds.Mp_F_30134_c0_seq1|m.51836	cds.Mp_F_25864_c0_seq4|m.29425	cds.Mcerasi_34086_c0_seq5|m.45684	ACYPI007397-PA	ACYPI001807-PA	Irk2-PB	Irk2-PC	Irk2-PD	Irk2-PA	cds.Soybean_aphid_1647_c0_seq1|m.2089	cds.Soybean_aphid_761_c0_seq1|m.642	cds.Rpadi_16187_c0_seq1|m.28217	cds.Mp_J_33384_c0_seq7|m.110171	cds.Rpadi_26088_c0_seq1|m.38372	cds.Mp_O_33362_c0_seq9|m.107337	cds.Rpadi_797_c0_seq1|m.358	cds.Soybean_aphid_15705_c0_seq1|m.25490	cds.Rpadi_9840_c0_seq1|m.13869	cds.Rpadi_7338_c0_seq1|m.9028	cds.Soybean_aphid_18378_c0_seq1|m.28473	cds.Soybean_aphid_48_c0_seq2|m.35	cds.Soybean_aphid_48_c0_seq1|m.34	cds.Soybean_aphid_13496_c0_seq1|m.23023	cds.Soybean_aphid_3131_c0_seq1|m.4676	cds.Rpadi_15703_c0_seq1|m.27679
CG7322-PA	CG7322-PB	ACYPI000057-PA	cds.Soybean_aphid_2027_c0_seq1|m.2846	cds.Mp_O_31337_c0_seq2|m.72891	cds.Mp_J_33172_c0_seq6|m.104221	cds.Rpadi_8440_c0_seq1|m.11224	cds.Rpadi_10365_c0_seq1|m.14852	cds.Mcerasi_15726_c0_seq1|m.11374	ACYPI000088-PA	cds.Mcerasi_34681_c0_seq4|m.47516	cds.Mp_J_28365_c0_seq4|m.46821	ACYPI006538-PA	ACYPI007230-PA	cds.Soybean_aphid_6698_c0_seq1|m.11888	cds.Soybean_aphid_5167_c0_seq1|m.7882	cds.Rpadi_12520_c0_seq2|m.21854	cds.Rpadi_12291_c0_seq1|m.20814	cds.Soybean_aphid_20826_c0_seq1|m.31229	cds.Mcerasi_12823_c0_seq2|m.8498	ACYPI009811-PA	cds.Mcerasi_16171_c0_seq2|m.11852	cds.Mp_O_5962_c0_seq1|m.3506	cds.Mp_J_40939_c0_seq1|m.290045	cds.Mp_F_18075_c0_seq2|m.14119	cds.Mp_F_34812_c0_seq5|m.115656	cds.Mcerasi_29623_c0_seq5|m.30921	cds.Mcerasi_42038_c1_seq8|m.122791	cds.Mp_J_33059_c0_seq2|m.102152	cds.Mp_F_35226_c0_seq6|m.124316	cds.Soybean_aphid_2207_c0_seq1|m.3169	cds.Mp_O_25471_c0_seq3|m.35735	cds.Mp_J_30815_c0_seq7|m.66447	cds.Mp_F_35764_c1_seq9|m.139187	cds.Soybean_aphid_17649_c0_seq1|m.27661	cds.Mp_F_27451_c0_seq1|m.35725	cds.Mp_O_22230_c0_seq1|m.26188	cds.Mp_J_52221_c0_seq1|m.295015	cds.Mcerasi_42038_c2_seq8|m.122821	cds.Mp_O_30473_c0_seq3|m.64579	cds.Mp_F_35764_c0_seq9|m.139159	cds.Mp_J_15428_c0_seq1|m.11819	cds.Mp_O_4558_c0_seq1|m.2156	cds.Mp_J_53928_c0_seq1|m.295650	cds.Soybean_aphid_3296_c0_seq1|m.4895	ACYPI085778-PA
Ndae1-PA	Ndae1-PH	Ndae1-PG	Ndae1-PF	Ndae1-PB	Ndae1-PE	Ndae1-PI	Ndae1-PJ	Ndae1-PC	Ndae1-PD	cds.Mcerasi_44456_c0_seq6|m.258371	cds.Mcerasi_44354_c0_seq2|m.246038	cds.Mp_J_34020_c0_seq9|m.132061	ACYPI005476-PA	CG8177-PD	CG8177-PJ	CG8177-PH	CG8177-PB	CG8177-PF	CG8177-PC	CG8177-PI	CG8177-PM	cds.Mp_F_37701_c1_seq8|m.218534	cds.Mp_O_33790_c0_seq9|m.117964	CG8177-PE	CG8177-PK	CG8177-PA	CG8177-PG	cds.Mp_J_33428_c0_seq5|m.111450	cds.Mp_O_35159_c0_seq8|m.183287	cds.Soybean_aphid_1338_c0_seq1|m.1596	cds.Soybean_aphid_15452_c0_seq1|m.25222	CG8177-PL	cds.Rpadi_20236_c0_seq1|m.32542	cds.Mp_F_35756_c0_seq6|m.139078	cds.Rpadi_19179_c0_seq1|m.31460	cds.Soybean_aphid_20824_c0_seq1|m.31226	cds.Soybean_aphid_29711_c0_seq1|m.41375	cds.Soybean_aphid_26991_c0_seq1|m.38221	cds.Soybean_aphid_14207_c0_seq1|m.23849	cds.Soybean_aphid_17527_c0_seq1|m.27536	cds.Rpadi_25555_c0_seq1|m.37864	cds.Soybean_aphid_3484_c0_seq1|m.5133	cds.Rpadi_31155_c0_seq1|m.43104	cds.Rpadi_8595_c0_seq1|m.11577	cds.Rpadi_28982_c0_seq1|m.41119
syd-PB	syd-PA	syd-PI	syd-PD	syd-PF	syd-PC	syd-PH	syd-PJ	syd-PE	syd-PG	ACYPI003236-PA	cds.Mp_J_31957_c0_seq8|m.81439	cds.Mp_O_33837_c0_seq9|m.119311	cds.Mp_F_32403_c2_seq5|m.73603	cds.Mcerasi_44824_c1_seq99|m.304321	cds.Mp_F_37105_c1_seq9|m.191358	cds.Mp_J_33793_c0_seq9|m.123035	cds.Mp_F_35014_c0_seq7|m.120008	cds.Mp_O_34731_c1_seq8|m.160549	cds.Mp_J_32683_c0_seq9|m.93700	cds.Mp_O_34731_c3_seq9|m.160596	cds.Rpadi_9199_c0_seq1|m.12759	cds.Mp_O_29517_c0_seq3|m.55822	cds.Mp_J_31693_c1_seq3|m.77461	cds.Mp_F_32403_c1_seq5|m.73566	cds.Rpadi_9199_c0_seq2|m.12761	cds.Soybean_aphid_18313_c0_seq1|m.28394	cds.Mcerasi_44699_c1_seq81|m.284841	cds.Soybean_aphid_12255_c0_seq1|m.21632	cds.Rpadi_24311_c0_seq1|m.36659	cds.Rpadi_30487_c0_seq1|m.42487	cds.Rpadi_9199_c0_seq3|m.12763	cds.Rpadi_9692_c1_seq1|m.13612	cds.Rpadi_12300_c0_seq2|m.20837	cds.Rpadi_12300_c0_seq1|m.20835	cds.Rpadi_9692_c0_seq1|m.13611	cds.Soybean_aphid_28015_c0_seq1|m.39385	cds.Rpadi_16816_c0_seq1|m.28923	cds.Soybean_aphid_9749_c0_seq1|m.18728	cds.Rpadi_16356_c0_seq1|m.28402	cds.Soybean_aphid_25503_c0_seq1|m.36526	cds.Soybean_aphid_23139_c0_seq1|m.33841	cds.Rpadi_26578_c0_seq1|m.38863	cds.Soybean_aphid_28894_c0_seq1|m.40423	cds.Soybean_aphid_27029_c0_seq1|m.38265	cds.Rpadi_30126_c0_seq1|m.42196
ACYPI009024-PA	ACYPI56647-PA	ACYPI000631-PA	cds.Mp_O_36297_c1_seq9|m.334288	cds.Mp_J_35475_c0_seq9|m.278763	cds.Mp_F_38737_c0_seq6|m.293827	ACYPI001181-PA	cds.Mp_F_38427_c0_seq7|m.268992	ACYPI003067-PA	cds.Mp_O_33281_c0_seq8|m.105526	cds.Mp_J_35291_c0_seq6|m.247752	cds.Soybean_aphid_7112_c0_seq1|m.13534	cds.Soybean_aphid_7106_c0_seq1|m.13501	cds.Rpadi_3770_c0_seq1|m.4460	cds.Rpadi_12876_c0_seq1|m.24084	cds.Rpadi_12782_c0_seq2|m.23656	cds.Rpadi_12731_c0_seq2|m.23239	cds.Rpadi_12731_c0_seq1|m.23238	cds.Mcerasi_45034_c0_seq2|m.323379	ACYPI084883-PA	cds.Mp_O_36294_c0_seq7|m.334087	cds.Mp_J_35513_c0_seq9|m.283688	ACYPI063340-PA	cds.Soybean_aphid_6295_c0_seq1|m.10595	ACYPI000270-PA	cds.Soybean_aphid_14671_c0_seq1|m.24355	cds.Soybean_aphid_1279_c0_seq1|m.1496	ACYPI070239-PA	cds.Mp_O_6591_c0_seq2|m.4119	cds.Mp_F_6389_c0_seq1|m.2788	ACYPI082163-PA	cds.Mcerasi_43111_c0_seq3|m.155375	ACYPI065364-PA	ACYPI071719-PA	ACYPI069596-PA	cds.Mcerasi_43111_c1_seq3|m.155385	cds.Mp_J_34896_c4_seq8|m.197875	cds.Mp_J_35350_c2_seq9|m.259624	cds.Mcerasi_48045_c0_seq1|m.351210	cds.Mp_O_22359_c0_seq3|m.26396	cds.Mp_F_5366_c0_seq2|m.1986	cds.Rpadi_12782_c0_seq1|m.23655	cds.Soybean_aphid_5381_c0_seq1|m.8382	cds.Mcerasi_53194_c0_seq1|m.354742	ACYPI085396-PA
Pde11-PB	Pde11-PF	Pde11-PG	Pde11-PC	Pde11-PD	Pde11-PE	cds.Mcerasi_42237_c1_seq6|m.128152	cds.Mp_O_33546_c0_seq8|m.111908	cds.Mp_J_32634_c1_seq7|m.92817	ACYPI003991-PA	cds.Rpadi_11643_c0_seq2|m.18407	cds.Rpadi_11020_c0_seq2|m.16565	cds.Rpadi_11643_c0_seq1|m.18405	Pde6-PD	Pde6-PB	ACYPI006136-PA	cds.Mp_F_36668_c1_seq9|m.167393	cds.Rpadi_11020_c0_seq1|m.16563	cds.Soybean_aphid_5496_c0_seq2|m.8682	cds.Soybean_aphid_10814_c0_seq1|m.20039	cds.Mcerasi_38553_c0_seq9|m.71906	cds.Mp_J_17386_c0_seq1|m.14108	cds.Mp_F_32068_c0_seq3|m.69896	cds.Soybean_aphid_10201_c0_seq1|m.19295	cds.Mp_O_32018_c0_seq5|m.82304	cds.Mp_F_31769_c0_seq5|m.66598	cds.Mp_J_32634_c0_seq8|m.92782	cds.Mcerasi_42237_c0_seq5|m.128091	cds.Mp_J_8604_c0_seq1|m.5435	cds.Mp_J_11143_c0_seq1|m.8651	cds.Mp_J_31854_c0_seq1|m.79643	cds.Soybean_aphid_5496_c0_seq1|m.8680	cds.Rpadi_5819_c0_seq1|m.7221	cds.Mp_J_24627_c0_seq3|m.29939	cds.Mp_J_34960_c0_seq1|m.203623	cds.Mp_O_36066_c8_seq1|m.302027	cds.Mp_F_36668_c2_seq8|m.167587	cds.Soybean_aphid_4092_c0_seq1|m.5847	cds.Soybean_aphid_1326_c0_seq1|m.1579	cds.Rpadi_26133_c0_seq1|m.38419	cds.Soybean_aphid_22757_c0_seq1|m.33396	cds.Rpadi_16782_c0_seq1|m.28888	cds.Soybean_aphid_11404_c0_seq1|m.20666	cds.Rpadi_28600_c0_seq1|m.40772	cds.Rpadi_21257_c0_seq1|m.33582
mtd-PO	mtd-PG	mtd-PK	mtd-PJ	mtd-PB	mtd-PN	mtd-PP	mtd-PV	mtd-PU	mtd-PT	mtd-PS	mtd-PW	mtd-PX	mtd-PM	mtd-PF	mtd-PY	mtd-PAA	mtd-PR	mtd-PZ	cds.Mcerasi_45155_c1_seq9|m.338800	ACYPI002835-PA	cds.Rpadi_10478_c0_seq1|m.15174	cds.Mp_O_35901_c0_seq99|m.273920	cds.Mp_J_34734_c0_seq9|m.177664	cds.Rpadi_10469_c0_seq1|m.15147	cds.Soybean_aphid_6133_c0_seq3|m.10127	cds.Rpadi_10478_c0_seq2|m.15181	cds.Rpadi_10469_c0_seq2|m.15152	cds.Soybean_aphid_6133_c0_seq1|m.10123	cds.Mp_O_35901_c1_seq8|m.274436	cds.Mcerasi_44492_c1_seq7|m.262454	mtd-PI	mtd-PA	mtd-PC	mtd-PQ	mtd-PH	cds.Mp_J_34734_c2_seq8|m.177836	cds.Mp_F_38491_c0_seq9|m.273088	cds.Soybean_aphid_8421_c0_seq1|m.17140	cds.Soybean_aphid_9509_c0_seq1|m.18456	cds.Rpadi_16827_c0_seq1|m.28932	ACYPI085401-PA	cds.Soybean_aphid_2237_c0_seq1|m.3228	cds.Mp_F_38650_c0_seq8|m.285997	cds.Soybean_aphid_6133_c0_seq2|m.10125
ctrip-PB	ctrip-PA	ctrip-PF	ctrip-PK	ctrip-PE	ctrip-PJ	ctrip-PL	ctrip-PH	ctrip-PC	ctrip-PI	ctrip-PM	cds.Mp_O_30438_c0_seq2|m.64079	cds.Mp_F_38428_c0_seq8|m.269126	cds.Mcerasi_42613_c0_seq6|m.138872	cds.Mp_J_30708_c0_seq6|m.65313	ACYPI009777-PA	cds.Mcerasi_39525_c0_seq8|m.81518	cds.Mp_J_33241_c0_seq59|m.106090	cds.Rpadi_8560_c0_seq1|m.11499	cds.Rpadi_8033_c0_seq1|m.10281	cds.Mp_F_38599_c1_seq51|m.282427	cds.Soybean_aphid_10530_c0_seq1|m.19691	cds.Soybean_aphid_9963_c0_seq1|m.18991	cds.Soybean_aphid_12923_c0_seq1|m.22402	cds.Soybean_aphid_11402_c0_seq1|m.20664	cds.Soybean_aphid_3019_c0_seq2|m.4550	cds.Soybean_aphid_3019_c0_seq1|m.4549	cds.Rpadi_20262_c0_seq1|m.32566	cds.Soybean_aphid_676_c0_seq1|m.530	cds.Soybean_aphid_12078_c0_seq1|m.21421	cds.Soybean_aphid_1253_c0_seq2|m.1456	cds.Soybean_aphid_10876_c0_seq1|m.20113	cds.Mcerasi_33174_c0_seq2|m.41013	cds.Rpadi_20095_c0_seq1|m.32408	cds.Soybean_aphid_18572_c0_seq1|m.28686	cds.Soybean_aphid_18557_c0_seq1|m.28672	cds.Soybean_aphid_21675_c0_seq1|m.32201	cds.Rpadi_16767_c0_seq1|m.28863	cds.Soybean_aphid_1253_c0_seq1|m.1455	cds.Rpadi_5551_c0_seq1|m.6921	cds.Soybean_aphid_20842_c0_seq1|m.31244	cds.Rpadi_24457_c0_seq1|m.36817	cds.Rpadi_23872_c0_seq1|m.36223	cds.Rpadi_31203_c0_seq1|m.43146	cds.Rpadi_32212_c0_seq1|m.44071
svr-PD	svr-PH	svr-PM	svr-PB	svr-PN	svr-PG	svr-PI	svr-PJ	svr-PE	cds.Mp_O_32248_c0_seq8|m.86336	cds.Mcerasi_37936_c0_seq7|m.66642	svr-PL	svr-PF	cds.Mp_O_30827_c0_seq6|m.68071	cds.Mp_F_35442_c0_seq1|m.129786	ACYPI002524-PA	cds.Mp_J_34116_c1_seq8|m.135665	cds.Mp_J_31856_c0_seq1|m.79665	cds.Mp_F_37546_c0_seq9|m.209549	cds.Mcerasi_43340_c0_seq6|m.167348	CG4678-PL	CG4678-PF	CG4678-PG	CG4678-PI	CG4678-PJ	CG4678-PD	cds.Soybean_aphid_5136_c0_seq2|m.7793	cds.Soybean_aphid_5136_c0_seq1|m.7789	cds.Soybean_aphid_28951_c0_seq1|m.40483	cds.Rpadi_8224_c0_seq1|m.10723	cds.Rpadi_28451_c0_seq1|m.40637	cds.Soybean_aphid_20463_c0_seq1|m.30787	cds.Soybean_aphid_30906_c0_seq1|m.42769	cds.Soybean_aphid_28325_c0_seq1|m.39742	cds.Rpadi_8401_c1_seq1|m.11129	cds.Soybean_aphid_25263_c0_seq1|m.36246	cds.Rpadi_22170_c0_seq1|m.34475	cds.Rpadi_8224_c1_seq1|m.10724	cds.Soybean_aphid_23257_c0_seq1|m.33972	cds.Rpadi_8224_c2_seq1|m.10725	cds.Rpadi_8401_c2_seq1|m.11130	cds.Rpadi_24732_c0_seq1|m.37076	cds.Rpadi_8401_c0_seq1|m.11128	cds.Rpadi_28220_c0_seq1|m.40429	cds.Soybean_aphid_28889_c0_seq1|m.40415
Stat92E-PE	Stat92E-PC	Stat92E-PM	Stat92E-PF	Stat92E-PJ	Stat92E-PK	Stat92E-PB	Stat92E-PH	Stat92E-PG	Stat92E-PL	Stat92E-PI	cds.Mp_O_35887_c1_seq8|m.271121	cds.Mp_F_32997_c0_seq8|m.81579	ACYPI002351-PA	cds.Mp_J_34067_c1_seq7|m.133251	cds.Mp_F_35044_c0_seq8|m.120331	cds.Mp_J_35091_c1_seq7|m.219561	cds.Mcerasi_44618_c2_seq7|m.277060	cds.Soybean_aphid_10730_c0_seq1|m.19946	ACYPI005642-PA	cds.Rpadi_18236_c0_seq1|m.30471	cds.Rpadi_20004_c0_seq1|m.32310	cds.Rpadi_15934_c0_seq1|m.27936	ACYPI44613-PA	cds.Mp_O_46970_c0_seq1|m.345304	cds.Mp_J_44969_c0_seq1|m.292189	cds.Mp_F_43075_c0_seq1|m.303141	cds.Rpadi_4812_c0_seq2|m.6047	cds.Rpadi_4812_c0_seq1|m.6046	cds.Mcerasi_44618_c0_seq9|m.277017	cds.Soybean_aphid_20224_c0_seq1|m.30542	cds.Mp_O_47770_c0_seq1|m.345683	cds.Mp_J_42297_c0_seq1|m.290821	cds.Mp_F_45888_c0_seq1|m.304733	cds.Rpadi_21653_c0_seq1|m.33950	cds.Rpadi_27256_c0_seq1|m.39540	cds.Mp_J_13378_c0_seq1|m.10452	cds.Mp_F_53707_c0_seq1|m.308079	cds.Soybean_aphid_22512_c0_seq1|m.33138	cds.Mp_O_74543_c0_seq1|m.357657	cds.Mp_O_62194_c0_seq1|m.352137	cds.Soybean_aphid_27504_c0_seq1|m.38805	cds.Rpadi_21271_c0_seq1|m.33590	cds.Mcerasi_45877_c0_seq1|m.349640	cds.Soybean_aphid_11760_c0_seq1|m.21065
Rpd3-PA	cds.Mcerasi_41422_c0_seq3|m.110412	cds.Mp_O_27785_c0_seq1|m.44327	cds.Mp_J_9511_c0_seq1|m.7003	cds.Mp_F_37029_c0_seq1|m.183950	ACYPI003204-PA	cds.Rpadi_12553_c0_seq1|m.21990	cds.Rpadi_12200_c0_seq1|m.20378	ACYPI001259-PA	ACYPI006180-PA	ACYPI007884-PA	ACYPI010047-PA	cds.Mp_O_32891_c1_seq1|m.97489	cds.Mp_J_8184_c0_seq1|m.4666	cds.Mp_J_6472_c0_seq1|m.2346	cds.Mp_F_16697_c0_seq2|m.11425	cds.Mp_F_16696_c0_seq1|m.11423	Hdac3-PA	cds.Mp_J_7973_c0_seq1|m.4300	cds.Soybean_aphid_870_c0_seq1|m.835	cds.Mp_O_37302_c0_seq1|m.338523	cds.Mp_O_4777_c0_seq1|m.2393	cds.Mp_F_35710_c0_seq2|m.137851	cds.Mcerasi_31219_c0_seq1|m.34987	cds.Mp_J_37229_c0_seq1|m.287005	cds.Rpadi_10928_c1_seq1|m.16322	cds.Rpadi_4580_c0_seq1|m.5691	ACYPI073893-PA	ACYPI009449-PA	cds.Mp_O_24690_c0_seq3|m.32093	cds.Mp_J_31923_c0_seq3|m.81030	cds.Mp_F_28182_c0_seq2|m.40010	cds.Mp_F_22888_c0_seq4|m.21109	cds.Mcerasi_41715_c0_seq9|m.117013	cds.Soybean_aphid_10553_c0_seq1|m.19726	cds.Mcerasi_32318_c0_seq1|m.37749	cds.Mcerasi_42947_c0_seq9|m.150974	cds.Mp_O_26191_c0_seq3|m.38083	cds.Soybean_aphid_9003_c0_seq1|m.17894	cds.Rpadi_10928_c0_seq1|m.16321	cds.Rpadi_23219_c0_seq1|m.35545	cds.Soybean_aphid_12671_c0_seq1|m.22139	cds.Soybean_aphid_29585_c0_seq1|m.41222	cds.Soybean_aphid_24339_c0_seq1|m.35208	cds.Soybean_aphid_25035_c0_seq1|m.35982
Apoltp-PC	ACYPI006628-PA	cds.Mp_O_33839_c2_seq1|m.119376	cds.Mp_F_32863_c1_seq1|m.79870	cds.Mp_J_33798_c1_seq1|m.123236	cds.Mcerasi_39440_c0_seq1|m.80586	cds.Mcerasi_30032_c0_seq2|m.31883	cds.Mcerasi_17148_c0_seq1|m.12808	cds.Soybean_aphid_23759_c0_seq1|m.34515	cds.Mp_O_21341_c0_seq1|m.24989	cds.Soybean_aphid_21637_c0_seq1|m.32154	cds.Mp_J_56219_c0_seq1|m.296479	cds.Mp_O_33839_c0_seq1|m.119374	cds.Mcerasi_11204_c0_seq1|m.6994	cds.Mcerasi_12117_c0_seq1|m.7789	cds.Mcerasi_12117_c1_seq1|m.7790	cds.Rpadi_23532_c0_seq1|m.35850	cds.Mcerasi_26391_c1_seq1|m.25438	cds.Soybean_aphid_30114_c0_seq1|m.41851	cds.Soybean_aphid_30574_c0_seq1|m.42390	cds.Soybean_aphid_26385_c0_seq1|m.37546	cds.Soybean_aphid_27397_c0_seq1|m.38693	cds.Mcerasi_52_c0_seq1|m.26	cds.Mcerasi_55376_c0_seq1|m.356293	cds.Mp_F_32863_c0_seq1|m.79867	cds.Mp_J_13946_c0_seq1|m.10844	cds.Mcerasi_56076_c0_seq1|m.356749	cds.Mcerasi_59724_c0_seq1|m.359493	cds.Mcerasi_65320_c0_seq1|m.363604	cds.Mp_F_4203_c0_seq1|m.1248	cds.Mp_F_61700_c0_seq1|m.311342	cds.Mcerasi_72421_c0_seq1|m.369114	cds.Mcerasi_76592_c0_seq1|m.372728	cds.Mp_F_63007_c0_seq1|m.311875	cds.Mp_F_80159_c0_seq1|m.318433	cds.Mp_J_58830_c0_seq1|m.297376	cds.Mp_J_59574_c0_seq1|m.297650	cds.Mp_J_66290_c0_seq1|m.300068	cds.Mp_J_71078_c0_seq1|m.301746	cds.Mp_J_71226_c0_seq1|m.301798	cds.Mp_J_71919_c0_seq1|m.302033	cds.Mp_O_21572_c1_seq1|m.25328	cds.Mp_O_22189_c0_seq1|m.26145	cds.Mp_O_3982_c0_seq1|m.1623	cds.Mp_O_73303_c0_seq1|m.357113
CG33521-PC	CG33521-PD	CG33521-PA	CG33521-PG	cds.Mcerasi_44183_c1_seq99|m.227017	cds.Mcerasi_44183_c0_seq99|m.224851	cds.Mp_O_35822_c1_seq99|m.260386	ACYPI002456-PA	cds.Mp_F_38471_c0_seq6|m.271132	cds.Rpadi_12610_c1_seq7|m.22349	cds.Rpadi_12610_c1_seq5|m.22343	cds.Rpadi_11556_c0_seq3|m.18106	cds.Rpadi_12610_c1_seq2|m.22337	cds.Rpadi_11556_c0_seq8|m.18116	cds.Rpadi_12610_c1_seq6|m.22346	cds.Mp_J_35217_c0_seq98|m.235414	cds.Mp_J_35217_c2_seq99|m.236084	cds.Mp_F_38508_c1_seq86|m.274884	cds.Mp_O_35822_c0_seq99|m.259622	cds.Rpadi_12610_c1_seq3|m.22340	cds.Rpadi_12610_c1_seq1|m.22335	cds.Rpadi_11556_c0_seq9|m.18119	cds.Rpadi_11556_c0_seq5|m.18111	cds.Rpadi_12610_c1_seq9|m.22352	cds.Rpadi_11556_c0_seq4|m.18109	cds.Rpadi_12610_c1_seq12|m.22357	cds.Rpadi_12610_c1_seq13|m.22359	cds.Rpadi_11556_c0_seq2|m.18104	cds.Rpadi_12610_c1_seq11|m.22355	cds.Rpadi_11556_c0_seq1|m.18102	cds.Rpadi_11556_c0_seq6|m.18114	cds.Soybean_aphid_1300_c0_seq2|m.1535	cds.Soybean_aphid_1300_c0_seq1|m.1533	cds.Soybean_aphid_15817_c0_seq1|m.25600	cds.Rpadi_12610_c1_seq4|m.22342	cds.Rpadi_12610_c1_seq10|m.22354	cds.Soybean_aphid_3309_c0_seq1|m.4902	cds.Soybean_aphid_4096_c0_seq1|m.5857	cds.Soybean_aphid_16626_c0_seq1|m.26501	cds.Rpadi_12610_c0_seq1|m.22333	cds.Rpadi_25593_c0_seq1|m.37900	cds.Soybean_aphid_19463_c0_seq1|m.29664	cds.Soybean_aphid_23134_c0_seq1|m.33835	cds.Soybean_aphid_22487_c0_seq1|m.33108	cds.Soybean_aphid_26954_c0_seq1|m.38182
CG18549-PA	ACYPI006187-PA	cds.Mp_F_37293_c0_seq8|m.199765	cds.Mp_O_29319_c1_seq6|m.54343	cds.Mp_O_29319_c0_seq1|m.54326	cds.Mp_J_23914_c0_seq3|m.27476	cds.Mp_F_24983_c0_seq3|m.26434	cds.Mp_O_33379_c0_seq8|m.107722	cds.Mp_J_31862_c0_seq8|m.79723	ACYPI002024-PA	ACYPI008975-PA	cds.Mp_F_37823_c0_seq8|m.226669	cds.Mp_J_28778_c0_seq3|m.49175	cds.Mp_J_34541_c0_seq4|m.158465	cds.Mcerasi_40136_c0_seq7|m.88612	cds.Mp_O_38202_c0_seq1|m.339365	cds.Mp_J_19266_c0_seq1|m.18728	cds.Rpadi_10566_c0_seq1|m.15403	cds.Rpadi_10940_c0_seq3|m.16354	cds.Mp_F_25835_c0_seq4|m.29336	cds.Mp_F_37293_c1_seq4|m.199826	cds.Mcerasi_9057_c0_seq1|m.5076	cds.Mcerasi_30237_c0_seq4|m.32437	cds.Mcerasi_36657_c0_seq1|m.57282	cds.Mp_O_33811_c1_seq8|m.118417	cds.Rpadi_11383_c0_seq1|m.17535	cds.Rpadi_11383_c0_seq2|m.17536	cds.Rpadi_10940_c0_seq1|m.16353	ACYPI087815-PA	cds.Rpadi_10940_c0_seq3|m.16355	cds.Soybean_aphid_421_c0_seq1|m.299	cds.Rpadi_8799_c0_seq1|m.12095	cds.Mcerasi_32048_c0_seq3|m.36934	cds.Soybean_aphid_29564_c0_seq1|m.41197	cds.Mcerasi_59438_c0_seq1|m.359268	ACYPI087692-PA	cds.Soybean_aphid_23000_c0_seq1|m.33680	cds.Soybean_aphid_19626_c0_seq1|m.29833	cds.Mcerasi_43678_c0_seq7|m.186261	cds.Mp_J_22817_c0_seq2|m.24908	cds.Mp_J_18869_c0_seq1|m.17654	cds.Rpadi_30064_c0_seq1|m.42141	cds.Soybean_aphid_21587_c0_seq1|m.32095	cds.Rpadi_20590_c0_seq1|m.32884	cds.Soybean_aphid_19325_c0_seq1|m.29502
ACYPI060366-PA	ACYPI073389-PA	ACYPI40105-PA	ACYPI52954-PA	ACYPI49316-PA	ACYPI23907-PA	ACYPI44854-PA	ACYPI42714-PA	cds.Mp_J_29423_c0_seq2|m.53213	cds.Mp_F_33601_c0_seq2|m.90875	cds.Mp_O_33509_c0_seq2|m.111302	cds.Mp_F_33269_c0_seq2|m.85115	cds.Mp_J_44451_c0_seq1|m.291949	ACYPI30219-PA	ACYPI070869-PA	ACYPI27772-PA	ACYPI071638-PA	ACYPI082364-PA	cds.Mcerasi_17700_c0_seq1|m.13357	ACYPI34971-PA	ACYPI067356-PA	cds.Mp_O_26085_c0_seq1|m.37761	ACYPI065673-PA	cds.Mp_J_21942_c0_seq5|m.23774	ACYPI40118-PA	ACYPI085200-PA	cds.Mcerasi_65128_c0_seq1|m.363458	ACYPI26690-PA	cds.Mp_F_65965_c0_seq1|m.313015	ACYPI43500-PA	cds.Mcerasi_30137_c1_seq1|m.32152	ACYPI063865-PA	ACYPI43445-PA	ACYPI068825-PA	cds.Mcerasi_45218_c4_seq1|m.342030	cds.Mp_F_18606_c1_seq1|m.15042	cds.Mp_F_18606_c2_seq1|m.15043	cds.Mp_J_26276_c0_seq1|m.35986	cds.Mp_J_4629_c0_seq1|m.1131	ACYPI089500-PA	cds.Mp_O_12565_c0_seq1|m.9989	cds.Mp_J_7505_c0_seq1|m.3653	ACYPI082899-PA	ACYPI32251-PA	ACYPI089475-PA
CG31872-PA	CG18284-PB	CG18284-PC	CG18301-PA	CG18302-PA	cds.Mp_O_28221_c0_seq3|m.47015	cds.Mp_J_33879_c0_seq2|m.127084	cds.Mp_F_17353_c1_seq1|m.12681	cds.Mcerasi_38262_c1_seq2|m.69366	Lip1-PB	Lip1-PA	ACYPI006280-PA	cds.Mp_O_35589_c0_seq8|m.229408	cds.Mp_O_34762_c0_seq8|m.162076	cds.Mp_J_33981_c0_seq1|m.130814	cds.Mp_F_37032_c0_seq8|m.184047	cds.Mp_F_35852_c0_seq7|m.142103	ACYPI065942-PA	cds.Mcerasi_44217_c0_seq9|m.231538	CG8093-PB	CG8093-PA	mag-PA	cds.Mp_J_33763_c0_seq7|m.121662	cds.Mp_F_17710_c0_seq4|m.13361	cds.Mcerasi_38543_c0_seq4|m.71826	CG3635-PB	CG18530-PA	CG11598-PB	CG31091-PC	CG31091-PB	CG11600-PB	CG31089-PA	cds.Soybean_aphid_2944_c0_seq1|m.4443	cds.Soybean_aphid_2944_c0_seq2|m.4444	Lip2-PB	Lip2-PA	cds.Soybean_aphid_15275_c0_seq1|m.25018	CG3635-PC	CG11406-PD	CG11406-PC	cds.Mcerasi_38167_c0_seq3|m.68568	cds.Rpadi_1655_c0_seq1|m.1178	cds.Rpadi_5068_c0_seq1|m.6418	cds.Rpadi_23585_c0_seq1|m.35908
kat-60L1-PA	kat-60L1-PF	kat-60L1-PH	kat-60L1-PD	kat-60L1-PC	kat-60L1-PB	kat-60L1-PG	kat-60L1-PE	ACYPI003099-PA	cds.Mp_O_16228_c0_seq1|m.13798	cds.Mp_J_9199_c0_seq2|m.6536	cds.Mp_F_41931_c0_seq1|m.302408	cds.Mcerasi_21606_c0_seq1|m.18249	cds.Mcerasi_35551_c0_seq2|m.50627	cds.Mcerasi_21961_c0_seq1|m.18957	ACYPI001206-PA	cds.Mp_O_29441_c0_seq1|m.55214	cds.Mp_O_27540_c0_seq5|m.42698	cds.Mp_J_34131_c1_seq1|m.136096	cds.Mp_J_34131_c0_seq2|m.136093	cds.Mp_F_34375_c0_seq4|m.106152	cds.Mp_F_33784_c0_seq1|m.95081	Kat60-PA	Kat60-PB	cds.Rpadi_4973_c0_seq1|m.6299	cds.Rpadi_18173_c0_seq1|m.30407	ACYPI000778-PA	spas-PC	spas-PB	spas-PA	CG3326-PB	CG3326-PA	cds.Mp_O_7345_c0_seq1|m.4778	cds.Mp_J_38109_c0_seq1|m.287889	cds.Mp_F_40118_c0_seq1|m.301073	CG10793-PA	cds.Mcerasi_31628_c0_seq1|m.35958	cds.Soybean_aphid_29369_c0_seq1|m.40964	cds.Mcerasi_20911_c0_seq1|m.17052	cds.Soybean_aphid_23309_c0_seq1|m.34026	cds.Soybean_aphid_20698_c0_seq1|m.31062	cds.Rpadi_10554_c0_seq1|m.15375	cds.Soybean_aphid_23555_c0_seq1|m.34285	cds.Soybean_aphid_19665_c0_seq1|m.29878
CG2767-PA	cds.Rpadi_12176_c0_seq1|m.20296	cds.Rpadi_12270_c0_seq1|m.20681	cds.Mp_O_27196_c0_seq1|m.41369	ACYPI006694-PA	cds.Mp_F_31730_c0_seq1|m.65747	cds.Mp_J_24247_c0_seq1|m.28665	ACYPI005685-PA	cds.Mcerasi_9698_c0_seq1|m.5714	cds.Mcerasi_23846_c0_seq1|m.22379	cds.Soybean_aphid_3943_c0_seq1|m.5645	cds.Mcerasi_36396_c0_seq1|m.55585	cds.Mp_J_18200_c0_seq1|m.15996	ACYPI000225-PA	CG10638-PA	CG10638-PB	CG12766-PA	CG10863-PA	CG9436-PA	CG6083-PA	CG6084-PA	CG6084-PD	cds.Rpadi_16110_c0_seq1|m.28133	CG6084-PC	CG6084-PB	cds.Mp_O_42920_c0_seq1|m.343228	cds.Mcerasi_48652_c0_seq1|m.351579	ARY-PD	cds.Mp_F_32073_c0_seq1|m.69956	cds.Mcerasi_62755_c0_seq1|m.361738	cds.Mp_O_22814_c0_seq1|m.27037	ARY-PC	cds.Mp_F_9897_c0_seq1|m.6697	cds.Mp_F_4029_c0_seq1|m.1155	cds.Mp_O_21742_c0_seq1|m.25510	cds.Rpadi_24458_c0_seq1|m.36818	cds.Mp_O_21742_c2_seq1|m.25513	cds.Mp_J_61000_c0_seq1|m.298184	cds.Mp_F_14015_c0_seq1|m.9353	cds.Mp_F_14015_c1_seq1|m.9354	cds.Mp_O_53493_c0_seq1|m.348261	cds.Mp_O_21742_c1_seq1|m.25512	cds.Mp_O_47026_c0_seq1|m.345337	cds.Mp_J_52229_c0_seq1|m.295019
alphaKap4-PA	Kap-alpha3-PD	Kap-alpha3-PC	Kap-alpha3-PB	Kap-alpha3-PA	cds.Mp_O_18896_c0_seq1|m.19742	cds.Mp_J_12779_c0_seq1|m.10042	cds.Mp_F_36847_c1_seq5|m.176591	ACYPI005899-PA	cds.Mcerasi_31546_c0_seq1|m.35759	Kap-alpha1-PA	cds.Soybean_aphid_6665_c0_seq2|m.11752	cds.Soybean_aphid_6665_c0_seq1|m.11749	ACYPI004245-PA	cds.Mp_O_21760_c0_seq3|m.25527	cds.Mp_J_38766_c0_seq1|m.288480	cds.Mp_F_36684_c0_seq3|m.168179	cds.Mp_F_35714_c0_seq1|m.138229	cds.Mcerasi_39237_c0_seq1|m.78263	cds.Mcerasi_36749_c0_seq2|m.57935	cds.Rpadi_10580_c0_seq2|m.15440	cds.Rpadi_10580_c0_seq1|m.15439	cds.Rpadi_10448_c0_seq2|m.15081	cds.Rpadi_10448_c0_seq1|m.15080	cds.Mcerasi_26956_c2_seq1|m.26235	cds.Rpadi_15385_c0_seq1|m.27336	Pen-PA	cds.Mcerasi_35559_c0_seq2|m.50692	cds.Mp_O_40875_c0_seq1|m.341825	cds.Mp_J_19277_c0_seq1|m.18743	cds.Mp_F_42720_c0_seq1|m.302924	ACYPI001429-PA	cds.Mcerasi_41218_c0_seq8|m.105996	cds.Mp_J_26704_c0_seq4|m.37436	cds.Rpadi_1770_c0_seq1|m.1332	cds.Soybean_aphid_14572_c0_seq1|m.24255	ACYPI083997-PA	cds.Rpadi_13936_c0_seq1|m.25589	cds.Soybean_aphid_13093_c0_seq1|m.22585	cds.Rpadi_23731_c0_seq1|m.36061	cds.Soybean_aphid_13691_c0_seq1|m.23260	cds.Soybean_aphid_19235_c0_seq1|m.29413	cds.Soybean_aphid_18094_c0_seq1|m.28172	ACYPI070661-PA
CG1236-PA	ACYPI001693-PA	cds.Mp_O_8826_c0_seq1|m.6173	cds.Mp_J_8625_c0_seq2|m.5488	cds.Mp_F_34829_c0_seq1|m.116035	cds.Mp_F_34460_c0_seq1|m.107921	cds.Rpadi_12821_c0_seq1|m.23985	cds.Rpadi_10510_c0_seq1|m.15283	ACYPI008077-PA	cds.Soybean_aphid_4774_c0_seq2|m.6914	cds.Mp_J_30608_c0_seq8|m.64162	cds.Mcerasi_44227_c1_seq1|m.232099	cds.Mcerasi_44227_c0_seq1|m.232083	cds.Soybean_aphid_4774_c0_seq1|m.6910	cds.Mcerasi_39491_c0_seq6|m.81124	cds.Rpadi_12937_c0_seq1|m.24166	cds.Soybean_aphid_5662_c0_seq1|m.9026	cds.Soybean_aphid_6651_c0_seq1|m.11702	cds.Mp_J_32840_c1_seq1|m.96975	cds.Mp_O_24578_c0_seq1|m.31684	cds.Mp_O_29128_c0_seq2|m.52936	cds.Mp_F_28329_c0_seq9|m.40828	cds.Mp_J_32840_c0_seq8|m.96971	ACYPI002000-PA	cds.Mcerasi_35247_c0_seq2|m.49299	ACYPI062316-PA	cds.Mp_F_27188_c0_seq2|m.34708	cds.Mcerasi_39375_c0_seq7|m.79784	cds.Rpadi_2663_c0_seq1|m.2431	ACYPI008875-PA	cds.Mcerasi_22038_c0_seq1|m.19144	cds.Rpadi_8371_c0_seq1|m.11066	cds.Rpadi_4397_c0_seq2|m.5403	cds.Rpadi_4397_c0_seq1|m.5401	cds.Rpadi_4359_c0_seq1|m.5357	cds.Rpadi_19533_c0_seq1|m.31828	cds.Rpadi_17840_c0_seq1|m.30053	cds.Mp_F_38546_c3_seq9|m.278631	cds.Soybean_aphid_18103_c0_seq1|m.28184	cds.Soybean_aphid_13272_c0_seq1|m.22770	cds.Mp_J_34692_c2_seq9|m.170156	ACYPI089278-PA	cds.Rpadi_2663_c0_seq1|m.2432	cds.Rpadi_10510_c0_seq2|m.15286
tmod-PD	tmod-PI	tmod-PL	tmod-PE	tmod-PF	tmod-PQ	tmod-PM	tmod-PG	tmod-PP	tmod-PN	tmod-PA	tmod-PH	tmod-PB	tmod-PJ	tmod-PC	tmod-PO	tmod-PK	cds.Mp_O_35654_c0_seq6|m.235957	cds.Mcerasi_42159_c0_seq9|m.125955	cds.Mcerasi_40632_c1_seq4|m.95693	ACYPI007952-PA	cds.Mp_F_37917_c0_seq13|m.232863	cds.Mp_J_34166_c0_seq9|m.137460	cds.Mp_J_34610_c0_seq7|m.163614	cds.Mp_F_37917_c1_seq8|m.232883	cds.Rpadi_12383_c0_seq2|m.21231	cds.Rpadi_11522_c0_seq4|m.17972	cds.Rpadi_12383_c0_seq4|m.21235	cds.Rpadi_12383_c0_seq3|m.21233	cds.Rpadi_11522_c0_seq3|m.17970	cds.Rpadi_12383_c0_seq1|m.21229	cds.Rpadi_11522_c0_seq1|m.17966	cds.Rpadi_11522_c0_seq2|m.17968	cds.Rpadi_12383_c0_seq6|m.21239	cds.Rpadi_12383_c0_seq5|m.21237	cds.Soybean_aphid_6761_c0_seq1|m.12115	cds.Soybean_aphid_6761_c0_seq2|m.12118	cds.Soybean_aphid_6761_c0_seq4|m.12122	cds.Soybean_aphid_3457_c0_seq2|m.5098	cds.Soybean_aphid_3457_c0_seq1|m.5096	cds.Soybean_aphid_6041_c0_seq3|m.9941	cds.Soybean_aphid_6041_c0_seq1|m.9937	cds.Soybean_aphid_6041_c0_seq2|m.9939	cds.Soybean_aphid_6761_c0_seq3|m.12121
ACYPI006723-PA	cds.Mcerasi_23488_c0_seq1|m.21739	cds.Mp_J_20061_c0_seq2|m.20507	cds.Mp_O_19458_c0_seq2|m.21152	ACYPI23366-PA	cds.Mp_F_31389_c0_seq4|m.62223	cds.Mp_F_38073_c0_seq22|m.243434	ACYPI21366-PA	ACYPI009672-PA	cds.Mcerasi_30398_c0_seq1|m.32840	ACYPI007181-PA	ACYPI40129-PA	ACYPI004244-PA	ACYPI24817-PA	ACYPI34974-PA	ACYPI30975-PA	ACYPI003034-PA	ACYPI009874-PA	ACYPI006845-PA	ACYPI54397-PA	cds.Mp_O_22045_c0_seq2|m.25905	ACYPI087534-PA	ACYPI004032-PA	ACYPI001457-PA	ACYPI53320-PA	ACYPI45149-PA	ACYPI002232-PA	ACYPI066936-PA	ACYPI21365-PA	cds.Mp_F_25718_c0_seq5|m.28866	ACYPI47266-PA	ACYPI060665-PA	ACYPI001143-PA	ACYPI41441-PA	ACYPI48201-PA	ACYPI065826-PA	ACYPI080486-PA	cds.Rpadi_26660_c0_seq1|m.38947	cds.Rpadi_25135_c0_seq1|m.37462	ACYPI44926-PA	ACYPI32264-PA	ACYPI087413-PA	ACYPI087087-PA	ACYPI088463-PA
FucT6-PA	ACYPI009591-PA	ACYPI086725-PA	cds.Mcerasi_42013_c0_seq2|m.122403	cds.Mp_O_28616_c0_seq1|m.49519	cds.Mp_J_30404_c1_seq3|m.61983	cds.Mp_F_22684_c0_seq2|m.20490	cds.Mp_F_11883_c0_seq1|m.7995	cds.Mp_J_32538_c0_seq6|m.91037	cds.Mcerasi_38811_c0_seq1|m.74231	ACYPI009858-PA	cds.Mp_O_17562_c0_seq1|m.16248	cds.Mp_F_19105_c0_seq1|m.15866	cds.Mp_F_27176_c0_seq5|m.34666	cds.Mp_J_32961_c0_seq2|m.99641	ACYPI001516-PA	ACYPI007286-PA	ACYPI001248-PA	cds.Mp_O_35230_c0_seq7|m.188257	cds.Mp_O_33782_c0_seq8|m.117857	cds.Mp_F_27301_c0_seq5|m.35112	ACYPI072114-PA	cds.Mp_O_33940_c0_seq9|m.121801	cds.Mp_F_18701_c0_seq2|m.15177	cds.Mp_J_30039_c0_seq7|m.58539	cds.Mp_J_24880_c0_seq1|m.30941	cds.Mp_F_5413_c0_seq1|m.2023	cds.Mcerasi_43932_c0_seq8|m.201499	cds.Mcerasi_43932_c1_seq9|m.201543	ACYPI064142-PA	ACYPI066789-PA	cds.Mp_F_45193_c0_seq1|m.304393	cds.Mcerasi_28797_c0_seq2|m.28922	cds.Mp_F_45545_c0_seq1|m.304583	cds.Soybean_aphid_26131_c0_seq1|m.37239	cds.Soybean_aphid_25152_c0_seq1|m.36117	cds.Mp_O_25675_c0_seq1|m.36543	cds.Mp_F_24859_c1_seq1|m.26166	cds.Mp_J_64515_c0_seq1|m.299405	ACYPI069560-PA	cds.Mp_J_50927_c0_seq1|m.294487	cds.Mp_F_67557_c0_seq1|m.313653	cds.Mp_F_68127_c0_seq1|m.313852	ACYPI072020-PA
ACYPI088261-PA	cds.Mp_O_35940_c0_seq5|m.282773	ACYPI47955-PA	cds.Mp_J_34129_c0_seq4|m.136082	cds.Mp_O_28738_c0_seq2|m.50394	cds.Mcerasi_45153_c4_seq2|m.338517	ACYPI52037-PA	ACYPI26399-PA	ACYPI064557-PA	cds.Mcerasi_50339_c0_seq1|m.352752	ACYPI46829-PA	ACYPI51018-PA	cds.Mp_J_34914_c2_seq7|m.199714	cds.Mcerasi_34959_c0_seq4|m.48511	cds.Mp_J_32457_c0_seq4|m.89384	ACYPI082203-PA	ACYPI080556-PA	cds.Mcerasi_44292_c0_seq1|m.238823	cds.Mp_J_31878_c0_seq2|m.79964	cds.Mp_J_33664_c0_seq1|m.117698	cds.Mcerasi_36207_c0_seq1|m.54411	cds.Mcerasi_39044_c0_seq1|m.76386	cds.Mp_O_27378_c0_seq1|m.42005	cds.Mp_F_33535_c0_seq8|m.89685	ACYPI083271-PA	ACYPI072515-PA	cds.Mcerasi_44679_c0_seq1|m.283015	ACYPI38076-PA	cds.Mp_J_63982_c0_seq1|m.299241	ACYPI084728-PA	cds.Mp_O_60283_c0_seq1|m.351321	cds.Mcerasi_75330_c0_seq1|m.371581	cds.Mp_F_20741_c0_seq1|m.17935	cds.Mp_F_24711_c0_seq1|m.25873	cds.Mp_O_30811_c0_seq1|m.67858	ACYPI35414-PA	cds.Mp_F_32904_c0_seq5|m.80703	ACYPI061628-PA	cds.Mp_F_3739_c0_seq1|m.998	cds.Mp_F_73750_c0_seq1|m.316032	ACYPI064811-PA	ACYPI087037-PA	ACYPI087410-PA	ACYPI085792-PA
ACYPI072429-PA	ACYPI29303-PA	ACYPI089571-PA	ACYPI066371-PA	ACYPI067271-PA	ACYPI088096-PA	ACYPI39388-PA	ACYPI067322-PA	ACYPI087955-PA	ACYPI060244-PA	ACYPI081561-PA	ACYPI080370-PA	ACYPI081563-PA	ACYPI47389-PA	ACYPI084961-PA	ACYPI087200-PA	ACYPI063058-PA	cds.Mp_J_44236_c0_seq1|m.291858	cds.Mcerasi_44734_c0_seq21|m.288121	ACYPI063881-PA	ACYPI081352-PA	ACYPI25999-PA	ACYPI50698-PA	ACYPI37880-PA	ACYPI49982-PA	ACYPI069345-PA	ACYPI087201-PA	ACYPI082103-PA	ACYPI062817-PA	ACYPI088500-PA	ACYPI060498-PA	ACYPI083889-PA	ACYPI083259-PA	ACYPI060904-PA	ACYPI081690-PA	ACYPI086562-PA	ACYPI44187-PA	cds.Mcerasi_71640_c0_seq1|m.368450	cds.Mp_F_12255_c0_seq1|m.8284	cds.Mp_O_11448_c0_seq1|m.8882	ACYPI088574-PA	ACYPI088017-PA	ACYPI068755-PA	ACYPI49745-PA
cds.Mcerasi_44014_c0_seq9|m.207841	cds.Mp_J_32791_c0_seq5|m.95882	cds.Rpadi_10439_c0_seq2|m.15052	cds.Rpadi_7920_c0_seq2|m.9990	ACYPI24175-PA	ACYPI22691-PA	ACYPI20395-PA	cds.Mp_O_35916_c0_seq9|m.276473	cds.Rpadi_7920_c0_seq1|m.9988	cds.Mp_F_37888_c0_seq9|m.230180	ACYPI002082-PA	ACYPI37947-PA	cds.Mcerasi_44214_c0_seq8|m.231399	ACYPI41839-PA	cds.Mp_J_30738_c0_seq7|m.65713	cds.Mp_O_35726_c1_seq9|m.247191	cds.Rpadi_10439_c0_seq1|m.15049	cds.Mp_F_37888_c1_seq9|m.230223	ACYPI062410-PA	ACYPI066530-PA	ACYPI21382-PA	cds.Soybean_aphid_16541_c0_seq1|m.26393	ACYPI25648-PA	ACYPI085615-PA	ACYPI39935-PA	ACYPI54978-PA	ACYPI063304-PA	ACYPI086395-PA	cds.Soybean_aphid_12556_c0_seq1|m.21987	cds.Mp_J_53576_c0_seq1|m.295496	cds.Soybean_aphid_3777_c0_seq1|m.5433	ACYPI062537-PA	cds.Mcerasi_5157_c0_seq1|m.1704	cds.Soybean_aphid_16356_c0_seq1|m.26170	cds.Soybean_aphid_23335_c0_seq1|m.34054	cds.Mp_F_6347_c0_seq1|m.2756	cds.Mp_J_67085_c0_seq1|m.300335	cds.Soybean_aphid_3777_c0_seq2|m.5434	cds.Mp_O_6297_c0_seq1|m.3848	cds.Mp_J_66959_c0_seq1|m.300284	cds.Mp_J_70727_c0_seq1|m.301633	cds.Mp_F_64425_c0_seq1|m.312428	ACYPI29769-PA	cds.Rpadi_31402_c0_seq1|m.43332
cds.Mp_F_37072_c1_seq1|m.189707	cds.Soybean_aphid_6920_c0_seq4|m.12778	cds.Soybean_aphid_6920_c0_seq3|m.12776	cds.Soybean_aphid_6920_c0_seq1|m.12772	cds.Soybean_aphid_3592_c0_seq2|m.5240	cds.Soybean_aphid_3592_c0_seq1|m.5238	cds.Rpadi_8955_c0_seq2|m.12381	cds.Rpadi_8955_c0_seq1|m.12379	cds.Rpadi_11088_c0_seq2|m.16735	cds.Rpadi_11088_c0_seq1|m.16733	ACYPI005434-PA	cds.Mp_O_31382_c0_seq1|m.73231	cds.Mp_J_19319_c0_seq2|m.18835	cds.Mcerasi_24952_c0_seq1|m.23651	Rab14-PD	Rab14-PA	Rab2-PB	Rab2-PA	Rab14-PB	cds.Soybean_aphid_5692_c0_seq1|m.9109	cds.Soybean_aphid_2760_c0_seq1|m.4212	cds.Rpadi_12008_c1_seq3|m.19639	cds.Rpadi_12008_c1_seq2|m.19636	cds.Rpadi_12008_c1_seq1|m.19632	cds.Rpadi_12008_c0_seq3|m.19629	cds.Rpadi_12008_c0_seq2|m.19626	cds.Mp_O_31379_c1_seq8|m.73221	cds.Mp_J_34651_c1_seq9|m.165775	cds.Mp_F_35352_c1_seq8|m.128144	ACYPI000787-PA	cds.Rpadi_12008_c0_seq1|m.19623	cds.Soybean_aphid_2760_c0_seq2|m.4215	cds.Mp_O_33358_c0_seq11|m.107274	cds.Mcerasi_44094_c1_seq9|m.214455	Rab18-PA	ACYPI002424-PA	cds.Soybean_aphid_4832_c0_seq2|m.7055	cds.Soybean_aphid_4832_c0_seq1|m.7054	ACYPI004401-PA	cds.Rpadi_9811_c0_seq1|m.13821	cds.Rpadi_10432_c0_seq1|m.15033	cds.Mp_F_37427_c0_seq9|m.204344	cds.Soybean_aphid_6920_c0_seq2|m.12774
RpII215-PA	cds.Mp_F_38618_c1_seq8|m.283898	cds.Mp_F_38618_c0_seq4|m.283807	ACYPI004235-PA	cds.Mp_O_36211_c0_seq7|m.323163	cds.Mp_J_35427_c1_seq6|m.272678	cds.Mp_J_35427_c0_seq6|m.272643	cds.Rpadi_12778_c1_seq1|m.23617	cds.Mcerasi_45118_c1_seq9|m.334727	cds.Mcerasi_45118_c0_seq3|m.334649	cds.Rpadi_12778_c2_seq1|m.23620	ACYPI072940-PA	cds.Rpadi_1986_c0_seq1|m.1596	cds.Rpadi_20757_c0_seq1|m.33063	cds.Rpadi_12778_c0_seq1|m.23615	cds.Soybean_aphid_3035_c0_seq1|m.4564	cds.Mp_O_43459_c0_seq1|m.343537	cds.Mp_O_40149_c0_seq1|m.341199	cds.Mcerasi_47271_c0_seq1|m.350673	cds.Mcerasi_10974_c0_seq1|m.6753	cds.Rpadi_7288_c1_seq1|m.8961	cds.Soybean_aphid_30743_c0_seq1|m.42577	cds.Rpadi_7288_c0_seq1|m.8960	cds.Soybean_aphid_29701_c0_seq1|m.41358	cds.Soybean_aphid_27146_c0_seq1|m.38401	cds.Soybean_aphid_26814_c0_seq1|m.38021	ACYPI003484-PA	cds.Mcerasi_34366_c0_seq4|m.46456	cds.Mp_J_38566_c0_seq1|m.288286	cds.Soybean_aphid_6790_c0_seq1|m.12236	cds.Soybean_aphid_4751_c0_seq1|m.6839	cds.Rpadi_12778_c2_seq1|m.23621	cds.Mp_O_18875_c0_seq2|m.19685	cds.Mp_J_40429_c0_seq1|m.289693	cds.Mp_F_25082_c0_seq1|m.26742	cds.Soybean_aphid_19350_c0_seq1|m.29529	cds.Soybean_aphid_26794_c0_seq1|m.37996	cds.Soybean_aphid_31023_c0_seq1|m.42903	cds.Rpadi_23362_c0_seq1|m.35690	cds.Rpadi_22594_c0_seq1|m.34920	cds.Soybean_aphid_19059_c0_seq1|m.29220	cds.Soybean_aphid_25486_c0_seq1|m.36502	cds.Soybean_aphid_31358_c0_seq1|m.43300
Nedd4-PE	Nedd4-PK	CG8184-PF	CG8184-PC	CG8184-PB	CG8184-PD	CG8184-PG	CG8184-PE	CG8184-PH	Nedd4-PM	Nedd4-PI	cds.Mp_F_37896_c0_seq8|m.230543	Nedd4-PH	Nedd4-PL	cds.Rpadi_10993_c1_seq2|m.16495	Nedd4-PJ	Nedd4-PF	Nedd4-PG	cds.Mp_O_28892_c0_seq1|m.51341	ACYPI001021-PA	cds.Mp_J_32845_c0_seq9|m.97066	cds.Mp_F_37896_c1_seq1|m.230548	cds.Mp_O_19693_c0_seq4|m.21828	cds.Rpadi_14505_c0_seq1|m.26280	lack-PB	lack-PA	CG42797-PF	CG42797-PC	CG42797-PD	CG42797-PE	cds.Soybean_aphid_13003_c0_seq1|m.22487	cds.Mcerasi_39483_c0_seq9|m.80988	cds.Soybean_aphid_12716_c0_seq1|m.22186	cds.Soybean_aphid_13427_c0_seq1|m.22950	cds.Mcerasi_36673_c0_seq2|m.57497	cds.Mp_J_32192_c0_seq5|m.85005	cds.Rpadi_4800_c0_seq1|m.6029	cds.Soybean_aphid_11630_c0_seq1|m.20895	cds.Rpadi_10993_c0_seq1|m.16493	cds.Rpadi_10993_c1_seq1|m.16494	cds.Rpadi_10114_c0_seq1|m.14360	cds.Rpadi_10993_c1_seq2|m.16496	cds.Soybean_aphid_21821_c0_seq1|m.32374
cds.Mcerasi_42644_c0_seq7|m.140849	cds.Mp_O_32845_c0_seq9|m.96660	cds.Mp_F_38449_c1_seq9|m.269922	cds.Mp_J_32395_c0_seq8|m.88102	cds.Mp_F_38449_c0_seq2|m.269810	cds.Mp_J_30654_c0_seq8|m.64638	ACYPI001668-PA	beta-Spec-PC	beta-Spec-PA	beta-Spec-PB	cds.Mcerasi_44094_c0_seq7|m.214371	cds.Soybean_aphid_22075_c0_seq1|m.32628	cds.Soybean_aphid_16131_c0_seq1|m.25952	cds.Rpadi_12344_c1_seq2|m.21051	cds.Mp_O_34428_c0_seq6|m.139736	cds.Rpadi_12344_c1_seq1|m.21044	cds.Rpadi_11539_c0_seq1|m.18024	cds.Rpadi_11539_c0_seq3|m.18033	cds.Soybean_aphid_12086_c0_seq1|m.21427	cds.Soybean_aphid_9682_c0_seq1|m.18644	cds.Soybean_aphid_9802_c0_seq1|m.18784	cds.Soybean_aphid_12838_c0_seq1|m.22306	cds.Soybean_aphid_6209_c0_seq2|m.10309	cds.Soybean_aphid_10465_c0_seq1|m.19619	cds.Soybean_aphid_6209_c0_seq3|m.10312	cds.Soybean_aphid_13793_c0_seq1|m.23371	cds.Soybean_aphid_13886_c0_seq1|m.23475	cds.Soybean_aphid_16798_c0_seq1|m.26707	cds.Rpadi_28115_c0_seq1|m.40334	cds.Mcerasi_6682_c0_seq1|m.2967	cds.Soybean_aphid_6209_c0_seq1|m.10308	cds.Soybean_aphid_6209_c0_seq4|m.10315	cds.Rpadi_310_c0_seq1|m.125	cds.Soybean_aphid_14008_c0_seq1|m.23621	cds.Rpadi_12344_c1_seq4|m.21060	cds.Rpadi_11539_c0_seq2|m.18030	cds.Soybean_aphid_11913_c0_seq1|m.21195	cds.Rpadi_29887_c0_seq1|m.41976	cds.Rpadi_21632_c0_seq1|m.33929	cds.Rpadi_20776_c0_seq1|m.33086	cds.Rpadi_30739_c0_seq1|m.42715	cds.Soybean_aphid_2644_c0_seq1|m.3985	cds.Soybean_aphid_5311_c0_seq3|m.8246
cds.Mp_O_35050_c1_seq5|m.175656	cds.Mp_J_33208_c1_seq7|m.105143	ACYPI005426-PA	cds.Mp_J_35209_c1_seq39|m.234554	cds.Mp_F_38556_c1_seq3|m.279299	cac-PH	cac-PG	cds.Mp_F_32866_c0_seq8|m.79958	cac-PP	cac-PC	cac-PN	cac-PD	cac-PB	cac-PA	cac-PI	cac-PJ	cac-PM	cac-PL	cac-PO	cac-PE	cac-PF	cds.Mp_O_35401_c0_seq50|m.203550	cds.Mp_F_38304_c0_seq8|m.256486	cds.Mp_F_38304_c1_seq9|m.256661	cds.Mp_O_35899_c0_seq8|m.273211	cds.Mp_J_32971_c1_seq9|m.99897	ACYPI31143-PA	Ca-alpha1D-PE	Ca-alpha1D-PA	Ca-alpha1D-PB	Ca-alpha1D-PD	Ca-alpha1D-PH	Ca-alpha1D-PI	Ca-alpha1D-PF	Ca-alpha1D-PG	cds.Mcerasi_43820_c0_seq7|m.195186	Ca-alpha1D-PC	Ca-alpha1D-PJ	cds.Mcerasi_39435_c1_seq6|m.80523	cds.Mcerasi_33175_c0_seq2|m.41020	cds.Mcerasi_39180_c0_seq4|m.77492	cds.Rpadi_7194_c0_seq1|m.8836	cds.Rpadi_25717_c0_seq1|m.38016
cds.Mp_J_32865_c1_seq2|m.97520	cds.Mp_F_29904_c0_seq2|m.49953	ACYPI54073-PA	Ca-alpha1T-PE	Ca-alpha1T-PF	Ca-alpha1T-PC	Ca-alpha1T-PD	Ca-alpha1T-PB	cds.Mcerasi_26952_c0_seq1|m.26216	cds.Mcerasi_56199_c0_seq1|m.356841	cds.Mcerasi_10554_c0_seq1|m.6414	ACYPI068494-PA	cds.Mp_F_62754_c0_seq1|m.311758	cds.Mcerasi_18640_c0_seq1|m.14223	cds.Mp_J_52915_c0_seq1|m.295283	cds.Mp_O_34190_c0_seq4|m.130898	cds.Mp_J_22422_c0_seq1|m.24363	cds.Mp_F_33105_c0_seq4|m.82823	cds.Mp_J_35056_c2_seq2|m.215250	cds.Mp_J_13749_c0_seq1|m.10694	cds.Mp_F_10490_c0_seq1|m.7108	cds.Mp_F_2563_c0_seq1|m.473	cds.Mcerasi_65317_c0_seq1|m.363599	cds.Mcerasi_58615_c0_seq1|m.358638	cds.Mcerasi_1319_c0_seq1|m.527	cds.Mcerasi_59316_c0_seq1|m.359168	cds.Mcerasi_23997_c0_seq1|m.22623	cds.Mcerasi_57948_c0_seq1|m.358129	cds.Mp_J_32865_c0_seq2|m.97518	cds.Mcerasi_58222_c0_seq1|m.358331	cds.Mcerasi_72903_c0_seq1|m.369533	ACYPI24682-PA	cds.Mcerasi_73274_c0_seq1|m.369842	cds.Mcerasi_74808_c0_seq1|m.371165	cds.Mcerasi_75086_c0_seq1|m.371380	cds.Mp_F_14084_c1_seq1|m.9398	cds.Mp_F_14084_c0_seq1|m.9395	cds.Mp_J_22422_c1_seq1|m.24364	cds.Mp_J_70279_c0_seq1|m.301469	cds.Mp_F_73923_c0_seq1|m.316093	cds.Mp_F_74507_c0_seq1|m.316312	ACYPI25612-PA	cds.Mp_J_65438_c0_seq1|m.299742
TpnC41C-PA	TpnC41C-PB	cds.Rpadi_15252_c0_seq1|m.27177	ACYPI007392-PA	cds.Mp_O_7990_c0_seq1|m.5368	cds.Mp_O_40637_c0_seq1|m.341595	cds.Mp_J_41383_c0_seq1|m.290341	cds.Mp_F_33364_c0_seq1|m.86536	cds.Mp_F_31805_c0_seq1|m.66928	cds.Mcerasi_54395_c0_seq1|m.355612	cds.Mcerasi_50913_c0_seq1|m.353087	cds.Soybean_aphid_7640_c0_seq1|m.15932	cds.Soybean_aphid_2081_c0_seq1|m.2960	cds.Rpadi_8772_c0_seq1|m.12040	cds.Rpadi_8373_c0_seq2|m.11070	ACYPI007505-PA	cds.Mp_O_28930_c0_seq3|m.51614	cds.Mp_J_30496_c0_seq1|m.63088	cds.Mp_F_35300_c0_seq1|m.127101	TpnC47D-PA	TpnC73F-PC	TpnC73F-PA	cds.Soybean_aphid_8043_c0_seq1|m.16627	ACYPI009055-PA	cds.Soybean_aphid_7816_c0_seq1|m.16249	cds.Mp_O_5101_c0_seq1|m.2698	cds.Mp_F_39247_c0_seq1|m.300338	cds.Mp_J_43390_c0_seq1|m.291391	TpnC4-PB	TpnC4-PA	cds.Rpadi_8373_c0_seq1|m.11069	cds.Rpadi_8772_c0_seq2|m.12042	ACYPI000699-PA	cds.Mp_O_6499_c0_seq1|m.4035	cds.Mp_O_27788_c0_seq1|m.44334	cds.Mp_J_30375_c0_seq9|m.61621	TpnC25D-PA	TpnC25D-PB	cds.Rpadi_20679_c0_seq1|m.32977	cds.Soybean_aphid_15572_c0_seq1|m.25346	cds.Soybean_aphid_19433_c0_seq1|m.29630	cds.Rpadi_23023_c0_seq1|m.35357	cds.Mcerasi_73148_c0_seq1|m.369734
cds.Mp_O_30315_c0_seq1|m.62559	cds.Mp_F_37422_c0_seq2|m.204269	cds.Rpadi_11994_c0_seq1|m.19576	ACYPI001312-PA	ACYPI004047-PA	Iswi-PC	Iswi-PB	Iswi-PA	cds.Mp_J_28232_c0_seq2|m.46128	cds.Rpadi_10461_c0_seq1|m.15120	cds.Mp_O_31130_c0_seq2|m.70889	cds.Mp_J_28566_c0_seq4|m.48056	cds.Mp_F_18018_c0_seq2|m.14019	ACYPI003674-PA	cds.Mcerasi_45093_c0_seq98|m.331724	ACYPI008655-PA	cds.Mp_O_31998_c0_seq5|m.82074	cds.Mp_J_31156_c0_seq5|m.70042	cds.Mp_F_32231_c0_seq5|m.71634	cds.Mcerasi_37693_c0_seq4|m.64883	cds.Soybean_aphid_11466_c0_seq1|m.20723	cds.Mcerasi_44725_c2_seq77|m.287066	cds.Mp_O_34415_c0_seq5|m.139421	cds.Rpadi_25056_c0_seq1|m.37383	cds.Rpadi_10176_c0_seq1|m.14467	cds.Mp_F_30079_c0_seq5|m.51197	cds.Soybean_aphid_9190_c0_seq1|m.18089	cds.Soybean_aphid_12537_c0_seq1|m.21966	cds.Rpadi_4700_c0_seq1|m.5865	cds.Soybean_aphid_18341_c0_seq1|m.28428	cds.Mp_J_28812_c0_seq1|m.49493	cds.Mp_F_18607_c0_seq1|m.15045	cds.Mcerasi_12577_c0_seq1|m.8252	cds.Soybean_aphid_10407_c0_seq1|m.19558	cds.Soybean_aphid_13710_c0_seq1|m.23278	cds.Rpadi_27007_c0_seq1|m.39289	cds.Mp_O_33290_c0_seq6|m.105908	cds.Rpadi_6765_c0_seq1|m.8308	cds.Rpadi_29944_c0_seq1|m.42025	cds.Soybean_aphid_27547_c0_seq1|m.38847	cds.Mp_F_77349_c0_seq1|m.317425	cds.Soybean_aphid_20373_c0_seq1|m.30695	cds.Soybean_aphid_4188_c0_seq1|m.6018
Zasp52-PQ	Zasp52-PF	Zasp52-PW	Zasp52-PM	Zasp52-PN	Zasp52-PU	Zasp52-PL	Zasp52-PS	Zasp52-PV	Zasp52-PR	Zasp52-PC	Zasp52-PT	Zasp52-PG	Zasp52-PE	Zasp52-PI	cds.Rpadi_10417_c0_seq1|m.14981	cds.Rpadi_10917_c0_seq2|m.16297	ACYPI003687-PA	cds.Rpadi_10417_c0_seq5|m.14994	cds.Rpadi_10917_c0_seq1|m.16295	cds.Soybean_aphid_13557_c0_seq1|m.23102	cds.Mp_F_38624_c0_seq8|m.284276	cds.Mp_O_35574_c0_seq9|m.228361	cds.Rpadi_10417_c0_seq3|m.14987	cds.Rpadi_10417_c0_seq2|m.14983	cds.Mp_F_38693_c2_seq7|m.290740	cds.Mp_J_34377_c1_seq8|m.148874	cds.Soybean_aphid_10664_c0_seq1|m.19862	Zasp52-PK	Zasp52-PO	Zasp52-PP	cds.Mp_O_35574_c1_seq5|m.228671	cds.Soybean_aphid_4916_c0_seq3|m.7243	cds.Soybean_aphid_4916_c0_seq4|m.7244	cds.Mp_J_34377_c0_seq8|m.148787	cds.Mcerasi_43327_c1_seq9|m.166974	cds.Rpadi_10917_c0_seq3|m.16299	cds.Soybean_aphid_4916_c0_seq1|m.7239	cds.Soybean_aphid_4916_c0_seq2|m.7241	cds.Soybean_aphid_5023_c0_seq2|m.7517	cds.Soybean_aphid_5023_c0_seq1|m.7515	cds.Mcerasi_70192_c0_seq1|m.367289	cds.Soybean_aphid_5023_c0_seq3|m.7519
lqf-PF	lqf-PL	lqf-PG	lqf-PI	lqf-PK	lqf-PH	lqf-PC	lqf-PD	lqf-PB	lqf-PA	lqf-PE	lqf-PJ	ACYPI002865-PA	cds.Soybean_aphid_7302_c0_seq5|m.14770	cds.Soybean_aphid_7302_c0_seq3|m.14758	cds.Soybean_aphid_7302_c0_seq23|m.14866	cds.Soybean_aphid_7302_c0_seq21|m.14855	cds.Soybean_aphid_7302_c0_seq17|m.14832	cds.Soybean_aphid_7302_c0_seq15|m.14819	cds.Soybean_aphid_7302_c0_seq13|m.14805	cds.Soybean_aphid_7302_c0_seq11|m.14790	cds.Soybean_aphid_7302_c0_seq1|m.14745	cds.Soybean_aphid_5325_c0_seq1|m.8275	cds.Rpadi_12098_c0_seq1|m.20002	cds.Soybean_aphid_7302_c0_seq7|m.14783	cds.Soybean_aphid_7302_c0_seq6|m.14776	cds.Soybean_aphid_7302_c0_seq4|m.14764	cds.Soybean_aphid_7302_c0_seq29|m.14889	cds.Soybean_aphid_7302_c0_seq26|m.14874	cds.Soybean_aphid_7302_c0_seq2|m.14750	cds.Soybean_aphid_7302_c0_seq18|m.14839	cds.Soybean_aphid_7302_c0_seq16|m.14826	cds.Soybean_aphid_7302_c0_seq12|m.14798	cds.Rpadi_12063_c0_seq2|m.19809	cds.Rpadi_12063_c0_seq1|m.19807	cds.Mp_F_38219_c0_seq9|m.251040	cds.Mcerasi_42320_c0_seq9|m.130131	cds.Mp_O_34828_c0_seq6|m.165055	cds.Mp_F_37658_c0_seq8|m.215530	cds.Mcerasi_42758_c0_seq9|m.144499	cds.Mp_O_32122_c0_seq7|m.84150	cds.Mp_J_34927_c1_seq8|m.200640	cds.Mp_J_34927_c0_seq9|m.200592
cds.Mcerasi_41457_c0_seq7|m.110983	cds.Mp_O_35619_c0_seq6|m.231567	CG42672-PJ	CG42672-PM	CG42672-PD	CG42672-PI	CG42672-PK	CG42672-PP	CG42672-PO	CG42672-PG	CG42672-PF	CG42672-PL	cds.Mp_J_34931_c0_seq9|m.201129	cds.Mp_F_29629_c0_seq8|m.47819	cds.Mcerasi_43510_c0_seq6|m.178129	cds.Soybean_aphid_12470_c0_seq1|m.21899	ACYPI001193-PA	cds.Mp_F_28101_c0_seq47|m.39495	cds.Soybean_aphid_12269_c0_seq1|m.21645	cds.Soybean_aphid_13402_c0_seq1|m.22917	cds.Rpadi_11032_c0_seq1|m.16598	cds.Rpadi_11032_c2_seq2|m.16602	cds.Rpadi_11032_c2_seq1|m.16601	cds.Soybean_aphid_20147_c0_seq1|m.30455	cds.Rpadi_150_c0_seq1|m.33	cds.Soybean_aphid_15331_c0_seq1|m.25079	cds.Rpadi_29713_c0_seq1|m.41812	cds.Soybean_aphid_24040_c0_seq1|m.34842	cds.Soybean_aphid_20823_c0_seq1|m.31224	cds.Soybean_aphid_15296_c0_seq1|m.25038	cds.Rpadi_26829_c0_seq1|m.39109	cds.Rpadi_9931_c0_seq1|m.14036	cds.Soybean_aphid_5412_c0_seq1|m.8448	cds.Soybean_aphid_5412_c0_seq2|m.8451	cds.Soybean_aphid_1322_c0_seq1|m.1574	cds.Mp_F_32926_c0_seq5|m.80856	cds.Soybean_aphid_10278_c0_seq1|m.19389	cds.Soybean_aphid_10139_c0_seq1|m.19205	cds.Soybean_aphid_2188_c0_seq1|m.3138	cds.Rpadi_16971_c0_seq1|m.29082	cds.Mp_O_34175_c0_seq9|m.130063	cds.Rpadi_11032_c1_seq1|m.16600	cds.Rpadi_1408_c0_seq1|m.857
Ppn-PF	Ppn-PE	Ppn-PG	Ppn-PC	ACYPI003244-PA	cds.Mp_J_34934_c0_seq9|m.201754	cds.Mp_O_24797_c0_seq4|m.32590	cds.Mp_F_34343_c0_seq5|m.105542	cds.Mcerasi_45029_c1_seq3|m.323065	cds.Mcerasi_45029_c0_seq7|m.322849	cds.Mp_J_33945_c0_seq8|m.129218	cds.Mp_O_34615_c0_seq9|m.150306	cds.Mp_F_37496_c0_seq9|m.208342	cds.Soybean_aphid_5516_c0_seq4|m.8749	cds.Rpadi_23466_c0_seq1|m.35778	cds.Rpadi_13921_c0_seq1|m.25568	cds.Soybean_aphid_21079_c0_seq1|m.31498	cds.Soybean_aphid_5516_c0_seq2|m.8744	cds.Soybean_aphid_22561_c0_seq1|m.33188	cds.Soybean_aphid_29325_c0_seq1|m.40903	cds.Rpadi_10164_c1_seq1|m.14444	cds.Rpadi_4306_c0_seq1|m.5280	cds.Rpadi_6370_c0_seq1|m.7829	cds.Rpadi_28185_c0_seq1|m.40396	cds.Rpadi_10164_c0_seq1|m.14443	cds.Rpadi_21752_c0_seq1|m.34047	cds.Soybean_aphid_16126_c0_seq1|m.25945	cds.Soybean_aphid_24857_c0_seq1|m.35772	cds.Rpadi_29077_c0_seq1|m.41202	cds.Soybean_aphid_21657_c0_seq1|m.32177	cds.Soybean_aphid_29404_c0_seq1|m.41008	ACYPI49281-PA	cds.Rpadi_4439_c0_seq1|m.5478	cds.Soybean_aphid_5516_c0_seq1|m.8742	cds.Rpadi_3061_c0_seq1|m.3131	cds.Soybean_aphid_5516_c0_seq3|m.8747	cds.Rpadi_32076_c0_seq1|m.43946	cds.Soybean_aphid_18045_c0_seq1|m.28117	cds.Rpadi_23469_c0_seq1|m.35782	cds.Soybean_aphid_24697_c0_seq1|m.35586	cds.Soybean_aphid_31500_c0_seq1|m.43475	cds.Soybean_aphid_15159_c0_seq1|m.24889	cds.Soybean_aphid_15924_c0_seq1|m.25712
Tep1-PA	Tep2-PB	Tep2-PG	Tep2-PA	Tep2-PF	Tep2-PD	ACYPI005292-PA	cds.Mcerasi_38072_c0_seq2|m.67753	cds.Mp_J_27476_c0_seq5|m.41045	Tep3-PA	cds.Mp_O_30524_c0_seq9|m.65142	Tep4-PB	Tep4-PA	Tep4-PD	Tep4-PC	cds.Mp_O_32954_c0_seq9|m.98579	cds.Rpadi_11102_c0_seq1|m.16785	cds.Mp_J_32452_c0_seq4|m.89267	cds.Rpadi_8481_c0_seq1|m.11312	cds.Mcerasi_39817_c0_seq5|m.84927	cds.Mp_F_38553_c1_seq7|m.279168	Tep5-PB	cds.Mp_F_38520_c0_seq6|m.276054	cds.Soybean_aphid_12432_c0_seq1|m.21844	cds.Rpadi_8912_c0_seq1|m.12289	cds.Soybean_aphid_28385_c0_seq1|m.39803	cds.Soybean_aphid_11374_c0_seq1|m.20640	cds.Soybean_aphid_16232_c0_seq1|m.26043	cds.Rpadi_10160_c0_seq1|m.14437	cds.Soybean_aphid_21937_c0_seq1|m.32477	cds.Rpadi_23181_c0_seq1|m.35514	cds.Soybean_aphid_402_c0_seq1|m.277	cds.Soybean_aphid_20562_c0_seq1|m.30902	cds.Rpadi_6951_c0_seq1|m.8538	cds.Rpadi_9972_c0_seq1|m.14109	cds.Soybean_aphid_15193_c0_seq1|m.24924	cds.Soybean_aphid_15044_c0_seq1|m.24762	cds.Soybean_aphid_13966_c0_seq1|m.23578	cds.Soybean_aphid_23693_c0_seq1|m.34443	cds.Soybean_aphid_19369_c0_seq1|m.29555	cds.Rpadi_5186_c0_seq1|m.6535	cds.Rpadi_32198_c0_seq1|m.44058	cds.Soybean_aphid_21319_c0_seq1|m.31776
CAP-PA	CAP-PY	CAP-PL	CAP-PP	CAP-PQ	CAP-PV	CAP-PX	CAP-PW	CAP-PI	CAP-PJ	CAP-PU	CAP-PO	CAP-PK	CAP-PC	CAP-PF	CAP-PS	CAP-PG	CAP-PH	CAP-PD	CAP-PB	CAP-PR	CAP-PN	CAP-PE	cds.Soybean_aphid_7292_c0_seq1|m.14679	cds.Mcerasi_43574_c0_seq99|m.181097	cds.Mcerasi_43311_c0_seq98|m.165532	cds.Rpadi_11395_c0_seq2|m.17566	cds.Soybean_aphid_6355_c0_seq2|m.10782	cds.Rpadi_11395_c0_seq1|m.17564	cds.Rpadi_12399_c0_seq2|m.21283	cds.Rpadi_12399_c0_seq3|m.21284	cds.Mp_F_38424_c0_seq50|m.268326	cds.Mp_J_35387_c1_seq91|m.266227	cds.Mp_J_35288_c0_seq91|m.247626	cds.Rpadi_11395_c0_seq3|m.17568	cds.Rpadi_12399_c0_seq1|m.21282	cds.Mp_O_35982_c0_seq92|m.292003	cds.Mp_F_38377_c2_seq92|m.261841	cds.Mp_O_36193_c0_seq95|m.321147	ACYPI000149-PA	cds.Soybean_aphid_3474_c0_seq1|m.5125	cds.Rpadi_25253_c0_seq1|m.37560	cds.Soybean_aphid_7292_c0_seq2|m.14683
ACYPI010125-PA	cds.Mp_J_36072_c0_seq1|m.285901	cds.Mp_O_11432_c0_seq1|m.8848	cds.Mcerasi_21351_c0_seq1|m.17760	ACYPI005508-PA	ACYPI005629-PA	cds.Mp_F_6671_c0_seq2|m.3079	ACYPI007252-PA	ACYPI006414-PA	cds.Mcerasi_38365_c0_seq1|m.70315	ACYPI003894-PA	ACYPI007504-PA	cds.Mcerasi_44408_c0_seq8|m.252199	ACYPI009835-PA	cds.Mp_O_36058_c1_seq1|m.300803	cds.Mp_O_36058_c0_seq6|m.300798	ACYPI009671-PA	cds.Mp_J_35163_c0_seq3|m.229718	cds.Mp_F_45952_c0_seq1|m.304751	cds.Mp_J_40744_c0_seq1|m.289899	ACYPI004494-PA	cds.Mp_J_35163_c1_seq2|m.229730	cds.Mcerasi_44408_c1_seq2|m.252220	cds.Mp_F_37821_c0_seq8|m.226561	cds.Mp_O_50905_c0_seq1|m.347127	cds.Mp_O_50934_c0_seq1|m.347144	cds.Mp_F_37821_c1_seq8|m.226618	cds.Mp_O_11485_c1_seq1|m.8912	cds.Mp_O_10141_c0_seq1|m.7503	cds.Mp_O_48314_c0_seq1|m.345940	ACYPI28035-PA	cds.Mp_O_67561_c0_seq1|m.354587	cds.Mp_F_59894_c0_seq1|m.310572	cds.Mp_O_11485_c0_seq1|m.8911	cds.Mp_O_58199_c0_seq1|m.350393	cds.Mp_O_39347_c0_seq1|m.340495	cds.Mp_O_31312_c0_seq5|m.72701	cds.Mp_O_53414_c0_seq1|m.348222	cds.Rpadi_32148_c0_seq1|m.44011	cds.Soybean_aphid_31980_c0_seq1|m.43997	cds.Mp_F_76468_c0_seq1|m.317095	cds.Mp_O_69381_c0_seq1|m.355411	cds.Rpadi_28447_c0_seq1|m.40631
cds.Rpadi_11814_c0_seq1|m.18973	cds.Rpadi_11741_c0_seq2|m.18693	cds.Soybean_aphid_11208_c0_seq1|m.20452	cds.Rpadi_11814_c0_seq2|m.18974	cds.Rpadi_11741_c0_seq1|m.18690	ACYPI005391-PA	cds.Mcerasi_30513_c0_seq2|m.33211	cds.Mp_F_21072_c0_seq2|m.18265	cds.Mp_F_24427_c0_seq2|m.25371	cds.Mp_J_16981_c0_seq1|m.13459	cds.Mcerasi_44178_c0_seq9|m.221680	cds.Mp_O_17935_c0_seq2|m.17193	cds.Mcerasi_41198_c0_seq4|m.105749	cds.Rpadi_3531_c0_seq1|m.4011	cds.Rpadi_7787_c0_seq1|m.9689	cds.Mp_F_37826_c0_seq3|m.226762	cds.Rpadi_18159_c0_seq1|m.30393	cds.Soybean_aphid_11565_c0_seq1|m.20833	cds.Soybean_aphid_14840_c0_seq1|m.24533	cds.Soybean_aphid_1386_c0_seq1|m.1677	cds.Mp_J_21707_c0_seq6|m.23469	cds.Mp_O_27668_c0_seq9|m.43507	cds.Mp_O_33848_c0_seq6|m.119522	cds.Soybean_aphid_17304_c0_seq1|m.27292	cds.Rpadi_6005_c0_seq1|m.7413	cds.Soybean_aphid_14014_c0_seq1|m.23629	cds.Soybean_aphid_5290_c0_seq2|m.8205	cds.Soybean_aphid_14753_c0_seq1|m.24455	cds.Soybean_aphid_5290_c0_seq1|m.8204	cds.Rpadi_24736_c0_seq1|m.37079	cds.Soybean_aphid_14983_c0_seq1|m.24694	cds.Rpadi_25845_c0_seq1|m.38129	cds.Rpadi_29436_c0_seq1|m.41553	cds.Soybean_aphid_24684_c0_seq1|m.35573	cds.Rpadi_23392_c0_seq1|m.35719	cds.Soybean_aphid_14822_c0_seq1|m.24518	cds.Rpadi_29708_c0_seq1|m.41807	cds.Rpadi_29513_c0_seq1|m.41637	cds.Soybean_aphid_14547_c0_seq1|m.24224	cds.Soybean_aphid_17781_c0_seq1|m.27821	cds.Soybean_aphid_26715_c0_seq1|m.37914	cds.Soybean_aphid_29309_c0_seq1|m.40879	cds.Soybean_aphid_16104_c0_seq1|m.25918
cds.Mp_F_38561_c1_seq5|m.279504	cds.Mp_O_24848_c0_seq1|m.32924	ACC-PG	ACC-PF	ACC-PC	ACC-PB	ACC-PA	ACC-PE	ACYPI005729-PA	cds.Mp_J_34840_c0_seq7|m.191824	cds.Mp_O_31815_c0_seq4|m.79570	cds.Mp_J_34173_c0_seq3|m.137721	cds.Mcerasi_43388_c0_seq4|m.170150	cds.Mcerasi_36610_c1_seq7|m.56910	cds.Mp_F_38561_c0_seq4|m.279478	cds.Soybean_aphid_12989_c0_seq1|m.22477	cds.Rpadi_11757_c0_seq1|m.18746	cds.Rpadi_8647_c0_seq1|m.11706	cds.Mp_O_38880_c0_seq1|m.340075	cds.Soybean_aphid_1804_c0_seq1|m.2390	cds.Mcerasi_34628_c1_seq1|m.47369	cds.Soybean_aphid_6703_c0_seq1|m.11933	cds.Soybean_aphid_2515_c0_seq1|m.3748	cds.Rpadi_21101_c0_seq1|m.33417	cds.Rpadi_15878_c0_seq1|m.27871	cds.Rpadi_17486_c0_seq1|m.29675	cds.Soybean_aphid_10705_c0_seq1|m.19908	cds.Rpadi_9133_c0_seq1|m.12643	cds.Rpadi_24330_c0_seq1|m.36683	cds.Soybean_aphid_9062_c0_seq1|m.17962	cds.Rpadi_9133_c1_seq1|m.12645	cds.Soybean_aphid_16423_c0_seq1|m.26255	cds.Soybean_aphid_4354_c0_seq2|m.6270	cds.Rpadi_26913_c0_seq1|m.39195	cds.Soybean_aphid_13463_c0_seq1|m.22981	cds.Rpadi_28620_c0_seq1|m.40790	cds.Soybean_aphid_14698_c0_seq1|m.24381	ACYPI40960-PA	cds.Soybean_aphid_8720_c0_seq1|m.17539	cds.Soybean_aphid_4354_c0_seq1|m.6269	cds.Soybean_aphid_19329_c0_seq1|m.29504	cds.Rpadi_6976_c0_seq1|m.8566	cds.Soybean_aphid_4351_c0_seq1|m.6263
CG9674-PA	CG9674-PD	CG9674-PG	CG9674-PF	ACYPI000303-PA	cds.Mcerasi_38929_c0_seq3|m.75400	cds.Mp_F_37903_c0_seq2|m.231497	cds.Mp_O_29902_c0_seq2|m.58457	cds.Mp_J_30775_c0_seq6|m.65998	cds.Mcerasi_36631_c0_seq9|m.57076	CG9674-PH	CG9674-PE	CG9674-PI	cds.Mp_O_32595_c0_seq7|m.92168	cds.Mp_J_8293_c0_seq1|m.4853	cds.Mp_F_36984_c0_seq2|m.181085	cds.Rpadi_10851_c0_seq1|m.16174	cds.Rpadi_11489_c0_seq1|m.17851	ACYPI068453-PA	cds.Mp_J_30978_c0_seq7|m.68001	cds.Soybean_aphid_3120_c0_seq1|m.4664	cds.Soybean_aphid_3916_c0_seq1|m.5606	cds.Soybean_aphid_2884_c0_seq1|m.4392	cds.Soybean_aphid_4498_c0_seq1|m.6464	cds.Soybean_aphid_17327_c0_seq1|m.27315	cds.Rpadi_16124_c0_seq1|m.28148	cds.Soybean_aphid_1382_c0_seq1|m.1674	cds.Mcerasi_66085_c0_seq1|m.364210	cds.Mcerasi_52974_c0_seq1|m.354571	cds.Mp_F_25709_c0_seq6|m.28851	cds.Soybean_aphid_5192_c0_seq1|m.7934	cds.Soybean_aphid_14543_c0_seq1|m.24215	cds.Rpadi_21255_c0_seq1|m.33579	cds.Soybean_aphid_3220_c0_seq1|m.4800	cds.Soybean_aphid_17901_c0_seq1|m.27957	ACYPI072364-PA	cds.Rpadi_16175_c0_seq1|m.28201	cds.Rpadi_27562_c0_seq1|m.39838	cds.Rpadi_26728_c0_seq1|m.39012	cds.Rpadi_32476_c0_seq1|m.44293	cds.Rpadi_25398_c0_seq1|m.37697	cds.Soybean_aphid_19323_c0_seq1|m.29499	cds.Soybean_aphid_25826_c0_seq1|m.36912
CG15099-PA	cds.Mcerasi_44722_c0_seq6|m.286829	cds.Mp_O_31506_c1_seq5|m.75649	ACYPI007270-PA	cds.Mp_F_37547_c0_seq7|m.209563	cds.Mp_J_34295_c0_seq3|m.143972	cds.Mp_J_34421_c0_seq5|m.150747	cds.Rpadi_11271_c0_seq1|m.17264	cds.Rpadi_10661_c0_seq3|m.15677	cds.Rpadi_10661_c0_seq2|m.15675	cds.Rpadi_11271_c0_seq2|m.17266	cds.Soybean_aphid_14205_c0_seq1|m.23845	cds.Rpadi_11271_c0_seq4|m.17270	cds.Soybean_aphid_17147_c0_seq1|m.27124	cds.Soybean_aphid_12064_c0_seq1|m.21404	cds.Soybean_aphid_14709_c0_seq1|m.24394	cds.Mcerasi_44601_c0_seq9|m.275284	cds.Mp_O_32177_c0_seq8|m.85169	cds.Mp_F_37881_c1_seq3|m.229426	cds.Rpadi_11271_c0_seq3|m.17268	cds.Rpadi_10661_c0_seq1|m.15673	cds.Soybean_aphid_3085_c0_seq1|m.4622	cds.Soybean_aphid_3085_c0_seq2|m.4623	cds.Soybean_aphid_10624_c0_seq1|m.19813	cds.Rpadi_18573_c0_seq1|m.30820	cds.Soybean_aphid_15569_c0_seq1|m.25343	cds.Soybean_aphid_16151_c0_seq1|m.25972	cds.Rpadi_23793_c0_seq1|m.36131	cds.Rpadi_464_c1_seq1|m.221	cds.Soybean_aphid_27315_c0_seq1|m.38604	cds.Soybean_aphid_20315_c0_seq1|m.30637	cds.Soybean_aphid_30351_c0_seq1|m.42133	cds.Rpadi_464_c0_seq1|m.220	cds.Rpadi_24316_c0_seq1|m.36666	cds.Soybean_aphid_17013_c0_seq1|m.26958	cds.Rpadi_28103_c0_seq1|m.40324	cds.Soybean_aphid_25301_c0_seq1|m.36287	cds.Soybean_aphid_25889_c0_seq1|m.36982	cds.Soybean_aphid_22930_c0_seq1|m.33610	cds.Soybean_aphid_25691_c0_seq1|m.36746	cds.Soybean_aphid_28799_c0_seq1|m.40305	cds.Rpadi_28455_c0_seq1|m.40641	cds.Soybean_aphid_20923_c0_seq1|m.31328
Rbcn-3A-PB	ACYPI061546-PA	cds.Mcerasi_44337_c0_seq70|m.244572	cds.Mp_O_35681_c0_seq88|m.240690	cds.Mp_F_34086_c0_seq1|m.99923	cds.Mp_J_18013_c0_seq1|m.15520	cds.Soybean_aphid_1465_c0_seq2|m.1782	cds.Mcerasi_23563_c0_seq1|m.21899	cds.Rpadi_10780_c2_seq2|m.16007	cds.Soybean_aphid_14833_c0_seq1|m.24526	cds.Rpadi_10780_c1_seq1|m.16004	cds.Rpadi_14291_c0_seq1|m.26018	cds.Soybean_aphid_1465_c0_seq1|m.1779	cds.Soybean_aphid_10567_c0_seq1|m.19750	cds.Mp_F_38478_c0_seq9|m.271624	cds.Soybean_aphid_22249_c0_seq1|m.32835	cds.Rpadi_10780_c2_seq1|m.16006	cds.Mp_O_35020_c0_seq1|m.173866	cds.Mp_F_28344_c0_seq3|m.40885	cds.Soybean_aphid_21849_c0_seq1|m.32395	cds.Soybean_aphid_24920_c0_seq1|m.35857	cds.Soybean_aphid_19689_c0_seq1|m.29908	cds.Soybean_aphid_19723_c0_seq1|m.29947	cds.Soybean_aphid_19239_c0_seq1|m.29417	cds.Mcerasi_42859_c0_seq9|m.148516	cds.Rpadi_4571_c0_seq1|m.5683	cds.Soybean_aphid_25555_c0_seq1|m.36570	cds.Soybean_aphid_16763_c0_seq1|m.26667	cds.Soybean_aphid_19220_c0_seq1|m.29393	cds.Soybean_aphid_16043_c0_seq1|m.25849	cds.Rpadi_24688_c0_seq1|m.37031	cds.Soybean_aphid_23707_c0_seq1|m.34455	cds.Rpadi_28882_c0_seq1|m.41031	cds.Soybean_aphid_30428_c0_seq1|m.42230	cds.Soybean_aphid_28141_c0_seq1|m.39523	cds.Rpadi_10780_c0_seq1|m.16003	cds.Soybean_aphid_23489_c0_seq1|m.34212	cds.Soybean_aphid_22651_c0_seq1|m.33286	cds.Soybean_aphid_24990_c0_seq1|m.35940	cds.Soybean_aphid_22204_c0_seq1|m.32785	cds.Soybean_aphid_25070_c0_seq1|m.36016	cds.Soybean_aphid_31069_c0_seq1|m.42957	cds.Rpadi_29905_c0_seq1|m.41993
ACYPI089338-PA	ACYPI20081-PA	ACYPI007813-PA	cds.Mp_J_34197_c4_seq5|m.138710	cds.Mp_F_35836_c0_seq5|m.141168	cds.Mp_J_34197_c1_seq8|m.138585	ACYPI062582-PA	ACYPI56771-PA	cds.Mp_J_27265_c0_seq2|m.39690	ACYPI066140-PA	ACYPI56799-PA	cds.Mp_O_56147_c0_seq1|m.349399	ACYPI56741-PA	ACYPI56874-PA	ACYPI56802-PA	ACYPI088611-PA	ACYPI061902-PA	ACYPI43795-PA	ACYPI080250-PA	ACYPI56844-PA	cds.Mp_O_15978_c0_seq1|m.13544	ACYPI28281-PA	ACYPI080083-PA	ACYPI42554-PA	cds.Mcerasi_44085_c0_seq1|m.213714	ACYPI064835-PA	ACYPI063048-PA	cds.Mp_O_21098_c2_seq1|m.24759	cds.Mcerasi_74541_c0_seq1|m.370937	cds.Mp_F_78287_c0_seq1|m.317739	cds.Mp_F_14560_c1_seq1|m.9729	cds.Mp_F_15957_c0_seq1|m.10623	cds.Mp_F_52720_c0_seq1|m.307645	ACYPI42118-PA	cds.Mp_F_64494_c0_seq1|m.312461	ACYPI088487-PA	cds.Mp_F_64909_c0_seq1|m.312604	cds.Mp_F_68668_c0_seq1|m.314042	ACYPI088284-PA	cds.Mp_O_74006_c0_seq1|m.357433	cds.Mp_O_76669_c0_seq1|m.358647	ACYPI31281-PA	ACYPI085048-PA
cds.Mcerasi_20895_c0_seq1|m.17013	cds.Mp_F_36654_c0_seq8|m.166724	cds.Mp_J_35142_c1_seq7|m.226805	cds.Mp_O_36852_c0_seq1|m.338027	ACYPI001253-PA	cds.Mcerasi_23210_c0_seq1|m.21244	ACYPI000599-PA	ACYPI002477-PA	ACYPI002333-PA	cds.Rpadi_4854_c0_seq1|m.6112	cds.Mp_F_34632_c2_seq7|m.112438	cds.Mp_F_36654_c1_seq8|m.166767	ACYPI009389-PA	cds.Mp_O_35762_c2_seq9|m.250393	ACYPI009231-PA	cds.Rpadi_12791_c0_seq1|m.23703	cds.Rpadi_12676_c0_seq1|m.22923	cds.Soybean_aphid_7720_c0_seq1|m.16078	cds.Rpadi_12922_c0_seq1|m.24152	cds.Soybean_aphid_5354_c0_seq2|m.8338	cds.Soybean_aphid_7908_c0_seq1|m.16405	cds.Soybean_aphid_5354_c0_seq1|m.8334	ACYPI001570-PA	cds.Soybean_aphid_6559_c0_seq1|m.11412	cds.Mcerasi_43860_c0_seq9|m.197477	cds.Soybean_aphid_9851_c0_seq1|m.18851	cds.Soybean_aphid_7525_c0_seq1|m.15727	cds.Mcerasi_29147_c0_seq1|m.29723	cds.Mp_O_35762_c1_seq8|m.250349	cds.Mp_O_23408_c0_seq1|m.27912	cds.Mcerasi_43860_c1_seq8|m.197519	cds.Soybean_aphid_9725_c0_seq1|m.18697	cds.Soybean_aphid_5556_c0_seq2|m.8819	cds.Mcerasi_40244_c0_seq3|m.90054	cds.Mcerasi_8940_c0_seq1|m.4976	cds.Mcerasi_8643_c0_seq2|m.4691	cds.Mp_F_31715_c0_seq2|m.65623	cds.Mp_J_35872_c0_seq1|m.285710	cds.Mp_O_38159_c0_seq1|m.339324	cds.Rpadi_17344_c0_seq1|m.29495	cds.Rpadi_11745_c0_seq2|m.18710	cds.Rpadi_12676_c0_seq2|m.22926	cds.Soybean_aphid_5877_c0_seq2|m.9565
CG17097-PB	Lip4-PA	Lip4-PC	Lip4-PB	CG31871-PA	CG7329-PB	CG7329-PA	Lip3-PA	ACYPI061601-PA	cds.Mp_F_32453_c1_seq8|m.74092	cds.Mcerasi_20926_c0_seq2|m.17081	ACYPI002443-PA	cds.Mp_F_32453_c0_seq8|m.73998	cds.Mp_J_29394_c0_seq3|m.53065	cds.Mp_O_29144_c0_seq7|m.53050	cds.Mp_O_30121_c0_seq9|m.60529	CG6753-PB	CG11608-PB	CG11406-PB	CG2772-PA	CG11406-PA	cds.Mp_J_38181_c0_seq1|m.287952	cds.Mp_J_26104_c0_seq1|m.35432	cds.Soybean_aphid_1556_c0_seq1|m.1923	cds.Mp_J_25931_c0_seq2|m.34861	cds.Mcerasi_44045_c0_seq7|m.210125	cds.Mcerasi_44045_c1_seq9|m.210158	cds.Soybean_aphid_13100_c0_seq1|m.22587	cds.Mp_O_58384_c0_seq1|m.350499	cds.Mp_J_29000_c0_seq2|m.50676	cds.Mp_O_27312_c0_seq3|m.41716	cds.Mp_J_23588_c0_seq2|m.26196	cds.Rpadi_22032_c0_seq1|m.34326	cds.Mp_O_31071_c0_seq1|m.70385	cds.Soybean_aphid_29138_c0_seq1|m.40692	cds.Mp_F_67504_c0_seq1|m.313625	cds.Mp_F_15722_c0_seq1|m.10456	cds.Mcerasi_29958_c2_seq1|m.31675	cds.Soybean_aphid_29825_c0_seq1|m.41529	cds.Rpadi_18767_c0_seq1|m.31027	cds.Mp_F_79314_c0_seq1|m.318110	cds.Soybean_aphid_5195_c0_seq1|m.7945
Spn38F-PB	Spn38F-PA	Spn28B-PB	Spn28B-PA	Spn28F-PA	ACYPI008381-PA	nec-PA	cds.Rpadi_12666_c0_seq3|m.22865	cds.Rpadi_12629_c0_seq3|m.22481	cds.Rpadi_12629_c0_seq6|m.22489	cds.Rpadi_12666_c0_seq6|m.22870	ACYPI005016-PA	cds.Rpadi_12666_c0_seq4|m.22867	cds.Rpadi_12629_c0_seq5|m.22486	cds.Soybean_aphid_6322_c0_seq1|m.10689	cds.Soybean_aphid_6322_c0_seq3|m.10692	cds.Rpadi_12629_c0_seq4|m.22483	cds.Soybean_aphid_6322_c0_seq2|m.10691	cds.Soybean_aphid_4899_c0_seq1|m.7201	cds.Rpadi_12666_c0_seq9|m.22872	cds.Soybean_aphid_6322_c0_seq4|m.10695	cds.Mcerasi_44147_c0_seq9|m.218141	ACYPI002244-PA	ACYPI007530-PA	cds.Mp_O_36085_c1_seq96|m.304637	cds.Rpadi_12666_c0_seq1|m.22859	cds.Rpadi_12629_c0_seq1|m.22475	cds.Mp_J_34992_c0_seq6|m.207869	cds.Rpadi_12666_c0_seq2|m.22862	cds.Rpadi_12629_c0_seq2|m.22478	cds.Mp_F_37725_c0_seq8|m.219740	cds.Mp_F_37706_c0_seq7|m.218809	ACYPI004935-PA	ACYPI004123-PA	ACYPI000344-PA	ACYPI060557-PA	cds.Mp_O_22774_c0_seq3|m.26956	cds.Mp_J_22218_c0_seq2|m.24118	cds.Mp_F_37725_c2_seq3|m.219789	cds.Mp_J_19318_c0_seq2|m.18834	cds.Mp_F_77650_c0_seq1|m.317532	ACYPI080561-PA
CG34114-PB	CG34114-PC	cds.Mp_J_25984_c0_seq1|m.35044	cds.Mp_O_11289_c0_seq1|m.8678	cds.Mp_F_41076_c0_seq1|m.301747	cds.Mcerasi_15898_c0_seq1|m.11559	ACYPI007121-PA	ACYPI006939-PA	CG12950-PB	CG12950-PA	cds.Mp_O_30123_c0_seq3|m.60597	CG14372-PC	CG14372-PD	cds.Mp_J_28328_c1_seq1|m.46608	CG12484-PE	cds.Mp_J_28328_c0_seq3|m.46597	CG12484-PA	CG12484-PD	cds.Mp_O_17459_c0_seq1|m.16021	cds.Mp_F_26048_c0_seq1|m.30212	CG12484-PB	cds.Mp_J_20280_c0_seq1|m.21064	cds.Mcerasi_41835_c0_seq1|m.119144	CG42313-PA	cds.Mp_O_20179_c0_seq2|m.23224	CG34113-PP	ACYPI008824-PA	cds.Mp_F_37395_c0_seq8|m.203735	cds.Mp_O_28022_c0_seq2|m.45613	CG34113-PO	side-PB	side-PA	side-PC	side-PD	CG34371-PA	cds.Mp_J_24547_c0_seq1|m.29647	ACYPI21887-PA	cds.Mp_F_4093_c0_seq1|m.1191	ACYPI066457-PA	ACYPI067804-PA	cds.Mp_F_19478_c0_seq1|m.16545	cds.Mp_F_57728_c0_seq1|m.309705
His4:CG33909-PA	cds.Mp_O_35769_c1_seq6|m.251102	cds.Mp_O_35769_c0_seq6|m.251096	cds.Mp_F_34188_c1_seq6|m.101819	cds.Mp_F_34188_c0_seq3|m.101805	cds.Mp_J_34939_c0_seq5|m.201894	cds.Mp_J_34996_c0_seq1|m.208144	cds.Soybean_aphid_7315_c0_seq1|m.14962	ACYPI085026-PA	ACYPI086233-PA	ACYPI084268-PA	ACYPI084599-PA	His4:CG33905-PA	His4:CG33897-PA	His4:CG33903-PA	His4:CG33907-PA	His4:CG33899-PA	His4:CG33901-PA	His4:CG33871-PA	His4:CG33893-PA	His4:CG33875-PA	His4r-PD	His4r-PC	His4r-PB	His4r-PA	His4:CG33889-PA	His4:CG33891-PA	His4:CG33873-PA	His4:CG33895-PA	His4:CG31611-PA	His4:CG33885-PA	His4:CG33887-PA	His4:CG33883-PA	cds.Mcerasi_39767_c0_seq1|m.84377	ACYPI088094-PA	His4:CG33879-PA	His4:CG33877-PA	His4:CG33869-PA	His4:CG33881-PA	ACYPI004281-PA	cds.Mp_J_34939_c1_seq1|m.201899	cds.Soybean_aphid_7315_c0_seq2|m.14963
PpY-55A-PA	PpY-55A-PB	ACYPI005202-PA	cds.Rpadi_3735_c0_seq2|m.4386	cds.Rpadi_2958_c0_seq1|m.2954	cds.Mp_O_30383_c0_seq8|m.63569	cds.Mp_J_35141_c2_seq5|m.226581	cds.Mcerasi_16381_c0_seq2|m.12068	Pp1alpha-96A-PB	Pp1alpha-96A-PA	Pp1-13C-PA	flw-PC	flw-PB	cds.Mcerasi_16665_c0_seq1|m.12347	cds.Soybean_aphid_7842_c0_seq1|m.16304	cds.Soybean_aphid_7824_c0_seq1|m.16266	cds.Rpadi_3735_c0_seq1|m.4384	cds.Rpadi_13132_c0_seq1|m.24455	ACYPI004455-PA	cds.Mp_J_35141_c3_seq1|m.226609	cds.Mp_F_36745_c1_seq6|m.170980	cds.Mcerasi_35572_c0_seq4|m.50763	cds.Mp_O_24166_c0_seq4|m.29887	Pp1-87B-PA	cds.Mp_J_9570_c0_seq2|m.7096	flw-PA	cds.Mcerasi_9941_c0_seq1|m.5921	PpD5-PA	cds.Mcerasi_50813_c0_seq1|m.353036	cds.Mcerasi_61967_c0_seq1|m.361122	Pp1-Y2-PB	PpD6-PA	PpN58A-PA	ACYPI007907-PA	Pp1-Y1-PB	cds.Soybean_aphid_13802_c0_seq1|m.23379	cds.Mp_F_35850_c0_seq1|m.142096	cds.Mcerasi_61302_c0_seq1|m.360644	cds.Soybean_aphid_20980_c0_seq1|m.31378	cds.Soybean_aphid_28354_c0_seq1|m.39768	cds.Soybean_aphid_13838_c0_seq1|m.23421	cds.Soybean_aphid_18044_c0_seq1|m.28116
Ptp52F-PB	Ptp10D-PB	Ptp10D-PI	Ptp10D-PE	Ptp10D-PH	Ptp4E-PG	Ptp4E-PH	Ptp4E-PB	Ptp4E-PF	Ptp4E-PD	Ptp4E-PC	Ptp4E-PA	cds.Rpadi_4746_c0_seq1|m.5933	cds.Rpadi_3010_c0_seq1|m.3026	cds.Rpadi_4746_c0_seq2|m.5936	cds.Mcerasi_44317_c0_seq2|m.241682	cds.Mp_F_34942_c0_seq4|m.117852	ACYPI006943-PA	cds.Mp_O_33941_c0_seq2|m.121814	cds.Mp_F_35378_c1_seq7|m.128723	cds.Mp_J_34123_c2_seq4|m.135814	cds.Mp_O_33560_c0_seq8|m.112317	cds.Soybean_aphid_3951_c0_seq2|m.5661	cds.Mcerasi_43624_c0_seq13|m.183608	cds.Soybean_aphid_20726_c0_seq1|m.31101	cds.Soybean_aphid_3951_c0_seq1|m.5659	cds.Soybean_aphid_13395_c0_seq1|m.22909	cds.Rpadi_25308_c0_seq1|m.37604	cds.Rpadi_21150_c0_seq1|m.33466	cds.Soybean_aphid_13313_c0_seq1|m.22821	cds.Soybean_aphid_22019_c0_seq1|m.32568	cds.Rpadi_29113_c0_seq1|m.41238	cds.Soybean_aphid_24553_c0_seq1|m.35439	cds.Rpadi_22922_c0_seq1|m.35259	cds.Soybean_aphid_23668_c0_seq1|m.34418	cds.Rpadi_24644_c0_seq1|m.36994	cds.Soybean_aphid_26018_c0_seq1|m.37119	cds.Soybean_aphid_29246_c0_seq1|m.40814	cds.Rpadi_30966_c0_seq1|m.42935	cds.Soybean_aphid_26575_c0_seq1|m.37761	cds.Rpadi_20947_c0_seq1|m.33260	cds.Rpadi_26714_c0_seq1|m.38999
cds.Mcerasi_44844_c0_seq7|m.305038	cds.Mp_J_32896_c0_seq1|m.98198	cds.Mp_F_29747_c0_seq1|m.48714	cds.Mp_F_30322_c0_seq1|m.53373	cds.Mp_J_34238_c1_seq7|m.141012	cds.Mp_F_36854_c0_seq6|m.177042	cds.Mp_O_33862_c0_seq8|m.119816	ACYPI010148-PA	cds.Mcerasi_43486_c1_seq7|m.177284	cds.Mp_F_37857_c0_seq9|m.227904	Evi5-PC	Evi5-PE	Evi5-PD	Evi5-PB	Evi5-PA	cds.Mcerasi_43957_c4_seq9|m.204483	cds.Rpadi_6248_c0_seq1|m.7688	cds.Rpadi_19224_c0_seq1|m.31515	cds.Rpadi_15027_c0_seq1|m.26935	cds.Soybean_aphid_13123_c0_seq1|m.22611	cds.Rpadi_5118_c1_seq1|m.6465	cds.Rpadi_22122_c0_seq1|m.34421	cds.Soybean_aphid_25862_c0_seq1|m.36962	cds.Mcerasi_12941_c0_seq1|m.8631	cds.Mcerasi_15188_c0_seq1|m.10859	cds.Mp_F_20278_c1_seq1|m.17430	cds.Soybean_aphid_15030_c0_seq1|m.24749	cds.Rpadi_5118_c0_seq1|m.6464	cds.Soybean_aphid_22996_c0_seq1|m.33675	cds.Rpadi_1042_c0_seq1|m.431	cds.Rpadi_9657_c0_seq1|m.13549	cds.Soybean_aphid_4692_c0_seq1|m.6716	cds.Soybean_aphid_23960_c0_seq1|m.34754	cds.Rpadi_9657_c0_seq3|m.13551	cds.Rpadi_9657_c0_seq2|m.13550	cds.Soybean_aphid_31742_c0_seq1|m.43739	cds.Mcerasi_55166_c0_seq1|m.356127	cds.Mcerasi_57945_c0_seq1|m.358126	cds.Mp_F_74037_c0_seq1|m.316141	cds.Mp_F_20278_c0_seq1|m.17429	cds.Mp_F_37857_c2_seq1|m.227913	cds.Soybean_aphid_180_c0_seq1|m.137
cds.Mp_F_38698_c2_seq1|m.291109	cds.Mp_O_34707_c0_seq4|m.158940	cds.Mp_J_34496_c1_seq4|m.155081	cds.Mp_J_33857_c2_seq4|m.125759	cds.Mp_O_34542_c0_seq7|m.146750	cds.Mcerasi_29019_c0_seq1|m.29393	ACYPI003206-PA	uif-PG	uif-PB	uif-PC	uif-PF	uif-PE	uif-PD	cds.Soybean_aphid_11295_c0_seq1|m.20551	cds.Rpadi_5807_c1_seq1|m.7212	cds.Rpadi_10684_c0_seq1|m.15737	cds.Rpadi_20172_c0_seq1|m.32474	cds.Mp_F_30188_c0_seq2|m.52214	cds.Rpadi_10697_c0_seq1|m.15771	cds.Soybean_aphid_1068_c0_seq1|m.1175	cds.Soybean_aphid_16916_c0_seq1|m.26843	cds.Soybean_aphid_1562_c0_seq1|m.1933	cds.Soybean_aphid_27849_c0_seq1|m.39193	cds.Rpadi_20876_c0_seq1|m.33186	cds.Rpadi_19514_c0_seq1|m.31810	cds.Soybean_aphid_12069_c0_seq1|m.21413	cds.Rpadi_25973_c0_seq1|m.38256	cds.Rpadi_26944_c0_seq1|m.39224	cds.Soybean_aphid_12068_c0_seq1|m.21411	cds.Soybean_aphid_9763_c0_seq1|m.18741	cds.Mp_F_38759_c0_seq4|m.297325	cds.Soybean_aphid_20709_c0_seq1|m.31079	cds.Soybean_aphid_26369_c0_seq1|m.37523	cds.Soybean_aphid_30312_c0_seq1|m.42088	cds.Mp_F_38698_c1_seq1|m.291107	cds.Rpadi_5807_c0_seq1|m.7211	cds.Soybean_aphid_15010_c0_seq1|m.24726	cds.Rpadi_31340_c0_seq1|m.43279	cds.Soybean_aphid_18449_c0_seq1|m.28554	cds.Soybean_aphid_25066_c0_seq1|m.36012	cds.Mp_F_51718_c0_seq1|m.307231	cds.Soybean_aphid_15941_c0_seq1|m.25728
cds.Rpadi_12755_c0_seq7|m.23396	cds.Rpadi_12755_c0_seq5|m.23377	cds.Rpadi_12755_c0_seq4|m.23361	cds.Rpadi_12755_c0_seq3|m.23353	cds.Rpadi_12755_c0_seq2|m.23345	cds.Rpadi_12755_c0_seq12|m.23466	cds.Rpadi_12755_c0_seq9|m.23422	cds.Rpadi_12755_c0_seq8|m.23413	cds.Rpadi_12755_c0_seq6|m.23386	cds.Rpadi_12755_c0_seq11|m.23449	cds.Rpadi_12755_c0_seq10|m.23431	cds.Rpadi_12755_c0_seq1|m.23335	cds.Soybean_aphid_7280_c0_seq4|m.14596	cds.Soybean_aphid_7280_c0_seq3|m.14586	Ca-P60A-PI	ACYPI008535-PA	Ca-P60A-PA	Ca-P60A-PF	Ca-P60A-PH	Ca-P60A-PC	Ca-P60A-PD	Ca-P60A-PG	Ca-P60A-PB	Ca-P60A-PE	cds.Mp_J_33976_c1_seq6|m.130718	cds.Mp_J_29784_c0_seq5|m.55980	cds.Mp_F_38748_c0_seq10|m.295347	cds.Mcerasi_41800_c0_seq5|m.118359	cds.Mp_F_38696_c0_seq4|m.291004	cds.Mp_O_35647_c1_seq8|m.234290	cds.Rpadi_12755_c0_seq4|m.23362	cds.Rpadi_12755_c0_seq11|m.23450	cds.Rpadi_12755_c0_seq7|m.23397	cds.Rpadi_12755_c0_seq10|m.23432	cds.Soybean_aphid_5288_c0_seq1|m.8194	cds.Soybean_aphid_7280_c0_seq5|m.14606	cds.Soybean_aphid_7280_c0_seq1|m.14575	ACYPI086716-PA	cds.Mcerasi_44445_c2_seq6|m.256932	cds.Soybean_aphid_7280_c0_seq5|m.14607	cds.Soybean_aphid_7280_c0_seq1|m.14576	cds.Mcerasi_75252_c0_seq1|m.371520
dlg1-PT	dlg1-PB	dlg1-PH	dlg1-PK	dlg1-PA	dlg1-PS	dlg1-PN	dlg1-PD	dlg1-PE	cds.Mcerasi_41117_c1_seq2|m.104270	ACYPI006699-PA	cds.Mp_O_24495_c0_seq1|m.31318	cds.Mp_J_32477_c0_seq1|m.89627	cds.Mp_J_29223_c0_seq1|m.52043	dlg1-PL	dlg1-PP	dlg1-PQ	dlg1-PG	dlg1-PM	dlg1-PF	cds.Rpadi_11752_c1_seq1|m.18733	cds.Mp_F_34666_c0_seq1|m.112875	cds.Mp_F_32046_c0_seq2|m.69773	cds.Soybean_aphid_3675_c0_seq1|m.5316	cds.Rpadi_10284_c0_seq1|m.14658	cds.Rpadi_2371_c0_seq1|m.2019	cds.Soybean_aphid_15780_c0_seq1|m.25562	cds.Mcerasi_21528_c0_seq1|m.18087	cds.Soybean_aphid_14499_c0_seq1|m.24171	cds.Soybean_aphid_30079_c0_seq1|m.41805	cds.Rpadi_16753_c0_seq1|m.28849	cds.Rpadi_5327_c0_seq1|m.6681	cds.Soybean_aphid_27446_c0_seq1|m.38749	cds.Rpadi_28524_c0_seq1|m.40701	cds.Rpadi_20401_c0_seq1|m.32704	cds.Rpadi_27883_c0_seq1|m.40136	cds.Rpadi_8139_c0_seq1|m.10532	cds.Soybean_aphid_25121_c0_seq1|m.36071	cds.Soybean_aphid_27235_c0_seq1|m.38510	cds.Rpadi_20814_c0_seq1|m.33121	cds.Rpadi_7431_c0_seq1|m.9145	cds.Rpadi_5464_c0_seq1|m.6826
CG7997-PB	CG7997-PA	ACYPI009513-PA	cds.Mcerasi_21648_c0_seq1|m.18326	cds.Mp_O_32149_c0_seq7|m.84500	cds.Rpadi_11790_c0_seq1|m.18903	cds.Mcerasi_38976_c0_seq4|m.75809	cds.Soybean_aphid_12649_c0_seq1|m.22108	ACYPI001302-PA	cds.Mp_O_33301_c0_seq8|m.106107	CG5731-PA	cds.Mp_J_33313_c0_seq7|m.107945	cds.Mp_J_33267_c0_seq9|m.106764	cds.Mp_F_36478_c0_seq7|m.161351	cds.Rpadi_7763_c0_seq1|m.9623	cds.Mp_F_37649_c1_seq9|m.215005	ACYPI002881-PA	cds.Mp_O_29611_c0_seq3|m.56636	cds.Mcerasi_27094_c0_seq2|m.26416	cds.Rpadi_11848_c0_seq1|m.19095	cds.Rpadi_10605_c0_seq1|m.15501	cds.Soybean_aphid_5327_c0_seq1|m.8278	cds.Mp_J_30583_c0_seq1|m.63914	ACYPI004925-PA	cds.Mp_J_25933_c0_seq2|m.34866	cds.Mp_J_17623_c0_seq3|m.14572	cds.Mp_F_37628_c0_seq7|m.213338	cds.Mcerasi_7559_c0_seq1|m.3749	ACYPI082349-PA	cds.Soybean_aphid_14242_c0_seq1|m.23884	cds.Mp_F_34329_c0_seq2|m.105143	ACYPI005111-PA	cds.Mp_F_44786_c0_seq1|m.304150	cds.Rpadi_2120_c0_seq1|m.1728	cds.Mcerasi_11559_c0_seq1|m.7258	cds.Mp_F_15830_c0_seq2|m.10539	cds.Mcerasi_23010_c0_seq1|m.20850	cds.Mp_F_34180_c0_seq2|m.101736	cds.Rpadi_7453_c0_seq1|m.9176	cds.Rpadi_32282_c0_seq1|m.44134	cds.Soybean_aphid_19698_c0_seq1|m.29918	cds.Rpadi_16744_c0_seq1|m.28839
DIP2-PA	DIP2-PD	DIP2-PE	DIP2-PC	DIP2-PB	ACYPI008438-PA	cds.Mp_O_34144_c0_seq7|m.128113	cds.Mp_J_31048_c1_seq6|m.68750	cds.Mp_J_30971_c0_seq5|m.67888	cds.Mp_F_38379_c0_seq7|m.264738	cds.Mcerasi_37890_c0_seq1|m.66202	cds.Mp_F_38379_c1_seq12|m.264786	cds.Rpadi_3124_c0_seq1|m.3223	cds.Rpadi_4865_c0_seq1|m.6129	cds.Rpadi_2410_c0_seq2|m.2061	cds.Rpadi_2410_c0_seq1|m.2059	cds.Soybean_aphid_11226_c0_seq1|m.20471	cds.Soybean_aphid_16796_c0_seq1|m.26705	cds.Soybean_aphid_19600_c0_seq1|m.29801	cds.Soybean_aphid_19224_c0_seq1|m.29398	cds.Mp_O_32977_c0_seq1|m.99044	cds.Rpadi_27505_c0_seq1|m.39780	cds.Rpadi_17175_c0_seq1|m.29310	cds.Soybean_aphid_15671_c0_seq1|m.25456	cds.Rpadi_7143_c0_seq1|m.8774	cds.Rpadi_21112_c0_seq1|m.33432	cds.Soybean_aphid_17073_c0_seq1|m.27024	cds.Soybean_aphid_23288_c0_seq1|m.34007	cds.Rpadi_7143_c1_seq1|m.8776	cds.Soybean_aphid_18340_c0_seq1|m.28424	cds.Soybean_aphid_28336_c0_seq1|m.39749	cds.Soybean_aphid_12226_c0_seq1|m.21607	cds.Rpadi_32321_c0_seq1|m.44168	cds.Soybean_aphid_26070_c0_seq1|m.37177	cds.Soybean_aphid_29743_c0_seq1|m.41417	cds.Soybean_aphid_17138_c0_seq1|m.27115	cds.Soybean_aphid_29204_c0_seq1|m.40769	cds.Soybean_aphid_11981_c0_seq1|m.21286	cds.Soybean_aphid_19580_c0_seq1|m.29783	cds.Rpadi_32383_c0_seq1|m.44223	cds.Soybean_aphid_17622_c0_seq1|m.27624	cds.Soybean_aphid_27027_c0_seq1|m.38262
tobi-PA	ACYPI001718-PA	cds.Mp_J_35292_c1_seq57|m.248035	ACYPI008059-PA	cds.Mcerasi_44574_c0_seq1|m.273633	ACYPI005549-PA	cds.Mcerasi_40679_c0_seq1|m.96423	cds.Mcerasi_36371_c0_seq1|m.55380	cds.Mp_J_35056_c4_seq9|m.215294	cds.Mp_O_35941_c2_seq99|m.283259	cds.Mp_F_32510_c1_seq6|m.74941	cds.Rpadi_11672_c0_seq1|m.18473	cds.Soybean_aphid_2046_c0_seq1|m.2888	cds.Rpadi_3370_c0_seq1|m.3680	ACYPI086446-PA	cds.Soybean_aphid_5500_c0_seq1|m.8695	cds.Mp_J_35056_c1_seq7|m.215202	cds.Mp_O_20046_c0_seq1|m.22856	cds.Mp_O_35941_c1_seq9|m.282807	cds.Rpadi_10272_c0_seq1|m.14641	cds.Rpadi_11082_c0_seq1|m.16723	cds.Rpadi_13138_c0_seq1|m.24465	cds.Mp_F_36009_c0_seq9|m.145836	cds.Rpadi_14517_c0_seq1|m.26298	cds.Mp_J_24975_c0_seq2|m.31309	cds.Soybean_aphid_2645_c0_seq1|m.3987	cds.Mp_F_38660_c0_seq9|m.287950	cds.Soybean_aphid_6325_c0_seq1|m.10704	cds.Mp_F_38610_c2_seq82|m.283413	cds.Soybean_aphid_6791_c0_seq1|m.12238	cds.Mp_O_34995_c0_seq9|m.172620	cds.Soybean_aphid_1784_c0_seq1|m.2361	cds.Rpadi_18341_c0_seq1|m.30582	cds.Rpadi_17089_c0_seq1|m.29209	cds.Mp_O_26077_c1_seq4|m.37732	cds.Mp_F_38610_c1_seq1|m.283051	ACYPI53875-PA	cds.Soybean_aphid_5273_c0_seq1|m.8152	cds.Mp_F_16308_c0_seq2|m.10962	cds.Soybean_aphid_14636_c0_seq1|m.24326	cds.Mp_J_26526_c1_seq2|m.36859	cds.Mcerasi_48671_c0_seq1|m.351602
sbr-PA	cds.Mp_F_37454_c1_seq5|m.205707	cds.Mp_O_35519_c0_seq1|m.223766	ACYPI003218-PA	cds.Mp_J_34462_c0_seq9|m.153202	ACYPI35300-PA	cds.Mp_J_34427_c0_seq7|m.151098	ACYPI30960-PA	ACYPI002915-PA	cds.Mcerasi_15161_c0_seq1|m.10836	cds.Rpadi_2239_c0_seq1|m.1865	cds.Rpadi_2239_c0_seq2|m.1866	cds.Mp_J_49087_c0_seq1|m.293824	cds.Rpadi_24237_c0_seq1|m.36578	cds.Mp_J_22505_c0_seq1|m.24464	cds.Mp_O_21095_c1_seq1|m.24749	cds.Mp_F_59509_c0_seq1|m.310417	cds.Mp_J_4852_c0_seq2|m.1246	cds.Mp_O_68387_c0_seq1|m.354956	cds.Mp_F_37454_c0_seq9|m.205663	cds.Rpadi_2021_c0_seq1|m.1624	cds.Mp_J_10495_c0_seq1|m.8076	cds.Mp_O_29599_c0_seq1|m.56560	cds.Rpadi_28396_c0_seq1|m.40589	cds.Soybean_aphid_4006_c0_seq1|m.5736	cds.Rpadi_21042_c0_seq1|m.33350	cds.Soybean_aphid_3330_c0_seq1|m.4933	cds.Mcerasi_41233_c0_seq5|m.106271	cds.Mp_O_35519_c1_seq7|m.223780	cds.Rpadi_3118_c0_seq1|m.3215	cds.Rpadi_15358_c0_seq1|m.27311	cds.Mp_O_27975_c0_seq3|m.45405	cds.Soybean_aphid_6994_c0_seq1|m.13050	cds.Rpadi_21790_c0_seq1|m.34087	cds.Mp_F_13960_c0_seq1|m.9297	ACYPI064268-PA	cds.Soybean_aphid_6003_c0_seq1|m.9846	cds.Soybean_aphid_6003_c0_seq2|m.9847	cds.Soybean_aphid_6801_c0_seq1|m.12268	cds.Mp_F_70037_c0_seq1|m.314581	cds.Mp_O_5559_c0_seq1|m.3111	cds.Soybean_aphid_27624_c0_seq1|m.38948
hyd-PA	hyd-PB	cds.Mp_J_33266_c0_seq4|m.106738	cds.Rpadi_3255_c0_seq1|m.3440	cds.Rpadi_3255_c0_seq2|m.3444	cds.Rpadi_7992_c0_seq1|m.10181	ACYPI007692-PA	cds.Mp_O_33349_c0_seq9|m.107043	cds.Mp_J_30857_c0_seq4|m.66720	cds.Mcerasi_43971_c2_seq2|m.205184	cds.Mp_O_33078_c0_seq4|m.101162	cds.Soybean_aphid_5768_c0_seq1|m.9292	cds.Mcerasi_43750_c0_seq8|m.189364	cds.Soybean_aphid_12090_c0_seq1|m.21435	cds.Soybean_aphid_9356_c0_seq1|m.18260	cds.Rpadi_18162_c0_seq1|m.30395	cds.Soybean_aphid_14216_c0_seq1|m.23856	cds.Soybean_aphid_18478_c0_seq1|m.28588	cds.Rpadi_25459_c0_seq1|m.37760	cds.Soybean_aphid_5735_c0_seq4|m.9214	cds.Soybean_aphid_5735_c0_seq3|m.9213	cds.Soybean_aphid_9630_c0_seq1|m.18588	cds.Soybean_aphid_10208_c0_seq1|m.19304	cds.Soybean_aphid_12300_c0_seq1|m.21682	cds.Soybean_aphid_1403_c0_seq1|m.1700	cds.Rpadi_20037_c0_seq1|m.32352	cds.Soybean_aphid_21092_c0_seq1|m.31512	cds.Rpadi_24261_c0_seq1|m.36605	cds.Soybean_aphid_16111_c0_seq1|m.25927	cds.Soybean_aphid_18951_c0_seq1|m.29095	cds.Soybean_aphid_22129_c0_seq1|m.32686	cds.Soybean_aphid_23082_c0_seq1|m.33775	cds.Rpadi_26905_c0_seq1|m.39188	cds.Soybean_aphid_10638_c0_seq1|m.19831	cds.Soybean_aphid_18989_c0_seq1|m.29149	cds.Rpadi_2522_c0_seq1|m.2180	cds.Rpadi_28697_c0_seq1|m.40871	cds.Rpadi_31422_c0_seq1|m.43354	cds.Soybean_aphid_16060_c0_seq1|m.25867	cds.Soybean_aphid_26909_c0_seq1|m.38130	cds.Soybean_aphid_29067_c0_seq1|m.40617	cds.Rpadi_30771_c0_seq1|m.42736
ACYPI24736-PA	ACYPI069512-PA	ACYPI50926-PA	ACYPI073167-PA	ACYPI083380-PA	ACYPI087414-PA	ACYPI068750-PA	ACYPI086829-PA	ACYPI23739-PA	ACYPI069308-PA	ACYPI081130-PA	ACYPI089030-PA	ACYPI073071-PA	ACYPI084135-PA	ACYPI081025-PA	ACYPI080173-PA	ACYPI086332-PA	ACYPI061057-PA	ACYPI086918-PA	ACYPI066405-PA	ACYPI55591-PA	ACYPI088738-PA	ACYPI088906-PA	ACYPI080471-PA	ACYPI089533-PA	ACYPI064686-PA	ACYPI082588-PA	ACYPI083084-PA	ACYPI087721-PA	ACYPI070552-PA	ACYPI087121-PA	ACYPI089383-PA	ACYPI062037-PA	ACYPI088332-PA	ACYPI068941-PA	ACYPI36051-PA	ACYPI088481-PA	ACYPI086929-PA	ACYPI088694-PA	ACYPI086740-PA	ACYPI060237-PA	ACYPI38758-PA
cds.Mcerasi_43572_c0_seq7|m.180806	ACYPI006850-PA	cds.Mcerasi_18006_c0_seq1|m.13643	cds.Mp_F_13984_c0_seq1|m.9332	cds.Mcerasi_2844_c0_seq1|m.1150	cds.Mp_F_12499_c0_seq1|m.8421	cds.Mp_J_59144_c0_seq1|m.297493	cds.Mp_O_36064_c1_seq7|m.301511	cds.Rpadi_1451_c0_seq1|m.913	cds.Rpadi_29386_c0_seq1|m.41508	cds.Mcerasi_43404_c0_seq1|m.171144	ACYPI083443-PA	cds.Mp_J_35231_c0_seq1|m.238204	cds.Mp_F_36776_c1_seq1|m.173808	cds.Mp_O_35999_c1_seq1|m.294627	cds.Mp_J_35231_c1_seq1|m.238206	cds.Mcerasi_43404_c1_seq1|m.171149	cds.Mp_F_36776_c0_seq1|m.173803	cds.Mcerasi_43572_c1_seq1|m.180826	cds.Mp_F_25897_c1_seq1|m.29567	cds.Mp_O_32231_c0_seq1|m.86021	cds.Mp_F_25897_c0_seq2|m.29566	cds.Mp_J_25667_c2_seq1|m.34006	cds.Mp_O_27347_c0_seq1|m.41851	cds.Mp_J_16107_c0_seq1|m.12314	cds.Mp_J_16107_c1_seq1|m.12316	cds.Mp_F_75167_c0_seq1|m.316594	cds.Mcerasi_59732_c0_seq1|m.359497	cds.Mcerasi_68210_c0_seq1|m.365797	cds.Mp_O_15962_c1_seq1|m.13511	cds.Mcerasi_68454_c0_seq1|m.366004	cds.Mcerasi_69840_c0_seq1|m.367048	cds.Mcerasi_74334_c0_seq1|m.370776	cds.Mp_J_62956_c0_seq1|m.298895	cds.Mp_J_60242_c0_seq1|m.297884	cds.Mp_O_35999_c0_seq1|m.294625	cds.Mp_J_16319_c0_seq1|m.12508	cds.Mp_J_57976_c0_seq1|m.297057	cds.Mp_O_22970_c2_seq1|m.27289	cds.Rpadi_31453_c0_seq1|m.43385	cds.Mp_O_73817_c0_seq1|m.357335
cds.Mcerasi_35573_c0_seq1|m.50770	cds.Mp_J_35104_c1_seq8|m.222739	cds.Mp_F_37023_c0_seq9|m.182987	ACYPI008849-PA	cds.Rpadi_12454_c1_seq1|m.21548	cds.Rpadi_12454_c0_seq1|m.21542	cds.Mp_F_37277_c0_seq9|m.199231	cds.Soybean_aphid_4974_c0_seq1|m.7389	cds.Rpadi_12346_c0_seq1|m.21064	cds.Rpadi_11592_c0_seq2|m.18243	cds.Soybean_aphid_4974_c0_seq2|m.7395	cds.Rpadi_12346_c0_seq3|m.21066	ACYPI000092-PA	cds.Rpadi_11592_c0_seq1|m.18242	cds.Mp_J_27836_c0_seq4|m.43502	cds.Mp_F_29616_c0_seq9|m.47765	cds.Mp_J_18785_c0_seq3|m.17449	cds.Mcerasi_40239_c0_seq7|m.89959	cds.Soybean_aphid_4819_c0_seq2|m.7017	cds.Soybean_aphid_4819_c0_seq1|m.7013	cds.Soybean_aphid_4974_c0_seq3|m.7400	cds.Rpadi_12346_c0_seq2|m.21065	cds.Mp_O_32919_c0_seq9|m.97994	cds.Mp_O_31084_c0_seq9|m.70504	cds.Mcerasi_44447_c1_seq70|m.257627	cds.Soybean_aphid_7599_c0_seq1|m.15851	cds.Mcerasi_44882_c3_seq3|m.307216	cds.Mp_O_7122_c0_seq1|m.4584	ACYPI001366-PA	cds.Mp_J_22868_c0_seq1|m.24993	cds.Mp_F_44857_c0_seq1|m.304187	cds.Soybean_aphid_4283_c0_seq1|m.6148	cds.Soybean_aphid_887_c0_seq2|m.857	cds.Mcerasi_38879_c0_seq3|m.74975	cds.Soybean_aphid_887_c0_seq1|m.855	cds.Mp_O_30763_c0_seq5|m.67433	cds.Mp_J_25769_c0_seq5|m.34346	cds.Mp_F_23257_c0_seq4|m.22178	cds.Soybean_aphid_14641_c0_seq1|m.24331	cds.Soybean_aphid_24370_c0_seq1|m.35236	cds.Rpadi_20_c1_seq1|m.7
spn-E-PA	CG8915-PB	CG8915-PA	cds.Mp_O_22959_c0_seq2|m.27263	CG11107-PB	CG11107-PA	ACYPI007670-PA	cds.Mp_J_24034_c0_seq1|m.27962	cds.Mp_F_31669_c0_seq1|m.65228	CG3225-PA	cds.Mp_F_32070_c0_seq6|m.69954	cds.Mcerasi_29727_c0_seq1|m.31160	cds.Mcerasi_44598_c2_seq2|m.275143	cds.Mp_F_31570_c0_seq1|m.64074	ACYPI007280-PA	ACYPI001729-PA	cds.Mp_O_17605_c0_seq1|m.16333	cds.Mp_F_25049_c0_seq1|m.26618	cds.Mcerasi_21863_c0_seq1|m.18728	cds.Mp_J_19551_c0_seq1|m.19375	CG4901-PA	CG32533-PA	cds.Rpadi_9752_c0_seq1|m.13732	cds.Mp_F_31406_c0_seq8|m.62321	cds.Rpadi_9752_c0_seq2|m.13735	cds.Rpadi_8457_c0_seq1|m.11261	cds.Soybean_aphid_30622_c0_seq1|m.42445	cds.Soybean_aphid_1419_c0_seq2|m.1724	cds.Rpadi_1316_c0_seq1|m.745	cds.Soybean_aphid_5051_c0_seq2|m.7578	cds.Mp_O_9347_c0_seq2|m.6713	cds.Soybean_aphid_5051_c0_seq1|m.7577	cds.Soybean_aphid_17756_c0_seq1|m.27796	cds.Rpadi_20332_c0_seq1|m.32644	cds.Soybean_aphid_18573_c0_seq1|m.28687	cds.Soybean_aphid_21443_c0_seq1|m.31910	cds.Soybean_aphid_26094_c0_seq1|m.37201	cds.Rpadi_27109_c0_seq1|m.39390	cds.Rpadi_28860_c0_seq1|m.41012	cds.Rpadi_30934_c0_seq1|m.42900	cds.Rpadi_31134_c0_seq1|m.43089
His2A:CG33826-PA	His2A:CG33847-PA	His2A:CG33817-PA	His2A:CG33838-PA	His2A:CG33814-PA	His2A:CG33841-PA	His2A:CG33835-PA	His2A:CG33808-PA	His2A:CG33820-PA	His2A:CG33865-PA	His2A:CG33823-PA	His2A:CG33862-PA	His2A:CG33829-PA	His2A:CG33844-PA	His2A:CG31618-PA	His2A:CG33850-PA	His2A:CG33832-PA	His2A:CG33853-PA	His2A:CG33859-PA	His2A:CG33856-PA	ACYPI008799-PA	cds.Mcerasi_41879_c0_seq3|m.119909	ACYPI088942-PA	ACYPI087623-PA	ACYPI088467-PA	ACYPI083484-PA	ACYPI085240-PA	cds.Mp_O_35839_c0_seq2|m.264164	cds.Mcerasi_40554_c0_seq2|m.94379	ACYPI062591-PA	ACYPI081190-PA	cds.Mp_O_35957_c1_seq3|m.288163	cds.Mp_F_38697_c0_seq6|m.291051	cds.Mp_F_38697_c1_seq8|m.291076	cds.Mcerasi_37658_c0_seq4|m.64569	cds.Mp_J_27406_c0_seq1|m.40635	ACYPI081042-PA	cds.Mp_F_28772_c2_seq1|m.43000	cds.Mp_F_14400_c0_seq1|m.9619	cds.Soybean_aphid_7655_c0_seq1|m.15963	cds.Mcerasi_55882_c0_seq1|m.356603
cds.Mp_O_27714_c0_seq2|m.43830	cds.Mp_J_36673_c0_seq1|m.286486	cds.Mp_F_27968_c0_seq1|m.38566	cds.Mp_J_24476_c0_seq1|m.29450	ACYPI002464-PA	cds.Rpadi_11275_c0_seq1|m.17285	cds.Mp_F_29746_c0_seq2|m.48713	cds.Mp_F_26112_c0_seq2|m.30479	cds.Rpadi_9533_c0_seq2|m.13330	ACYPI002984-PA	cds.Mcerasi_43561_c0_seq67|m.180458	cds.Mcerasi_31082_c0_seq2|m.34635	cds.Rpadi_4986_c0_seq1|m.6321	cds.Mp_F_34576_c1_seq8|m.110576	cds.Mp_F_34576_c0_seq3|m.110563	cds.Mp_O_34338_c0_seq4|m.136288	cds.Mcerasi_39041_c0_seq1|m.76336	cds.Mcerasi_38120_c0_seq2|m.68200	cds.Mp_J_29026_c0_seq3|m.50839	cds.Mp_J_28544_c0_seq3|m.47955	cds.Rpadi_2455_c0_seq1|m.2105	ACYPI002054-PA	ACYPI004390-PA	cds.Rpadi_2315_c0_seq1|m.1950	cds.Mp_O_34276_c0_seq4|m.134310	cds.Mp_O_30628_c0_seq2|m.66337	cds.Soybean_aphid_24209_c0_seq1|m.35056	cds.Rpadi_2954_c0_seq1|m.2941	ACYPI061568-PA	cds.Soybean_aphid_18144_c0_seq1|m.28228	cds.Mp_O_24052_c0_seq1|m.29363	cds.Rpadi_31200_c0_seq1|m.43143	cds.Soybean_aphid_18487_c0_seq1|m.28600	cds.Rpadi_26509_c0_seq1|m.38797	cds.Soybean_aphid_19352_c0_seq1|m.29533	cds.Soybean_aphid_26416_c0_seq1|m.37583	cds.Rpadi_9533_c0_seq3|m.13331	cds.Soybean_aphid_27143_c0_seq1|m.38393	cds.Rpadi_9533_c0_seq1|m.13329	cds.Rpadi_28319_c0_seq1|m.40515	cds.Rpadi_9533_c0_seq1|m.13328
cds.Rpadi_12243_c0_seq1|m.20541	cds.Rpadi_12315_c0_seq5|m.20908	cds.Rpadi_12243_c0_seq4|m.20551	cds.Rpadi_12315_c0_seq3|m.20901	cds.Rpadi_12315_c0_seq8|m.20919	cds.Rpadi_12315_c0_seq1|m.20893	ACYPI004190-PA	cds.Rpadi_12315_c0_seq6|m.20912	cds.Rpadi_12315_c0_seq2|m.20897	cds.Mcerasi_39127_c0_seq6|m.77067	cds.Mp_O_33117_c0_seq9|m.102146	cds.Soybean_aphid_7143_c0_seq1|m.13717	cds.Soybean_aphid_7143_c0_seq9|m.13746	cds.Rpadi_12243_c0_seq6|m.20559	cds.Rpadi_12243_c0_seq7|m.20562	cds.Rpadi_12315_c0_seq10|m.20926	cds.Rpadi_12315_c0_seq4|m.20905	cds.Soybean_aphid_7143_c0_seq3|m.13725	cds.Rpadi_12315_c0_seq7|m.20916	cds.Rpadi_12315_c0_seq9|m.20923	cds.Soybean_aphid_7143_c0_seq5|m.13732	cds.Mp_O_33117_c1_seq9|m.102237	cds.Rpadi_12243_c0_seq2|m.20545	cds.Rpadi_12243_c0_seq5|m.20555	cds.Mp_J_25532_c0_seq4|m.33509	cds.Soybean_aphid_7072_c0_seq2|m.13296	cds.Soybean_aphid_7072_c0_seq5|m.13298	cds.Mp_F_36752_c1_seq9|m.171145	cds.Mcerasi_43145_c1_seq9|m.156549	cds.Soybean_aphid_7143_c0_seq6|m.13737	cds.Soybean_aphid_7143_c0_seq8|m.13744	cds.Mp_O_9684_c0_seq1|m.7072	cds.Mp_O_17236_c0_seq3|m.15512	cds.Soybean_aphid_7143_c0_seq4|m.13730	cds.Rpadi_12243_c0_seq3|m.20549	cds.Rpadi_12243_c0_seq8|m.20565	cds.Mp_F_38433_c0_seq7|m.269203	cds.Mp_J_30467_c0_seq7|m.62818	cds.Soybean_aphid_8844_c0_seq1|m.17698	cds.Soybean_aphid_17224_c0_seq1|m.27198	cds.Soybean_aphid_16334_c0_seq1|m.26143
plexB-PA	plexB-PB	cds.Mp_J_18971_c0_seq1|m.17948	cds.Mp_F_16740_c0_seq1|m.11535	cds.Mp_O_32434_c1_seq1|m.89540	cds.Mp_O_30878_c0_seq1|m.68659	cds.Mp_J_18582_c0_seq1|m.16955	cds.Mcerasi_35729_c0_seq2|m.51745	ACYPI009316-PA	plexA-PF	plexA-PA	plexA-PC	plexA-PB	ACYPI007807-PA	cds.Mp_J_32926_c0_seq1|m.99180	cds.Mp_F_31824_c0_seq1|m.67143	cds.Mcerasi_38350_c0_seq1|m.70103	cds.Mp_F_25284_c0_seq1|m.27483	cds.Rpadi_14638_c0_seq1|m.26439	cds.Soybean_aphid_13421_c0_seq1|m.22940	cds.Rpadi_19190_c0_seq1|m.31474	cds.Soybean_aphid_18415_c0_seq1|m.28518	cds.Rpadi_18006_c0_seq1|m.30242	cds.Rpadi_19460_c0_seq1|m.31744	cds.Soybean_aphid_13387_c0_seq1|m.22901	cds.Soybean_aphid_27737_c0_seq1|m.39080	cds.Rpadi_27953_c0_seq1|m.40200	cds.Rpadi_25955_c0_seq1|m.38234	cds.Soybean_aphid_22491_c0_seq1|m.33116	cds.Soybean_aphid_20570_c0_seq1|m.30912	cds.Soybean_aphid_27919_c0_seq1|m.39273	cds.Rpadi_5927_c0_seq1|m.7340	cds.Soybean_aphid_179_c0_seq1|m.136	cds.Rpadi_23005_c0_seq1|m.35337	cds.Soybean_aphid_32106_c0_seq1|m.44143	cds.Soybean_aphid_17601_c0_seq1|m.27603	cds.Rpadi_29909_c0_seq1|m.41996	cds.Rpadi_27767_c0_seq1|m.40028	cds.Soybean_aphid_30692_c0_seq1|m.42521	cds.Soybean_aphid_18221_c0_seq1|m.28298	cds.Soybean_aphid_29753_c0_seq1|m.41433
cds.Mp_O_34693_c0_seq7|m.156185	cds.Mp_O_32869_c0_seq3|m.97001	cds.Mp_J_32629_c0_seq5|m.92700	cds.Mcerasi_44443_c0_seq7|m.256583	ACYPI004522-PA	cds.Rpadi_19091_c0_seq1|m.31375	CASK-PB	CASK-PF	cds.Soybean_aphid_6949_c0_seq2|m.12870	cds.Rpadi_12552_c0_seq3|m.21980	CASK-PE	cds.Rpadi_12552_c0_seq5|m.21984	CASK-PD	CASK-PA	CASK-PG	cds.Rpadi_12055_c0_seq4|m.19793	cds.Rpadi_12055_c0_seq1|m.19790	cds.Rpadi_12055_c0_seq3|m.19792	cds.Rpadi_12055_c0_seq5|m.19794	cds.Rpadi_12552_c0_seq6|m.21986	cds.Rpadi_12552_c0_seq7|m.21988	cds.Mp_F_36264_c1_seq9|m.154558	cds.Mp_F_36547_c0_seq99|m.163848	cds.Rpadi_12552_c0_seq1|m.21978	cds.Rpadi_1125_c0_seq1|m.521	cds.Rpadi_12055_c0_seq2|m.19791	cds.Rpadi_12552_c0_seq4|m.21982	cds.Soybean_aphid_6949_c0_seq1|m.12868	cds.Mcerasi_38688_c0_seq7|m.73228	cds.Mp_J_33687_c0_seq4|m.118073	cds.Mcerasi_42121_c0_seq8|m.125119	cds.Mp_J_32701_c0_seq9|m.93932	cds.Soybean_aphid_3287_c0_seq2|m.4881	cds.Soybean_aphid_3287_c0_seq1|m.4880	cds.Rpadi_14349_c0_seq1|m.26101	cds.Soybean_aphid_29478_c0_seq1|m.41103	cds.Soybean_aphid_20118_c0_seq1|m.30419	cds.Soybean_aphid_29136_c0_seq1|m.40689	cds.Soybean_aphid_26550_c0_seq1|m.37732	cds.Soybean_aphid_19988_c0_seq1|m.30278	cds.Soybean_aphid_20275_c0_seq1|m.30596
CG9492-PF	CG9492-PE	CG9492-PD	CG9492-PG	ACYPI005174-PA	ACYPI009510-PA	cds.Mp_O_26473_c0_seq1|m.38939	cds.Mp_J_9054_c0_seq1|m.6272	cds.Mp_F_12359_c1_seq1|m.8337	cds.Mp_F_7043_c0_seq2|m.3639	cds.Mcerasi_34092_c0_seq1|m.45705	cds.Mcerasi_61702_c0_seq1|m.360913	cds.Mp_J_53805_c0_seq1|m.295596	cds.Mcerasi_11360_c0_seq1|m.7124	cds.Mcerasi_53719_c0_seq1|m.355082	cds.Mcerasi_59506_c0_seq1|m.359324	cds.Mcerasi_11229_c1_seq1|m.7023	cds.Mp_O_65509_c0_seq1|m.353694	cds.Mp_F_12359_c0_seq1|m.8336	cds.Mcerasi_61438_c0_seq1|m.360750	cds.Mp_F_61906_c0_seq1|m.311429	cds.Mp_O_56954_c0_seq1|m.349763	cds.Mcerasi_70388_c0_seq1|m.367436	cds.Mcerasi_11229_c0_seq1|m.7022	cds.Mp_O_72695_c0_seq1|m.356857	cds.Mcerasi_26885_c0_seq1|m.26126	cds.Mcerasi_71264_c0_seq1|m.368124	cds.Mp_O_23023_c0_seq1|m.27367	cds.Mcerasi_26885_c1_seq1|m.26127	cds.Mp_O_74542_c0_seq1|m.357656	cds.Mp_J_63538_c0_seq1|m.299100	cds.Mp_J_1434_c0_seq1|m.412	cds.Mp_J_67560_c0_seq1|m.300531	cds.Mp_O_69098_c0_seq1|m.355272	cds.Mp_J_67447_c0_seq1|m.300471	cds.Mp_F_20941_c1_seq1|m.18122	cds.Mp_J_3073_c0_seq1|m.658	cds.Mp_O_2270_c0_seq1|m.854	cds.Mp_O_23023_c1_seq1|m.27368	cds.Mp_O_61633_c0_seq1|m.351900	cds.Mp_O_78379_c0_seq1|m.359356
cyp33-PA	cds.Mcerasi_46282_c0_seq1|m.349927	cds.Mcerasi_45665_c0_seq1|m.349438	cds.Rpadi_19032_c0_seq1|m.31311	ACYPI010179-PA	cds.Mp_J_16692_c0_seq1|m.12928	cds.Mp_F_23573_c0_seq1|m.23137	cds.Rpadi_4014_c0_seq1|m.4859	cds.Mp_O_40232_c0_seq1|m.341277	cds.Mp_J_21395_c0_seq1|m.23078	CG7768-PB	CG7768-PA	Cyp1-PA	cds.Soybean_aphid_2522_c0_seq1|m.3762	cds.Soybean_aphid_4846_c0_seq1|m.7080	ACYPI001656-PA	cds.Mp_O_22918_c0_seq2|m.27223	cds.Mp_J_10115_c0_seq1|m.7777	cds.Mp_F_29292_c0_seq2|m.45525	cds.Rpadi_8314_c0_seq2|m.10935	cds.Rpadi_8117_c0_seq1|m.10477	CG2852-PA	cds.Mcerasi_16483_c0_seq1|m.12171	cds.Rpadi_8472_c0_seq1|m.11288	cds.Rpadi_4470_c0_seq1|m.5528	cds.Mp_O_41430_c0_seq1|m.342190	cds.Mp_J_38451_c0_seq1|m.288204	cds.Mp_F_30645_c0_seq1|m.55654	cds.Mcerasi_20645_c0_seq1|m.16687	cds.Mcerasi_14184_c0_seq1|m.9845	cds.Mcerasi_44150_c0_seq4|m.218326	ACYPI003820-PA	cds.Mp_O_25491_c0_seq1|m.35842	cds.Mp_F_29976_c0_seq1|m.50386	CG17266-PB	CG17266-PA	cds.Soybean_aphid_17291_c0_seq1|m.27275	cds.Soybean_aphid_23048_c0_seq1|m.33730	cds.Soybean_aphid_18393_c0_seq1|m.28493	cds.Soybean_aphid_12271_c0_seq1|m.21650	cds.Soybean_aphid_26928_c0_seq1|m.38151
cds.Mcerasi_40114_c1_seq5|m.88403	CG42684-PA	CG42684-PI	CG42684-PD	CG42684-PC	CG42684-PE	CG42684-PB	CG42684-PG	CG42684-PF	CG42684-PH	ACYPI010209-PA	cds.Mp_F_37036_c1_seq1|m.184141	cds.Mp_J_28109_c0_seq4|m.45210	cds.Mp_O_29798_c0_seq4|m.57905	cds.Mcerasi_40114_c0_seq3|m.88379	cds.Mp_J_31830_c0_seq6|m.79217	cds.Mp_F_38411_c0_seq9|m.267439	cds.Mp_O_32754_c1_seq8|m.95055	cds.Rpadi_20841_c0_seq1|m.33151	cds.Rpadi_6358_c0_seq1|m.7813	cds.Rpadi_16359_c0_seq1|m.28405	cds.Mcerasi_22155_c0_seq1|m.19309	cds.Mp_J_11122_c0_seq2|m.8628	cds.Mp_O_10709_c0_seq1|m.8068	cds.Rpadi_2881_c0_seq1|m.2825	cds.Soybean_aphid_13763_c0_seq1|m.23342	cds.Rpadi_4768_c0_seq1|m.5981	cds.Soybean_aphid_15242_c0_seq1|m.24973	cds.Mp_O_17657_c0_seq2|m.16460	cds.Mp_F_35085_c0_seq1|m.121420	cds.Rpadi_30281_c0_seq1|m.42322	cds.Soybean_aphid_13887_c0_seq1|m.23478	cds.Soybean_aphid_28206_c0_seq1|m.39612	cds.Soybean_aphid_27813_c0_seq1|m.39157	cds.Soybean_aphid_22569_c0_seq1|m.33203	cds.Rpadi_26362_c0_seq1|m.38667	cds.Soybean_aphid_30431_c0_seq1|m.42234	ACYPI53871-PA	ACYPI073729-PA	cds.Mp_J_59986_c0_seq1|m.297805	ACYPI53870-PA
CG18234-PC	PH4alphaPV-PA	CG18233-PB	CG32199-PB	CG15539-PB	CG15539-PC	CG32201-PB	CG34345-PA	CG18749-PC	CG18749-PB	PH4alphaNE2-PA	CG15864-PB	PH4alphaNE3-PA	ACYPI007079-PA	CG31016-PC	CG31016-PB	CG15539-PA	cds.Rpadi_13362_c0_seq1|m.24793	cds.Mp_O_17740_c0_seq2|m.16710	cds.Mp_J_31439_c0_seq1|m.73942	cds.Mp_J_28713_c0_seq1|m.48917	cds.Mp_F_33695_c0_seq2|m.92538	cds.Mcerasi_33217_c0_seq1|m.41371	cds.Rpadi_14374_c0_seq1|m.26132	CG11828-PD	CG9698-PA	CG31524-PA	CG31524-PB	PH4alphaNE1-PA	PH4alphaSG2-PA	PH4alphaEFB-PA	CG18231-PB	PH4alphaSG1-PA	cds.Soybean_aphid_10309_c0_seq1|m.19432	PH4alphaMP-PA	cds.Mp_F_34921_c0_seq1|m.117260	cds.Soybean_aphid_9323_c0_seq1|m.18223	cds.Soybean_aphid_10024_c0_seq1|m.19063	cds.Mp_O_20295_c0_seq1|m.23503	CG31021-PB	cds.Mcerasi_32251_c0_seq1|m.37528
CG6938-PB	CG16718-PE	CG16718-PB	CG16718-PA	CG16718-PF	CG16718-PD	cds.Mp_O_31743_c0_seq9|m.78167	cds.Mp_F_35745_c0_seq7|m.138900	cds.Mp_J_29838_c0_seq7|m.56509	cds.Mp_J_27631_c0_seq12|m.42093	cds.Mp_F_36644_c0_seq15|m.166581	ACYPI008563-PA	cds.Mcerasi_44347_c1_seq97|m.245626	CG10353-PI	CG10353-PC	CG10353-PK	CG10353-PE	CG10353-PF	CG10353-PD	CG10353-PL	cds.Mcerasi_44347_c0_seq9|m.245235	cds.Rpadi_4784_c0_seq1|m.6002	cds.Rpadi_11582_c0_seq2|m.18203	cds.Rpadi_11582_c0_seq1|m.18201	cds.Rpadi_6625_c0_seq1|m.8125	cds.Soybean_aphid_18193_c0_seq1|m.28277	cds.Soybean_aphid_17973_c0_seq1|m.28033	cds.Rpadi_18098_c0_seq1|m.30330	cds.Rpadi_20515_c0_seq1|m.32816	cds.Soybean_aphid_23396_c0_seq1|m.34111	cds.Rpadi_11582_c0_seq2|m.18204	cds.Soybean_aphid_4248_c0_seq1|m.6093	cds.Rpadi_11582_c0_seq1|m.18202	ACYPI53692-PA	cds.Soybean_aphid_29064_c0_seq1|m.40613	cds.Soybean_aphid_1275_c0_seq2|m.1492	cds.Soybean_aphid_257_c0_seq1|m.186	cds.Rpadi_18526_c0_seq1|m.30771	cds.Soybean_aphid_13569_c0_seq1|m.23120	cds.Soybean_aphid_15361_c0_seq1|m.25118	cds.Rpadi_25654_c0_seq1|m.37957
cds.Soybean_aphid_6963_c0_seq1|m.12949	cds.Mcerasi_43242_c1_seq1|m.161706	cds.Mp_O_31006_c0_seq3|m.69914	cds.Mp_F_37983_c0_seq3|m.236880	ACYPI002819-PA	cds.Rpadi_11438_c1_seq2|m.17689	cds.Rpadi_11438_c1_seq1|m.17685	cds.Mp_J_31073_c0_seq4|m.69040	cds.Rpadi_11438_c0_seq2|m.17683	cds.Rpadi_11438_c0_seq1|m.17680	cds.Soybean_aphid_6834_c0_seq1|m.12394	cds.Soybean_aphid_6834_c0_seq4|m.12403	cds.Soybean_aphid_6834_c0_seq2|m.12397	cds.Soybean_aphid_6834_c0_seq3|m.12400	cds.Soybean_aphid_11194_c0_seq1|m.20436	cds.Soybean_aphid_2764_c0_seq1|m.4223	cds.Rpadi_15468_c0_seq1|m.27421	cds.Soybean_aphid_8548_c0_seq1|m.17313	cds.Soybean_aphid_8409_c0_seq1|m.17114	cds.Soybean_aphid_8852_c0_seq1|m.17705	cds.Soybean_aphid_11799_c0_seq1|m.21087	cds.Rpadi_19991_c0_seq1|m.32290	cds.Rpadi_29223_c0_seq1|m.41352	cds.Rpadi_11438_c1_seq3|m.17692	cds.Soybean_aphid_18842_c0_seq1|m.28963	cds.Soybean_aphid_1514_c0_seq1|m.1861	cds.Rpadi_7520_c0_seq1|m.9237	cds.Soybean_aphid_15186_c0_seq1|m.24918	cds.Soybean_aphid_6491_c0_seq5|m.11194	cds.Mp_F_66781_c0_seq1|m.313315	cds.Mp_O_35852_c3_seq9|m.265647	cds.Mp_F_38601_c4_seq5|m.282522	cds.Mp_J_23591_c0_seq3|m.26206	cds.Mp_O_35479_c2_seq2|m.219902	cds.Mp_J_18352_c0_seq4|m.16391	cds.Rpadi_8577_c0_seq1|m.11541	cds.Rpadi_13174_c0_seq1|m.24515	cds.Soybean_aphid_4820_c0_seq1|m.7020	cds.Soybean_aphid_8148_c0_seq1|m.16788	cds.Soybean_aphid_28966_c0_seq1|m.40498	cds.Soybean_aphid_25197_c0_seq1|m.36173
arm-PC	arm-PF	arm-PE	arm-PB	arm-PD	arm-PA	cds.Rpadi_7922_c0_seq2|m.9995	cds.Mp_J_27603_c1_seq2|m.41945	cds.Mp_O_32284_c0_seq8|m.87160	cds.Mcerasi_39112_c0_seq6|m.76959	cds.Rpadi_7922_c0_seq1|m.9994	ACYPI007086-PA	cds.Mp_O_31250_c0_seq3|m.72177	cds.Mp_J_27010_c0_seq1|m.38684	cds.Mp_F_38059_c0_seq3|m.241274	cds.Mcerasi_33397_c0_seq5|m.42185	cds.Rpadi_3793_c0_seq2|m.4503	cds.Rpadi_3793_c0_seq1|m.4502	cds.Rpadi_11892_c0_seq2|m.19278	cds.Rpadi_12607_c0_seq1|m.22315	cds.Rpadi_11892_c0_seq1|m.19274	cds.Mp_J_34877_c2_seq3|m.197155	cds.Mp_F_38038_c2_seq4|m.240054	cds.Rpadi_12607_c0_seq2|m.22317	cds.Rpadi_11892_c0_seq3|m.19282	ACYPI003226-PA	cds.Mcerasi_43943_c0_seq9|m.202459	cds.Mcerasi_36607_c0_seq1|m.56878	cds.Mp_J_27660_c0_seq5|m.42342	cds.Soybean_aphid_4953_c0_seq1|m.7343	cds.Soybean_aphid_8860_c0_seq1|m.17714	cds.Soybean_aphid_6087_c0_seq1|m.10047	cds.Soybean_aphid_4965_c0_seq2|m.7372	cds.Soybean_aphid_10004_c0_seq1|m.19045	cds.Soybean_aphid_1020_c0_seq1|m.1104	cds.Soybean_aphid_4017_c0_seq1|m.5750	cds.Soybean_aphid_20930_c0_seq1|m.31331	cds.Soybean_aphid_1452_c0_seq1|m.1761	cds.Soybean_aphid_4740_c0_seq1|m.6804	cds.Rpadi_5787_c0_seq1|m.7191	cds.Rpadi_12607_c0_seq3|m.22319
cds.Mp_F_38390_c0_seq2|m.265752	cds.Mcerasi_43160_c0_seq1|m.156859	cds.Mp_O_24499_c0_seq1|m.31342	cds.Mp_J_18477_c0_seq1|m.16657	ACYPI002090-PA	cds.Rpadi_4802_c0_seq1|m.6030	cds.Rpadi_3156_c0_seq1|m.3269	cds.Mp_O_16252_c0_seq1|m.13828	cds.Mp_O_43612_c0_seq1|m.343628	cds.Mcerasi_44698_c0_seq7|m.284382	cds.Mp_J_46943_c0_seq1|m.293001	cds.Mp_F_59538_c0_seq1|m.310429	cds.Rpadi_23511_c0_seq1|m.35824	cds.Rpadi_1100_c0_seq1|m.495	cds.Rpadi_20002_c0_seq1|m.32308	cds.Rpadi_7200_c1_seq1|m.8845	cds.Soybean_aphid_26455_c0_seq1|m.37628	cds.Soybean_aphid_20054_c0_seq1|m.30339	cds.Soybean_aphid_24928_c0_seq1|m.35866	cds.Soybean_aphid_30103_c0_seq1|m.41836	cds.Rpadi_7200_c0_seq1|m.8844	cds.Soybean_aphid_28057_c0_seq1|m.39427	cds.Rpadi_24007_c0_seq1|m.36361	cds.Rpadi_27088_c0_seq1|m.39365	cds.Rpadi_20997_c0_seq1|m.33307	cds.Rpadi_27377_c0_seq1|m.39661	cds.Mp_F_46562_c0_seq1|m.305025	cds.Mp_F_47006_c0_seq1|m.305238	cds.Mp_O_8282_c0_seq1|m.5639	cds.Mp_J_47942_c0_seq1|m.293374	cds.Mp_F_43257_c0_seq1|m.303247	cds.Mp_O_8019_c0_seq1|m.5400	cds.Mp_J_51200_c0_seq1|m.294590	cds.Mp_F_63229_c0_seq1|m.311967	cds.Mp_F_63360_c0_seq1|m.312020	cds.Mp_F_69110_c0_seq1|m.314215	cds.Soybean_aphid_29624_c0_seq1|m.41265	cds.Mp_F_66878_c0_seq1|m.313364	cds.Mp_J_20267_c0_seq1|m.21021	cds.Mp_F_38500_c0_seq2|m.273921	cds.Soybean_aphid_14413_c0_seq1|m.24072
JhI-26-PA	ACYPI007746-PA	cds.Mp_J_35485_c1_seq9|m.279676	ACYPI001427-PA	cds.Mp_O_36047_c1_seq9|m.300140	cds.Mp_F_37740_c1_seq5|m.221080	cds.Soybean_aphid_7186_c0_seq1|m.13952	cds.Mp_J_35485_c2_seq6|m.279762	ACYPI005879-PA	cds.Mcerasi_44798_c0_seq9|m.298435	ACYPI008413-PA	cds.Mcerasi_44798_c2_seq8|m.298468	cds.Mp_O_36203_c0_seq7|m.321895	cds.Rpadi_12543_c0_seq1|m.21944	cds.Rpadi_12543_c0_seq2|m.21945	cds.Rpadi_12507_c0_seq1|m.21801	cds.Mp_O_35152_c0_seq2|m.182553	cds.Mp_J_26687_c0_seq1|m.37375	cds.Mp_F_38473_c0_seq2|m.271337	cds.Mp_F_17768_c0_seq1|m.13503	cds.Soybean_aphid_7161_c0_seq1|m.13830	cds.Soybean_aphid_6271_c0_seq1|m.10521	cds.Mp_F_35770_c0_seq8|m.139308	ACYPI005254-PA	cds.Soybean_aphid_7147_c0_seq1|m.13782	ACYPI26026-PA	cds.Soybean_aphid_6151_c0_seq1|m.10163	cds.Rpadi_11425_c0_seq1|m.17643	cds.Rpadi_9070_c0_seq1|m.12559	cds.Soybean_aphid_5439_c0_seq1|m.8522	cds.Soybean_aphid_5788_c0_seq1|m.9345	cds.Rpadi_12507_c0_seq2|m.21802	cds.Mcerasi_40727_c0_seq1|m.97483	cds.Mcerasi_41114_c0_seq9|m.104236	cds.Mp_F_37958_c1_seq9|m.236065	cds.Mcerasi_44094_c2_seq3|m.214500	cds.Mp_O_36047_c0_seq1|m.300115	cds.Mp_F_37958_c2_seq1|m.236133	cds.Mp_J_35280_c0_seq9|m.246429	cds.Mp_F_8922_c0_seq1|m.5999	cds.Soybean_aphid_807_c0_seq1|m.713
cds.Mcerasi_19859_c0_seq1|m.15481	ACYPI56104-PA	ACYPI088758-PA	ACYPI067238-PA	cds.Mp_F_9301_c0_seq1|m.6338	ACYPI37598-PA	ACYPI41479-PA	ACYPI53301-PA	ACYPI29762-PA	ACYPI29763-PA	ACYPI44428-PA	ACYPI20057-PA	ACYPI23002-PA	ACYPI20976-PA	ACYPI52779-PA	ACYPI087368-PA	ACYPI52372-PA	cds.Mcerasi_44171_c3_seq20|m.220364	ACYPI081370-PA	cds.Mcerasi_26305_c0_seq1|m.25339	cds.Mp_O_68824_c0_seq1|m.355148	cds.Mcerasi_31506_c1_seq1|m.35643	cds.Mp_J_55530_c0_seq1|m.296240	ACYPI30460-PA	cds.Mcerasi_35702_c0_seq2|m.51633	cds.Mcerasi_40657_c0_seq1|m.96152	cds.Mp_J_11185_c0_seq2|m.8675	cds.Mp_F_3919_c0_seq1|m.1096	cds.Mp_J_50974_c0_seq1|m.294512	ACYPI39816-PA	cds.Mp_O_78286_c0_seq1|m.359307	ACYPI089056-PA	cds.Mcerasi_66298_c0_seq1|m.364366	cds.Mcerasi_72372_c0_seq1|m.369073	cds.Mcerasi_74969_c0_seq1|m.371288	ACYPI56219-PA	ACYPI29207-PA	cds.Mp_O_68938_c0_seq1|m.355204	cds.Mp_O_77586_c0_seq1|m.358990	cds.Mp_J_61850_c0_seq1|m.298481	cds.Mp_O_63411_c0_seq1|m.352725
ACYPI25879-PA	ACYPI063142-PA	ACYPI45573-PA	ACYPI068428-PA	ACYPI27998-PA	ACYPI085426-PA	ACYPI53063-PA	ACYPI38798-PA	ACYPI48669-PA	cds.Mp_O_31932_c0_seq7|m.81029	cds.Mp_J_26098_c0_seq6|m.35422	cds.Mp_F_29899_c0_seq1|m.49923	ACYPI34511-PA	ACYPI083189-PA	ACYPI30827-PA	cds.Mcerasi_56981_c0_seq1|m.357369	cds.Mcerasi_24583_c0_seq1|m.23257	cds.Mcerasi_25057_c0_seq1|m.23749	ACYPI39661-PA	cds.Mp_J_25684_c0_seq1|m.34062	ACYPI060513-PA	ACYPI53415-PA	cds.Mcerasi_2882_c0_seq1|m.1157	ACYPI087705-PA	ACYPI23628-PA	cds.Mcerasi_37659_c0_seq4|m.64580	ACYPI27901-PA	ACYPI28975-PA	ACYPI002190-PA	ACYPI27312-PA	cds.Mp_O_29863_c0_seq9|m.58251	cds.Mp_F_34533_c0_seq9|m.109214	cds.Mcerasi_38202_c1_seq1|m.68853	cds.Mcerasi_56616_c0_seq1|m.357099	cds.Mcerasi_66199_c0_seq1|m.364279	cds.Mcerasi_7786_c0_seq1|m.3915	cds.Mp_F_38643_c0_seq9|m.285592	cds.Mp_F_38676_c1_seq6|m.289461	cds.Mp_J_828_c0_seq1|m.229	cds.Mp_O_10247_c0_seq1|m.7587	ACYPI35663-PA
CaMKII-PL	CaMKII-PJ	CaMKII-PI	CaMKII-PD	CaMKII-PM	CaMKII-PB	CaMKII-PE	CaMKII-PG	CaMKII-PH	CaMKII-PC	CaMKII-PA	CaMKII-PK	cds.Mp_F_36405_c0_seq9|m.159194	cds.Mp_O_36259_c2_seq9|m.330998	cds.Mcerasi_9629_c0_seq2|m.5647	cds.Mcerasi_9185_c0_seq1|m.5167	cds.Mcerasi_52463_c0_seq1|m.354192	ACYPI002846-PA	cds.Mcerasi_55261_c0_seq1|m.356207	cds.Rpadi_11764_c0_seq2|m.18786	cds.Rpadi_11764_c0_seq3|m.18787	cds.Rpadi_11764_c0_seq4|m.18788	cds.Rpadi_11764_c0_seq1|m.18784	cds.Rpadi_24092_c0_seq1|m.36441	cds.Rpadi_11339_c0_seq3|m.17429	cds.Rpadi_11339_c0_seq4|m.17431	cds.Rpadi_11339_c0_seq2|m.17428	cds.Rpadi_11339_c0_seq1|m.17427	cds.Soybean_aphid_20632_c0_seq1|m.30992	cds.Soybean_aphid_27819_c0_seq1|m.39162	cds.Soybean_aphid_1506_c0_seq1|m.1845	cds.Soybean_aphid_1506_c0_seq2|m.1847	cds.Soybean_aphid_25374_c0_seq1|m.36370	cds.Soybean_aphid_909_c0_seq1|m.902	cds.Soybean_aphid_17752_c0_seq1|m.27793	cds.Rpadi_21219_c0_seq1|m.33537	cds.Mcerasi_42060_c0_seq7|m.123270	cds.Rpadi_19904_c0_seq1|m.32196	cds.Mcerasi_40818_c0_seq8|m.99595	cds.Soybean_aphid_4596_c0_seq2|m.6594
CG31624-PA	CG31624-PC	CG31624-PB	CG31988-PB	CG31988-PA	CG34325-PB	CG34325-PA	cds.Rpadi_12404_c0_seq3|m.21307	cds.Rpadi_10759_c0_seq1|m.15960	cds.Mp_O_35959_c2_seq3|m.288469	CG30178-PA	cds.Soybean_aphid_8097_c0_seq1|m.16718	cds.Rpadi_12404_c0_seq1|m.21304	cds.Soybean_aphid_4725_c0_seq3|m.6769	cds.Rpadi_10759_c0_seq3|m.15964	cds.Soybean_aphid_4725_c0_seq1|m.6766	cds.Mp_O_35959_c1_seq7|m.288392	cds.Mp_F_34773_c0_seq3|m.114819	Pax-PD	cds.Rpadi_12404_c0_seq4|m.21311	cds.Rpadi_12404_c0_seq5|m.21315	ACYPI003783-PA	cds.Mp_F_36857_c0_seq9|m.177130	CG34325-PC	cds.Mcerasi_43919_c0_seq8|m.200814	Pax-PC	Pax-PH	Pax-PB	Pax-PK	Pax-PJ	Pax-PA	Pax-PG	Pax-PF	cds.Rpadi_17895_c0_seq1|m.30125	cds.Mp_J_32904_c0_seq11|m.98483	cds.Mp_O_24542_c0_seq4|m.31529	cds.Mp_F_32907_c0_seq6|m.80748	cds.Rpadi_30170_c0_seq1|m.42232	cds.Soybean_aphid_12456_c0_seq1|m.21874	cds.Rpadi_22029_c0_seq1|m.34322
santa-maria-PA	emp-PD	emp-PA	emp-PC	emp-PB	emp-PE	cds.Mcerasi_40349_c0_seq5|m.91468	cds.Mp_O_24629_c0_seq3|m.31858	cds.Mp_J_12343_c0_seq1|m.9701	cds.Mp_F_33308_c0_seq1|m.85536	cds.Mcerasi_38938_c1_seq3|m.75476	ACYPI007979-PA	ACYPI001388-PA	cds.Mp_O_38929_c0_seq1|m.340127	cds.Mp_J_38954_c0_seq1|m.288687	cds.Mp_J_37128_c0_seq1|m.286918	cds.Mp_F_17288_c0_seq1|m.12578	cds.Mcerasi_13370_c0_seq1|m.9020	cds.Soybean_aphid_10366_c0_seq1|m.19500	CG10345-PA	CG1887-PF	CG1887-PD	cds.Soybean_aphid_6861_c0_seq1|m.12514	CG3829-PB	CG3829-PA	cds.Soybean_aphid_12188_c0_seq1|m.21551	CG1887-PG	cds.Mp_O_26073_c0_seq1|m.37720	cds.Mp_J_30436_c0_seq2|m.62372	cds.Soybean_aphid_6861_c0_seq2|m.12518	cds.Rpadi_5199_c0_seq1|m.6547	cds.Mp_F_35882_c1_seq6|m.142763	cds.Rpadi_4620_c0_seq1|m.5760	cds.Rpadi_5199_c1_seq1|m.6551	cds.Rpadi_23468_c0_seq1|m.35781	cds.Rpadi_30283_c0_seq1|m.42325	cds.Rpadi_18438_c0_seq1|m.30678	cds.Rpadi_1542_c0_seq1|m.1039	cds.Rpadi_26843_c0_seq1|m.39120	cds.Mp_F_57346_c0_seq1|m.309539
cds.Mp_F_38316_c0_seq5|m.257868	cds.Mp_O_35388_c0_seq2|m.202618	cds.Mp_J_34885_c0_seq3|m.197553	cds.Mcerasi_42628_c0_seq2|m.139810	ACYPI007388-PA	Myo10A-PD	Myo10A-PC	cds.Mp_O_29679_c0_seq2|m.57182	CG42621-PA	Myo10A-PE	cds.Mcerasi_39811_c0_seq8|m.84834	cds.Mp_F_38316_c1_seq1|m.257880	cds.Rpadi_8411_c0_seq1|m.11157	cds.Mp_J_8602_c0_seq1|m.5429	cds.Rpadi_3657_c0_seq1|m.4255	cds.Soybean_aphid_16460_c0_seq1|m.26300	cds.Rpadi_14680_c0_seq1|m.26499	cds.Soybean_aphid_3275_c0_seq2|m.4866	cds.Rpadi_18622_c0_seq1|m.30872	cds.Soybean_aphid_20853_c0_seq1|m.31257	cds.Soybean_aphid_18106_c0_seq1|m.28187	cds.Soybean_aphid_4109_c0_seq1|m.5889	cds.Soybean_aphid_19088_c0_seq1|m.29260	cds.Rpadi_21704_c0_seq1|m.34003	cds.Rpadi_18897_c0_seq1|m.31163	cds.Rpadi_21207_c0_seq1|m.33523	cds.Rpadi_24792_c0_seq1|m.37129	cds.Rpadi_6760_c0_seq1|m.8301	cds.Rpadi_6760_c1_seq1|m.8302	cds.Soybean_aphid_3275_c0_seq1|m.4865	cds.Mp_F_1950_c0_seq1|m.407	cds.Rpadi_365_c0_seq1|m.168	cds.Rpadi_365_c1_seq1|m.170	cds.Soybean_aphid_28514_c0_seq1|m.39950	cds.Rpadi_290_c0_seq1|m.111	cds.Rpadi_6064_c0_seq1|m.7466	cds.Soybean_aphid_26847_c0_seq1|m.38062	cds.Soybean_aphid_4826_c0_seq1|m.7045	cds.Soybean_aphid_31468_c0_seq1|m.43432	cds.Soybean_aphid_23991_c0_seq1|m.34788
stj-PB	stj-PD	stj-PC	ACYPI002652-PA	CG4587-PO	CG4587-PN	CG4587-PM	CG4587-PL	CG4587-PK	CG4587-PJ	CG4587-PI	CG4587-PH	cds.Mp_F_35826_c1_seq8|m.140791	CG42817-PB	CG42817-PA	ACYPI005076-PA	cds.Mp_J_34453_c0_seq6|m.152410	cds.Mcerasi_43537_c0_seq9|m.179499	cds.Mp_O_30488_c0_seq5|m.64843	cds.Mp_J_24635_c0_seq2|m.29975	cds.Mp_F_38070_c0_seq23|m.243387	cds.Mp_O_31860_c0_seq9|m.80106	cds.Mp_O_35417_c0_seq8|m.204616	cds.Mp_F_35826_c2_seq5|m.140844	cds.Mp_J_31861_c0_seq3|m.79696	cds.Mcerasi_44955_c1_seq7|m.313953	cds.Mcerasi_44955_c0_seq61|m.313935	cds.Mp_J_31861_c1_seq9|m.79707	cds.Mp_O_35765_c0_seq8|m.250567	cds.Mcerasi_40405_c0_seq6|m.92195	cds.Rpadi_18040_c0_seq1|m.30272	cds.Rpadi_20813_c0_seq1|m.33120	cds.Rpadi_20139_c0_seq1|m.32446	cds.Rpadi_18963_c0_seq1|m.31236	cds.Mp_J_31548_c0_seq8|m.75473	cds.Rpadi_21877_c0_seq1|m.34175	cds.Rpadi_31851_c0_seq1|m.43747	cds.Rpadi_26000_c0_seq1|m.38286	ACYPI081747-PA	cds.Rpadi_26372_c0_seq1|m.38675
kis-PC	kis-PD	kis-PA	kis-PF	kis-PE	cds.Mp_F_37691_c0_seq1|m.217952	cds.Mp_O_31204_c0_seq2|m.71786	cds.Mp_O_31585_c0_seq3|m.76310	cds.Mp_F_37935_c0_seq3|m.234910	ACYPI005853-PA	kis-PB	cds.Soybean_aphid_26052_c0_seq1|m.37153	cds.Rpadi_2937_c0_seq1|m.2914	cds.Rpadi_8036_c0_seq1|m.10290	cds.Rpadi_15888_c0_seq1|m.27880	cds.Rpadi_20908_c0_seq1|m.33220	cds.Soybean_aphid_10083_c0_seq1|m.19142	cds.Rpadi_15630_c0_seq1|m.27591	cds.Soybean_aphid_18423_c0_seq1|m.28525	cds.Rpadi_23301_c0_seq1|m.35626	cds.Soybean_aphid_16611_c0_seq1|m.26482	cds.Soybean_aphid_14980_c0_seq1|m.24693	cds.Soybean_aphid_22403_c0_seq1|m.33007	cds.Rpadi_24065_c0_seq1|m.36416	cds.Soybean_aphid_16522_c0_seq1|m.26364	cds.Soybean_aphid_21517_c0_seq1|m.32004	cds.Soybean_aphid_19784_c0_seq1|m.30021	cds.Soybean_aphid_263_c0_seq1|m.191	cds.Soybean_aphid_15045_c0_seq1|m.24763	cds.Soybean_aphid_31167_c0_seq1|m.43081	cds.Soybean_aphid_19838_c0_seq1|m.30093	cds.Soybean_aphid_19151_c0_seq1|m.29329	cds.Soybean_aphid_18243_c0_seq1|m.28317	cds.Rpadi_30456_c0_seq1|m.42456	cds.Soybean_aphid_12729_c0_seq1|m.22206	cds.Soybean_aphid_25973_c0_seq1|m.37078	cds.Soybean_aphid_16507_c0_seq1|m.26343	cds.Soybean_aphid_30250_c0_seq1|m.42004	cds.Soybean_aphid_27660_c0_seq1|m.38995	cds.Soybean_aphid_26423_c0_seq1|m.37589
bchs-PA	ACYPI002763-PA	cds.Mp_J_33318_c0_seq1|m.108069	cds.Mp_O_31768_c0_seq1|m.78639	cds.Mp_F_42121_c0_seq1|m.302557	cds.Mcerasi_39276_c0_seq1|m.78590	cds.Mcerasi_43339_c0_seq2|m.167324	cds.Mp_O_6723_c1_seq1|m.4244	cds.Mp_F_12348_c0_seq1|m.8325	cds.Mp_F_8280_c0_seq1|m.5322	cds.Mp_O_6723_c0_seq1|m.4242	cds.Mp_O_61831_c0_seq1|m.351985	cds.Mcerasi_11244_c0_seq1|m.7044	cds.Mp_O_5280_c1_seq1|m.2835	cds.Mcerasi_47861_c0_seq1|m.351112	cds.Mcerasi_61869_c0_seq1|m.361054	cds.Mp_F_58789_c0_seq1|m.310113	cds.Mcerasi_59370_c0_seq1|m.359220	cds.Rpadi_30144_c0_seq1|m.42212	cds.Mp_J_58828_c0_seq1|m.297374	cds.Mp_F_60686_c0_seq1|m.310891	cds.Mp_O_60749_c0_seq1|m.351514	cds.Mp_J_17574_c0_seq1|m.14505	cds.Mp_O_5214_c0_seq1|m.2785	cds.Mp_O_24718_c0_seq1|m.32224	cds.Mp_O_5280_c0_seq1|m.2834	cds.Mp_O_24718_c3_seq1|m.32227	cds.Mp_J_65215_c0_seq1|m.299671	cds.Mp_J_67039_c0_seq1|m.300319	cds.Mp_F_15338_c0_seq1|m.10207	cds.Mp_F_70885_c0_seq1|m.314892	cds.Mp_J_64213_c0_seq1|m.299316	cds.Mp_F_75277_c0_seq1|m.316636	cds.Mp_F_75824_c0_seq1|m.316843	cds.Mp_F_76500_c0_seq1|m.317104	cds.Mp_F_79333_c0_seq1|m.318118	cds.Mp_J_58515_c0_seq1|m.297251	cds.Mp_O_24718_c1_seq1|m.32225	cds.Mp_O_24718_c4_seq1|m.32228	cds.Mp_J_57499_c0_seq1|m.296896
EF2-PD	EF2-PA	cds.Mp_O_28206_c0_seq1|m.46904	cds.Mcerasi_44658_c0_seq3|m.280727	cds.Mcerasi_44658_c1_seq1|m.280739	ACYPI008923-PA	cds.Mp_O_34842_c0_seq5|m.165710	cds.Mp_J_19169_c0_seq1|m.18476	cds.Mp_J_18092_c0_seq2|m.15767	cds.Soybean_aphid_7412_c0_seq1|m.15492	cds.Soybean_aphid_6910_c0_seq1|m.12718	cds.Rpadi_12979_c0_seq1|m.24223	cds.Rpadi_12038_c0_seq1|m.19739	cds.Mp_F_38678_c0_seq3|m.289511	ACYPI005839-PA	cds.Mp_O_18027_c0_seq1|m.17440	cds.Mp_J_19036_c0_seq2|m.18138	cds.Mp_F_37089_c0_seq1|m.190121	cds.Mcerasi_28657_c0_seq3|m.28582	CG4849-PA	cds.Rpadi_3310_c0_seq1|m.3547	cds.Rpadi_13389_c0_seq1|m.24839	cds.Mp_F_19676_c0_seq1|m.16812	cds.Mcerasi_62223_c0_seq1|m.361321	cds.Soybean_aphid_17577_c0_seq1|m.27581	cds.Rpadi_15763_c0_seq1|m.27748	cds.Soybean_aphid_16474_c0_seq1|m.26316	cds.Mcerasi_32179_c0_seq1|m.37331	cds.Rpadi_17677_c0_seq1|m.29878	cds.Soybean_aphid_21132_c0_seq1|m.31553	cds.Soybean_aphid_27990_c0_seq1|m.39353	cds.Soybean_aphid_27923_c0_seq1|m.39280	cds.Rpadi_8522_c1_seq1|m.11395	cds.Rpadi_8522_c2_seq1|m.11396	cds.Mp_F_37089_c1_seq1|m.190128	cds.Rpadi_8522_c0_seq1|m.11394	cds.Rpadi_22671_c0_seq1|m.35006	cds.Rpadi_20810_c0_seq1|m.33118	cds.Soybean_aphid_22948_c0_seq1|m.33630	cds.Mcerasi_30617_c0_seq1|m.33472
Dap160-PB	Dap160-PH	Dap160-PG	Dap160-PC	Dap160-PA	Dap160-PD	cds.Mp_O_33757_c0_seq17|m.117231	cds.Mp_J_34644_c0_seq8|m.165417	cds.Mcerasi_41979_c0_seq9|m.121653	cds.Mp_F_32723_c1_seq9|m.78068	cds.Mcerasi_43459_c1_seq5|m.176099	ACYPI009443-PA	cds.Mp_O_32230_c1_seq9|m.85958	cds.Mp_J_34644_c1_seq31|m.165464	cds.Mp_F_37540_c0_seq8|m.209422	cds.Rpadi_9853_c0_seq2|m.13896	cds.Rpadi_9853_c0_seq1|m.13895	cds.Rpadi_4708_c0_seq1|m.5873	cds.Soybean_aphid_4688_c0_seq2|m.6711	cds.Soybean_aphid_4688_c0_seq1|m.6710	cds.Mcerasi_37282_c0_seq4|m.61603	cds.Rpadi_6970_c0_seq1|m.8562	cds.Rpadi_29092_c0_seq1|m.41217	cds.Rpadi_22794_c0_seq1|m.35126	cds.Rpadi_22971_c0_seq1|m.35308	cds.Rpadi_4708_c1_seq1|m.5874	cds.Rpadi_18193_c0_seq1|m.30434	cds.Soybean_aphid_15510_c0_seq1|m.25286	cds.Rpadi_22604_c0_seq1|m.34934	cds.Rpadi_26341_c0_seq1|m.38647	cds.Rpadi_18696_c0_seq1|m.30959	cds.Rpadi_29454_c0_seq1|m.41572	cds.Soybean_aphid_22485_c0_seq1|m.33105	cds.Soybean_aphid_157_c0_seq1|m.125	cds.Soybean_aphid_12644_c0_seq1|m.22103	cds.Soybean_aphid_17641_c0_seq1|m.27652	cds.Soybean_aphid_22940_c0_seq1|m.33620	cds.Soybean_aphid_29025_c0_seq1|m.40570	cds.Soybean_aphid_358_c0_seq1|m.255	cds.Soybean_aphid_17027_c0_seq1|m.26971
Best1-PA	Best1-PD	Best1-PB	Best1-PC	cds.Mcerasi_42864_c0_seq5|m.148750	cds.Mcerasi_29641_c0_seq1|m.30962	ACYPI007278-PA	cds.Mp_O_19660_c0_seq1|m.21708	cds.Mp_J_25201_c0_seq3|m.32143	cds.Mp_F_30335_c0_seq2|m.53528	Best3-PA	cds.Mp_O_19263_c0_seq2|m.20682	cds.Mp_F_19057_c0_seq2|m.15778	Best4-PB	ACYPI005078-PA	Best2-PA	ACYPI088442-PA	cds.Mp_O_43838_c0_seq1|m.343734	cds.Mp_J_33251_c2_seq1|m.106314	cds.Mp_J_33251_c1_seq1|m.106309	ACYPI009193-PA	cds.Mcerasi_21248_c0_seq1|m.17601	cds.Mp_F_16604_c0_seq1|m.11302	cds.Mp_F_26461_c0_seq1|m.31747	cds.Soybean_aphid_4644_c0_seq1|m.6653	cds.Soybean_aphid_4694_c0_seq1|m.6718	cds.Rpadi_20315_c0_seq1|m.32624	cds.Soybean_aphid_14526_c0_seq1|m.24198	cds.Rpadi_22363_c0_seq1|m.34686	cds.Soybean_aphid_11721_c0_seq1|m.21007	ACYPI068669-PA	cds.Soybean_aphid_11910_c0_seq1|m.21192	cds.Rpadi_21241_c0_seq1|m.33563	cds.Soybean_aphid_12379_c0_seq1|m.21784	cds.Rpadi_22655_c0_seq1|m.34992	cds.Soybean_aphid_11493_c0_seq1|m.20752	cds.Rpadi_27835_c0_seq1|m.40091	ACYPI49177-PA	cds.Mcerasi_37201_c0_seq1|m.61028	cds.Mcerasi_42404_c0_seq1|m.132452
heph-PG	heph-PV	heph-PP	heph-PN	heph-PB	heph-PK	heph-PJ	heph-PI	heph-PE	heph-PD	heph-PA	heph-PF	heph-PL	heph-PR	heph-PO	heph-PH	heph-PU	heph-PT	heph-PS	heph-PC	heph-PW	heph-PM	heph-PY	heph-PQ	cds.Mp_O_35739_c1_seq50|m.248187	cds.Mp_O_35739_c0_seq7|m.247709	cds.Rpadi_12152_c0_seq1|m.20195	cds.Soybean_aphid_5239_c0_seq3|m.8061	cds.Rpadi_12534_c0_seq1|m.21903	cds.Rpadi_12534_c0_seq2|m.21906	ACYPI004037-PA	cds.Rpadi_12534_c0_seq3|m.21909	cds.Mp_J_34372_c0_seq9|m.148396	cds.Rpadi_12534_c0_seq4|m.21912	cds.Soybean_aphid_5239_c0_seq1|m.8055	cds.Mcerasi_42474_c1_seq6|m.134647	cds.Mcerasi_44087_c3_seq9|m.213817	cds.Rpadi_12152_c0_seq2|m.20197	cds.Soybean_aphid_8782_c0_seq1|m.17617	cds.Mp_F_37711_c0_seq8|m.218930
CG15117-PB	CG15117-PA	CG15117-PC	CG15117-PD	CG15117-PF	CG15117-PE	CG2135-PA	ACYPI009052-PA	cds.Soybean_aphid_5054_c0_seq1|m.7584	cds.Soybean_aphid_5473_c0_seq1|m.8587	cds.Mp_O_27475_c0_seq2|m.42391	cds.Mcerasi_40172_c0_seq5|m.88907	cds.Mp_F_35807_c0_seq5|m.140424	cds.Mp_F_32669_c0_seq4|m.76969	cds.Mp_J_31426_c0_seq8|m.73654	cds.Soybean_aphid_5473_c0_seq3|m.8594	ACYPI006264-PA	cds.Mp_F_37856_c0_seq3|m.227881	cds.Mcerasi_38730_c1_seq1|m.73532	cds.Mcerasi_38730_c0_seq3|m.73529	cds.Mp_J_32059_c0_seq3|m.83170	cds.Mp_O_3961_c0_seq1|m.1604	cds.Mp_F_37627_c0_seq1|m.213321	cds.Rpadi_5178_c0_seq1|m.6525	cds.Rpadi_19645_c0_seq1|m.31932	cds.Mp_O_16429_c0_seq2|m.14044	cds.Rpadi_16492_c0_seq1|m.28564	cds.Rpadi_19601_c0_seq1|m.31893	cds.Mcerasi_37361_c0_seq8|m.62157	cds.Soybean_aphid_5473_c0_seq2|m.8593	cds.Rpadi_2118_c0_seq1|m.1726	cds.Rpadi_23674_c0_seq1|m.35996	cds.Mp_J_31402_c0_seq3|m.73372	cds.Rpadi_15976_c0_seq1|m.27986	cds.Rpadi_7046_c0_seq1|m.8648	cds.Rpadi_30586_c0_seq1|m.42567	cds.Soybean_aphid_22407_c0_seq1|m.33014	cds.Rpadi_27984_c0_seq1|m.40233	cds.Rpadi_27801_c0_seq1|m.40058	cds.Rpadi_5178_c1_seq1|m.6528
Lpin-PG	Lpin-PM	Lpin-PA	Lpin-PD	Lpin-PH	Lpin-PE	Lpin-PJ	Lpin-PB	Lpin-PK	Lpin-PC	Lpin-PL	cds.Rpadi_11474_c0_seq1|m.17804	cds.Rpadi_11474_c0_seq4|m.17806	cds.Rpadi_11800_c0_seq1|m.18937	cds.Rpadi_11800_c0_seq2|m.18939	cds.Mp_F_37808_c0_seq9|m.226009	cds.Mp_J_33555_c0_seq9|m.114907	cds.Mp_O_35033_c0_seq11|m.174491	cds.Mp_O_35714_c0_seq8|m.243894	cds.Mp_J_33445_c0_seq7|m.111740	cds.Mcerasi_41928_c1_seq9|m.120673	ACYPI065855-PA	cds.Rpadi_11474_c0_seq5|m.17807	cds.Rpadi_11474_c0_seq3|m.17805	cds.Mcerasi_41928_c0_seq8|m.120648	cds.Mp_F_37795_c0_seq9|m.225249	cds.Soybean_aphid_4083_c0_seq2|m.5834	cds.Soybean_aphid_4083_c0_seq1|m.5833	cds.Soybean_aphid_19243_c0_seq1|m.29420	cds.Soybean_aphid_22390_c0_seq1|m.32992	cds.Mp_F_52771_c0_seq1|m.307683	cds.Soybean_aphid_5408_c0_seq2|m.8437	cds.Soybean_aphid_5408_c0_seq1|m.8435	cds.Mp_F_48016_c0_seq1|m.305676	cds.Soybean_aphid_16833_c0_seq1|m.26748	cds.Soybean_aphid_5408_c0_seq3|m.8439	cds.Soybean_aphid_18412_c0_seq1|m.28512	cds.Soybean_aphid_5811_c0_seq1|m.9404	cds.Soybean_aphid_5811_c0_seq2|m.9407	cds.Soybean_aphid_5811_c0_seq3|m.9408
RyR-PB	RyR-PF	RyR-PA	RyR-PG	RyR-PD	RyR-PE	RyR-PC	RyR-PH	RyR-PJ	RyR-PI	ACYPI069453-PA	cds.Mp_O_35064_c0_seq8|m.176560	cds.Mcerasi_43334_c0_seq2|m.167226	cds.Mp_F_38674_c0_seq1|m.289417	cds.Mp_J_31643_c0_seq2|m.76624	cds.Mp_J_48489_c0_seq1|m.293579	cds.Rpadi_13234_c0_seq1|m.24608	cds.Rpadi_5663_c0_seq1|m.7044	cds.Mp_J_11838_c0_seq2|m.9311	cds.Mp_F_53666_c0_seq1|m.308067	cds.Rpadi_22100_c0_seq1|m.34399	cds.Mcerasi_56109_c0_seq1|m.356776	cds.Mp_F_67364_c0_seq1|m.313559	cds.Mp_J_52996_c0_seq1|m.295313	cds.Soybean_aphid_24114_c0_seq1|m.34931	cds.Rpadi_28209_c0_seq1|m.40417	cds.Rpadi_25722_c0_seq1|m.38021	cds.Mcerasi_12667_c0_seq1|m.8325	cds.Mp_F_9623_c0_seq1|m.6542	cds.Mp_J_67819_c0_seq1|m.300632	cds.Mp_F_16661_c0_seq1|m.11362	cds.Mcerasi_61089_c0_seq1|m.360488	cds.Mp_F_9623_c1_seq1|m.6543	cds.Mcerasi_67815_c0_seq1|m.365466	cds.Mp_F_78633_c0_seq1|m.317857	cds.Mp_F_16661_c1_seq1|m.11363	cds.Rpadi_29962_c0_seq1|m.42043	cds.Mcerasi_70965_c0_seq1|m.367886	cds.Mcerasi_72804_c0_seq1|m.369442	cds.Mcerasi_73190_c0_seq1|m.369773
cds.Mcerasi_10611_c0_seq1|m.6445	ACYPI005522-PA	ACYPI44255-PA	ACYPI37621-PA	ACYPI002610-PA	cds.Mp_O_6638_c0_seq1|m.4166	cds.Mp_J_20608_c0_seq1|m.21955	ACYPI065504-PA	cds.Mp_O_38955_c0_seq1|m.340159	ACYPI39031-PA	ACYPI47636-PA	cds.Mcerasi_34713_c0_seq2|m.47652	ACYPI010202-PA	cds.Mp_J_7431_c0_seq1|m.3567	ACYPI32365-PA	cds.Mp_O_55100_c0_seq1|m.348992	ACYPI068263-PA	ACYPI53939-PA	cds.Mp_F_60681_c0_seq1|m.310885	cds.Mp_O_9513_c1_seq1|m.6896	ACYPI29113-PA	ACYPI22699-PA	cds.Mcerasi_44198_c1_seq1|m.228800	cds.Mcerasi_45137_c2_seq8|m.336388	cds.Mp_F_50642_c0_seq1|m.306779	cds.Mp_O_48410_c0_seq1|m.345993	cds.Mp_F_57678_c0_seq1|m.309681	ACYPI069747-PA	ACYPI088985-PA	ACYPI49768-PA	cds.Mcerasi_25329_c0_seq1|m.24090	cds.Mcerasi_28004_c0_seq2|m.27609	ACYPI072955-PA	cds.Mp_O_41945_c0_seq1|m.342538	ACYPI083132-PA	cds.Mp_F_62101_c0_seq1|m.311505	cds.Mp_F_64941_c0_seq1|m.312617	cds.Mp_F_61569_c0_seq1|m.311283	cds.Mp_O_51283_c0_seq1|m.347295	ACYPI065941-PA
cds.Mcerasi_17599_c0_seq1|m.13237	cds.Mp_J_10059_c0_seq1|m.7726	cds.Mp_O_22604_c1_seq1|m.26702	cds.Mp_F_39279_c0_seq1|m.300351	ACYPI000715-PA	cds.Mcerasi_43692_c0_seq2|m.186876	cds.Mcerasi_43692_c1_seq1|m.186879	cds.Mp_O_27059_c0_seq2|m.40879	cds.Mp_J_27113_c0_seq1|m.39097	cds.Mp_F_29197_c0_seq1|m.45099	cds.Mp_F_34832_c0_seq4|m.116063	cds.Mp_F_29077_c0_seq4|m.44596	cds.Mp_F_28379_c1_seq1|m.41012	cds.Mp_J_28683_c0_seq5|m.48743	ACYPI45737-PA	cds.Mcerasi_45251_c0_seq8|m.344694	cds.Mp_F_32371_c0_seq5|m.73265	cds.Mp_J_31864_c0_seq2|m.79737	cds.Mp_F_10598_c0_seq1|m.7180	ACYPI002354-PA	ACYPI060898-PA	ACYPI26254-PA	ACYPI005179-PA	cds.Rpadi_23567_c0_seq1|m.35887	cds.Mp_J_56731_c0_seq1|m.296643	cds.Mp_O_36258_c0_seq8|m.330871	cds.Mcerasi_43451_c0_seq4|m.175034	cds.Soybean_aphid_30852_c0_seq1|m.42707	cds.Mp_J_34477_c0_seq7|m.154181	cds.Soybean_aphid_29650_c0_seq1|m.41294	cds.Mp_O_22604_c0_seq1|m.26700	cds.Mp_J_16017_c0_seq1|m.12244	cds.Mp_F_65683_c0_seq1|m.312907	cds.Soybean_aphid_31462_c0_seq1|m.43423	cds.Rpadi_28250_c0_seq1|m.40455	cds.Mp_J_12948_c0_seq1|m.10173	cds.Mp_J_57685_c0_seq1|m.296967	cds.Mp_O_76604_c0_seq1|m.358606	cds.Soybean_aphid_25002_c0_seq1|m.35946	cds.Soybean_aphid_27150_c0_seq1|m.38407
cds.Mcerasi_18472_c0_seq1|m.14062	ACYPI060536-PA	cds.Mcerasi_23405_c0_seq1|m.21606	cds.Mp_J_32437_c0_seq2|m.88969	cds.Mp_O_33357_c0_seq4|m.107247	cds.Mp_F_25418_c1_seq1|m.27816	cds.Mp_J_17338_c0_seq1|m.13990	cds.Mcerasi_38113_c0_seq3|m.68132	cds.Mcerasi_5343_c0_seq1|m.1842	cds.Mcerasi_37860_c0_seq5|m.66025	cds.Mp_O_23286_c0_seq1|m.27740	cds.Mp_J_17158_c0_seq2|m.13724	cds.Mp_F_18096_c0_seq1|m.14180	cds.Mp_O_19251_c0_seq1|m.20651	cds.Mp_F_16315_c0_seq1|m.10975	cds.Mp_O_33877_c0_seq1|m.120243	cds.Mcerasi_51537_c0_seq1|m.353547	cds.Mp_J_5078_c0_seq1|m.1348	cds.Mp_F_20000_c0_seq1|m.17169	cds.Mp_F_25418_c0_seq1|m.27813	cds.Mp_J_48204_c0_seq1|m.293490	cds.Mp_J_13145_c0_seq1|m.10299	cds.Mcerasi_8701_c1_seq1|m.4741	cds.Mp_O_57788_c0_seq1|m.350204	cds.Mp_J_55886_c0_seq1|m.296341	cds.Mp_O_4891_c1_seq1|m.2476	cds.Mp_F_74559_c0_seq1|m.316327	cds.Mcerasi_62092_c0_seq1|m.361227	cds.Mp_O_69325_c0_seq1|m.355388	cds.Mcerasi_8701_c0_seq1|m.4739	cds.Mp_F_21671_c1_seq1|m.18890	cds.Mp_J_61124_c0_seq1|m.298237	cds.Mp_J_54010_c0_seq1|m.295688	cds.Mp_J_1091_c0_seq1|m.301	cds.Mp_F_21671_c0_seq1|m.18889	cds.Mp_F_40878_c0_seq1|m.301624	cds.Mp_F_79088_c0_seq1|m.318032	cds.Mp_O_4891_c0_seq1|m.2474	cds.Mp_J_47056_c0_seq1|m.293044	cds.Mp_O_76948_c0_seq1|m.358749
cds.Soybean_aphid_7258_c0_seq2|m.14391	cds.Soybean_aphid_7258_c0_seq5|m.14406	cds.Soybean_aphid_7258_c0_seq7|m.14414	cds.Rpadi_12807_c0_seq2|m.23794	cds.Soybean_aphid_7258_c0_seq8|m.14418	cds.Rpadi_12795_c0_seq1|m.23733	cds.Soybean_aphid_7258_c0_seq6|m.14410	cds.Soybean_aphid_7258_c0_seq4|m.14401	ACYPI008503-PA	cds.Soybean_aphid_7258_c0_seq1|m.14387	cds.Soybean_aphid_7230_c0_seq1|m.14221	cds.Mcerasi_44888_c0_seq9|m.307576	cds.Soybean_aphid_7230_c0_seq2|m.14224	cds.Soybean_aphid_7258_c0_seq3|m.14395	cds.Mp_J_33170_c0_seq1|m.104184	ACYPI002451-PA	cds.Mp_J_33170_c1_seq1|m.104191	cds.Soybean_aphid_2387_c0_seq1|m.3515	ACYPI007782-PA	cds.Mp_O_36182_c1_seq9|m.319726	cds.Mp_F_38670_c1_seq2|m.289261	ACYPI003765-PA	ACYPI005547-PA	cds.Mp_J_35431_c0_seq8|m.273929	cds.Mp_J_35431_c1_seq1|m.273994	cds.Mp_F_38620_c1_seq7|m.284015	cds.Mcerasi_44532_c0_seq9|m.269217	cds.Mp_F_38243_c2_seq8|m.252798	cds.Rpadi_12807_c0_seq1|m.23793	cds.Soybean_aphid_7230_c0_seq3|m.14229	cds.Rpadi_13345_c0_seq1|m.24771	cds.Rpadi_13150_c0_seq1|m.24482	cds.Rpadi_1503_c0_seq1|m.981	cds.Mp_F_25097_c0_seq2|m.26768	cds.Soybean_aphid_5456_c0_seq2|m.8546	cds.Soybean_aphid_5456_c0_seq3|m.8547	cds.Mp_F_16834_c0_seq1|m.11720	cds.Soybean_aphid_5456_c0_seq1|m.8545	cds.Soybean_aphid_5456_c0_seq4|m.8548	cds.Mp_F_38670_c0_seq2|m.289255
cds.Mp_F_36835_c0_seq1|m.175732	ACYPI073188-PA	ACYPI083428-PA	ACYPI083941-PA	ACYPI088974-PA	ACYPI086213-PA	ACYPI081734-PA	ACYPI083694-PA	ACYPI081839-PA	ACYPI080704-PA	ACYPI086916-PA	ACYPI087974-PA	ACYPI080347-PA	ACYPI081825-PA	ACYPI089559-PA	ACYPI084257-PA	ACYPI085488-PA	ACYPI081869-PA	ACYPI083723-PA	ACYPI085371-PA	ACYPI061986-PA	ACYPI27426-PA	ACYPI071507-PA	cds.Mp_O_36166_c1_seq8|m.316843	ACYPI062915-PA	ACYPI063102-PA	ACYPI087989-PA	ACYPI20541-PA	ACYPI088166-PA	ACYPI069822-PA	ACYPI083184-PA	ACYPI062670-PA	ACYPI066555-PA	ACYPI48421-PA	ACYPI45742-PA	ACYPI29615-PA	ACYPI086722-PA	ACYPI34730-PA	ACYPI063897-PA	ACYPI087479-PA
cds.Rpadi_12140_c0_seq1|m.20154	cds.Mp_O_35621_c0_seq9|m.231705	cds.Rpadi_12140_c0_seq2|m.20155	cds.Mp_O_35621_c1_seq6|m.231820	ACYPI083523-PA	cds.Mp_F_38035_c0_seq9|m.239909	msn-PH	msn-PA	msn-PI	msn-PB	msn-PG	msn-PC	msn-PD	msn-PF	cds.Rpadi_6225_c0_seq2|m.7648	cds.Rpadi_9920_c0_seq1|m.14009	cds.Mcerasi_41861_c1_seq5|m.119679	cds.Rpadi_9920_c0_seq2|m.14011	cds.Mcerasi_42532_c1_seq7|m.136480	cds.Mp_J_33202_c0_seq8|m.104708	cds.Mp_F_38035_c1_seq7|m.239961	cds.Mp_J_33202_c1_seq7|m.104744	cds.Soybean_aphid_12189_c0_seq1|m.21553	cds.Soybean_aphid_13918_c0_seq1|m.23520	cds.Soybean_aphid_12395_c0_seq1|m.21802	cds.Soybean_aphid_4230_c0_seq1|m.6069	cds.Soybean_aphid_5835_c0_seq1|m.9451	cds.Soybean_aphid_5835_c0_seq3|m.9453	cds.Soybean_aphid_24436_c0_seq1|m.35310	cds.Soybean_aphid_5835_c0_seq2|m.9452	cds.Soybean_aphid_27331_c0_seq1|m.38622	cds.Soybean_aphid_6558_c0_seq2|m.11409	cds.Rpadi_6225_c0_seq1|m.7647	cds.Soybean_aphid_824_c0_seq1|m.752	cds.Soybean_aphid_824_c0_seq2|m.754	cds.Soybean_aphid_21096_c0_seq1|m.31519	cds.Rpadi_22828_c0_seq1|m.35160	cds.Soybean_aphid_10906_c0_seq1|m.20167	cds.Soybean_aphid_4230_c0_seq2|m.6070
cds.Rpadi_17225_c0_seq1|m.29365	cds.Mp_J_20673_c0_seq3|m.22103	cds.Mp_F_36733_c0_seq3|m.170786	cds.Mp_J_16747_c0_seq3|m.13037	ACYPI002364-PA	cds.Mp_O_36092_c4_seq97|m.307443	Mkk4-PC	Mkk4-PB	Mkk4-PA	cds.Mcerasi_43894_c0_seq9|m.199192	cds.Mcerasi_21567_c0_seq1|m.18171	lic-PA	cds.Mp_O_28283_c0_seq2|m.47338	cds.Mp_J_18909_c0_seq1|m.17777	cds.Mp_F_30912_c0_seq5|m.58026	ACYPI005540-PA	cds.Mp_O_28525_c0_seq3|m.48967	cds.Mp_J_19348_c0_seq3|m.18923	cds.Mp_F_35404_c0_seq2|m.129435	cds.Rpadi_12117_c0_seq1|m.20080	cds.Rpadi_11013_c0_seq1|m.16547	cds.Rpadi_9088_c0_seq2|m.12591	hep-PE	hep-PC	hep-PF	hep-PA	cds.Soybean_aphid_10566_c0_seq1|m.19748	cds.Soybean_aphid_24952_c0_seq1|m.35897	ACYPI063319-PA	cds.Mcerasi_34468_c0_seq4|m.46836	cds.Soybean_aphid_20855_c0_seq1|m.31261	cds.Soybean_aphid_11605_c0_seq1|m.20873	cds.Mcerasi_25230_c0_seq1|m.23978	cds.Soybean_aphid_23732_c0_seq1|m.34485	cds.Mcerasi_25230_c2_seq1|m.23981	cds.Soybean_aphid_12031_c0_seq1|m.21354	cds.Soybean_aphid_4138_c0_seq1|m.5940	cds.Rpadi_9088_c0_seq1|m.12590	cds.Rpadi_9088_c0_seq2|m.12592
cds.Mp_F_38279_c0_seq2|m.254793	cds.Mp_J_35085_c0_seq1|m.219378	cds.Mp_F_38448_c0_seq4|m.269782	Ef1alpha100E-PD	Ef1alpha100E-PC	Ef1alpha100E-PB	Ef1alpha100E-PA	ACYPI083554-PA	cds.Rpadi_8663_c0_seq1|m.11738	cds.Rpadi_5443_c0_seq1|m.6806	ACYPI006711-PA	cds.Soybean_aphid_5695_c0_seq1|m.9114	cds.Mp_O_28805_c0_seq1|m.50833	cds.Mp_O_23988_c0_seq1|m.29149	cds.Mp_J_27742_c0_seq2|m.42765	cds.Mp_F_38278_c0_seq1|m.254782	ACYPI070462-PA	cds.Mp_F_37953_c0_seq3|m.235863	cds.Mcerasi_44729_c0_seq2|m.287849	Ef1alpha48D-PC	Ef1alpha48D-PE	Ef1alpha48D-PD	Ef1alpha48D-PA	cds.Mp_J_34881_c0_seq3|m.197255	cds.Mp_O_17181_c0_seq2|m.15388	cds.Mcerasi_45066_c4_seq9|m.329232	cds.Mcerasi_44068_c0_seq1|m.211687	cds.Rpadi_13997_c0_seq1|m.25669	cds.Mcerasi_39275_c0_seq7|m.78584	HBS1-PA	cds.Soybean_aphid_4056_c0_seq1|m.5794	cds.Rpadi_23798_c0_seq1|m.36137	cds.Mcerasi_45066_c0_seq1|m.329193	cds.Mcerasi_24337_c0_seq1|m.22965	cds.Mp_F_55594_c0_seq1|m.308848	cds.Rpadi_586_c0_seq1|m.260	cds.Mp_O_12622_c0_seq1|m.10042	cds.Mp_J_34881_c1_seq1|m.197262	cds.Mcerasi_27917_c1_seq1|m.27534
[truncated: 42,916 more rows]
[truncated: 419 more columns]

## Sheet: RBBH_orthologue_network
cds.Mcerasi_44237_c0_seq13|m.232587	cds.Mp_F_33492_c0_seq1|m.88575	cds.Mp_J_31077_c0_seq1|m.69079	cds.Mp_O_15695_c0_seq1|m.13241	ACYPI007603-PA	cds.Rpadi_12535_c0_seq2|m.21916	cds.Soybean_aphid_7481_c0_seq1|m.15645
gi|455659078|gb|AGG35946.1|	cds.Mcerasi_37160_c0_seq3|m.60751	cds.Mp_F_8108_c0_seq2|m.5134	cds.Mp_J_24949_c0_seq5|m.31190	cds.Mp_O_29048_c0_seq2|m.52363	ACYPI21663-PA	cds.Rpadi_22570_c0_seq1|m.34896
cds.Mcerasi_22890_c0_seq2|m.20647	Mp21	cds.Mp_F_25848_c0_seq1|m.29381	cds.Mp_J_20686_c0_seq1|m.22131	cds.Mp_O_44139_c0_seq1|m.343898	ACYPI062598-PA	cds.Rpadi_23119_c0_seq1|m.35451
cds.Mcerasi_26873_c0_seq1|m.26111	Mp30	cds.Mp_F_38908_c0_seq1|m.300052	cds.Mp_J_27596_c0_seq2|m.41919	cds.Mp_O_34191_c0_seq3|m.131041	ACYPI001610-PA	cds.Soybean_aphid_7768_c0_seq1|m.16166
[truncated: 32,200 more rows]

## Sheet: pioneers_effector_sequences
Name	Sequence_nucleotide	Sequence_amino_acid
[truncated: 37 more rows]
