# Supplementary material for: Comparative transcriptomics and proteomics of three different aphid species identifies core and diverse effector sets
Source: BMC Genomics. 2016 Mar 2;17:172. doi: 10.1186/s12864-016-2496-6 (PMC4776380; doi:10.1186/s12864-016-2496-6)
Supplement: Additional file 12: — Nucleotide alignments. Clusters of interest identified from the 1:1 orthologues clustering method predicted to be under selection pressure based on DN/DS analysis. (ZIP 50 kb) [file 12864_2016_2496_MOESM12_ESM.zip]

Archive with 50 entries (49 files):
- Alignmnets/
- Alignmnets/cluster_10713_len_3alignedDNA_backtranslated.fasta
- Alignmnets/cluster_1095_len_5alignedDNA_backtranslated.fasta
- Alignmnets/cluster_1096_len_5alignedDNA_backtranslated.fasta
- Alignmnets/cluster_1099_len_5alignedDNA_backtranslated.fasta
- Alignmnets/cluster_11125_len_3alignedDNA_backtranslated.fasta
- Alignmnets/cluster_11555_len_3alignedDNA_backtranslated.fasta
- Alignmnets/cluster_12331_len_3alignedDNA_backtranslated.fasta
- Alignmnets/cluster_12369_len_3alignedDNA_backtranslated.fasta
- Alignmnets/cluster_12433_len_3alignedDNA_backtranslated.fasta
- Alignmnets/cluster_12665_len_3alignedDNA_backtranslated.fasta
- Alignmnets/cluster_12679_len_3alignedDNA_backtranslated.fasta
- Alignmnets/cluster_12749_len_3alignedDNA_backtranslated.fasta
- Alignmnets/cluster_13765_len_3alignedDNA_backtranslated.fasta
- Alignmnets/cluster_13983_len_3alignedDNA_backtranslated.fasta
- Alignmnets/cluster_14505_len_3alignedDNA_backtranslated.fasta
- Alignmnets/cluster_1457_len_5alignedDNA_backtranslated.fasta
- Alignmnets/cluster_1548_len_5alignedDNA_backtranslated.fasta
- Alignmnets/cluster_1851_len_5alignedDNA_backtranslated.fasta
- Alignmnets/cluster_244_len_7.fasta_aligned.fasta_refine..DNA_backtranslated.fasta
- Alignmnets/cluster_245_len_7alignedDNA_backtranslated.fasta
- Alignmnets/cluster_3497_len_5alignedDNA_backtranslated.fasta
- Alignmnets/cluster_3530_len_5alignedDNA_backtranslated.fasta
- Alignmnets/cluster_3800_len_4alignedDNA_backtranslated.fasta
- Alignmnets/cluster_3804_len_4alignedDNA_backtranslated.fasta
- Alignmnets/cluster_3806_len_4alignedDNA_backtranslated.fasta
- Alignmnets/cluster_3810_len_4alignedDNA_backtranslated.fasta
- Alignmnets/cluster_4096_len_4alignedDNA_backtranslated.fasta
- Alignmnets/cluster_4395_len_4alignedDNA_backtranslated.fasta
- Alignmnets/cluster_4482_len_4alignedDNA_backtranslated.fasta
- Alignmnets/cluster_4578_len_4alignedDNA_backtranslated.fasta
- Alignmnets/cluster_4753_len_4alignedDNA_backtranslated.fasta
- Alignmnets/cluster_4788_len_4alignedDNA_backtranslated.fasta
- Alignmnets/cluster_5327_len_4alignedDNA_backtranslated.fasta
- Alignmnets/cluster_536_len_6.fasta_aligned.fasta_refine..DNA_backtranslated.fasta
- Alignmnets/cluster_5666_len_4alignedDNA_backtranslated.fasta
- Alignmnets/cluster_569_len_6.fasta_aligned.fasta_refine..DNA_backtranslated.fasta
- Alignmnets/cluster_5718_len_4alignedDNA_backtranslated.fasta
- Alignmnets/cluster_6006_len_4alignedDNA_backtranslated.fasta
- Alignmnets/cluster_6520_len_4alignedDNA_backtranslated.fasta
- Alignmnets/cluster_6586_len_4.fasta_aligned.fasta_refine..DNA_backtranslated.fasta
- Alignmnets/cluster_6596_len_4.fasta_aligned.fasta_refine..DNA_backtranslated.fasta
- Alignmnets/cluster_6601_len_4alignedDNA_backtranslated.fasta
- Alignmnets/cluster_6744_len_4.fasta_aligned.fasta_refine..DNA_backtranslated.fasta
- Alignmnets/cluster_6_len_7_aligned.DNA_backtranslated.fasta
- Alignmnets/cluster_923_len_6alignedDNA_backtranslated.fasta
- Alignmnets/cluster_937_len_6alignedDNA_backtranslated.fasta
- Alignmnets/cluster_9497_len_3alignedDNA_backtranslated.fasta
- Alignmnets/cluster_9610_len_3alignedDNA_backtranslated.fasta
- Alignmnets/cluster_983_len_6alignedDNA_backtranslated.fasta
