# Supplementary material for: Comparative transcriptomics and proteomics of three different aphid species identifies core and diverse effector sets
Source: BMC Genomics. 2016 Mar 2;17:172. doi: 10.1186/s12864-016-2496-6 (PMC4776380; doi:10.1186/s12864-016-2496-6)
Supplement: Additional file 12: — Nucleotide alignments. Clusters of interest identified from the 1:1 orthologues clustering method predicted to be under selection pressure based on DN/DS analysis. (ZIP 50 kb) [file 12864_2016_2496_MOESM12_ESM.zip › Alignmnets/cluster_10713_len_3alignedDNA_backtranslated.fasta]

>cds.Mcerasi_29098_c0_seq1|m.29633/13-438
ATGATACATTATAAAAATGAATATGGAAATTACGAAAAAGCTATTAAATATACTGACGGT
ATTTGCATTATTTCATATTTTGGAAAATTCTCAGATCAAGATAATCCAAAAATGGATGCG
TTCATCACAGCTGTGGAAGCCGTTCAATATCCTAAATTACACACTTACTTTTTTTCAACA
TTTGATATTCACTTTCATTGGTTGATGGATGTAGCTAAAGATTATTGTTACTATGCATAT
CCGGGATCGATAACTGTAGATCCATATCATGAGTGTGTCACGTGGATTATATATGAAAAT
ACTTTCAATATTAGTTCAAGACAATTGGCAGTTTTTCGTTCTTTAAAAGGAAAAAATGGT
AATCTTTTAACAAGTATAAACCGAAGAACATTACAATCATTTAATAATCGGCCACTTTAT
TATGTC
>ACYPI009269-PA/409-828
ATGATACATTTTAAGAATGAATATGGCCATTACGGAAATGCTGTATTATTTACTGATGGT
ATTTGCATTATTTCATATTTTGGAAAATTATCAGATCAAGATAATCCAAAAATGAATAAT
TTTATTCAAGCTGTGAAATCAGTTCAATTTCCCAAATATAGT------TTTATTGCAACA
TTTGATGTTCACTTTCATTGGTTGATGGAAGTGGCTAAAGATTATTGCTACTATACATAT
CCGGGATCGATAACTGTATATCCACATACTCAATGTGTCACATGGATTATATATGAAAAT
ACTTTCGAGATTAGCCAAGGACAATTGGCAGTTTTTCGAACTTTAAGTGGAACCGGTGGT
AATTTTTTAAAAAGTATAAGCCGTAGAGAATTACAAGAATTTAATGGTCGGCCACTTTGT
TATGTA
>cds.Rpadi_29053_c0_seq1|m.41175/1-420
ATGATACATTATAAAAATGAATATGGTCATTACGGAAAAGCTATAACTTATACTGATGGT
ATTTGCATTGTTTCATATTTTGGAAAAATATCAGATCAAGACAATCCAAAAATGAGTAAT
TTTCTCACAGCTGTGCAATCCGTTCAAAATCCCGGATATAGT------TTTATTTCAACA
TTTGATGTTCACTTTCATTGGCTGATAGATGTAGCTCAAGACTATTGCTATTATGCGTAC
CCGGGATCAATAACTGCATATCCATTTACTCAATGTGTCACGTGGATTGTTTATGAGAAT
ACATTCGATATTAGCCAAGAACAATTGGCAGTTTTTCGAACATTAATTGGAATCGATGGA
AATTATTTAACAAGTATAAGCCGTAGAATGATGCAACCATTTAATAACCGACCACTTTGT
TATGTT
