# Supplementary material for: Comparative transcriptomics and proteomics of three different aphid species identifies core and diverse effector sets
Source: BMC Genomics. 2016 Mar 2;17:172. doi: 10.1186/s12864-016-2496-6 (PMC4776380; doi:10.1186/s12864-016-2496-6)
Supplement: Additional file 12: — Nucleotide alignments. Clusters of interest identified from the 1:1 orthologues clustering method predicted to be under selection pressure based on DN/DS analysis. (ZIP 50 kb) [file 12864_2016_2496_MOESM12_ESM.zip › Alignmnets/cluster_1095_len_5alignedDNA_backtranslated.fasta]

>cds.Mcerasi_29621_c0_seq2|m.30911/1-645
ATGACTTGTGTCGCTCAAAATACTAAAAATATGATAATTTACTTGTTGGTTGGTTGTTTA
TTCCAGATGGGCAACATCCACACTACGCCTGTGCCTGCAAATGAGGAGAACGCGGCGGGT
TCCACAGCCAGCAGCACGGCCGCAAATGTGTTGGACAAGGCGAATTCGGCGATCACGGAC
GGGGCAAAGGCGGCAATCAACGGAGTGGAGAACGTCGGTGACATATTCAAAACACTGGTC
AAGAACACGGGCTCGGCGGTATCGGAGTTGGGTAGCGAGGCCAACAAGTCGCTGGAGGCG
TTTGCCCAGGGCAGTGGCCGGAGCACGCTTGCCTTGGGATACCTGTTCAGTCAGCTGTTT
GATGGCCTCAGCGCCACCTTGGCCACTGGTAGTGGTTACCTGGCCAGTGGCTTCAGGAAC
ATCGACGACGTCGTTGGCGATTGGCCGGTGGTGGGCATAGTCACGGGCACCCTCGACGGA
ATCTCAACGCACGTGGCCAACGCTGTCAACGAGATGTCCACCAACGGCCGGAACAGCCGG
CAAAAGATGTTCGAAGGTCTACGCGGACAGCTTGACCGTAGCAGCAGCCGTCTGTCTGGT
ACCGAAAATGCCAGCACGACCGACGCCAACTCCTCCGCAGCCCTG
>Mp6/1-615
ATGACTTGTGTCGCTCAAAATACTAAAAATATGATAATTTATTTATTGGTTGGTTGTCTA
TTCCAGATGGGCAACATCCACACTACACCTGTGCCAGCAGAAGACCAGAACGCCGCGGCT
TCCACGCCCAGCAGCACGGCCTCAAGTGCTTTGGACAAGGCGAATTCGATGGTCACGGAC
GGGGCAAAGACGGCAATCAACGGAGTGGAGAACGTCGGTGACATGTTCAAAACACTGATC
AAGAAAACGGGCTCTGCGGTATCGGATCTTGGTAGCGAAGCCAACAAGTCGTTGGGAGAG
ATTGCCAAGGGCGGTGGACGGAGCACGCTCGCCCTAGGATACCTATTCAGTCAGCTGTTT
GACGGCCTCAGCGCCACAGTGGCCACTGGTGGTGGTTACCTGGCCAGTGGTTTCAGGAAC
ATCGACGATGTCGTTGGCGATTGGCCGGTGGTGGGCCTAGTCACGGGCACCCTCGACGCA
GTCTCGACTCACGTGTCCAACGCTGTAACTGAGATGTCCGAAAATGGCCGAAACAGCCGG
CAAAAGATGTTCGAAGGTCTACGCGGACACCTTAACCGTAGCGGCAGCAGTCTGCCGAAT
GCCGAAAATGAAGTCACGTCCGACGCCAACTCCGACGCAGTTGTG
>cds.Mp_O_35045_c0_seq1|m.175405/43-687
ATGACTTGTGTCGCTCAAAATACTAAAAATATGATAATTTATTTATTGGTTGGTTGTCTA
TTCCAGATGGGCAACATCCACACTACACCTGTGCCAGCAGAAGACCAGAACGCCGCGGCT
TCCACGCCCAGCAGCACGGCCTCAAGTGCTTTGGACAAGGCGAATTCGATGGTCACGGAC
GGGGCAAAGACGGCAATCAACGGAGTGGAGAACGTCGGTGACATGTTCAAAACACTGATC
AAGAAAACGGGCTCTGCGGTATCGGATCTTGGTAGCGAAGCCAACAAGTCGTTGGGAGAG
ATTGCCAAGGGCGGTGGACGGAGCACGCTCGCCCTAGGATACCTATTCAGTCAGCTGTTT
GACGGCCTCAGCGCCACAGTGGCCACTGGTGGTGGTTACCTGGCCAGTGGTTTCAGGAAC
ATCGACGATGTCGTTGGCGATTGGCCGGTGGTGGGCCTAGTCACGGGCACCATCGACGCA
GTCTCGACTCACGTGTCCAACGCTGTAACTGAGATGTCCGAAAATGGCCGAAACAGCCGG
CAAAAGATGTTCGAAGGTCTACGCGGACACCTTAACCGTAGCGGCAGCAGTCTGCCGAAT
GCCGAAAATGAAGTCACGTCCGACGCCAACTCCGACGCAGTTGTG
>cds.Mp_J_34469_c0_seq1|m.153365/37-681
ATGACTTGTGTCGCTCAAAATACTAAAAATATGATAATTTATTTATTGGTTGGTTGTCTA
TTCCAGATGGGCAACATCCACACTACACCTGTGCCAGCAGAAGACCAGAACGCCGCGGCT
TCCACGCCCAGCAGCACGGCCTCAAGTGCTTTGGACAAGGCGAATTCGATGGTCACGGAC
GGGGCAAAGACGGCAATCAACGGAGTGGAGAACGTCGGTGACATGTTCAAAACACTGATC
AAGAAAACGGGTTCTGCGGTATCGGATCTTGGTAGCGAAGCCAACAAGTCGTTGGGAGAG
ATTGCCAAGGGCGGTGGACGGAGCACGCTCGCCCTAGGATACCTATTCAGTCAGCTGTTT
GACGGCCTCAGCGCCACAGTGGCCACTGGTGGTGGTTACCTGGCCAGTGGTTTCAGGAAC
ATCGACGATGTCGTTGGCGATTGGCCGGTGGTGGGCCTAGTCACGGGCACCCTCGACGCA
GTCTCGACTCACGTGTCCAACGCTGTAACTGAGATGTCCGAAAATGGCCGAAACAGCCGG
CAAAAGATGTTCGAAGGTCTACGCGGACACCTTAACCGTAGCGGCAGCAGTCTGCCGAAT
GCCGAAAATGAAGTCACGTCCGACGCCAACTCCGACGCAGTTGTG
>cds.Mp_F_16284_c0_seq2|m.10928/40-684
ATGACTTGTGTCGCTCAAAATACTAAAAATATGATAATTTATTTATTGGTTGGTTGTCTA
TTCCAGATGGGCAACATCCACACTACACCTGTGCCAGCAGAAGACCAGAACGCCGCGGCT
TCCACGCCCAGCAGCACGGCCTCAAGTGCTTTGGACAAGGCGAATTCGATGGTCACGGAC
GGGGCAAAGACGGCAATCAACGGAGTGGAGAACGTCGGTGACATGTTCAAAACACTGATC
AAGAAAACGGGCTCTGCGGTATCGGATCTTGGTAGCGAAGCCAACAAGTCGTTGGGAGAG
ATTGCCAAGGGCGGTGGACGGAGCACGCTCGCCCTAGGATACCTATTCAGTCAGCTGTTT
GACGGCCTCAGCGCCACAGTGGCCACTGGTGGTGGTTACCTGGCCAGTGGTTTCAGGAAC
ATCGACGATGTCGTTGGCGATTGGCCGGTGGTGGGCCTAGTCACGGGCACCCTCGACGCA
GTCTCGACTCACGTGTCCAACGCTGTAACTGAGATGTCCGAAAATGGCCGAAACAGCCGG
CAAAAGATGTTCGAAGGTCTACGCGGACACCTTAACCGTAGCGGCAGCAGTCTGCCGAAT
GCCGAAAATGAAGTCACGTCCGACGCCAACTCCGACGCAGTTGTG
