# Supplementary material for: Comparative transcriptomics and proteomics of three different aphid species identifies core and diverse effector sets
Source: BMC Genomics. 2016 Mar 2;17:172. doi: 10.1186/s12864-016-2496-6 (PMC4776380; doi:10.1186/s12864-016-2496-6)
Supplement: Additional file 12: — Nucleotide alignments. Clusters of interest identified from the 1:1 orthologues clustering method predicted to be under selection pressure based on DN/DS analysis. (ZIP 50 kb) [file 12864_2016_2496_MOESM12_ESM.zip › Alignmnets/cluster_1096_len_5alignedDNA_backtranslated.fasta]

>cds.Mcerasi_30244_c0_seq2|m.32455/1-450
ATGGCGACGATTACATTGATAGCTGCGTTGTTCGGTTGTCTTTTGCTACATTCATTTGTT
CTTACATCGACCGCCGGAAAATTGCCATCTTCAGATTTGCCGTTCGAGTTTAATTACGAT
AAAGGGTCAACAGTTACCGAACATAACGTTCTCACCCAATCAGTGTCGAGTGACGGGCAA
GATGTATTAAAAACAAATGATCCACAACCTATAGTAAAATATCAAGGAGCTAAGAAAAAT
GGTAAAAAGTCGACTAAATATCAGAATTATTCGAATAGAAACCAACAAGGAAAAAATAAT
GATTCAGTAAACGGCGCAATCGAGTATCCTTCTGCAGGGCATTCGAGTACATCGTATTAC
AGCAGTTCCCCAATGATGGATCAATTTAAATTTTTTGAAAATCTCAGCAAATATATTCCT
GGATTTTCCAATATAAGATTCGAATACATT
>cds.Mp_F_26002_c0_seq1|m.30015/91-531
ATGACGACAATTACATTGATAGCTGCGTTGTTCGGTTGTCTTTTGCTACATTCATTTGTT
CTTACATCGACAGCCGGAAAAGTGCCATCTTCAGATTTACCGTTCGAGTTTAATTACGAC
AAAGGATCAACAATTACCGAACATAACGTTCTCACCCAATCAGTGTCGAGTGACGGACAA
ACTGTATTAAAAGCCAATGATCCACAGCCTATAGTAAAATATCAAGGAGTTAAGAAAAAT
AGTAGAAAGTCGACTAAAAATCAGAAT---TCGAATAAAAACCAACAA---ATAAATAAT
AATTCATTTAACGGTGCAATCAAGAACCCT---GCTGGGCATTCGAGTACATCGTATTAC
AGCACTTCCCCAATGATGGATCAATTAAAATTTTTTGAAAATTTCAGCAAATATATTCCT
GGATTTTCCAATATGAGAATTGAATACATT
>Mp54/1-441
ATGACGACAATTACATTGATAGCTGCGTTGTTCGGTTGTCTTTTGCTACATTCATTTGTT
CTTACATCGACAGCCGGAAAAGTGCCATCTTCAGATTTACCGTTCGAGTTTAATTACGAC
AAAGGATCAACAATTACCGAACATAACGTTCTCACCCAATCAGTGTCGAGTGACGGACAA
ACTGTATTAAAAGCCAATGATCCACAGCCTATAGTAAAATATCAAGGAGTTAAGAAAAAT
AGTAGAAAGTCGACTAAAAATCAGAAT---TCGAATAAAAACCAACAA---ATAAATAAT
AATTCATTTAACGGTGCAATCAAGAACCCT---GCTGGGCATTCGAGTACATCGTATTAC
AGCACTTCCCCAATGATGGATCAATTTAAATTTTTTGAAAATTTCAGCAAATATATTCCT
GGATTTTCCAATATGAGAATTGAATACATT
>cds.Mp_O_22632_c0_seq1|m.26753/1-441
ATGACGACAATTACATTGATAGCTGCGTTGTTCGGTTGTCTTTTGCTACATTCATTTGTT
CTTACATCGACAGCCGGAAAAGTGCCATCTTCAGATTTACCGTTCGAGTTTAATTACGAC
AAAGGATCAACAATTACCGAACATAACGTTCTCACCCAATCAGTGTCGAGTGACGGACAA
ACTGTATTAAAAGCCAATGATCCACAGCCTATAGTAAAATATCAAGGAGTTAAGAAAAAT
AGTAGAAAGTCGACTAAAAATCAGAAT---TCGAATAAAAACCAACAA---ATAAATAAT
AATTCATTTAACGGTGCAATCAAGAACCCT---GCTGGGCATTCGAGTACATCGTATTAC
AGCACTTCCCCAATGATGGATCAATTTAAATTTTTTGAAAATTTCAGCAAATATATTCCT
GGATTTTCCAATATGAGAATTGAATACATT
>cds.Mp_J_21185_c0_seq2|m.22744/1-441
ATGACGACAATTACATTGATAGCTGCGTTGTTCGGTTGTCTTTTGCTACATTCATTTGTT
CTTACATCGACAGCCGGAAAAGTGCCATCTTCAGATTTACCGTTCGAGTTTAATTACGAC
AAAGGATCAACAATTACCGAACATAACGTTCTCACCCAATCAGTGTCGAGTGACGGACAA
ACTGTATTAAAAGCCAATGATCCACAGCCTATAGTAAAATATCAAGGAGTTAAGAAAAAT
AGTAGAAAGTCGACTAAAAATCAGAAT---TCGAATAAAAACCAACAA---ATAAATAAT
AATTCATTTAACGGTGCAATCAAGAACCCT---GCTGGGCATTCGAGTACATCGTATTAC
AGCACTTCCCCAATGATGGATCAATTTAAATTTTTTGAAAATTTCAGCAAATATATTCCT
GGATTTTCCAATATGAGAATTGAATACATT
