# Supplementary material for: Comparative transcriptomics and proteomics of three different aphid species identifies core and diverse effector sets
Source: BMC Genomics. 2016 Mar 2;17:172. doi: 10.1186/s12864-016-2496-6 (PMC4776380; doi:10.1186/s12864-016-2496-6)
Supplement: Additional file 12: — Nucleotide alignments. Clusters of interest identified from the 1:1 orthologues clustering method predicted to be under selection pressure based on DN/DS analysis. (ZIP 50 kb) [file 12864_2016_2496_MOESM12_ESM.zip › Alignmnets/cluster_1099_len_5alignedDNA_backtranslated.fasta]

>ACYPI43360-PA/1-402
ATGAAGGCT---ACGTTAATATGTATAAGCATCGTATTGTGTGTATCGATGCTGCAGGAC
GTACGTGGCGGTAAAACTGTGAGCGAAAAGAAATTGAATAAGTGGAGTGCGAAAAACGAA
GATGTAAATAAGGAAGATATCAATATTAGAAATTTAAATTTAAAAAAAAACAAAGCACTC
AACAAACACAGAAATAAGCTACAAGATTTGTTGGAAGTTATACAATATGTGATCACCGAT
GCAATTAATAACAAAGAATTCCGCACCTTTATGATTAAACGATTCTTACACAACTACGTT
CCACAAGCATCCAAATATTTGGATACAATAAAGGAACTTAAAAGGAAAATGGATCCAAAA
GCAGCCGAAGAAGACGATAATAAAGATGAAGCAATGAAACATCAA
>cds.Mp_F_48578_c0_seq1|m.305918/13-417
ATGAAGGCCGGTGCGTTCATATGTATAACCATCGTATTGTGTGTATCGATGCTGCAGGAC
GTACGTGGCAGTAAAATTGTTAGCGAAAAGAAATTGAATAGGTGGAGTGCAAAAAATGAA
GATGTAATTGATAAAAATATCAAAGTTAGAAATTTAAATTTAAAAAAAAACAAAGCACTC
AATGAACACAGAAATGAGCTACAAGATTTGCTGGAAGTTATACAATATGTGATCACCGAT
GCAATTAATAACAGAGAATTCCGCACCTTTATGATTAAGCGGTTCTTACACAACTACGTT
CCACAAGCAACCGAATATTTGAATACAATAAAGGAACTTAAAATGAAAATGGATCCAAAA
GCAGCCGAAGAAGATGATAAAAAAGATGATGCAATGAAAAGTCAA
>cds.Mcerasi_45648_c0_seq1|m.349428/46-450
ATGAAGGCCATCACGCTAATATGTATAACCATCGTATTAGGTGTTTTGATAATGCAGGAC
GTAGATGGTGGTAAAATTGTGAGCGAAAAGAAATTGAAAAACTGGGGTAAAAAAAATGAA
GGCATAAATGAGAAAACAATAGATTTAAGAAGAGAAAGTCTAAAAAATAACAGTCAACTC
AAGAAACACAAACATAAGCTACAAGATTTGCTGGAAGTTATACAATATGTGATCACCGAT
GCAATTAATAACCAAGAATTCCGCACCTTCTTGATTAAACGGTTCTTACACAACTATGTC
CCACAAGCATCCAAATATTTAGATACAATAAAGGAACTTAAAAAGAAAATTAACCCAGAA
TCAGTCAAAGAAGACGATGAAAATGATGAAGCAATGAAAAAACAA
>cds.Mp_J_24759_c0_seq1|m.30497/49-453
ATGAAGGCCATGACGTTAATATGTATAACCATCGTATTAGGTGTTTCGATGATGCAGGAC
GTAGATGGTGGTAAAAAAGTGAGCGATAAGAAATTACAAAACTGGGGTAAGGGAAATGCA
GATATAAATAAGAAAACAATAAATTTAAGAAGAATAAATTTAAAAAAAAACGATCAACTC
CAGAAACGCGGACATGAGCTACGGGATTTGCTGGAAGTCATACAATATGTGATCACCGAT
GCGATTAATAACCAAGAATTCCGCACTTTTTTGATTAAACGGTTCTTACACAACTACGTC
CCACAAGCATCCGAATATTTAGGTGCAATAAAGCAACTTAAAAAGAAAATGAACCCAGAA
GCAGCTAAAGAAGACGATGAAAATGATGAAGCAATGAAAAATCAA
>Mp31/1-405
ATGAAGGCCATGACGTTAATATGTATAACCATCGTATTAGGTGTTTCGATGATGCAGGAC
GTAGATGGTGGTAAAAAAGTGAGCGATAAGAAATTACAAAACTGGGGTAAGGGAAATGCA
GATATAAATAAGAAAACAATAAATTTAAGAAGAATAAATTTAAAAAAAAACGATCAACTC
CAGAAACGCGGACATGAGCTACGGGATTTGCTAGAAGTCATACAATATGTGATCACCGAT
GCGATTAATAACCAAGAATTCCGCACTTTTTTGATTAAACGGTTCTTACACAACTACGTC
CCACAAGCATCCGAATATTTAGGTGCAATAAAGCAACTTAAAAAGAAAATGAACCCAGAA
GCAGCTAAAGAAGACGATGAAAATGATGAAGCAATGAAAAATCAA
