# Supplementary material for: Comparative transcriptomics and proteomics of three different aphid species identifies core and diverse effector sets
Source: BMC Genomics. 2016 Mar 2;17:172. doi: 10.1186/s12864-016-2496-6 (PMC4776380; doi:10.1186/s12864-016-2496-6)
Supplement: Additional file 12: — Nucleotide alignments. Clusters of interest identified from the 1:1 orthologues clustering method predicted to be under selection pressure based on DN/DS analysis. (ZIP 50 kb) [file 12864_2016_2496_MOESM12_ESM.zip › Alignmnets/cluster_11125_len_3alignedDNA_backtranslated.fasta]

>cds.Mp_F_32689_c1_seq8|m.77088
ATGAATAAGCTTTCGGTGTTTTCGGCAATTGTAATTATCTTGGGAGGAGAATGTTTCCAT
GGCACTAACGCAGAT---TATTCTATTGAAACTACAAATTTCACTGGCAAGTGGTATGCA
GTTATGGCGACTGGATGCAAAGACGGCGAAGACTGTAATATTTTCACAAATAACCAATCC
CCGTGCGAATGTATATCAGCATACTTTCGCGCTCTTCAGGAGAATGGCTGGCAAGTGTAC
ATGAATGCGGTCAACAACCAGTCATTGACATTAACAGTCGATATGGGAGGTGCTGCGCCG
ACGTCCGACGATAAAGTCATACAAGGTTTCATTTACAGCCGAGCTACAATGCCATTGAGC
GTAATATCAGCATCGCAATGCTCAATTACTGAGAACGTTATTGGAAAAAAATTCTTTTTA
AGGTATAGAATAACCATTATCGGCTCTAGTGTCGAGTATAATTATATGATCACCACAATG
TCCCAAATTGATGAAAGCAATACTGACAAGGGCAATCCGTTAACTGTTATTTGGTGCCGT
AATAGAACGCCTGGCAGAGATACTATCTGGACCCAAATAGTAAAGCACTTTAGAAGTCTT
AACTTACAAATCCACGATCTAAAGTTCATTAACCAGATAGGTTGTAAGTATCCAACTGAA
AGTCAATACAACGAAATGTTTTTCTGCGGT
>cds.Mp_O_41920_c0_seq1|m.342520
ATGTGTAAGCTTTCGTTGTTTTTGGCAATTGTAATTTTCTTGGGAGGAGAATGTTTTCAC
GGCATTAACGCAGATGAATTTACTATAGAAACTACAAATTTCACTGGCATGTGGTATGCA
GTTATGGCGACTGGATGCAAAGACGGCGAAGACTGTAATATTTTCACAAATAACCAATCC
CCGTGCGAATGTATATCAGCATACTTTCGCGCTCTTCAGGAGAATGGCTGGCAAGTGTAC
ATGAATGCGGTCAACAACCAGTCATTGACATTAACAGTCGATATGGGAGGTGCTGCGCCG
ACGTCCGACGATAAAGTCATACAAGGTTTCATTTACAGCCGAGCTACAATGCCATTGAGC
GTAATATCAGCATCGCAATGCTCAATTACTGAGAACGTTATTGGAAAAAAATTCTTTTTA
AGGTATAGAATAACCATTATCGGCTCTAGTGTCGAGTATAATTATATGATCACCACAATG
TCCCAAATTGATGAAAGCAATACTGACAAGGGCAATCCGTTAACTGTTATTTGGTGCCGT
AATAGAACGCCTGGCAGAGATACTATCTGGACCCAAATAGTAAAGCACTTTAGAAGTCTT
AACTTACAAATCCACGATCTAAAGTTCATTAACCAGATAGGTTGTAAGTATCCAACTGAA
AGTCAATACAACGAAATGTTTTTCTGCGGT
>Mp15_MpSec24
ATGTGTAAGCTTTCGTTGTTTTTGGCAATTGTAATTTTCTTGGGAGGAGAATGTTTTCAC
GGCATTAACGCAGATGAATTTACTATAGAAACTACAAATTTCACTGGCATGTGGTATGCA
GTTATGGCGACTGGATGCAAAGACGGCGAAGACTGTAATATTTTCACAAATAACCAATCC
CCGTGCGAATGTATATCAGCATACTTTCGCGCTCTTCAGGAGAATGGCTGGCAAGTGTAC
ATGAATGCGGTCAACAACCAGTCATTGACATTAACAGTCGATATGGGAGGTGCTGCGCCG
ACGTCCGACGATAAAGTCATACAAGGTTTCATTTACAGCCGAGCTACAATGCCATTGAGC
GTAATATCAGCATCGCAATGCTCAATTACTGAGAACGTTATTGGAAAAAAATTCTTTTTA
AGGTATAGAATAACCATTATCGGCTCTAGTGTCGAGTATAATTATATGATCACCACAATG
TCCCAAATTGATGAAAGCAATACTGACAAGGGCAATCCGTTAACTGTTATTTGGTGCCGT
AATAGAACGCCTGGCAGAGATACTATCTGGACCCAAATAGTAAAGCACTTTAGAAGTCTT
AACTTACAAATCCACGATCTAAAGTTCATTAACCAGATAGGTTGTAAGTATCCAACTGAA
AGTCAATACAACGAAATGTTTTTCTGCGGT
