# Supplementary material for: Comparative transcriptomics and proteomics of three different aphid species identifies core and diverse effector sets
Source: BMC Genomics. 2016 Mar 2;17:172. doi: 10.1186/s12864-016-2496-6 (PMC4776380; doi:10.1186/s12864-016-2496-6)
Supplement: Additional file 12: — Nucleotide alignments. Clusters of interest identified from the 1:1 orthologues clustering method predicted to be under selection pressure based on DN/DS analysis. (ZIP 50 kb) [file 12864_2016_2496_MOESM12_ESM.zip › Alignmnets/cluster_11555_len_3alignedDNA_backtranslated.fasta]

>cds.Mp_J_22089_c0_seq1|m.23938/218-1666
GATGGTAAGATATTGGTCCAAACTTCCAAACTTTCTTGGAGAGTCGAGGAAAAGGGCGAT
TCTTACTACATATGCTTGGAATTGAAGAATCCAGGTAAAGATGACACGGGGTTATATAAA
TGCAGTATAAAAAACGGGAATGGTGAACTGAATGCAAATCTGACACTCAATATTGAAATA
ATACCGGTGATCAAAGAAGTTCCACGTGTTGTCACAATATCAAGAACTAAAAACGTTGTC
ATTGAGTGTCGCATCCAGTCCATTTTCGAACCCCAGTGCATATGGAAGAAAGACAACACT
GTGATCAAAGACAACGTTACAAGACAAACAAAAATCGAACGCGTTAATGATGGAGAATAT
TTGGTAAAATTAGAAGTGAAAAATGCAACTTCCAATGATAAGGGTATTTACAATTTGATT
GCTAAAAACGAAAAAGGTGAAGTAGTATCAAGTCCTATTGAAGTAAAAGAAGTTGCAGAA
GAAAAAGTAGAAAAACCATCTATTGATGAGAAACTGAAATCAATCCGTGCTAATGAAGGT
GAACGAATAGAATTTGTTTCTAGTTTATCCAAAATTGATAAGCAAGTCACAGTTATATGG
TACAGAAACTCAACACAAATTACGGAAACATCAGAAACAATTATTAAATTTGATGGAAAA
CGAGCAAGTTTAATAATCACAAAAACTAGAATAGAACACAGTGGTACCTATAAGATTGTG
TTTAAAAATTCTGCTGGTAGTGATGAATCATCTGCAGAACTTAACATTCTCGAAAAAATG
GAAGTTGACGAGAAACAAGAGGAGGAAGTTAAAGAAACAAAAGAAAAAACTGTAAAACGA
AAATCTTCAATAACAACGAAGAAGACTACGGAAAGCGAAACTAACGAGAATGCTCCACCA
GAAGTAAAACGAAAATCGTCAATACTTAAGACCACTAATGAAAGTGAGCAAAAAGAAGAT
GGACAACCAGAAGTGAAGAGGAGATCATCTATATTAAAAAAATCGTCAGAAAGCACTACA
ACTACTACAACAGAAGAACAAAAAGATCAGGAAAAAAGAAGATCTTCAATATTGAAGAAA
ACTTCAGACGAAAAAGAAGAAGTCAAAGATGAAAAAATTAAGAAACCATCGGTAAAAAAA
TTGTCCACTGAGAAAACCGAAGTTAAAAATGAAGAAACTAAGAAAACATTGACAAAAAAA
TCTTCTGAAGTTAAAGATGAGGAAATCAAGAAACCACTGATAAAAAAATCAATTAACGAA
AAAACAGAAGTTAAAGATGAAGAAATTAAGAAACCGTTGTTAAAAAAAACACCAATCGAA
AAAACAGAAGTTAAAGCTGAAGAAATTAAGAAACCATTATTAAAAACAACGACTGAAAAT
GATAATTCGTTACCTACTGAAGAAGAAAAAGTAATTGAATCCCCTCGAACAATTAAAGTA
ATTATTACT
>cds.Mp_O_29475_c0_seq1|m.55397/998-2446
GATGGTAAGATATTGGTCCAAACTTCCAAACTTTCTTGGAGAGTCGAGGAAAAGGGCGAT
TCTTACTACATATGCTTGGAATTGAAGAATCCAGGTAAAGATGACACGGGGTTATATAAA
TGCAGTATAAAAAACGGGAATGGTGAACTGAATGCAAATCTGACACTCAATATTGAAATA
ATACCGGTGATCAAAGAAGTTCCACGTGTTGTCACAATATCAAGAACTAAAAACGTTGTC
ATTGAGTGTCGCATCCAGTCCATTTTCGAACCCCAGTGCATATGGAAGAAAGACAACACT
GTGATCAAAGACAACGTTACAAGACAAACAAAAATCGAACGCGTTAATGATGGAGAATAT
TTGGTAAAATTAGAAGTGAAAAATGCAACTTCCAATGATAAGGGTATTTACAATTTGATT
GCTAAAAACGAAAAAGGTGAAGTAGTATCAAGTCCTATTGAAGTAAAAGAAGTTGCAGAA
GAAAAAGTAGAAAAACCATCTATTGATGAGAAACTGAAATCAATCCGTGCTAATGAAGGT
GAACGAATAGAATTTGTTTCTAGTTTATCCAAAATTGATAAGCAAGTCACAGTTATATGG
TACAGAAACTCAACACAAATTACGGAAACATCAGAAACAATTATTAAATTTGATGGAAAA
CGAGCAAGTTTAATAATCACAAAAACTAGAATAGAACATAGTGGTACCTATAAGATTGTG
TTTAAAAATTCTGCTGGTAGTGATGAATCATCTGCAGAACTTAACATTCTCGAAAAAATG
GAAGTTGACGAGAAACAAGAGGAGGAAGTTAAAGAAACAAAAGAAAAAACTGTAAAACGA
AAATCTTCAATAACAACGAAGAAGACTACGGAAAGCGAAACTAACGAGAATGCTCCACCA
GAAGTAAAACGAAAATCGTCAATACTTAAGACCACTAATGAAAGTGAGCAAAAAGAAGAT
GGACAACCAGAAGTGAAGAGGAGATCATCTATATTAAAAAAATCGTCAGAAAGCACTACA
ACTACTACAACAGAAGAACAAAAAGATCAGGAAAAAAGAAGATCTTCAATATTGAAGAAA
ACTTCAGACGAAAAAGAAGAAGTCAAAGATGAAAAAATTAAGAAACCATCGGTAAAAAAA
TTGTCCACTGAGAAAACCGAAGTTAAAAATGAAGAAACTAAGAAAACATTGACAAAAAAA
TCTTCTGAAGTTAAAGATGAGGAAATCAAGAAACCACTGATAAAAAAATCAATTAACGAA
AAAACAGAAGTTAAAGATGAAGAAATTAAGAAACCGTTGTTAAAAAAAACACCAATCGAA
AAAACAGAAGTTAAAGCTGAAGAAATTAAGAAACCATTATTAAAAACAACGACTGAAAAT
GATAATTCGTTACCTACTGAAGAAGAAAAAGTAATTGAATCCCCTCGAACAATTAAAAAA
ACCACTGAT
>cds.Mp_F_26608_c0_seq4|m.32378/1-1449
GATGGTAAGATATTGGTCCAAACTTCCAAACTTTCTTGGAGAGTCGAGGAAAAGGGCGAT
TCTTACTACATATGCTTGGAATTGAAGAATCCAGGTAAAGATGACACGGGGTTATATAAA
TGCAGTATAAAAAACGGGAATGGTGAACTGAATGCAAATCTGACACTCAATATTGAAATA
ATACCGGTGATCAAAGAAGTTCCACGTGTTGTCACAATATCAAGAACTAAAAACGTTGTC
ATTGAGTGTCGCATCCAGTCCATTTTCGAACCCCAGTGCATATGGAAGAAAGACAACACT
GTGATCAAAGACAACGTTACAAGACAAACAAAAATCGAACGCGTTAATGATGGAGAATAT
TTGGTAAAATTAGAAGTGAAAAATGCAACTTCCAATGATAAGGGTATTTACAATTTGATT
GCTAAAAACGAAAAAGGTGAAGTAGTATCAAGTCCTATTGAAGTAAAAGAAGTTGCAGAA
GAAAAAGTAGAAAAACCATCTATTGATGAGAAACTGAAATCAATCCGTGCTAATGAAGGT
GAACGAATAGAATTTGTTTCTAGTTTATCCAAAATTGATAAGCAAGTCACAGTTATATGG
TACAGAAACTCAACACAAATTACGGAAACATCAGAAACAATTATTAAATTTGATGGAAAA
CGAGCAAGTTTAATAATCACAAAAACTAGAATAGAACACAGTGGTACCTATAAGATTGTG
TTTAAAAATTCTGCTGGTAGTGATGAATCATCTGCAGAACTTAACATTCTCGAAAAAATG
GAAGTTGACGAGAAACAAGAGGAGGAAGTTAAAGAAACAAAAGAAAAAACTGTAAAACGA
AAATCTTCAATAACAACGAAGAAGACTACGGAAAGCGAAACTAACGAGAATGCTCCACCA
GAAGTAAAACGAAAATCGTCAATACTTAAGACCACTAATGAAAGTGAGCAAAAAGAAGAT
GGACAACCAGAAGTGAAGAGGAGATCATCTATATTAAAAAAATCGTCAGAAAGCACTACA
ACTACTACAACAGAAGAACAAAAAGATCAGGAAAAAAGAAGATCTTCAATATTGAAGAAA
ACTTCAGACGAAAAAGAAGAAGTCAAAGATGAAAAAATTAAGAAACCATCGGTAAAAAAA
TTGTCCACTGAGAAAACCGAAGTTAAAAATGAAGAAACTAAGAAAACATTGACAAAAAAA
TCTTCTGAAGTTAAAGATGAGGAAATCAAGAAACCACTGATAAAAAAATCAATTAACGAA
AAAACAGAAGTTAAAGATGAAGAAATTAAGAAACCGTTGTTAAAAAAAACACCAATCGAA
AAAACAGAAGTTAAAGCTGAAGAAATTAAGAAACCATTATTAAAAACAACGACTGAAAAT
GATAATTCGTTACCTACTGAAGAAGAAAAAGTAATTGAATCCCCTCGAACAATTAAAAAA
ACCACTGAT
