# Supplementary material for: Comparative transcriptomics and proteomics of three different aphid species identifies core and diverse effector sets
Source: BMC Genomics. 2016 Mar 2;17:172. doi: 10.1186/s12864-016-2496-6 (PMC4776380; doi:10.1186/s12864-016-2496-6)
Supplement: Additional file 12: — Nucleotide alignments. Clusters of interest identified from the 1:1 orthologues clustering method predicted to be under selection pressure based on DN/DS analysis. (ZIP 50 kb) [file 12864_2016_2496_MOESM12_ESM.zip › Alignmnets/cluster_12331_len_3alignedDNA_backtranslated.fasta]

>cds.Mp_F_36000_c2_seq1|m.145720
ATGTTGTTCTCGTACTTTTTGGCGTCCGCGTTGACCATATCCGCTGCCCTCGGACGTTCG
TCCGGCCCAGAACCGAGATATGTAATGTACGAAACAGAAGACAGTTCCATAGGGAAATCA
GAGGAAACGGCGCAGATCATGGACGTCAACGATAGATCGTCCAACCTGAAATATGTAATG
GCCATCCAGAGCTCGAGTATTTGGGAGGAGATCAAGAAACGGTCGTTGACTTTACACAGA
CCACAGAAGTTGGACGGCACCGTCGACGAAAATTCGCCGGACGACCTGACCGACCAAGAA
CTGGCGCAGCTCAAGCAAGCTTGTCACGATGGACTCAAGTGCGTGGCCGTCGACCAGCTT
ATTGTGCTCGAACAGGTCAAAGAACCGCTTGTCGGTGGCAAAGTGTCGGTGCGCACGGCC
ATCACCAAGATCACCCAGGTGCTCACCCAGTACACGACCGAATACCACGAGGACGTTTAC
CAGTACGAGACGGTCAGCGAGTCTGACGATGAGTCCAAAGTGTACGAGTTGGTGACCACC
ATAGTGGAAGACAACAAAGAACTTTGTCGAATCGACTTCACACCCCCAACAGAAGAAAAC
AACCCGAAAGACGTTGACGGTAAATCCGTCCCCGTAGCCGCCGACAACCCCAGAACCATA
AACTACAATACCATTAATAACTACAACATCAACAACGGTACGCTCAACAGTGTCACCATC
AACACCAAACCAGATTTAGATGTCGCCATTGGCGTACAGACCCAGATCGAATCCGAAAAT
GGTTCTTCGGACCACCACGACGACAATGCCGACCACCAATCCATGCCACCCGCTACAGTC
AACAGTACACCTGCCATCGGTAATGAATCGGATATCAAAGCTCCCAAAAACGACGTTCAA
GACAAACCGACCAGCGTTGATCACCCTGAGTACGCGAGGTCTACAAGCGAGTCTAAACCC
ATGGGCCAACCACTCATGATCACCGACGGACCATCACCGCTTGGAGGTTCTGCCGCCACT
GCCACCGCCGACACCGGTACTGACAACAGCGGCCGAGGACAAAAATCTCAACGGTCACGT
CCCAACGCTACCGCCCGGACCAACAGTGCCAACACCGACGAGCCTGCCGCCAACAACGAA
ATAATCTTAAAGCGAGGAAACGGAGCCCATGCCTCCGACCACGCCGAGAAGACAACTAAT
GATAGTGCTAATAACAATACCATAAAAATGGATAACAGTTCTGCAGGCGGCAATGCTGGT
GGGGAAAACGACTCTGACAGTGATATCGTTAGCGCAGGTTCTCACAACGCAAATATCTCG
AGAAAAGGCATGGTCGAAGACGGCATTTTAAACAATGGTAACATGAAAGCCAAAACCTTT
GACACGAGTAACCGCAACAAAGGTACAATCAAAGGCGGTAACGCTGATAGAGGTATCGTC
AGCATCGGAACCACCAACAACGGCCCTACTAATTACGGTAAAGTCAACAGCAACACCAAC
AACGGAAACACCCCGGACATGAACAATACCGACATCCTTCGATATGTGGATAACATCGAT
AAAATGTATTCCACAATATTAAACGAGTTTGCCAAAAAT
>cds.Mp_O_34994_c1_seq2|m.172596
ATGTTGTTCTCGTACTTTTTGGCGTCCGCGTTGACCATATCCGCTGCCCTCGGACGTTCG
TCCGGCCCAGAACCGAGATATGTAATGTACGAAACAGAAGACAGTTCCATAGGGAAATCA
GAGGAAACGGCGCAGATCATGGACGTCAACGATAGATCGTCCAACCTGAAATATGTAATG
GCCATCCAGAGCTCGAGTATTTGGGAGGAGATCAAGAAACGGTCGTTGACTTTACACAGA
CCACAGAAGTTGGACGGCACCGTCGACGAAAATTCGCCGGACGACCTGACCGACCAAGAA
CTGGCGCAGCTCAAGCAAGCTTGTCACGATGGACTCAAGTGCGTGGCCGTCGACCAGCTT
ATTGTGCTCGAACAGGTCAAAGAACCGCTTGTCGGTGGCAAAGTGTCGGTGCGCACGGCC
ATCACCAAGATCACCCAGGTGCTCACCCAGTACACGACCGAATACCACGAGGACGTTTAC
CAGTACGAGGCGGTCAGTGAGTCCGACGATGAATCCAAAGTGTACAACTCGGTGACTACC
ATAGTGGAAGACAACAAAGAACTTTGTCGAATCGACTTCACACCCCCAACAGAAGAAAAC
AACCCGAAAGACGTTGACGGTAAATCCGTCCCCGTAGCCGCCGACAACCCCAGAACCATA
AACTACAATACCATTAATAACTACAACATCAACAACGGTACGCTCAACAGTGTCACCATC
AACACCAAACCAGATTTAGATGTCGCCATTGGCGTACAGACCCAGATCGAATCCGAAAAT
GGTTCTTCGGACCACCACGACGACAATGCCGACCACCAATCCATGCCACCCGCTACAGTC
AACAGTACACCTGCCATCGGTAATGAATCGGATATCAAAGCTCCCAAAAACGACGTTCAA
GACAAACCGACCAGCGTTGATCACCCTGAGTACGCGAGGTCTACAAGCGAGTCTAAACCC
ATGGGCCAACCACTCATGATCACCGACGGACCATCACCGTTTGGAGGTTCTGCCGCCACT
GCCACCGCCGACACCGGTACTGACAACAGCGGCCGAGGACAAAAATCTCAACGGTCACGT
CCCAACGCTACCGCCCGGACCAACAGTGCCAACACCGACGAGCCTGCCGCCAACAACGAA
ATAATCTTAAAGCGAGGAAACGGAGCCCATGCCTCCGACCACGCCGAGAAGACAACTAAT
GATAGTGCTAATAACAATACCATAAAAATGGATAACAGTTCTGCAGGCGGCAATGCTGGT
GGGGAAAACGACTCTGACAGTGATATCGTTAGCGCAGGTTCTCACAACGCAAATATCTCG
AGAAAAGGCATGGTCGAAGACGGCATTTTAAACAATGGTAACATGAAAGCCAAAACCTTT
GACACGAGTAACCGCAACAAAGGTACAATCAAAGGCGGTAACGCTGATAGAGGTATCGTC
AGCATCGGAACCACCAACAACGGCCCTACTAATTACGGTAAAGTCAACAGCAACACCAAC
AACGGAAACACCCCGGACATGAACAATACCGACATCCTTCGATATGTGGATAACATCGAT
AAAATGTATTCCACAATATTAAACGAGTTTGCCAAAAAT
>cds.Mp_J_32799_c0_seq1|m.96157
ATGTTGTTCTCGTACTTTTTGGCGTCCGCGTTGACCATATCCGCTGCCCTCGGACGTTCG
TCCGGCCCAGAACCGAGATATGTAATGTACGAAACAGAAGACAGTTCCATAGGGAAATCA
GAGGAAACGGCGCAGATCATGGACGTCAACGATAGATCGTCCAACCTGAAATATGTAATG
GCCATCCAGAGCACAAGTATTTGGGAGGAGATCAAGAAACGGTCGTTGACTTTACACAGA
CCACAGAAGTTGGACGGCACCGTCGACGAAAATTCGCCGGACGACCTGACCGACCAAGAA
CTGGCGCAGCTCAAGCAAGCTTGTCACGATGGACTCAAGTGCGTGGCCGTCGACCAGCTT
ATTGTGCTCGAACAGGTCAAAGAACCGCTTGTCGGTGGCAAAGTGTCGGTGCGCACGGCC
ATCACCAAGATCACCCAGGTGCTCACCCAGTACACGACCGAATACCACGAGGACGTTTAC
CAGTACGAGGCGGTCAGTGAGTCCGACGATGAATCCAAAGTGTACAACTCGGTGACTACC
ATAGTGGAAGACAACAAAGAACTTTGTCGAATCGACTTCACACCCCCAACAGAAGAAAAC
AACCCGAAAGACGTTGACGGTAAATCCGTCCCCGTAGCCGCCGACAACCCCAGAACCATA
AACTACAATACCATTAATAACTACAACATCAACAACGGTACGCTCAACAGTGTCACCATC
AACACCAAACCAGATTTAGATGTCGCCATTGGCGTACAGACCCAGATCGAATCCGAAAAT
GGTTCTTCGGACCACCACGACGACAATGCCGACCACCAATCCATGCCACCCGCTACAGTC
AACAGTACACCTGCCATCGGTAATGAATCGGATATCAAAGCTCCCAAAAACGACGTTCAA
GACAAACCGACCAGCGTTGATCACCCTGAGTACGCGAGGTCTACAAGCGAGTCTAAACCC
ATGGGCCAACCACTCATGATCACCGACGGACCATCACCGCTTGGAGGTTCTGCCGCCACT
GCCACCGCCGACACCGGTACTGACAACAGCGGCCGAGGACAAAAATCTCAACGGTCACGT
CCCAACGCTACCGCCCGGACCAACAGTGCCAACACCGACGAGCCTGCCGCCAACAACGAA
ATAATCTTAAAGCGAGGAAACGGAGCCCATGCCTCCGACCACGCCGAGAAGACAACTAAT
GATAGTGCTAATAACAATACCATAAAAATGGATAACAGTTCTGCAGGCGGCAATGCTGGT
GGGGAAAACGACTCTGACAGTGATATCGTTAGCGCAGGTTCTCACAACGCAAATATCTCG
AGAAAAGGCATGGTCGAAGACGGCATTTTAAACAATGGTAACATGAAAGCCAAAACCTTT
GACACGAGTAACCGCAACAAAGGTACAATCAAAGGCGGTAACGCTGATAGAGGTATCGTC
AGCATCGGAACCACCAACAACGGCCCTACTAATTACGGTAAAGTCAACAGCAACACCAAC
AACGGAAACACCCCGGACATGAACAATACCGACATCCTTCGATATGTGGATAACATCGAT
AAAATGTATTCCACAATATTAAACGAGTTTGCCAAAAAT
