# Supplementary material for: Comparative transcriptomics and proteomics of three different aphid species identifies core and diverse effector sets
Source: BMC Genomics. 2016 Mar 2;17:172. doi: 10.1186/s12864-016-2496-6 (PMC4776380; doi:10.1186/s12864-016-2496-6)
Supplement: Additional file 12: — Nucleotide alignments. Clusters of interest identified from the 1:1 orthologues clustering method predicted to be under selection pressure based on DN/DS analysis. (ZIP 50 kb) [file 12864_2016_2496_MOESM12_ESM.zip › Alignmnets/cluster_12369_len_3alignedDNA_backtranslated.fasta]

>cds.Mp_O_35838_c1_seq6|m.264156
ATGGATGTTAAAACAATAACAACCACTATGCTCTACATGGTACTCAATGGATATCATGCA
CTTATTTATCCATTCGATTATGCGCCTATGTTATACGAATATCCCATAAAAGTAACATTC
GATTTTATAGTGGTCGGAGGCGGAAGTGCTGGCGCAACTGTAGCAGCACGTTTAAGTGAA
ATACCCGAATGGAATGTCTTACTATTAGAAGCTGGAGGCGATCCACCAGAATCAACTGAA
AATCCTCTTCTATGGAAACAACATATAAGGACAAAATGTGATTGGTCATTTTTTTCAGAA
AAAAACCCTTTTCTCTTTAAAGGAATGGAACAAGAAAGTTGTATCATATCTAGAGGTCTA
GCACTAGGTGGATCATCTTCGATAAATGGAATGGTATACTTGCGTGGTACTGTAGATGAT
TTCAGACATTGGAAAAATAAGTATGGTTGTCATGGATGGGACTATGAAGATGTTTTACCG
TATTTTAAAAAGTCAGAAGACTTTGTAGATATTTGTAGATATGATTCGGGAATTCATTCA
CTTGGAGGACCATTGAGCGTGACACCGTTAGAAACATTCGATCCAGCTTATAAGGTTATC
TCTGAATCAGAGGAGTCAATAAATTTAACTAAGGTGACTGATTTAAACAGGAGAGAACCA
GTTGTCGGTTATGGTAATGTTTATTCCACTACCATTAATGGAAGTCGATGTAGTACACTA
AAAGCGTTTTTAATGCCAGCAAGTAATCGTCCAAACCTCTATGTAGCAAAAAATACAATT
GTTACTAAAATTTTAATTAAGAACGACTTAGCAGTGGGAGTGAACTTCAAATGTTCATCA
GGAGAAATTAAATCAGTTTTTTGTACAAAAGAAGTGATAATGTGTGCTGGACCTATAAAA
AGTCCACAGCTTCTTATGCTTTCCGGAATCGGGCCAAAAGAACATTTAAATGATCACGGT
ATACCCACTATTAAAGACCTTCCAGTAGGTTATAACCTACAGGATCATATGTCACTTCCA
GTATTTATATTTACAGATCGCAAGTATAGATCGATGGAAGACATAATAAATGACAGTAAT
GAAATGTTAAAAAAAGATTTAAGGTTATATTCACAGAAAATATCTTCACTGGGCCTTAGT
AATCTTATGACATTCTATAAATCAAACGATGATTTAGAGTTTCCTGATATACAAATAATA
AATTTCAGGATTCCCTTCAACTCAACAAATACTTTTCCAAATAAAATTAATGTATTTACA
AACATGTTTGGATATGCTAAGGAAGTAACAGATTTATATGACGAATTAAACTTGTTGAGT
GACTTAATAGTTATGACACCTATTATGTTACAACCATCAAGTACTGGTCGAGTTATGTTG
AACTCAAATGATCCACTAGACAATCCAAAAATATTTTTAAACTATTTATCTTGTAACAAA
GAAATAGAAACCTTATTAAAGGGTATTGAATTTGTTATAAACTTATCTAAAACAAAAAGT
ATGATTGATGCTGGGCTTGTTTTAGAAGAGTTGAAACTATCAAATTGTGCTGATTATATT
TGGGACACCCGAGATTATTGGATGTGTGTCATTCAGAACTTGGCAGCTCCTTTTTATCAT
ATAGTTGGTGGCTGTAATATGGGTTCAGAGAATGCAATTGATTCTGTTGTTGACACTAAA
TTAAGAGTGAAAGGGATAATTGGATTGCGTGTGATAGATAGTTCAATTATGCCAAAAGTT
GTATCTGTAAACACAAACGCAGCTTCAATAATGATTGGTGAAAAAGGAAGTGATATAATA
AAAGGATGTTATGGAAAGCTT
>cds.Mp_F_36244_c0_seq2|m.154077
ATGGATGTTAAAACAATAACAACCACTATGCTCTACATGGTACTCAATGGATATCATGCA
CTTATTTATCCATTCGATTATGCGCCTATGTTATACGAATATCCCATAAAAGTAACATTC
GATTTTATAGTGGTCGGAGGCGGAAGTGCTGGCGCAACTGTAGCAGCACGTTTAAGTGAA
ATACCCGAATGGAACGTCTTACTATTAGAAGCTGGAGGCGATCCACCAGAATCAACTGAA
AATCCTCTTCTATGGAAACAACATATAAGGACAAAATGTGATTGGTCATTTTTTTCAGAA
AAAAACCCTTTTCTCTTTAAAGGAATGGAACAAGAAAGTTGTATCATATCTAGAGGTCTA
GCACTAGGTGGATCATCTTCGATAAATGGAATGGTATACTTGCGTGGTACTGTAGATGAT
TTCAGACATTGGAAAAATAAGTATGGTTGTCATGGATGGGACTATGAAGATGTTTTACCG
TATTTTAAAAAGTCAGAAGACTTTGTAGATATTTGTAGATATGATTCGGGAATTCATTCA
CTTGGAGGACCATTGAGCGTGACACCGTTAGAAACATTCGATCCAGCTTATAAGGTTATC
TCTGAATCAGAGGAGTCAATAAATTTAACTAAGGTGACTGATTTAAACAGGAGAGAACCA
GTTGTCGGTTATGGTAATGTTTATTCCACTACCATTAATGGAAGTCGATGTAGTACACTA
AAAGCGTTTTTAATGCCAGCAAGTAATCGTCCAAACCTCTATGTAGCAAAAAATACAATT
GTTACTAAAATTTTAATTAAGAACGACTTAGCAGTGGGAGTGAACTTCAAATGTTCATCA
GGAGAAATTAAATCAGTTTTTTGTACAAAAGAAGTGATAATGTGTGCTGGACCTATAAAA
AGTCCACAGCTTCTTATGCTTTCCGGAATCGGGCCAAAAGAACATTTAAATGATCACGGT
ATACCCACTATTAAAGACCTTCCAGTAGGTTATAACCTACAGGATCATATGTCACTTCCA
GTTTTAGTATTTACAGATCGAAAATGTAGGCCAACTGAAGACATAATAAATGAGAGTAAT
GATTCTTTGAAAAAAGAATTAGCTTTTTTTTCAGAAAATATATCATCACTTGGCCTTAGT
AAGCTTATGACATTCTATAAATCAAATGATGATTTAGAGTATCCGGATATACAAATATTA
AAATTTAGGATTCCCTTCAACTCAACAAATACTTTTCCAAATAAAATTAATGTATTTACA
AACATGTTTGGATATGCTAAGGAAGTAACAGATTTATATGACGAATTAAACTTGTTGAGT
GACTTAATAGTTATGACACCTATTATGTTACAACCATCAAGTACTGGTCGAGTTATGTTG
AACTCAAATGATCCACTAGACAATCCAAAAATATTTTTAAACTATTTATCTTGTGCCAAA
GAAATAGAAACCTTATTAAAGGGTATTGAATTTGTTGTAAACTTATCTAAAACAAAAAGT
ATGATTGATGCTGGGCTTGTTTTAGAAGAGTTGAAACTATCAAATTGTGCTGATTATATT
TGGGACACCCGAGATTATTGGATGTGTGTCATTCAGAACTTGGCAGCTCCTTTTTATCAT
ATAGTTGGTGGCTGTAATATGGGTTCAGAGAATGCAATTGATTCTGTTGTTGACACTAAA
TTAAGAGTGAAAGGGATAATTGGATTGCGTGTGATAGATAGTTCAATTATGCCAAAAGTT
GTATCTGTAAACACAAACGCAGCTTCAATAATGATTGGTGAAAAAGGAAGTGATATAATA
AAAGGATGTTATGGAAAGCTT
>cds.Mp_J_34811_c0_seq2|m.189564
ATGGATGTTAAAACAATAACAACCACTATGCTCTACATGGTACTCAATGGATATCATGCA
CTTATTTATCCATTCGATTATGCGCCTATGTTATACGAATATCCCATAAAAGTAACATTC
GATTTTATAGTGGTCGGAGGCGGAAGTGCTGGCGCAACTGTAGCAGCACGTTTAAGTGAA
ATACCCGAATGGAATGTTTTATTATTAGAAGCTGGAGGTGATCCACCCGAAACAACCGAA
AATCCTCTTTTATGGAACCAACATCTTAGGACAAAATGTGATTGGTTATTTTTTGCAGAA
AAAAATCATTTACTTTTTAAAGGAATGGAACAAGAAAGGTGCCTTATATCTAGAGGTTGT
ATGTTAGGTGGATCGTCTTCAATCAATGCAATGATATACTTACGTGGTACTGTAGAAGAT
TTTAGTCAATGGAAAAATAAGTATGGTTGTCATGGATGGGACTATGAAGATGTTTTACCG
TATTTTAAAAAGTCAGAAGACTTTGTAGATATTTGTAGATATGATTCGGGAATTCATTCA
CTTGGAGGACCATTGAGCGTGACACCGTTAGAAACATTCGATCCAGCTTATAAGGTTATC
TCTGAATCAGAGGAGTCAATAAATTTAACTAAGGTGACTGATTTAAACAGGAGAGAACCA
GTTGTCGGTTATGGTAATGTTTATTCCACTACCATTAATGGAAGTCGATGTAGTACACTA
AAAGCGTTTTTAATGCCAGCAAGTAATCGTCCAAACCTCTATGTAGCAAAAAATACAATT
GTTACTAAAATTTTAATTAAGAACGACTTAGCAGTGGGAGTGAACTTCAAATGTTCATCA
GGAGAAATTAAATCAGTTTTTTGTACAAAAGAAGTGATAATGTGTGCTGGACCTATAAAA
AGTCCACAGCTTCTTATGCTTTCCGGAATCGGGCCAAAAGAACATTTAAATGATCACGGT
ATACCCACTATTAAAGACCTTCCAGTAGGTTATAACCTACAGGATCATATGTCACTTCCA
GTTTTAGTATTTACAGATCGAAAATGTAGGCCAACTGAAGACATAATAAATGAGAGTAAT
GATTCTTTGAAAAAAGAATTAGCTTTTTTTTCAGAAAATATATCATCACTTGGCCTTAGT
AAGCTTATGACATTCTATAAATCAAATGATGATTTAGAGTATCCGGATATACAAATATTA
AAATTTAGGATTCCCTTCAACTCAACAAATACTTTTCCAAATAAAATTAATGTATTTACA
AACATGTTTGGATATGCTAAGGAAGTAACAGATTTATATGACGAATTAAACTTGTTGAGT
GACTTAATAGTTATGACACCTATTATGTTACAACCATCAAGTACTGGTCGAGTTATGTTG
AACTCAAATGATCCACTAGACAATCCAAAAATATTTTTAAACTATTTATCTTGTAACAAA
GAAATAGAAACCTTATTAAAGGGTATTGAATTTGTTGTAAACTTATCTAAAACAAAAAGT
ATGATTGATGCTGGGCTTGTTTTAGAAGAGTTGAAACTATCAAATTGTGCTGATTATATT
TGGGACACCCGAGATTATTGGATGTGTGTCATTCAGAACTTGGCAGCTCCTTTTTATCAT
ATAGTTGGTGGCTGTAATATGGGTTCAGAGAATGCAATTGATTCTGTTGTTGACACTAAA
TTAAGAGTGAAAGGGATAATTGGATTGCGTGTGATAGATAGTTCAATTATGCCAAAAGTT
GTATCTGTAAACACAAACGCAGCTTCAATAATGATTGGTGAAAAAGGAAGTGATATAATA
AAAGGATGTTATGGAAAGCTT
