# Supplementary material for: Comparative transcriptomics and proteomics of three different aphid species identifies core and diverse effector sets
Source: BMC Genomics. 2016 Mar 2;17:172. doi: 10.1186/s12864-016-2496-6 (PMC4776380; doi:10.1186/s12864-016-2496-6)
Supplement: Additional file 12: — Nucleotide alignments. Clusters of interest identified from the 1:1 orthologues clustering method predicted to be under selection pressure based on DN/DS analysis. (ZIP 50 kb) [file 12864_2016_2496_MOESM12_ESM.zip › Alignmnets/cluster_12433_len_3alignedDNA_backtranslated.fasta]

>cds.Mp_J_35142_c0_seq14|m.226763/1-879
CTGTTCAATACGAATAACAATATGAAGAGGATACTGCTCGTAGCGTCCGTGGTCGGGTTG
TGCGCATTCGCTCTGGCGACGGAAGCGCAGGACGAGAAGAAATCTGCGTCAGATGATAGC
AAAAGCCAAGGCAAGAGAGGCATTTTCGACACCGGCTATGGATACGGATCCGGTGGTTTT
GGCCACGAGCTGAGCAGCGGTCACGACTTCCACCACGAACCACAAGTGCTGTCCAAGACC
GTCATCAAGGAGGTCGCCCAACCGTACCCGGTCGAGGTCGAGAAACACGTACCGTACCCG
GTAAAGGTAGAAGTACCCGTTGACCGCCCTTACCCGGTGCATGTGCCCAAGCCTTATCCA
GTGCACGTCGACAAGCCCGTACCGTACGAGGTCAAAGTTAAGGTACCGCAACCGTACACC
GTCTACAAACACGTCCCTTATGAAGTCAAGGTACCCGTCGACAAACCGTACACCGTCCAC
GTACCCAAGCCTTACACCGTTTACGTGGAGAAGCGCGTCCCATACGAAGTCACCAAGCAC
GTTCCTTACACCGTAAAAGTGTTCGTCGACAAACCGTATACCGTCCACGTACCAATAACG
AAACACGTACCATACACCGTCGAGAAGAAGGTGCCCTATGAGGTCAAAGTTCCAGTCGAC
CGCCCTTACAAGGTGACCGTCGAGAAGCACGTCCCGTACCCCGTCGACAAACCTGTGCCG
TACACCGTCGAGAAACCAGTACCTTATCTGGTCAAATTTCCTGTAAAGGTCGAAGTGCCA
GTGCCTTACAAAGAACACGAAAATGAAGACAAATACTCATCAGAGACCCAATACGGAGTG
CCACAACCACAATTCGAACAATCCGAGCACGACAGTTAT
>cds.Mp_O_35762_c2_seq18|m.250421/4-882
CTGTTCAATACGAATAACAATATGAAGAGGATACTGCTCGTAGCGTCCGTGGTCGGGTTG
TGCGCATTCGCTCTGGCGACGGAAGCGCAGGACGAGAAGAAATCTGCGTCAGATGATAGC
AAAAGCCAAGGCAAGAGAGGCATTTTCGACACCGGCTATGGATACGGATCCGGTGGTTTT
GGCCACGAGCTGAGCAGCGGTCACAGCTTCCACCACGAACCACAATTACTGTCCAAGACC
GTCATCAAGGAGGTCGCCCAACCGTACCCGGTCGAGGTCGAGAAACACGTACCGTACCCG
GTAAAGGTAGAAGTACCCGTTGACCGCCCTTACCCGGTGCATGTGCCCAAGCCTTATCCA
GTGCACGTCGACAAGCCCGTACCGTACGAGGTCAAAGTTAAGGTACCGCAACCGTACACC
GTCTACAAACACGTCCCTTATGAAGTCAAGGTACCCGTCGACAAACCGTACACCGTCCAC
GTACCCAAGCCTTACACCGTTTACGTGGAGAAGCGCGTCCCATACGAAGTCACCAAGCAC
GTTCCTTACACCGTAAAAGTGTTCGTCGACAAACCGTATACCGTCCACGTACCAATAACG
AAACACGTACCATACACCGTCGAGAAGAAGGTGCCCTATGAGGTCAAAGTTCCAGTCGAC
CGCCCTTACAAGGTGACCGTCGAGAAGCACGTCCCGTACCCCGTCGACAAACCTGTGCCG
TACACCGTCGAGAAACCAGTACCTTATCTGGTCAAATTTCCTGTAAAGGTCGAAGTGCCA
GTGCCTTACAAAGAACACGAAAATGAAGACAAATACTCATCAGAGACCCAATACGGAGTG
CCACAACCACAATTCGAACAATCCGAGCACGACAGTTAT
>cds.Mp_F_36654_c1_seq14|m.166788/4-882
CTGTTCAATACGAATAACAATATGAAGAGGATACTGCTCGTAGCGTCCGTGGTCGGGTTG
TGCGCATTCGCTCTGGCGACGGAAGCGCAGGACGAGAAGAAATCTGCGTCAGATGATAGC
AAAAGCCAAGGCAAGAGAGGCATTTTCGACACCGGCTATGGATACGGCTCCGGCGGTTTC
GGCCACGAGCTGAGCAGCGGTCACAGCTTCCACCACGAACCACAATTACTGTCCAAGACC
GTCATCAAGGAGGTCGCCCAACCGTACCCGGTCGAGGTCGAGAAACACGTACCGTACCCG
GTAAAGGTAGAAGTACCCGTTGACCGCCCTTACCCGGTGCATGTGCCCAAGCCTTATCCA
GTGCACGTCGACAAGCCCGTACCGTACGAGGTCAAAGTTAAGGTACCGCAACCGTACACC
GTCTACAAACACGTCCCTTATGAAGTCAAGGTACCCGTCGACAAACCGTACACCGTCCAC
GTACCCAAGCCTTACACCGTTTACGTGGAGAAGCGCGTCCCATACGAAGTCACCAAGCAC
GTTCCTTACACCGTAAAAGTGTTCGTCGACAAACCGTATACCGTCCACGTACCAATAACG
AAACACGTACCATACACCGTCGAGAAGAAGGTGCCCTATGAGGTCAAAGTTCCAGTCGAC
CGCCCTTACAAGGTGACCGTCGAGAAGCACGTCCCGTACCCCGTCGACAAACCTGTGCCG
TACACCGTCGAGAAACCAGTACCTTATCTGGTCAAATTTCCTGTAAAGGTCGAAGTGCCA
GTGCCTTACAAAGAACACGAAAATGAAGACAAATACTCATCAGAGACCCAATACGGAGTG
CCACAACCACAATTCGAACAATCCGAGTACGACAGTTAT
