# Supplementary material for: Comparative transcriptomics and proteomics of three different aphid species identifies core and diverse effector sets
Source: BMC Genomics. 2016 Mar 2;17:172. doi: 10.1186/s12864-016-2496-6 (PMC4776380; doi:10.1186/s12864-016-2496-6)
Supplement: Additional file 12: — Nucleotide alignments. Clusters of interest identified from the 1:1 orthologues clustering method predicted to be under selection pressure based on DN/DS analysis. (ZIP 50 kb) [file 12864_2016_2496_MOESM12_ESM.zip › Alignmnets/cluster_12665_len_3alignedDNA_backtranslated.fasta]

>cds.Mp_J_9494_c0_seq1|m.6979
ATGAACTCTTCATTTTACGTAGTTTTGGCGGTTGTATTGGTAGCTGTGGCGATAGCCGAC
GACGCCAGAAGTAAAAAAGAAGCCATTTACAATCCTTATGGTCAAATCACAGATGCCAAC
AAGTATTTAGCTACCGCCGGATACAATAATTACAACAACTATCAACAAGTGCCTTACAAC
AATTATCAACCGGCGGCGTATTCGGCGTACAACCAACAGTACTACCAACAACAACAGCCG
CACCAGCGTGTCGGTGGTTATCCGTACAACGGCGACATTGCAACAGGCTACAACCACCAA
CAGCACTACAACCAGTACAACAACTACCCGTACAGCGGTTACCAGCAGTACAGCGGCTAC
CAACAGTACCCGTACAACGGTAACCAACAGTACCAGTACACC------------------
------AGTAACCAGCAGTACGGCGCTTACCAGCAACAGTACCCGTACAACGGTTACCAA
AACGCGTACGGCTACCAACAGAATCCGTTCGGCTACAACAGCGCGTACAACTTCAATCAT
GTTCTCCGACAGGCGCCCGCTTACCCGAGTTCCGGTGCTCAGGCCATCAGCCCACCGGTG
CCACATCCGTTCTATCACGTACAAGGGACGTATTACCCGACCACGACCGAAGTTAACAAA
CCACCTGCGGCCGTTGTCACAGAAGGACCGAAAAAAACATACAAA
>cds.Mp_O_18769_c0_seq1|m.19382
ATGAACTCTTCATTTTACGTAGTTTTGGCGGTTGTATTGGTAGCTGTGGCGATAGCCGAC
GACGCCAGAAGTAAAAAAGAAGCCATTTACAATCCTTATGGTCAAATCACAGATGCCAAC
AAGTATTTAGCTACCGCCGGATACAATAATTACAACAACTATCAACAAGTGCCTTACAAC
AATTATCAACCGACGGCGTATTCGGCGTACAACCAACAGTACTACCAACAACAACAGCCG
CACCAGCGTGTCGGTGGTTATCCGTACAACGGCGACATTGCAACAGGCTACAACCACCAA
CAGCACTACAACCAGTACAACAACTACCCGTACAGCGGTTACCAGCAGTACAGCGGCTAC
CAACAGTACCCGTACAACGGTAACCAACAGTACCAGTACACC------------------
------AGTAACCAGCAGTACGGCGCTTACCAGCAACAGTACCCGTACAACGGTTACCAA
AACGCGTACGGCTACCAACAGAATCCGTTCGGCTACAACAGCGCGTACAACTTCAATCAT
GTTCTCCGACAGGCGCCCGCTTACCCGAGTTCCGGTGCTCAGGCCATCAGCCCACCGGTG
CCACATCCGTTCTATCACGTACAAGGGACGTATTACCCGACCACGACCGAAGTTAACAAA
CCACCTGCGGCCGTTGTCACAGAAGGACCGAAAAAAACATACAAA
>cds.Mp_F_37936_c1_seq3|m.234957
ATGAACTCTTCATTTTACGTAGTTTTGGCGGTTGTATTGGTAGCTGTGGCGATAGCCGAC
GACGCCAGAAGTAAAAAAGAAGCCATTTACAATCCTTATGGTCAAATCACAGATGCCAAC
AAGTATTTAGCTACCGCCGGATACAATAATTACAACAACTATCAACAAGTGCCTTACAAC
AATTATCAACCGGCGGCGTATTCGGCGTACAACCAACAGTACTACCAACAACAACAGCCG
CACCAGCGTGTCGGTGGTTATCCGTACAACGGCGACATTGCAACAGGCTACAACCACCAA
CAGCACTACAACCAGTACAACAACTACCCGTACGGCGGCTACCAGCAGTACAGCGGATTC
CAGCAGTACCCGTACAACAGTAACCAACAGTACCCTTACAGCAGTAACCAACTGTACCCG
TACAACAGTAACCAGCGATACGGAGCTTACCAGCAGCAGTACCCGTAC---GGTTACCAA
AACGCG------TACCAACTGAATCCGTTCGGCTACAACAACGCGTACAACTTCAATCAG
GTGGTCCGACAGGCGCCCGCTTACCCGAGTTCCGGTGCTCAGGCCATCAGCCCACCGGTG
CCACATCCGTTCTATCACGTACAAGGGACGTATTACCCGACCACGACCGAAGTTAACAAA
CCACCTGCGGCCGTTGTCACAGAAGGACCGAAAAAAACATACAAA
