# Supplementary material for: Comparative transcriptomics and proteomics of three different aphid species identifies core and diverse effector sets
Source: BMC Genomics. 2016 Mar 2;17:172. doi: 10.1186/s12864-016-2496-6 (PMC4776380; doi:10.1186/s12864-016-2496-6)
Supplement: Additional file 12: — Nucleotide alignments. Clusters of interest identified from the 1:1 orthologues clustering method predicted to be under selection pressure based on DN/DS analysis. (ZIP 50 kb) [file 12864_2016_2496_MOESM12_ESM.zip › Alignmnets/cluster_12679_len_3alignedDNA_backtranslated.fasta]

>cds.Mp_F_38001_c1_seq20|m.237444/1-1113
ATGAAAAGTCAACTAGTTTTTAATATTTTCATTGTTTTATTATATCTATGCACTTTGGTC
AGCCTACTTACAGCAGCTGAAATTGGCGAAACATCGTGCCGGTATTTAGGTGAAATGGAA
AAAGATGGTCAAAAATGTCGCGAAGACGTGGTGAAAGTAGAGCTACTTCCACCAAAATGC
ACGTCTTTTGTGTATAATGGAGTTACATGTAAACCAAGTTATAGAATCGAGTTTAATGAC
GTGATGTACGGATTAGAACGCTTACGAACACTTCTAAATTTTGATAAGCCGGCGAAAAAT
GTGTACTTATTTTATTCACATGGATACACAATTGACTGGCATAATATGCTTTCGAAAGGA
GATTTTAAACTTGTGAGTAAAATTGTACACGATTTTGTTCAGAAGTATCGTGTGAAAGGG
TTGATTCTGGAAGGAATTGATCATGCATATGAAAATAAAACTGTTGGTGACATGTACCAG
AACTTAACCGATTACGTAAATACTATTAAAGGTGATAATCCAAATTTGGAAATTGGGTTT
TATTTGAGTGCTAGAACTTTCATAGCATATGAAAGAAATAAGGCCCGTAACAGTACAAAC
GATGAAATTGATGATGGCGATGACGGTGTCAGTACCGATAACGATGACTGTTACAAACCA
CCTTATTTTGATTTCTCAAAGATGAATTCAATTATGGATTTCTACTTAATTGAATTTCAT
ACTTTTAACAAATGTACGCCTGATTTATTACGTGGTGGAATTACACCTTTGGAATCATCG
AACTCGTATATTTATTCATTAAACAATTTTGCAGCACTTTTAGCAAATTCAACCATTGAT
AAGGAAAAATTATACTTTGAATTCTTAATAAGTCCTATACCGTTGACCAATGAAATTGGA
AATTTCCCGAATTGTGAAATATCATATAACGAGTACTGTGAAAACGAAGATGACAAAATA
AACAAATGGTGTGTCGATGACTCGGATATACTGTATAAAAAAGGTGCATTTACCAAAAAA
TATGCAAACGGATTTGTAGGTAGTTATATAGATTTAGTCGATCGAGATGATAAATGTGGA
TGTGGAAAGTACTCGACATTTGATATGATGGTA
>cds.Mp_O_36107_c1_seq10|m.310372/1-1113
ATGAAAAGTCAACTAGTTTTTAATATTTTCATTGTTTTATTATATCTATGCACTTTGGTC
AGCCTACTTACAGCAGCTGAAATTGGCGAAACATCGTGCCGGTATTTAGGTGAAATGGAA
AAAGATGGTCAAAAATGTCGCGAAGACGTGGTGAAAGTAGAGCTACTTCCACCAAAATGC
ACGTCTTTTGTGTATAATGGAGTTACATGTAAACCAAGTTATAGAATCGAGTTTAATGAC
GTGATGTACGGATTAGAACGCTTACGAACACTTCTAAATTTTGATAAGCCGGCGAAAAAT
GTGTACTTATTTTATTCACATGGATACACAATTGACTGGCATAATATGCTTTCGAAAGGA
GATTTTAAACTTGTGAGTAAAATTGTACACGATTTTGTTCAGAAGTATCGTGTGAAAGGG
TTGATTCTGGAAGGAATTGATCATGCATATGAAAATAAAACTGTTGGTGACATGTACCAG
AACTTAACCGATTACGTAAATACTATTAAAGGTGATAATCCAAATTTGGAAATTGGGTTT
TATTTGAGTGCTAGAACTTTCATAGCATATGAAAGAAATAAGGCCCGTAACAGTACAAAC
GATGAAATTGATGATGGCGATGACGGTGTCAGTACCGATAACGATGACTGTTACAAACCA
CCTTATTTTGATTTCTCAAAGATGAATTCAATTATGGATTTCTACTTAATTGAATTTCAT
ACTTTTAACAAATGTACGCCTGATTTATTACGTGGTGGAATTACACCTTTGGATTCATCG
AACTCGTATATTTATTCATTAAACAATTTTGCAGCACTTTTAGCAAATTCAACCATTGAT
AAGGAAAAATTATACTTTGAATTCTTAATAAGTCCTATACCGTTGACCAATGAAATTGGA
AATTTCCCGAATTGTGAAATATCATATAACGAGTATTGTGAAAACGAAGATGACAAAAAA
AGTAAATTTTGTGCCGATGACTCAGAAGCATTGTACCAAAAAGGTAAATTTACAAAAGCC
AATGCAAAGGGATTCATAGGCATGTATATAGATTTAGTCGATCGTGATGATAAATGTCAT
TGTGGAAAGTACATGGCGTATTGGCGTTTGATA
>cds.Mp_J_35453_c3_seq5|m.277177/1-1113
ATGAAAAGTCAACTAGTTTTTAATATTTTCATTGTTTTATTATATCTATGCACTTTGGTC
AGCCTACTTACAGCAGCTGAAATTGGCGAAACATCGTGCCGGTATTTAGGTGAAATGGAA
AAAGATGGTCAAAAATGTCGCGAAGACGTGGTGAAAGTAGAGCTACTTCCACCAAAATGC
ACGTCTTTTGTGTATAATGGAGTTACATGTAAACCAAGTTATAGAATCGAGTTTAATGAC
GTGATGTACGGATTAGAACGCTTACGAACACTTCTAAATTTTGATAAGCCGGCGAAAAAT
GTGTACTTATTTTATTCACATGGATACACAATTGACTGGCATAATATGCTTTCGAAAGGA
GATTTTAAACTTGTGAGTAAAATTGTACACGATTTTGTTCAGAAGTATCGTGTGAAAGGG
TTGATTCTGGAAGGAATTGATCATGCATATGAAAATAAAACTGTTGGTGACATGTACCAG
AACTTAACCGATTACGTAAATACTATTAAAGGTGATAATCCAAATTTGGAAATTGGGTTT
TATTTGAGTGCTAGAACTTTCATAGCATATGAAAGAAATAAGGCCCGTAACAGTACAAAC
GATGAAATTGATGATGGCGATGACGGTGTCAGTACCGATAACGATGACAGTTACAAACCA
CCTTATTTTGATTTCTCAAAGATGAATTCAATTATGGATTTCTACTTAATTGAATTTCAT
ACTTTTAACAAATGTACGCCTGATTTATTACGTGGTGGAATTACACCTTTGGAATCATCG
AACTCGTATATTTATTCATTAAACAATTTTGCAGCACTTTTAGCAAATTCAACCATTGAT
AAGGAAAAATTATACTTTGAATTCTTAATAAGTCCTATACCGTTGACCAATGAAATTGGA
AATTTCCCGAATTGTGAAATATCATATAACGAGTATTGTGAAAACGAAAATAACAAAAAA
AGTAAATTTTGTGCCGATGACTCAGAAGCATTGTACCAAAAAGGTAAATTTACAAAAGCC
AATGCAAAGGGATTCATAGGCATGTATATAGATTTAGTCGATCGTGATGATAAATGTCAT
TGTGGAAAGTACATGGCGTTTGATATGATGGTA
