# Supplementary material for: Comparative transcriptomics and proteomics of three different aphid species identifies core and diverse effector sets
Source: BMC Genomics. 2016 Mar 2;17:172. doi: 10.1186/s12864-016-2496-6 (PMC4776380; doi:10.1186/s12864-016-2496-6)
Supplement: Additional file 12: — Nucleotide alignments. Clusters of interest identified from the 1:1 orthologues clustering method predicted to be under selection pressure based on DN/DS analysis. (ZIP 50 kb) [file 12864_2016_2496_MOESM12_ESM.zip › Alignmnets/cluster_12749_len_3alignedDNA_backtranslated.fasta]

>cds.Mp_O_32379_c0_seq1|m.88578/1-1080
ATGATTTTGTGTTTGGTAATTTTTTATCTCCTCGGTGGGTCGAAGGCTACAAACAATACA
GCCAATACGACGGGAAGTACAGAAAACTCAAGTTTTTCTAAATCAATTATGTGTTCTTTC
ATGGGGAAAACGAAGGCCACATCTTCAGAATTTGCTGAACTAGAACCCAAAGATATACCG
TGTGAATGTGAAGTAATTATTTATAGCCGATTTTCTATCGACAAACTTTCCGTAATAAAT
GTAGATGAAGTGAGTCTCAAAGCAGTGGTAGACTTAAATAAACCTGTGCTCCTGGCTCTT
GATCGAGAGGATGCGTACACGGATTGGGGTATAATATTGGGCCCTGACGGCAATGCCAAA
GATGCAAAAGTCTTATGTGATTTCGCAACGAAAAACAATGTATCAGGATTCATTGTAGAG
AATCTTACCCCGCGTTGCGAATTCATACCATTCGACGAAAAAGTGGGAAAATTCATCATA
CCTTATATAAAACAA---TTAAAATGCAATCCTGACTTCATAATCGGTGTTGCTGTAAAT
GCATACCCGTCATCTATAAAGTGTAAATGCATGTATAATTTTGTTGAATTGAACGATTTA
GTAACCTTCTATGACAAACGGACGACTACATTGAATGCATGTAATAACAAAATATATAAT
GGCCAGACTCCAATTACAAAAGTCGATCACGATGACAATTACATGCTTGGAATGGAAGAA
GTAGCATCATTTCTAAAGGAATCGGAAATATGTCTTACAAAAATCGCCTATGATATTGAA
CTGATAGCAGTAGACATAAACAATAAACTTCCGTATAATACATATTTACAAGTGTGTCGA
GGAGGATTGAATATGTCATCTTCGTGTGTACAAACTACAACAAACTACTATGATAAGGGA
AAGTTTGCACTTGAACAAGACAGTGGATTGATTGTCAAGGATATGGATCTTGATGATATT
AAAAACGACTGTGGTTGTAGTTCGGCGTTTGCCGGATTTAAAAACATAGTTGCAGGCTTT
CGCGGTGGTTCAGTAATACCGTGTAAGAAGTTTGATGTTCAATCGAAAGAATATAAATTG
AAA
>cds.Mp_J_35391_c0_seq5|m.266640/1-1080
ATGATTTTGTGTTTGGTAATTTTTTATCTCCTCGGTGGGTCGAAGGCTACAAACAATACA
GCCAATACGACGGGAAGTACAGAAAACTCAAGTTTTTCTAAATCAATTATGTGTTCTTTC
ATGGGGAAAACGAAGGCCACATCTTCAGAATTTGCTGAACTAGAACCCAAAGATATACCG
TGTGAATGTGAAGTAATTATTTATAGCCGATTTTCTATCGACAAACTTTCCGTAATAAAT
GTAGATGAAGTGAGTCTCAAAGCAGTGGTAGACTTAAATAAACCTGTGCTCCTGGCTCTT
GATCGAGAGGATGCGTACACGGATTGGGGTATAATATTGGGCCCTGACGGCAATGCCAAA
GATGCAAAAGTCTTATGTGATTTCGCAACGAAAAACAATGTATCAGGATTCATTGTAGAG
AATCTTACCCCGCGTTGCGAATTCATACCATTCGACGAAAAAGTGGGAAAATTCATCATA
CCTTATATAAAACAA---TTAAAATGCAATCCTGACTTCATAATCGGTGTTGCTGTAAAT
GCATACCCGTCATCTATAAAGTGTAAATGCATGTATAATTTTGTTGAATTGAACGATTTA
GTAACCTTCTATGACAAACGGACGACTACATTGAATGCATGTAATAACAAAATATATAAT
GGCCAGACTCCAATTACAAAAGTCGATCACGATGACAATTACATGCTTGGAATGGAAGAA
GTAGCATCATTTCTAAAGGAATCGGAAATATGTCTTACAAAAATCGCCTATGATATTGAA
CTGATAGCAGTAGACATAAACAATAAACTTCCGTATAATACATATTTACAAGTGTGTCGA
GGAGGATTGAATATGTCATCTTCGTGTGTACAAACTACAACAAACTACTATGATAAGGGA
AAGTTTGCACTTGAACAAGACAGTGGATTGATTGTCAAGGATATGGATCTTGATGATATT
AAAAACGACTGTGGTTGTAGTTCGGCGTTTGCCGGATTTAAAAACATAGTTGCAGGCTTT
CGCGGTGGTTCAGTAATACCGTGTAAGAAGTTTGATGTTCAATCGAAAGAATATAAATTG
AAA
>cds.Mp_F_38335_c0_seq4|m.258899/22-1095
ATGATTTTGTGTTTGTTATTTTTTTGTCTCCTCGGCGAATCGATGGCTGTAGACAATACC
ACGGCTGCTACAGGA---------AACTCAGTTTCTTCTAAATCAGTCATGTGCTATTAC
CTAGGAAACATGATGGACTCTAATACAGAATTAGTTAATCTAGATCCCCAAGAAATACCG
TGTGAATGTGAAGTAATTATTTACAGTCGGTTTTCAATGAACAAATATTCAGTAATGGAT
GTTGATAAAACATTCCTCAAATCTGTGACCGACTTAAATAAACCTGTGATTGTGACCCTT
AAACGAGATGGTGGATACGCGAGTTGGAGTGGTTTATTGGGCCCTGATGGCAATGCAAAA
GACGCAAAAGCTGTATGCGATTTCGCAAAAGAAACCAAGATAGCAGGATTCCTTATAGAA
GGGCTTACGCCACTATGCATGTATACACCATTCAATGACAAAGTTGCACAATATATTATA
CCATATATAAAACAATTATTAGAATGTTGTCCTGGCATGATAATCGGTGTTGGTGTAGAA
GCACATGGATCAGCTGTAAAGAACCCATGTATGTATAATTTTGAAGCAATGAACGATTTA
GTAACCTTCTATGAAATACGGACGACTCTATTGAATACATGTAATATCACAATATATAAT
GGCCAGTCTCCAATTACAAAAGTCGATCACGGTGACAATTACATGCTTGGAATGGAAGAA
GTAGCATCATTTCTAAAGGAATCGGAAATATGTCTTACAAGAATCGCCTATGATATTGAA
CTGAATCCAATAGACATAAGCAGTAAACTTCCGTATAATACATATTTACAAGTGTGTCGA
GGAGGATTGAATATGTCATCTTTGTGTGTACAAACTACAACAAACTTTTATGATAAGGGA
AAGTTTGCACTTGAACAAGACAGTGGATTGATTGTCAGGGATATGGATCTTGATGATATT
AAAAACGACTGTGGTTGTAGTTCGGCGTTTGCCGGATTTAAAAACATAGTTGCAGGCTTT
CGCGGTGGTTCAGTAATACCGTGTAAGAAGTTTGATGTTCAATCGAAAGAATATAAATTG
AAA
