# Supplementary material for: Comparative transcriptomics and proteomics of three different aphid species identifies core and diverse effector sets
Source: BMC Genomics. 2016 Mar 2;17:172. doi: 10.1186/s12864-016-2496-6 (PMC4776380; doi:10.1186/s12864-016-2496-6)
Supplement: Additional file 12: — Nucleotide alignments. Clusters of interest identified from the 1:1 orthologues clustering method predicted to be under selection pressure based on DN/DS analysis. (ZIP 50 kb) [file 12864_2016_2496_MOESM12_ESM.zip › Alignmnets/cluster_13765_len_3alignedDNA_backtranslated.fasta]

>cds.Mp_J_18104_c0_seq3|m.15808/1-516
ATGTTCTGGAACACGTTTGAGGACATCAACCGGGAAAGCGAGTACGGCCAGCTGGGTGTA
AGGTCAGTGAGGAACACGCTGAGTAACGTGCTCAGCAACGGACTGTTCTGGTCGTCATTT
GAGGGGGCGCTCAAGAGGCGGGTCAAGGTGACCAATGATGCTCAGCGAGCTGACCGCAAG
ATCCGGCTGTGCAACAATATCACCGGCCTCGTCACCGACCCGAATGCCTCGCAGGGTTTC
CAGGAAATAGCCAATGAGGTGTATACCTCGGTTGTCCGCATGCAATCTGAGGTGGGCACT
GACGCCCTGCGGCTGGTCACCGAAATGGTCAACGGCGGCGAGGTGACCAGAGGTCTGGAC
GCGATCTCTGACATCGTGTCCAAGATCAAGCTCAACCCTAGGATGTTGGTCAAGGGATTC
GCCATGCTCCGCAAAACGCTCAACCTGGGCGGCGCGATGAACATGAGCGGTGGTCTGGCC
AAGGGCCTCATGTCGATAACGTCCAAGTTCAACAAG
>cds.Mp_F_27677_c0_seq1|m.36970/274-789
ATGTTCTGGAACGCGTTTGAGGACATCAACCGGGCCAACGAGTACGGCAAGCTAAACTGT
AGGGCGGCAAGGAACATGATGAGTAACGTACTCATCGACGAACTGTTCTGGTCGTCATTG
GTTGGAGCGCTCAGGAGGCGGGTCAAGGTGACTAATGACAGTAAACGGGCCGCCGGACAT
ATCCGGATGTGCAACGCGCTCACCACCGCCGTCACCAGTCCGAATGCCATCCAGGGCTTC
CAGGATGTGGCCAACGAGGTTTACGGCACCGTGTCCCGCATCCATTCGGATGTGGGCACG
GACGCCCTGCGGCTAGTCACCGAAATGGTCAACGGTGGCGAGGTGAACAGAGGCCTGGAC
ACGATCACTAGCATCGTGAACAAAATCAATTTCAGCCCCAAGATGTTGGTCAAGGGATTC
GCCATGCTCCGCAAAACGCTCAACCTGGGCGGCGCGATGAACATGAGCGGTGGTCTGGCC
AAGGGCCTCATGTCGATAACGTCCAAGTTCAACAAG
>ACYPI000490-PA/259-774
ATGTTCTGGAACGCGTTTGAGGACATCAACCAGGCCAACGAGTACGGCAAGCTAAACACT
AGGGCGGCGAGGAACATGTTGAGTAACGTGCTCGTCAACGAACTGTTCTGGTCGTCAGTG
GTTAGGGCGCTCAGGAGGCGGGTCAAGGTGACTAATGACAGTAACCGGGCTGACGGCCAT
GTCCGGACGTGCAACGCGCTCACCAACGCCGTCACCAGCCCGAATGCCATGCAGGGCTTC
CAGGATGTGGCCAACGAGGTGTACGTCACCGTGTCCCGTATGCATTCGGACGTGGGCACG
GACGCCCTGCGGCTGGTCACCGAAATGGTCAACGGTGGCGAGGTGAACAGAGGCCTGGAC
ACGATCACTAACATCGTGAACAAAATCAATTTGAGCCCCAAAATGTTGATTAAGGGATTT
GACATGCTCCGAAAAACGCTCAACCTGGGCGGCGCAATGAACATGGGCGGTGGTCTGGCC
AGGGGCCTCATGTCGTTTACGTCCAAGCTCAACAAG
