# Supplementary material for: Comparative transcriptomics and proteomics of three different aphid species identifies core and diverse effector sets
Source: BMC Genomics. 2016 Mar 2;17:172. doi: 10.1186/s12864-016-2496-6 (PMC4776380; doi:10.1186/s12864-016-2496-6)
Supplement: Additional file 12: — Nucleotide alignments. Clusters of interest identified from the 1:1 orthologues clustering method predicted to be under selection pressure based on DN/DS analysis. (ZIP 50 kb) [file 12864_2016_2496_MOESM12_ESM.zip › Alignmnets/cluster_13983_len_3alignedDNA_backtranslated.fasta]

>cds.Mp_F_34449_c1_seq5|m.107842
ATGAAGGTGTCCTACGCAGTCGCC---CTCGTGCTGGCCATCGTGGCAGCCGCTTCGTCG
ACGGAAGTCCAAAAGTCCACCGCCGCCGCC------GCCCCATCACCGGTACAGTCGCCG
ACGGCTTACCCTGGACCAGGAAGCGTACCGTATCCGGCGCAGAGCTACCAGTACACGTCC
GAGTACGCCGGACCCATGACCAAGTCATCGTTCGGACCAAAGGCCGCCGTCCCGTCGTCT
GCTTTCGCCGCCTACCAACCGTACCAGCAG---------TACAACTTCGGACCGCAACAA
CAGTACTACCCGGGTTCCGGATACCCCGCCGCCGGACAGTACCCTACCCCGTACTCCGGA
CATCCGTCGACCGGCGCCGCCTACCCGACCCCGTACTCGGCTTACCCGTACTCGGCACAA
CCGTACTCGGCACAACCGTAC---------------------------------------
---------------------------------------------TCTGCCCAACCGTAC
------------------------
>cds.Soybean_aphid_8429_c0_seq1|m.17150
ATGAAGGTCTCTTACACAACCGTCATCCTGTTGTTAGCCGTCGTGGCAGCCGCTACGTCG
ACGGAAGTCCAAAAGTCCACCGCTGCTGCC------GCTCCGTCGCCAATACAATCACCA
ACGCCTTTCCCTGGCCAAGGAAGCGTTCCGTACCCGGCACAGAGCTATCAATTCACGTCT
GACTACTCCGGACAGTTGGCTAAATCTTCGTTCGGACCTAAGGCCGCCTTACCATCGTCT
GCTTTCGCCGCTTACCAACCGCACCAGCAACATCAGCACTACAATTTTGGCCCATACCAA
CAGTACTATCCGGCTTCCGGATACCCCGCCGCCGGACCGTACCCGTCCGCGTACTCTACA
CAACCGTTGGCCGGCGCCGCTTACCCGACTCCGTACTCGGCTTACCCGTACCCAGCTCAA
CCGTACCACGGTAGCTCTTACTCGCCTAATCCGGTTGCCTTCCCGTCGTACTACGGAGGT
CAATTCGGCGTCCCGTCCGCCGCTCAATACAACGGTCACTACTCGGCCGCCGCTCCATAC
AACGGTCACTACTCGGCCGCCGCT
>cds.Rpadi_8817_c0_seq1|m.12121
ATGAAGGTTTCTTACGCAACCGCC---CTGCTGTTGGCCGTCGTGGCAGCCGCTACGTCG
TCGGAAGTCCAAAAGTCCACCGCCGCCGCCGCTTCCGCACCGTCATCTGTACAATCGCCG
ACGCCTTTCCCGGGACAAGGAAGCGTCCCGTACCCGGCACAGAGCTACCAGTATACATCC
GACTACGCCGGACCATTGGCTAAATCTTCGTTCGGACCCAAGGCCGCCGTCCCATCGTCT
GCTTTTGCCGCTTACCAACCGTACCAGCACCATCAGCAGTACAATTTCGGACCACACCAA
CAATACTATCCAGCTTCCGGATACCCCGCCGCCGGACAGTACCCGACCGCGTACTCGGCA
CAACCATCGACCGGCGCCGCTTACCCAACTCCGTACTCTGCTTACCCGTACCCGGCCCAA
CCATACCACGGTGGCTCTTACTCGCCCTATCCAGGTGCCTTCCCGTCGTACTACAACGGT
CAATTCGGCGCCCCATCCGCC------------------------GCCGCCGCTCCATAC
AAC---------------------
