# Supplementary material for: Comparative transcriptomics and proteomics of three different aphid species identifies core and diverse effector sets
Source: BMC Genomics. 2016 Mar 2;17:172. doi: 10.1186/s12864-016-2496-6 (PMC4776380; doi:10.1186/s12864-016-2496-6)
Supplement: Additional file 12: — Nucleotide alignments. Clusters of interest identified from the 1:1 orthologues clustering method predicted to be under selection pressure based on DN/DS analysis. (ZIP 50 kb) [file 12864_2016_2496_MOESM12_ESM.zip › Alignmnets/cluster_14505_len_3alignedDNA_backtranslated.fasta]

>cds.Soybean_aphid_11753_c0_seq1|m.21056/1-783
CCTTTCATAAAACAAGTTGAGAGCAATTTTAAAAGAAAAGGAATAAATGACGTCAAATTT
ATTCTTATTGGATACTCTGGAAAATCTACAGATTCTGAGGTGCATATGTATACAACTAAT
GAGGATGATGGCATTACAAAAATATTGAGTAACATGCCGGAATGGATA---GGATCTCAT
ATCGCTACTACTGACGATGACGCTGGAACAAGTAGACTCCAATCTCAGTTAATTCATTCG
TTTAAAACAGTTACTGGTCAAAATTCAAAAGACAAAGCGTACAAACTTTCGGCAGATTAC
CCGTACAGAGCGAACGCTGATAAAGTTGTCTTGTCCGTCGCACAATCATTATACGATACC
CAAAGCTCTGTTATAGGCGTATCTCAATATACGTTCAAATACGTAACGTCATGGTACACG
AAACAAAGTATTTCCTTTTTCCTGATTGCCCCCATCAATTTGAATGATGTTTCAGATAAT
GGCATATTCGGAGCAAGTGGTGAGAACACCATTTATACAATTTCATCGCCGGACGGTAAA
TACAGCGACAACGGATATACTTATAACATATCACTAGAGACGAATTTGGTGCTTATGACA
AGTGGGACCATGTACGATTCTCAGTTCTTAACCCACACCACAAATTCACAAGAAAAAATT
TTCTTACAATCGTTATGTGAGACAATAGTAGGTATGTCCGTTACTGATTCAGTGGTCGAG
AGAAGTTGTTCCAGTTCATTGTACAACGGAGTGATGCCATACGCAAGATGCGTTGTCGTC
CAACCT
>cds.Rpadi_3745_c0_seq1|m.4404/547-1332
CCTTTCATAAAAAAACTTACAAGCAATTTTAACAGAAAAGGAATAAATGACGTCAAATTT
ATTTTTGTTGGATACTCTGGAAAATGTACAGATTCTGAAGTGCATATGTATACAACTAAT
GGTGAAAATGGCTATACACAAATAATGAGTAACATGCCGGAATGGACATCAGACGCTCAG
ACTACCACTGCTGACGATGACGTAGAAACAAGTAGACTGCAATCTCAGATGATTCATTCA
TTTAAAAAAGTTATGGGTCAAAATTCAAAAGACAAAGCGTACAAACTTTCGGCCGACTAT
CCGTACAGAGCGAATGCTATTAAAGTCGTCTTGTCCGTCGCACAATCTCTATACGATGCC
CAAAGTCCCGTTATAGGCGTATCTCAGTACACGTTCAACTACGTAACGTCATGGTATACG
AAACAAGGCATTTCCTTTTACCTGATTGCTCCCATCAATTTGAGTGATAATTCGGATGAT
GAAATATTCGGAGCGAGTGGTGTGAACACCATTTACACACTTTCGTCGCCGAATGGTAAA
TCCAGCGACTATGAGTATACTTATAACAAATCATTAGAGACAAATTTGGTGTTAATGACA
AGTGGTACCATGTATGATCCACGGATTTTCACCCAAACCACGAATTCACAATTAAAGATT
TTCTTGCATTCGATATGCAAGACCATAGTAGATATGTCCGTTAGTAATTCAGTGGTCGAG
AAAAGTTGTTCTAGTTCATTATATAACGGAGTGATGCCATACGCGAAATGCGTTGTCGTC
ATGAAT
>cds.Mp_O_35219_c0_seq9|m.187635/430-1203
CCTTTCATAAAAAAACTTAAGAGCAATTTTAACAGCAAAGGAATAAATGACGTCAAAATT
ATTCTTATTGGATACTCTGGAAAAAGTACAGATTCTGAAGTGCATATGTATACAGCTAAC
GACGACGATGACTATACAAAATTATTGAGCAATATACCGGAATGGACA---GAATCTCAG
ACCAACACC---------GAACCAGAGACGAGTAGACTGCAATCTCAGCTGATGCATTCA
TTTAGAAAAGTTATGGGTAAAAATTCAAAAGACAAAGCATACAAACTTTCGGCTGATTAC
CCATTCAGAGCGAATGCTGTTAAAGTCGTCTTGTCCATTGCACAATCTCTATACAGCACC
CAAGAATCCGTTTTAGGCGTATCTCAGTACACGATAAACTACGTAACCTCATGGTATATG
AAACAAGGTATCACGTTTTACTTGATCGCCCCCATAAATCTGAGTGTGGCTTCGGAAGAT
GGAATTTTCGGAGCGAGTGGTGCGAACAAGATTTATACGAGAACGTCGCCGAACGGTAAA
TACAGCGATGACATGTATACTTACGACAAATCATTAGAGACGAATTTGGTGTTAATGACC
AGCGGGACCATGTACGATTCTCGGTATTTCGCCGACACCTCGAGTGCACAATTAGAGACT
TTCTTGCGTTCGTTGTGCAGGACCATTGTAGGCATGTCCGTCAGTGATACAGTGATCCAG
AGAAGTTGTTCCAGTTCGTTGTACAACGGAGTGATGCCGTACGCGAAGTGCGTGGTCGTC
ACTAGC
