# Supplementary material for: Comparative transcriptomics and proteomics of three different aphid species identifies core and diverse effector sets
Source: BMC Genomics. 2016 Mar 2;17:172. doi: 10.1186/s12864-016-2496-6 (PMC4776380; doi:10.1186/s12864-016-2496-6)
Supplement: Additional file 12: — Nucleotide alignments. Clusters of interest identified from the 1:1 orthologues clustering method predicted to be under selection pressure based on DN/DS analysis. (ZIP 50 kb) [file 12864_2016_2496_MOESM12_ESM.zip › Alignmnets/cluster_1457_len_5alignedDNA_backtranslated.fasta]

>ACYPI53158-PA/1-369
ATGAAGATAAATATATATTTGAGTTCACTCCTCTTGACATTAGTCATCAAATTTGTAACA
TCCGATTTGAAACTACCACCTCAACAATACTGTGGTTCTAGATTGGCAGACATAATGCAA
GTGGTATGTAAAAACAGGTACAATACCCCACCCCCACCAATTGGACAAAAAAGAAATAAA
ATGGATTCAGAAGTATGGGATTACAAGGACCTAGAAGACTATAATGCAATTGACTATCCA
TACCAACCTAGGCAAGATTCAATGTCATTTATGCCCACACGTATACTACGCTCTTCTAAA
AGAACAATCATCGATGAATGCTGTCGCAGACCCTGCTTAATATCTGAACTAAAAAGTTAT
TGTGCTAAT
>cds.Mp_J_35831_c0_seq1|m.285664/61-423
ATGAAGATAAGTCTATGTTTGAGTTTAATCCTCTTGACATTAGTCATCAAGATAGTAACA
GCCGATCTGAAACTACCACCTCAACAATACTGCGGTTCTAGATTGGCAGACATAATGCAA
GTTGTATGTAAAAATAAGTACAATGGT------CCACCAGTTGGACAAAAAAGAAGTAAA
ATGGATTCAGATGTATGGGATTACAAGGACCTAGAAGACTACAATGCAATTGATTATCCA
TACCAACCTAGGCAAGAAACAATGTCATTTATGCCCACACGTATACTACGTTCTTCTAAA
AGAACAATCATTGATGAGTGCTGTCGCAGACCCTGCTTAATATCTGAACTAAAAGGTTAT
TGTGCTAAT
>cds.Mp_F_38912_c0_seq1|m.300060/61-423
ATGAAGATAAGTCTATGTTTGAGTTTAATCCTCTTGACATTAGTCATCAAGATAGTAACA
GCCGATCTGAAACTACCACCTCAACAATACTGCGGTTCTAGATTGGCAGACATAATGCAA
GTTGTATGTAAAAATAAGTACAATGGT------CCACCAGTTGGACAAAAAAGAAGTAAA
ATGGATTCAGATGTATGGGATTACAAGGACCTAGAAGACTACAATGCAATTGATTATCCA
TACCAACCTAGGCAAGAAACAATGTCATTTATGCCCACACGTATACTACGTTCTTCTAAA
AGAACAATCATTGATGAGTGCTGTCGCAGACCCTGCTTAATATCTGAACTAAAAGGTTAT
TGTGCTAAT
>cds.Mp_O_36401_c0_seq1|m.337517/55-417
ATGAAGATAAGTCTATGTTTGAGTTTAATCCTCTTGACATTAGTCATCAAGATAGTAACA
GCCGATCTGAAACTACCACCTCAACAATACTGCGGTTCTAGATTGGCAGACATAATGCAA
GTTGTATGTAAAAATAAGTACAATGGT------CCACCAGTTGGACAAAAAAGAAGTAAA
ATGGATTCAGATGTATGGGATTACAAGGACCTAGAAGACTACAATGCAATTGATTATCCA
TACCAACCTAGGCAAGAAACAATGTCATTTATGCCCACACGTATACTACGTTCTTCTAAA
AGAACAATCATTGATGAGTGCTGTCGCAGACCCTGCTTAATATCTGAACTAAAAGGTTAT
TGTGCTAAT
>cds.Mcerasi_25071_c0_seq3|m.23770/1-363
ATGAAGATAAGTCCATATTTGAGTTTACTCCTCTTGACATTAGTCATCAAGATTGTAACA
GCCGATCTGAAACTACCACCTCAACAATACTGTGGTTCTAGATTGGCAGACATAATGCAA
GTTGTATGTAAAAATAAGTACAATGGC------CCACCAATTGGACAAAAAAGAAGTAAA
ATGGATTCAGATGTATGGGATTACAAGGACTTAGAAGACTACAATGCAATTGATTATCCA
TACCAACCTAGGCAAGAAGCAATGTCATTTATGCCCACACGTATACTACGCTCTTCTAAA
AGAACAATCATCGATGAATGCTGTCGCAGACCTTGCTTAATATCTGAACTAAAAGGTTAT
TGTGCTAAT
