# Supplementary material for: Comparative transcriptomics and proteomics of three different aphid species identifies core and diverse effector sets
Source: BMC Genomics. 2016 Mar 2;17:172. doi: 10.1186/s12864-016-2496-6 (PMC4776380; doi:10.1186/s12864-016-2496-6)
Supplement: Additional file 12: — Nucleotide alignments. Clusters of interest identified from the 1:1 orthologues clustering method predicted to be under selection pressure based on DN/DS analysis. (ZIP 50 kb) [file 12864_2016_2496_MOESM12_ESM.zip › Alignmnets/cluster_1548_len_5alignedDNA_backtranslated.fasta]

>cds.Mcerasi_29962_c1_seq1|m.31696/22-495
ATGGAACGATTTTGGCACGGTTTGTTGATCGGTTGTATCTTCACGGCGACCGTCTGCAGT
TCGGAAGACGCGATACCACGTCGAGAAGTTCCAAATTCTGACGAATATAAAGACGAAATC
GTCGCTGCCGAAGATCACGAGCACCACAGGATCATCATCGTGGTGCCAAAGGAAGTGCCA
CAGCATGTGAATCACGTGCACACGTACAAGCTGGCCGGCAAGGGCATACCGCTTATCCAC
TCTGGCAAAGTAGTGCACGACCACAAGCACAGCGGCAAGGTGGCGCACGAGCACGGGCAC
GCGGGCAAATCCACGCACAGCCACAAGCACAGCGGCGCGTACGGCCACCAGCACAAGCAC
CTCGGGTACATGGGGCACAAGCACTTCGGCAAAGTTGGCTTGGTCGGACACGGACACAAG
CCGGTGCATCAGCCTCCGCGCCAATCGCCGCACGACCACCACCACCGCGGCCAG
>ACYPI34432-PA/1-474
ATGGAACAATTTTGGCATGGTTTGTTGATCAGTTGCTTCTTCACGGCGACGGTATGCAGT
TCGGAGGACACGATACCAAGTCGAGTAGTTCCAAATTCTGACGAATATCAAGACGAAATC
ACCGCTGCCGAAGATCACGAACACCATCGGATTATCATCGTGGTGCCCAAAGAAGTGCCA
CAGCACGTGAATCACGTGCACACGTACAAGCTGGCCGGCAAAGGCATACCGCTTATCCAC
TCCGGCAAAGTGGTGCACGATCACAAGCACAGCGGCAAGGTGGCGCACGAGCACGGGCAC
GCGGGCAAATCCACACACAGCCACAAGCACAGCGGCGCGTACGGCCACCAGCACAAGCAC
CTCGGGTACATGGGTCACAAGCACTTCGGCAAAGTGGGCGTCGTCGGGCACGGGCACAAG
TCGGTTCAGCAGCCGCCGCGCCATTCGCCGCTCGACCACCACAACCGCGGCCAC
>cds.Mp_O_35520_c5_seq8|m.223822/22-495
ATGGAACAATTTTGGCATGGTCTGTTGATCAGTTGTATCTTCACGGCGACCGTCTGCAGT
TCGGAAGACACGATACCACGCCGAGTAGTTCCAAATTCTGACGAATATAAAGACGAAATC
GTCGCTGCCGAAGATCACGAACACCACCGGATCATCATTGTGGTGCCAAAAGAAGTGCCG
CAGCATGTGAATCACGTGCACACGTACAAGCTGGCTGGCAAGGGCATACCGCTTATCCAC
TCTGGCAAAGTAGTGCATGACCACAAGCACAGCGGCAAGGTGGCGCACGAGCACGGGCAC
GCGGGCAAATCAACGCACAGTCACAAGCACAGCGGCGCTTACGGCCACCAGCACAAGCAC
CTCGGGTACATGGGCCATAAGCACTTCGGCAAAGTGGGCGTGGTCGGACACGGGCACAAG
CCGGTCCAGCAGCCTCCGCGCCAATCGCCGCACGACCACCACAACCGCGGCCAT
>cds.Mp_J_9571_c0_seq1|m.7099/22-495
ATGGAACAATTTTGGCATGGTCTGTTGATCAGTTGTATCTTCACGGCGACCGTCTGCAGT
TCGGAAGACACGATACCACGCCGAGTAGTTCCAAATTCTGACGAATATAAAGACGAAATC
GTCGCTGCCGAAGATCACGAACACCACCGGATCATCATTGTGGTGCCAAAAGAAGTGCCG
CAGCATGTGAATCACGTGCACACGTACAAGCTGGCTGGCAAGGGCATACCGCTTATCCAC
TCTGGCAAAGTAGTGCATGACCACAAGCACAGCGGCAAGGTGGCGCACGAGCACGGGCAC
GCGGGCAAATCAACGCACAGTCACAAGCACAGCGGCGCTTACGGCCACCAGCACAAGCAC
CTCGGGTACATGGGCCATAAGCACTTCGGCAAAGTGGGCGTGGTCGGACACGGGCACAAG
CCGGTCCAGCAGCCTCCGCGCCAATCGCCGCACGACCACCACAACCGCGGCCAT
>cds.Mp_F_52339_c0_seq1|m.307460/22-495
ATGGAACAATTTTGGCATGGTCTGTTGATCAGTTGTATCTTCACGGCGACCGTCTGCAGT
TCGGAAGACACGATACCACGCCGAGTAGTTCCAAATTCTGACGAATATAAAGACGAAATC
GTCGCTGCCGAAGATCACGAACACCACCGGATCATCATTGTGGTGCCAAAAGAAGTGCCG
CAGCATGTGAATCACGTGCACACGTACAAGCTGGCTGGCAAGGGCATACCGCTTATCCAC
TCTGGCAAAGTAGTGCATGACCACAAGCACAGCGGCAAGGTGGCGCACGAGCACGGGCAC
GCGGGCAAATCAACGCACAGTCACAAGCACAGCGGCGCTTACGGCCACCAGCACAAGCAC
CTCGGGTACATGGGCCATAAGCACTTCGGCAAAGTGGGCGTGGTCGGACACGGGCACAAG
CCGGTCCAGCAGCCTCCGCGCCAATCGCCGCACGACCACCACAACCGCGGCCAT
