# Supplementary material for: Comparative transcriptomics and proteomics of three different aphid species identifies core and diverse effector sets
Source: BMC Genomics. 2016 Mar 2;17:172. doi: 10.1186/s12864-016-2496-6 (PMC4776380; doi:10.1186/s12864-016-2496-6)
Supplement: Additional file 12: — Nucleotide alignments. Clusters of interest identified from the 1:1 orthologues clustering method predicted to be under selection pressure based on DN/DS analysis. (ZIP 50 kb) [file 12864_2016_2496_MOESM12_ESM.zip › Alignmnets/cluster_1851_len_5alignedDNA_backtranslated.fasta]

>ACYPI009401-PA/1-1236
ATGAAGATCTTCGCGTTAACAATTGTTATTTTAGCCCTCAACGGTTATGTAACGAGAGCC
ACGTCACTGGACCCTCTCGAAAACGTAGAAATTGATGAGACAAAAACCGATAGAGACGAC
TCGAGAACCAAGAGGTCTGGAAACATATTTTCGTCACTATTGAAGAAAAAATTCGGATTA
CTCAGCTCAATAACCGGCTCGTCATCGGGTAAATCCATTGGTCATTTAGACAATTTTCCA
GAACATTTCGAAGAACCATTGTCTTATCACACAAAATCATTCAGCTTATGGGGTGTTAAA
AAGGCGATTATGTCGTCGGTGTTTCAAGCGGCTAAAGCGATAACGGGTGGAGTTATCGCT
CTCAAGGGACAATTGATCAAGGCTAAAGGGCACGCGGTCGTGGCCAAAGGTAAGCTGATG
CAGACCAAAGGTGAAGCGATTTCGAACTTTGGCAAAACCATTGCTACTCACGCGTTCGAC
GTCCACCATGAACCACAGCTAGACGTACATTCCTCCGTGGGCCTATTCAACCATCTGCCT
GTTACGCCGATCCATCAGCCAACCAGCTACGGAGCTGCTACTGCGTTTGGATACCAAGGA
CAAGCGTACCCGAGCAACGTATACCAGGGCAACTCGTACCAGAGCAACGCGTACCCCAGC
AACGCCTACTCCAGCAACTCGTACCAAGTCGCGGCTCCTAGTTACCAGACAGGGTTTGGG
GTGCCACAAACCGGATACAACGGTGGAGTGGGTTACGGCGGATACGGCGGTAACGGTTTT
ACGGCAAAGAGAGCCGTAGAGCAGAATGCACAGGAATCGACTGCCAAACAAGTGCAAAAT
GCATTCGACAAAGATTCGGTTCACGCAGGATTATTGATCTTCAAACCGATCAAAATGCCT
GTGCAGAACGTACCGACGGCCGGCAATGTGGTGGCGTCTCAGAACACGGGCAGTCCACAG
CAGGCGATCGGCCAAAGGCCGTCGCAGCAACTGGGC---GGTGCGTACATTCCCGCGAAA
TTTAAAACGCCGCAGCAAGGTTTTGGATTTCAAAAACAG---TTTCCAGCCGGATTCCAA
GGGGACGTGCTATCCGACGAATACTCGCAGGACTTGAGCCCCGGTTACCAGGTACCGGAC
TTTGGTTATCAGGCA---------------------CCGAATCTAGGTTACCAGGCACAG
AACCCC---------------------GTTTACCAGGTGCCGAACCCCGGTTACCAGGTA
TCAAACCTCGGTCACCAGGCGCCG
>cds.Mcerasi_34391_c0_seq1|m.46520/1-1224
ATGAAGATCTTCGCGTTGACAATTGTCATTTTAGCCCTTAACGGTTATGTAACGAGAGCC
ACGTCACTGGACCCTCTCGAAAACGTAGAAATTGACGAGACAAAAACCGATAGAGATGAC
TCAAGAACCAAGAGGTCCGGGAACATATTTTCGTCATTATTGAAGAAAAAATTAGGGTTA
CTTAGCTCAATAACCGGCACGTCGTCGGGTAAATCCATTGGTCATTTCGACAGTTATCCA
GAACATTTCGAAGAACCATTGTCTTATCACACAAAATCGTTCAACTTGTGGGGCGTTAAA
AAAGCGATTATGTCGTCGGTGTTCCAAGCGGCTAAAGCGATAACGGGTGGAGTGATCGCT
CTCAAGGGACAACTGATCAAGGCCAAAGGGCACGCGGTCGTAGCCAAAGGCAAGCTGATG
CAGACCAAAGGTGAAGCGATTTCGAACTTTGGCAAAACCATTGCCACTCACGCGTTTGAC
GTCCACCACGAACCACAGCTCGACGTACATTCCTCCGTGGGCCTATTCAACCACCTGCCT
GTCACGCCGATTCACCAGCCAACCAGCTACGGAGCTGCTACTGGGTTTGGATACCAAGGA
CAAGGGTACCCGAGCAACGTGTACCAGGGCAATGCGTACCAGACCAACGCGTACCCC---
------------AGCAACTCGTACCAAGTCGCGCCTTCTAGTTACCAGGCAGGATTCGCG
GTGCCACAAACCGGATACGACAGTGGTGCGGGTTACGGCGGATACGGAGGTAACGGCTTC
ACAGCAAAAAGAGCCGTAGTGCAGAATGCACAGGAATCAACTGTCAAACAAGTGCAAAGT
GCATTCGACAAAGATGCGGTTCACGCTGGATTGTTGATCTTCAAACCGATCAAAATGCCT
GCGCAGAACTTACCGACAACCGGTAATCTGGTGGCGTCTCAGAGCACGGCCAGCTCACAG
CAGGCGATCGGCCAACGGCCTCCGCAGCAACTGGGT---GGTGCGTTCAACCCCTCGATG
GTCAAGACTCCACAGCAAGGTTTTGGATTTCAAAAACCACAGTTTCCAAACAGATTTCAA
TCAGACGTTCTATCTGAAGAATACTCGCCGGATTTGAGCCCCGGTTACCAAGTACCAGAC
ATTGGTTACCAGGCG---------------------CCGAACCTAGGTTACCAGGCACAA
AACCCC---------------------GGTTTCCAGGCACAGAACCCCGGTTTCCAGGCA
CAGAACCCCGGTTTCCAGGCACAG
>cds.Mp_J_19042_c0_seq2|m.18160/1-1245
ATGAAGGTCTTCGCGTTGACAATTGTCATTTTAGCCCTTAACGGTTATGTAACGAGAGCC
ACGTCACTGGACCCTCTCGAAAACGTAGAAATTGACGAGTCGAAAACCGATAGAGACGAC
TCGAGAACCAAGAGGTCCGGGAACATATTTTCATCACTATTGAAGAAAAAATTTGGATTA
CTTAGCTCAATAACCGGCACGTCGTCGGGTAAATCTATTGGTCATTTTGACAATTATCCA
GAACATTTCGAAGAACCACTGTCTTATCACACAAAATCGTTCAACTTATGGGGCGTTAAA
AAAGCGATCATGTCGTCGGTGTTTCAAGCGGCTAAAGCGATAACGGGTGGAGTGATTGCT
CTCAAGGGACAACTGATCAAGGCTAAAGGGCACGCGGTCGTAGCCAAAGGTAAGCTGATG
CAGACCAAAGGTGAAGCGATTTCGAACTTTGGCAAAACCATTGCGACTCACGCGTTTGAC
GTCCACCATGAACCACAACTAGACGTACATTCCTCCGTGGGCCTATTCAACCACCTGCCT
GTCACGCCGATCCACCATCCAACCAGCTACGGAGCTGCTACTGCGTTTGGATACCAAGGA
CAAGGGTATCCGAGCAACGTGTACCAGGGCAATGCATACCAGAGCAACGCGTACCCC---
------------AGCAACTCGTACCAAGTCGCGCCTCCTAGTTACCAGACAGGATTCGGG
GTGCCACAAACCGGATATGACAGTGGTGCGGGTTACGGTGGATACGGAGGTAACGGCTTC
ACAGCAAAAAGAGCAGTAGTGCAGAATGCACAGGAATCAACTGTCAAACAAGTGCAAAGT
GCATTCGACAAGGATTCGGTTCACGCTGGATTGTTGATCTTCAAACCGATCAAAATGCCT
GTGCAGAACGTACCGGCAGCCGGTAATCTGGTGACGTCTCAAAGCACGGCCAGCTCACAG
CAGGCGATCGGCCAACGGCCGTCACAGCAACTGGGTGCAGGTGCATTCAATCCTTCAAGT
TTTAAGACTCCACAGCAAGGTTTTGGATTTCAAAAACCG---TTTCCAAACAGATTTCAA
TCGGACGTTCTATCTGAAGAATACTCGCCGGACTTGAGCCCCGGTTACCAGGCACCGGAC
ATTGGTTACCAGGCG---------------------CCGAACCTAGGTTACCAGGCACAA
AACCCCGGTTTTCAGGCACAGAACCTCGGTTTCCAGGCACAGAATCCCGGTTTTCAGGCA
CAAAATCCAGGTTTCCAGGCACAG
>cds.Mp_F_39864_c0_seq1|m.300877/1-1245
ATGAAGGTCTTCGCGTTGACAATTGTCATTTTAGCCCTTAACGGTTATGTAACGAGAGCC
ACGTCACTGGACCCTCTCGAAAACGTAGAAATTGACGAGTCGAAAACCGATAGAGACGAC
TCGAGAACCAAGAGGTCCGGGAACATATTTTCATCACTATTGAAGAAAAAATTTGGATTA
CTTAGCTCAATAACCGGCACGTCGTCGGGTAAATCTATTGGTCATTTTGACAATTATCCA
GAACATTTCGAAGAACCACTGTCTTATCACACAAAATCGTTCAACTTATGGGGCGTTAAA
AAAGCGATCATGTCGTCGGTGTTTCAAGCGGCTAAAGCGATAACGGGTGGAGTGATTGCT
CTCAAGGGACAACTGATCAAGGCTAAAGGGCACGCGGTCGTAGCCAAAGGTAAGCTGATG
CAGACCAAAGGTGAAGCGATTTCGAACTTTGGCAAAACCATTGCGACTCACGCGTTTGAC
GTCCACCATGAACCACAACTAGACGTACATTCCTCCGTGGGCCTATTCAACCACCTGCCT
GTCACGCCGATCCACCATCCAACCAGCTACGGAGCTGCTACTGCGTTTGGATACCAAGGA
CAAGGGTATCCGAGCAACGTGTACCAGGGCAATGCATACCAGAGCAACGCGTACCCC---
------------AGCAACTCGTACCAAGTCGCGCCTCCTAGTTACCAGACAGGATTCGGG
GTGCCACAAACCGGATATGACAGTGGTGCGGGTTACGGTGGATACGGAGGTAACGGCTTC
ACAGCAAAAAGAGCAGTAGTGCAGAATGCACAGGAATCAACTGTCAAACAAGTGCAAAGT
GCATTCGACAAGGATTCGGTTCACGCTGGATTGTTGATCTTCAAACCGATCAAAATGCCT
GTGCAGAACGTACCGGCAGCCGGTAATCTGGTGACGTCTCAAAGCACGGCCAGCTCACAG
CAGGCGATCGGCCAACGGCCGTCACAGCAACTGGGTGCAGGTGCATTCAATCCTTCAAGT
TTTAAGACTCCACAGCAAGGTTTTGGATTTCAAAAACCG---TTTCCAAACAGATTTCAA
TCGGACGTTCTATCTGAAGAATACTCGCCGGACTTGAGCCCCGGTTACCAGGCACCGGAC
ATTGGTTACCAGGCG---------------------CCGAACCTAGGTTACCAGGCACAA
AACCCCGGTTTTCAGGCACAGAACCTCGGTTTCCAGGCACAGAATCCCGGTTTTCAGGCA
CAAAATCCAGGTTTCCAGGCACAG
>cds.Mp_O_25192_c0_seq1|m.34476/1-1266
ATGAAGGTCTTCGCGTTGACAATTGTCATTTTAGCCCTTAACGGTTATGTAACGAGAGCC
ACGTCACTGGACCCTCTCGAAAACGTAGAAATTGACGAGTCGAAAACCGATAGAGACGAC
TCGAGAACCAAGAGGTCCGGGAACATATTTTCATCACTATTGAAGAAAAAATTTGGATTA
CTTAGCTCAATAACCGGCACGTCGTCGGGTAAATCTATTGGTCATTTTGACAATTATCCA
GAACATTTCGAAGAACCACTGTCTTATCACACAAAATCGTTCAACTTATGGGGCGTTAAA
AAAGCGATCATGTCGTCGGTGTTTCAAGCGGCTAAAGCGATAACGGGTGGAGTGATTGCT
CTCAAGGGACAACTGATCAAGGCTAAAGGGCACGCGGTCGTAGCCAAAGGTAAGCTGATG
CAGACCAAAGGTGAAGCGATTTCGAACTTTGGCAAAACCATTGCGACTCACGCGTTTGAC
GTCCACCATGAACCACAACTAGACGTACATTCCTCCGTGGGCCTATTCAACCACCTGCCT
GTCACGCCGATCCACCATCCAACCAGCTACGGAGCTGCTACTGCGTTTGGATACCAAGGA
CAAGGGTATCCGAGCAACGTGTACCAGGGCAATGCATACCAGAGCAACGCGTACCCC---
------------AGCAACTCGTACCAAGTCGCGCCTCCTAGTTACCAGACAGGATTCGGG
GTGCCACAAACCGGATATGACAGTGGTGCGGGTTACGGTGGATACGGAGGTAACGGCTTC
ACAGCAAAAAGAGCAGTAGTGCAGAATGCACAGGAATCAACTGTCAAACAAGTGCAAAGT
GCATTCGACAAGGATTCGGTTCACGCTGGATTGTTGATCTTCAAACCGATCAAAATGCCT
GTGCAGAACGTACCGGCAGCCGGTAATCTGGTGACGTCTCAAAGCACGGCCAGCTCACAG
CAGGCGATCGGCCAACGGCCGTCACAGCAACTGGGTGCAGGTGCATTCAATCCTTCAAGT
TTTAAGACTCCACAGCAAGGTTTTGGATTTCAAAAACCG---TTTCCAAACAGATTTCAA
TCGGACGTTCTATCTGAAGAATACTCGCCGGACTTGAGCCCCGGTTACCAGGCACCGGAC
ATTGGTTACCAGGCACCGGACATTGGTTACCAGGCGCCGAACCTAGGTTACCAGGCACAA
AACCCCGGTTTTCAGGCACAGAACCTCGGTTTCCAGGCACAGAATCCCGGTTTCCAGGCG
TCGAACCTCGGATATCAGGCACCG
