# Supplementary material for: Comparative transcriptomics and proteomics of three different aphid species identifies core and diverse effector sets
Source: BMC Genomics. 2016 Mar 2;17:172. doi: 10.1186/s12864-016-2496-6 (PMC4776380; doi:10.1186/s12864-016-2496-6)
Supplement: Additional file 12: — Nucleotide alignments. Clusters of interest identified from the 1:1 orthologues clustering method predicted to be under selection pressure based on DN/DS analysis. (ZIP 50 kb) [file 12864_2016_2496_MOESM12_ESM.zip › Alignmnets/cluster_244_len_7.fasta_aligned.fasta_refine..DNA_backtranslated.fasta]

>ACYPI001446-PA/723-1778
GGTAAATCTTCAATAGTTAATTATCTTTTAGATATTGAACATTCTCAATTTGCATTAAGA
ACTGGAGCGGAGCCATCTCCAGCGTATTTCAATATTATGATGTATAATAACCGCGAAGCG
ATTCTAGACGGAACGCAATTAGCAGCCGACTGGACGTTTTCGGGACTTCAGAAATTCGGA
CAGGGTCTGTTGGACAAACTCCGTGGACTCAAGTTACCACATCCTTTGTTAGAGAAGGTA
AACATCGTAGAGATTCCCGGAATATTAGAAATGCGTAAACACGTGGACCGTGTGTTCCCG
TTCAACGATGTGTGTCAATGGTTCATCGACAGGGCTGACATGATATTCTTAGTGTACGAC
CCGGCGAAATTGGACGTAGGCCCCGAAACCGAAGCAATATTGGACCAACTTAAAGGCAGA
GAATATCAGACAAGGATATTGTTGAATAAGGCTGACAAAATTCGCGCCGAAGAACTGATG
CGCATACAGGGGACGCTCATATGGAACATAAGTCCGCTCATGTCCAGCGCAGAGCCTCCG
GTCATTTATTCGGTGTCATTATGGTCAAACCCGTATGAAATCGGGTCTCCAGCCAGGCTG
CTACATTCTCAAGAACTATCATTTTTGAAAGACATCCGCTCGGCAATCGATAGGCGCGTT
GAAAGCAAGATAGCCAGTGCTCGGCGATTCGCGGTGAGGGTGCGAAACCACGCCAAGATG
GTCGACTGTTATCTGACTACGTACTACAACCACAAGTCGTTCTTCGCAAACCGGAAGACC
GTCAGCGACGACATCATAGAGAACCCACAGAACTATCACATCTATGAGGGCCTGAGCACG
CTGACCAACATATCTAGATACGACCTGCCCGATCCGGACGTGTACCGAGACTTCTTCCGG
CTGAACCCCGTGTACGAGTTCAAGCGGCTGTCGGATACATGCACGTACTTCCGGGGTTGT
CCGATCAACAAGCTGGACATGGCCATTGCCTACGATCTGCCCGACCTGATCGGCCAATAC
AAAAGACAAGAGGAGCAACTGGTGACGGAGGTGCCG
>cds.Rpadi_8432_c0_seq1|m.11211/733-1788
GGTAAATCTTCAATAGTTAATTATCTTTTGGACATTGAACATTCTCAATTTGCATTAAGA
ACTGGAGCGGAACCATCTCCAGCTTATTTTAACATAATGATGTACAATAATCGCGAAGCG
ATTCTAGACGGAACGCAATTAGCAGCAGACTGGACGTTTTCGGGTCTTCAGAAATTCGGA
CAAGGTTTGTTGGATAAACTCCGTGGACTCAAGTTACCTCACCCTTTATTAGAGAAGGTA
AACATCGTAGAGATACCCGGAATATTAGAAATGCGTAAACACGTGGACCGGGTATTCCCG
TTCAACGATGTGTGTCAGTGGTTCATCGACAGGGCCGATATGATATTCTTAGTGTACGAC
CCGGCGAAATTGGACGTAGGCCCGGAAACCGAAGCAATATTGGACCAACTTAAAGGCAGA
GAATATCAGACAAGGATATTGCTAAATAAGGCTGATAAAATTCGTGCTGAAGAACTGATG
CGCATACAGGGAACGCTCATATGGAACATAAGTCCGCTCATGTCCAGTGCCGAGCCTCCA
GTCATTTATTCGGTGTCATTATGGTCAAACCCGTACGAAATCGGGTCTCCGGCCAAGCTA
CTTCACTCACAAGAACTATCATTCTTGAAGGACATCCGTTCGGCAATCGACAGACGTGTT
GAAAACAAAATAGCCAGTGCTCGGCGATTCGCGGTGAGGGTGCGAAACCACGCTAAGATG
GTTGACTGTTACTTGACCACGTATTACAACCACAAGTCGTTCTTCGCGAACCGGAAGACC
GTCAGCGACGACATCATTGAGAATCCACAAAACTATCACATCTACGAGGGCCTGAGCACG
CTGACTAACATATCGAGATACGATCTGCCTGATCCGGACGTGTACCGAGACTTCTTCCGG
CTTAACCCTGTGTATGAGTTTAAGCGGCTGTCCGATACATGTACGTACTTCCGAGGTTGT
CCGATCAACAAACTGGACATGGCCATTGCCTACGATCTGCCCGACCTGATCGGTCAATAC
AAAAGACAAGAAGAGCAACTGGTGGTGGAGACGCCG
>cds.Mp_F_38288_c0_seq9|m.255046/745-1800
GGTAAATCTTCAATAGTTAATTATCTTTTAGACATTGAACATTCTCAATTTGCATTAAGA
ACTGGAGCGGAACCATCTCCAGCATATTTCAACATTATGATGTACAATAACCGCGAAGCG
ATTCTTGACGGAACGCAATTAGCGGCCGACTGGACGTTCTCGGGTCTTCAGAAATTTGGA
CAGGGTCTGTTGGACAAGCTCCGTGGACTCAAGTTGCCCCATCCTTTGTTAGAGAAGGTG
AACATCGTAGAGATTCCCGGAATATTAGAAATGCGTAAACACGTGGACCGGGTATTCCCG
TTCAACGATGTGTGTCAATGGTTCATCGACAGGGCTGACATGATATTCTTAGTGTACGAC
CCGGCGAAATTGGACGTAGGCCCGGAAACCGAAGCAATATTGGACCAACTTAAAGGCAGG
GAATATCAGACAAGGATATTGTTGAATAAGGCTGACAAAATTCGCGCCGAAGAACTGATG
CGCATACAGGGGACACTCATTTGGAACATAAGTCCGCTCATGTCCAGCGCCGAGCCCCCG
GTCATTTATTCTGTGTCATTGTGGTCAAACCCGTATGAAATCGGATCTCCAGCTAGGCTG
CTTCACTCTCAAGAACTATCATTCTTGAAAGACATCCGTTCGGCAATCGACAGACGCGTT
GAAAACAAAATAGCCAGTGCTCGACGATTCGCGGTAAGAGTGCGAAACCACGCCAAAATG
GTGGACTGTTATCTGACTACGTACTACAACCACAAGTCGTTCTTCGCAAACCGGAAGACC
GTCAGCGACGACATCATAGAGAACCCACAGAACTATCACATCTACGAGGGCCTGAGTACG
CTGACCAACATTTCTAGATACGACCTGCCAGATCCAGATGTATACCGGGACTTCTTCCGG
CTGAACCCCGTGTACGAGTTCAAGCGGTTGTCCGATACGTGCACGTACTTCCGGGGTTGT
CCGATCAACAAGCTGGACATGGCAATTGCCTACGATCTGCCCGACCTGATCGGCCAATAC
AAAAGACAAGAGGAGCAACTGGTGACGGAGGTGCCG
>cds.Mp_O_34028_c0_seq2|m.124159/26-1081
GGTAAATCTTCAATAGTTAATTATCTTTTAGACATTGAACATTCTCAATTTGCATTAAGA
ACTGGAGCGGAACCATCTCCAGCATATTTCAACATTATGATGTACAATAACCGCGAAGCG
ATTCTTGACGGAACGCAATTAGCGGCCGACTGGACGTTCTCGGGTCTTCAGAAATTTGGA
CAGGGTCTGTTGGACAAGCTCCGTGGACTCAAGTTGCCCCATCCTTTGTTAGAGAAGGTG
AACATCGTAGAGATTCCCGGAATATTAGAAATGCGTAAACACGTGGACCGGGTATTCCCG
TTCAACGATGTGTGTCAATGGTTCATCGACAGGGCTGACATGATATTCTTAGTGTACGAC
CCGGCGAAATTGGACGTAGGCCCGGAAACCGAAGCAATATTGGACCAACTTAAAGGCAGG
GAATATCAGACAAGGATATTGTTGAATAAGGCTGACAAAATTCGCGCCGAAGAACTGATG
CGCATACAGGGGACACTCATTTGGAACATAAGTCCGCTCATGTCCAGCGCCGAGCCCCCG
GTCATTTATTCTGTGTCATTGTGGTCAAACCCGTATGAAATCGGATCTCCAGCTAGGCTG
CTTCACTCTCAAGAACTATCATTCTTGAAAGACATCCGTTCGGCAATCGACAGACGCGTT
GAAAACAAAATAGCCAGTGCTCGACGATTCGCGGTAAGAGTGCGAAACCACGCCAAAATG
GTGGACTGTTATCTGACTACGTACTACAACCACAAGTCGTTCTTCGCAAACCGGAAGACC
GTCAGCGACGACATCATAGAGAACCCACAGAACTATCACATCTACGAGGGCCTGAGTACG
CTGACCAACATTTCTAGATACGACCTGCCAGATCCAGATGTATACCGGGACTTCTTCCGG
CTGAACCCCGTGTACGAGTTCAAGCGGTTGTCCGATACGTGCACGTACTTCCGGGGTTGT
CCGATCAACAAGCTGGACATGGCAATTGCCTACGATCTGCCCGACCTGATCGGCCAATAC
AAAAGACAAGAGGAGCAACTGGTGACGGAGGTGCCG
>cds.Mp_J_27841_c0_seq3|m.43558/769-1824
GGTAAATCTTCAATAGTTAATTATCTTTTAGACATTGAACATTCTCAATTTGCATTAAGA
ACTGGAGCGGAACCATCTCCAGCATATTTCAACATTATGATGTACAATAACCGCGAAGCG
ATTCTTGACGGAACGCAATTAGCGGCCGACTGGACGTTCTCGGGTCTTCAGAAATTTGGA
CAGGGTCTGTTGGACAAGCTCCGTGGACTCAAGTTGCCCCATCCTTTGTTAGAGAAGGTG
AACATCGTAGAGATTCCCGGAATATTAGAAATGCGTAAACACGTGGACCGGGTATTCCCG
TTCAACGATGTGTGTCAATGGTTCATCGACAGGGCTGACATGATATTCTTAGTGTACGAC
CCGGCGAAATTGGACGTAGGCCCGGAAACCGAAGCAATATTGGACCAACTTAAAGGCAGG
GAATATCAGACAAGGATATTGTTGAATAAGGCTGACAAAATTCGCGCCGAAGAACTGATG
CGCATACAGGGGACACTCATTTGGAACATAAGTCCGCTCATGTCCAGCGCCGAGCCCCCG
GTCATTTATTCTGTGTCATTGTGGTCAAACCCGTATGAAATCGGATCTCCAGCTAGGCTG
CTTCACTCTCAAGAACTATCATTCTTGAAAGACATCCGTTCGGCAATCGACAGACGCGTT
GAAAACAAAATAGCCAGTGCTCGACGATTCGCGGTAAGAGTGCGAAACCACGCCAAAATG
GTGGACTGTTATCTGACTACGTACTACAACCACAAGTCGTTCTTCGCAAACCGGAAGACC
GTCAGCGACGACATCATAGAGAACCCACAGAACTATCACATCTACGAGGGCCTGAGTACG
CTGACCAACATTTCTAGATACGACCTGCCAGATCCAGATGTATACCGGGACTTCTTCCGG
CTGAACCCCGTGTACGAGTTCAAGCGGTTGTCCGATACGTGCACGTACTTCCGGGGTTGT
CCGATCAACAAGCTGGACATGGCAATTGCCTACGATCTGCCCGACCTGATCGGCCAATAC
AAAAGACAAGAGGAGCAACTGGTGACGGAGGTGCCG
>cds.Mcerasi_42222_c1_seq1|m.127742/723-1778
GGTAAATCTTCAATAGTTAATTATCTTTTAGATATTGAACATTCTCAATTTGCATTAAGA
ACTGGAGCGGAACCGTCACCAGCTTATTTCAACATTATGATGTACAATAACCGCGAAGCG
ATTCTTGACGGAACACAATTAGCGGCCGACTGGACGTTCTCGGGTCTTCAGAAATTTGGA
CAGGGTCTGTTGGACAAGCTCCGTGGACTCAAGTTACCCCATCCTTTGTTAGAAAAGGTA
AACATTGTAGAGATCCCCGGAATATTAGAAATGCGTAAACACGTGGACCGGGTATTCCCG
TTCAACGATGTATGTCAATGGTTCATCGACAGGGCTGACATGATATTCTTAGTGTACGAC
CCGGCAAAATTGGACGTAGGCCCAGAAACCGAAGCAATATTGGACCAACTCAAAGGCAGA
GAATATCAGACAAGGATATTGTTGAATAAGGCTGACAAAATTCGCGCCGAAGAACTGATG
CGCATACAGGGGACACTCATTTGGAACATAAGTCCACTCATGTCCAGCGCCGAGCCCCCG
GTCATTTATTCAGTGTCATTGTGGTCAAACCCGTATGAAATCGGGTCTCCAGCTAGGCTG
CTTCACTCTCAAGAACTATCATTCTTGAAAGACATCCGTTCGGCAATCGATAAGCGTGTT
GAAAACAAAATAGCCAGTGCTCGACGATTCGCGGTAAGAGTGCGAAACCACGCCAAAATG
GTCGACTGTTATCTGACTACGTACTACAACCACAAGTCGTTCTTCGCAAACCGGAAGACC
GTCAGCGACGACATCATAGAGAACCCACAAAACTATCACATCTACGAGGGCCTGAGCACG
CTGACCAACATTTCTAGATACGACCTGCCAGATCCAGACGTATACCGGGACTTCTTCCGA
CTGAACCCCGTGTACGAGTTCAAGCGGCTGTCCGATACGTGCACGTACTTCCGGGGTTGT
CCGATCAACAAGCTGGACATGGCAATTGCCTACGATCTGCCCGACCTGATCGGCCAATAC
AAAAGACAAGAAGAGCAACTGGTGACGGAGGTGCCC
>cds.Soybean_aphid_10614_c0_seq1|m.19797/1-1056
GGTAAATCTTCAATAGTTAATTATCTTTTGGACATTGAACATTCTCAATTTGCATTAAGA
ACTGGAGCGGAACCATCTCCAGCGTATTTTAACATAATGATGTACAATAATCGAGAAGCG
ATTCTAGACGGAACGCAATTAGCAGCCGACTGGACGTTTTCGGGTCTTCAGAAATTTGGA
CAAGGTCTATTGGACAAGCTCCGTGGACTCAAATTACCTCATCCTTTATTAGAGAAGGTA
AACATCGTAGAGATACCCGGAATATTGGAAATGCGTAAACACGTGGACCGGGTATTCCCG
TTCAACGATGTGTGTCAGTGGTTCATCGACAGGGCCGATATGATATTCTTAGTGTACGAC
CCGGCGAAATTAGACGTAGGCCCGGAAACTGAAGCAATATTGGACCAGCTTAAAGGCAGG
GAATACCAGACAAGGATATTGCTAAACAAGGCTGACAAAATTCGCGCTGAAGAACTGATG
CGTATACAGGGAACGCTCATATGGAACATAAGTCCGCTCATGTCCAGTGCCGAGCCTCCG
GTTATTTATTCTGTGTCATTGTGGTCAAACCCGTACGAAATCGGGTCTCCGGCCAGGTTG
CTTCATTCACAAGAACTATCATTCTTGAAGGACATCCGTTCAGCAATCGACAAGCGCGTT
GAAAACAAAATAGCCAGTGCTCGGCGATTTGCGGTGAGGGTGCGAAACCACGCCAAGATG
GTCGACTGTTACCTGACCACGTATTACAATCACAAGTCGTTCTTCGCAAACCGGAAGACT
GTCAGCGACGATATCATTGAAAATCCACAGAATTACCACATCTACGAAGGCCTGAGCACG
CTGACTAACATATCGAGATACGACCTGCCTGATCCGGACGTGTACCGAGATTTCTTCCGG
CTTAATCCTGTGTACGAGTTTAAGCGGTTGTCTGATACATGTACGTACTTCCGAGGATGT
CCGATCAACAAACTGGACATGGCCATTGCCTACGATCTACCGGACCTAATTGGCCAATAC
AAAAGACAAGAGGAGCAACTGGTGGTAGAGGCGCCG
