# Supplementary material for: Comparative transcriptomics and proteomics of three different aphid species identifies core and diverse effector sets
Source: BMC Genomics. 2016 Mar 2;17:172. doi: 10.1186/s12864-016-2496-6 (PMC4776380; doi:10.1186/s12864-016-2496-6)
Supplement: Additional file 12: — Nucleotide alignments. Clusters of interest identified from the 1:1 orthologues clustering method predicted to be under selection pressure based on DN/DS analysis. (ZIP 50 kb) [file 12864_2016_2496_MOESM12_ESM.zip › Alignmnets/cluster_245_len_7alignedDNA_backtranslated.fasta]

>ACYPI003546-PA/1-735
ATGTCTCAGATCAATAATTTCAAGTCGATGTTGACAATTGCCGTGGTTGTCGGTGTAGCG
TTTGCCGCTCCCAATAAAGACAAATCTGAACTGAGTAACGAAATTGCTCAATCCGGATCG
TTCATTACCAAGAACGGTGACTCTGTGTCTGCATCGTTCGGAGGTTTCCACGCAGCTGCC
TCTCTGGCTGACGATGGTAGTGCTATAGCTTCCGCCGGCGGCCACGGTCTTGGTGCCAAT
AGCGGGTATGGTGCGGGGGGTGCCGGAGCTGGAGCC------GGATTCGTCGGCGTCAGT
GAATTCGTGTCTACCGGAACGCCAATGAAACCAGCTACCGGAGGATATGGTAACAGTGGA
AAACCCGAAGGGCCATACTACCCAGGAGGAGCTGGAGCT------GGAGCTGGAATCGGC
GGAAACGGTAGCGGTGGTTTATTCGACAGGATTTTCGCCATTCCCATCAATGTATTACAG
TCTGTCAATACGTACTTAAACCAGAAACAAATGCATCAAGGACAACCAGGAGTCGCGGTT
CACGGCCATCACCAGAACAACGGTGTTGCC---TCCGCCTCAGCATCTGCTGTAGCTGGA
AGTGCCACGTACGGC---AACTCTGACAAAGCTCCAGTAGCATCT---GCCAGTTCCGAC
TACGGACACGAGTCTGCTGGAGCCTCCGGAAACGGAAAAGCCGGTGCTTCAATGATGGTA
CACACAAAAACAAATTACGATGAAATATTCAACGTA
>cds.Mp_F_33395_c0_seq4|m.86933/1-729
ATGTCTCATATCAATAATTTCAAGTCAATGTTGACCATTGCCGTGGTTGTTGGTGTAGCG
TTTGCTGCTCCCAATAAAGACAAATCAGAACTGAGTAACGAAATTGCTCAATCCGGATCG
TTCATTACCAAGAACGGTGACTCTGTGTCTGCGTCTTGGGGCGGTTTCCACGCAGCTGCT
TCTCTGGCTGACGATGGAAGTGCTATGGCTTCCGCCGGCGGAAACGGCCTCGGTGCCAGT
ACTGGATACGGTCCAGGGGGCGCCGGAGCCGGAGCCGGTGTTGGATTCATTGGCGGCAGC
GAATTCGCGTCGACCGGA------ATGAAACCAGCTAATGGAGGATACGGTAACAGTGGA
AAACCCGAAGGGCCACACTATGCAGGAGGAGTTGGAACT------------GGAATCGGC
GGCAACGGTAGCGGTGGCTTATTCGACAGGATTTTCGCCATTCCCATCAATGTTTTACAG
TCTGTCAATACGTACTTAAACCAGAAGCAAATGCATCAAGGACAACCAGGAGTCACGGTT
CACGGTCACCACCAGAACAACGGTGTTGCC---TCCGCCTCAGCATCTGCTGTAGCTGGC
AGTGCCGCGTACGGC---AACTCTGACAAAGCTCCATTAGCGTCT---GTCAGTTCCGAC
TACGGACACGAGTCTACTGGAGCCTCCGGAAACGGAAAAGCCGGTGCTTCAATGATGGTA
CAGACAAAAACAAATTACGATGAAATATTCAACATC
>cds.Mp_O_32513_c1_seq2|m.90604/1-726
ATGTCTCATATCAATAATTTCAAGTCAATGTTGACCATTGCCGTGGTTGTTGGTGTAGCG
TTTGCTGCTCCCAATAAAGACAAATCAGAACTGAGTAACGAAATTGCTCAATCCGGATCG
TTCATTACCAAGAACGGTGACTCTGTGTCTGCGTCTTGGGGCGGTTTCCACGCAGCTGCT
TCTCTGGCTGACGATGGAAGTGCTATGGCTTCCGCCGGCGGAAACGGCCTCGGTGCCAGT
ACTGGATACGGTCCAGGGGGCGCCGGAGCCGGAGCCGGTGTTGGATTCATTGGCGGCAGC
GAATTCGCGTCGACCGGA------ATGAAACCAGCTAATGGAGGATACGGTAACAGTGGA
AAACCCGAAGGGCCACACTATGCAGGAGGAGTTGGAACT------------GGAATCGGC
GGCAACGGTAGCGGTGGCTTATTCGACAGGATTTTCGCCATTCCCATCAATGTTTTACAG
TCTGTCAATACGTACTTAAACCAGAAGCAAATGCATCAAGGACAACCAGGAGTCGCGGTT
CACGGTCACCACCAGAACAACGGTGTTGCC---TCCGCCTCCGCATCCGCTGTATCTGGC
AGTGCCACGTACGGC---AACTCTGAGAAAGTTCCATCAGCGGCT---GTCGGTTCTGAC
TACGGACACGAGTCTGCTGGAGCCCCCGGAAACGGAAAA---GGCGCTTCAATGATGGTA
CAGACAAAAACAAATTACGATGAAATATTCAACATC
>cds.Mp_J_31617_c0_seq10|m.76283/1-726
ATGTCTCATATCAATAATTTCAAGTCAATGTTGACCATTGCCGTGGTTGTTGGTGTAGCG
TTTGCTGCTCCCAATAAAGACAAATCAGAACTGAGTAACGAAATTGCTCAATCCGGATCG
TTCATTACCAAGAACGGTGACTCTGTGTCTGCGTCTTGGGGCGGTTTCCACGCAGCTGCT
TCTCTGGCTGACGATGGAAGTGCTATGGCTTCCGCCGGCGGAAACGGCCTCGGTGCCAGT
ACTGGATACGGTCCAGGGGGCGCCGGAGCCGGAGCCGGTGTTGGATTCATTGGCGGCAGC
GAATTCGCGTCGACCGGA------ATGAAACCAGCTAATGGAGGATACGGTAACAGTGGA
AAACCCGAAGGGCCACACTATGCAGGAGGAGTTGGAACT------------GGAATCGGC
GGCAACGGTAGCGGTGGCTTATTCGACAGGATTTTCGCCATTCCCATCAATGTTTTACAG
TCTGTCAATACGTACTTAAACCAGAAGCAAATGCATCAAGGACAACCAGGAGTCGCGGTT
CACGGTCACCACCAGAACAACGGTGTTGCC---TCCGCCTCCGCATCCGCTGTATCTGGC
AGTGCCACGTACGGC---AACTCTGAGAAAGTTCCATCAGCGGCT---GTCGGTTCTGAC
TACGGACACGAGTCTGCTGGAGCCCCCGGAAACGGAAAA---GGCGCTTCAATGATGGTA
CAGACAAAAACAAATTACGATGAAATATTCAACATC
>cds.Mcerasi_44536_c3_seq2|m.270593/1-732
ATGTCTCATATCAATAATTTCAAGTCAATGTTGACCATTGCCGTGGTTGTTGGTGTAGCG
TTTGCGGCTCCCAATAAAGACAAACCAGAACTGAGTAACGAAATTGCTCAATCCGGATCG
TTCATTACCAAGAACGGTGACTCTGTGTCTGCGTCGTGGGGAGGTTTCCACGCAGCTGCT
TCTCTGGCTGATGATGGTAGTGCTATGGCTTCCGCCGGCGGCAACGGCCTCGGTGCCAGT
ACTGGATACGGCCCAGGAGGCGCCGGAGCCGGTGCTGGAGTTGGATTCATTGGTGGTAGC
GAATTCGCATCGACCGGAATTCCAATGAAACCAGCTAATGGAGGATACGGTAACGGTGGA
AAACCCGAAGGTCCACACTATCCAGGAGGAGTTGGAGCT------------GCAATCGGC
GGCAACGGTAGCGGTGGTTTATTCGACAGGATTTTCGCCATTCCCATCAATGTTTTACAG
TCTGTCAATACGTACTTAAACCAGAAGCAAATGCATCAAGGACAACCAGGAGTCGCGGTT
CATGGTCAGCACCAGAACAACGGTGTTGCC---TCCGCCTCCGCATCAGCTGTATCTGGT
AGTGCCACGTACGGC---AACTCTGAGAAAGTTCCATCAGCGGCT---GTCGGTTCCGAC
TACGGACACGAGTCTGCTGGAGCCTCCGGAAACGGAAAA---GGAGCTTCAATGATGGTA
CAGACAAAAACAAATTACGATGACATATTCAACATC
>cds.Rpadi_12188_c1_seq1|m.20340/1-741
ATGTCTCATATCAATAATTTCAAGACAATGTTGACCATTGCCATGGTTGTGGGTGTAGCG
CTTGCTGCTCCCAGTGCAGACAAATCTGATCAGAGTAACGAAATCATTCAATCCGGATCG
TTCATCAGCAAGAACGGTGACTCCGTGTCCGCATCTTGGGGAGGTTTCCACGCGGCTGCT
TCCCTGGCTGACGACGGTAGTGCTGTTGCTTCCGCCGGCGGAAACGGTCTTGGTGCCGGT
GCTGGATACGGTACAGGAGGTGCTGGAGCCGGAGCCGGTGTCGGATTCGTCGGTGCTAGC
GACTTTGCGTCGACCGGAGGGCCAATGAAGCCGGCTGTCGGAGGATACGGTAACAGCGGA
AAACCCGAT---TCGCATTACTCG---GGAGTTGGAGCTGTAGCCGGACCCGGAGTCGGC
GGCAACGCC---GGCGGTTTATTCGACAGAATTTTCGCCATTCCCATCAATGTATTACAG
TCTGTCAATACGTACTTAAACCAGAAACAAATGCATCAAGGACAAACAGGA---GCCGTT
CACGGTCACCACCAGAGCAGCGGTGTCGCCTCCTCCGCTTCCGCATCCGCCGTGTCTGGC
AGTGCCACGTACGGC---AGCGATGACAAAGTTCCGGTAGCGACTTTCGTCGGTGCCGAT
TACGGACACGAGTCTGCTGGAGCCTCCGTACACGGAAAAGCCGGAGCTCCCATGATGGTA
CACACAAAAACAAATTACAATGAAATATTCAACATC
