# Supplementary material for: Comparative transcriptomics and proteomics of three different aphid species identifies core and diverse effector sets
Source: BMC Genomics. 2016 Mar 2;17:172. doi: 10.1186/s12864-016-2496-6 (PMC4776380; doi:10.1186/s12864-016-2496-6)
Supplement: Additional file 12: — Nucleotide alignments. Clusters of interest identified from the 1:1 orthologues clustering method predicted to be under selection pressure based on DN/DS analysis. (ZIP 50 kb) [file 12864_2016_2496_MOESM12_ESM.zip › Alignmnets/cluster_3497_len_5alignedDNA_backtranslated.fasta]

>ACYPI007558-PA
ATGACTGCTAATATTTTAAACATTGTTTGCGGTCTTGTGTACGTTGTCATCGTGTGTGTA
AATGCAGCTCCTTCATCGAAATTACCTAAAGGATTTATACAATGCAAAAAAAGTGATCCT
AAGTTTGATGAATGTGTAAAGATGGGACTTCAAAGTGCTTTGCCTCACTTAGCAAAAGGC
GTTCCAAGTATGGGAATCAACAAAATGGATCCGCTGCGAATCTCTAAATTGTTAATCGAC
CAAGGCAAGGGACCAGTTAGTATTAAACTGGATTTTAAAGATTTGGATATCAGTAACCTT
AAATCCATCATTTTTGACAAAGTTCATTATAATGCAGAAACTTATAGTTTGGATGCTGAG
TTACATCCCGAAAAATCTATTATTTTGGATGGAGATTATGAAATAACTGGAAAAGTATTA
ATTCTTCCAATTGTAGGAAAGGGAAAATGTAAAATTCTCATAGATGTCTCAAAACTTGTT
GGCACTGTTCAAATGAAACCAGTCTTAAAGAACGGAAACAAATATTTAGAAATTGTAAAC
ATAACATGGAAATTCACACCTACGAATATGAAAATTAAATTGGAAAATTTGTTTAATGGA
GATAAAGCATTAGGAGATAACATGAACGTATTCCTAAATGAGAATTGGCGTGAAGTTTTA
AAGGAACTGCAACCGGCCATCGAAGAGGTTTTTGGCGAGGCCTTCGGACAAATTGGTCAA
AGCTTTTTATCCCGTGTTACGGAAAATCAAATAATCCTAGAT
>cds.Mp_O_18530_c0_seq2|m.18747
ATGACTGCTAATATTTTAAACATTGTTTGCGGTCTTGTGTGCGTTGTCATCGTGTGTGTA
AATGCCGCTCCTTCATCGAAATTACCTAAAGGTTTTATACAATGCAAAAAAAGTGATCCT
AATTTTGATGGATGTTTAAAGATGGGACTTCAAAGTGCTGTGCCACATTTAGCAAAAGGT
GTTCCAAACTTGGGAATACTCAAAATGGATCCGCTGCGAATCTCTTCACTGCTGATAGAC
CAAGGCAAGGGGCCAGTTAGCATTAAACTGGACTTTAAAAATTTGGATATCATTAACTTG
AAATCCATTATCATTGATAAAATGCATTATAGTCCAGAATCGTATAGTTTGAGTGCTGAG
TTACATCCCGAAAAATCTATAATTTTGGACGGCGATTATGAAATATCTGGAAAAGTATTA
ATTCTTCCAATTGTTGGAAAGGGAAGATGTAAAATTGTCTTAGATGTTTCGAAACTTGTT
GGCACTGTTCAAATGAAACCAGTGATGAAGAACGGAAACAAACATTTAGAAATTGTAAAC
ATAGCATGGAAATTCACACCTACAAAATTGAACCTCAAATTTGAAAATTTGTTCAACGGA
GATAAAGCCTTAGGAGATAACATGAACGTATTCCTTAACGAGAATTGGCGTGAACTTATA
ATTGAACTGCAACCGGCTATTGAAGATGTTTTTGGCACTGCCTTCAAAGAAATTGGTCAA
AACTTCTTAAACCGTGTTCCCGAAAATCAAGTACTCCTAGAT
>cds.Mp_J_19417_c0_seq3|m.19074
ATGACTGCTAATATTTTAAACATTGTTTGCGGTCTTGTGTGCGTTGTCATCGTGTGTGTA
AATGCCGCTCCTTCATCGAAATTACCTAAAGGTTTTATACAATGCAAAAAAAGTGATCCT
AATTTTGATGGATGTTTAAAGATGGGACTTCAAAGTGCTGTGCCACATTTAGCAAAAGGT
GTTCCAAACTTGGGAATACTCAAAATGGATCCGCTGCGAATCTCTTCACTGCTGATAGAC
CAAGGCAAGGGGCCAGTTAGCATTAAACTGGACTTTAAAAATTTGGATATCATTAACTTG
AAATCCATTATCATTGATAAAATGCATTATAGTCCAGAATCGTATAGTTTGAGTGCTGAG
TTACATCCCGAAAAATCTATAATTTTGGACGGCGATTATGAAATATCTGGAAAAGTATTA
ATTCTTCCAATTGTTGGAAAGGGAAGATGTAAAATTGTCTTAGATGTTTCGAAACTTGTT
GGCACTGTTCAAATGAAACCAGTGATGAAGAACGGAAACAAACATTTAGAAATTGTAAAC
ATAGCATGGAAATTCACACCTACAAAATTGAACCTCAAATTTGAAAATTTGTTCAACGGA
GATAAAGCCTTAGGAGATAACATGAACGTATTCCTTAACGAGAATTGGCGTGAACTTATA
ATTGAACTGCAACCGGCTATTGAAGATGTTTTTGGCACTGCCTTCAAAGAAATTGGTCAA
AACTTCTTAAACCGTGTTCCCGAAAATCAAGTACTCCTAGAT
>cds.Mp_F_31208_c0_seq4|m.60822
ATGACTGCTAATATTTTAAACATTGTTTGCGGTCTTGTGTGCGTTGTCATCGTGTGTGTA
AATGCCGCTCCTTCATCGAAATTACCTAAAGGTTTTATACAATGCAAAAAAAGTGATCCT
AATTTTGATGGATGTTTAAAGATGGGACTTCAAAGTGCTGTGCCACATTTAGCAAAAGGT
GTTCCAAACTTGGGAATACTCAAAATGGATCCGCTGCGAATCTCTTCACTGCTGATAGAC
CAAGGCAAGGGGCCAGTTAGCATTAAACTGGACTTTAAAAATTTGGATATCATTAACTTG
AAATCCATTATCATTGATAAAATGCATTATAGTCCAGAATCGTATAGTTTGAGTGCTGAG
TTACATCCCGAAAAATCTATAATTTTGGACGGCGATTATGAAATATCTGGAAAAGTATTA
ATTCTTCCAATTGTTGGAAAGGGAAGATGTAAAATTGTCTTAGATGTTTCGAAACTTGTT
GGCACTGTTCAAATGAAACCAGTGATGAAGAACGGAAACAAACATTTAGAAATTGTAAAC
ATAGCATGGAAATTCACACCTACAAAATTGAACCTCAAATTTGAAAATTTGTTCAACGGA
GATAAAGCCTTAGGAGATAACATGAACGTATTCCTTAACGAGAATTGGCGTGAACTTATA
ATTGAACTGCAACCGGCTATTGAAGATGTTTTTGGCACTGCCTTCAAAGAAATTGGTCAA
AACTTCTTAAACCGTGTTCCCGAAAATCAAGTACTCCTAGAT
>Mp12
ATGACTGCTAATATTTTAAACATTGTTTGCGGTCTTGTGTGCGTTGTCATCGTGTGTGTA
AATGCCGCTCCTTCATCGAAATTACCTAAAGGTTTTATACAATGCAAAAAAAGTGATCCT
AATTTTGATGGATGTTTAAAGATGGGACTTCAAAGTGCTGTGCCACATTTAGCAAAAGGT
GTTCCAAACTTGGGAATACTCAAAATGGATCCGCTGCGAATCTCTTCACTGCTGATAGAC
CAAGGCAAGGGGCCAGTTAGCATTAAACTGGACTTTAAAAATTTGGATATCATTAACTTG
AAATCCATTATCATTGATAAAATGCATTATAGTCCAGAATCGTATAGTTTGAGTGCTGAG
TTACATCCCGAAAAATCTATAATTTTGGACGGCGATTATGAAATATCTGGAAAAGTACTA
ATTCTTCCAATTGTTGGAAAGGGAAGATGTAAAATTGTCTTAGATGTTTCGAAACTTGTT
GGCACTGTTCAAATGGAACCAGTGATGAAGAACGGAAACAAACATTTAGAAATTGTAAAC
ATAGCATGGAAATTCACACCTACAAAATTGAACCTCAAATTTGAAAATTTGTTCAACGGA
GATAAAGCCTTAGGAGATAACATGAACGTATTCCTTAACGAGAATTGGCGTGAACTTATA
ATTGAACTGCAACCGGCTATTGAAGATGTTTTTGGCACTGCCTTCAAAGAAATTGGTCAA
AACTTCTTAAACCGTGTTCCCGAAAATCAAGTACTCCTAGAT
