# Supplementary material for: Comparative transcriptomics and proteomics of three different aphid species identifies core and diverse effector sets
Source: BMC Genomics. 2016 Mar 2;17:172. doi: 10.1186/s12864-016-2496-6 (PMC4776380; doi:10.1186/s12864-016-2496-6)
Supplement: Additional file 12: — Nucleotide alignments. Clusters of interest identified from the 1:1 orthologues clustering method predicted to be under selection pressure based on DN/DS analysis. (ZIP 50 kb) [file 12864_2016_2496_MOESM12_ESM.zip › Alignmnets/cluster_3530_len_5alignedDNA_backtranslated.fasta]

>cds.Rpadi_9314_c0_seq1|m.12970/1-387
ATGGAACATTTACGTAGCACAAACGTTGTGTTTGCAATTGTAATGGCATTGTTGGTAGTA
CAGTCATCTACACGACCACAATCAGACGAAATGGAAGAAATTAAAAAGACACTGTATAAT
GCATGTTCTGCAAAGTTTCCACTCACGGATGAAATCAGGAATAACGCTAAAAATTCAATA
GTTGCTGATGACCAAAATTTGAAATGCTTTTTAAGGTGCTGCTTTGATGAGATGTCAATG
ATCGATGAGGACGGTATTATCGACGGAGAGTCATTGGTTTCAATGACATCAGACAAATTA
AAGATAGTCGCAAAAAAAGCAGTCGATAGTTGTTTAACAGCTGATAAACAAGATGGTTGT
GAAGCTGCATTCAAATTTATTAGCTGT
>cds.Mp_F_24410_c0_seq1|m.25341/1-387
ATGGAACATTTACGTAGCACAAACGTTGTGTTTGCTATTGTAATGGCATTGTTGGTAGTA
CAGTCATCTACACGACCACAACCAGATGAATTGGAGGAAATAAAAAAGACACTGTACAAT
GCATGTGCTGGAAAGTTTCCAATTACGGAAGAAATGAAGAAAGATATTCTAAATTCAAAT
ATGGTAGATGATCAAAATTTTAAATGTTTTTTAAGGTGTTGCTTTGACGAGATGTCAATG
ATTGATGAAGATGGTATTATCGACGGGGAATCATTGATATCAATGGCTACAGACAATCTT
AAGCCAGTCATTCAGCAAGTCGTTCAGAGTTGTGTAAAAGATATTAAGCAAGATGGTTGT
GAAGCTGCATTCAACTTTATTAGCTGT
>cds.Mp_O_37084_c0_seq1|m.338246/1-387
ATGGAACATTTACGTAGCACAAACGTTGTGTTTGCAATTGTAATGGCATTGTTGGTAGTA
CAGTCATCTACACGACCACAACCAGATGAATTGGAGGAAATAAAAAAGACACTGTACAAT
GCATGTGCTGGAAAGTTTCCAATTACGGAAGAAATGAAGAAAGATATTCTAAATTCAAAT
ATGGTAGATGATCAAAATTTTAAATGTTTTTTAAGGTGTTGCTTTGACGAGATGTCAATG
ATTGATGAAGATGGTATTATCGACGGGGAATCATTGATATCAATGGCTACAGACAATCTT
AAGCCAGTCATTCAGCAAGTCGTTCAGAGTTGTGTAAAAGATATTAAGCAAGATGGTTGT
GAAGCTGCATTCAACTTTATTAGCTGT
>cds.Mp_J_10792_c0_seq1|m.8297/1-387
ATGGAACATTTACGTAGCACAAACGTTGTGTTTGCAATTGTAATGGCATTGTTGGTAGTA
CAGTCATCTACACGACCACAACCAGATGAATTGGAGGAAATAAAAAAGACACTGTACAAT
GCATGTGCTGGAAAGTTTCCAATTACGGAAGAAATGAAGAAAGATATTCTAAATTCAAAT
ATGGTAGATGATCAAAATTTTAAATGTTTTTTAAGGTGTTGCTTTGACGAGATGTCAATG
ATTGATGAAGATGGTATTATCGACGGGGAATCATTGATATCAATGGCTACAGACAATCTT
AAGCCAGTCATTCAGCAAGTCGTTCAGAGTTGTGTAAAAGATATTAAGCAAGATGGTTGT
GAAGCTGCATTCAACTTTATTAGCTGT
>ACYPI31683-PA/1-387
ATGGAACATTTACGTAGCACAAACGTTGTGTTTGCAATTGTAATGGCATTGTTGGTAGTA
CAGTCATCTACACGACCACAACCAGATGAAATGGAGGAAATAAAAAGAACACTGTACAAT
GCATGTGCTGGAAAGTTTCCAATTACGGAAGAAATCAAGAATAACGCGAAAAATTCAATA
ATTTCAGATGACCCAACTTTTAAATGCTTTTTAAAGTGTTGCTTCGACGAGATGTCAATG
ATTGATGAAGACGGTATTATCGATGGGGATTCATTGAAAGCAATGGCTCCGGACCATATT
AAGCCGATCTTGGAGCAAGTCATCCCGAGTTGTACAAAAAATGTTAAGCAAGATGGTTGT
GAAGCTTCTTTCGAATTTATAAGCTGT
