# Supplementary material for: Comparative transcriptomics and proteomics of three different aphid species identifies core and diverse effector sets
Source: BMC Genomics. 2016 Mar 2;17:172. doi: 10.1186/s12864-016-2496-6 (PMC4776380; doi:10.1186/s12864-016-2496-6)
Supplement: Additional file 12: — Nucleotide alignments. Clusters of interest identified from the 1:1 orthologues clustering method predicted to be under selection pressure based on DN/DS analysis. (ZIP 50 kb) [file 12864_2016_2496_MOESM12_ESM.zip › Alignmnets/cluster_3800_len_4alignedDNA_backtranslated.fasta]

>cds.Rpadi_7122_c0_seq1|m.8736/1-456
ATGGCTTTCAAGAAAATTTCAATGTTCGCCAGTTTAGTGGTGTTGACCATCATAAGCTAC
AATGTACAAAACATTAATGCACAAACAATGGAACCATTAATAGACCAAGATTTTAGTCAA
GTCAAAGCCGCTTTGTTTGAAATGCAAGAGGCTGAATATAATTTGATGAACGATTCACAG
AAATTAAACGACATGCAAAAAGAATATTTCGCAGGAAAAGTTGACTATTCTGCTGTAGAG
CGGGCAAGAAATGAACTAATCAAGTCTAAAAGCAAATGGCTCGTAAAAGTATTACGATAT
CTACATGCAACAAATGAATTTGAGCCTACAGTCAATTATCAAAACTCATATCCTCAAAAT
ATTTACCGTACCATGGATGACTTAGATAATTATAAAAAT---TATAATGAAATGCCAGTC
AATCTCGGCAACGCTCCTCAACCA------------CCAGCAATATTAGTA
>ACYPI008224-PA/1-462
ATGGCTTTCAAGGAAATTGCAATGTTTTCCAGTTTGGTGGTGGTCACCATTATAAGTTAC
AATGTACTAGAAGGCAATGCACAATCAATAAAACCATTAATAGACCAAGATTACTGTAAA
GTAAAAGCCTCATTGTATGATTTGGGAGAAATTGGGATGAACTTGATGGACGATTCGCAG
ACATTGAACGACATGCAAAGGGAATATTTCGCTGGAAAAGTCGATTATTCTGCCGTGGAA
AGAGCAAGAAATGAACTTAACCAGACCAAAAATAAGCTGTTCCTAAAACTTATAAAATAT
ATTTGGGCAACAAATGAATTTGAGCCTACAGTCAATTATCAAACCGCAGATCCCCAAAAG
CTTTACAAAGCCATGGACGACTTGGAAAATTACAAA---------GATGAGATGCATGCC
GATCTTCTTAACTCAATGTCCCCTACTCTTCAACCAACAGTCGTTGGAGCA
>cds.Mcerasi_35331_c0_seq1|m.49583/34-501
ATGGCTTTCAAGGAAATTACAATGTTTTCCAGTTTAGTGGTGGTC---ATCATAAGCTAC
AATATACTAGAAAGCAATGCACACACAATGCAACCATTAATAGACCAAGATTTCGCTAAT
GTAAAAGCTAGTTTATTCGAATTGGGAGAGGCTGAGATGAACTTGATGGACGATTCGCAG
AGATTAAACGACATGCAAAGAGAATATTTTGCTGGAAAAGTTGACTATTCTGCTGTGGAA
AGAGCAAGGAATGAACTTATCAGGTCCAAAAACAAGTGGTTCAGAAAAGTTATACAATAC
CTCCTGGCAACAAGTGAATTTGAGCCCACAGTCAGCTATCAAACCTCAAATCCAAAACGA
CTTTACAAAAAAATGAACGATTTGGAAAATTATAAAGATGCTCTAGATGATATGCATGCA
AATATCCTTAAATCAATGGCCCCTACCGTACCCCAACCTGTTGTTGTAGCA
>MpSec5/1-465
ATGGCTTTCAAGGAAATCGCAATGTTTTCCAGTTTAGTGGTGGTC---ATCATAAGCTAC
AATGTACTAGAAAGCAATGCATTAATGATGCAACCATTAATAGACCAAGATTTCTGTGCA
GTAAAAGCTAGTTTGTACGAATTGGGAGAGGCTGAGATGAACTTGATGGACGATTCGCAG
ACATTAAACGACATGCAAAGAGAATATTTTGCTGGAAAAGTTGACTATTCTGCTGTGGAA
AGAGCAAGGAATGAACTTAATAAGTCCAAAAACAAGTGGTTCCAAAAAGTTATACAATAT
CTCAAGGCAACAAATGAATTTGAGCCCACAATCAACTATCAAACCTCAGATCCACAAAAA
GTTTACCATCAAATGGATGACTTGGACAATTATAAAGATGCTCTAGATGATATGCATGAA
AATATCCTTAAATCAATGTCCCCTACCGTAGCCCAACCTGTTGTAGCA---
