# Supplementary material for: Comparative transcriptomics and proteomics of three different aphid species identifies core and diverse effector sets
Source: BMC Genomics. 2016 Mar 2;17:172. doi: 10.1186/s12864-016-2496-6 (PMC4776380; doi:10.1186/s12864-016-2496-6)
Supplement: Additional file 12: — Nucleotide alignments. Clusters of interest identified from the 1:1 orthologues clustering method predicted to be under selection pressure based on DN/DS analysis. (ZIP 50 kb) [file 12864_2016_2496_MOESM12_ESM.zip › Alignmnets/cluster_3804_len_4alignedDNA_backtranslated.fasta]

>cds.Mp_F_38678_c0_seq4|m.289516/193-657
ATGAAATTATCATTTTTGCTATTGTTGCTGACCTTTGTAGCTAATTCATTGTACGCGAGA
AACGTGCATCAAACGACGACTAATAAAAGTCCCAATTACAAACACCAAAATCGGATCAAC
GGTACCACAAAGATCAACATTACCACGTCGGTCATTCCCGTAGGACGAAATTTCAAACAG
TTTCCTGCGTGTGATACAACGAAAAAGTGTAGAAGATCAAATAGTACTACCACAAACGCC
AACAAGCATCGTACGAGTAATACAACACAGAAGTATACGAAGTTAAACGGTACTGATACT
GTAACCAAGAAAGTTGTGATCGCGGATCACCAGACAACAACTGAATCAGATCTGTTACAT
ACAAGATTTTTTATAAATCCTCCAGAAAAGAAGAAGGAATCAGCTTGTATGGAAGGACTA
GCCTTAGCCGCTAACGGAGAATGCGTTCTTAAGTTTCCAGATGAT
>cds.Mp_J_45801_c0_seq1|m.292569/103-567
ATGAAATTATCATTTTTGCTATTGTTGCTGACCTTTGTAGCTAATTCATTGTACGCGAGA
AACGTGCATCAAACGACGACTAATAAAAGTCCCAATTACAAACACCAAAATCGGATCAAC
GGTACCACAAAGATCAACATTACCACGTCGGTCATTCCCGTAGGACGAAATTTCAAACAG
TTTCCTGCGTGTGATACAACGAAAAAGTGTAGAAGATCAAATAGTACTACCACAAACGCC
AACAAGCATCGTACGAGTAATACAACACAGAAGTATACGAAGTTAAACGGTACTGATACT
GTAACCAAGAAAGTTGTGATCGCGGATCACCAGACAACAACTGAATCAGATCTGTTACAT
ACAAGATTTTTTATAAATCCTCCAGAAAAGAAGAAGGAATCAGCTTGTATGGAAGGACTA
GCCTTAGCCGCTAACGGAGAATGCGTTCTTAAGTTTCCAGATGAT
>Mp35/1-465
ATGAAATTATCATTTTTGCTATTGTTGCTGACCTTTGTAGCTAATTCATTGTACGCGAGA
AACGTGCATCAAACGACGACTAATAAAAGTCCCAATTACAAACACCAAAATCGGATCAAC
GGTACCACAAAGATCAACATTACCACGTCGGTCATTCCCGTAGGACGAAATTTCAAACAG
TTTCCTGCGTGTGATACAACGAAAAAGTGTAGAAGATCAAATAGTACTACCACAAACGCC
AACAAGCATCGTACGAGTAATACAACACAGAAGTATACGAAGTTAAACGGTACTGATACT
GTAACCAAGAAAGTTGTGATCGCGGATCACCAGACAACAACTGAATCAGATCTGTTACAT
ACAAGATTTTTTATAAATCCTCCAGAAAAGAAGAAGGAATCAGCTTGTATGGAAGGACTA
GCCTTAGCCGCTAACGGAGAATGCGTTCTTAAGTTTCCAGATGAT
>cds.Mcerasi_19114_c0_seq1|m.14715/1-465
ATGAAATTATTAATTTTGCTATTGTTGCTGGCCTTTGTAGCTAATTCACTACACGCAAGA
AACGTGCATCAAACGACGACTAATAAAAGTCCCAATTACAAACACCAAAATCGGATCAGC
GGTACCACAAAAATCAACATTACTACGTCGGTCACTCCCGTAGGACGAAATTCCAAACAG
TTTCTTGCGTGTGATACAACGAAAAAGTGCAGAAGATCAAATAGTACTACCACAAACGCC
AACAAGCTTCGTACGAGTAATACAACACAGAAGTATACTAAGTTAAACGATACTGATACT
GTAACCAAGAAAGTTGTGATCCTGGATCACCAAACAACAACTGAATCAGAGCTGTTAAAG
ACAAGATTTTTCATAAGTCCTCCAGTGAAGAAGAAGGAATCTGCTTGTATGGAAGGACTA
GCTCTAGCCGCTAACGGAGACTGCGTTCTTAAGTTTCCAGATGAT
