# Supplementary material for: Comparative transcriptomics and proteomics of three different aphid species identifies core and diverse effector sets
Source: BMC Genomics. 2016 Mar 2;17:172. doi: 10.1186/s12864-016-2496-6 (PMC4776380; doi:10.1186/s12864-016-2496-6)
Supplement: Additional file 12: — Nucleotide alignments. Clusters of interest identified from the 1:1 orthologues clustering method predicted to be under selection pressure based on DN/DS analysis. (ZIP 50 kb) [file 12864_2016_2496_MOESM12_ESM.zip › Alignmnets/cluster_3806_len_4alignedDNA_backtranslated.fasta]

>ACYPI001774-PA/1-408
ATGGCAGTCAATTTGTTCCATTCTTTAGTTGATATTTTGGAAATACCATATAGGAAAATT
GAAAACATTGTAAATCCAACAGAAGCGGGTTTAAAAAAAGAACCATTTTTAGAAGATCTT
ACAATCAAACTTAAACGGAAGAAGGAAGAAATTGAAAAGACTTACATGGAATCGCTGTCA
CCGGAAATTAGAGAATTGGAAAAGAAGAGATTAAGCGAATATGTCAATACGTCGCAAAAA
ATAGTTAAATCAATTCAAGATTCTAATAAAATGGCCAGAAGTATGATAAATGCATATTTC
ACCAACCTACCAAAAAATGTCCAGAGCAAATTAATTGGGTTGGGGCAAGACCTAAATAAT
ATTTTACACAAATTAAAGGAATTGTCCAAAAATGGTTCTTCAGAGGCT
>cds.Mp_F_33914_c1_seq5|m.97394/85-492
ATGGCAGTCACTTTGTTCCATTCTCTAGTTGATATTTTTGAAATACCGTATAGGAAAATT
GAAAACATTGTAAATCCAACAGAAGCTGGTTTAAAAAAGGAACCATTTTTAGAGGATCTT
ACAATGAAACTTAAACGGAAGAAGGAAGAAATTGAAAAGACTTACATGGAATCGCTAACA
CCGGAAATTAGAGAATTGGAAAAGAAGAGATTAAGCGATTATGTCAATACTTCGCAAAAA
ATAGTTAAATCGCTTCAAGATTCTAATAAAATGGCCAGGAGTATGATTAATGCATATTTC
ACCAACCTACCAAAAAATGTCCAGAGCAAATTAATTGGGTTGGGGCAAGATCTAAATAAT
ATTTTACACAAATTAAAGGAATTGTCCAAAAATGGTTCTTCAGAAGCA
>Mp2/82-489
ATGGCACTCAATTTGTTCCATTCTTTGGTTGATATTGTTGAAATACCGTATAGAAAAATT
GAAAATATTGTAAATCCATCTGAAGCTGGTGTAAAAAAAGAACCATTTTTATATGATCTA
GGAATCAAACTTAAACGGAAGAAGGAAGAAATTGAAAGGAAATACGTAGAATCACTATCA
CCGGATACTAGAGAATTGCAAAAGCAGAGAATAAGAGAATATAACGATATTTTGGATAGA
ATGGTTTATTCAATTGAAGGTTCTAGCAAAAAGGCCAGGAGTATGGTGAATGAATTTTTC
AACAACCTACCAAAAAATGTTCAAAGCAAATTAATTGGATTGGGAGGAGACCTAAATAAT
ATTTTACATAAAATAAAGGAAATGTCCAAAAATGATTCTCCAGCTGCA
>cds.Mcerasi_34685_c0_seq2|m.47541/94-501
ATGGCACTCAATTTGTTCCAATCTTTGGTTGATATTGTTGAAATACCATTTAGAAAAATT
GAAAATATTGTAAATCCATCTGAAGCTGGTTTAGAAAAAGAACCATTTTTAAATGATCTA
ACAATTAAACTTAAACGGAAGAAGGAAGAAATTGAAAGGAAATACATGGAATCACTATCA
CCGGATACTAGAGAATTGCAAAAGAAGAGAATAAGCGAATATTCAAATATTTTACATAGA
ATACTTAATTCAATTCAAGATTCTAGTAACATGGCCAGGAGTATGGTGAATGCATATTTC
AACAGCCTACCAAAAAATGTTCAAAGCAAATTAATTGGGTTGGGACGAGACCTAAATAAT
ATTTTACATAAATTAAAGGAAATGTCCAAAAATAATTCTCCAGCTGCA
