# Supplementary material for: Comparative transcriptomics and proteomics of three different aphid species identifies core and diverse effector sets
Source: BMC Genomics. 2016 Mar 2;17:172. doi: 10.1186/s12864-016-2496-6 (PMC4776380; doi:10.1186/s12864-016-2496-6)
Supplement: Additional file 12: — Nucleotide alignments. Clusters of interest identified from the 1:1 orthologues clustering method predicted to be under selection pressure based on DN/DS analysis. (ZIP 50 kb) [file 12864_2016_2496_MOESM12_ESM.zip › Alignmnets/cluster_3810_len_4alignedDNA_backtranslated.fasta]

>cds.Mp_O_36364_c0_seq1|m.337456/241-816
AACGATAATCAGGGAGAAGAGAAGGAAGAAGTTTCCGAACCAGAGATGGAGCACCATCAG
TGCGAAGAATACAAATCGAAGATCTGGAACGATGCATTTAGCAACCCGAAGGCTATGAAC
CTGATGAAACTGACGTTTAATACAGCTAAGGAATTGGGCTCCAACGAAGTGTGCTCGGAC
ACGACCCGGGCCTTATTTAACTTCGTCGATGTGATGGCCACCAGCCCGTACGCCCACTTC
TCGCTAGGTATGTTTAACAAGATGGTGGCGTTTATTTTGAGGGAGGTGGACACGACATCG
GACAAATTTAAAGAGACGAAGCAGGTGGTCGACCGTATCTCGAAAACTCCAGAGATCCGT
GACTATATCAGGAACTCGGCCGCCAAGACCGTCGACTTGCTCAAGGAACCCAAGATTAGA
GCACGACTGTTCAGAGTGATGAAAGCCTTCGAGAGTCTGATAAAACCAAACGAAAACGAA
GCATTAATCAAACAGAAGATTAAGGGGTTAACCAATGCTCCCGTCAAGTTAGCCAAGGGT
GCCATGAAAACGGTTGGACGTTTCTTTAGACATTTT
>cds.Mp_F_36813_c0_seq64|m.175222/235-810
AACGATAATCAGGGAGAAGAGAAGGAAGAAGTTTCCGAACCAGAGATGGAGCACCATCAG
TGCGAAGAATACAAATCGAAGATCTGGAACGATGCATTTAGCAACCCGAAGGCTATGAAC
CTGATGAAACTGACGTTTAATACAGCTAAGGAATTGGGCTCCAACGAAGTGTGCTCGGAC
ACGACCCGGGCCTTATTTAACTTCGTCGATGTGATGGCCACCAGCCCGTACGCCCACTTC
TCGCTAGGTATGTTTAACAAGATGGTGGCGTTTATTTTGAGGGAGGTGGACACGACATCG
GACAAATTTAAAGAGACGAAGCAGGTGGTCGACCGTATCTCGAAAACTCCAGAGATCCGT
GACTATATCAGGAACTCGGCCGCCAAGACCGTCGACTTGCTCAAGGAACCCAAGATTAGA
GCACGACTGTTCAGAGTGATGAAAGCCTTCGAGAGTCTGATAAAACCAAACGAAAACGAA
GCATTAATCAAACAGAAGATTAAGGGGTTAACCAATGCTCCCGTCAAGTTAGCCAAGGGT
GCCATGAAAACGGTTGGACGTTTCTTTAGACATTTT
>cds.Mcerasi_42420_c0_seq2|m.132784/1-576
AACGATAATCAGGGAGAAGAGAAGGAAGAAGTTTCCGAACCAGAGATGGAGCACCATCAG
TGCGAAGAATACAAATCGAAGATCTGGAACGATGCATTGAACAACCCAAAGGCTATGGAT
CTGATGGAACTGACGTTTAATACAGCTAAGGAATTGGCGTCCGACAAAGTGTGCTCGGAC
ACGTACCGGGCCTTATTTAACTTCGTCGATGTGATGTCCACCAGCCCGTACGCCCACTAC
TCGCTGGGTATGTTTAACAAAATGATGTCGTTTATTTGGAGAGAGGTGGATACGACGTCG
GACAAATTTAGAGAGACTAGGCAGGTGTTCGAACGTATCTCTAAAACTCCAGAGATCCGT
GACTATTTCAGGCACACGGCCGCCCAGATCGTCGAATTGCTAAGGGTACCCGTGAATAGA
AGTCGACTGTCCAAAATTATAAAAGCCGTCTATGGTATGATAAAACCATCCCAAAACGAA
GAATTAATCAAACAGAAGATTAAGGGGTTAACCAATGCTCCCGCCAAGATGGCAATGGGT
GCCATACAAAATGTTGGGCGTCTGTTTCGAAATTTT
