# Supplementary material for: Comparative transcriptomics and proteomics of three different aphid species identifies core and diverse effector sets
Source: BMC Genomics. 2016 Mar 2;17:172. doi: 10.1186/s12864-016-2496-6 (PMC4776380; doi:10.1186/s12864-016-2496-6)
Supplement: Additional file 12: — Nucleotide alignments. Clusters of interest identified from the 1:1 orthologues clustering method predicted to be under selection pressure based on DN/DS analysis. (ZIP 50 kb) [file 12864_2016_2496_MOESM12_ESM.zip › Alignmnets/cluster_4096_len_4alignedDNA_backtranslated.fasta]

>cds.Mp_O_19512_c0_seq2|m.21278
ATGTTTAAAGTATTCTTATTCTTATTTGTATCAACTTTAATTTATATTGATAACTCTTAT
GGATCAAGTAGTGAAGCATCTGGCGACGGACCTAAAAAATGGCCGTATATCAATCAAACA
TTTGTAGATGGTACAGTGCAATCACCAGTTAACATATTATCGCTTGATTCTTATACAGCC
AGTTTACCAAGTTTGCTGTACTTTCGATATTGGCGAGAAGAAAGCGTTAAAATTAAAATA
AAAAACAGCGGACACTCACTACATGTTCGTAGTTTA---ACGACGGATGAAGATGTAAAT
CAAACTAGTGCACACATTACTGGTGGACCATTATTCGAAAAAAAATATACATTTTCTCAC
GTTCATATATATTGGGGAAACGAAGGTGAAGAAGGAAGTGAACACCAAATCAATTCCCAG
GGCTATCCAATAGAAGTTCAAATGATACATTATAAAAATGAATATGAACATTACGGAAAT
GCTATTAACTATCCTGATGGTATTTGCATTATTTCATATTTTGGAAAATTATCAGATCAA
GATAATCCAAAATTGAATGCGCTTATCACAGCTGTGGAAGCCGTTCAATATCCTAAATTA
TACACT---TTTTATTCAACATTTGATGTTCACTTTCATTGGTTGATGGAAGTAGCTAAA
GATTATTGTTACTATGCATATCCGGGATCGATAACTGTACATCCATTTTATCAGTGTGTC
ACGTGGATTATATATGAAAATACTTTCAATATTAGTCCAGGACAATTGGCAGTTTTTCGT
TCTTTAAAAGGAACCGATGGTAATTATTTAACAAGTATAAGGCGAAGAGCATTACATCCA
TTCAATAATCGGCCACTTTGTTATGTC
>cds.Mp_J_18423_c0_seq1|m.16524
ATGTTTAAAGTATTCTTATTCTTATTTGTATCAACTTTAATTTATATTGATAACTCTTAT
GGATCAAGTAGTGAAGCATCTGGCGACGGACCTAAAAAATGGCCGTATATCAATCAAACA
TTTGTAGATGGTACAGTGCAATCACCAGTTAACATATTATCGCTTGATTCTTATACAGCC
AGTTTACCAAGTTTGCTGTACTTTCGATATTGGCGAGAAGAAAGCGTTAAAATTAAAATA
AAAAACAGCGGACACTCACTACATGTTCGTAGTTTA---ACGACGGATGAAGATGTAAAT
CAAACTAGTGCACACATTACTGGTGGACCATTATTCGAAAAAAAATATACATTTTCTCAC
GTTCATATATATTGGGGAAACGAAGGTGAAGAAGGAAGTGAACACCAAATCAATTCCCAG
GGCTATCCAATAGAAGTTCAAATGATACATTATAAAAATGAATATGAACATTACGGAAAT
GCTATTAACTATCCTGATGGTATTTGCATTATTTCATATTTTGGAAAATTATCAGATCAA
GATAATCCAAAATTGAATGCGCTTATCACAGCTGTGGAAGCCGTTCAATATCCTAAATTA
TACACT---TTTTATTCAACATTTGATGTTCACTTTCATTGGTTGATGGAAGTAGCTAAA
GATTATTGTTACTATGCATATCCGGGATCGATAACTGTACATCCATTTTATCAGTGTGTC
ACGTGGATTATATATGAAAATACTTTCAATATTAGTCCAGGACAATTGGCAGTTTTTCGT
TCTTTAAAAGGAACCGATGGTAATTATTTAACAAGTATAAGGCGAAGAGCATTACATCCA
TTCAATAATCGGCCACTTTGTTATGTC
>cds.Mp_F_29845_c0_seq1|m.49519
ATGTTTAAAGTATTCTTATTCTTATTTGTATCAACTTTAATTTATATTGATAACTCTTAT
GGATCAAGTAGTGAAGCATCTGGCGACGGACCTAAAAAATGGCCGTATATCAATCAAACA
TTTGTAGATGGTACAGTGCAATCACCAGTTAACATATTATCGCTTGATTCTTATACAGCC
AGTTTACCAAGTTTGCTGTACTTTCGATATTGGCGAGAAGAAAGCGTTAAAATTAAAATA
AAAAACAGCGGACACTCACTACATGTTCGTAGTTTA---ACGACGGATGAAGATGTAAAT
CAAACTAGTGCACACATTACTGGTGGACCATTATTCGAAAAAAAATATACATTTTCTCAC
GTTCATATATATTGGGGAAACGAAGGTGAAGAAGGAAGTGAACACCAAATCAATTCCCAG
GGCTATCCAATAGAAGTTCAAATGATACATTATAAAAATGAATATGAACATTACGGAAAT
GCTATTAACTATCCTGATGGTATTTGCATTATTTCATATTTTGGAAAATTATCAGATCAA
GATAATCCAAAATTGAATGCGCTTATCACAGCTGTGGAAGCCGTTCAATATCCTAAATTA
TACACT---TTTTATTCAACATTTGATGTTCACTTTCATTGGTTGATGGAAGTAGCTAAA
GATTATTGTTACTATGCATATCCGGGATCGATAACTGTACATCCATTTTATCAGTGTGTC
ACGTGGATTATATATGAAAATACTTTCAATATTAGTCCAGGACAATTGGCAGTTTTTCGT
TCTTTAAAAGGAACCGATGGTAATTATTTAACAAGTATAAGGCGAAGAGCATTACATCCA
TTCAATAATCGGCCACTTTGTTATGTC
>cds.Mcerasi_29098_c0_seq2|m.29636
ATGTTTAAAGTATTCTTTTTATTATTAGTATCAACTTTAATTCCTACTAATATTTCTGAT
GGATCAAGTAGTGAAGAATATGGTGATGAACCAAAATTATGGCCGTATATCAATCAAGAA
TTATTATCTGGTAAACTGCAATCACCAGTGAACATAGAACCATTTGATTCTTATAAAGTC
AGTTTACCAAGTTTGCTATACTTTCGATATTGGCGAAATGATAGCGTTAAAATTAGAATA
ACAAACAGTGGGCATGCGGTACATATTCATAGTTTAATAACGGCGGATGAAGATGTAAAT
AATACTAGTGCACACATTACTGGTGGACCATTATTCCAAAAAAAATATACATTTTCTCAC
ATTCATTTATATTGGGGAGCCGAAGGTGAAGAAGGAAGTGAACACCAAATAAATTCCAAG
GGTTACCCAATGGAAGTTCAAATGATACATTATAAAAATGAATATGGAAATTACGAAAAA
GCTATTAAATATACTGACGGTATTTGCATTATTTCATATTTTGGAAAATTCTCAGATCAA
GATAATCCAAAAATGGATGCGTTCATCACAGCTGTGGAAGCCGTTCAATATCCTAAATTA
CACACTTACTTTTTTTCAACATTTGATATTCACTTTCATTGGTTGATGGATGTAGCTAAA
GATTATTGTTACTATGCATATCCGGGATCGATAACTGTAGATCCATATCATGAGTGTGTC
ACGTGGATTATATATGAAAATACTTTCAATATTAGTTCAAGACAATTGGCAGTTTTTCGT
TCTTTAAAAGGAAAAAATGGTAATCTTTTAACAAGTATAAACCGAAGAACATTACAATCA
TTTAATAATCGGCCACTTTATTATGTC
