# Supplementary material for: Comparative transcriptomics and proteomics of three different aphid species identifies core and diverse effector sets
Source: BMC Genomics. 2016 Mar 2;17:172. doi: 10.1186/s12864-016-2496-6 (PMC4776380; doi:10.1186/s12864-016-2496-6)
Supplement: Additional file 12: — Nucleotide alignments. Clusters of interest identified from the 1:1 orthologues clustering method predicted to be under selection pressure based on DN/DS analysis. (ZIP 50 kb) [file 12864_2016_2496_MOESM12_ESM.zip › Alignmnets/cluster_4482_len_4alignedDNA_backtranslated.fasta]

>ACYPI006250-PA
ATGAGCCGATTTGTCGTATTTGTCTCGATGGCGTTGACGTCGGTGGCGTTGGCAGCCCCC
TCCCAGCAGAACGCCGCCATACTGACCGACGCCCGGTACCTGTCCAACAACGGTCAGTTC
GGTGCCGCTTACACGCAGGGTGACGGTGTGGAGTTCAAGGAAGAGTCGGACGCTGCGGGT
AACAGACGAGGCTCTTACAGTTACGTGGACCCCAACGGCCAGAGGCGCACAGTCAGCTAC
ACCGCCGGCAAGGACGGTTTCAAGGCCACCGGCGATCACTTGCCGGTAGCCCCGTCTCCA
GTCGCGGCACCCGCTGCA---------CCCGCACCGAAGTCGGGTTCATGGCAACAAGAC
CAATGGTCTCAAGCACCAGCAGTCCCAAACCAATGGAACCAAGCACCAGCGGTCCCA---
---------------AACCAATGGAACCAATGGAACGCAGAAACAACACCTAAGTACGAC
GACGGACAGTGGAACCAATGGAGCTCAGACGCTGAAGCAGCAAAGTCTGATGACGGCCAA
TGGAACAAATGGAGCTCAGACGCTGAAGCAGCAAAGTCTGATGACGGCCAATGGAACCAA
TGGAGTTCAGAATCATCTAACGACGGCCAATGGAACCAATGGAACTCCGCTCCATCGACT
GCGGCGCCAAAACACAGTCAATGGAACCAATGGAACTCCATCCCAACCACCGCCAAATGG
AACCAATGGAACTCTGCCCCGACCCCACCGCCCACGTCATTCAACGTCAACCACGCTTCC
GGCAAATTCAACTTGAACAGATCTCCAGACGGTTTCAGCTACACGTTCAGTCAAAAC
>cds.Mp_O_29008_c0_seq3|m.52134
ATGAGCCGATTTGTCGTATTTGTCTCGATGGCGTTGACGTTGGTGGCGTTGGCAGCCTCC
GCCCCGCAGAACGCCGCCATACTGACCGACGCCCGGTACCTGTCCAACAACGGTCAGTTC
GGCGCCGCTTACACGCAGGGTGACGGTGTGGAGTTCAAGGAAGAGTCGGACGCTTCTGGT
AACAGACGAGGCTCTTACAGTTACGTGGACCCCAACGGCCAGAGGCGCACGGTCAGCTAC
ACAGCCGGCAAGGACGGTTTCAAGGCCACCGGCGATCACTTGCCAGTAGCCCCGACACCG
GTCCCAGTGCCCGCTGCCCACGCCGTACCCGCACCGAAGTCGGGTTCATGGCAACAAGAC
CAATGGTCTCAAGCTCCAGCAGTCCCAAACCAATGGAACCAATGGAACGCCGAACCAGCA
CCCAAGAATGACGACGGACAATGGAACCAATGGAACTCAGACGCAGCATCGAAGTCCGAT
GATGGCCAATGGAACCAATGGAGCTCAGACGCA---GCATCGAAGTCCGATGATGGCCAA
TGGAACCAATGGAGCTCAGACGCTGAAGCAGCAAAGTATGATGACGGCCAATGGAACCAA
TGGAGTTCAGAATCATCGAACGACGGCCAATGGAACCAATGGAACTCCGCTCCATCGACT
GCGGCGCCAAAACACAGTCAATGGAACCAATGGAACTCCATCCCAACCACTGCCAAATGG
AACCAATGGAACTCTGCCCCGACCCCACCACCCACGTCATACAACGTCAACCACGCTTCC
GGCAAATTCAACTTGAACAGATCTCCAGACGGTTTCAGCTACACGTTCAGTCAAAAC
>cds.Mcerasi_36516_c0_seq2|m.56407
ATGAGCCGATTTGTCGTATTTGTCTCGATGTCGTTGACGTTGGTGGCGTTGGCAGCCTCC
GCCCCGCAGAACGCCGCCATACTGACCGACGCCCGGTACCTGTCCAACAACGGTCAGTTC
GGCGCCGCTTACACGCAGGGTGACGGTGTGGAGTTCAAGGAAGAGTCGGACGCTTCGGGT
AACAGACGAGGCTCTTACAGTTACGTGGACCCCAACGGCCAGAGGCGCACAGTCAGCTAC
ACCGCCGGCAAGGACGGTTTCAAGGCCACCGGCGATCACTTGCCAGTAGCCCCGACACCG
GTCCCAGTGCCCGCTGCCCACGCCGTACCCGCACCGAAGGCGGCTTCATGGCAACAAGAC
CAATGGTCTCAAGCTCCAGCAGTCCCAAACCAATGGAACCAATGGAACGCGGAACCA---
---------------------------------------------GCAGCCAAGCAAGAC
GACGGACAATGGAACCAATGGAGCTCGGACGCA---GCATCGAAGTCCGATGATGGCCAA
TGGAACCAATGGAGCTCAGACGCCGAAGCCGCAAAGTATGAC------------------
---------------------GACGGCCAATGGAACCAATGGAACTCCGCTCCATCGACT
GCGGCGCCAAAACACAGTCAATGGAACCAATGGAACTCCATCCCGACCACTGCCAAATGG
AACCAATGGAACTCTGCCCCGACCCCACCGCCCACGTCCTACAACGTCAACCACGCTTCC
GGCAAATTCAACTTGAACAGATCTCCAGACGGTTTCAGCTACACGTTCAGTCAAAAC
>cds.Mp_F_33876_c1_seq1|m.96629
ATGAGCCGATTTGTCGTATTTGTCTCGATGGCGTTGACGTTGGTGGCGTTGGCAGCCTCC
GCCCCGCAGAACGCCGCCATACTGACCGACGCCCGGTACCTGTCCAACAACGGTCAGTTC
GGCGCCGCTTACACGCAGGGTGACGGTGTGGAGTTCAAGGAAGAGGCGGACGCTGAGGGT
AACAGACGAGGCTCTTACAGTTACGTGGACCCCAACGGCCAGAGGCGCACGGTCAGCTAC
ACAGCCGGCAAGGACGGTTTCAAGGCCACCGGCGATCACTTGCCAGTAGCCCCGACACCG
GTCCCAGTGCCCGCTGCCCACGCCGTACCCGCACCGAAGTCGGGTTCATGGCAACAAGAC
CAATGGTCTCAAGCTCCAGCAGTCCCAAACCAATGGAACCAATGGAACGCCGAACCA---
---------------------------------------------GCACCCAAGAATGAC
GACGGACAATGGAACCAATGGAGCTCAGAC------------------------------
------------------------------------------------------------
------------------------------------------------------------
------------------------------------------------------------
------------------------------------------------------------
---------------------------------------------------------
