# Supplementary material for: Comparative transcriptomics and proteomics of three different aphid species identifies core and diverse effector sets
Source: BMC Genomics. 2016 Mar 2;17:172. doi: 10.1186/s12864-016-2496-6 (PMC4776380; doi:10.1186/s12864-016-2496-6)
Supplement: Additional file 12: — Nucleotide alignments. Clusters of interest identified from the 1:1 orthologues clustering method predicted to be under selection pressure based on DN/DS analysis. (ZIP 50 kb) [file 12864_2016_2496_MOESM12_ESM.zip › Alignmnets/cluster_4578_len_4alignedDNA_backtranslated.fasta]

>cds.Mcerasi_37808_c1_seq1|m.65721
ATGAACGTGAAAATTGCAATCGCATTGTTCGCAGTTGTGACGGTCCTCCAGCTTTCGCAC
TGTAAACCAACACATCGGTTTGTGAGAGAAACTAATGACGAAGATGAGGGTAGAACCAAT
AAAATCAAAGAATTTTTTGCCCAGTTTTATGGAGGCTCTAAACCTCAGTCGCAATCACCT
TCATCACCAACATATCAGCAAGGTTCTTCACCACCATATCAGCAAGGTTCTCCATCACCG
TATCAGCCAGATTCGTCAGGGTCATATAATCCAGAATTATTAACATCGTCTGTGGAGGAG
ACCCCAGCTGGGCCCGAAGCAAAAGAC
>cds.Mp_O_47128_c0_seq1|m.345389
ATGAACGTGAAAATCGCAATCGCATTGTTCGCAGTTGTGACGGTACTCCAGCTTTCGCAC
TGTAAACCAACTCATCGGTTTGTTAGAGAAACTAATGACGAAGATGAGGGTAGAACCAAT
AAAATCAAAGAATTTTTTGGTCAGTTTTATGGAGGCTCTAAACCTCAGTCACAATCGCCT
TCAACACCGACATATCAGCAAGGTTCTTCATCGCCATATCAGCCAGATTCGTCAAAT---
---CAGCCAGATTCATCGACATCATATAAACCAGAACTATTGACATCATCTGTGGAGGAG
ACTCCAGCTGGGATCGAAGATAAAGAC
>cds.Mp_F_42851_c0_seq1|m.303008
ATGAACGTGAAAATCGCAATCGCATTGTTCGCAGTTGTGACGGTACTCCAGCTTTCGCAC
TGTAAACCAACTCATCGGTTTGTTAGAGAAACTAATGACGAAGATGAGGGTAGAACCAAT
AAAATCAAAGAATTTTTTGGTCAGTTTTATGGAGGCTCTAAACCTCAGTCACAATCGCCT
TCAACACCGACATATCAGCAAGGTTCTTCATCGCCATATCAGCCAGATTCGTCAAAT---
---CAGCCAGATTCATCGACATCATATAAACCAGAACTATTGACATCATCTGTGGAGGAG
ACTCCAGCTGGGATCGAAGATAAAGAC
>cds.Mp_J_41801_c0_seq1|m.290552
ATGAACGTGAAAATCGCAATCGCATTGTTCGCAGTTGTGACGGTACTCCAGCTTTCGCAC
TGTAAACCAACTCATCGGTTTGTTAGAGAAACTAATGACGAAGATGAGGGTAGAACCAAT
AAAATCAAAGAATTTTTTGGTCAGTTTTATGGAGGCTCTAAACCTCAGTCACAATCGCCT
TCAACACCGACATATCAGCAAGGTTCTTCATCGCCATATCAGCCAGATTCGTCAAAT---
---CAGCCAGATTCATCGACATCATATAAACCAGAACTATTGACATCATCTGTGGAGGAG
ACTCCAGCTGGGATCGAAGATAAAGAC
