# Supplementary material for: Comparative transcriptomics and proteomics of three different aphid species identifies core and diverse effector sets
Source: BMC Genomics. 2016 Mar 2;17:172. doi: 10.1186/s12864-016-2496-6 (PMC4776380; doi:10.1186/s12864-016-2496-6)
Supplement: Additional file 12: — Nucleotide alignments. Clusters of interest identified from the 1:1 orthologues clustering method predicted to be under selection pressure based on DN/DS analysis. (ZIP 50 kb) [file 12864_2016_2496_MOESM12_ESM.zip › Alignmnets/cluster_4753_len_4alignedDNA_backtranslated.fasta]

>cds.Mp_F_35033_c0_seq3|m.120253/1-1518
ATGTTGTCCGATAATATGACGATGGCCATCAAGATCTGGACATTCCTCACGTTGTTCACC
TGTGTGGTGAACGGTCAGAGAAAACCACCAAATTACCAGCAAAATGAAATGCCACCGACC
AGTTTTAGCTGCAAGGACAAAATCGTGGGCGGATACTACGCGGATCCTGAAACGTCTTGT
CAAATGTTCCACGTCTGCGTGAACGTCGTCGGGACCGGGGTTCAAGATTTTCGATTCCTG
TGCCCGAACAACACAGCTTTCGACCAAGAAAATCAGATTTGCGACGACTGGTATAACATT
GACTGCGAGGCAGCCACGTTGTTTTACAGCGACAATTTTGACTTGTATAAACTCGGATTT
AGCGGAGCTCCATCCACATCTGGCAAAGCCACACCAATACCATTGGGTCCATCCAGTGCT
TCACCGAACGTGGCAGTCCATCCACAACCCAGTCCTAGGAGACCTTCACTCTCCACTCCC
GTTAACAACGCAGTGTCGGAGAACGACGATGACTACTTCCTGCAGAGGAGCGATGCCACT
GACAGTCGGCTCCAACAAGATCTTTTGAGGGGCAGCAGCTCAGGCAACTTTTTCAGCAAC
AAGAACAGAGGCGTCGAGAACCCAGACGACTACGACGATGGACGGGTGATTGCTTCATCC
AAAGACGTGCCAAAGAAGAACACCAAAGCGCCGTTCAGGAAATTGTTGACAGGCAAGAAA
CCGGTCTCTGAATCTGCTACGAATGCTCCGAGCACCGCCTACGGCACCACCGGAACCACA
GCCGCCGCCACTATCACCAGCACCAGTACGGTCAGGCAGCCCAATTACAAGCCGACCACA
TACCGGAGCAAGGACCGTGGCCGCGTGAACTACAAGACATACTTAGACAAGCAGACCAAA
GCTGATGAGTATGACAGTCAAAAAATTGCCAAGCCCGCCACCGCTATCCAATCCACGACG
TTCGCTCCATCAACCGGTAATACTTACCGTTTACAACCTACTGTGACCGCAACTGCCACC
GATAACACATATCAGACCACGGTATCCAACGCTGTGCAGCAAAATAATAGGCCAAAAAAC
AACGATTTCCTGCGCATTACACCACCAGGAAATAACAACAACAATAACGGCGGTGGTTTC
CAATCAGCCCGGATTAACGTGGCGCCGCCCACCAACTTCCAGACAAATAATGGATTCCGT
CAGGCTAACGACCAGGCTCAGAATTTCCAGCAAAACGTCATCAACTACAATCAAGGCTTC
CAGTCGGATAAAACCACTTACTCCACAACCACTCAAAACTTAAACCCGGCAAACTTTCAG
TCTGACAAGATCTATACGACAACACAAAAATACATCCAGAACCCGACAACGAATACCTTC
CAGCCACAGGGTAGCAACACGTTCCAGCCAGGCAATACTTTCCAGCCTGCTGTAAACAAT
TTCCAGCAAGCTAACAATTTCCAGCAACCCAACAATTTCCAACAAGGCAACAATTTCCAG
CAAGCCAATAATTTCCAG
>cds.Mp_J_34436_c1_seq1|m.151725/1-1518
ATGTTGTCCGATAATATGACGATGGCCATCAAGATCTGGACATTCCTCACGTTGTTCACC
TGTGTGGTGAACGGTCAGAGAAAACCACCAAATTACCAGCAAAATGAAATGCCACCGACC
AGTTTTAGCTGCAAGGACAAAATCGTGGGCGGATACTACGCGGATCCTGAAACGTCTTGT
CAAATGTTCCACGTCTGCGTGAACGTCGTCGGGACCGGGGTTCAAGATTTTCGATTCCTG
TGCCCGAACAACACAGCTTTCGACCAAGAAAATCAGATTTGCGACGACTGGTATAACATT
GACTGCGAGGCAGCCACGTTGTTTTACAGCGACAATTTTGACTTGTATAAACTCGGATTT
AGCGGAGCTCCATCCACATCTGGCAAAGCCACACCAATACCATTGGGTCCATCCAGTGCA
TCACCGAACGTGGCAGTCCATCCACAACCCAGTCCTAGGAGACCTTCACTCTCCACTCCC
GTTAACAACGCAGTGTCGGAGAACGACGATGACTACTTCCTGCAGAGGAGCGATGCCACT
GACAGTCGGCTCCAACAAGATCTTTTGAGGGGCAGCAGCTCAGGCAACTTTTTCAGCAAC
AAGAACAGAGGCGTCGAGAACCCAGACGACTACGACGATGGACGGGTGATTGCTTCATCC
AAAGACGTGCCAAAGAAGAACACCAAAGCGCCGTTCAGGAAATTGTTGACAGGCAAGAAA
CCGGTCTCTGAATCCGCTACGAATGCTCCGAGCACCGCCTACGGCACCACCGGAACCACA
GCCGCCGCCACTATCACCAGCACCAGTACGGTCAGGCAGCCCAATTACAAGCCGACCACA
TACCGGAGCAAGGACCGTGGCCGCGTGAACTACAAGACATACTTAGACAAGCAGACCAAA
GCTGATGAGTATGACAGTCAAAAAATTGCCAAGCCCGCCACCGCTATCCAATCCACGACG
TTCGCTCCATCAACCGGTAATACTTACCGTTTACAACCTACTGTGACCGCAACTGCCACC
GATAACACATATCAGACCACGGTATCCAACGCTGTGCAGCAAAATAATAGGCCAAAAAAC
AACGATTTCCTGCGCATTACACCACCAGGAAATAACAACAACAATAACGGCGGTGGTTTC
CAATCAGCCCGGATTAACGTGGCGCCGCCCACCAACTTCCAGACAAATAATGGATTCCGT
CAGGCTAACGACCAGGCTCAGAATTTCCAGCAAAACGTCATCAACTACAATCAAGGCTTC
CAGTCGGATAAAACCACTTACTCCACAACCACTCAAAACTTAAACCCGGCAAACTTTCAG
TCTGACAAGATCTATACGACAACACAAAAATACATCCAGAACCCGACAACGAATACCTTC
CAGCCACAGGGTAGCAACACGTTCCAGCCAGGCAATACTTTCCAGCCTGCTGTAAACAAT
TTCCAGCAAGCTAACAATTTCCAGCAACCCAACAATTTCCAACAAGGCAACAATTTCCAG
CAAGCCAATAATTTCCAG
>cds.Mp_O_17869_c0_seq1|m.17026/1-1518
ATGTTGTCCGATAATATGACGATGGCCATCAAGATCTGGACATTCCTCACGTTGTTCACC
TGTGTGGTGAACGGTCAGAGAAAACCACCAAATTACCAGCAAAATGAAATGCCACCGACC
AGTTTTAGCTGCAAGGACAAAATCGTGGGCGGATACTACGCGGATCCTGAAACGTCTTGT
CAAATGTTCCACGTCTGCGTGAACGTCGTCGGGACCGGGGTTCAAGATTTTCGATTCCTG
TGCCCGAACAACACAGCTTTCGACCAAGAAAATCAGATTTGCGACGACTGGTATAACATT
GACTGCGAGGCAGCCACGTTGTTTTACAGCGACAATTTTGACTTGTATAAACTCGGATTT
AGCGGAGCTCCATCCACATCTGGCAAAGCCACACCAATACCATTGGGTCCATCCAGTGCA
TCACCGAACGTGGCAGTCCATCCACAACCCAGTCCTAGGAGACCTTCACTCTCCACTCCC
GTTAACAACGCAGTGTCGGAGAACGACGATGACTACTTCCTGCAGAGGAGCGATGCCACT
GACAGTCGGCTCCAACAAGATCTTTTGAGGGGCAGCAGCTCAGGCAACTTTTTCAGCAAC
AAGAACAGAGGCGTCGAGAACCCAGACGACTACGACGATGGACGGGTGATTGCTTCATCC
AAAGACGTGCCAAAGAAGAACACCAAAGCGCCGTTCAGGAAATTGTTGACAGGCAAGAAA
CCGGTCTCTGAATCTGCTACGAATGCTCCGAGCACCGCCTACGGCACCACCGGAACCACA
GCCGCCGCCACTATCACCAGCACCAGTACGGTCAGGCAGCCCAATTACAAGCCGACCACA
TACCGGAGCAAGGACCGTGGCCGCGTGAACTACAAGACATACTTAGACAAGCAGACCAAA
GCTGATGAGTATGACAGTCAAAAAATTGCCAAGCCCGCCACCGCTATCCAATTCACGACG
TTCGCTCCATCAACCGGTAATACTTACCGTTTACAACCTACTGTGACCGCAACTGCCACC
GATAACACATATCAGACCACGGTATCCAACGCTGTGCAGCAAAATAATAGGCCAAAAAAC
AACGATTTCCTGCGCATTACACCACCAGGAAATAACAACAACAATAACGGCGGTGGTTTC
CAATCAGCCCGGATTAACGTGGCGCCGCCCACCAACTTCCAGACAAATAATGGATTCCGT
CAGGCTAACGACCAGGCTCAGAATTTCCAGCAAAACGTCATCAACTACAATCAAGGCTTC
CAGTCGGATAAAACCACTTACTCCACAACCACTCAAAACTTAAACCCGGCAAACTTTCAG
TCTGACAAGATCTATACGACAACACAAAAATACATCCAGAACCCGACAACGAATACCTTC
CAGCCACAGGGTAGCAACACGTTCCAGCCAGGCAATACTTTCCAGCCTGCTGTAAACAAT
TTCCAGCAAGCTAACAATTTCCAGCAACCCAACAATTTCCAACAAGGCAACAATTTCCAG
CAAGCCAATAATTTCCAG
