# Supplementary material for: Comparative transcriptomics and proteomics of three different aphid species identifies core and diverse effector sets
Source: BMC Genomics. 2016 Mar 2;17:172. doi: 10.1186/s12864-016-2496-6 (PMC4776380; doi:10.1186/s12864-016-2496-6)
Supplement: Additional file 12: — Nucleotide alignments. Clusters of interest identified from the 1:1 orthologues clustering method predicted to be under selection pressure based on DN/DS analysis. (ZIP 50 kb) [file 12864_2016_2496_MOESM12_ESM.zip › Alignmnets/cluster_4788_len_4alignedDNA_backtranslated.fasta]

>cds.Mcerasi_40068_c0_seq6|m.87864/1-2835
ATGTTTTTTTCATTTCAGTTGATCCAGTTTTTTAGACCGAAAGTATACTGCAAAATGCAG
TTACTCTGCTTATTGATATTTATAGGAGCTACTCAATGTGATAATTCATCAGAAAGTACA
ACTTCAATATCGCCAGATTGTTTTGATAATTTGGGAGTACCGAATGCTGTGGAATATGTT
TCACTACAAACATTATCAGTTCAAACATCATATATAACTTCAGTTGAATGTATGCTTTCA
TCAAATCATTACATACAAAGTGGATTTTCTGAAATTGATTCCGGTTCAAATGATTTGGAA
ACAAATTTAGAAACGAAATTCAAAGGTGGATTCAGTAGCTTGAAAAATATGATACTCGGC
TTGCAACAAACTGATGAAGAAAAACTATCGCAAGACAAAATTAATGCTGTAGTATCTATG
ACAACTAACTATTACCAAAAAAAAAATGTAACTGTTAAAAAATCAGAAACAAAGCTCTGC
GAAGTAACAGAAGTGCAGCAAGCGCAATCAATTCTAACTGCAAGACGCTGTGAATCATCT
TACATTGACTTTATGGATGATGTTACAACGATAAAAACTAAGTAT---------ACTAGT
GGAACGAGTGACTCAGATAATATTAATACTAATCAATGGACTACTCTGGTTAAACAGTAT
TATGAGGCAAGAGAAACTATTGTTAATAAAACAAATGTATACGCATCAATTAGAGAAGCG
TTTTTGTTTGGTAGTGGAATAAATTTGTGTGAAGGTTCCGCAAACACTGATCAATCATTA
CTGAAAATATACGAAACTGATAATTTATCAACATTTTTCGGCCGAACTGACAATGACGCA
TCAGAACTATTAAGCCAGACAGTCACACATATGTATACAATTTATAAGGCTTCATTAACT
AATATTTATTTAAAATCTGTGGTTCATTCAAATAGCGACTTAGCAATGAGAGTTACGATA
TGGGAACAAGTGAATTTAGTTCGAGCACACTTTGAATACAAGAGTCAAATCATAGTATCG
TTTATAAAAAAAACACAAGAAGAAGCAAAATCAAATTTTGGTAACAACAATCCTAAAGGA
CATGACACAATCATGATAGCCTTATATACTCGTGTGCAGGAAATGCTTTTAACAGTTGTT
AAAAGCACCGAGGTACATTATAAACGAGCGTTGAACTTTAATCCTGATGGAAGTATGATT
AAAATGAATTTCAATAAATATAAAGTAGATATAATTGAAAAATATTATGAGAAAATTGTT
TTTAGT---ATTAATGCACATGAATATGATATACGTATTATTGAGAAAAATGAATGTCCA
TCTCCATCACGACACATGTGTATACCACAGAATCTGTACTCATTAGTAGTAAATAAATTC
GTTTTTCAAACTTTTATTTGTCAACTAAATTATATTGATGCACGAATAAAAACAACACAG
TACGATACAAAACAAGTGGATTCTTGGATATATGAAAAAATCACAATGGTACAATTCCAA
AATTTAATCATGTTTTCCAAATGTACAGCGACTGAAAACAAAATATTTATTATAAATAGT
GCTACTTACGCTTATATTTTATTGACCACAGATAAAAATACTCAATCTACAGATATTAAA
CAAATTATTGACCAATCAACAACTGATATAATTGGAACACTGTGTGTAAATACTTTGGAA
ATAACCAACACGTTTAAAACTGTTAAGATATTTTTAGATAAATATAGTAGTACAAACTGT
ACAACAATAATATACAGACCTGGCCAACCAAGTAATTCAAATACGCCACCA---------
------------------------------------------------CCTAACATTGGA
AGTCCTCCCCTCAACAACGGAAATTATCCCCCCAACAACGGAAATTATCCCCCTAACAAC
GGAAATTATCCCAATAACAACGGAAGCTATCCCTCTACAATTGGTAATAATTCGCAACCG
GGAAGTCCAACAAAT------------------TACAATAAATATTCGTTTATAACATCT
AGTAAACCAATAACAAATATAATAGAAATAATTCGAACTTCTTCTTCTACAAAATTAAAA
AAATGTTTAACTAACGTTCAGAACACAAATCAAACCGATTACACGAGAGTAGTAATTATA
TCATTGGAAATATGTCAAAAAATATCTCAGAATAATGCAGATTATTTAGATAGCATAACT
TCTGATTCAATAAATTATGTGGCAAATGTGACAACTCCTGGTTCTCAAGAATATTTCTAT
GCTCTAATCGCATTATATAGAGATACAAGTGAAAAATCAAAAATTATGTTTTTAACAATG
GATATACCACTTAAGAGAACAGCTACTTTTTCGTTAACATCTAACGAATATGTATACGTG
GCTCAAACTACAGAATGCAATGAGTTCGTTAATAACATTTATAAACATTTTGAAGTAAAT
CTTGATGAAATATATAACCAGAATAACGATGCTGATTCATACCTACAAAATAGTATAAAA
CAATTTAATAACATATACGAAACGGTTGTCAATGCAGTTAAAAAAACACAGGATAGTACC
TATAAAGAATTTCAATTAAGCTATTTAAAAAAAACTTTAGCTGCGTACAAACAAACCACC
GACTGTTTTAAAGAACAAATTGATAAATCACAACAGTTTATTAGTCAAAGTGGAGATAAA
AGCAAATATGCATTTTATAAAGAAATCACACAGCGGTTGGATTCTATGAACATAATGTAT
TATGGTGTTCTCATAAAATCGCAACAATATGCCAAAGATACTTCGTCTGTTTCAATATTT
GTATCTGAATTTGACGTTATTACTATACAAACGGAAATAGTAAGAAGTTACACTATAACC
TACACTGAGAAAACGGCAGAAGTTTCAATAGGCGTGTCAAAT
>cds.Mp_J_32758_c0_seq1|m.94981/7-2910
ATGTTTTTTTCATTTCAGTTGATCCAGTTTTTTAGACCAAAAATATACTGCAAAATGCAG
TTACTCTGCTTGTTGATATTTATAGGAGCTACTCAATGTGATGATTCATCAGAA------
------ATACCGCCAGATTCTTTTGATAATTTGGGAGTACCGGATGCTCAGGAATATGTT
TCACAATTACAATTATCAGTTCAATCATCATATATAACTTCAGTTGAATGTATGCTATCA
TCAAATCATTACATACAAAGTGGATTTTCTGAAATTGATAGCTCTTCAAATAATTTGGAA
GAAAATTTAGTAACGAAATTTAAAGATGGGTTCAGTAGCATGGAAAATATGATGCTCGGC
TTCCAACAAACTGATGAGGAAAAAGAATCGCAAGACAAAATTAATGCTGTAGTATCCATG
ACAGTTAACTATTACCAAAAAAAAGATGTAACTGTTGAAAAATGCGAAACAAAGCTCAGC
GAAGTAACAGAAGTGCATCAAGCGCAATCAATTCTAACCGCAAGATGGTGTGAATCATCT
TACATTGACTTCATGAATGATGTTACAACGATAAAAACTAAGTATACCAGTGGAACGAGT
GGAACGAGTGACGCAGATAAAATGAATACTAATCAATGGGCTACTCAGGTGAATCAGTAT
TATGATGCAAGAGAAAGTATAATTAATAAAACAAATGTATACGCATCAATTAGAGAAGCG
TTTTTGTTTGGTAGTGGAATAAATTTGTGTGAAGGTTCCGCAAACACTGATCAATCATTA
CTGAAAATATACGAAACTGATGATTTATCAAAATTTTTCGGCAAAACTGATAATGACGCA
TCAGCACTATTATGCCAGACAGTCACACAAATGTATACAATTTATAAGTCTTCATTGACT
AATATTTATTTAAAATCGGTTGTTCATTCAAATTGTGACTTAGCAATGAGGGTTACAATA
TGGGAACAAGTGAATTTAGTTAGAGCAAATTTTGAGTACATGAGTCAAAACATAGTATCG
TTTATAAAAACAACACAAACAGATGCAGAATCTAGTTTTGGTGCTGATTCTGAAGAA---
TATAAAAAAATCATGATAACCTTATATACTTGTGTGAATAAAATGCTTTTAACAGTTGTT
AAAACTACCGAAATACATTATAAACGTGCGTTGAACTTTAAACCTGATAGAAGTATGATT
AAAATGGATTTCAATAAATACAAAGTAGATACGATTGAAAATTACTATGACAATATCGCT
TTTAGTGGTACTAATATAGATGACTTTGATATGCGTATTGTTGATAAAGGTGACTGTTCA
TATCCATCACCACAAATGTGTATACCACAGAATATGTACTCATTATTAGTAAATAAATTA
GTTTTACAAACTTTTATTTGTCAACTAAATTATATAGATGTACGAAGAAAAACAACAAAG
TACGATGTAAAAAATGTGGATTCTTGGATATATGAAAAAATCACAATGGTACAATTCCAA
AATTCAATCATATTTTCCAAATGTACAGCGATTGTAAACAAAATGTTTATTATGAATTGT
GCCACTTATACATATGTATTATTGATCACAGATCAAAGTACTCAAACTACCGATGTTCAA
CAAATTATTGATCAATCAACAACTGATGTAATTGGAACACTGTGTGTAAATGTTTTGGAA
ATAACCGACACCTATAATACTGTTGAAATATTTGTAGATAAAAATAGTAATACGAACGAT
ACATCAGTAGTATACAGACCTGGCCAACCAAGAAATTCGAATACTCCACCACCTGGAAAC
TATCCCACTAACAACGGAAGCTATCCAACTAATAACGGAAACCCTGCCCCCAACAACGGA
AACCCTGCCCCCAGCAACGGAAACCCACCCCCCAAAAACGGAAACCCACCTTCCTACAAC
GGAGGCTATCCAACTAATAACGGAAGCCCTCCCCCTAACAGTGGTAACTATTCGAAACTG
GAAAGTCCAACAAATAACTATCCAAGTAATGGAAATAATCAATATTCGTTTATAATATCT
AGTAAACCAATAACAAAAATAATAGAAATAATCCGAAGTTCTCCTAAAAACAAAATAACA
TCATGTTTAACTAACGTCCAGAGCGCAGGAGAAACCGAATACACGAAAGTAGTGATAAAA
TCATTGGAAATTTGTCAACAAATAACTCAGTATAATGCAGATTATTTAGAAATCGTAACT
TCAGATTCACTAAAATATTTATCAGAAGTGACAACTCCTGATTCTGCAGATTATTATCGA
GCATTAATCATAATATTTAGAGATACACAGGAAAAATCAAAAATTTTATTTTCGACGATG
GTTATACCACTCAAGAGAACAACTAGTTATTCGTTAACATCTGATGTATATTTAGAAGTG
CCTCAAACTATGGAATGCAAGGATTTCGTCAATAACATTTATAAATATTTTGAAGTAAAT
ATTGAAGAAGTATATAACAATGACAATGATGCTGATTTATACCTAAAAAATAGTATGACT
CAATTTAATAAAATATACGAAACGGTTGTCAAGGCAGTTAAGGAAACACAGGATGATTCC
TATAAAACATTTCTATTATGCTATTTAGAAAAAACTATTGCTGTGTACAAACAAACCACC
AACTGTTTCAAAGAACAAATTGTTCAATCACAACAGTTTATTAGTCAAAGAGAAGAT---
AGCAAATGTGCATTTTATAAAGAAATCACACAGCGGATGGATTCTATTAATATAATGTAT
TATGGTGTCCTTATAAAATCGTATCAATATGCCAAAAATACTTCGTCTGTTTCAATATTT
GTATCTGAATTTGACGTTATTACTACGCAAACGGAAATAGTGACAAGTTACACTACAATC
ACCCATGAGAGAACACTAGAGTTTTCAGTAGCAGTGTCAAAT
>cds.Mp_F_36323_c0_seq7|m.156858/40-2943
ATGTTTTTTTCATTTCAGTTGATCCAGTTTTTTAGACCAAAAATATACTGCAAAATGCAG
TTACTCTGCTTGTTGATATTTATAGGAGCTACTCAATGTGATGATTCATCAGAA------
------ATACCGCCAGATTCTTTTGATAATTTGGGAGTACCGGATGCTCAGGAATATGTT
TCACAATTACAATTATCAGTTCAATCATCATATATAACTTCAGTTGAATGTATGCTATCA
TCAAATCATTACATACAAAGTGGATTTTCTGAAATTGATAGCTCTTCAAATAATTTGGAA
GAAAATTTAGTAACGAAATTTAAAGATGGGTTCAGTAGCATGGAAAATATGATGCTCGGC
TTCCAACAAACTGATGAGGAAAAAGAATCGCAAGACAAAATTAATGCTGTAGTATCCATG
ACAGTTAACTATTACCAAAAAAAAGATGTAACTGTTGAAAAATGCGAAACAAAGCTCAGC
GAAGTAACAGAAGTGCATCAAGCGCAATCAATTCTAACCGCAAGATGGTGTGAATCATCT
TACATTGACTTCATGAATGATGTTACAACGATAAAAACTAAGTATACCAGTGGAACGAGT
GGAACGAGTGACGCAGATAAAATGAATACTAATCAATGGGCTACTCAGGTGAATCAGTAT
TATGATGCAAGAGAAAGTATAATTAATAAAACAAATGTATACGCATCAATTAGAGAAGCG
TTTTTGTTTGGTAGTGGAATAAATTTGTGTGAAGGTTCCGCAAACACTGATCAATCATTA
CTGAAAATATACGAAACTGATGATTTATCAAAATTTTTCGGCAAAACTGATAATGACGCA
TCAGCACTATTATGCCAGACAGTCACACAAATGTATACAATTTATAAGTCTTCATTGACT
AATATTTATTTAAAATCGGTTGTTCATTCAAATTGTGACTTAGCAATGAGGGTTACAATA
TGGGAACAAGTGAATTTAGTTAGAGCAAATTTTGAGTACATGAGTCAAAACATAGTATCG
TTTATAAAAACAACACAAACAGATGCAGAATCTAGTTTTGGTGCTGATTCTGAAGAA---
TATAAAAAAATCATGATAACCTTATATACTTGTGTGAATAAAATGCTTTTAACAGTTGTT
AAAACTACCGAAATACATTATAAACGAGCGTTGAACTTTAAACCTGATAGAAGTATGATT
AAAATGGATTTCAATAAATACAAAGTAGATACGATTGAAAATTACTATGACAATATCGCT
TATAGTGGTACTAATATAGATGACTTTGATATGCGTATTGTTGATAAAGGTGACTGTTCA
TATCCATCACCACAAATGTGTATACCACAGAATATGTACTCATTATTAGTAAATAAATTA
GTTTTACAAACTTTTATTTGTCAACTAAATTATATAGATGTACGAAGAAAAACAACAAAG
TACGATGTAAAAAATGTGGATTCTTGGATATATGAAAAAATCACAATGGTACAATTCCAA
AATTCAATCATATTTTCCAAATGTACAGCGATTGTAAACAAAATGTTTATTATGAATTGT
GCCACTTATACATATGTATTATTGATCACAGATCAAAGTACTCAAACTACCGATGTTCAA
CAAATTATTGATCAATCAACAACTGATGTAATTGGAACACTGTGTGTAAATGTTTTGGAA
ATAACCGACACCTATAATACTGTTGAAATATTTGTAGATAAAAATAGTAATACGAACGAT
ACATCAGTAGTATACAGACCTGGCCAACCAAGAAATTCGAATACTCCACCACCTGGAAAC
TATCCCACTAACAACGGAAGCTATCCAACTAATAACGGAAACCCTGCCCCCAACAACGGA
AACCCTGCCCCCAGCAACGGAAACCCACCCCCCAAAAACGGAAACCCACCTTCCTACAAC
GGAGGCTATCCAACTAATAACGGAAGCCCTCCCCCTAACAGTGGTAACTATTCGAAACTG
GAAAGTCCAACAAATAACTATCCAAGTAATGGAAATAATCAATATTCGTTTATAATATCT
AGTAAACCAATAACAAAAATAATAGAAATAATCCGAAGTTCTCCTAAAAACAAAATAACA
TCATGTTTAACTAACGTCCAGAGCGCAGGAGAAACCGAATACACGAAAGTAGTGATAAAA
TCATTGGAAATTTGTCAACAAATAACTCAGTATAATGCAGATTATTTAGAAATCGTAACT
TCAGATTCACTAAAATATTTATCAGAAGTGACAACTCCTGATTCTGCAGATTATTATCGA
GCATTAATCATAATATTTAGAGATACACAGGAAAAATCAAAAATTTTATTTTCGACGATG
GTTATACCACTCAAGAGAACAACTAGTTATTCGTTAACATCTGATGTATATTTAGAAGTG
CCTCAAACTATGGAATGCAAGGATTTCGTCAATAACATTTATAAATATTTTGAAGTAAAT
ATTGAAGAAGTATATAACAATGACAATGATGCTGATTTATACCTACAAAATAGTATGACT
CAATTTAATAAAATATACGAAACGGTTGTCAAGGCAGTTAAGGAAACACAGGATGATTCC
TATAAAACATTTCTATTATGCTATTTAGAAAAAACTATTGCTGTGTACAAACAAACCACC
AACTGTTTCAAAGAACAAATTGTTCAATCACAACAGTTTATTAGTCAAAGTGAAGAT---
AGCAAATGTGCATTTTATAAAGAAATCACACAGCGGATGGATTCTATTAATATAATGTAT
TATGGTGTCCTTATAAAATCGTATCAATATGCCAAAAATACTTCGTCTGTTTCAATATTT
GTATCTGAATTTGACGTTATTACTACGCAAACGGAAATAGTGACAAGTTACACTACAATC
ACCCATGAGAGAACACTAGAGTTTTCAGTAGCAGTGTCAAAT
>cds.Mp_O_22842_c0_seq2|m.27080/16-2919
ATGTTTTTTTCATTTCAGTTGATCCAGTTTTTTAGACCAAAAATATACTGCAAAATGCAG
TTACTCTGCTTGTTGATATTTATAGGAGCTACTCAATGTGATGATTCATCAGAA------
------ATACCGCCAGATTCTTTTGATAATTTGGGAGTACCGGATGCTCAGGAATATGTT
TCACAATTACAATTATCAGTTCAATCATCATATATAACTTCAGTTGAATGTATGCTATCA
TCAAATCATTACATACAAAGTGGATTTTCTGAAATTGATAGCTCTTCAAATAATTTGGAA
GAAAATTTAGTAACGAAATTTAAAGATGGGTTCAGTAGCATGGAAAATATGATGCTCGGC
TTCCAACAAACTGATGAGGAAAAAGAATCGCAAGACAAAATTAATGCTGTAGTATCCATG
ACAGTTAACTATTACCAAAAAAAAGATGTAACTGTTGAAAAATGCGAAACAAAGCTCAGC
GAAGTAACAGAAGTGCATCAAGCGCAATCAATTCTAACCGCAAGATGGTGTGAATCATCT
TACATTGACTTCATGAATGATGTTACAACGATAAAAACTAAGTATACCAGTGGAACGAGT
GGAACGAGTGACGCAGATAAAATGAATACTAATCAATGGGCTACTCAGGTGAATCAGTAT
TATGATGCAAGAGAAAGTATAATTAATAAAACAAATGTATACGCATCAATTAGAGAAGCG
TTTTTGTTTGGTAGTGGAATAAATTTGTGTGAAGGTTCCGCAAACACTGATCAATCATTA
CTGAAAATATACGAAACTGATGATTTATCAAAATTTTTCGGCAAAACTGATAATGACGCA
TCAGCACTATTATGCCAGACAGTCACACAAATGTATACAATTTATAAGTCTTCATTGACT
AATATTTATTTAAAATCGGTTGTTCATTCAAATTGTGACTTAGCAATGAGGGTTACAATA
TGGGAACAAGTGAATTTAGTTAGAGCAAATTTTGAGTACATGAGTCAAAACATAGTATCG
TTTATAAAAACAACACAAACAGATGCAGAATCTAGTTTTGGTGCTGATTCTGAAGAA---
TATAAAAAAATCATGATAACCTTATATACTTGTGTGAATAAAATGCTTTTAACAGTTGTT
AAAACTACCGAAATACATTATAAACGTGCGTTGAACTTTAAACCTGATAGAAGTATGATT
AAAATGGATTTCAATAAATACAAAGTAGATACGATTGAAAATTACTATGACAATATCGCT
TATAGTGGTACTAATATAGATGACTTTGATATGCGTATTGTTGATAAAGGTGACTGTTCA
TATCCATCACCACAAATGTGTATACCACAGAATATGTACTCATTATTAGTAAATAAATTA
GTTTTACAAACTTTTATTTGTCAACTAAATTATATAGATGTACGAAGAAAAACAACAAAG
TACGATGTAAAAAATGTGGATTCTTGGATATATGAAAAAATCACAATGGTACAATTCCAA
AATTCAATCATATTTTCCAAATGTACAGCGATTGTAAACAAAATGTTTATTATGAATTGT
GCCACTTATACATATGTATTATTGATCACAGATCAAAGTACTCAAACTACCGATGTTCAA
CAAATTATTGATCAATCAACAACTGATGTAATTGGAACACTGTGTGTAAATGTTTTGGAA
ATAACCGACACCTATAATACTGTTGAAATATTTGTAGATAAAAATAGTAATACGAACGAT
ACATCAGTAGTATACAGACCTGGCCAACCAAGAAATTCGAATACTCCACCACCTGGAAAC
TATCCCACTAACAACGGAAGCTATCCAACTAATAACGGAAACCCTGCCCCCAACAACGGA
AACCCTGCCCCCAGCAACGGAAACCCACCCCCCAAAAACGGAAACCCACCTTCCTACAAC
GGAGGCTATCCAACTAATAACGGAAGCCCTCCCCCTAACAGTGGTAACTATTCGAAACTG
GAAAGTCCAACAAATAACTATCCAAGTAATGGAAATAATCAATATTCGTTTATAATATCT
AGTAAACCAATAACAAAAATAATAGAAATAATCCGAAGTTCTCCTAAAAACAAAATAACA
TCATGTTTAACTAACGTCCAGAGCGCAGGAGAAACCGAATACACGAAAGTAGTGAAAAAA
TCATTGGAAATTTGTCAACAAATAACTCAGTATAATGCAGATTATTTAGAAATCGTAACT
TCAGATTCACTAAAATATTTATCAGAAGTGACAACTCCTGATTCTGCAGATTATTATCGA
GCATTAATCATAATATTTAGAGATACACAGGAAAAATCAAAAATTTTATTTTCGACGATG
GTTATACCACTCAAGAGAACAACTAGTTATTCGTTAACATCTGATGTATATTTAGAAGTG
CCTCAAACTATGGAATGCAAGGATTTCGTCAATAACATTTATAAATATTTTGAAGTAAAT
ATTGAAGAAGTATATAACAATGACAATGATGCTGATTTATACCTACAAAATAGTATGACT
CAATTTAATAAAATATACGAAACGGTTGTCAAGGCAGTTAAGGAAACACAGGATGATTCC
TATAAAACATTTCTATTATGCTATTTAGAAAAAACTATTGCTGTGTACAAACAAACCACC
AACTGTTTCAAAGAACAAATTGTTCAATCACAACAGTTTATTAGTCAAAGTGAAGAT---
AGCAAATGTGCATTTTATAAAGAAATCACACAGCGGATGGATTCTATTAATATAATGTAT
TATGGTGTCCTTATAAAATCGTATCAATATGCCAAAAATACTTCGTCTGTTTCAATATTT
GTATCTGAATTTGACGTTATTACTACGCAAACGGAAATAGTGACAAGTTACACTACAATC
ACCCATGAGAGAACACTAGAGTTTTCAGTAGCAGTGTCAAAT
