# Supplementary material for: Comparative transcriptomics and proteomics of three different aphid species identifies core and diverse effector sets
Source: BMC Genomics. 2016 Mar 2;17:172. doi: 10.1186/s12864-016-2496-6 (PMC4776380; doi:10.1186/s12864-016-2496-6)
Supplement: Additional file 12: — Nucleotide alignments. Clusters of interest identified from the 1:1 orthologues clustering method predicted to be under selection pressure based on DN/DS analysis. (ZIP 50 kb) [file 12864_2016_2496_MOESM12_ESM.zip › Alignmnets/cluster_5327_len_4alignedDNA_backtranslated.fasta]

>ACYPI000422-PA
ATGAAAACACTAATGAAGTTATTCCTGCTAGCACTAGCAGTAGGATTAGCTTCGTCA---
AGA---CATTCGAAATCGATGGTAACTATTGTTAAGGATTACGAAGAGAGTGAAATACTA
TTATGTTCCTCAGAATGCACCGATGGCATTTCAAATGGCAATGTAGTGTTTGGCGAGAAC
ACAAAACATGGGTATTTGTTTAGCGGTAAGACCACCATTATTGCTCCGACCGGCACTGAA
GAGGGTATATCGGAAGTATCGATCAAAGGAAAGGCCAATGTCATCGGGACACAAAAATGT
GGCGCCATCCTTTATGTTAAGAATCTTGAAATAACTCAAGGGTCGAAGACTTACGGCCAT
GCAGACTTACGGGAACTAGAGGGCCACCCAGTTCTGTTTTCTTACAACAACGGGAAAGTC
GGTCGGAATATCTGTTCGTTGGCAAAGGATACTGCCGCGTCGATGAATTTAAAACGAGCG
ATCATATCATCATTGCAAGTATCGTCGATACAAGAAGATCAAAAAGGATTTTTCGAGACC
GATATTCAAGGGACATGTAATACTACATATTATCCAGGGACAGGGTCGGACTCGGGTCTT
ACAATAACGAAAGAAAAAGATCTCACACAATGTACGGGGCACGACAAAATCAATTTAATG
GGATTTTCATCAGCACAATCGTATCCGATTTATGAAGATTCTCCGTTCTCGACAGCCATT
CAGCGTTCTGAAATCCAAATAAAAGATTCTACATTAGTAGCAGTCACCAACAAAGAGACT
TTCATCTATCAACCGTTTGGTCCAATTGATGTAGAAACTAGAATAATGGTATCCATGAGT
TTGCAATTGGTGAAAATGGCAGGGGTTCAAACCCCTTCTTTAAGTCGTCTGAGCAAAAGC
CGATCTATTATGTTTGAAAAACCAACTGGAATTATTGGATCGGCAGATGCTGATGCGTTA
GTAGCTGCAACACAATCGGCTTTGACTAAACTCGAACCAATAGTCGGTATGGACGGTGCC
GATAGTTTTTCATCGTTAGTACAATTATTAAAAGTGGCAAAGAAGGACGACATACTTTCT
GCGTTTGAGCAGATTATGAGCGGTAGCAGTGGATACGAAAATACCGAAGTACCAGAGTCA
ATTTTCATAGATGCTCTAATGGCTGCTAATAGTGGTGAATCTATTGAAGCCGCTGTAGAA
CTCATAGATAGCAATAAATTAAGCGATTCATTGACTATTTCGTGGTTTAATAATTTGGCA
AACGCAAAACATCCAACCAAAGAGGCAGTGGTCAAAGCATCAAGCTTACTAAATGACAGA
GCTCTAAAAGAAGGCTATCTAGGAGTCGGTGCTTTGTTAAGACAATATCTACAAGAAACT
CAGGATTATACTAGTCCTGAAGTAGGAAATACTTTGAATAATTTAGGAAATCCATTAATG
AAAGTGGGCAATGGTCCATTATCATCAAACGACGAGGACTTAATTATTGCTAGTCTAAAG
GGTCTCGGCTATGCACAATACATAAATAGTGATCTAGAAGATGTGATTATTAAGATTACT
ATGGATAAAAATACTATTCAAAGGATTAAAGCAGCAGCATTGAATATGGTTAAAATCTAT
GCTGAGAATTCAAAGGTGGAGAAAGCCTGTGAAAGCATTTTTACCGACAACTTGGAAGAT
TCCGAACTACGTATTTTAGCGTTTAAAGTATTTGTCATTAATCCATGTAACTATAAAGCA
ACTGTTATAAAAACAGTATTAGATGACAAAAACACCCAACTTCAAATTCGAGCTTACTTA
CTCAGCTACTTGAGTAATTTACAGACGACCGCGGATGAAAATAAACTAGATCAAAAGAGA
TTTTATGAAGGAATTAATACGATTTCATCAAAAAAATCACTCAATGATATTCTGCGTTAC
TCGCGGAAATTGGAATATTACCATCAATGCCCTCTAATACACAGTGGAGTTTTATTGGAC
GCAGATATTATTTATTCATACAAAACTTTTTTGGCACGGTCTTCTTCGGCATCACTAAAA
GCATACATATTTGGACGTAAACATGACATACTTGATGTTGATGTCCGTATTGAAAACTTG
GAACCTTTACTGGAAAAACTATTTGGACCCGAAGGATATTTTGCAAAAAGTAAAAGATCT
GCTTTCGATGATGTTAAAAATTACGTAACTCAAGCAATAAACTATGCTAAGAATAGAGAA
CAGAATGACGTTGATTCAGAATTGTCTTCTAAACAAGCTTGTGAAAATATGCCTGAAGAA
GAAATGAAAAAAATGTATGTAGATATAGCGCTTAAATTATTTGGAAACGATCTTGGTTGG
TTTTCATTCCAAGGACGTGAATGTCAAATTACTTACCAACATATAATTGATGCCATACTT
AATAATTTTGATAATTCAGTAACCGATAAAAAGGATATAGAACTAAACATAAGAAAACAA
ATACCAATCATCGATTTCGAAAAGAAATATGCAACATGTTCTGGACTTCCAGTTTCATTA
AAAATCCAGGCTACGTCAGCTATTAAAATTGATATAGCTACTATATTTGATTTAGATAGT
TATTTTAAACATCCAGAAAATTCAAATTTCGCACTCAAACTCATACCTAGCGGTTCACTT
GTTTTCAACTCCTTATTAACAATTGATGGATATACTGTTGATGTTGGATATAAAATAACG
TCCTCACTTCATACAGCCACAGGATCTGATTTTTCATTAAAGACGACTCAAGGTCGAGGT
TTTGAAATGGTTTATGGACTTCCTTTGGACGTCATGGATATACTGACTATAAAATCTGAA
GCGTTTTCAATAGTACAGGAAAAAGAAAGTGAATCGATTGAAGTACCCCTTACGTGTGCA
GATGTTGATAGGCAATCATATACAAGAGCATTTGAAAATGTTAACAGTACTTTAGGCTTA
TCGTTTTACGTTAATTATGATTTTCCTTGGAATGGAGAGTTAAAATCGTTACTGCCATTT
TCTGGTCCATCGTCACTTTCTTTAAAAGTGTTTAAAGTTGATGAAAATCTTACTGAATAT
GTTGTGAAAGGAAATTATGACATTAAATCGCCAACACTAAAATATATTAAGTTCATATTT
GTTACACCAAATGCAGACACCAAACGTGGTTTGGAGGTAGTCGTTGTTTATGATACTAAA
GCACATAAAAAATTATTAGCCGAGTTCAAAACTCCATTCACTAAAAAACTTCTCCAAGGT
ACATTAGTTGATTCAGACGAACAAAAAACCATAGAAGTTAAATATATTGATGGTTCCCAG
CACATTTTTAGTGCTGGAGTAAAATGTGAAGTGGTAGATGCTGAAACAATAAAATATTCA
CCAATATTTGAAGCTAAATACTCTACAGAAGCGAGCACTACAAAACACAGACATCATCTC
GTACCTAAGTTTGACATAGAGGGTAACATTCTTGTAAAACGTAATACAAATTCTGAAAGT
AATTATCCAAGTAAATTAACTTTAAGGGACGTTGCTTTTGTTACTCCTGAAAGCAGACAC
TCTTTACAAGGGTCGTTAACTTTTGAAAACCACGAAGTATTAGGAGATGTTAGTTTAACA
GCCAATAGTGTTACTATTAATATGAACGGACTTCTTAGTGGAGATTATCCGGTATTCAAA
TTGGGCTTAAAGTTAGATATGACTAGAAACGAACAAGCCAAACAACAATTATTGGAGACT
GATGAAAGCAATGATTATAAACCAATGTCCAAATTTGTAGCTTTACTATACAAAGTTAAG
ACTTTGAATATACTTACATCACAAGAACTTCATATTGAAGCACCTTATGTATTCTTAAGT
AAAAATCATGTCTTTTGGGACGATGATTATTTTGAAGCAAACTGTGATGTACTATTTGAA
AACAGTGAACTCACAACGCATGGATATATTATGACCTCCAATCTACTCGATATGACATTT
AATGCTAATATCACGATTCTGCCAAGTACTGAAGATACGGGAATATTTGTTCTTGGGCTT
TTAGAACATTCTCTTGTTTCTGACCCATCGTTTGCTGGACATGGAGATTTTAAATATATT
CAAAATAAGAATAAAAATGGTAGTTATTTTGAATTTAATTCAGAAGACCCAAAAACATTT
GGAAGATATCATTTTAATACAGAACATCAGTCTACAGATGATGCTTTTAAGTATACTATT
TACTATGACGTTTACGATGGTTCTACTTTTACGGTTGATATGAATATTTTAACAGACGAT
ATCACATGTAACATTAATTTTGATTCTCCCAATCCTGAATATAAGTCTTTTATGATTGTA
CATGGTTGGTCGGAACCAAGAAATACGTATTTATTTGATTCAAAAGTTTTATGGCCTGGT
GATCAAAATTCAAACTATTTAAATGCAAATGGAAAAATGCTTTTGGACGGACGTCATATC
CACATGAATGGAAACATTGATTTTCCATTGGCACATTTAGTAAATTTCCACATATCAGTA
AAAAGTAAACCTAATCCCGAAATTGAAGATGGTGGATTTGCTACAGTTCGCTGCATTTCT
AATGATAAAGTTTTATTATCCGAAAAGTTCAAGTATCAATTAACACTAAACAATGGTGAA
TTATATGTGTCTGGAGAGAGTATTTACGACGAGTCACAGAATGTCAAACCTATTAGTTTT
GAAATAGTATATAAAAATTACACAGATGAAGGATACGCTACTGGAAAACAAATCGCGTAC
AAAGTTGCACTGGAACATAATAATCAGCAAATTATATACCAAAGACTTTTGCAAGTCACT
AAACACACGTTTAACTATAAACAATTACACAAAATAGATGATGAAGAACAAAAAATAATG
ATGGATTTAGAATATGATATAATAAGTGCATGGGATTGGTCTTATAAATTAATATCTAGA
GTTGATTCCCCAAATGTTTTTCATTATTTGATTAATGATGACCAAAACTTATTAGAATTT
AACTCCTATATTAAATTAGGTAATAACTCATTAGATGAAGAGCATACTCTTAACATTTAT
TCATCAGAAGATTTAACTGACTCGTATGAATTTAAATGGTTTACAAACTATGAAAAAACA
GCATTCAAGTTTTTATATAAACAACGAGAAATAAGAGGCTTGGTGCATTATAGTTTGAAC
AGTATAAAAGGAGGATACAATTTTATTTCTTCGGGACGATTGTGGTTAGATTTTATTTCA
GACCCAAATTCAGAAAGTACCTTATCAATAAATACTTACTATTCACTTAATGAAGGACTT
TCTACAGCCAGTGACATAAAAATATGTGTACCGATATTTAATGATAAGGAAATGAGTGTC
AATACCGCCGTCGAGATGTTTAAGAACTGGGAAAATCCATTAAGTATTCAATTAGAACTT
GACATTTTTCCCACTACAGATCAAACATTAAAACTCCGTTCTAGTTTAAATAGAGACGTT
CAAGATAGTGGAGTTTTGTATTCTGCCTCGCTATTAGCTCAAAGCGATGGAATGAAATTA
GATTATGCATTTAAAGATTCTATATATGTTTCAAGTGAAAAATGGGGAAAATATTTAGAT
GCACGTTTTATTGATAATAATAATACTATTAGACCTCTTCAAGTACATTTTGAATTACTG
CCTAGAGGATTTACTAACAAAATGAACATTTTTGATATTGCTGTGATCGACGTTGGTTCG
TCAATTATGGTCAAAGATGGAGTTTTGAATACACGGTCACTAATAAAGTACAATGATCAT
CCATATTCCTTTGAAACTTCGTTAACCTCAAATCCAAGTTTCAAATTCATAATGGGATGG
GAAAATAAAATGGGAAGTCATGAACAGCTGATGGTCGAAGGTTCTATTGTTATGGATGAT
TCGGCTGTTATTAGTGCTACTCGTATACAAAACGATGGTAATGACGTCATGCCTGTGGGA
TACATAAAAAAATCCTTAGACGAACAACATTGGTGGGATACAAGTAACCATTTGAGTACA
GAACAATCTAACGAAATTTGGCAATCATTAAAGGGACAATTCATTGAAATATTTATAAGT
GTACACAGCAATATGAAAAATATAATATCTGTGGCCAAAAAGCAGCGTAAATTACGCTTG
CATGAAGCAAGAAGAGCTCAACCACAATATCGTGCATTGATGGAATATACGCGTGACATG
TTTAATCAAATACTTAATGAAGTCTTGGAAGACGATTATATATTACAAATACCAATGTTG
ATACAAAATACCACAGAAGCTGTATTTTCCGATGTTATTGATTTTATGAATTATAATAGT
GACTACTTCATAAACTCGGTTAGGCATTTAAATAGACATATGGAAATGTATTTAAAGAAA
ATATATAAGTATTATGCAAATCATACAAGTGTACTCTTAAATAAGTTGGCACATAATATT
GATGAATTAATCAACCAAGTTGAGCTTACTTTACTGGACTTATTTAGACAGTTAAATCTA
TATACAGATGCACCTGTGAATGAAATGCAGTCATCAGAACCTCGTTCGGTTAAAGAGTAC
TATAATAAAATGATGGATAAATTTATGAAAGCGATCGAGAAACTTGAAGATACAATAAAA
AACATTAAAGACTTAACAGATGATTATTTAAAGAGCTTGCCGATTTATGACATGTTACAC
GATCAAATTGAAAAATTAAAATCATACCCTTACAAAGAGAAAGTATGGGAGGAAATACAT
AACTATTTGCAAGACCTAGAAAATTCAGCTCCGACCAGAGACTTCGCTAGTTTTATCAAT
GCTTTGGATAAGTACATAAATAATATCATTCATGACATACCGGTGAGCCAAAGAGAGATA
ATAACCCTGAGGAACAAAGGACTTATAGTCGTGAAGTCAATGATATTTGATTTCTCTAAT
TACGTAGATCACGAAAGAGCAATGAATATGTATAATGCATTACGTAAACTTACTACCTTT
GGCCAGACTATTCTTCACATAGCCTCGCCAAACACATTCCAATATCCAACAAATGAAAAT
CCTTTGTTAATTGACTTCAATGTATAT------------TATCATAAATATTTGAATCCG
TCGAATTTAATACCACCGTTCGATGTGCAAAGTGTTATTATCGACTCCATCAATATAATT
ACGTACAATAATCAACCATACAGCTTCATGCCAAACACTGGTTATTATACGTTGGCTGAG
GATTTTGTAAATAACAAATTTTTAATACTTGCTGGTTACAAGAACAACATTTTAACAAAA
ATATCGATTTCAATCTATAATGGTGAAAAATATGTACTCGTTTCCGGAGGAAGTATTACC
GTTAATGGCAAAAATGCAGATTTTCCACTTATAAATGACAATTTAAAAACATGGAGAGAT
GTTTATTTCTTTGGAATAGATATTTCTATTGGTGTCAGTATCAAATGCACTTTGGATTTA
AGTATTGTTCAAGTGTTTATTAATGGATACTATTATGGTCAAGTGCATGGTTTACTAGGA
TCAATGTATCAAGAACCTAAATATGATTTAAAACTACCTAATGGAGAATTACCCGATGAC
ATGGCATCATTTTTGCTGGCGTACAGACAAACAGGAAACACCGAACCGACTAATATCGAA
TTATTACAAACCGATGATCCACTATGTTCCAGCTTGTTCTCTGGAAAATCTTCTCTTAAA
CCGTTCTTCCCAACTATAGCACCAGCAGCGTATAGAGCGATTTGCAACCAAATCGTTTCT
ACAGCTACATCTGAACAAGACAGTTTGAATAAAGCTTGTTTAGTGGCAAAAGCTTTTGTG
AGTATGGCCAGACAAAACTATATGTCAAGTTGTAATATTCCAGATATGTGCATAACGACT
TCGGTAAATGAACGAATGATAGACGCGACGAAAAATGTTCAAATATCTGATCCAAAAGAC
GTAGCAGATATAATGATTTTGTTCGAAGAGATCGTAGAAACTGAACAAACATTTTCATTA
ATGTTGGATCCATTCATAAAACAAGTTACGAGCAATTTTAACAGCAAAGGAATAAATGAC
GTCAAATTTATTCTTATTGGATACTCTGGAAAAAGTACAGATTCTGAAGTGCATATGTAT
ACAACTAACGAGGATGATGGTTACACCAAGTTATTGAGTAACTTACCGGAATGGACAGAA
TCTCAGACCACCACCGAAACAGAGACAAGTATGCTGGAATCTCAGCATATGCATTCGTTT
AGAAAAGTTATGGGTAAAAATTCAAAAGACAAAGCATACAAACTTTCAGCCGAATACCCA
TTCAGAGCGAATGCTGTTAAAGTCGTCTTGTCCATCGCGAAATCTCTATACAGCACCCAA
GAATCCGTTTATAGCGTATCTCAGTACACGTTCAACTACGTATCGTCCTGGTATATGAAA
CAAGGTATCACGTTTTACCTGATCGCCCCCATAAATCTGAGTGATGCTTCGGATGACGGA
ATTTTCGGAGCGAGTGGTGTGAACAAGATTTATACAAGTACATCGCCGAATGGTAAATAC
AGCGACGACGGATATACTTACGACACATCATTGGAGACAAATTTGGTGTTAGAGACGAGC
GGGACCATGTACGATTCTCGGTTTTTCGCCGACACCTCGAGTGCGCATTTAAACGCTTTC
TTGCAGTCGTTGTGCAGAACCATTGTGGACATGTCCGCTAGTGATGCAGCGATCCCGATG
AGTTGTTCCAGTTCGTTGTACGACGGAGTGATGCCGTACGCGAAGTGCGTTGTCGTCACC
AGC
>cds.Mcerasi_44060_c0_seq13|m.210948
ATGAAGACACTAATTAAGTTATTCCTGCTAGCACTAGCAGTAGGATTAGCTTCGTCACTA
CGAGTACACCCGAAATCAATTTTAACTATTACTAGGAGTTACGAAGAAAGTGCAATAATA
CCTTGTTCCTCAGAATGTACCGATGGAATTTCAAATGCCGATGTGGTGTTCGGCGAGAAC
AAAAAACATAAGTATTATTTCAGTGGTAAGACCACCATTTTTGCTCCGACCGCCACCGAG
GAGGGAATATCAGAAGTAACGATCAAAGGAAAGGCCACTATCATCGGGACACAAAAATGT
GGTGCCATCCTTTATCTTGGGAATCTTGAAATAATTCAAGGGTCGAAGACTTACAAACAC
GAAGACTTAAAGGAACTTGAAGGCCACCCTGTTCTGTTTTCTTACAACAACGGAAAAGTT
GGTGGGAATATCTGTTCGCTAGCACACGATTCTGTAGCATCAATGAATTTAAAACGATCG
ATCATATCATCAATGCAAGTATCGTCAATACAAGGAGACCAAAAGGAATATTTCGAGACC
GATGTTCAAGGGACATGTAATACTACATATTATCCGGGGACAAGGTCGGACACATACCTT
ACAATAACGAAAGAAAAAGATCTCACACAATGCACGGGGTACGAGAAAATCAATTTGATG
GGATTGTCACAGATGCAATCGTATCCGATGTATGAAGATTCTCCGTTCTCAACAGCCGTT
CAGCGTTCTGAAATCAAAATAAAAGACTCCGAAATAATATCCATTACCAACGAAGAGACT
TTCATCTATCAACCATTTGGTCCAATTGGTGCACCAACTAAAATAATGGTATCCATGAAG
TTTCAACTAGCAAAAACAACAATAATTCAACCCCTTTCTACAAGTCGTTTGATTAAAAGC
CGATCAATTATGTTTGAAAAACCAACTGGACTAATTGGATCGGTAGATGCAGATGCGTTA
GTAGCTGCAACACAATTGGCTTTGACTAAACTCGAACCAATAGTCGATATGGACGGTGCT
GATAGTTTCTTAGCGTTAGTACAATTATTAAAAGTGGCAAAGAAGGACGACATACTTTCT
GCGTTTCAGCAGATTATGAGCGTC---AGCGGATATGAGAATACCGAAGTACCAGAGTCA
ATTTTCATTGATGCTCTCATGGCTGCTAATAGTGGTGAATCTATTGAAGCCGCTGTAGAA
CTCATAGAGAGCCTTAAATTAAGCGATTCATTAACTATTTCATGGTTTAATAACTTGGCA
AACGCAAAAAATCCAACCAAAGAGGCAGTGGCCAAAGCATCAAGCTTACTCAATGACAAA
GCTCAAACAGCGGGCTATCTTGGTGTTGGCGCTTTCTTAAGACAATACCAAAAAGACACT
CAGGATTATATTAGTCCTGAAGTAGAAAATACTTTGAGTAATTTAGGAAATCCTTTAAAG
AAAGTGGGCTATGGTTCATTATCATCAAATGACGAAGACTTAATTATTGCTAGTCTAAAG
GGTCTCGGCTATGCTCAATACATAAATAGTGATCTAGAAGATTTGATTATCCAGATTACT
AAGGATAAAAATACTATTCAAAGGATTAGAGCAGCAGCATTGAATATGCTTCAAATCTAT
GCTAAGAATTCAAAGGTGGAGAAAGCCTGTGAAAGCATTTTTACCGACTACTTGGAAGAT
TCCGAACTGCGTATTTTAGCGTTTAAAGTATTTGCAATTAACCCATCTAACAATAAAGCA
ACTGTTATCAAAAGTGTATTAGATGACAAAAACACCCAACTCCAAATTCGTGCTTACTTA
CTCAGCTACTTGAGTAACTTACAGACGACCGTAGATGAAAATAAATTAGATCAAAAGAGA
TTTTATGAAGGAATTAAAACGATGTCATCAAAAAAATCACTCAATGATATTTTGCGTTAC
TCGCGAAATTTGGAGTTTAACTATCAATGTCCTATCCTACATAGTGGAGTTTTATTGGAC
GCTGATGTTATTTATTCATATAAAACTTTTTTGGCACGGTCTTCTTCGGCATCACTTAAA
GCGTACATATTTGGACGTAAACATGACTTTATTGATATTGATGTCCGTATTGAAAACATT
GAACCTTTACTGGAAAAACTATTTGGACCCGAAGGATATTTTGCAAAAAGTAAGGGGTCT
ACTTTCGATGATGTTAAAAATTACGTAACTCAAGCAATACAATATGCTAAGAATAGAGAA
GAAAATGACGTAGATTCAGATTCGTCATCTAAACAAGCTTCTGAAAATATGGCCGAAGAA
GAAATGAAAAAAATATATGTTGACATAGCACTTAAATTATTTGGAAATGATCTTGGTTGG
TTTTCATTCCAAGGGCGTGAAGGTCAAATGACTTACCAACATATAATTGATGCCATACTC
AATAATTTTAATAATTCAGAAACCGATAAAGAGAATATAGAATTGAGTCTAAGGAAACAG
ATACCAATCATCGATTTTGAAAAAAAATATGCAACATGTTCTGGACTTCCAATTTCATTA
AAAGTCCAGGCTACGTCAGCTATTAAATTTGATATAGCTACTATGTTCGATTTAGATAGT
TATTTCGAACATCCAGAAAATTCAAATTTTGCACTCAAACTCATACCTAGCGGTTCACTT
GTTTTTAACTCATTTTTAACAATAGATGGATATACTGTTGATGTCGGATATAAAATATCG
TCATCACTTCATACATCCACAGGATTTGATTTTTCATTAGAGACAACTCAAGATAAAGGT
TTTGAAATGGTTTATGGACTTCCTTTGAACGTTATGGATATACTGACTGTAAAATCTGGA
GCTTTTTCGATAGTGCAGGAAAGGGGAAGTGAATCGGTAGAAATACCGCTTACGTCTACA
GATATTGATAGGCAATCATATACCAGAGCATTTGAAAGTTTTGGCAATACTGTAGGGTTG
TCTTTTTATGTTGATTATGAATATCCATGGAACGGAGAGTTAAAATCGTTACTTCCATTT
TCTGGTCCATCGTCATTTTCTTTAAAAATTTTAAAAGTTGATGAAAACCTCACTAAATAT
GTTGTGAGAGGAAATTATGACTTTAAGTCACCAAAGCTCAAATATATTAAGTTCATATTT
GTTACACCGAAAGCAGACACCAAACGTGGTTTGGAGTTATTTGTTGTTTATGATACTAAA
GTAAATAACAAAATATTAGCAGAGTTTAAAACTCCATTCACTAAAAAAATCATCCAAGGT
ACATTAGTTGATTCTGACGAACAAAAAACCATAGAAGTGAGATATATTGATGGTTCCCAG
CACATTTTTAGTGCTGGAGTAAAATGTGAAGAGATGGATGCTGAAACAATAAAATATTCA
CCTATACTTGAAGCTAAATACTCTACAGGAGTGGACGCTGAAGAACGTAGACATCATCTC
GTACCTACGTTTGACATAGAGGGGTACGTTCTCGTGAAACGTAATATGAATTCGGATAGT
AATTATCCTAGTAAATTAACTTTAAGTGATGTTGCTGTTATTACTACCGAGACCAGACAT
TCTTTACAAGGGTCATTAACCTTTGAAAACAACAAAGTATTAGGAGATGTCAATTTAATT
GCCAATAGTGTTACTATTAATATATATGGACTTCTTAGTGGAGATTATCCTATATTTAAA
TTGGACTTAAAATTAGATATGACTAGAAACGAACAAGCTAAACAACAATTATTGGAGTTT
GATGAAAGCTATGATTTTAAACCAATGTCCAAATTTGTAGCCTTACTAAATAAAGTTAAG
ACTTTGAATTTACTTACATCCCAAGAATTGCACACTGGAGCACCATATATATTCTTAAGT
AATAATAAAATCCGTTGGGACAATGATTATTTTGAAGCCAACTGTGATGTGCTTTTTGAA
AACAGTGAACTCACAACGCATGGATATATTATGACCTCCAATCTACTTGATATGTCATTT
AATGGTAATATCACTATTCTGCCAAATACTGAAGAAACGGGAATATTCGTTCTTGGGCAT
TTAAATCATTCTCTTGTTTCGGATCCATCGTTTGCTGGACACGGAGATTTTAAATATATT
CAAAATAAGAATAAAGATGGTAGTTATATTGAACTTAATTCAGTAGACCCAAAAACATTT
GGAAAATATCATTTTAATACGGGACATCAGTCTACAGATGATTCTTTCAAGTATACTATT
TATTATGATGGTTACGGTGGTTCTACTTTTACGGTTGATATGAATATTTTAGCTGATGAT
ATTACTTATAACATGCATTTTGATTCTCCAAATCCTGAATATAAGTCTTTTATGATTGTA
CACGGTTGGTCAGAAACAAAAAATACGTATTTATTTGATTCAAAAGTTTTATGGCCTGGT
GATCAAAATGTAAACTATTTGAATGCAAATGGAAAAATGCTTTTGAACGGACGTCATATA
CACATGAGTGGAAACATTGATTTTCCATTAGCACATTTAGAAAAATTCCACATTTCAGTA
AAAAGTGAACCTCATCCCGAAATTGAAGATGGTGGATTTGCTACAGTTCGTTGCAAGTCT
AATGATAAAATTTTATTATCTGAAAAGTTCATGTATAAATTAACACTAAACAATGGTGAG
TTATATGTATCTGGAAAGAGTATTCATGATGAGTCACAGAATGTCAAACCTATTAGTTTT
GAAATAGTATATAAAAACTACACAAATGAAGAACACGTTACTGGAAAACAAATCGCGTAC
AAAATTGCATTGATACATAATAATCAGCAAATTACATACCAAAAACTTTTGAAAGTCACT
AATAGAACGTTTACGTACAGACAAATTAATAAAGTAGATGATGACGAACAAAAAATAATG
ATGGATTTAGAATATAATATAATAAGTGCATGGAATTGGTCTTATAAATTAATATCCAAG
GTCGATTCCCCAAATGTTTTTCATTATTTAATTAGTGGTGACCATAATGTATTAGAATTT
AACTCCTATATTAAATTTGGTGATTACTCATTAGATAAAGAGCATACTCTTAAAATTAAT
TCATTAGACGGTTTAACTGACTTATATGAATTTAAATGGCTTACAAATGATGAAAAAACA
GCATTCAAATTGTTATATAAACAACGGGAAATTAGAGGCTTAGCGCGTTATAGTTTGGAC
GATATTGAAGGAGGATACAATTTTATTTATGCGGGACGAATGTGGTTAGATTTTAGGTCA
GACCCAAAGTCAGAAAGCACCTTGTCAATAAATACATACTATTCACTTAAAGAAGGACTT
TCTACAGGCAGTGACATAAAAATATGTGTACCGTTATTTAATGATAAGGAAATGGGTGTC
AAAACCAATGTCCAAATGTTTAAGAACTGGGAAAATCCTTTAAGTATTCAATTAGAACTT
GACATTTTCCCCACTACAGATAAAAAATTAGAACTCCGTACTAGTTTGAAGAGAGACGCT
CAAGATAATGGAGTTTTATATTCTGCCTTGCTATTTGCTGAAAGCAAAGGAATGCAATTA
AATTACGGGTTTAATGATTCTATATATGTTTCAAAAGAAAAATGGGGAAAATATTTAGAC
GCACATTTTATTGGTACGGATAATATTATTAGACCTCTTCAAGTAAATTTTGAATTATTG
CCTAGAGGATTTACTAACCAAATGAACATTTTTAATATTGCCGTGATCGATGTTGATTCG
TCAATTATGGTCAAAGACGGTGTTTTGAATACACGTTCAAACATAAAGTACAATGATCAT
CCATATTCCTTTGAAATTTCGTTAACCTCAAAACCAAGTTTCAAATTCATAATAGGATGG
GAAAATAAAACGAGAAGTCATGAAAAGCTGATGGTAGAAGGTACTATCGTTATGGATGAT
TCGGCCGTTATTAGTGCTACTCGTATACAAAACGATGGTAATGACGTCGTGACTGTGGGA
TATGTCAAAAAATCCTTAAACGAACAAAATTGGTGGGATACAAGTAACCATTTGAGCACA
GAGCAATCTAACGAAATTTGGCAATCATTGAAGGGACAATTCATTGAAATATTTATAAGT
GTGCACAGAAATATGGTAAATATAATGTCTGTGGCCAAAAATCAGCGTAACTTACACTTG
CACGAAGTAAGAAAAGCTCAACCACAATATCATGCATTGATGGAGTATTCGTCCAATGAG
TTTAAACAAATACTTAATGAAGTCTTGGAAGATAATTATATACTACAAATGCCAATGTTG
ATACAAAATACCACAGAAGCTGTATTTTCCGATGTTATTGATTTTATGAATTATAACAGT
GACAACTTCATAAACTCGGTTAGGTATCTAAATGGACATATGGGAAATTATTTAAAGAAA
ATATATAAATACTATTCAGATAATACAAATGTACTCTTAAATAAGTTGGTGCATAATATT
GATGAATTGATCAACCAAATGGAGCTTACTTTACTGGACTTATTTAGACAGTTAAATCTA
TACACTGATGAACCTGTGAATGACATGGAGTCATCAGAACCTCGTTCGGTTACAGAGTAC
TATAATAAAGTTATGGATAAATTTATGAAAGCCATCGAGAAACTTGAAGGTACAATAAAT
CACATTAAAGATTTAACAGAGGATTATATCAAGAGCTTGCCACTTTATGACATGTTACAC
GACCAAATTGAAAAGTTAAAATCATACCCTTACAAGAAGAAAGTATGGGAGGAAATACAC
AATTACTTGCAAGACTTAGAAAAGTCAGCTCCGTCCAGAGATTTTTCCAGTTTCATCAAT
GCTTTGGATAAGTACATAAATAATATCATTCATGATATACCGGTGAGCCAAGGAGAAATT
ATAACCCTAAGGAATAAAGGACTTATAGCCGTAAAGTCAATGATATTTGATTTCTCTAAT
TACGTAGATTACGACAGAGCCATGAAAATGTATAATGCATTACGTAAATTTACTACCTTT
GGCCAGACTATTTTTCACATAGCCTCGCCAAATACATTCCCATATCCAACTAATGAAAAT
CCTTTGTTATTTGACTTCAATGAATATAATACACAATTGTATCATAGTTATTTGAATCCG
TCAAATGTAATACCACCGTTCGATGTGCAAAGTGTTATTATCGATTCCATCAATATAATT
ACATACAATGGTCATCCCTACAGTTTCAAGCCACACACTTCTCAATATATATTGGCCGAG
GATTTTGTAAACAACAAATTTTCAATATTTGCTTATTACGAACATAACATTTTGACAAAA
CTATCGATTTCAATCTATAATGGCGAAAAATACGTACTTCTTTCTGGAGGAAGTATTACC
GTTAATGGCAAAGATGCTGATTTTCCACTTATAAATGACAATTTAAAAACATGGAGAGAT
ATTAATTCATTTGGAATTGACGTTGCTGTTGGAGTCAGTATTAAATGCACTTTGAATTTA
AATATTGTTCAAGTGTTTATTAATGGATACTATTATGGTAAAGTGCATGGTTTACTAGGA
TCGATGTATCAAGAACCTCAATTTGATTTAAATCTGCCTAACGGAGAATTGCCCTATGAC
ATGGCATCATTTTTGTTGGCGTACAGACAAACAGGGAACACCGAACCGACTAATATTGAT
TTAATACAAACCAATGAACCACTATGTTCCAGCTTATTCTCTGGAAAATCTTCTCTAAAG
CCATTCTTCCCAGCTATAGAACCAGCAGCGTATAGAGCGATTTGTAATCAAATCGTTTCT
ACAGCTCCATCTGAACAAGACAGTTTGAGTAAGGCTTGTTTAGTGGCTAAAGCTTTCGTG
AGCATGGCTAGACAAAACTATATGTTAAGTTGTAATATTCCGGATATGTGCATAACGACT
TCGGTACATGAACGAACAATAGATGCGACAACGAATGTTCAGATATCTGAGCCAAACGAT
GTAGCAGATATAATGATTTTGTTCGAAGAAGTCGTAGAAATTAAACAAACATTTTTGAAA
GCATTGAATTCTTTCATAAAAGAACTTAAGAGCAATTTTATCAGCAAAGGAATAAATGAC
GTCAAATTTATTCTTATTGGATACTCTGCAAAAAGTACAGATTCTGAAGTGCATATGTAT
ACATCTAACGAGGAAAATGACTATACACAATTATTGAGGAACACACCGGAATGGACAAAA
TCTCAGACCACCACCGAACCAGAGACAAGTAAACTGCAATCTCAGCTGATGCATTCGTTT
AAAAAAGTTATGGGTAAAAATTCAAAAGACAACGCATACAGACTTTCGGCCGATTACCCA
TTCAGAGCGAATGCTGTTAAAGTCGTCTTGTCCATCGCACAATCTCTATACAGCACCCAC
GAATCTGATTTAGGCGTATCTCAGTACACGATGAATTACGTAACATCATGTTATATGAAA
CAAGGTATCACGTTTTACTTGATCGCCCCCATCAGTCTGAGTGGCGCTTCGGAGGATGGA
ATTTTCGGAGTGAGTGGTGTGAACAAGATGTATACAATAACATCGCCGAACGGTAAATAC
AGCGATGACATGTATACTTACGACAAATCATTAGAGACGAATTTGGTGTTAAAGACTAGC
GGGGCCATGTACGATTCTCAGTATTTCGCCGACACCTCGAATGCACGATTAGAAACTTTC
TTGCGTTCATTGTGCAGGACCATTGTAGGCATGTCCGTCAGTGATACAGTGATCCAGAAA
AGTTGTTCCAGTTCGTTGTACAACGGAGTGATGCCGTACGCGAAGTGCGTGATCGTCACC
AGC
>cds.Mp_O_35449_c0_seq586|m.211741
ATGAAGACACTAATTAAGTTATTCCTGCTAGCATTAGCAGTAGGATTAGCTTCGTCAATA
AGA---CATTCGAAATCGATTTTAACTATTCATACGGATTCCGAAGAAAGTGCAATAATA
CCATGTTCCTCAGAATGTACCGATGGAATTTCAAATGGCAATGTAGGGTTTGACGAGAAC
AAAAAACATAGGTATTTGTTCAGTGGTAAGACCACCATTTTTGCTCCGACCGCAACCGGA
GAGGTAATATCAGAAGTAACGATCAAAGGAAAGGCAAATATCATCGGCACACAAAAATGT
GGCGCCATCCTTTATCTTAAGAATCTTGAAATAACTCAAGGGTCGAAGACTTACAAACAC
GAAGACTTACAGAAACTAGAAGGCTACCCTGTTCTGTTTTCTTACAACAACGGAAAAGTC
GGTCGGAATATCTGTTCGCTAGCTCAGGATTCTGTCGCATCAATGAATTTAAAACGATCG
ATAATTTCATCATTGCAAGTATCGTCAATACAAGGAGACCAAAAAGAATATTTCGAGACC
GATGTTCAAGGAACATGTAATACTACATATTATCCGGGGACATGGTCGGACCCATACCTT
ACAATAACGAAAGAAAAAGATCTCGCACAATGCACGGGGCACGATAAAATCAATTTGATG
GGATTTTCACAGATGCAATCGTATCCGATGTATGAAGATTCTCCATTCTCAACAGCCGTT
CAGATTTCTGAAATCAAAATAAAAGACTCCGAATTAATGTCCGTCGCCAATAAAGAGACT
TTCATCTATCAACCATTTGGCGCAATTGATGTACCAACTAGAATAATGGTATCCATGAAT
TTGCAGCTAGCGAAAACCACAATGATTCAACCCCTTTCTACAAGCCGTTTGAGCAAAAGC
CGATCAATCATGTTTGAAAAACCAACTGGATTAATTGGATTGGCAGATGCGGGTACGTTA
GTAGCTGCAACACAATCGGCTTTGACTAAACTCGAACCAATAGTCGATATGGACGGTGCT
GATAGATTTGCAGTGTTAGTACAATTATTAAAAGTGGCAAAGAAGGACGACATACTTTCT
GCGTTTCAGCAGATTATGAGCGGC---AGCGGAAATGAGGATACCGAAGTACCAGAGTCA
ATTTTCATCGATGCTCTCATGGCTGCTAATAGTGGTGAATCTATTGAAGCTGCTGTAGAA
CTCATAAATAGTCATAAATTAAGCGATTCATTAACTATTCAATGGTTTAATAACTTGGCA
AACGCAAAAAATCCAACTAAAGAGGCAGTGGTCAAAGCATCAAGCTTACTCAATGACAGA
GCTCTAAAAGCGGGCTATCTGGGTATCGGCGCTTTGTTAAGACAATACCAACAAGACACT
CAGGATTATATTAGTCCTGAAGTAGGAAATACTTTGAGTAATTTAGGAAGTCCATTAAAG
AAAGTGGGCAATGGTCCATTATCATCAAATGACGAAGACTTAATTATTGCTAGTCTAAAG
GGTCTCGGCTATGCTCAATACATAAATAGTGATCTAGAAGATTTGATTATCCAGATTACT
ATGGATAAAAATACTATTCAAAGGATTAGAGCAGCAGCATTGAATATGGTTAAAATCTAT
GCTAAGAATTCAAAGGTGGAGAAAGCCTGTGAAAGCATTTTTACCGACTACTTAGAAGAT
TCCGAACTGCGTATTTTAGCGTTTAAAGTATTTGCTATTAATCCATCCAACTATAAAGCA
ACTGTTATAAAAAGTGTATTAGATGACAAAAACACCCAACTCCAAATTCGAGCATACTTA
CTCAGCTACTTGAGTAACTTACAGACGACCGCAGACGAAAATAAACTAGATCAAAAGAGA
TTTTATGAAGGAATTAAATCGATGTCATCAAAAAAACCACTCAATGATATTTTGCGTTAC
TCACGAAATTTGGAGTATAACTATCAATGCCCTATCCTACATAGTGGAGTTTTGTTGGAC
GCTGATGTGATTTATTCATATAAAACTTTTTTGGCACGGTCTTCTTCGGCATCACTGAAA
GCGTTCATATTTGGACGCAAACATGACTTTATTGATATTGATGTCCGTATTGAAAACTTG
GAACCTTTACTGGAAAAACTATTTGGACCCGAAGGATATTTTGCAAAAAGTAAGGGATCT
ACTTTCGATGATGTTAAAAATTACGTAACTCAAGCAATAAACTATGCTAAGAATAGAGAA
CAGAATGGCGTAAATTCAGAATCGTCATTTAAACAAGCTTGTGAAAATATGCCTGAAGAA
GAAATGAAAAAAATATATGTAGATATAGCACTTAAATTATTTGGAAATGATCTTGGTTGG
TTTTCATTGCAAGGAAGTGAATGTCAAATTACTTACCAACATATAATTGATGCCATACTT
AATAATTTTGATAATTCAGTAACCGATAAAAAGAATATAGAATTGAGTCTAAGGAAACAG
ATACCAATCATCGATTTTGAAAAGAAATATGCAACATGTTCTGGACTTCCAATTTCATTA
AAAATCCAGGCTACGTCAGCTATTAAATTTGATTTAGCTACTACGTTCGATTTAGATAGT
TATTTCAAACATCCAGAAAATTCAAATTTTGCACTCAAACTCATACCTAGCGGTTCACTT
GTTTTCAACTCATTTTTAACAATAGACGGATATACTGTTGATGTCGGATATAAAATATCG
TCCTCACTTCATACATCTACAGGATTTGATTTTTCATTAGAGACGGTTCAAGGTCGTGGC
TTTGAAATGGTTTATGGACTTCCTTTGAACGTCATGGATATACTGACTATAAAATCTGGA
GCTTTTTCGATTGTGCAGGAAAAAGGAAGTGAGCCGGTAGAAATACCAATTACGTCTACA
GATGTTGATAGGCAATCATATACCAGCGCATTTGAAAGTTTTGGCAATACTGTAGGCTTG
TCTTTTTATGTTGATTATAATTATCCTTGGAACGGAGAGTTAAAATCGTTACTTCCATTT
TCTGGTCCATCGTCACTTTCTTTAAAAGTTTTTAAAGTTGATGAAAACCTCACTAAATAT
GTTGTGAAAGGAAATTATGACTTTAAGTCACCAACGTTAAAATATATTAAGTTCATATTT
GTTACGCCGAAAGCAGATATCAAACGTGGTTTGGAGTTGGTCGTTGTTTATGATACTAAA
GCACATAACAAAATATTAGCAGAGTTTAAAACTCCATTCACTAAAAAAATCATCCAAGGT
ACATTAGTTGATTCTGACGAGCAAAAAACCATAGAAGTTAGATATATTGATGGTTCCCAG
CACACTTTTAGTGCTGGAGTAAAATGTGAAGAGGTGGACGATGAAACAATGAAATATTCA
CCAATACTTGAAGCTAAATACTCTACAGAAGTGAACACTAAAGAACATAGACATCATCTC
GTACCTATGTTTGACATAGAGGGGTACGTTCTCGTGAAACGTAATACGAATTCTGAAAGT
AATTACCCTAGTAAATTAACTTTAAGAGACGTTGCTGTTGTTACTACCGAGACCAGACAT
TCTTTACAAGGGTCGTTAACTTTTGAAAACAACAAAGTATTAGGAGATGTCAGTTTAATT
GCCAATAGTGTTACTATTAACATATATGGACTTCTTAGTGGAGATCATCCTATATTTAAA
TTGGACTTAAAGTTAGATATGACTAGAAACGAACAAGCTAAACAACAATTATTGGAGTCT
GATGAAAGCTATGATTATGAACCAATGTCCAAATTTGTAGCTTTACTAAATAAAGTTAAG
ACTTTGAATTTACTTACATCCCAAGAACTTCATACTGGAGCACCATACATATTCTTAAGT
AAGAATCATATCCGTTGGGACGATGATTATTTTGAAGCCAACTGTGATGTATTGTTTGAA
AACAGTGAACTCACAACTCACGGATATATCAAGACCTCCAATGTACTTGATATGTCATTT
AATGGTAATATCACTATTTTGCCAAGTACTGAAGAAACGGGAATATTCGTTCGTGGGCTT
TTAGAGCATTCTCTCGTTTCGGATCCATCGTTTGCTGGACACGGAAATTTCAAATATATT
CAAAATAAGAACAAAGATGGTAGTTATTTTGAATTTAATTCAGAAGACCCAAAAACATTT
GGAAGATATCATTTTAATACGGGACATCAGTCCACCGATGATTCTTTCAAGTATACTATT
TATTATGATGTTTACGATGGTTCTACTTTCACGGTTGATATGAATATATTAGCAGATGAT
ATTACTTATAAAATGCATTTTGATTCTCCCAATCCTGAATATAAGTCTTATATGAATGTA
CGTGGTTGGTCAGAAAAAGGAAATACGTATTTATTTGATTCACAAGTTTTATGGCCTGGT
GATCAAAATTCAAATTATTTGAATGCAAATGGAAAAATGCTTTTGAACGGACGTGATACA
CACATTATTGGAAACATAGATTTTCCATTAACACATTTAGAAAATTTCCACATATCACTT
TTTAGTGAACCTCATCCCGAAATTAAAGATGGCGGAATTGCTACAGTTCGTTGCATATCT
AATGATAACATTTTACTATCTGAAAAGTTCGTATATAAATTAAAACTAAACAATGGAGAG
TTTTATGTGTCTGGAAAGAGTATTTACGATGAGTCACAAAATGTCAAACCTATAAGTTTT
GAAATAGCGTATAAAAATTACACAGATGAAGAATACGCTACTGGAAAACAAATCGCGTAC
AAAATTGCATTGTTGCATAATAATCAGCAACTTACATACCAAAAAGTTTTAAAAGTTACT
AACAGAACGCTTAAGTACAGACAAATTAACAAAGTAGATGATGAGAAACAAAAAATAATG
ATGGATTTAGAATATCATATAATAAGTGCATGGGATTGGTCTTATAAATTAATATCCAAG
GTCGATTCCCCAAATGTTTTTCATTATTTGATTAGTGATGACCAAAATGAATTAGAATTT
AACTCCTATATTAAATTTGGCGATTACTCATTAGACGAAGAGCATACTCTTAAAATTCAT
TCATCAGAAGGTTTAACTGACTCGTATGAATTTAAATGGCTTACAAACTATGAAAAAACT
GCATTCAAGTTTTTATATAAACAACGAGAAATTAGAGGCTTAGTGCGTTATAGTTTGGAC
GATATTGAAGGAGGATACAATTTTATTTATGCGGGACGAATGTGGTTAGATTTTATTTCA
GACCCAAATTCAGAAAGCACCTTGTCAATAAATACTTACTATTCACTTAAAGAAGGATTT
TCTACAGGCAGTAATATAAAAATATGTGTACCATTATTTAATGATAAGGAAATGGGTGTC
AAAACCAATGTCCAAATGTTTAAAAACTGGGAAAATCCTCTAAGTGTTCAATTAGAACTT
GACATTTTCCCCACTACCGATCAAAAATTAAAACTGCGTACTAGTTTGAAGAGAGACGTT
CAAGATAGTGGAGTTTTGTATTCTGCGTTGCTGTTTGCTGAAAGCGATGGAATGAAATTA
AATTACGGATTTAATGATTCTATATATGTTTCAAGTGAAAAATGGGGAAAATATTTAGAC
GCACATTTTATTGATACTGATAATATTATTAGACCTCTTAAAGTACATTTTGAATTAGTG
CCTAGAGGATTTACTAACCAAATGAACATTTTTGATATTGCCGTGATCGATGTTGATTCG
TCAATTATGGTCAAAGATGGTGTTTTGAATACACGTTCAAACATAAAGTACAATGATCAT
CCATATTCCTTTGAAATTTCGTTAACCTCAAATCCAAGTTTCAAATTCATAATAGGATGG
GAAAATAAAACGGGAAGTCATGAAAAGCTGATGGTAGACGGTACTATCGTTATGGATGAA
TCGGCCGTTATTAGTGCTACTCGTATACTAAACGATGGTAATGACGTCGTGACTGTGGGA
TACGTCAAAAAATCCTTAGACGAACAAAATTGGTGGGACACAAGTAACCATTTGAGTACA
GAACAATCTAACGAAATTTGGCAATCATTAAAGGGACAATTCATTGAAATATTTATAAGT
GTACACAGCAATATGGTAAATATAATGTCTGTGGCCAAAAAACAGCGTAAATTACGCTTG
CACGAAGCAAGAAAAGCCCAACCACAATATCGTGCATTAATGGAATATTCAGGTCATGAG
TTTAAAAAAATACTTAATGAAGTCTTGGAAGATGATTATATACCACAAATACCAATGTTG
ATACAAAATACCACAGAAGCTGTATTTTCCGATGTTATCGATTTTATGAATTATAACAGT
GACTACTTCATAAACTCGGTTAGGCATCTAAATGGACATATGGGAAATTATTTAAAGAAA
ATATATAAGTATTATTCAGATCATTCAAATGTACTTTTGAATAAGTTGGTGCAAAATATC
GATGAATTAATGAACCAAATGGAGCTTACTTTACTGGACTTATTTAGACAGTTAAATCTA
TACACTGATGAACCTGTGAATGACATGGAGTCATCAGAACCTCGTTCAGTTAAAGAGTAC
TATAATAAAGTCATGGATAAATTTATGAAAGCCATCGAGAAACTTGAAGATACAATAAAT
GACATTAAAGATTTAACAGAGAATTTTATCAAGAGCTTGCCACTTTATGACATGTTACAC
GACCAAATTGAAAAGTTAAAATCATACCCTTACAAAGAAAAAGTATGGGGACAAATACAC
AACTACTTGCAAGACTTAGAAAATTCAGCTCCGACCAGAGATTTTGGTAGTTTTATCAAT
GCTTTAGATAAGTACATAAATAATATCATTCATGACATACCGGTAAGCCAAAGGGAGATC
ATAACCTTAAGGAATAAAGGACTTATAGTTGTGAAGTCAATGATATTTGATTTCTCCAAC
TACGTAGATCACGACAGAGCAATGAAAATGTACAATGCATTACGCAAACTTACTGCTTTT
GGCCAGACTATTCTTCACATAGCCTCGCCAAGCACATTCCCATATCCAATTAATGAAAAT
CCTTTGTTATTTGACTTCAATGAATATAATACGCAATTGTATCATAGATTTTTGAATCCG
TCGAATTTAATACCACCGTTTGATGTGCAAAGTGTTATTATCGACTCAGTCAATATAATT
ACATACAATGGTCATCCTTACAGTTTCATGCCAAACACTGGTTATTATTTGTTGGCCGAG
GATTTTGTAAACAACAAATTTTCAATACTTGCTTATTACGAATATAACACATTAACAAAA
ATATCGATTTCAATCTATAATGGCGAAAAATACATACTGCTTTCCGGAGGAAGTATTACC
GTTAATGGCAAAGATGCTGATTTTCCACTTATAAATGACAATTTAAAAACATTTAGAGAT
GTTTATTCATTTGGAATTGACGTTGCTGTTGGTGTCAGTATTAAATGCACTTTTGATTTA
AATATTGTTCAAGTGTTCATTAATGGATACTATTATGGTCAAGTGCATGGCTTACTAGGA
TCAATGAATCAAGAACCTCAGTTTGATTTAAGACTACCTAATGGAGAATTATCCTATGAC
ATGGCATCATTTTTGTTGGCGTACAGACAAACAGGGAACACCGAACCGACTAATATTGAT
TTAATACAAACCGATGTACCACTCTGTTCCAGCTTGTTCTCTGGAAAATCTTCTCTGAAA
CCATTTTTCCCAGCTATAGCTCCAGCAGCGTATAGATCGATTTGTAATCAAATCGTTTCT
ACAGCTACATCTGAACAAGACAGTTTGAATAAGGCTTGTTTAGTGGCTAAAGCTTTCGTG
AGCATGGCCAGACAAAACTATATGTCAAGTTGTAATATTCCGGATATGTGCATCACGACT
TCGGTACATGAACGAACGATAGATGCGAACACGAATGTTCAGATATCTGATCCAAACGAT
GTAGCAGATGTCATGATTTTGTTCGAAGAAGTCGTAGAAATTGAACAAACATTTTCGGAA
ATATTGAATCCTTTCATAAAAAAACTTAAGAGCAATTTTAACAGCAAAGGAATAAATGAC
GTCAAAATTATTCTTATTGGATACTCTGGAAAAAGTACAGATTCTGAAGTGCATATGTAT
ACAGCTAACGACGACGATGACTATACAAAATTATTGAGCAATATACCGGAATGGACAGAA
TCTCAGACCAACACCGAACCAGAGACGAGTAGACTGCAATCTCAGCTGATGCATTCATTT
AGAAAAGTTATGGGTAAAAATTCAAAAGACAAAGCATACAAACTTTCGGCTGATTACCCA
TTCAGAGCGAATGCTGTTAAAGTCGTCTTGTCCATTGCACAATCTCTATACAGCACCCAA
GAATCCGTTTTAGGCGTATCTCAGTACACGATAAACTACGTAACCTCATGGTATATGAAA
CAAGGTATCACGTTTTACTTGATCGCCCCCATAAATCTGAGTGTGGCTTCGGAAGATGGA
ATTTTCGGAGCGAGTGGTGCGAACAAGATTTATACGAGAACGTCGCCGAACGGTAAATAC
AGCGATGACATGTATACTTACGACAAATCATTAGAGACGAATTTGGTGTTAATGACCAGC
GGGACCATGTACGATTCTCGGTATTTCGCCGACACCTCGAGTGCACAATTAGAGACTTTC
TTGCGTTCGTTGTGCAGGACCATTGTAGGCATGTCCGTCAGTGATACAGTGATCCAGAGA
AGTTGTTCCAGTTCGTTGTACAACGGAGTGATGCCGTACGCGAAGTGCGTGGTCGTCACT
AGC
>cds.Mp_F_38294_c0_seq9|m.255778
ATGAAGACACTAATTAAGTTATTCCTGCTAGCATTAGCAGTAGGATTAGCTTCGTCAATA
AGA---CATTCGAAATCGATTTTAACTATTCATACGGATTCCGAAGAAAGTGCAATAATA
CCATGTTCCTCAGAATGTACCGATGGAATTTCAAATGGCAATGTAGGGTTTGACGAGAAC
AAAAAACATAGGTATTTGTTCAGTGGTAAGACCACCATTTTTGCTCCGACCGCAACCGGA
GAGGTAATATCAGAAGTAACGATCAAAGGAAAGGCAAATATCATCGGCACACAAAAATGT
GGCGCCATCCTTTATCTTAAGAATCTTGAAATAACTCAAGGGTCGAAGACTTACAAACAC
GAAGACTTACAGAAACTAGAAGGCTACCCTGTTCTGTTTTCTTACAACAACGGAAAAGTC
GGTCGGAATATCTGTTCGCTAGCTCAGGATTCTGTCGCATCAATGAATTTAAAACGATCG
ATAATTTCATCATTGCAAGTATCGTCAATACAAGGAGACCAAAAAGAATATTTCGAGACC
GATGTTCAAGGAACATGTAATACTACATATTATCCGGGGACATGGTCGGACCCATACCTT
ACAATAACGAAAGAAAAAGATCTCGCACAATGCACGGGGCACGATAAAATCAATTTGATG
GGATTTTCACAGATGCAATCGTATCCGATGTATGAAGATTCTCCATTCTCAACAGCCGTT
CAGATTTCTGAAATCAAAATAAAAGACTCCGAATTAATGTCCGTCGCCAATAAAGAGACT
TTCATCTATCAACCATTTGGCGCAATTGATGTACCAACTAGAATAATGGTATCCATGAAT
TTGCAGCTAGCGAAAACCACAATGATTCAACCCCTTTCTACAAGCCGTTTGAGCAAAAGC
CGATCAATCATGTTTGAAAAACCAACTGGATTAATTGGATTGGCAGATGCGGGTACGTTA
GTAGCTGCAACACAATCGGCTTTGACTAAACTCGAACCAATAGTCGATATGGACGGTGCT
GATAGATTTGCAGTGTTAGTACAATTATTAAAAGTGGCAAAGAAGGACGACATACTTTCT
GCGTTTCAGCAGATTATGAGCGGC---AGCGGAAATGAGGATACCGAAGTACCAGAGTCA
ATTTTCATCGATGCTCTCATGGCTGCTAATAGTGGTGAATCTATTGAAGCTGCTGTAGAA
CTCATAAATAGTCATAAATTAAGCGATTCATTAACTATTCAATGGTTTAATAACTTGGCA
AACGCAAAAAATCCAACTAAAGAGGCAGTGGTCAAAGCATCAAGCTTACTCAATGACAGA
GCTCTAAAAGCGGGCTATCTGGGTATCGGCGCTTTGTTAAGACAATACCAACAAGACACT
CAGGATTATATTAGTCCTGAAGTAGGAAATACTTTGAGTAATTTAGGAAGTCCATTAAAG
AAAGTGGGCAATGGTCCATTATCATCAAATGACGAAGACTTAATTATTGCTAGTCTAAAG
GGTCTCGGCTATGCTCAATACATAAATAGTGATCTAGAAGATTTGATTATCCAGATTACT
ATGGATAAAAATACTATTCAAAGGATTAGAGCAGCAGCATTGAATATGGTTAAAATCTAT
GCTAAGAATTCAAAGGTGGAGAAAGCCTGTGAAAGCATTTTTACCGACTACTTAGAAGAT
TCCGAACTGCGTATTTTAGCGTTTAAAGTATTTGCTATTAATCCATCCAACTATAAAGCA
ACTGTTATAAAAAGTGTATTAGATGACAAAAACACCCAACTCCAAATTCGAGCATACTTA
CTCAGCTACTTGAGTAACTTACAGACGACCGCAGACGAAAATAAACTAGATCAAAAGAGA
TTTTATGAAGGAATTAAATCGATGTCATCAAAAAAACCACTCAATGATATTTTGCGTTAC
TCACGAAATTTGGAGTATAACTATCAATGCCCTATCCTACATAGTGGAGTTTTGTTGGAC
GCTGATGTGATTTATTCATATAAAACTTTTTTGGCACGGTCTTCTTCGGCATCACTGAAA
GCGTTCATATTTGGACGCAAACATGACTTTATTGATATTGATGTCCGTATTGAAAACTTG
GAACCTTTACTGGAAAAACTATTTGGACCCGAAGGATATTTTGCAAAAAGTAAGGGATCT
ACTTTCGATGATGTTAAAAATTACGTAACTCAAGCAATAAACTATGCTAAGAATAGAGAA
CAGAATGGCGTAAATTCAGAATCGTCATTTAAACAAGCTTGTGAAAATATGCCTGAAGAA
GAAATGAAAAAAATATATGTAGATATAGCACTTAAATTATTTGGAAATGATCTTGGTTGG
TTTTCATTGCAAGGAAGTGAATGTCAAATTACTTACCAACATATAATTGATGCCATACTT
AATAATTTTGATAATTCAGTAACCGATAAAAAGAATATAGAATTGAGTCTAAGGAAACAG
ATACCAATCATCGATTTTGAAAAGAAATATGCAACATGTTCTGGACTTCCAATTTCATTA
AAAATCCAGGCTACGTCAGCTATTAAATTTGATTTAGCTACTACGTTCGATTTAGATAGT
TATTTCAAACATCCAGAAAATTCAAATTTTGCACTCAAACTCATACCTAGCGGTTCACTT
GTTTTCAACTCATTTTTGACAATAGACGGATATACTGTTGATGTCGGATATAAAATATCG
TCCTCACTTCATACATCTACAGGATTTGATTTTTCATTAGAGACGGTTCAAGGTCGTGGC
TTTGAAATGGTTTATGGACTTCCTTTGAACGTCATGGATATACTGACTATAAAATCTGGA
GCTTTTTCGATTGTGCAGGAAAAAGGAAGTGAGCCGGTAGAAATACCAATTACGTCTACA
GATGTTGATAGGCAATCATATACCAGAGCATTTGAAAGTTTTGGCAATACTGTAGGCTTG
TCTTTTTATGTTGATTATAATTATCCTTGGAACGGAGAGTTAAAATCGTTACTTCCATTT
TCTGGTCCATCGTCACTTTCTTTAAAAGTTTTTAAAGTTGATGAAAACCTCACTAAATAT
GTTGTGAAAGGAAATTATGACTTTAAGTCACCAACGTTAAAATATATTAAGTTCATATTT
GTTACGCCGAAAGCAGATATCAAACGTGGTTTGGAGTTGGTCGTTGTTTATGATACTAAA
GCACATAACAAAATATTAGCAGAGTTTAAAACTCCATTCACTAAAAAAATCATCCAAGGT
ACATTAGTTGATTCTGACGAGCAAAAAACCATAGAAGTTAGATATATTGATGGTTCCCAG
CACACTTTTAGTGCTGGAGTAAAATGTGAAGAGGTGGACGATGAAACAATGAAATATTCA
CCAATACTTGAAGCTAAATACTCTACAGAAGTGAACACTAAAGAACATAGACATCATCTC
GTACCTATGTTTGACATAGAGGGGTACGTTCTCGTGAAACGTAATACGAATTCTGAAAGT
AATTACCCTAGTAAATTAACTTTAAGAGACGTTGCTGTTGTTACTACCGAGACCAGACAT
TCTTTACAAGGGTCGTTAACTTTTGAAAACAACAAAGTATTAGGAGATGTCAGTTTAATT
GCCAATAGTGTTACTATTAACATATATGGACTTCTTAGTGGAGATCATCCTATATTTAAA
TTGGACTTAAAGTTAGATATGACTAGAAACGAACAAGCTAAACAACAATTATTGGAGTCT
GATGAAAGCTATGATTATGAACCAATGTCCAAATTTGTAGCTTTACTAAATAAAGTTAAG
ACTTTGAATTTACTTACATCCCAAGAACTTCATACTGGAGCACCATACATATTCTTAAGT
AAGAATCATATCCGTTGGGACGATGATTATTTTGAAGCCAACTGTGATGTATTGTTTGAA
AACAGTGAACTCACAACTCACGGATATATCAAGACCTCCAATGTACTTGATATGTCATTT
AATGGTAATATCACTATTTTGCCAAGTACTGAAGAAACGGGAATATTCGTTCGTGGGCTT
TTAGAGCATTCTCTCGTTTCGGATCCATCGTTTGCTGGACACGGAAATTTCAAATATATT
CAAAATAAGAACAAAGATGGTAGTTATTTTGAATTTAATTCAGAAGACCCAAAAACATTT
GGAAGATATCATTTTAATACGGGACATCAGTCCACCGATGATTCTTTCAAGTATACTATT
TATTATGATGTTTACGATGGTTCTACTTTCACGGTTGATATGAATATATTAGCAGATGAT
ATTACTTATAAAATGCATTTTGATTCTCCCAATCCTGAATATAAGTCTTATATGAATGTA
CGTGGTTGGTCAGAAAAAGGAAATACGTATTTATTTGATTCACAAGTTTTATGGCCTGGT
GATCAAAATTCAAATTATTTGAATGCAAATGGAAAAATGCTTTTGAACGGACGTGATACA
CACATTATTGGAAACATAGATTTTCCATTAACACATTTAGAAAATTTCCACATATCACTT
TTTAGTGAACCTCATCCCGAAATTAAAGATGGCGGAATTGCTACAGTTCGTTGCATATCT
AATGATAACATTTTACTATCTGAAAAGTTCGTATATAAATTAAAACTAAACAATGGAGAG
TTTTATGTGTCTGGAAAGAGTATTTACGATGAGTCACAAAATGTCAAACCTATAAGTTTT
GAAATAGCGTATAAAAATTACACAGATGAAGAATACGCTACTGGAAAACAAATCGCGTAC
AAAATTGCATTGTTGCATAATAATCAGCAACTTACATACCAAAAAGTTTTAAAAGTTACT
AACAGAACGCTTAAGTACAGACAAATTAACAAAGTAGATGATGAGAAACAAAAAATAATG
ATGGATTTAGAATATCATATAATAAGTGCATGGGATTGGTCTTATAAATTAATATCCAAG
GTCGATTCCCCAAATGTTTTTCATTATTTGATTAGTGATGACCAAAATGAATTAGAATTT
AACTCCTATATTAAATTTGGCGATTACTCATTAGACGAAGAGCATACTCTTAAAATTCAT
TCATCAGAAGGTTTAACTGACTCGTATGAATTTAAATGGCTTACAAACTATGAAAAAACT
GCATTCAAGTTTTTATATAAACAACGAGAAATTAGAGGCTTAGTGCGTTATAGTTTGGAC
GATATTGAAGGAGGATACAATTTTATTTATGCGGGACGAATGTGGTTAGATTTTATTTCA
GACCCAAATTCAGAAAGCACCTTGTCAATAAATACTTACTATTCACTTAAAGAAGGATTT
TCTACAGGCAGTAATATAAAAATATGTGTACCATTATTTAATGATAAGGAAATGGGTGTC
AAAACCAATGTCCAAATGTTTAAAAACTGGGAAAATCCTCTAAGTGTTCAATTAGAACTT
GACATTTTCCCCACTACCGATCAAAAATTAAAACTGCGTACTAGTTTGAAGAGAGACGTT
CAAGATAGTGGAGTTTTGTATTCTGCGTTGCTGTTTGCTGAAAGCGATGGAATGAAATTA
AATTACGGATTTAATGATTCTATATATGTTTCAAGTGAAAAATGGGGAAAATATTTAGAC
GCACATTTTATTGATACTGATAATATTATTAGACCTCTTAAAGTACATTTTGAATTAGTG
CCTAGAGGATTTACTAACCAAATGAACATTTTTGATATTGCCGTGATCGATGTTGATTCG
TCAATTATGGTCAAAGATGGTGTTTTGAATACACGTTCAAACATAAAGTACAATGATCAT
CCATATTCCTTTGAAATTTCGTTAACCTCAAATCCAAGTTTCAAATTCATAATAGGATGG
GAAAATAAAACGGGAAGTCATGAAAAGCTGATGGTAGACGGTACTATCGTTATGGATGAA
TCGGCCGTTATTAGTGCTACTCGTATACTAAACGATGGTAATGACGTCGTGACTGTGGGA
TACGTCAAAAAATCCTTAGACGAACAAAATTGGTGGGACACAAGTAACCATTTGAGTACA
GAACAATCTAACGAAATTTGGCAATCATTAAAGGGACAATTCATTGAAATATTTATAAGT
GTACACAGCAATATGGTAAATATAATGTCTGTGGCCAAAAAACAGCGTAAATTACGCTTG
CACGAAGCAAGAAAAGCCCAACCACAATATCGTGCATTAATGGAATATTCAGGTCATGAG
TTTAAAAAAATACTTAATGAAGTCTTGGAAGATGATTATATACCACAAATACCAATGTTG
ATACAAAATACCACAGAAGCTGTATTTTCCGATGTTATCGATTTTATGAATTATAACAGT
GACTACTTCATAAACTCGGTTAGGCATCTAAATGGACATATGGGAAATTATTTAAAGAAA
ATATATAAGTATTATTCAGATCATTCAAATGTACTTTTGAATAAGTTGGTGCAAAATATC
GATGAATTAATGAACCAAATGGAGCTTACTTTACTGGACTTATTTAGACAGTTAAATCTA
TACACTGATGAACCTGTGAATGACATGGAGTCATCAGAACCTCGTTCAGTTAAAGAGTAC
TATAATAAAGTCATGGATAAATTTATGAAAGCCATCGAGAAACTTGAAGATACAATAAAT
GACATTAAAGATTTAACAGAGAATTTTATCAAGAGCTTGCCACTTTATGACATGTTACAC
GACCAAATTGAAAAGTTAAAATCATACCCTTACAAAGAAAAAGTATGGGGACAAATACAC
AACTACTTGCAAGACTTAGAAAATTCAGCTCCGACCAGAGACTTTGGTAGTTTTATCAAT
GCTTTGGATAAGTACATAAATAATATCATTCATGACATACCGGTGAGCCAAAGAGAGATA
ATAACCCTGCGGAATAAAGGACTTATAGTCGTGAAATCAATGATATTTGATTTCTCCAAT
TACGTGGATCACGAAAGAGCAATGAATATGTATAATGCATTACGTAAACTTACTACCTTT
GGCCAGACTGTTCTTCACGTAGCCGCGCCAAACACATTCCAATATCCAACCAATGACAAT
CCTTTGTTAATTGATTTCAATGTATAT------------TATCATAAATATTTGAATCCG
TCGAATTTAATACCACCGTTTGATGTGCAAAGTGTTATTATCGACTCAGTCAATATAATT
ACATACAATGGTCATCCTTACAGTTTCATGCCAAACACTGGTTATTATTTGTTGGCCGAG
GATTTTGTAAACAACAAATTTTCAATACTTGCTTATTACGAATATAACACATTAACAAAA
ATATCGATTTCAATCTATAATGGCGAAAAATACATACTGCTTTCCGGAGGAAGTATTACC
GTTAATGGCAAAGATGCTGATTTTCCACTTATAAATGACAATTTAAAAACATTTAGAGAT
GTTTATTCATTTGGAATTGACGTTGCTGTTGGTGTCAGTATTAAATGCACTTTTGATTTA
AATATTGTTCAAGTGTTCATTAATGGATACTATTATGGTCAAGTGCATGGCTTACTAGGA
TCAATGAATCAAGAACCTCAGTTTGATTTAAGACTACCTAATGGAGAATTATCCTATGAC
ATGGCATCATTTTTGTTGGCGTACAGACAAACAGGGAACACCGAACCGACTAATATTGAT
TTAATACAAACCGATGTACCACTCTGTTCCAGCTTGTTCTCTGGAAAATCTTCTCTGAAA
CCATTCTTCCCAGCTATAGCTCCAGCAGCGTATAGATCGATTTGTAATCAAATCGTTTCT
ACAGCTACATCTGAACAAGACAGTTTGAATAAGGCTTGTTTAGTGGCTAAAGCTTTCGTG
AGCATGGCCAGACAAAACTATATGTCAAGTTGTAATATTCCGGATATGTGCATCACGACT
TCGGTACATGAACGAACGATAGATGCGAACACGAATGTTCAGATATCTGATCCAAACGAT
GTAGCAGATGTCATGATTTTGTTCGAAGAAGTCGTAGAAATTGAACAAACATTTTCGGAA
ATATTGAATCCTTTCATAAAAAAACTTAAGAGCAATTTTAACAGCAAAGGAATAAATGAC
GTCAAAATTATTCTCATTGGATACTCTGGAAAAAGTACAGATTCTGAAGTGCATATGTAT
ACAGCTAACGACGACGATGACTATACAAAATTATTGAGCAATATACCGGAATGGACAGAA
TCTCAGACCAACACCGAACCAGAGACGAGTAGACTGCAATCTCAGCTGATGCATTCATTT
AGAAAAGTTATGGGTAAAAATTCAAAAGACAAAGCATACAAACTTTCGGCTGATTACCCA
TTCAGAGCGAATGCTGTTAAAGTCGTCTTGTCCATTGCACAATCTCTATACAGCACCCAA
GAATCCGTTTTAGGCGTATCTCAGTACACGATAAACTACGTAACCTCATGGTATATGAAA
CAAGGTATCACGTTTTACCTGATCGCCCCCATAAATCTGAGTGATGCTTCGGACGACGGA
ATTTTCGGAGCGAGTGGTCTGAACAAGATTTATACAAGAACTTCGCCGAATGGTAAATAC
AGCGACGAAGGGTATACTTACGACACATCATTGGAGACTAATTTGGTGTTAGAGACGAGC
GGGACCATGTACGATTCTCGGTATTTCGCCGACACCTCGAGTGCACATTTGAACGCTTTC
TTGCAGTCGTTGAGCAGAACCGTTGTGGGAATGTCCGTTAGTGATTCACCGATCCCGATG
AGTTGTTCCACTTCGTTGTACGACGGAGTGATGCCATACGCGAAGTGCGTTCTCGTCACG
AGC
