# Supplementary material for: Comparative transcriptomics and proteomics of three different aphid species identifies core and diverse effector sets
Source: BMC Genomics. 2016 Mar 2;17:172. doi: 10.1186/s12864-016-2496-6 (PMC4776380; doi:10.1186/s12864-016-2496-6)
Supplement: Additional file 12: — Nucleotide alignments. Clusters of interest identified from the 1:1 orthologues clustering method predicted to be under selection pressure based on DN/DS analysis. (ZIP 50 kb) [file 12864_2016_2496_MOESM12_ESM.zip › Alignmnets/cluster_536_len_6.fasta_aligned.fasta_refine..DNA_backtranslated.fasta]

>cds.Soybean_aphid_7156_c0_seq1|m.13812/28-984
ATGCCGAAGACACTGAAAACGATTGCGATCTTTGCGATGGTCCCGACGTTAGCGATGTTC
GTCTGCTCGACGTTTTCCGTCGTTACCGCGGTACCGCAGCAGGGAACGTCATCCGACGAC
GAAGCCGGTGTGGTGGAC---------GAACAGTCGAATTTTGTGCGTTTTGTGTACTCG
GAAATGTCGCCTGTGTACCGTTGTAACAACAGCTTGGAATGCCCGGCTGACTTCGGTTTC
ACCAGGTGCGAAAATCACCTGTGTATGTGTGACGAAAATTTCTATCAGGTATTGAACAAG
ACTTCTGAGACTACCTACTGCCGTCTATGTTCACTGTTTCAAGAAAGCTGCGCTGTCACA
CAATGCTGTGAAAATCCGCATGCCACGTTTTGCTTCAACGGCTTATGCGTGTGCAGGCCT
GGAATGGACGAAGAATGTCTTTTGTTGATTTACAGAGGCAGATATACCCCGACGCTTGGC
ATTCAGTTGGCCAACACTCTTTCAGTGTCGTTCGCATTCGTCTTCCTTGCCATCACATTC
ATAGCGGTCGTCAGGAAAACGTTGTTCAGGTGCAGTTTTTGCAGATGCGATTCGATGAGT
AGAGTGGGCAGTGACAGTTCGCTGAACGAGTTCGTTAAGCAAAAAATGCAAAACAGGCCG
CCGTGTTACGACGACATCGAAAAAGACCGTAAAGTTCCTATTGCTGACTGCAGTCATCAG
CCACCTCCCGAGTACGGAGCTATTCATTTCGGACGGACGGGCACTGTCCTGCACGGGTCC
TTGAACCCGTCCCTGTCGATCAGCGACGAAGTGGAAATGAACACGGCCCCGCCAAACTAT
TCGACGTTCACGACCGTCACCGAAATCACACAG------ACGACGACCGCTGAAACGCCA
ACGTTTAGGATCAACGACGAAATCATTCTCACGCAACCGATCTACACGAATCGCGAATTC
TTGCGACTCGCA
>ACYPI007898-PA/1-936
ATGCCGACGACACCGCTGATGATTATGATCTTTGCGATGGTCCTGACGTTTGCTATGTTC
---------------------GCCACATCGGAGCAGCAGTCGAAATCGCCCGACGACGAC
GAAATCGCGGTGGCAGACGAATCACGCGAACCGTCAAATTTATTTCGTTTGGTGTTAACG
GAATTACCACTCGTATACCACTGCAACGACAGCTTGCAATGCCCGGCCGCATTCGGTTTC
ACCAGGTGTGAGAATCACATGTGTAAGTGCGACGAGAGTTTCTATCAAGTGTTCAACAAG
ACTTCCGAGACGGCCTACTGTCGCCTATGTTCGCAGTTCCAAGAAAGCTGCGCCGTGACA
CAATGTTGTGAAAATCCGGATGCCATGTTTTGCTTCAACGGATTGTGCGTGTGCAGACCT
GGAATGGACGAAGAATGTCTA---------------GGCAGATACACGCCGACGCTGGGC
ATTCAGCTGGCCAACACTCTTTCGGTGTCGTTCGCATTCGTCTTCCTCGCCATCACATTC
ATCGCGGTCATCAAGAAAACGTTGTTCAGGTGCAGTTTTTGCAGGTGCGATTCGATGAGC
AGAGTGGCCAGTGACAGTTCGCTGAACGAGTTCGTCAAGCAGAAAATGCAAAACAGGCCG
CCGTGTTACGACGACATAGAAAAAGACCGTAAAGTTCCTATTTTTGACTGCACTAATCAG
CCACCGCCCGAGTACGGCGCTACTCATTACAGCCGGCCCGGCGCGTTCCTTCAGGGCACC
CTGAACCCGTCTCTGTCGATCAGCAACGAAGTGGAAATGAATATGGCCCCGCCAAACTAT
TCGACGTTCACGTCTGTCACCGAAGTCCCGGCGATGGTGACGACGCCTTCCGAAGCGACA
ATCGGTCGGACCAGCGGCGAGATTATCCTCACTCGACCGATCTACACGAATCGCGAATTT
CCTCGACTCGCG
>cds.Mcerasi_33848_c0_seq1|m.44511/1-951
ATGCCGACGACAACGCAGATGATTATAATCTTTGCGATGGTCCTGACGTTCGCGATGTTC
GTCTGTTCGACGTTTTCCGCCGCCACGGCGACGCAACAG------TCACTGGACAACAAC
GAAACCGCAGCGGAGGATGTATCACGCGAACCGTCAAATTTATTGAATTTTGCGTATATG
GAATTACCGCTCGTGCATCACTGCAACGACAGCTCGCAATGTCCGGCCGCGTTCGGTTTC
ACTAGGTGTGAGAATCACTTGTGCATGTGTGACGAAAGTTTCTATCAGGTATTCAACAAG
ACTTCCGAGACGGCCTACTGTCGCCTATGTTCAATGTTCCAAGAAAGTTGCTCTGTGACA
CAATGCTGTGAAAATCCACATGCCACGTTTTGCTTCAACGGATTGTGCGTGTGCAGACCT
GGGATGGACGAAGAATGTATA---------------GGCAGGTACACGCCGACGCTGGGC
ATTCAGCTGGCCAACACTCTTTCGGTGTCGTTCGCATTCGTCTTTCTCGCCATCACATTC
ATCGCGGTCATCAGGAAAACGTTGTTCAGGTGCAGTTTTTGCAGGTCCGATTCGATGAGC
AGAGTATCCAGCGATAGTTCGCTGAACGAGTTCGTCAAGCAGAAAATGCAAAACAGGCCG
CCATGTTACGACGACATAGAAAAAGACCGTAAAGTTCCTATTTTTGACTACACTAATCAA
CCACCGCCCGAGTACGGCGCTACTCATTTCAGCCGGCCGGGCACGTTCCTGCAGGACACC
CCTAACACATCCCTGTCGATCAGCAACGTAGTGGAAATGCACATGGCCCCGCCAAACTAT
TCGACGTTCACGACCGTCACCGAAGTCTCTACGGTGACACCGACCACTGCTGAAGATGCG
ATCAGTCGGAGCAACGACGAAATAATCCTCACGCCACCGGTCTATACGAATCGAGAATTT
TTGAGGCTCGCG
>cds.Mp_O_35129_c0_seq3|m.181287/1-972
ATGCCGACGACACCGCAGATGATTATGATCTTTGCGATGGTCCTGACATTCGCGATGTTC
GTCTGTTCGGCGTTTTCCGCCGCCACTGCGACGCAACAGTCGAAGTCACTGGACAACAAC
GAAGCCGCGGCGGAGGACGTATCACGCGAACCGTCAAATTTAAAGCGTATGGTGTTTACG
GAATTACCGCTCGTGCACCACTGCAACGACAGCTCACAATGCCCGGCCGCGTTCGGTTTC
ACTAGGTGTGAGAATCACTTGTGCATGTGCGACGAAAGTTTCTATCAGGTATTCAACAAG
ACTTCCTCGACGGCCTATTGTCGCCTATGTTCAATGTTCCAAGAAAGTTGCTCCGTGACA
CAATGCTGTGAAAATCCGCATGCCACGTTTTGCTTCAATGGATTGTGCGTGTGCAGACCT
GGGATGGACGAAGAATGTATTTCGGGGATTTACAGAGGCAGGTACACGCCGACGCTGGGC
ATTCAGCTGGCCAACACTCTTTCGGTGTCGTTCGCATTCGTCTTTCTCGCCATCACATTC
ATCGCGGTCATCAGGAAAACGTTGTTCAGGTGCAGATTTTGCAGGTCCGATTCGATGAGC
AGAGTATCCAGCGACAGTTCGCTGAACGAGTTCGTCAAGCAGAAAATGCAAAACAGGCCG
CCATGTTACGACGACATAGAAAAAGACCGTAAAGTTCCTATTTTTGACTACACTAATCAG
CCACCGCCCGAGTACGGCGCAACTCATTTCAGCCGGCCGGGCACGTTCCTGCAGGGCACC
CTTAACCCATCCCTGTCGATCAGCAACGTAGTGGAAATGCACATGGCCCCGCCGAACTAT
TCGACGTTCACGACCGTCACCGAAGTCTCGACGGTGACACCGACCACTGCTGGAGACCCG
ATCGGTCGGACCAACGACGAAATAATCCTCACGCAACCGATCTACACGAATCGCGAGTTT
TTGAGGCTCGCG
>cds.Mp_F_30575_c1_seq1|m.55249/1-972
ATGCCGACGACACCGCAGATGATTATGATCTTTGCGATGGTCCTGACATTCGCGATGTTC
GTCTGTTCGGCGTTTTCCGCCGCCACTGCGACGCAACAGTCGAAGTCACTGGACAACAAC
GAAGCCGCGGCGGAGGACGTATCACGCGAACCGTCAAATTTAAAGCGTATGGTGTTTACG
GAATTACCGCTCGTGCACCACTGCAACGACAGCTCACAATGCCCGGCCGCGTTCGGTTTC
ACTAGGTGTGAGAATCACTTGTGCATGTGCGACGAAAGTTTCTATCAGGTATTCAACAAG
ACTTCCTCGACGGCCTATTGTCGCCTATGTTCAATGTTCCAAGAAAGTTGCTCCGTGACA
CAATGCTGTGAAAATCCACATGCCACGTTTTGCTTCAATGGATTGTGCGTGTGCAGACCT
GGGATGGACGAAGAATGTATTTCGGGGATTTACAGAGGCAGGTACACGCCGACGCTGGGC
ATTCAGCTGGCCAACACTCTTTCGGTGTCGTTCGCATTCGTCTTTCTCGCCATCACATTC
ATCGCGGTCATCAGGAAAACGTTGTTCAGGTGCAGATTTTGCAGGTCCGATTCGATGAGC
AGAGTATCCAGCGACAGTTCGCTGAACGAGTTCGTCAAGCAGAAAATGCAAAACAGGCCG
CCATGTTACGACGACATAGAAAAAGACCGTAAAGTTCCTATTTTTGACTACACTAATCAG
CCACCGCCCGAGTACGGCGCAACTCATTTCAGCCGGCCGGGCACGTTCCTGCAGGGCACC
CTTAACCCATCCCTGTCGATCAGCAACGTAGTGGAAATGCACATGGCCCCGCCGAACTAT
TCGACGTTCACGACCGTCACCGAAGTCTCGACGGTGACACCGACCACTGCTGGAGACCCG
ATCGGTCGGACCAACGACGAAATAATCCTCACGCAACCGATCTACACGAATCGCGAGTTT
TTGAGGCTCGCG
>cds.Mp_J_34485_c1_seq2|m.154681/1-957
ATGCCGACGACACCGCAGATGATTATGATCTTTGCGATGGTCCTGACATTCGCGATGTTC
GTCTGTTCGGCGTTTTCCGCCGCCACTGCGACGCAACAGTCGAAGTCACTGGACAACAAC
GAAGCCGCGGCGGAGGACGTATCACGCGAACCGTCAAATTTAAAGCGTATGGTGTCTACG
GAATTACCGCTCGTGCACCACTGCAACGACAGCTCACAATGCCCGGCCGCGTTCGGTTTC
ACTAGGTGTGAGAATCACTTGTGCATGTGCGACGAAAGTTTCTATCAGGTATTCAACAAG
ACTTCCTCGACGGCCTATTGTCGCCTATGTTCAATGTTCCAAGAAAGTTGCTCCGTGACA
CAATGCTGTGAAAATCCGCATGCCACGTTTTGCTTCAATGGATTGTGCGTGTGCAGACCT
GGGATGGACGAAGAATGTATA---------------GGCAGGTACACGCCGACGCTGGGC
ATTCAGCTGGCCAACACTCTTTCGGTGTCGTTCGCATTCGTCTTTCTCGCCATCACATTC
ATCGCGGTCATCAGGAAAACGTTGTTCAGGTGCAGATTTTGCAGGTCCGATTCGATGAGC
AGAGTATCCAGCGACAGTTCGCTGAACGAGTTCGTCAAGCAGAAAATGCAAAACAGGCCG
CCATGTTACGACGACATAGAAAAAGACCGTAAAGTTCCTATTTTTGACTACACTAATCAG
CCACCGCCCGAGTACGGCGCAACTCATTTCAGCCGGCCGGGCACGTTCCTGCAGGGCACC
CTTAACCCATCCCTGTCGATCAGCAACGTAGTGGAAATGCACATGGCCCCGCCGAACTAT
TCGACGTTCACGACCGTCACCGAAGTCTCGACGGTGACACCGACCACTGCTGGAGACCCG
ATCGGTCGGACCAACGACGAAATAATCCTCACGCAACCGATCTACACGAATCGCGAGTTT
TTGAGGCTCGCG
