# Supplementary material for: Comparative transcriptomics and proteomics of three different aphid species identifies core and diverse effector sets
Source: BMC Genomics. 2016 Mar 2;17:172. doi: 10.1186/s12864-016-2496-6 (PMC4776380; doi:10.1186/s12864-016-2496-6)
Supplement: Additional file 12: — Nucleotide alignments. Clusters of interest identified from the 1:1 orthologues clustering method predicted to be under selection pressure based on DN/DS analysis. (ZIP 50 kb) [file 12864_2016_2496_MOESM12_ESM.zip › Alignmnets/cluster_5666_len_4alignedDNA_backtranslated.fasta]

>cds.Mcerasi_5241_c0_seq2|m.1757/31-1698
TCGTCTATTGGATTTCAGAGACTTGCGACTTCGAGTACAACACACCATACAACACTATTT
CGCACCGACAACATGAAGATGTTTTTATTTATTGCATTTGTCGCTTTTGCGGCGGCTCAT
CCACAAGGCTATGAATCTGAAGCATCTTCTGGTTATGGATCTCCGAGTACACCATCTTCT
CCTTCA---CCTTATCAAGGAAATTTTGGCAGTTACCAAAAATCCCCT---GAAGTTTCA
GCATACTCATCT---GGATCTCCAACCGGATATCAAGGTAGTGGAGCTGCTGGATATCAA
TCTACTTCTGGATCGTATCAACAATCAACATCGGCCCCCGCATATAAAACTAATGCATTC
TCTGGTTACCAATCTGGTGCAGGATCAGGTGCACAGTCTGGTTACCAGTCTGGCTACCAG
TCTGGCGCTTCTTCTTATCAGTCCACTCCAGCCAGTTTACAATACTCAAAAGCTGGACAA
TCAGGTTACCAGTCTGGCGCTGGATCTTACCAATCTGCTCCAGCTGTATCATCATATTCG
CAAAACCCACAGTCTGGTTACCAATCTGGTGCTGGTTCATACCAATCGGCTCCAGCATCA
CCAGCATTCTCTCAAGGTGCACAGTCTGGCTACTCATCTGGTTCTGGGTCTTACCAATCT
TCTGCTCTAAACTCACAACTATACTCTCAAGCTGGACAATCTAATTACCAGTCTGGCGCT
GCATCTTACCAATCTGGCACTGCTGCTTCTTCTTATCAATCTACACCAGCTGCACAAACA
TATTCCCAAAGTGCAAAATCAAGTTATCAACCTTCACCTGCATCGTACGGTTCAAAATCG
ACTGCTGCACCATCATACCAATCATTTGGATCATCATCACAATATCAGTCATCTGCACCG
TCATCACAATACCAATCACAAGCCTCTCAATCATCATATGGCCAACGTTCCCGCCCGAAG
CCTGTATCGTCTACATTATACCAAAAATCTGGATCTGAATACGAAAGTGTTAAAGGATCA
AGTGCACCCGTCGATGCTTACAAGCCAGCTAGTAATGGATATAACGCTTTTGCACCAGGC
AATATCGCTGGACCACCCGAGGTTAAAGGACCTAGTGCACCAGTCGATTCGTACAAGCCA
GGTAATAACGGATACAACGCTTTTGCACCGGGCAATATCGCTGGATCACCCGAAGTTATT
CCTATTCTATCGCAGTCTAACCAACCAAATCTTGGCGATGGTTCTTACTCATACAGTTAT
GAAACCGGCAATGGTATTTCTGTATCTGAGTACGGTCAACTTAAGCCAGGTGGCCCAGAA
GGTATTCAATCTGTCTATGGATCTTTCAGCTACCCCGGAGAAGATGGACAACTCATTACA
GTGACTTACACAGCTGATGAAAATGGATTTGTTCCCAAGGGTGCTCATTTACCTACACCA
CCACCAATACCAGCTGAAATTCTTCAATCGTTGGAACAGAATGCCGCAGAAGAAGCTGCA
CAACAAGCATACCAACAACAACAGTCTACTTATGGACAAAATGGTGCTTCGTCTTCATAT
GGAAAAGAATCAGGAGCCTATGGCCAGACATCTGCCCCTGGATCTTACGGACAAACATCC
GCTCCTGGATCTTACGGACAAACATCTGCCCCTGGCTCTTACGGACAAACATCCGCC
>cds.Mp_O_29170_c0_seq1|m.53261/4-1575
GTCTATTGGATTTCAGAGACTTGCGACTTCGAGTACAACACACCTTAC---AAGCAATTT
CGCACCGACAACATGAAGATGTTTTTATTTATTGCATTTGTCGCTTTTGCGGCGGCTCAT
CCACAAGGCTATGAGTCTGAAGCATCTTCTGGTTATGGATCTCCGGGCACACCTTCTTCT
CCTTCA---CCTTATCAAGGAAATTTTGGTAGTTACCAAAAATCCCCT---GAAGTTTCA
GCATACTCATCT---GGATCTCCAACTGGATATCAAGGTAGCGGAGCTGCTGGATATCAA
TCTACTTCTGGATCGTATCAACAATCAACCTCAGCCCCCGCATACAAAACGAATGCATTC
TCTGGTTACCAATCTGGCGCAGGATCTGGTGCACAGTCTGGCTACCAGTCTGGCTACCAG
TCTGGTGCCTCTTCTTATCAGTCCACTCCAGCAAGTTTACAATACTCAAAAGCTGGACAG
TCAGGTTATCAGTCTGGCGCTGGATCTTACCAATCTGCTCCAGCTGTATCATCATACTCG
CAAAACCCACAGTCTGGTTACCAATCTGGTGCTGGTTCATACCAATCGGCTCCAGCATCA
CCAGCATTCTCTCAAGGTGCACAGTCTGGTTACCCATCTAGTTCTGGGTCTTACCAATCT
TCCGCTCTGAACTCACAGCTATACTCTCAAGCTGGACAATCTAATTACCAGTCTGGTGCT
GCATCTTACCAATCTGGTACTGCTGCTTCTTCTTATCAATCTACACCAGCTGCACAGACA
TATTCACAAAGTGCAAAATCCAGTTATCAACCTTCATCCGCATCGTACGGTTCAAAATCC
ACTGCTGCACCATCATACCAATCATCTGGATCGCAATCACAATACCAGTCATCTGCACCA
TCATCACAATACCAATCACAAGCCTCTCAATCATCATATGGCCAACGTTCCCGCCCGAAA
CCTGTATCGTCTACATTATACCAAAAATCTGGATCTGAATACGAAAGTGTTAAAGGATCA
------------------------------------------------------------
---------------------------------AGTGCGCCCGTCGATGCTTACAAGCCA
GGTAATAATGGATACAACGCTTTTGCACCAGGCAACATCGCTGGATCACCTGAAGTTATC
CCTATTCTGTCTCAGTCTAACCAACCAAATCTTGGTGATGGTTCTTACTCATACAGTTAC
GAAACCGGCAATGGTATTTCTGTATCTGAGTATGGTCAACTTAAGCCAGGTGGCCCAGAA
GGTATTCAATCTGTCTATGGATCTTTCAGTTATCCCGGAGAAGATGGACAACTCATTACA
GTGACTTACACAGCTGATGAAAATGGATTTGTTCCCAAAGGCTCTCATTTACCTACACCA
CCACCAATACCAGCTGAAATTCTTCAATCGTTAGAACAGAATGCCGCCGAGGAAGCTGCA
CAACAAGCATACCAACAACAACAGTCTACTTATGGACAAAATGGTGCTTCGTCTTCATAT
GGAAAAGAATCAGGTGCCTATGGCCAGACATCTGCTCCTGGATCTTATGGCCAGACATCT
GCCCCTGGATCTTATGGACAAACATCCGCTTCTGGATCTTACGGACAGACTTCTGCT
>cds.Rpadi_13317_c0_seq1|m.24727/1-1554
CGTCTATTGGTTTTCAGAGACTTACGACTCCGAGTACATACGCCATAC---ACGCTATTT
CGCACCAACAACATGAAGATGTTTTTATTTATTGCATTTGTCGCTTTTGCGGCGGCTCAT
CCACAAGGTTATGAATCTGAAACGTCTTCTGGTTATGGATCTCCGACTACACCATCTTCT
CCTTCTACACCGTATCAAGGAAATTTTGGTGGTTACCAAAAATACCCTTCAGAAGCTTCA
GCTTACTCATCTGCTGGATCTCCAGCTGGATATCAAGGTAGTGGAGCTACTGGATATCAA
TCCACTTCTGGATCGTATCAACAATCAACTTCAGCACCTGCATACAAGACTAATGCATTC
TCTGGATATCAATCTGGCGCAGGATCTGGCGCACAGACT------------GGCTACCAG
TCCAGCGCCGCTTCTTATCAGTCTACTCCAGCAAGCTCACAATACTCAAAAGTTGGACAG
TCTGGCTACCAATCTAGCGCTGGATCTTATCAATCTGCCCCAGCTGCACCATCATATTCG
CAAAATGCCCAGTCTGGTTATCAATCTGGTGCTAGTTCATACCAATCGGCTCCAGCATCA
CCAACATTCTCTCAAAGCGCACAGTCTAATTACCCATCTGGTTCTGGGTCTTACCAATCT
GCTTCCCTAAATTCACAATTATACTCTCAAGCTGGACAATCTAATTACCAGTCTGGCGTT
GCATCGTACCAATCTAACGCTGCTGCTTCTTCTTACCAATCAACCCCAGCTGCACAAACA
TATTCACAAAGCGCAAAATCTAGCTATCAACCTTCACCAGCATCGTATGGTTCAAAATCG
ACTGCTGCGCCATCA---------------------------TACCAATCATCTGCACCG
TCATCACAATACCAATCACAATCCTCTCAATCATCATATGGCCAACGTTCTCGCTCAAAG
CCTGTATCGTCTTCATTATACCAAAAATCTGGATCTGAATACGAAAATGTTAGAAGACCA
AGTACTCCTGTT------------------------------------------------
---------------------------------AGTGCGCCTGCCGATGCTTATAACCCA
GCTAGTAATGGATATAACGCTTTTGCGCCAGGAAATGTTGCTGGACCCGCCGAAGTTATT
CCTATTCTATCTCAGTCCAACCAACCAAATCTTGGTGATGGCTCTTACTCATACAGTTAC
GAAACTGGCAATGGTATTTCGGTATCAGAGTATGGTCAACTTAAGCCAGGTGGCCCAGAA
GGAATTCAATCTGTCTATGGATCTTTCAGCTATCCAGGAGAAGATGGAAAACTCATTACA
GTAACTTACACTGCTGATGAAAATGGATTTGTTCCAAAAGGCTCTCATTTGCCTACACCA
CCACCAATACCCGCTGAAATTCTTCAATCGTTGGAACAGAATGCTGCTGAAGAAGCTGCA
CAACAAGCATATCAACAACAACAGTCAAGTTATGGACAGAATGGTGCTTCATCTTCATAT
GGACAAGAATCAGGAGCTTATGGTCAGACACCTGCCCCTGGATCTTATGGACAAACTAAT
GCTCCTGGATCTTATGGACAAACGTCTGGACCTAGTTCTTACGGACAATCATCTACT
>cds.Soybean_aphid_7130_c0_seq1|m.13647/1-1551
CGTCTATTGGTTTTCAAAGACTTACGACTCCGAGTAGATACGCCATAC---ACGCTATTT
CGCACCAACAACATGAAGATGTTTTTATTTATTGCATTTGTCGCTTTTGCGGCGGCTCAT
CCACAAGGTTATGAATCTGAAACGTCTTCTGGTTATGGATTTCCGACTACACCATCTTCC
CCTTCTTCACCTTATCAAGGAAATTTTGGTAGTTACCAAAAATATCCTTTAGAAGGTTCA
GCTTACTCATCT---GGAGCTCCCACTGGATACCAAAGTAGTGGAGCTACTGGATATCAA
TCCACTCCTGGATCATATCAACAATCGACCTCAGCTACCGCGTACAAAACTAATGCATTC
TCTGGTTATCAATCTGGCGCAGGATCTGGAGCACAGTCT------------GGCTACCAG
TCTGGCGTTGCTTCTTATCAGTCCACTCCAGCAAGCTTACAATACTCAAAAATTGGACAG
TCTGGCTACCAATCTAGCGCTGGATCTTATCAATCTGCTCCAGCTGCACCATCATACTCA
CAAAATGCTCAGTCTGGTTACCAATCTGGTGCTGGTTCATACCAATCAGCTCCAGCATCA
CCAACATTCTCTCAAGGGCCACAGTCTAACTACCCATCTGGTTCTGGATCTTACCAATCT
GCTTCTCTAAACTCACAATTATACTCTCAAGCTGGGCAATCTAATTACCAGTCGGGCGTT
GCATCTTACCAATCTAATGCTGCTGCTTCTTCTTACCAATCAACCCCAGCTGCACAAACA
TATTCACAAAGTGCAAAATCCAGTTATCAACCTTCACCAGCATCGTATGGTTCAAAATCG
ACTGCTGCACCATCA---------------------------TACCAACCATCTGCACCA
TCAACACAGTACCAATCACAATCTGCTCAATCATCATATGGTCAACGTCCTCGTACAAAG
CCTGTATCATCTACATTATATCAAAAAACTGGATCTGAATATGAAAATGTTAAAGGACCA
AATGCTCCTGTT------------------------------------------------
---------------------------------AGTGCACCTGTCGATGCTTACAAGCCA
GCTAGTAATGGATATAACGCTTTTGCACCAGGAAATGTTGCTGGACCCGCCGAAGTTATT
CCTATTCTATCTCAGTCCAACCAACCAAATCTTGGTGATGGTTCGTACTCATACAGTTAC
GAGACTGGCAATGGTATTTCGGTATCAGAATATGGTCAACTTAAGCCAGGTGGCCCAGAA
GGAATTCAATCTGTCTATGGATCTTTCAGCTACCCAGGAGAAGACGGAAAACTCATTACA
GTAACTTATACTGCTGATGAAAACGGATTTGTTCCAAAAGGCTCTCATTTACCTACACCA
CCACCAATACCAGCTGAAATTCTTCAATCGTTAGAACAGAATGCTGCTGAGGAAGCTGCA
CAACAAGCATATCAACAGCAACAGTCAGCTTATGGACAGAATGGTGCTTCATCTTCATAT
GGACAAGAATCAGGAGCCTATAGCCAGACACCTGCCCCGGGTTCTTATGGACAAACGTCT
GCTCCTGGATCTTATGGACAAACACCTGCTCCTGGATCTTACGGACAAACGTCTGCT
