# Supplementary material for: Comparative transcriptomics and proteomics of three different aphid species identifies core and diverse effector sets
Source: BMC Genomics. 2016 Mar 2;17:172. doi: 10.1186/s12864-016-2496-6 (PMC4776380; doi:10.1186/s12864-016-2496-6)
Supplement: Additional file 12: — Nucleotide alignments. Clusters of interest identified from the 1:1 orthologues clustering method predicted to be under selection pressure based on DN/DS analysis. (ZIP 50 kb) [file 12864_2016_2496_MOESM12_ESM.zip › Alignmnets/cluster_569_len_6.fasta_aligned.fasta_refine..DNA_backtranslated.fasta]

>cds.Soybean_aphid_2667_c0_seq2|m.4031
---CGCGGTCGTAAAAACATTCGCGCTCTCCGTTCATTCTTTAAAAATACTCGTACTAGT
CGTACTTCTTCGTACCCGGAGTTCCAGAAATTTCAAATTAAAAAGACAATGGCACCCAAA
ATCATGTCGCTGATCATCTTGTCGGTTGCGTCCGCAGTGTTAGTCTCGGCCGCTTCCCCG
CCGTTTCAAGAACGCAAAGCCATAGTTGTTCTCAAGGGACCCGGTCAGGTGAACGGTAAC
GTGACATTTATCCAGGCTAATCGCGGTGGCCCGGTTATGATAACAGGAGTGGTGTCCGGT
CTTACCGAAGGACCACACGGTTTCCACGTTCACGAGAAAGGAGACGTGAGCAACGGATGC
ATATCCACCGGATCGCACTTCAACCCACAAGGGAACAAACACGGCGGTCCCAATGACGAA
ACCAGACACGCCGGTGACTTGGGCAACATCCAAGCAGACAACACCGGGGTGGCGCAATTC
TCTTTCTCGGACCCTCTCATCTCGCTGGTCGGTGCCCACAACATCCTCGGTCGCGCTGTG
GTCGTGCACGCTGACACCGACGACATGGGCCGTGGAGGATTCACCGACAGCCTGACCACC
GGACACGCCGGTTCCAGAGTGGCATGCGGAGTCATCGGAATCCTTGATCCAATTACGGCG
TGGGACAAATCGGCGGGTCACAGAAGTACGACCACATCACACGTTTTGTTACTGACAGCC
GTGGCCGCGATAACATCCACGTTGGCCGCCAATTCGTTT
>cds.Mcerasi_35477_c0_seq1|m.50169
------CTCGTTTTGACGCGGTCGTATATACATTCGTGCACTCCGTCCTCTAGAAATACT
CGTAATTCTTCGTACCGGAGTCTCCAGAAA------AATAAAAAGACAATGGCACCCAAA
ATCATGTTGCTGATCACCTTGTCGGTTGCGTCCGCCGTGCTAGTCTCCGCCGCTTCCCCG
CCGTTCCAAGAACGCAAAGCCATAGTCGTTCTCAAGGGACCCGGCCAGGTGAGCGGTAAC
GTGACATTTATCCAGGCTAATCGCGGTGGCCCGGTCACGATAACAGGAGTGGTGTCCGGT
CTTACCGAAGGACCGCACGGTTTCCACATTCACGAGAAGGGAGACGTGACCAACGGATGC
ATATCCACCGGATCGCACTTCAACCCACAAGGGAACAAACACGGCGGTCCCAACGACGAG
ACCAGACACGCCGGAGACTTGGGCAACATCCAAGCGGACAACTCGGGAGTGGCACAGTTC
TCGTACTCGGACTCTCTCATCTCGCTGGTCGGAGCCCACAACATCCTGGGTCGCGCAGTG
GTCGTGCACGCCGACACCGACGATATGGGCCGCGGAGGATTCACTGACAGCCTGACAACC
GGACACGCCGGTTCCAGGGTTGCATGCGGAGTCATCGGAATCCTTGATCCGATCACGCCA
TGGGACAAGTCGGCGGGTCACCGAAGTCCGTCCACATCGCACGTCTTGTTGCTGACCACC
GTGGCCGCGATGGCGTCCATGTTGGCCGCCAACTCGTTT
>cds.Mp_O_25203_c0_seq1|m.34537
GTAGTATTCGTTTCGACGTGGTCGTATATACATTCGTGCACTCCGTCCTCTAGAAATACT
CGTACTTCTTCGTACCGGAGTCTCCAGAAT------AATAAAAAGACAATGGCACCCAAA
ATCATGTTGCTGATCACCTTGTCGGTTGCGTCCGCCGTGCTAGTCTCCGCCGCTTCCCCG
CCGTTCCAAGAACGCAAAGCCATAGTCGTTCTCAAGGGACCCGGCCAGGTGAGCGGTAAC
GTGACATTTATCCAGGCTAATCGCGGTGGCCCGGTCACGATAACAGGAGTGGTGTCCGGT
CTTACCGAAGGACCGCACGGTTTCCACGTTCACGAGAAGGGAGATGTTACCAACGGATGC
ATATCCACCGGATCGCACTTCAACCCACAAGGGAACAAACACGGCGGCCCCAACGACGAG
ACCAGACACGCCGGAGACTTGGGCAACATCCAAGCGGACAACACGGGGGTGGCACAGTTC
TCCTACTCGGACTCTCTCATCTCACTGGTCGGCGCCCACAACATCCTGGGTCGCGCAGTG
GTCGTGCACGCCGACACCGACGATATGGGCCGCGGAGGGTTCACCGACAGCCTGACAACC
GGACACGCCGGTTCCAGGGTTGCATGCGGAGTCATCGGAATCCTTGATCCGATCACGCCA
TGGGACAAGTCGGCGGGTCACCGAAGTCAGTCCACATCGCACGTCTTGTTGCTGACCGCC
GTGGCCGCGATATCGTCCATGTTGGCCGCCAACTCGTTT
>cds.Mp_F_34485_c0_seq2|m.108233
GTAGTATTCGTTTCGACGTGGTCGTATATACATTCGTGCACTCCGTCCTCTAGAAATACT
CGTACTTCTTCGTACCGGAGTCTCCAGAAT------AATAAAAAGACAATGGCACCCAAA
ATCATGTTGCTGATCACCTTGTCGGTTGCGTCCGCCGTGCTAGTCTCCGCCGCTTCCCCG
CCGTTCCAAGAACGCAAAGCCATAGTCGTTCTCAAGGGACCCGGCCAGGTGAGCGGTAAC
GTGACATTTATCCAGGCTAATCGCGGTGGCCCGGTCACGATAACAGGAGTGGTGTCCGGT
CTTACCGAAGGACCGCACGGTTTCCACGTTCACGAGAAGGGAGATGTTACCAACGGATGC
ATATCCACCGGATCGCACTTCAACCCACAAGGGAACAAACACGGCGGCCCCAACGACGAG
ACCAGACACGCCGGAGACTTGGGCAACATCCAAGCGGACAACACGGGGGTGGCACAGTTC
TCCTACTCGGACTCTCTCATCTCACTGGTCGGCGCCCACAACATCCTGGGTCGCGCAGTG
GTCGTGCACGCCGACACCGACGATATGGGCCGCGGAGGGTTCACCGACAGCCTGACAACC
GGACACGCCGGTTCCAGGGTTGCATGCGGAGTCATCGGAATCCTTGATCCGATCACGCCA
TGGGACAAGTCGGCGGGTCACCGAAGTCAGTCCACATCGCACGTCTTGTTGCTGACCGCC
GTGGCCGCGATATCGTCCATGTTGGCCGCCAACTCGTTT
>cds.Mp_J_33080_c0_seq1|m.102458
------------------------TATATACATTCGTGCACTCCGTCCTCTAGAAATACT
CGTACTTCTTCGTACCGGAGTCTCCAGAAT------AATAAAAAGACAATGGCACCCAAA
ATCATGTTGCTGATCACCTTGTCGGTTGCGTCCGCCGTGCTAGTCTCCGCCGCTTCCCCG
CCGTTCCAAGAACGCAAAGCCATAGTCGTTCTCAAGGGACCCGGCCAGGTGAGCGGTAAC
GTGACATTTATCCAGGCTAATCGCGGTGGCCCGGTCACGATAACAGGAGTGGTGTCCGGT
CTTACCGAAGGACCACACGGTTTCCACGTTCACGAGAAGGGAGATGTTACCAACGGATGC
ATATCCACCGGATCGCACTTCAACCCACAAGGGAACAAACACGGCGGCCCCAACGACGAG
ACCAGACACGCCGGAGACTTGGGCAACATCCAAGCGGACAACACGGGGGTGGCACAGTTC
TCCTACTCGGACTCTCTCATCTCACTGGTCGGCGCCCACAACATCCTGGGTCGCGCAGTG
GTCGTGCACGCCGACACCGACGATATGGGCCGCGGAGGGTTCACCGACAGCCTGACAACC
GGACACGCCGGTTCCAGGGTTGCATGCGGAGTCATCGGAATCCTTGATCCGATCACGCCA
TGGGACAAGTCGGCGGGTCACCGAAGTCAGTCCACATCGCACGTCTTGTTGCTGACCGCC
GTGGCCGCGATATCGTCCATGTTGGCCGCCAACTCGTTT
>ACYPI003921-PA
------------------------------------------------------------
------------------------------------------------ATGGCACCCAAA
ATCATGTTGCTGATCACCTTGTCAGTTGCGTCCGCCGTGCTAGTCTCCGCCGCTTCCCCG
CCGTTCCAAGAACGCAAAGCCATAGTCGTTCTCAAGGGACCCGGCCAGGTGAGCGGTAAC
GTGACATTTATCCAGGCTAATCGCGGTGGCCCAGTCATGATAACCGGAGTGGTGTCCGGT
CTTACCGAAGGACCGCACGGTTTCCACGTTCATGAGAAGGGAGACGTGACCAACGGATGC
ATATCCACCGGATCGCACTTCAACCCACAAGGGAACAAACACGGCGGACCCAACGACGAG
ACCAGACACGCCGGAGACTTGGGCAACATCCAAGCGGACAACACGGGGGTGGCACAGTTC
TCTTACTCGGACTCTCTCATCTCGCTGGTCGGCGCCCACAACATCCTGGGTCGCGCGGTG
GTCGTGCACGCCGACACCGACGACATGGGCCGCGGAGGGTTCACCGACAGCCTGACCACC
GGACACGCCGGTTCCAGGGTTGCGTGCGGAGTCATCGGAATCCTTGATCCGATCACGCCG
TGGGACAAGTCGGCGGGTCACCGAAGTCCGTCCACATCGCACGTCTTGTTGCTGACCGCC
GTGGCCGCGATAGCTTCCATGTTGGCCGCCAACTCGATT
