# Supplementary material for: Comparative transcriptomics and proteomics of three different aphid species identifies core and diverse effector sets
Source: BMC Genomics. 2016 Mar 2;17:172. doi: 10.1186/s12864-016-2496-6 (PMC4776380; doi:10.1186/s12864-016-2496-6)
Supplement: Additional file 12: — Nucleotide alignments. Clusters of interest identified from the 1:1 orthologues clustering method predicted to be under selection pressure based on DN/DS analysis. (ZIP 50 kb) [file 12864_2016_2496_MOESM12_ESM.zip › Alignmnets/cluster_5718_len_4alignedDNA_backtranslated.fasta]

>cds.Mcerasi_6022_c0_seq1|m.2436/7-1539
ATGGTGGTTGCGTTACAGATCGTATGTGTTTCAGCCGTTTTCTGTGGGGCCCTGCACGCA
GCCCCTACGGTCACATACGACCAGAGGCAACAGGGTGAATTAAATGTACAGGTGGATGTG
GACGATGTCGCCATAATATTGTTGATGAGCGATGAGTTCGCCCAGCGAGCTATACTGCAA
GGCAATAAGGTGCAACAAATATTCGGACGCCACAACGGTGTAAAATCGAAAAAAAAACAT
CACAAGAAACCGGTGAACTGC---ACGACGGCCACTGTAAAGCCGGAAGTACCCTAC---
AGTGAGTTACCACCAACATACCTTCCGACATCATCAGAGGGATACGAAGAACTATACTCA
ACATCGACTTCAAGCCAAGACAAATTACAGGGCGTGGTACCCGAGGCTGCAGTAGTGCCT
GCAGTGTTTGAGAATAACGTTCCGGCCGATCTTGATGGTCAAAAAACCATCGCGAGTCAT
GACCGTTATCCTGAAGCTTCAACGCCGAGTGCAGCACTGAATGCATTTGAGAAAAATACC
GATTTAGCGGAAACTGCAGCAAGTGGTGTCGCGGTAAACTCTTCTGAAATGGTAGTTGTA
AAAACAGTAGAAAAATCTACAGATGCAACAACCTTGCCGGCATCAGATATTGTGAACGGT
TCGAAGACTGACGTAAAAACGGTTGAGATACTTTCAACGAATTTCGAAGAAAATCCCGTA
AGCATATCATCCGATGTAAAAACAGTCGAAAAAATTACTAATGACGAAATTATTAAAGTC
AATGAAACACCGAAAAAGGAATCGAACGCTGAAGATAATTCAATCGAAATAACTACCGTT
AAAATAGTAGAAATTGTGGAGGTCAAGGAAGTCAAGCCCACAGAGATGATCGTCATAAAA
ACTATAGTTAAACCTATGGACAGCGTGATACACGAGGAAATTGTCGAAGAACCT---GTA
GTGGACGCATCGCGCGTCAATGTTCTGGACACTCAAGTAAATACGAATACAACTAACGAA
CCAACTGAAATGATCGCCATGAAAACTGTGGAGAAACCAACATTCTCTGAAGTCTTAAAG
GTCATTAAAAAGCCCGTGGACGCAGCTAATGCAGTAAAGGCTGCAGACACCCAAACTGAT
ATAACGACGATGGTAGATTTGAGCAAAAGTCCTACGGAAATGGTCGCTATGAAAATAATG
GAAAACCCACAGACAGCAGTAGGGCCAACAGATTCTATAGAAAAGTCTGGAATTACAACG
AGTTCGAAGGTAATGGAGGTACAAGAGGACACGAAAAAGCAGAGCTTACCTTCGGTTGAA
AATATTGTCTCAAGGTCGGCTGCGAAACAGACTGAAATGGTCGCTGTGAAGACGGTGGAA
AATTCGGCGACAGTAAAAAGTGTAATTTCCGTGAAAACTGTGATCAAACCTGGAACTCAA
AAGTCTGCACCTTCATCAAACAGTTCCTTGATCATGCGCAAAGTAGGCGATCGAAAACCA
TTGCCTACAATCACGTTAGAAGTAGCAACTCCAAAAGTACTA
>cds.Mp_O_38216_c0_seq1|m.339381/1-1518
ATGGTGGTTGCGTTGCAGATCGTTTGTGTTTCAGCCGTTTTCTGTGGGGCCCTACATGCA
GCTCCTACGGTCACATATGACCAGAGGCAACAGGGTGAATTAAATGTGCAGGTAGACGTG
GACGATGTCGCCATAATATTGTTGATGAGCGATGAGTTCGCCCAGAGAGCTATACTGCAC
GGCAATAATGTGCAGCAAATATTCGGGCGCCGCAACGGTGTAAAATCGAAAAAAAAACAT
CACAAGAAACCGGTGAACTGC---ACGATGGCAACTGTAAAGCCGGAAGTACCCTAC---
AGCGAGTTACCGCCAACATACTCTCCGACATCATCAGAGGGATACGAAGAACTGTACTCA
ACGTCGACTTCAAGCCAAGACAAATTACAAGGCTTAGTACCCGAGGCTGCTGTAGCGCCT
ACAGTGTTTGAGAATGACGTTCCGGCCGATCTTGATGGTCAAAAAACCATCGTGAATCAT
GACCGTAATCCTGAAGCTTCAACACCGAGTGCAGCATTGGATGCATCTGAGAAAAATGTC
GATTTGACGGACACTGCAGCAGGTGGTGTTGCGGTAAACTCTTCTGAAATGGTAGCTGTA
AAAACAGTAGAAAAATCTACTAATTCAACAACCTTGCTGGCTTCGGAGATTGCGAACGGT
TCGAAGACTGACGTAAAAACAGTCGAGATACTTCCAACGAATTTCGAAGAAAATCCCGTA
AGCATATCATCCGATGTAAAAACA------------------GACGAAATTATTAAAGTC
AATGAAACATCGAAAAAGAACACAAACAATGAAGATAATACAATTGAAATAACCACCGTA
AAAATAGTAGAAGTTGTGGAGGTCGGCGGAGTCAAACCCACTGAGATGATCGTCATAAAA
ACTATAGAAAAACCTACGGACAGTGTGATACACGAGGAATTTGTCGAAGAACCTGCAGTA
GTGGACGCATCGCGTGTCAATGTTTTGGACACGCAAGTAAATACGAATACAACTAACGAA
CCAACTGAAATGATCGCCATGAAAACTGTGGAGAAACCAACATTCTCCGAAGTCTTAAAG
GTCGTTAAAAAAACAGTGGAAGCGGCTAATGCAGTAAAAGCTGCAGACACCCAAACTGGT
ATAACGACGACGGCAGATTTGAGCAAAAGTCCTACGGAAATGGTCGCTATGAAAACAATG
AAAAACCCACAAACAGCAGTAAAGCCGACAGATACTATAGAAAAGTCTGGAATTACAACG
AGTACGAAGCTGATGGAGATACAAGAAGACACGAAAAAGCAGACCGTACCTTCGGTCGAA
AATATTGTCTCAAGGTCGGCTACGAAACAAACGGAAATGGTCGCTGTAAAGACGGTGGAA
AATTCGACGACAGTAAAAAGTGTGATTTCCGTGAAAACTGTGATCAAACCTGGAATTCAA
AAGTCTACGCTTTCATCAAACAGTTCCTTGATCATGCGTAAAGTAGGCGATCGCAAACCA
CTGCCTACAATCACGTTAGAAGTGGCAACTCCAAAAGTACTA
>cds.Mp_J_27612_c0_seq1|m.41981/1-1518
ATGGTGGTTGCGTTGCAGATCGTTTGTGTTTCAGCCGTTTTCTGTGGGGCCCTACATGCA
GCTCCTACGGTCACATATGACCAGAGGCAACAGGGTGAATTAAATGTGCAGGTAGATGTG
GACGATGTCGCCATAATATTGTTGATGAGCGATGAGTTCGCCCAGAGAGCTATACTGCAC
GGCAATAATGTGCAGCAAATATTCGGGCGCCGCAACGGTGTAAAATCGAAAAAAAAACAT
CACAAGAAACCGGTGAACTGC---ACGATGGCAACTGTAAAGCCGGAAGTACCCTAC---
AGCGAGTTACCGCCAACATACTCTCCGACATCATCAGAGGGATACGAAGAACTGTACTCA
ACGTCGACTTCAAGCCAAGACAAATTACAGGGCTTAGTACCCGAGGCTGCTGTAGCGCCT
GCAGTGTTTGAGAATGACGTTCCGGCCGATCTTGATGGTCAAAAAACCATCGTGAATCAT
GACCGTAATCCTGAAGCTTCAACACCGAGTGCAGCATTGGATGCATCTGAGAAAAATGTC
GATTTGACGGACACTGCAGCAGGTGGTGTTGCGGTAAACTCTTCTGAAATGGTAGCTGTA
AAAACAGTAGAAAAATCTACTAATTCAACAACCTTGCTGGCTTCGGAGATTGCGAACGGT
TCGAAGACTGACGTAAAAACAGTCGAGATACTTCCAACGAATTTCGAAGAAAATCCCGTA
AGCATATCATCCGATGTAAAAACA------------------GACGAAATTATTAAAGTC
AATGAAACATCGAAAAAGAACACAAACAATGAAGATAATACAATTGAAATAACCACCGTA
AAAATAGTAGAAGTTGTGGAGGTCGGCGGAGTCAAACCCACTGAGATGATCGTCATAAAA
ACTATAGAAAAACCTACGGACAGTGTGATACACGAGGAATTTGTCGAAGAACCTGCAGTA
GTGGACGCATCGCGTGTCAATGTTTTGGACACGCAAGTAAATACGAATACAACTAACGAA
CCAACTGAAATGATCGCCATGAAAACTGTGGAGAAACCAACATTCTCCGAAGTCTTAAAG
GTCGTTAAAAAAACAGTGGAAGCGGCTAATGCAGTAAAAGCTGCAGACACCCAAACTGGT
ATAACGACGACGGCAGATTTGAGCAAAAGTCCTACGGAAATGGTCGCTATGAAAACAATG
AAAAACCCACAAACAGCAGTAAAGCCGACAGATACTATAGAAAAGTCTGGAATTACAACG
AGTACGAAGCTGATGGAGATACAAGAAGACACGAAAAAGCAGACCGTACCTTCGGTCGAA
AATATTGTCTCAAGGTCGGCTACGAAACAAACGGAAATGGTCGCTGTAAAGACGGTGGAA
AATTCGACGACAGTAAAAAGTGTGATTTCCGTGAAAACTGTGATCAAACCTGGAATTCAA
AAGTCTACGCTTTCATCAAACAGTTCCTTGATCATGCGTAAAGTAGGCGATCGCAAACCA
CTGCCTACAATCACGTTAGAAGTGGCAACTCCAAAAGTACTA
>cds.Mp_F_37553_c0_seq5|m.209782/1-1512
ATGGTGGTTGCGTTGCAGATCGTTTTTGTTTCAGCAGTTTTCTGTGGGGCCCTGCATGCC
GCCCCTACGGTTACGTACGACCAGAGGCAACAGGGCGAATTCAATGTGCAGGTGGATGTG
GACGATGTGGCCATAATATTGTTGGCGAGCGATGAGTTCGCCCAGAGAGCTATACTGCAA
GGCAATAAGGTGCAACAAATATTCGGGCGCCACAACGGTGTAAAATCGAAAAAAAAACTT
CACAAGAAACCGGTGAACTGCAGCACGGTGGCGACGCCTAACCCAGAAGTACCCTACAGC
AGCGAGTCACCGCCAACATACTTTCCGACATCATCGCAGGGATACGAAGAGCTGTAC---
---TCAACATCAAGTCAAGACACAGTACAGGGCGTGGTATCCGTGGCTGCTGTAGCGCCT
---GTGTTTGAAAAC---GTTCCGGCCGATCTTGATGGTCAAAAAACCATCGTGAATCAT
GACCGTAATCCTGAAGCTTCAACACCGAGTGCAGCATTGGATGCATCTGAGAAAAATGTC
GATTTGACGGACACTGCAGCAGGTGGTGTTGCGGTAAACTCTTCTGAAATGGTAGCTGTA
AAAACAGTAGAAAAATCTACTAATTCAACAACCTTGCTGGCTTCGGAGATTGCGAACGGT
TCGAAGACTGACGTAAAAACAGTCGAGATACTTCCAACGAATTTCGAAGAAAATCCCGTA
AGCATATCATCCGATGTAAAAACA------------------GACGAAATTATTAAAGTC
AATGAAACATCGAAAAAGAACACAAACAATGAAGATAATACAATTGAAATAACCACCGTA
AAAATAGTAGAAGTTGTGGAGGTCGGCGGAGTCAAACCCACTGAGATGATCGTCATAAAA
ACTATAGAAAAACCTACGGACAGTGTGATACACGAGGAATTTGTCGAAGAACCTGCAGTA
GTGGACGCATCGCGTGTCAATGTTTTGGACACGCAAGTAAATACGAATACAACTAACGAA
CCAACTGAAATGATCGCCATGAAAACTGTGGAGAAACCAACATTCTCCGAAGTCTTAAAG
GTCGTTAAAAAAACAGTGGAAGCGGCTAATGCAGTAAAAGCTGCAGACACCCAAACTGGT
ATAACGACAACGGCAGATTTGAGCAAAAGTCCTACGGAAATGGTCGCTATGAAAACAATG
AAAAACCCACAAACAGCAGTAAAGCCGACAGATACTATAGAAAAGTCTGGAATTACAACG
AGTACGAAGCTGATGGAGATACAAGAAGACACGAAAAAGCAGACCGTACCTTCGGTCGAA
AATATTGTCTCAAGGTCGGCTACGAAACAAACGGAAATGGTCGCTGTAAAGACGGTGGAA
AATTCGACGACAGTAAAAAGTGTGATTTCCGTGAAAACTGTGATCAAACCTGGAATTCAA
AAGTCTACGCTTTCATCAAACAGTTCCTTGATCATGCGTAAAGTAGGCGATCGCAAACCA
CTGCCTACAATCACGTTAGAAGTGGCAACTCCAAAAGTATTA
