# Supplementary material for: Comparative transcriptomics and proteomics of three different aphid species identifies core and diverse effector sets
Source: BMC Genomics. 2016 Mar 2;17:172. doi: 10.1186/s12864-016-2496-6 (PMC4776380; doi:10.1186/s12864-016-2496-6)
Supplement: Additional file 12: — Nucleotide alignments. Clusters of interest identified from the 1:1 orthologues clustering method predicted to be under selection pressure based on DN/DS analysis. (ZIP 50 kb) [file 12864_2016_2496_MOESM12_ESM.zip › Alignmnets/cluster_6006_len_4alignedDNA_backtranslated.fasta]

>cds.Mcerasi_36676_c0_seq1|m.57510/1-135
ATGGCGCGAATGGGCAAAGGGGTACTGGGTTTTCATTTTTGGGGCTTTTTTTCTTTTCCT
GTTTCCGAGTTGCAATGCCAGAGAGAGCAAATGGCTACGGCCGAAGGCTTTGAGTGTAGA
ATAGGCTCAACCAAC
>cds.Mp_O_17079_c0_seq1|m.15166/1-135
ATGGCGCGAATGGGCAAAGGGGTACTGGGTTTTCATTTTTGGGGCTTTTTTTCTTTTCCT
GTTTCCGAGTTGCAATGCCAGAGAGAGCAAATGGCTACGGCCGAAGGCTTTGAGTGTAGA
ATAGGCTCAACCAAC
>cds.Mp_F_49728_c0_seq1|m.306411/82-216
ATGGCGCGAATGGGCAAAGGGGTACTGGGTTTTCATTTTTGGGGCTTTTTTTCTTTTCCT
GTTTCCGAGTTGCAATGCCAGAGAGAGCAAATGGCTACGGCCGAAGGCTTTGAGTGTAGA
ATAGGCTCAACATCA
>cds.Mp_J_67497_c0_seq1|m.300500/55-189
ATGGCGCGAATGGGCAAAGGGGTACTGGGTTTTCATTTTTGGGGCTTTTTTTCTTTTCCT
GTTTCCGAGTTGCAATGCCAGAGAGAGCAAATGGCTACGGCCGAAGGCTTTGAGTGTAGA
ATAGGCTCAACCAAC
