# Supplementary material for: Comparative transcriptomics and proteomics of three different aphid species identifies core and diverse effector sets
Source: BMC Genomics. 2016 Mar 2;17:172. doi: 10.1186/s12864-016-2496-6 (PMC4776380; doi:10.1186/s12864-016-2496-6)
Supplement: Additional file 12: — Nucleotide alignments. Clusters of interest identified from the 1:1 orthologues clustering method predicted to be under selection pressure based on DN/DS analysis. (ZIP 50 kb) [file 12864_2016_2496_MOESM12_ESM.zip › Alignmnets/cluster_6520_len_4alignedDNA_backtranslated.fasta]

>ACYPI26959-PA/1-1845
ATGTTATATTTGTTTGTGTGGTTATGTGTCATAGCAGTATTGGGAACTTCATCAAGTATT
CGAATTAATAATAAG------AAGGACCCTGTGATTTTTTACGGAGATGGTCCTGATTCA
AACATCATATATTATGAACAATGTGCACGCAGAGTGACCTGCAAGCGAAATGCTATTTAT
AGGACAGTGGACGGCACATGTAATAACCTGAGAAACCCGTTGTGGGGGTCGTCCGAAACT
CCATACATTAGACTTGCTGAAGCTGCTTATGATGATGGTAATTATGAAGTTCGCAAACAA
GTGGATGGTTCTAAGTTGCCTAGGCCTCGTCAATTACAGTTAGAAACATTTTTACCAAAA
TCCAAGGATTACCTAGACTCTAACAATTATCATCTTATGCAATTTGGTCAATGGGCCAAT
CATGATATCAGTCTTATGCCACCCGATACAACAGGGCCAGAGAGATGTTGTTCCGTTCGA
ATTGTTGAGATCAACAGTAATAGCCCATACCAATGTCAATTAGCTATTGAAATACCTACG
AATGACCCAGTTCTTAAACGTTATAATCAAACATGTATGGAATTTAAACGCGCAATGACG
GCTGCTAATAATTTTGGTTGTCCTGTAACTCCTCAAACTCCAATGAATCAAGCAACCTCA
TTTTTTGACGCGTCACAATTGTACGGACACAAGCTCGAAACGGCAAATTCAATTAGATCG
TTTGATGGTGGAAAATTGAAAACAGATATCATAAATGGACACGAGTTTTGTCCTCAAAAA
AAAAGACAAGGATCATTATTATGTGATGATCGGGAAAACGTGAACATTTGTTTTGAAGCT
GGAGATCCAAGATTAAATCAACACTTTGGGCTCACAGCGTATACAACAATGTTTACCCGG
TTCCATAATATTGTGACTGATAAGTTACAAGAAATAAATCCTGAATGGTCTGACGAAGTG
TTGTATCAAGAAGCTAGAAAGTTTATTGGTGCACTAAACCAGATAATTGTTTATCGGGAC
TATCTACCCATTCTACTTGGTAAATCATTTACAAAACGCGTTGGTCTAGATGTTAGTAAG
AATAGAAGAACACAATACAACCCTGCAATTATGCCGCAATTGACCACGGAATTTGCAGGG
GGTGCTTTCCGAGTGCCACATAATACACTGCCTTCGACATACGATTACATAAATAAAAAT
TATGAAGTAGTGGATTCAGTTAAATTTTACCAATGGATGTCGAAACCTGATCCCTTAGTG
TTGGGCAATAATTTTGACCAAATAGTCAGAGGCATGACTACATCACCAGGCCGTTTATTT
ACACCGTCATTTAACTTTTTTATATCAAATTTAATGTTCCACACACATCTCACTGGTAAC
GAAGATTTGTTGTCAGTGGATATTCAAAGAGGCCGTGATGTTGGCGTACCACCATATACT
GTTGTAAGAAAATTGTGTGGTTTCCCAGAAGTCAATTCATTTGAAGATTTATTAAGTATT
ATACCATATTACGATGTCAAATCACTGAAAAAACAGTACGCTACCGTTTATGACATTGAT
CTACTCGTGGGAGCTTTACTCGAACCACCTGTTGGTGGTGGAACGGTTGGTCAAACTGCA
CAGTGTATTTTAGCTGATGTATTTTACCGTATTCGATTCGGTGATCGTTTCTTTTTTGAT
GTCAGAGGTCAACCGGGAAGCTATTCTCTAGCACAATTGAGAACTTTGAGAAACATTGAC
CTAGGTCACGTGTTATGTGCCACGACTGAATTGGACGAAGTGCCAATGGATATTTTTAAG
ACATCAAGACGTACACCAATGATGAAATGCAAAAATAAATTATCAAAATTG
>cds.Mcerasi_43170_c0_seq13|m.157256/1-1842
ATGTTCTATTTGTTTGTATTGTTATGTGTCATATCAGTGTTGGGAACTTCATCAAGTATT
CAAATTAAAAAT---------CAGGACCCTGTGCTTTTTTCCGAAGATGGCCCTGATTCA
AACAACATATTTTATAACAAGTGTGCACGCAAAGTTACCTGCAATCGGCGTGCTATTTAC
AGGACAGCGGATGGCACATGTAATAATTTAAACAATCCTTTGTGGGGGTCGTCTGAAACG
CCATACATCAGACTTGCTGAAGCTGCTTATAATGATGGCGACTATGAAGTTCGTAGACAA
GTGGATGGTTCTCGGTTACCTAGACCTCGTCAATTACAGTTAAAAGTTTTTCTACGAAAA
ACTTTGGATTATCCAGACAGTAACAATTATCATCTAAGTCAATTTGGCCAATGGGCCAAT
CATGATATCAGTCTTATGCCACCCGATAAATCAGGGCCAGAGAGATGTTGTTCCATTCCG
ATTTACGAGATCAACAGTAATAGCCCATACCAATGTCAATTAGCTATTGAAATACCTACC
AATGATCCAATTCTTAGTAATTATGGAGGAACATGTATGGAATTTAGGCGTGCAATGACG
GCTGCTAATAATTTTAACTGCCGTGTAACTCCTCAAACTCCAGTGAATCAGGCAACCTCA
TTCTTTGACGCGTCACAATTGTACGGACACAAACCAGATACGGCAGCATCAATTAGAACA
TTTTATGGTGGAAAATTGAAAACAGATATTATAAATGGACACGAGTTTTGTCCTCAGAAA
AAAAGATATGGATCATTACTATGTGATGATCGGGATAACGTAGGCTTTTGTTTTGAAGCT
GGAGACCCAAGATTAAATCAGCACTTTGGGCTCACAGCGTATACGACAATGTTTACCCGG
TTTCATAATATAGTGGCTGAGAAGTTACAAAAAATAAATCCTCAATGGTCTGATGAAGTG
TTGTATCAAGAAGCTAGAAAGTTCGTTGGCGCACTAAACCAGATAATTGTTTATCGGGAT
TATCTACCCATTCTACTTGGTAAATCATTCACAGATCGCGTTGGTTTATATATTAGTAAG
ACTAAAAGAACACGATACAACTCTTCAATCATGCCACAGTTGACCACAGAATTTGCAGGT
GGTGCTTTCCGAGTGCCACATAATACACTGCCTTCGACATACGAGTACATAAATAAAAAT
TATGAAGTAGTGGATTCAGTTCATTTTCACCAATGGATGTCGAAACCTGATCCCTTAGTA
AGAGGTAATAATTTTGACCAAATAGTCAGAGGTATGTCTGTAAATGCAGGCCGCTTGTTT
ACACCGTCGTTTAATTATTTTATATCGAATTTCATGTTCACCACACACATCACTGGTAAC
GAAGATTTGCTGTCAATCGATATTCAAAGAGGTCGCGATGTTGGCATACCACCCTATACT
GTTGTAAGAAAATTGTGTGGTTTTCCAGAAATCAATTCATTTGATGATTTATCAAATATT
ATGCCAAATTACGACATCGAATCGCTGAAAGAACAATACAGTTCCGTTTATGACATTGAT
CTACTAGTGGGAGCTTTACTCGAACCACCAGTGGATGGTGGAACGGTTGGTCTTACTGCA
CAGTGCATCTTAGCTGATGTATTTTACCGTATTCGATTCTGCGATCGTTTCTTTTTTGAT
GTCAAAGGTCAACCAGGAAGCTATTCTGAAGCACAATTGGAAACTTTGGAAAAATTCAAC
CTAGGTCACGTAATTTGTGCCACAACTCAATTGGACGAAGTACCAAATAACATTTTCGAG
CCATCAAAAAAATGTTCAAATGGTGAAATGCAAAGATTATTTATTAGACTT
>cds.Mp_F_35394_c1_seq17|m.129188/1-1851
ATGTTCTATTTGTTGGTATGGTTATGTGTCATATCAGTGTTTGGAACTTCATCAAGTATT
CGAATTAAAAATGAGAACATCGAGAACCCTGTGCTCTTTGACGGAGATGGTCCTGATTCA
AACAACATATATTATAAAGAGTGTGCACCCAGAGTTACCTGCAATCGAGGTGCCATTTAC
AGGACAGCGGATGGCACATGTAATAATTTAAAGAATCCATTGTGGGGGTCGTCTGAAACC
CCATACATCAGACTTACTGAAGCTGCTTATAATGATGGCGATTATGAAGTTCGTAGACAA
GTGGATGGTTCTCGGTTGCCTAGACCTCGTCAATTACAGTTAAAAATGTTTTTACAAAAA
TCCACGGATTACAGTGACTCTAACAATTATCATCTAAGTCAATTTGGCCAATGGGCCAAT
CATGACATCAGTCTTATGCCACCCGATAAATCAGGGCCAGAAAGATGTTGTTCCATTCCG
ATTTATGAGATCAACAGTAATAGCCCATACCAATGTCAATTAGCTATTGAAATACCTACC
AATGACCCAGTTCTTAGTAATTATGGACAAACATGTATGGAATTTAGGCGTGCAATGACG
GCTGCTAATAATTTTAACTGCCCTGTAACTCCTCAAACTCCAGTGAATCAAGCGACCTCA
TTCTTTGACGCTTCACAATTATACGGACACAAACCAGATACGGCAGCATCAATTAGATCG
TTTTATGGTGGAAAATTGAAAACGGATATTATAAATGGACACGAGTTTTGTCCTCAGAAA
AAAAGATATGGATCATTAATATGTGATGATCGGGATAACGTGGGAGTTTGTTTTGAAGCT
GGAGACCCAAGATTAAATCAACACTTTGGACTCACAGCGTATACCACAATGTTTACCCGG
TTTCATAATATTGTGGCTGATAAGTTACAAAAAATAAATCCTCAATGGTCTGATGAAGTG
TTGTATCAAGAAGCTAGAAAGTTCGTTGGTGCACTCAACCAGATAATTGTTTATCGGGAT
TATCTACCCATTCTACTTGGTCAATCATTCACCGAACGCGTTGGTTTGTATATTAGTAAG
ACTAAAAGAACACGATACAACTCTTCACTCATGCCGCAACTGACCACGGAATTTGCTGGC
GGTGCTTTCCGAGTGCCACATAATACACTGCCTTCGACATACGAGTACATAAATAAAAAT
TATAAAATAGTGGATTCAGTTAAATTTCACGAATGGATGTCGAAACCTGATCCCTTAGTA
AGGGGTAATAAATTTGACCAAATAGTCAGAGGCATGTCTACATCATCAGGCCGTTTATTT
ACACCGTCATTTAACTTTTTTATATCAAATTTAATGTTCCACACACATCTCGGTGGTAAT
GAAGATTTGTTGTCAGTGGATATTCAAAGAGGTCGTGATGTCGGCATACCACCATATACT
GTTGTAAGAAAATTGTGCGGTTTCCCAGAAGTCAATTCATTTGAAGATTTATTAAACATT
ATACCAAATTACGACGTCGAATTACTGAAAGCACAGTACTCTACCGTTTATGACATTGAT
CTACTCGTGGGAGCTTTACTCGAACCACCTGTCGATGGTGGAACGGTTGGTAAAACTGTA
CAGTGCGTTTTAGCTGATGTATTTTACCGTATTCGATGCGGTGATCGTTTCTTTTTTGAT
GTCACAGGTCAACCGGGAAGTTATTCTCTAGCACAATTGAGAACTTTGAGAAACATCGAC
CTAGGTCACGTGTTATGTGCCACGACTGAATTGGATGAAGTGCCAAGGGATATTTTTAAG
ACAGCAAGACGTTCTCAAATGATGAAATGCAAAAAGAAATTATCAGAATTG
>cds.Mp_O_35668_c0_seq7|m.237541/1-1851
ATGTTCTATTTGTTGGTATGGTTATGTGTCATATCAGTGTTTGGAACTTCATCAAGTATT
CGAATTAAAAATGAGAACATCGAGAACCCTGTGCTCTTTGACGGAGATGGTCCTGATTCA
AACAACATATATTATAAAGAGTGTGCACCCAGAGTTACCTGCAATCGAGGTGCCATTTAC
AGGACAGCGGATGGCACATGTAATAATTTAAAGAATCCATTGTGGGGGTCGTCTGAAACC
CCATACATCAGACTTACTGAAGCTGCTTATAATGATGGCGATTATGAAGTTCGTAGACAA
GTGGATGGTTCTCGGTTGCCTAGACCTCGTCAATTACAGTTAAAAATGTTTTTACAAAAA
TCCACGGATTACAGTGACTCTAACAATTATCATCTAAGTCAATTTGGCCAATGGGCCAAT
CATGACATCAGTCTTATGCCACCCGATAAATCAGGGCCAGAAAGATGTTGTTCCATTCCG
ATTTATGAGATCAACAGTAATAGCCCATACCAATGTCAATTAGCTATTGAAATACCTACC
AATGACCCAGTTCTTAGTAATTATGGACAAACATGTATGGAATTTAGGCGTGCAATGACG
GCTGCTAATAATTTTAACTGCCCTGTAACTCCTCAAACTCCAGTGAATCAAGCGACCTCA
TTCTTTGACGCTTCACAATTATACGGACACAAACCAGATACGGCAGCATCAATTAGATCG
TTTTATGGTGGAAAATTGAAAACGGATATTATAAATGGACACGAGTTTTGTCCTCAGAAA
AAAAGATATGGATCATTAATATGTGATGATCGGGATAACGTGGGAGTTTGTTTTGAAGCT
GGAGACCCAAGATTAAATCAACACTTTGGACTCACAGCGTATACCACAATGTTTACCCGG
TTTCATAATATTGTGGCTGATAAGTTACAAAAAATAAATCCTCAATGGTCTGATGAAGTG
TTGTATCAAGAAGCTAGAAAGTTCGTTGGTGCACTCAACCAGATAATTGTTTATCGGGAT
TATCTACCCATTCTACTTGGTCAATCATTCACCGAACGCGTTGGTTTGTATATTAGTAAG
ACTAAAAGAACACGATACAACTCTTCACTCATGCCGCAACTGACCACGGAATTTGCTGGC
GGTGCTTTCCGAGTGCCACATAATACACTGCCTTCGACATACGAGTACATAAATAAAAAT
TATAAAATAGTGGATTCAGTTAAATTTCACGAATGGATGTCGAAACCTGATCCCTTAGTA
AGGGGTAATAAATTTGACCAAATAGTCAGAGGCATGTCTACAAATGCAGGCCGTTTGTTT
ACACCGTCGTTTAACTATTTTATATCAAATTTAATGTTCACCACACACATCACTGGTAAC
GAAGATTTGCTGTCAGTCGATATTCAAAGAGGTCGCGATGTCGGCATACCACCCTATACT
GTTGTAAGAAAATTGTGTGGTTTTCCAGAAGTCAATTCATTTGACGATTTATTAAATATT
ATGCCAAATTACGACGTCGAATCACTGAAAGCACAGTACCGTTCAGTTTATGACGTTGAT
CTTCTCGTGGGAGCTTTACTGGAACCACCTGTGGATGGCGGAACGGTTGGTCAAACTGCA
CAGTGCATCTTAGCTGATGTATTTTACCGTGTTCGATTCGGCGATCGTTTCTTTTATGAT
GTCAGAGGTCAACCGGGAAGCTATTCTCTAGCACAACTGAGAACTTTGGAAAAAATCGAC
CTAGGTCATGTGTTATGTGCCACGACCGAATTGAATGAAGTACCAATGAATATTTTCAAG
TCATCAAAATATTCACCAATGATAAAATGCACAAGAAAATTATCAAAGTTG
