# Supplementary material for: Comparative transcriptomics and proteomics of three different aphid species identifies core and diverse effector sets
Source: BMC Genomics. 2016 Mar 2;17:172. doi: 10.1186/s12864-016-2496-6 (PMC4776380; doi:10.1186/s12864-016-2496-6)
Supplement: Additional file 12: — Nucleotide alignments. Clusters of interest identified from the 1:1 orthologues clustering method predicted to be under selection pressure based on DN/DS analysis. (ZIP 50 kb) [file 12864_2016_2496_MOESM12_ESM.zip › Alignmnets/cluster_6586_len_4.fasta_aligned.fasta_refine..DNA_backtranslated.fasta]

>cds.Mp_F_36728_c3_seq2|m.170493/1-1017
ATGAGGACCACCGGCAGCAGCAGCACGAGCTGCAGCGTCGTGACTATAACGACCATTATG
CTGGTCGCAGCGACCGCGGCCTTTGAAGATTTCAACGCACAGACTAACTTCAATGGTGAA
CCACAGAAGCTACTACACCGTGAAACTAGAGCTTTAGAAGTTATCACCCGGCTATTAGGT
AGCAGCAGCGGGACTGTGGCTGGATCATCATCCAGTGGAACGTTGGATGCAGGAGCACCT
CCAGCTTCGGCACCGGCCGATGCAAGTAGCGGCAGCGGAGCCGTACTAAATCTAGTCGCC
CCGTTGGTGGGAAGCAGCAGTGGCAGTGTTAGCGCTGGATCTTCGGGAGCAGCATCTGGC
ACTGGAGACGTCAGCAAAACCGACGGAAGCGGTCCAGACTTGGCTGGTCCAAATGGAGCC
ACTGGTGGTAGCAGCTTTTCCAGCATTCTGTCTCTTTTGGGACCCTTGTTGGGTAGCAGC
AGCGGTAGTGGTGGTAATGGTGGAGATGCCGGAGACAATGTGAATGGCAATGGAGGTGCC
GGAGGCCCTGCTGGTTCTAATGTCTTAAGTCTGTTGTCCGGTCTGCTGGGTAGCAGCAGC
GGCTCCAGTGGT------------GGCGGCGGGGGCGTTGGGGGTGGAGATCCATCAACA
GGTGGCGCAAGTGACGATACAGGCGCCGGAGCGGGTGGTTCAGGATCCAGTAGCATATTG
TCACTGATCGGTCCACTGATAGGCAGCAGTAGCGGTGGAGCCGGTGGTGATGGTGGCGAC
GGTACCAACGGTGGTGCCGGCGGTGGTTCTGACATTCTGGGTTTCCTAGGATCGAGCAGT
GGTTCCAGCAGCGGTGGACCTGGTGGAAATGGAGGTTCTCCGGCTTCTGCCACCCCGGTA
AGAAGGCGTCAGATTGGAGGCTTTTTCCGTCGACCATTCGCTTCAACAGCAGACACTAAC
GAGCAAGATGTCACGTATACACAACTGTTGAACGACCGACCCAGAGACCTGCGTCGCCGG
TTGTGGTTG
>cds.Mp_J_32430_c0_seq1|m.88837/1-1017
ATGAGGACCACCGGCAGCAGCAGCACGAGCTGCAGCGTCGTGACTATAACGACCATTATG
CTGGTCGCAGCGACCGCGGCCTTTGAAGATTTCAACGCACAGACTAACTTCAATGGTGAA
CCACAGAAGCTACTACACCGTGAAACTAGAGCTTTAGAAGTTATCACCCGGCTATTAGGT
AGCAGCAGCGGGACTGTGGCTGGATCATCATCCAGTGGAACGTTGGATGCAGGAGCACCT
CCAGCTTCGGCACCGGCCGATGCAAGTAGCGGCAGCGGAGCCGTACTAAATCTAGTCGCC
CCGTTGGTGGGAAGCAGCAGTGGCAGTGTTAGCGCTGGATCTTCGGGAGCAGCATCTGGC
ACTGGAGACGTCAGCAAAACCGACGGAAGCGGTCCAGACTTGGCTGGTCCAAATGGAGCC
ACTGGTGGTAGCAGCTTTTCCAGCATTCTGTCTCTTTTGGGACCCTTGTTGGGTAGCAGC
AGCGGTAGTGGTGGTAATGGTGGAGATGCCGGAGACAATGTGAATGGCAATGGAGGTGCC
GGAGGCCCTGCTGGTTCTAATGTCTTAAGTCTGTTGTCCGGTCTGCTGGGTAGCAGCAGC
GGCTCCAGTGGT------------GGCGGCGGGGGCGTTGGGGGTGGAGATCCATCAACA
GGTGGCGCAAGTGACGATACAGGCGCCGGAGCGGGTGGTTCAGGATCCAGTAGCATATTG
TCACTGATCGGTCCACTGATAGGCAGCAGTAGCGGTGGAGCCGGTGGTGATGGTGGCGAC
GGTACCAACGGTGGTGCCGGCGGTGGTTCTGACATTCTGGGTTTCCTAGGATCGAGCAGT
GGTTCCAGCAGCGGTGGACCTGGTGGAAATGGAGGTTCTCCGGCTTCTGCCACCCCGGTA
AGAAGGCGTCAGATTGGAGGCTTTTTCCGTCGACCATTCGCTTCAACAGCAGACACTAAC
GAGCAAGATGTCACGTATACACAACTGTTGAACGACCGACCCAGAGACCTGCGTCGCCGG
TTGTGGTTG
>ACYPI005002-PA/1-1029
ATGAGGATCACCGGCAGCAGCAGCACGAGCTGCAGCGTCGTGGCTATAACGACCTTTATG
CTGGTCGTAGCGACCGCTGCCTTAGAAGATTTCAACGCACAGGCTAACTTTAATGGTGAA
TCGCAGAAGCTACTACACCGTGAAACTAGAGCTTTAGAAGTCATCACCCGGCTATTAGGT
AGCAGCAGCGGGACTGTAGCTGGATCATCATCCAGTGGAACGTTGGATGCAGGAGCAGCT
CCAGCTTCGGCACCGGCCGATGCAAGCAGTGGCAGTGGAGCCGTACTAAATCTAGTCGCC
CCGTTGGTGGGAAGCAGCAGTGGTAGCGTTAGTGCTGGATCTGCGGGAGCCGCGTCCGGC
ACAGGAGACGTCAGCAAAACTGACGGAAGCGGTCCGGACTTGGCTGGTCCAAATGGAGCC
ACTGGTGGTAGCAGCTTTTCCAGTATTCTGTCTCTTTTGGGACCCTTGTTGGGTAGCAGC
AGCGGTAGTGGTGGTAATGGTGGAGATGGCGGAGACAATTTGAATGGCAATGGAGGCGCT
GGTAGTCCGGCTGGTTCTAATGTCTTGAGTCTGTTGTCCGGTTTGCTGGGTAGTAGCAGC
GGGTCCAGTGGTACGTCAGCTAGTGGCGGCGGTGGTGTTGGAGGTGGAGATCCATCAACA
GGCGGCGCAAGTGACGATACAGGCGCCGGAGCGGGTGGTTCAGGATCCAGTAGCATATTG
GCACTGATTGGGCCATTGATAGGCAGCAGTAGCGGTGGAGCCGGTGGTGACGGTGGCGAT
GGTACCAACGGTGGTGCCGGCGGTGGTTCTGATCTTCTGGGTTTCCTAGGATCGAGCAGT
GGTTCCAGCAGCGGCGGACCTGGTGGAAATGGAGCCGCTTCGGCTTCTGGCACCCCGGTA
AGAAGGCGTCAGATTGGAGGCTTTTTCCGTCGACCATTTGCGTCAGTGGCAGACACTAAC
GAGCAAGATGTCACGTATACACAGCTGTTGAACGACCGACCCCGAGACCTGCGTCGCCGG
TTGTGGTTG
