# Supplementary material for: Comparative transcriptomics and proteomics of three different aphid species identifies core and diverse effector sets
Source: BMC Genomics. 2016 Mar 2;17:172. doi: 10.1186/s12864-016-2496-6 (PMC4776380; doi:10.1186/s12864-016-2496-6)
Supplement: Additional file 12: — Nucleotide alignments. Clusters of interest identified from the 1:1 orthologues clustering method predicted to be under selection pressure based on DN/DS analysis. (ZIP 50 kb) [file 12864_2016_2496_MOESM12_ESM.zip › Alignmnets/cluster_6596_len_4.fasta_aligned.fasta_refine..DNA_backtranslated.fasta]

>cds.Mp_O_7883_c0_seq1|m.5272/118-699
GCAGCCGTGGGCCGTTGCGAACCTGGCTTGGTTCCCGCCGTCGCCCCATCCCCATACGCC
TATCCAGGACTGTTGCCGTACTCGGCCGCACCCGCCGCTTACCCATACTCGGCCGCACCA
GGTGCTTACCCGTACGCCGCTTACCCGTTCAGAGCGCCGCTCCTGCCGGCCGCCTCCCGC
GCCGTGACGTCCCCGCTGCAAGCGTTCCCGGCCCCGGCCGCTCGCTTCGCCGCCGCCCCG
TTCCCAGCCGCCGCACCTCTGGTCCGCGCCGCCGCACCGTTGCCCGTGGCCGCCGCACCG
TTGCCAGTGGCCGCCGCGCCCGCTGTGGCCAAGCTCGACTTCACCGACGCCTACCCGCAA
TACCAGTTCGCGTACACGGTCCGGGACTCGCTGACCGGTGACGCCAAGGACCAAGAGGAA
GTACGCGACGGCGATGTCGTCAAGGGCCGATACAGCTTGATCGAACCCGACGGCAGCCGC
AGGACCGTCAACTATTACGCCGACGACGTCAACGGATTCAACGCGGTCGTCCAAAAGGAC
GTGCCAGTGGTGGCCCCGGCCGTCGCCCCCGCCGTAGTGGTA
>cds.Mp_J_9084_c0_seq1|m.6341/115-696
GCAGCCGTGGGCCGTTGCGAACCTGGCTTGGTTCCCGCCGTCGCCCCATCCCCATACGCC
TATCCAGGACTGTTGCCGTACTCGGCCGCACCCGCCGCTTACCCATACTCGGCCGCACCA
GGTGCTTACCCGTACGCCGCTTACCCGTTCAGAGCGCCGCTCCTGCCGGCCGCCTCCCGC
GCCGTGGCGTCCCCGCTGCAAGCGTTCCCGGCCCCGGCCGCTCGCTTCGCCGCCGCCCCG
TTCCCAGCCGCCGCACCTCTGGTCCGCGCCGCCGCACCGTTGCCCGTGGCCGCCGCACCG
TTGCCAGTGGCCGCCGCGCCCGCTGTGGCCAAGCTCGACTTCACCGACGCCTACCCGCAA
TACCAGTTCGCGTACACGGTCCGGGACTCGCTGACCGGTGACGCCAAGGACCAAGAGGAA
GTACGCGACGGCGATGTCGTCAAGGGCCGATACAGCTTGATCGAACCCGACGGCAGCCGC
AGGACCGTCAACTATTACGCCGACGACGTCAACGGATTCAACGCGGTCGTCCAAAAGGAC
GTGCCAGTGGTGGCCCCGGCCGTCGCCCCCGCCGTAGTGGTA
>cds.Soybean_aphid_8291_c0_seq1|m.16979/1-555
GCAGCCGTCGGCCGTTGCGAACCTGGCGTACTTCCCGCCGTCGCCCCATCCCCGTACGCT
TATCCAGGACTGTTGCCGTACTCGGCCGCACCCGCCGCTTACCCGTACGCCACT------
---------------------TACCCATTCAGAGCGCCACTGTTGCCGGCCGCTTCCCGT
GCCGTGGCGGCTCCTCTACAGGCATTCCCGGCTCCTGCCGCACGCTTCGCCGCCTCACCG
TTCCCGGCCAGCGCTCCATTGGTCCGTGCAGCCGCGCCTTTGCCCGTGGCCGCCGCACCG
TTGCCAGTTGCTGCCGCTCCAGCCGTTGCCAAGCTCGACTTCACAGACGCCTACCCTCAA
TACCAATTCGCGTACACGGTCCGCGACTCGCTGACCGGTGACGCCAAGGATCAAGAGGAA
GTGCGCGACGGTGACGTAGTCAAAGGCCGTTACAGTCTAATCGAACCCGACGGCAGCCGC
AGAACTGTCAACTATTACGCCGACGACGTCAACGGATTCAACGCTGTCGTCCAAAAAGAC
GTGCCAGTTGCGGCACCCGCTGTCGCCCCTGCCGTAGTCGTA
>ACYPI000889-PA/2-583
GCAGCCGTCGGCCGCTGCGAACCTGGCGTACTTCCCGCCGTCGCCCCATCTCCATACGCC
TACCCAGGACTGTTGCCGTACTCAGCCGCACCTGCCGCTTACCCATACTCGGCAGCACCA
GGTGCTTACCCGTACGCCGCTTACCCATTCAGAGCGCCGCTCTTGCCTGCCGCATCCCGT
GCCGTGGCGTCTCCACTGCAAGCGTTCCCGGCCCCGGCCGCTCGCTTCGCCGCCGCCCCG
TTCCCGGCCGGTGCACCTCTGGTCCGCGCCGCCGCACCGTTGCCCGTGGCCGCCGCACCA
TTGCCCGTGGCCGCCGCTCCAGCCGTGGCCAAGCTTGACTTCACGGACGCCTACCCGCAA
TACCAGTTCGCATACACAGTCCGAGACTCACTGACCGGTGACGCCAAGGACCAAGAAGAA
GTTCGTGACGGTGATGTAGTCAAAGGCCGCTACAGCTTGATCGAACCCGATGGCAGCCGC
AGGACCGTCAACTATTACGCCGATGACGTCAACGGATTCAACGCTGTCGTCCAAAAGGAC
GTTCCAGTGGTGGCTCCAGCCGTCGCCCCTGCCGTAGTGGTA
