# Supplementary material for: Comparative transcriptomics and proteomics of three different aphid species identifies core and diverse effector sets
Source: BMC Genomics. 2016 Mar 2;17:172. doi: 10.1186/s12864-016-2496-6 (PMC4776380; doi:10.1186/s12864-016-2496-6)
Supplement: Additional file 12: — Nucleotide alignments. Clusters of interest identified from the 1:1 orthologues clustering method predicted to be under selection pressure based on DN/DS analysis. (ZIP 50 kb) [file 12864_2016_2496_MOESM12_ESM.zip › Alignmnets/cluster_6601_len_4alignedDNA_backtranslated.fasta]

>cds.Rpadi_17808_c0_seq1|m.30019/1-711
ACAATGGGTCATTTGCTTCGTTCTTTAATTATCATCGGCTTGGCTATTCAGCTTTGCAAT
GGAACATGTTACTGGAGTAAACCAAAACATAAAAAAGTATCAGTCAACTCATGCTCAACT
AGTAGTTCTTCCTCAACTACTGTTAGAGCTTCATCAAAGTTCAATGTATTAAATTCAAAG
GTTAAAATTGAAGACCTTGAAAAAGGTCTTAAAAAAATAAGCACAAACTCTCAAGAAGAC
AGCAGTGAGTACGACGATGAAAGTTGTGAGGACTTAAATTACAGAGATACTCAATCAACA
CGGAAATTACAAACCTTCGTACAAAGTCGTGCTCTTTCGAAAAAAATTAAGAAAACAATA
AAAAAAACGGCTACAAAGATCTTAAGAAAAAAGATTATTCCTGTAATCGCGAACAAAATT
ATTAAGTCTGCTACGACAAGATCTACAAGTAATGGCTTTCAACAATCGTTACAGCAAAAC
CAGCAAATTGGTAGTACAACAATTACGACGAGAACAAACACCGTGGGTGTCAACGGAAAT
ATATTTCTGTCAATACCAACAGGATACGTGGCAAACACAATGACAACAACAACAACTAGC
TTATTAACTGAAGAAGAAGCTGTCCGATTAGGACTCTTGAGTACCACACTAATTGGTGGA
AGTCAAACATATACGTCTTATCAAACTGATGGACAATATAGTACTGGTGGA
>cds.Mp_O_13010_c0_seq1|m.10379/16-714
ACAATGGGCCATTTGCTTCGTTCTTTGATCATCGTCGGCTTGGCTATTCAGCTTTGCGAT
GGAACATGCTACTGGAGTAAACCAAGACAAAAAAAAATATCAATC---AGCTTATCTTCA
ACTAGTAGTTCTTCGACTACTGTTAGAACTTCATCGAAATTCAATGTTTTAAATTCAAAA
GCTAAAATTGAAGATCTTGAAAAAGGTCTTAAAAAAATTAGCACCAACTCGGAAGAAGAC
AGCAGTGAGTACAATGATGAAAGTTGTGAAGACTTAGATTACAGGGATAGCCAATCAACA
CGGAAATTACAAACATTTGTACATAGCCGTGCTCTTTCTAAAAAGATGAAAAAAACACTA
AAAAAGTCGGCTAAAAAGATCTTAAGGAAAAAGATTGTTCCTTTAATCGCGAACAAAATT
ATTGGTTCTGCCATGTCCAGATCTACTAGTAATAACTTTCAAAAATCTATACAGCAAAGT
AGA---------AGCTCAACAATTACGTCAAGCACAAACACTATGGGTATCAATGGAAAC
ATGCTTATAACAATACCATCAGGATATGTGGCAAGCACACAGACAACAGCAACAACTAGG
TTATTAACTATAGAAGAAGCTATTCGTATGGGACTGTTGAGTGACACATTATTTAGTGGA
AGCCAAACGTATTCGTCTTATCAAAATGGTGAACAATTTAGTTCATCGGGA
>cds.Mp_F_38633_c0_seq3|m.284847/16-714
ACAATGGGCCATTTGCTTCGTTCTTTGATCATCGTCGGCTTGGCTATTCAGCTTTGCGAT
GGAACATGCTACTGGAGTAAACCAAGACAAAAAAAAATATCAATC---AGCTTATCTTCA
ACTAGTAGTTCTTCGACTACTGTTAGAACTTCATCGAAATTCAATGTTTTAAATTCAAAA
GCTAAAATTGAAGATCTTGAAAAAGGTCTTAAAAAAATTAGCACCAACTCGGAAGAAGAC
AGCAGTGAGTACAATGATGAAAGTTGTGAAGACTTAGATTACAGGGATAGCCAATCAACA
CGGAAATTACAAACATTTGTACATAGCCGTGCTCTTTCTAAAAAGATGAAAAAAACACTA
AAAAAGTCGGCTAAAAAGATCTTAAGGAAAAAGATTGTTCCTTTAATCGCGAACAAAATT
ATTGGTTCTGCCATGTCCAGATCTACTAGTAATAACTTTCAAAAATCTATACAGCAAAGT
AGA---------AGCTCAACAATTACGTCAAGCACAAACACTATGGGTATCAATGGAAAC
ATGCTTATAACAATACCATCAGGATATGTGGCAAGCACACAGACAACAGCAACAACTAGG
TTATTAACTATAGAAGAAGCTATTCGTATGGGACTGTTGAGTGACACATTATTTAGTGGA
AGCCAAACGTATTCGTCTTATCAAAATGGTGAACAATTTAGTTCATCGGGA
