# Supplementary material for: Comparative transcriptomics and proteomics of three different aphid species identifies core and diverse effector sets
Source: BMC Genomics. 2016 Mar 2;17:172. doi: 10.1186/s12864-016-2496-6 (PMC4776380; doi:10.1186/s12864-016-2496-6)
Supplement: Additional file 12: — Nucleotide alignments. Clusters of interest identified from the 1:1 orthologues clustering method predicted to be under selection pressure based on DN/DS analysis. (ZIP 50 kb) [file 12864_2016_2496_MOESM12_ESM.zip › Alignmnets/cluster_6744_len_4.fasta_aligned.fasta_refine..DNA_backtranslated.fasta]

>cds.Mp_J_29443_c0_seq2|m.53292
ATGGCCAGTGTTGTCGTCGTTGGGTTGGGTCTGGCCGTAGCTGGTTTTGCTGGTCGACAA
GTATTAAGAGCTGCCCCACATGTTGCTCAAAAGATGAGCGAAGTTCTCAAAACAATGACA
TCCGAATCTGGAATTTTGTCGAGTAGTAAATTTCATAAAGGTGGATTTGAACCTACCATG
TCTAAACGTGAAGCCACTCTCATACTCGACGTATCAAATAATGCTCCAAAAAACAAAATA
AAGGACGCACACAAACGAATCATGTTGATCAATCACCCGGATAAGGGCGGTTCACCGTAT
ATAGCTGCAAAAATAAACGAGGCCAAAGATCTTCTAGATAAAAAG
>cds.Mp_O_18316_c0_seq1|m.18182
ATGGCCAGTGTTGTCGTCGTTGGGTTGGGTCTGGCCGTAGCTGGTTTTGCTGGTCGACAA
GTATTAAGAGCTGCCCCACATGTTGCTCAAAAGATGAGCGAAGTTCTCAAAACAATGACA
TCCGAATCTGGAATTTTGTCGAGTAGTAAATTTCATAAAGGTGGATTTGAACCTACCATG
TCTAAACGTGAAGCCACTCTCATACTCGACGTATCAAATAATGCTCCAAAAAACAAAATA
AAGGACGCACACAAACGAATCATGTTGATCAATCACCCGGATAAGGGCGGTTCACCGTAT
ATAGCTGCAAAAATAAACGAGGCCAAAGATCTTCTAGATAAAAAG
>cds.Mp_F_25773_c0_seq1|m.29126
ATGGCCAGTGTTGTCGTCGTTGGGTTGGGTCTGGCCGTAGCTGGTTTTGCTGGTCGACAA
GTATTAAGAGCTGCCCCACATGTTGCTCAAAAGATGAGCGAAGTTCTCAAAACAATGACA
TCCGAATCTGGAATTTTGTCGAGTAGTAAATTTCATAAAGGTGGATTTGAACCTACCATG
TCTAAACGTGAAGCCACTCTCATACTCGACGTATCAAATAATGCTCCAAAAAACAAAATA
AAGGACGCACACAAACGAATCATGTTGATCAATCACCCGGATAAGGGCGGTTCACCGTAT
ATAGCTGCAAAAATAAACGAGGCCAAAGATCTTCTAGATAAAAAG
