# Supplementary material for: Comparative transcriptomics and proteomics of three different aphid species identifies core and diverse effector sets
Source: BMC Genomics. 2016 Mar 2;17:172. doi: 10.1186/s12864-016-2496-6 (PMC4776380; doi:10.1186/s12864-016-2496-6)
Supplement: Additional file 12: — Nucleotide alignments. Clusters of interest identified from the 1:1 orthologues clustering method predicted to be under selection pressure based on DN/DS analysis. (ZIP 50 kb) [file 12864_2016_2496_MOESM12_ESM.zip › Alignmnets/cluster_6_len_7_aligned.DNA_backtranslated.fasta]

>cds.Rpadi_1387_c0_seq1|m.828/1-792
ATGATTTGGACGTCAGCATTGTGGTTTATGTTTGCTGTTTTGGCGTCTTCAAAATCTGTC
AGTGAATTTGATTCGGATGACTGGCCATATGTTATTAAAGATCATGTGGGTATTAAGCTT
CAGTCACCAGTGGATATAAATACAACATACGCAAGCAGGCGATATTTGCCATTTTTACGT
TATTTTGGTTATTGGGCATTTAACAGGGCAACAGTGGAAATTTCTAATACTGGACATACA
GTTAATGTTAAACTTGCCAATAATTCTTATGAGGTGCCATTCATCACCGGGGGCCCACTA
TTTGATAGTAGGTATGAATTCTCACAGATGCATTTTCATTGGGGTAAAAATGATATGGGA
AGTGAACACAAAGTCAATGGACACAAATATGCTATGGAAGTTCATATTGTACATTATAAA
AAAGAGTACGGAAGTTTTGAAAACGCTCTAAGTTACAGTGATGGCGTTTGTGTCGTTGGA
TTTTTCGGAGAGGTATCATCAAAAGACAATCAAGATATGGCTAATTTTATTGCAGATTTA
AAATATATAGTCCAACCAAAATCGTCGATAATTAGAAGTTTTAAAGAAGAGTTTTCTTGG
ATAAAGAAAACAGCTTTAAAACAACATTATTATACTTATCATGGATCTCTAACAACTGAA
CCGTACACAGAATGTGTAATCTGGATAATTTTTACCAAGCCCATTAAAATATCTAGGAGA
CAGTTAATGGAATTCAGAGAGTTACATTCAAGTCATCACGGAGTATTAATAAATGAAAAT
GACAGAGATCTT
>ACYPI23752-PA/1-792
ATGATTTGGACGTCTGCATTGTGGTTTATGATTGCTGTTTTGGCGTATTCAAAGTCTTTC
AGTGAAATTGATTCGGATGACTGGCCATATGTTATTAAAGATCACGAGGGTAGTAAACTT
CAGTCACCCGTGGATATAAATACAAAATACGCAAACAGACGATATTTGCCATTTTTACGT
TATTTTGGTTATTGGGCATTTAACAGGGCAATAGTGGAAATTACTAATACTGGACATACA
GTCAATGTTAAACTTGCCAATAATTCCGATGACGTGCCATTTATCACCGGGGGGCCATTA
TTCGATTGTAGGTATGAGTTCGAACAGATGCATTTCCATTGGGGAAAAAATGATATGGGA
AGTGAACACAAAGTCAACGGACATAAATATGCTATGGAAGTTCATATTGTACATTATAAA
AAAGAGTACGGAAGTTTCAAAAACGCTCAAAGTTACAGTGATGGCGTTTGTGTCGTCGGA
TTTTTTGGAGAAATATCATCAAAAGACAATCGAGATATGGATAATTTTATTGCAGATTTA
AAATACATAGTCAAACAAAAATCGACGATAGTTAGAAATTTTAAAGAAGAATTCTCTTGG
ATAAAGAAAACAGCTTTAAAACAACATTACTACACTTACCACGGATCTCTAACAACGAAA
CCGTTCACAGAATGTGTAATCTGGATAATTTTTACCAAACCCATTCATATATCTAGGAGA
CAGTTAATGAAATTCAGAGAGTTACATTCAAGTCATAACGGAGTTTTAATAAACGAAAAC
GATAGACCTCTT
>cds.Mcerasi_31241_c0_seq1|m.35044/1-792
ATGATTTGGACGTCTGCATTGTGGTTTATGTTTGCTGTTTTGGCGTCTGCAAAGTCTATC
AGTGAAATTGATTCGGATGACTGGCCATATGTTATTAAAGATCACGTGGGTATTAAACTT
CAGTCACCCGTGGATATAAATACAAAATATGCAAGCAGGCGATATTTGCCATTTTTGCGT
TATTTTGGATATTGGGCATTTAACAGGGCAATAGTAGAAATTTCTAATACTGGACACACA
GTTAGCGTTAAACTTGCCAATAATTCCGATGACGTGCCGTTTATCACCGGGGGGCCACTA
TTCGATTGTAGATATGAGTTCGAACAGATGCATTTCCATTGGGGTAAAAATGATATGGGA
AGTGAACACAAAGTCAACGGGCACAAATATGCTATGGAAGTTCATATTGTACATTATAAA
AAAGAGTATGGAAGTTTCAAAAACGCTCAAAGTTATAGCGATGGCGTTTGTGTCGTCGGA
TTTTTTGGAGAAATATCATCAAAAGACAATCGAGATATGGCTAATTTTATTGCAGATTTA
AAATACATAGTCAAACAAAAATCGTCGATAATTAGAAGTTTTAAAGAAGAGTTCTCTTGG
ATAAAGAAAACAGCTTTAAAACAACATTACTATACTTACCACGGATCTCTAACAACTAAA
CCGTACACAGAATGTGTAATCTGGATAATTTTTACCAAACCCATTCATATATCTAGGAGA
CAATTAATGCAATTCAGAGAGTTACATTCAAGTCATAACGGAGTATTAATACACGAAAAC
GATAGAGATCTT
>cds.Mp_F_22655_c0_seq2|m.20400/25-816
ATGATTTGGACGTCTGCATTGTGGTTTATGTTTGCTGTTTTGGCGTCTTCAAAGTCTGAC
AGTGAAATTGATTTGGATGACTGGCCATATGTTATTAAAGATCACGAGGGTATTAAATAT
CAGTCACCCGTGGATATAAATACAAAATACGCAAACAGGCGATATTTGCCATTTTTGCAT
TATTTTGGATATTTTGCATTTAACCGGGCAATAGTGGAAATTACTAATACTGGACACACA
GTTAGCGTTAAACTTGCCAATAATTCCGATGACGTGCCGTTTATCACCGGGGGGCCACTA
TTCGATTGTAGATATGAGTTCGAACAGATGCATTTCCACTGGGGTAAAAATGATATGGGA
AGTGAACATAAAGTCAACGGGCACAAATATGCTATGGAAGTTCATATAGTACATTATAAA
AAAGAGTATGGAAGTTTCAAAAACGCTCAAAGTTATAGCGATGGCGTTTGTGTCATCGGA
TTTTTTGGAGAAATATCATCAAAAGACAATCGAGATATGGCTAATTTTATTGCAGATTTA
AAATACATAGTCCAACCAAAATCGTTGATTGTTAGAAGTTTTAAAGAAGAGTTCTCTTGG
ATAAAGAAAACCGCTTTAAAACAACATTACTTCACTTATCGCGGATCTCTAACAACTAAA
CCGTACACAGAATGTGTAATCTGGATAATTTTTACCAAACCCATTCATATATCTAGGAGA
CAATTAATGCAATTCAGAGCGTTACATTCAAGCCATAACGGAGTATTAATAAACGAAAAC
GATAGACCTCTT
>Mp50/1-792
ATGATTTGGACGTCTGCATTGTGGTTTATGTTTGCTGTTTTGGCGTCTTCAAAGTCTGAC
AGTGAAATTGATTTGGATGACTGGCCATATGTTATTAAAGATCACGAGGGTATTAAATAT
CAGTCACCCGTGGATATAAATACAAAATACGCAAACAGGCGATATTTGCCATTTTTGCAT
TATTTTGGATATTTTGCATTTAACCGGGCAATAGTGGAAATTACTAATACGGGACACACA
GTTAGCGTTAAACTTGCCAATAATTCCGATGACGTGCCGTTTATCACCGGGGGGCCACTA
TTCGATTGTAGATATGAGTTCGAACAGATGCATTTCCACTGGGGTAAAAATGATATGGGA
AGTGAACATAAAGTCAACGGGCACAAATATGCTATGGAAGTTCATATAGTACATTATAAA
AAAGAGTATGGAAGTTTCAAAAACGCTCAAAGTTATAGCGATGGCGTTTGTGCCATCGGA
TTTTTTGGAGAAATATCATCAAAAGACAATCGAGATATGGCTAATTTTATTGCAGATTTA
AAATACATAGTCCAACCAAAATCGTTGATTGTTAGAAGTTTTAAAGAAGAGTTCTCTTGG
ATAAAGAAAACCGCTTTAAAACAACATTACTTCACTTATCGCGGATCTCTAACAACTAAA
CCGTACACAGAATGTGTAATCTGGATAATTTTTACCAAACCCATTCATATATCTAGGAGA
CAATTAATGCAATTCAGAGCGTTACATTCAAGCCATAACGGAGTATTAATAAACGAAAAC
GATAGACCTCTT
>cds.Mp_J_21366_c0_seq3|m.23039/1-792
ATGATTTGGACGTCTGCATTGTGGTTTATGTTTGCTGTTTTGGCGTCTTCAAAGTCTGAC
AGTGAAATTGATTTGGATGACTGGCCATATGTTATTAAAGATCACGAGGGTATTAAATAT
CAGTCACCCGTGGATATAAATACAAAATACGCAAACAGGCGATATTTGCCATTTTTGCAT
TATTTTGGATATTTTGCATTTAACCGGGCAATAGTGGAAATTACTAATACTGGACACACA
GTTAGCGTTAAACTTGCCAATAATTCCGATGACGTGCCGTTTATCACCGGGGGGCCACTA
TTCGATTGTAGATATGAGTTCGAACAGATGCATTTCCACTGGGGTAAAAATGATATGGGA
AGTGAACATAAAGTCAACGGGCACAAATATGCTATGGAAGTTCATATAGTACATTATAAA
AAAGAGTATGGAAGTTTCAAAAACGCTCAAAGTTATAGCGATGGCGTTTGTGTCATCGGA
TTTTTTGGAGAAATATCATCAAAAGACAATCGAGATATGGCTAATTTTATTGCAGATTTA
AAATACATAGTCCAACCAAAATCGTTGATTGTTAGAAGTTTTAAAGAAGAGTTCTCTTGG
ATAAAGAAAACCGCTTTAAAACAACATTACTTCACTTATCGCGGATCTCTAACAACTAAA
CCGTACACAGAATGTGTAATCTGGATAATTTTTACCAAACCCATTCATATATCTAGGAGA
CAATTAATGCAATTCAGAGCGTTACATTCAAGCCATAACGGAGTATTAATAAACGAAAAC
GATAGACCTCTT
>cds.Mp_O_39097_c0_seq1|m.340279/1-792
ATGATTTGGACGTCTGCATTGTGGTTTATGTTTGCTGTTTTGGCGTCTTCAAAGTCTGAC
AGTGAAATTGATTTGGATGACTGGCCATATGTTATTAAAGATCACGAGGGTATTAAATAT
CAGTCACCCGTGGATATAAATACAAAATACGCAAACAGGCGATATTTGCCATTTTTGCAT
TATTTTGGATATTTTGCATTTAACCGGGCAATAGTGGAAATTACTAATACTGGACACACA
GTTAGCGTTAAACTTGCCAATAATTCCGATGACGTGCCGTTTATCACCGGGGGGCCACTA
TTCGATTGTAGATATGAGTTCGAACAGATGCATTTCCACTGGGGTAAAAATGATATGGGA
AGTGAACATAAAGTCAACGGGCACAAATATGCTATGGAAGTTCATATAGTACATTATAAA
AAAGAGTATGGAAGTTTCAAAAACGCTCAAAGTTATAGCGATGGCGTTTGTGTCATCGGA
TTTTTTGGAGAAATATCATCAAAAGACAATCGAGATATGGCTAATTTTATTGCAGATTTA
AAATACATAGTCCAACCAAAATCGTTGATTGTTAGAAGTTTTAAAGAAGAGTTCTCTTGG
ATAAAGAAAACCGCTTTAAAACAACATTACTTCACTTATCGCGGATCTCTAACAACTAAA
CCGTACACAGAATGTGTAATCTGGATAATTTTTACCAAACCCATTCATATATCTAGGAGA
CAATTAATGCAATTCAGAGCGTTACATTCAAGCCATAACGGAGTATTAATAAACGAAAAC
GATAGACCTCTT
