# Supplementary material for: Comparative transcriptomics and proteomics of three different aphid species identifies core and diverse effector sets
Source: BMC Genomics. 2016 Mar 2;17:172. doi: 10.1186/s12864-016-2496-6 (PMC4776380; doi:10.1186/s12864-016-2496-6)
Supplement: Additional file 12: — Nucleotide alignments. Clusters of interest identified from the 1:1 orthologues clustering method predicted to be under selection pressure based on DN/DS analysis. (ZIP 50 kb) [file 12864_2016_2496_MOESM12_ESM.zip › Alignmnets/cluster_923_len_6alignedDNA_backtranslated.fasta]

>ACYPI008918-PA/1-372
ATGAAGTACTTCGTTACCATTTTTATGGTTTTTCATATATCTCTAATTTTGCTACAAAAA
ACGTCAACTGCATCACCTCTGGATAACTACTTGGATAAAGATTCAATTGAAGAAAATGGA
GTTGAACTATTGACAGACATAGAAGAATACATGGATAAGGATGCAGATGACAATGGATTT
GCTTTAGATTTTCCTGATGTACAAAAAAGGAAACTGTCGTCTCATAGAATATTCCGTAGA
TATTGTGTGCCAAGAGGAGAAAACTGCGACCACAGGCCCAAGTACTGTTGTAACAGTAGT
TCCTGTCGTTGCAATCTTTGGGGAGTAAATTGCAAATGTCAAAGAATGGGATTCTTTCAG
AGGTGGGGAAAG
>cds.Mcerasi_52582_c0_seq1|m.354281/1-372
ATGAAGTACTTCGTTACCATTCTTATGGTTTTTCATATATCTCTCATTTTTCTGCAAAAG
ACGGCAACTGCATCACCGCTAGATAACTACTTGGATAAGAATTCGCTTGAAGAAAATGGA
GTTGAACTATTCACAGACGTAGATGATTACATGGATAAGGATTCAGAAGACGATAGATTG
ACTTTAACTTTTCCCGGTTTACAAAAAAGGAAACTGTCGACCCAAAGAATATTTCGTAGA
TATTGTGTGCCAAGAGGAGGAAACTGTGACCACAGGCCCAAGTACTGCTGTAATAGTAGT
TCCTGCCGTTGCAATCTTTGGGGAGCAAATTGCAAATGTCAAAGAATGGGAATCTTTCAG
AGGTGGGGAAAG
>cds.Mp_O_44173_c0_seq1|m.343932/61-432
ATGAAGTACTTCGTTACCATTTTTTTGGTTTTTCATATATCTCTCATTTTTCTGCAAAAG
ACGTCAACTGCATCACCTCTAGATAACTACTTGGATAAAGATTCGCTTGAAGAAAATGGA
GTTGAACTATTGACAGACGTAGACGATTACATGGATAAGGATTCAGAAGATGATAGATTG
ACTTTAACTTTTCCCGGTGTACAAAAAAGGAAACTACCGACCCAAAGAATATTTCGTAGA
TATTGTGTGCCAAGAGGAGGAAACTGCGACCACAGGCCCAAGTTCTGCTGTAACAGTAGT
TCCTGTCGTTGCAATCTTTGGGGAGCAAATTGCAAATGTCAAAGAATGGGAATCTTTCAG
AGGTGGGGAAAG
>cds.Mp_J_36012_c0_seq1|m.285849/61-432
ATGAAGTACTTCGTTACCATTTTTTTGGTTTTTCATATATCTCTCATTTTTCTGCAAAAG
ACGTCAACTGCATCACCTCTAGATAACTACTTGGATAAAGATTCGCTTGAAGAAAATGGA
GTTGAACTATTGACAGACGTAGACGATTACATGGATAAGGATTCAGAAGATGATAGATTG
ACTTTAACTTTTCCCGGTGTACAAAAAAGGAAACTACCGACCCAAAGAATATTTCGTAGA
TATTGTGTGCCAAGAGGAGGAAACTGCGACCACAGGCCCAAGTTCTGCTGTAACAGTAGT
TCCTGTCGTTGCAATCTTTGGGGAGCAAATTGCAAATGTCAAAGAATGGGAATCTTTCAG
AGGTGGGGAAAG
>cds.Mp_F_44134_c0_seq1|m.303825/61-432
ATGAAGTACTTCGTTACCATTTTTTTGGTTTTTCATATATCTCTCATTTTTCTGCAAAAG
ACGTCAACTGCATCACCTCTAGATAACTACTTGGATAAAGATTCGCTTGAAGAAAATGGA
GTTGAACTATTGACAGACGTAGACGATTACATGGATAAGGATTCAGAAGATGATAGATTG
ACTTTAACTTTTCCCGGTGTACAAAAAAGGAAACTACCGACCCAAAGAATATTTCGTAGA
TATTGTGTGCCAAGAGGAGGAAACTGCGACCACAGGCCCAAGTTCTGCTGTAACAGTAGT
TCCTGTCGTTGCAATCTTTGGGGAGCAAATTGCAAATGTCAAAGAATGGGAATCTTTCAG
AGGTGGGGAAAG
