# Supplementary material for: Comparative transcriptomics and proteomics of three different aphid species identifies core and diverse effector sets
Source: BMC Genomics. 2016 Mar 2;17:172. doi: 10.1186/s12864-016-2496-6 (PMC4776380; doi:10.1186/s12864-016-2496-6)
Supplement: Additional file 12: — Nucleotide alignments. Clusters of interest identified from the 1:1 orthologues clustering method predicted to be under selection pressure based on DN/DS analysis. (ZIP 50 kb) [file 12864_2016_2496_MOESM12_ESM.zip › Alignmnets/cluster_937_len_6alignedDNA_backtranslated.fasta]

>ACYPI003807-PA/1-1200
ATGTCAGGCCCGACCCTCAAGAGACTTTCGGCGCCGCCGTTATCTGTATTGTTGTCTGTC
ATATTGCTGTTACAAGTGACAGTGACTGTAGTTTCTGGTCAAGAAGAGGATTTGTCAAAG
CCAGATCTCGATAATGCAATTTTGGAAGTGTTTCCTACACCTCCACCTCCA---------
------------------------TCACCACCATCGGATCGGTGTATATGTGTACCATAC
TATTTATGCAGAAACAAGACTATTAATACAGATGGTGAAGGATTAATAGACATTAGGTTT
AAAGAAGGTCCGTGTCCTAACTACTTGGAAGTGTGCTGCTACGATCCAATGAAATCGTCT
GAGACTACACCTATATCTTACGATGAAAAGCGTACGAAATGTGGCCAGTGGAACTCTGAA
GGCGTAGGATTCAGAATAACTGGACACTCCAATAACGAAGCACAATTCGGCGAGTTCCCC
TGGATGATGGCGATTCTTAAATTAGAAGCT---AACCAATCTAAAACTTACCTGTGCGGT
GGTTCATTGATTCACCCACAAGTCGTGTTGACTGCAGTCCATTGCGTGCACAACAAAGAC
CCGAACGATCTGGTAATTCGTGCTGGCGAATGGGATTCACAAACGGAAAACGAACTGTTA
CCGTTACAAGACGGTGAGGTTTTGAAAATAATCAAACATGAAAAATACTACGGTGGAGCA
CTTTTCAACGACGTAGCGCTAGTCATTGTCACCAAACCGTTCTTACTCAGAGAAAATGTG
GGCACTCTCTGTTTGCCCAAACCGAATTACTTGTTCGATAAAGAAAGATGCTACGCCAGT
GGTTGGGGCAAAAATGTATTCGGTAAATCTGGCGTATATCAAGTAATTTTGAAAAGAATA
GATTTACCGATCGTGCCACGTAGTTCTTGCTTGGCATTGTTAAGAAAGACCAGGTTGGGC
ATGAACTACAAATTGCACGAGAGTTTCATCTGTGCCGGTGGGGAAATTGGCAAAGATACT
TGTCAAGGTGACGGTGGAAGTCCTCTGATGTGTCCACTTGAGAATAGACCACAACAGTTC
CATCAGGCCGGAATCGTAGCGTGGGGAATCGGATGCGGTGACGAGACACCTGGCGTGTAC
GTGGATGTGGCCATGTTCAGAAACTGGATCGATGAGCAGATGGTTAGGGAAAATTTTGAC
ATGAGCTTCTATGATCCTGATTACGTTCCACAAAAT
>cds.Mp_F_37939_c0_seq4|m.235112/316-1515
ATGTCGGGCCCGACCCTCAAGAGACTTTCGGCGCCGCCGTTATCTGTATTGTGGTCTGCC
ATATTGCTGTTACAAGTGACAGTGACTGTAGTTTCTGGTCAAGAAGAGGATGTGACAAAG
GTAGATCTCGATAATGCAATTTTGGAAGTATTTCCAACCCAAACACCCTCA---------
------------------------CCACCGCCATCGGATCGGTGTATATGTGTACCATAC
TATTTGTGCAGAAATAAGACGATTAACACAGATGGTGAAGGATTAATAGATATTAGGTTT
AAAGAAGGCCCATGTCCCAACTACTTGGACGTGTGCTGCTACGATCCTATGAAATCGTCA
GAGACTTCAAATATATCTTACGATGAAAAGCGTACGATCTGTGGTCATTGGAACTCTGCT
GGCGTAGGATTCAGAATAACTGGAAACTCAAATAACGAAGCACAATTCGGCGAGTTCCCC
TGGATGATGGCAATTCTTAAATTAGAACCT---AACCAATCCAAAACTTACCTGTGCGGT
GGTTCATTGATTCACCCAAAAGTCGTGTTGACTGCAGTCCATTGCGTGCATGGCAAAGAC
CCGAACGATCTAGTAATTCGAGCTGGTGAATGGGATTCACAAACGGAAAACGAACTGTTA
CCGTTACAAGACGGCCAGGTCTACAAAATAATCAAACATGAAAAATATTACGGCGGCGCA
CTTTTCAACGACGTGGCGCTGATCTTTGTCACCCAACCGTTCTTGCTCAGAGATAATGTG
GGCACTCTTTGTTTGCCCAGCCCGAATTACGTGTTCTCTAGGGAAAGATGCTACGCCAGT
GGTTGGGGCAAAAATGTATTTGGTAAATCCGGCGTGTATCAAGTCATTTTGAAAAAAATT
GATTTGCCGATCGTACCACGTAAATCGTGCTTGGAGCTGTTAAGAAAGACCAGGTTGGGC
ATGAATTACAAATTGCACGAGAGTTTCATCTGTGCCGGTGGGGAAATTGGCAAAGATACT
TGTCAAGGTGACGGTGGAAGTCCTCTGATGTGTCCACTTGAGAATAGACCCGAACAGTTC
CACCAGGCCGGCATCGTGGCGTGGGGAATCGGATGCGGTGACGAGACACCCGGCGTGTAC
GTGGACGTGGCCTTGTTCAGAAACTGGATCGATGAGCAGATGATTAAGGAAAATTTTGAC
ATGAGCTTCTATGATCCTGATTACGTTCCACAAAAT
>cds.Mp_J_27595_c0_seq1|m.41915/307-1506
ATGTCGGGCCCGACCCTCAAGAGACTTTCGGCGCCGCCGTTATCTGTATTGTGGTCTGCC
ATATTGCTGTTACAAGTGACAGTGACTGTAGTTTCTGGTCAAGAAGAGGATGTGACAAAG
GTAGATCTCGATAATGCAATTTTGGAAGTATTTCCAACCCAAACACCCTCA---------
------------------------CCACCGCCATCGGATCGGTGTATATGTGTACCATAC
TATTTGTGCAGAAATAAGACGATTAACACAGATGGTGAAGGATTAATAGATATTAGGTTT
AAAGAAGGCCCATGTCCCAACTACTTGGACGTGTGCTGCTACGATCCTATGAAATCGTCA
GAGACTTCAAATATATCTTACGATGAAAAGCGTACGATCTGTGGTCATTGGAACTCTGCT
GGCGTAGGATTCAGAATAACTGGAAACTCAAATAACGAAGCACAATTCGGCGAGTTCCCC
TGGATGATGGCAATTCTTAAATTAGAACCT---AACCAATCCAAAACTTACCTGTGCGGT
GGTTCATTGATTCACCCAAAAGTCGTGTTGACTGCAGTCCATTGCGTGCATGGCAAAGAC
CCGAACGATCTAGTAATTCGAGCTGGTGAATGGGATTCACAAACGGAAAACGAACTGTTA
CCGTTACAAGACGGCCAGGTCTACAAAATAATCAAACATGAAAAATATTACGGCGGCGCA
CTTTTCAACGACGTGGCGCTGATCTTTGTCACCCAACCGTTCTTGCTCAGAGATAATGTG
GGCACTCTTTGTTTGCCCAGCCCGAATTACGTGTTCTCTAGGGAAAGATGCTACGCCAGT
GGTTGGGGCAAAAATGTATTTGGTAAATCCGGCGTGTATCAAGTCATTTTGAAAAAAATT
GATTTGCCGATCGTACCACGTAAATCGTGCTTGGAGTTGTTAAGAAAGACCAGGTTGGGC
ATGAATTACAAATTGCACGAGAGTTTCATCTGTGCCGGTGGGGAAATTGGCAAAGATACT
TGTCAAGGTGACGGTGGAAGTCCTCTGATGTGTCCACTTGAGAATAGACCCGAACAGTTC
CACCAGGCCGGCATCGTGGCGTGGGGAATCGGATGCGGTGACGAGACACCCGGCGTGTAC
GTGGACGTGGCCTTGTTCAGAAACTGGATCGATGAGCAAATGGCTAGGGAAAATTTGGAC
ACGAGCTTCTATGATCCTGATTACGTTCCACCGAAT
>cds.Mp_O_19931_c0_seq1|m.22494/310-1509
ATGTCGGGCCCGACCCTCAAGAGACTTTCGGCGCCGCCGTTATCTGTATTGTGGTCTGCC
ATATTGCTGTTACAAGTGACAGTGACTGTAGTTTCTGGTCAAGAAGAGGATGTGACAAAG
GTAGATCTCGATAATGCAATTTTGGAAGTATTTCCAACCCAAACACCCTCA---------
------------------------CCACCGCCATCGGATCGGTGTATATGTGTACCATAC
TATTTGTGCAGAAATAAGACGATTAACACAGATGGTGAAGGATTAATAGATATTAGGTTT
AAAGAAGGCCCATGTCCCAACTACTTGGACGTGTGCTGCTACGATCCTATGAAATCGTCA
GAGACTTCAAATATATCTTACGATGAAAAGCGTACGATCTGTGGTCATTGGAACTCTGCT
GGCGTAGGATTCAGAATAACTGGAAACTCAAATAACGAAGCACAATTCGGCGAGTTCCCC
TGGATGATGGCAATTCTTAAATTAGAACCT---AACCAATCCAAAACTTACCTGTGCGGT
GGTTCATTGATTCACCCAAAAGTCGTGTTGACTGCAGTCCATTGCGTGCATGGCAAAGAC
CCGAACGATCTAGTAATTCGAGCTGGTGAATGGGATTCACAAACGGAAAACGAACTGTTA
CCGTTACAAGACGGCCAGGTCTACAAAATAATCAAACATGAAAAATATTACGGCGGCGCA
CTTTTCAACGACGTGGCGCTGATCTTTGTCACCCAACCGTTCTTGCTCAGAGATAATGTG
GGCACTCTTTGTTTGCCCAGCCCGAATTACGTGTTCTCTAGGGAAAGATGCTACGCCAGT
GGTTGGGGCAAAAATGTATTTGGTAAATCCGGCGTGTATCAAGTCATTTTGAAAAAAATT
GATTTGCCGATCGTACCACGTAAATCGTGCTTGGAGTTGTTAAGAAAGACCAGGTTGGGC
ATGAATTACAAATTGCACGAGAGTTTCATCTGTGCCGGTGGGGAAATTGGCAAAGATACT
TGTCAAGGTGACGGTGGAAGTCCTCTGATGTGTCCACTTGAGAATAGACCCGAACAGTTC
CACCAGGCCGGCATCGTGGCGTGGGGAATCGGATGCGGTGACGAGACACCCGGCGTGTAC
GTGGACGTGGCCTTGTTCAGAAACTGGATCGATGAGCAAATGGCTAGGGAAAATTTGGAC
ACGAGCTTCTATGATCCTGATTACGTTCCACCGAAT
>cds.Rpadi_11859_c0_seq1|m.19131/1-1236
ATGTCGGGCCCGACCCTCAAGAGACCTTCGGCGCTGCCGTTATCTGTATTGTTGTTTATC
ACGCTGTTGTTTCAAGTGACAGTGACTAGCGTTTCTGGCCAAGAGGAACTATCATCAACG
ACAAGCATTGATGACATAATTTCGGAAGTGTATCCACCACCACCATCGTCGACAAGTATT
GATGTAGTACTTGATAAATTGTTCCCACTACCAGCGGATCAATGTGTATGTGTACCCTAT
TATTTGTGCAAAAACAACACGATTAATACAGATGGCGAAGGATTAATAGACATTAGGTTT
AAAGAAGGCCCGTGTCCTGACTACTTGAAGGTGTGCTGCCGGGACCCTATGAAATCGTCA
GAGACTACAAATATTTCTTACGAGGAAAAGCGCACGATCTGTGGCCATCGGAATCCTTCT
GGTGTAGGATTCAGAATAACTGGACACAGCCACAACGAAGCGCAATTCGGCGAGTTCCCC
TGGATGGTGGCAATACTCAAATTACATTCATACAATCAATCGAAAACTTACCTGTGCGGT
GGTTCATTGATTCACCCACAAGTCGTGTTGACTGCAGTCCATTGCATACACGGCAAAGAC
CCGAACGAATTAGTAATTCGTGCTGGTGAATGGGATACACAAACGGAAAACGAACTGTTA
CCGTCACAAGACGGTCAGGTTTTTAAAATAATCAAACACGAACAATATTACGGTGGTGCA
CTTTACAACGACGTGGCGCTAATCATTGTCACCCAGCCGTTCTTACTCAGAGAAAATGTG
GGCACACTTTGTTTGCCCAGCCAGAGTTACGTGTTTTCTAATGAAAGATGCATTGCCAGT
GGTTGGGGCAAAAATGTATTCGGTAAAACCGGCGAGTATCAAGTCATTTTGAAAAGCATA
GATTTGCCGATCGTACCATATGATCCATGCTTGGAACTGTTGAGAAAAACTAGGTTGGGA
ATTAATTACAAATTACATGAAAGTTTCATTTGTGCCGGCGGGGAAAAAGGCAGAGATACT
TGCAAGGGAGATGGCGGTAGTCCTCTGGCGTGTCCACTTGATAATAATCCCGAACAGTAT
CAACAGGCTGGAATGGTAGCATGGGGAATCGGATGCGGAGACGAGACACCCGGAATATAC
GTGAACGTGGCTCTGTTCAGAAACTGGATCGATGAACAGATGGTTAAGGAAAATTTCGAT
ACGAGCTACTATGATCCGAGCTTCAAACCGGGGAAT
