# Supplementary material for: Comparative transcriptomics and proteomics of three different aphid species identifies core and diverse effector sets
Source: BMC Genomics. 2016 Mar 2;17:172. doi: 10.1186/s12864-016-2496-6 (PMC4776380; doi:10.1186/s12864-016-2496-6)
Supplement: Additional file 12: — Nucleotide alignments. Clusters of interest identified from the 1:1 orthologues clustering method predicted to be under selection pressure based on DN/DS analysis. (ZIP 50 kb) [file 12864_2016_2496_MOESM12_ESM.zip › Alignmnets/cluster_9497_len_3alignedDNA_backtranslated.fasta]

>cds.Mp_O_19881_c0_seq1|m.22352
ATGTGGAGAAATTTTCCAGCAATGAATAATTTACTTATTTTAGTATTTTTGGATACATTA
CTGACGTATTCAGGTATTCAGGCTCAAACTTACCCCGAAGCAAATTTAATTAAAAATGTA
AGTGACGAGTTTTATAAAAAGTGCGCAACTTCGGTTACTTGCAATAGCACTTCTAAATAT
AGAACTATTAATGGAACGTGCAATAACTTAGAACAACCATTATGGGGTTCAACTTTTACT
CCCTATATTCGACTGGGTTCAGCTTATTACGATGATGGTAACTATAGTCTTCGACTACAA
TATAAGAATAAATCGGAATTGCCAGGAGCTCGCCATTTGCAGTTGGAATTGTTTTGGCCA
AGAACATTTCCAATTGATGTTCCAGACATTTCCAGAAATTATCATGTCAATCAAGTCGGC
CAGTTTATTACACATGATATTAGTTTAATGGGAGTCAATTTTACTGTACCACCTGCGGAT
TGTTGTGCAGTTCAGAGTGATGACAATATTCCAGATATTTGCCAAGCAGTGATTAAGATA
CCCCCTCAAGACCCGGCATATTCTGAAATAAACAAAACATGTCTTCCATTTAGACGAGCA
ATGACAGCTTCTTTTGATTTCAATTGTGAAATAACTCCTCAAATACCCGTAAATCAGCAA
ACTGCTTTTCTTGACGCATCTCAAATATACGGATCTACTGTAGCTAAAGCAGACTCTCTT
AGATCTCATGATTTAGGAAAATTAAAAACTGACATGATTGATGGACAAGAATTTTGTCCT
CAAAAACAAAGGAATGGATCATTTTGTGATGGGCGAACTAATGTGACTTATTGTTTCGAT
GGAGGCGATCCTAGAGGTAATCAGCACTTCGGTCTCATATTATACCAAGTGGCGTTTGTT
AGGTTTCATAACCTTATAGCAGGATTATTACTAGCTCAAAATCCAAATTGGTCAGATGAA
ATACTATACCAAGAAGCTCGAAAGTTCATAACTGCAGTTCTTCAGATTTTAGTTTACCGA
GATTACTTGCCGGTTTTACTTGGTAGTGATTATTGTGAAAAAGTTGGTTTGACTCTTACT
GTAGATAAGAAAACTGTGTATGATCCATCAATTATGCCACAATTGGCCGTTGAATTTTCA
GGAGGTTGTTTTCGAGTTCCACACAACGTTGTGCCTTCGCTATATTATTTTGTAGACGAG
ACATACCATAGCTCAGAAAATTTTAAACTTAACGAGTACATGTCATTTCCTGATCCGATA
ATCGGCGGTTCTAAGCTTGAAGAATTACTCAGAGGAATGTCATTCGTGAAAGGTCGATGT
CCATTACCAAATTATAATTTGTTGATATCAAGTGGTATGTTTCATAATTTTATAAGTACT
GTTGCAGACACAGACTTACTTAGTATAGACATTCAAAGGGGCCGTGATATTGGTTTACCT
CCATACATTAGAGTCAGAAAAATTTGCGGTTTTCCAAATATTACATCATTTGATGATTTA
TCTGGCGCATTACAGCTTACTGACATTGAGTTACTGAAGCAGAATTATGAAAGTGTCGAA
GATATAGATTTGCTAGTAGGAGCTTTGCTTGAACCACTTGTTGACGATGCAATGGTTGGT
GAAACTGCAAGGTGCATAATCTCTGATGGATTTTTTCGTATTCGATATGGTGATCGTTTC
TTTTTCGATGTAGAAGATCAACCAGGAAGTTTTTCTAAAGAACAATATGATGTCTTATGG
AGTCTCACCCTTTCTCAAATATTTTGTGCAACTACAGAAATCGATATATTACCATTCAAT
ATTTTCATACCAGCTAGGCTTACAATTGATTGTGGATCAACAAGTTTTAATCTTTCTGCA
TGGAAAGAAAAT
>cds.Mp_J_8662_c0_seq1|m.5544
ATGTGGAGAAATTTTCCAGCAATGAATAATTTACTTATTTTAGTATTTTTGGATACATTA
CTGACGTATTCAGGTATTCAGGCTCAAACTTACCCCGAAGCAAATTTAATTAAAAATGTA
AGTGACGAGTTTTATAAAAAGTGCGCAACTTCGGTTACTTGCAATAGCACTTCTAAATAT
AGAACTATTAATGGAACGTGCAATAACTTAGAACAACCATTATGGGGTTCAACTTTTACT
CCCTATATTCGACTGGGTTCAGCTTATTACGATGATGGTAACTATAGTCTTCGACTACAA
TATAAGAATAAATCGGAATTGCCAGGAGCTCGCCATTTGCAGTTGGAATTGTTTTGGCCA
AGAACATTTCCAATTGATGTTCCAGACATTTCCAGAAATTATCATGTCAATCAAGTCGGC
CAGTTTATTACACATGATATTAGTTTAATGGGAGTCAATTTTACTGTACCACCTGCGGAT
TGTTGTGCAGTTCAGAGTGATGACAATATTCCAGATATTTGCCAAGCAGTGATTAAGATA
CCCCCTCAAGACCCGGCATATTCTGAAATAAACAAAACATGTCTTCCATTTAGACGAGCA
ATGACAGCTTCTTTTGATTTCAATTGTGAAATAACTCCTCAAATACCCGTAAATCAGCAA
ACTGCTTTTCTTGACGCATCTCAAATATACGGATCTACTGTAGCTAAAGCAGACTCTCTT
AGATCTCATGATTTAGGAAAATTAAAAACTGACATGATTGATGGACAAGAATTTTGTCCT
CAAAAACAAAGGAATGGATCATTTTGTGATGGGCGAACTAATGTGACTTATTGTTTCGAT
GGAGGCGATCCTAGAGGTAATCAGCACTTCGGTCTCATATTATACCAAGTGGCGTTTGTT
AGGTTTCATAACCTTATAGCAGGATTATTACTAGCTCAAAATCCAAATTGGTCAGATGAA
ATACTATACCAAGAAGCTCGAAAGTTCATAACTGCAGTTCTTCAGATTTTAGTTTACCGA
GATTACTTGCCGGTTTTACTTGGTAGTGATTATTGTGAAAAAGTTGGTTTGACTCTTACT
GTAGATAAGAAAACTGTGTATGATCCATCAATTATGCCACAATTGGCCGTTGAATTTTCA
GGAGGTTGTTTTCGAGTTCCACACAACGTTGTGCCTTCGCTATATTATTTTGTAGACGAG
ACATACCATAGCTCAGAAAATTTTAAACTTAACGAGTACATGTCATTTCCTGATCCGATA
ATCGGCGGTTCTAAGCTTGAAGAATTACTCAGAGGAATGTCATTCGTGAAAGGTCGATGT
CCATTACCAAATTATAATTTGTTGATATCAAGTGGTATGTTTCATAATTTTATAAGTACT
GTTGCAGACACAGACTTACTTAGTATAGACATTCAAAGGGGCCGTGATATTGGTTTACCT
CCATACATTAGAGTCAGAAAAATTTGCGGTTTTCCAAATATTACATCATTTGATGATTTA
TCTGGCGCATTACAGCTTACTGACATTGAGTTACTGAAGCAGAATTATGAAAGTGTCGAA
GATATAGATTTGCTAGTAGGAGCTTTGCTTGAACCACTTGTTGACGATGCAATGGTTGGT
GAAACTGCAAGGTGCATAATCTCTGATGGATTTTTTCGTATTCGATATGGTGATCGTTTC
TTTTTCGATGTAGAAGATCAACCAGGAAGTTTTTCTAAAGAACAATATGATGTCTTATGG
AGTCTCACCCTTTCTCAAATATTTTGTGCAACTACAGAAATCGATATATTACCATTCAAT
ATTTTCATACCAGCTAGGCTTACAATTGATTGTGGATCAACAAGTTTTAATCTTTCTGCA
TGGAAAGAAAAT
>cds.Mp_F_31986_c0_seq3|m.68953
ATGTGGAGAAATTTTCCAGCAATGAATAATTTACTTATTTTAGTATTTTTGGATACATTA
CTGACGTATTCAGGTATTCAGGCTCAAACTTACCCCGAAGCAAATTTAATTAAAAATGTA
AGTGACGAGTTTTATAAAAAGTGCGCAACTTCGGTTACTTGCAATAGCACTTCTAAATAT
AGAACTATTAATGGAACGTGCAATAACTTAGAACAACCATTATGGGGTTCAACTTTTACT
CCCTATATTCGACTGGGTTCAGCTTATTACGATGATGGTAACTATAGTCTTCGACTACAA
TATAAGAATAAATCGGAATTGCCAGGAGCTCGCCATTTGCAGTTGGAATTGTTTTGGCCA
AGAACATTTCCAATTGATGTTCCAGACATTTCCAGAAATTATCATGTCAATCAAGTCGGC
CAGTTTATTACACATGATATTAGTTTAATGGGAGTCAATTTTACTGTACCACCTGCGGAT
TGTTGTGCAGTTCAGAGTGATGACAATATTCCAGATATTTGCCAAGCAGTGATTAAGATA
CCCCCTCAAGACCCGGCATATTCTGAAATAAACAAAACATGTCTTCCATTTAGACGAGCA
ATGACAGCTTCTTTTGATTTCAATTGTGAAATAACTCCTCAAATACCCGTAAATCAGCAA
ACTGCTTTTCTTGACGCATCTCAAATATACGGATCTACTGTAGCTAAAGCAGACTCTCTT
AGATCTCATGATTTAGGAAAATTAAAAACTGACATGATTGATGGACAAGAATTTTGTCCT
CAAAAACAAAGGAATGGATCATTTTGTGATGGGCGAACTAATGTGACTTATTGTTTCGAT
GGAGGCGATCCTAGAGGTAATCAGCACTTCGGTCTCATATTATACCAAGTGGCGTTTGTT
AGGTTTCATAACCTTATAGCAGGATTATTACTAGCTCAAAATCCAAATTGGTCAGATGAA
ATACTATACCAAGAAGCTCGAAAGTTCATAACTGCAGTTCTTCAGATTTTAGTTTACCGA
GATTACTTGCCGGTTTTACTTGGTAGTGATTATTGTGAAAAAGTTGGTTTGACTCTTACT
GTAGATAAGAAAACTGTGTATGATCCATCAATTATGCCACAATTGGCCGTTGAATTTTCA
GGAGGTTGTTTTCGAGTTCCACACAACGTTGTGCCTTCGCTATATTATTTTGTAGACGAG
ACATACCATAGCTCAGAAAATTTTAAACTTAACGAGTACATGTCATTTCCTGATCCGATA
ATCGGCGGTTCTAAGCTTGAAGAATTACTCAGAGGAATGTCATTCGTGAAAGGTCGATGT
CCATTACCAAATTATAATTTGTTGATATCAAGTGGTATGTTTCATAATTTTATAAGTACT
GTTGCAGACACAGACTTACTTAGTATAGACATTCAAAGGGGCCGTGATATTGGTTTACCT
CCATACATTAGAGTCAGAAAAATTTGCGGTTTTCCAAATATTACATCATTTGATGATTTA
TCTGGCGCATTACAGCTTACTGACATTGAGTTACTGAAGCAGAATTATGAAAGTGTCGAA
GATATAGATTTGCTAGTAGGAGCTTTGCTTGAACCACTTGTTGACGATGCAATGGTTGGT
GAAACTGCAAGGTGCATAATCTCTGATGGATTTTTTCGTATTCGATATGGTGATCGTTTC
TTTTTCGATGTAGAAGATCAACCAGGAAGTTTTTCTAAAGAACAATATGATGTCTTATGG
AGTCTCACCCTTTCTCAAATATTTTGTGCAACTACAGAAATCGATATATTACCATTCAAT
ATTTTCATACCAGCTAGGCTTACAATTGATTGTGGATCAACAAGTTTTAATCTTTCTGCA
TGGAAAGAAAAT
