# Supplementary material for: Comparative transcriptomics and proteomics of three different aphid species identifies core and diverse effector sets
Source: BMC Genomics. 2016 Mar 2;17:172. doi: 10.1186/s12864-016-2496-6 (PMC4776380; doi:10.1186/s12864-016-2496-6)
Supplement: Additional file 12: — Nucleotide alignments. Clusters of interest identified from the 1:1 orthologues clustering method predicted to be under selection pressure based on DN/DS analysis. (ZIP 50 kb) [file 12864_2016_2496_MOESM12_ESM.zip › Alignmnets/cluster_9610_len_3alignedDNA_backtranslated.fasta]

>cds.Mcerasi_36743_c0_seq1|m.57895
ATGTTAGCGACCGCCAAGCGCGCGACGATTGTTGCGCTGTGGTTGGTGTGCTGTCACTAC
GACCAAGTGCAGGCCACCAACCGACACGATCACGCGAGGACAAAGAGCTCTACACGTGTG
CAGAAGGCCCATCTACTGACTTCCGGCATGCCCGTGGTGGCGGTGGCCACCGGCTCCTCG
ACCGTCGGCGGCGGAAGATCGACTGCCGACTCCGACCAGGACGCCAACGCCGACGTTGAC
ACCGAC------------------------------------------------------
ACCGTCACCAAACCGTCGAAGGCGCAGGACACCGGCAGGCGCGGCCTCGGCGGGCTGGGC
AATTTACTGTTCCGGGAACCGAACAAAATTTTCAAGAGCCTCATGCGGACTAGCGTCAGT
GTCGTGCAGCGCGGCATGGACGCATTCCAGGGGGTGTCAAACAGGGTGTACAGCGTGGCC
CGGAGACAGATCGGCGGGCCGCGGGCCGGCGGATCTTCGTCGGCGTCCGCGGGCAAATCG
GACGAGGGTGGCGGCAGGACGCCGGTCAAGCGACAAGCGGACGCGCCGAAAAAACCGACG
GGCTTCGTCAAGAGGGTGGCCAACATGCTGGACAATGGGATCGCGGGCATCGAACAGGTC
ACCGACCTGGGCCTGCTGTTGGGCAACATTGGCACGCACAAGATCATGGCCAATCTGGAC
GGCAAGAGTGGCAACCAGGAGATATACAAAATGCTCATCAAATACGTCGGTTCCAAAGTC
GGCAAAGGAGCCAAAGGCAGCGTGACCCAGTTCGTCGACGATGTGGGTACGGTATCGACG
TTCGCAGCCACAGACGACGAGCTCACCAATTCGATATCCACGATCATGGAAAAGTTAATG
AGTAACCCCAAAGTGAGCGCAGCCATGGTGCGTTTGGCGCTCACCGTTTTGGACGGAAGT
CCGTCCACGGCATGCTTGCTAGACCAATTGCCGTTGTCTCCCCAAGACGTGCGGATGGTG
TTCGATGTGTTCGTGGGCAGCAACGGACAAACGATGTTGAAAACCATTGCGGGGCTGGTG
TCGGACTTGACCACCGGGCCAGATACGAAAGCGTTTTTGGAATCGGTCTTGGGCATGATG
TCCATGTTCAAAAGTGACACTCCAGGGTCAGCGGGTGCAGGTAATTCGGAGAAGCCGACT
ACTTTGCTTAATTCACTGACTAGTTTCTTTGCGGGTAATGACGCCGAGGAAGATGACTAT
GTCGAAGACGACGTCTCCAAAAAATCCGCGGCACCGCCAATGGTCAATAATGTCAAAAAA
GACAGCGCTGCTAAGGGAAGCGCACTAAAACCGTCTGCGAAAAAACCGGCCAAACGTAGG
GCCGACGACGATTGGTTCACTAAAACGGAAAACACGTTCGAATCGCCGAAGAAAAAAGCC
GAATCCACCGAAGACGCTTGGTTTGTCGACACCGGAACCACTGCAACTGCCACGTTACCG
AAAAAACCATCCAAACCCAAACTGGACGATTGGTTCGAGAAAAGTGCCACCGACGGCTTC
CCCGGAAGCGAGAATAAAGGCAGCCGCGAAAAAAAAGTCGGCAGGAAGAAAGCCGAGACC
GGAAGTTTTAGCGCGGATGACTTCTTCGACAATACCGAGCCTATTAGTGTAACGAAAAGT
ACAAAAGCTGTCGCCGCCAAAAAGCCAAACTCAGACGTGGAGGACGACTTTGACATAGCG
GACGATGACGGA---
>cds.Mp_J_28398_c0_seq2|m.47037
ATGTTAGCGACCACCAAGCGCGCAGCGATTGTTGCGCTGTGGTTGGTGTGCTGTTACTAC
GACCAAGCGGCCACC---------CACGATCACGTGAGGACAAAGAGCTCTTCACGTGCG
CCGAGGGCCCAACAACTGGCGACCGGCATGCCCGCGGTGACCGTGGCGGCCCGCTCGTCG
ACCGTCAGCGGCGGACGATCGACA---GACTCCGACGCTGACACCGACGCCGACGTGGAC
ACCGAC------ACCGAAACCGACACCGATACCGAAATCGACACCGACACTGCAATGGTG
CCCGTCGCCAAACCGTCCAAGCCGCAGGACACCGGCAGGGGCGGTCTCGGGGGGCTGGGC
AATTTCTTGTTCCGGAAGCCGAACAAAATTTTCAAGAGCCTCATGCGGACCAGCGTCAGA
GTCGTGCAGCGTGGCATGGACGCATTCCAGGGGGTGTCAAACAAGGTGTACCGCGTGGCC
CGGAAACAGATCGGCGGGTCGCGGGCCGGCGGATCTTCGTCGGCGTCCGCTGGTAAATCG
GACGAGGGCAGCGACAGGACACCGGTAAAGCGACAAGCAGACGCCGTGAAAAAACCGACG
GGCTTCGTCAAGAGGGTGGCCAAAATGCTCGACACCGGGATCGCGGGCATTGAACAGGTC
ACCGACCTCGGTCTGCTGTTGGGCAACATTGGCACGCACAAGATCATGGCCAAACTGGAC
GGCAAGAGTGGCAACCAGGAGATATTCAAAATGCTGGTCAAATACGTCGGTTCCAAAGTT
GGCAAAGGAGCCAAAGGCAGCGTGACCCAGTTCATCAATGATGTGGGTACGGTATCGACT
TTCGCAGCCACAGACGACGAGGTGACCACTTCGATATCCTTGATTATGGAAAAGTTCATG
AGTAACCCCAAGGTGAGCGCAGCCATGGTGCGTTTGGTTCTCACTGTTTTGGACGGCAGT
CCGTCTACAGCATGCTTGCTCGATCAATTGCCGTTGTCTCCCCAAGACGTGCGGATGGTG
TTCGATGTATTCGTGGGCAGCAATGGACAAATGATGTTGAAAACCATTGCGGGGTTGGTG
TCAGACTTGACCACCGGGCCAGATACGAAAGCGTTTTTGGAATCGGCCTTGGGCATGATG
TCCATGTTCAAAAGTGACACTCCAGGGCCAGTGGGAGGAGATAATTCGGAGAAGCCGACT
TCTATTGTTGGTTCACTGACTAGTTTCTTTACGGGAGATGACGGGGAGGAAGATGACTAT
GTTGAAGATGACGTCCCTGAAAAATCTACGCCACCGCCAATTGCTAATAATATTAAAAAA
GCTAGTACTGCTGAGGGAAACGCACCGAAACCGTCTGCGAAAAAACCAGCCAAACCTAAG
GCCGATGACGATTGGTTCACTAAAACAGAATCCACGTTCGAAGCACCAAAGAAAAAAGCC
AAATCCAACGAAGACCCTTGGTTTGTCGACACTGGAACCACG---ACTAATTCGTTACCA
AAAAAACCAGCCAAACCCAAATTAGACGATTTTTTCGAGAAAAGCGCCACAAATAGCGTC
CACGGAAGCGAGAAT---GGCAGTGATAAAAAAAATGTTGGCAGGAAGAAAGAGGAGTCT
GGAAGTCTTAGCACGGACTCC---ACCGATAATACCGAACCGATTAGTGTAACGACAAGT
AAAAAATCTGTC---GCCAAAATGCCAAACTCAGATGTGGATGACGACTTTGACATATTA
GAGGAAGATGAAGAA
>cds.Mp_O_33462_c0_seq2|m.110303
ATGTTAGCGACCACCAAGCGCGCAGCGATTGTTGCGCTGTGGTTGGTGTGCTGTTACTAC
GACCAAGCGGCCACC---------CACGATCACGTGAGGACAAAGAGCTCTTCACGTGCG
CCGAGGGCACAACAACTGGCGGCCGGCATGCCCGCGGTGACCGTGGCGGCCCGCTCGTCG
ACCGTCAGCGGCGGACGATCGACA---GACTCCGACGCTGACACCGACGCCGACGTGGAC
ACCGACACCGAAACCGAAACCGACACCGATACCGAAATCGACCCCGACACTGCAATGGTG
CCCGTCGCCAAACCGTCCAAGCAGCAGGACACCGGCAGGGGCGGTCTCGGGGGGCTGGGC
AATTTCTTGTTCCGGAAGCCGAACAAAATTTTCAAGAGCCTCATGCGGACCAGCGTCAGA
GTCGTGCAGCGTGGCATGGACGCATTCCAGGGGGTGTCAAACAAGGTGTACCGCGTGGCC
CGGAAACAGATCGGTGGGTCGCGGGCCGGCGGATCTTCGTCGGCGTCCGCTGGTAAATCG
GACGAGGGCAGCGACAGGACACCGGTAAAGCGACAAGCAGACGCCGTGAAAAAACCGACG
GGCTTCGTCAAAAGGGTGGCCAAAATGCTCGACACCGGGATCGCGGGCATTGAACAGGTC
ACCGACCTCGGTCTGCTGTTGGGCAACATTGGCACGCACAAGATCATGGCCAAACTGGAC
GGCAAGAGTGGCAACCAGGAGATATTCAAAATGCTGGTCAAATACGTCGGTTCCAAAGTT
GGCAAAGGAGCCAAAGGCAGCGTGACCCAGTTCATCAATGATGTGGGTACGGTATCGACT
TTCGCAGCCACAGACGACGAGGTGACCACTTCGATATCCTTGATTATGGAAAAGTTCATG
AGTAACCCCAAGGTGAGCGCAGCCATGGTGCGTTTGGTTCTCACTGTTTTGGACGGCAGT
CCGTCTACAGCATGCTTGCTCGATCAATTGCCGTTGTCTCCCCAAGACGTGCGGATGGTG
TTCGATGTATTCGTGGGCAGCAATGGACAAATGATGTTGAAAACCATTGCGGGGTTGGTG
TCAGACTTGACCACCGGGCCAGATACGAAAGCGTTTTTGGAATCGGCCTTGGGCATGATG
TCCATGTTCAAAAGTGACACTCCAGGGCCAGTGGGAGGAGATAATTCGGAGAAGCCGACT
TCTATTGTTGGTTCACTGACTAGTTTCTTTACGGGAGATGACGGGGAGGAAGATGACTAT
GTTGAAGATGACGTCCCTGAAAAATCTACGCCACCGCCAATTGCTAATAATATTAAAAAA
GCTAGTACTGCTGAGGGAAACGCACCGAAACCGTCTGCGAAAAAACCAGCCAAACCTAAG
GCCGATGACGATTGGTTCACTAAAACAGAATCCACGTTCGAAGCACCAAAGAAAAAAGCC
AAATCCAACGAAGACCCTTGGTTTGTCGACACTGGAACCACG---ACTAATTCGTTACCA
AAAAAACCAGCCAAACCCAAATTAGACGATTTTTTCGAGAAAAGCGCCACAAATAGCGTC
CACGGAAGCGAGAAT---GGCAGTGATAAAAAAAATGTTGGCAGGAAGAAAGAGGAGTCT
GGAAGTCTTAGCACGGACTCC---ACCGATAATACCGAACCGATTAGTGTAACGACAAGT
AAAAAATCTGTC---GCCAAAATGCCAAACTCAGATGTGGATGACGACTTTGACATATTA
GAGGAAGATGAAGAA
