# Supplementary material for: Comparative transcriptomics and proteomics of three different aphid species identifies core and diverse effector sets
Source: BMC Genomics. 2016 Mar 2;17:172. doi: 10.1186/s12864-016-2496-6 (PMC4776380; doi:10.1186/s12864-016-2496-6)
Supplement: Additional file 12: — Nucleotide alignments. Clusters of interest identified from the 1:1 orthologues clustering method predicted to be under selection pressure based on DN/DS analysis. (ZIP 50 kb) [file 12864_2016_2496_MOESM12_ESM.zip › Alignmnets/cluster_983_len_6alignedDNA_backtranslated.fasta]

>ACYPI008309-PA/1-330
ATGTACTTCTCATACATTTTCTGCTATGCTCTGCTCGTTGCATTGGCCTCCTCGTCGACG
TTCACTCCACCCGATATATTGTGGTTGGACGAAGAAGAAGTCTGCAAGAGGAGTTTGATT
TCGGGGAAGACTCACGTGTGCAAAGTATTGGACGACTGCAAGACAGCCATTCAGGACATT
AGGGACAACGTCAAGTATCCGACCATTTGCAGTTTCAAAGGAAAAATGCCAGTGGTGTGC
TGTGCGCCGGAGACTGTGACCAGAGAAGAAAGACTAGCCGTAGAT---GAAGTCATTCCG
GAAGTTTTACCCGGAATAACGCTGCATTTTCAA
>cds.Mcerasi_43718_c2_seq5|m.188274/1-333
ATGTACGTCTCATACATTTTCTGCTATGCTCTGCTCGTTGCATTGGCCTCTTCGTCGACG
TTCACTCCACCCGACATATTGTGGTTGGACGAAAAGGAAGTCTGTAAGAAAAGTTTAATT
ACGGGGAAGACTCACGTGTGCAAAATATTGGACGACTGCAAGACGGCCATTCAGGACATC
AGGGACAATGTCAAGTATCCGAAAATTTGCAGTTTCAAAGGAAAAATGCCAGTGGTGTGC
TGTGCACCGGAGACTGTGACCAGAGAAGAAAGACTAGCCATAGATGAAGAACCCGTTCCG
GAAATTTTACCCGGAATAACACTGCATTTTGAT
>cds.Mp_O_36298_c2_seq20|m.334594/1-330
ATGTACGTCTCATACATTTTCTGCTATGCTCTTCTCGTTGCATTGGCCTCTTCGTCGACG
TTCACTCCACCCGACATATTGTGGTTGGACGAAAAGGAAGTCTGCAAGAAAAGTTTAATT
TCGGGAAAAACTCACGTGTGCAAAGTATTGGACGACTGTAAGACGGCCATCCAGGACATC
AGGGACAACGTCAAGTATCCGACCATTTGCAGTTTCAAAGGAAAAATGCCAGTGGTGTGC
TGTGCACCGGAGACTGTGACCAGAGAAGAAAGACTAGCCATAGAT---GAACCCGTTCCG
CAAATTTTACCCGGAATAACACTGCATTTTGAT
>cds.Mp_J_35088_c0_seq1|m.219416/1-330
ATGTACGTCTCATACATTTTCTGCTATGCTCTTCTCGTTGCATTGGCCTCTTCGTCGACG
TTCACTCCACCCGACATATTGTGGTTGGACGAAAAGGAAGTCTGCAAGAAAAGTTTAATT
TCGGGAAAAACTCACGTGTGCAAAGTATTGGACGACTGTAAGACGGCCATTCAGGACATT
AGGGACAACGTCAAGTATCCGACCATTTGCAGTTTTAAAGGAAAAATGCCAGTGGTGTGC
TGTGCACCGGAGACTGTGACCAGAGAAGAAAGACTAGCCATAGAT---GAACCCGTTCCG
CAAATTTTACCCGGAATAACACTGCATTTTGAT
>cds.Rpadi_23174_c0_seq1|m.35508/1-330
ATGTACTTCTCATACATTTTCTGCTATGCTCTGCTCGTTGCATTGGCCTCTTCAAAGACA
TTCACTCCACCCGACATATTGTGGTTGGATGAAAACGAAGTCTGTAAAACAAGTTTAGTT
CCAGGGAAAGCTCATGTGTGCAAAATATTAGACGACTGCAAGACAGCCATTCAGGACATT
AAGGATAACGTAAAGTATCCGACCATTTGCAGTTTCAAAGGAAAAATGCCAGTGGTGTGT
TGTGCGCCGGAGACTGTGACCAGAGAAGAAAGACTAGCCATAGAC---AAAGAAATTCCG
AAAATTTTACCAGGAATAACACTGCATTTCGAT
>cds.Soybean_aphid_5357_c0_seq2|m.8347/1-330
ATGTACTTCTCATACATTTTCTGCTATGCTCTGCTCGTTGCATTGGCCTCTTCAAAGACA
TTCACTCCACCCGACATATTGTGGTTGGACGAAAACGAAGTCTGTAAAACAAGTTTAGTT
CCGGGTAAAGCTCATGTGTGCAAAATAATAGATGACTGCAAAACAGCCATTCAGGACATT
AGGGACGATGTAAAGTACCCGAAAATTTGCAGTTTCAAAGGAAAAATGCCAGTGGTATGT
TGTGCGCCAGAGACTGTAACCAGAGAAGAAAGACTAGCCATAGAT---AAAGATACTCCG
AAAATTTCACCAGGAATAACACTGCATTTCGAT
