# Supplementary material for: Comparative transcriptomics and proteomics of three different aphid species identifies core and diverse effector sets
Source: BMC Genomics. 2016 Mar 2;17:172. doi: 10.1186/s12864-016-2496-6 (PMC4776380; doi:10.1186/s12864-016-2496-6)
Supplement: Additional file 14: — Predicted nucleotide coding sequences for Myzus persicae genotype F. (GZ 12050 kb) [file 12864_2016_2496_MOESM14_ESM.gz]

Archive with 1 entries (1 files):
- Mp_F_Tr.fasta
