# Supplementary material for: Comparative transcriptomics and proteomics of three different aphid species identifies core and diverse effector sets
Source: BMC Genomics. 2016 Mar 2;17:172. doi: 10.1186/s12864-016-2496-6 (PMC4776380; doi:10.1186/s12864-016-2496-6)
Supplement: Additional file 14: — Predicted nucleotide coding sequences for Myzus persicae genotype F. (GZ 12050 kb) [file 12864_2016_2496_MOESM14_ESM.gz › Mp_F_Tr.fasta]

>cds.Mp_F_10000_c0_seq1|m.6775
GTCTGGCTCATCCTCTTGCTCAAAATGATATGCATAAAGTTGGTTTTTCTCCCTCCAAAC
ACGACCTCTGTTTTACAACCTATGGATCAAGGTATTATCAAAGCATTAAAAGTAAAATTT
CGGAAAAAATTAGTGCTCAAAATCAAGAGGAACAGGAAAAAGATATTAAAATTTCAGTAT
TAG
>cds.Mp_F_10000_c0_seq1|m.6773
CTGGCTCATCCTCTTGCTCAAAATGATATGCATAAAGTTGGTTTTTCTCCCTCCAAACAC
GACCTCTGTTTTACAACCTATGGATCAAGGTATTATCAAAGCATTAAAAGTAAAATTTCG
GAAAAAATTAGTGCTCAAAATCAAGAGGAACAGGAAAAAGATATTAAAATTTCAGTATTA
GATGCAATTTCAATGATCTCGGATAGATGGAATGATGTTTCTACCACTACAATAAGAAAC
TATTTCCACCACGATGGATTCAAGGCTTCAGTAAACGACGACACAGAAATAGTAAGTGAC
AATAATTTGGACACAGAGTGCTTTTCTGAAGAAAACTTACTAAGTTTTGTGGAGGTTGAC
GATGCTCTTTTGACCAACGAAGAACCCAATGAAGAAGAAATTGTCAAGTCTATTTTGAAT
GCAAATGATGATGAAAGATATAAATACGCCACAAGTATTATTAATGGCATAAAACAATAT
TTCTAA
>cds.Mp_F_10008_c0_seq1|m.6779
ATGAATTTTCTGCAATTTGATGAATTTCATGACTCAATGAACGAATTGAGACCTGCAAAA
AAACAAGCCCAGTTAGATGTGTTTTGTTCAAAATATTCAAACAGTGAAGCACCAATATCA
GTTATTGCAAAGATCTTGTCAGAAAATTACTCTTTAAAACTTAAAAATATTTCCGATGAA
TTCGACAAGGTAGGGTTTACCAAAGTGAAGCATTTGGCACAAGCAACCCTTGAAAAAGTA
AGGTTGGTGCAGTTATCTGGAGATTCTCTAAAGCTGCTCAATGGAGCTATGGAGATATAT
AGTAAACGCCTTGATGATTTCTTACAATCTGCATACTTAGAATTTCAAAATGGAAATTTA
TACAATACTCAACGAATATGTAAAGAATTATTTTTACATAAACCAACAGACATGGATGTT
ATTATGCTTCAATCCAGTTCATTTTACAAAGGCGGAAATTATCAAGAATGTATTGATTGT
CTACTAATAGGAAAAAATATTAATCCTAATTGTACCAAACTCTTAAATAACCTTGCAATA
TCTTATTTTAAAAATTCCGAAATTGAATTATCAAAAAAATATCTTTCTGAAGTTTGTCGA
TTACAACCTTCGGTTGGTAATTTGTCCATATATGCCGAATTGTTACGCCATTCAAAAGAC
TTCACCACAGCTGAACTTACTTATATACGGGTTTTAAAGCTAGACCCTGAACTATACAAA
GTACGTAATAACTATGGAGAGTTGCTTGTAGACTTAAACAAAATACAAGAGGCTAAAATG
CAATTTAAGATTGCCCTTAACAGTGGGACAGAATGTTCAAGAACTTTAAGGAATTTAGGA
TTTCTTTATAATTTAATCGGTAAATTTGAAAAAGCTATT
>cds.Mp_F_1000_c0_seq1|m.202
TTTGGTATGTATGTATATCGACGCGGGAGACGCAGACGGTATGGTAATTATATTAAAAAT
AACCGCGATTGTCGTAGGCTGAAACGAATGGCCAAAATTGCAATACGCGGCGGCAGCGGT
AACGACGGCGACGACGACGATTTGCACGGACGCGCGTTCGTAATCGCCCAAAGGGACAAC
TGCGAGCCG
>cds.Mp_F_1000_c1_seq1|m.204
GGACTATCTACTCGCCGGACGGCGGACGGTATACGGACGGCGACGAAAACGAGCGTGTTT
GGTATGTATGTATATCGACGCGGGAGACGCAGACGGTATGGTAATTATATTAAAAATAAC
CGCGATTGTCGTAGGCTGAAACGAATGGCCAAAATTGCAATACGCGGCGGCAGCGGTAAC
GAC
>cds.Mp_F_10026_c0_seq1|m.6787
GCTGTGAATAGATGTATACCTATTGAAGATGTTGCTGATAGGCTGTTAAAAGAATCACGG
TGTCCTACATACATACAAACACAGTTTACTGGTCGTCAAACCCGTTCCCATTCAAGGAAC
TTACTTCTCAACAAGGAAAGACAAACTTCTTTGAAAGAAGACTAA
>cds.Mp_F_10034_c0_seq1|m.6790
GAGTTGGCGGTTATAAAAATCCAAGATAACGTAGAAGAAGCGAAAATAAACAAAGGAGTG
AGGCAAGGATGCACTCTATCACCAATTATATTCAATGCATACATTCAAGAAGCAATAGAA
AAGATAAAAGAGGATACCAACCTAGGGATAATAGTGAATGGTCATAAAATAAGTATGCTG
CGCTTCGCCGATGATATAGCGTTAATTGCTGAGACAGAAGAAGATTTACAACAACTAATC
AAAACTATGGACGAAATTTTTATCAAGGATTTGCGTATGAAAATAAATGTACAAAAAACA
AAAGTACTCGTATGTGGAAGGGAGAATGTGACCAGAACACAGATAAAGCTACGAGGAAAC
CAGACAGTAAAACAAGTGGATGAATTTGCATACCTAGGAAGCATCATCAGTAATGATGGA
AGAAATAGTAGTGAATTAATAAAACGCATCTGTCAAGCGAAAATAGCATTTAACAGCAAG
AAAACTCTTCTTGCATCAAGAAACGTTAGCCTAAAAATAAGGAAAAATCTATTGAAGACA
TATGTATGGAGTATAGCCCTATATGGGTGTGAAACCTGGACAATAACAATGGGAAATCGA
AGAAGGCTAGAATCGTTTGAAATGTGGTGCTACAGAAGAATGTTGAGAATAAGCTGGATG
GACAGAATAACAAATGAATAG
>cds.Mp_F_10037_c0_seq2|m.6795
ATGACTATGACAGCTATCTCTAAAGGATTCCGGAGAGTAATGAAATTGTTGTACGAGTAT
GAAAATAGAGACGAAAAAAATGTGTTGAAGACTATGTGGTCAGAAAAAATGGAAAAGGCC
AAAATCGATCATCAAAGTGACGAACGTTTAGATTATCACGTAGAAAAACTATTAAGACAG
TTGTCGCTGGAAAAATATTGGCCGCTGTTCGACGAACGAAACATCCGGTATAATGATTTC
TTGAAGTTATCTGAGCAAGACTTAAAAGATATCGGTATAAATTTATTTGGTCCAAGGAGG
AAGTTAATTATGACTATTGACAAATTAAATGAATTAAGAACATCAGAGGAACACTCAAGA
AGTTGA
>cds.Mp_F_10037_c0_seq2|m.6794
TTTTTCGTGAATTTTACTACTTTATATTACTGCATTCATACGGACAACGTTTTATTTGAC
AAAAACAATAATTATCTTACATTGTTTTGGCTACACACACGTCGATCGCACCAGATCATG
GACCTGCACACAGCGTGTACACTGAATCACCCAAAGGTGATTGACATGCTGCCTCTAAGC
AACAATTTAAATATGGCAAATAAAAAAGGATGGACTTGCCTAATGTATGCTTGCTATTAT
GGGAACAAAAATCTTGTAGATCGTATAATAGATTTAGATCCAACAACATTGTTCTCGATC
AACAACGATAAACAAACACCTTTAATGATTGCAACCATGTCCGGTAACGTATCCATAGTG
AAGAAAACATTTCACTGA
>cds.Mp_F_10039_c0_seq1|m.6798
GATGTTGAAGTTATCGTATTTGAAATTATTGGGGTTATTATTGCTGTTGTTTTTGAGTCA
GACATTGAAGTTGTAGACATTGTACTTAGTATTGGTCTTGTATTAGTTGGATATATTGAG
GTTGATGCCACAGTTGTAGCACTGTTTGCAATTAATGGTGTCATTGTTGTTGGTGTAGAA
GTATCCAGAAATATTGTAGATGGAATTGTTGGTATTTGTGTGGTTGGCATTGTCAGATTT
ATAGATATAATTACTGTCGTTGATGCCATAGTTGTTGTTGTTGCAGTGCTTAAAATTATT
GGTGTTACTGTGATTGGAGTTTTGGTATCTGGAAACATTGTAATTGATGACATTATACTT
GCCGCTGGCGTTGTCGTAGTTGGAAATGTTGTGTTTGATGCCATAGCCGTTGTAACTGTG
TTTAAAGTTACTGTTGTGCCTGGAAATATTTTAGATGAAATTGTTGGTATTTTTGTAGTT
GGCATTGTCATTGTTGTAGATGGAATTATCGTGGTTTGA
>cds.Mp_F_10039_c0_seq1|m.6797
CCGACAGCACCAACTACAATGTTTCAAGTCACAACAACACTATCAATTTCAAATGCTGTA
ACAACAACAACAACGATGGCACCAAGCACAATAATTGCAATCGCAACAGAACCAACTACA
AGTAAAATTCCACCAACCACAAAAATTCAACACCCATGTTGGATAAGCAAAAAACGAAAA
AAAATTATTCTTAGGCAAAATTATGAAGAAAAAGTAATGTTAGCATCAACTAGAAGATTT
CTAACCACGACAACACAATCAAAAAGTACAATATCACCAACCACGATGTTTCCAGATACA
AATAAACCAGCTACAATGACTCCAGTAATTTCAAAAACTGTAAAAACAACAACGATGGCT
CAAACCACGATAATTCCATCTACAACAATGACAATGCCAACTACAAAAATACCAACAATT
TCATCTAAAATATTTCCAGGCACAACAGTAACTTTAAACACAGTTACAACGGCTATGGCA
TCAAACACAACATTTCCAACTACGACAACGCCAGCGGCAAGTATAATGTCATCAATTACA
ATGTTTCCAGATACCAAAACTCCAATCACAGTAACACCAATAATTTTAAGCACTGCAACA
ACAACAACTATGGCATCAACGACAGTAATTATATCTATAAATCTGACAATGCCAACCACA
CAAATACCAACAATTCCATCTACAATATTTCTGGATACTTCTACACCAACAACAATGACA
CCATTAATTGCAAACAGTGCTACAACTGTGGCATCAACCTCAATATATCCAACTAATACA
AGACCAATACTAAGTACAATGTCTACAACTTCAATGTCTGACTCAAAAACAACAGCAATA
ATAACCCCAATAATTTCAAATACGATAACTTCAACATCT
>cds.Mp_F_10043_c0_seq1|m.6799
GAGTGTTCAAATAATTATATTACAAATGTATTGGGAGTCAAAAGTTGTTCGTTTCACCAG
TCCACAAGTACCACATTACCTCCTATTGAGAAAGACAGTAAAGGAATATTTTACGAAAAT
TACATTGTCGAGTATTCATTGAATGACGAGAACTTGTTTTTGTCGTCCGATGCTAGAGAT
GGGTTAGGAATTCCAGTAATGGTTGTAACTCTAGACCCTACACAGAACAAGTGTTTTGGA
AATTCGTTGAGTCGGTATTTTTTAGAAAATTTTATTGGCTATGACGAATTACTATACGCC
TCATTTAAAGCTGTGGCTCAATTTGTAGAAAACAGAGGATTTTTGAGAAATGTCATTACC
TGGAAACATTGCACAGTTATGGGAAAAACGCAGAGGGATAGAGCATCATACATTCTTTCG
TTTTTCATTATGATTGTGATTACGTCTTTGATTTCATTGTACATGAGGTACTTGAATTAT
CAACTAATTCTTTCCCTTGATTATTTATTAAACCATTTTAACGGGGAAATTGGTCTATTG
AAATTTTATGCGTGTTTCATGGGTTTTATGGGCCTAGTCTCATTAATATGGTTATACTTC
AAAGATCTTGATGCATTGTTTTACGTCATGTTGATCGTCGTAACGGCTGAAATGTACTAC
GCAGCATTCACCCAGTGTCCGACTACGAAAAAGCATTGGCCAAAATTTTTCTATCTGTAC
CTGTTTGCGTTCTATGCTTACGACTATCGGTTCGACGGCCAGTATAGACCCATGAGTCTC
GCTTGTTCGTGGTCTTTTATACTGCATTCTATGATATACTTTTATCACCATGTTGAGCTG
CCAAACGTGTTGTGGCAAATCGAACTGCAGGAGATTATTATCCAACGGCGATTGCAACAG
TTGAGGCAACAGGACCGAACAGCCAGCCGGCATGGATTTCGTGCTCCCTGA
>cds.Mp_F_1005_c0_seq1|m.206
AAGGAAACCATTTTATCAGGAAAAATTATTAAAGATAATGAATTAAAAACTGTGGATTAC
AATGATCTATGTAACAGTATGTCCACATTCTCTACTAATGGTAATAACTTAAAGAATTTC
AATACATTGGATGATATTAAAATTGAAATTATCACGTCCATGTACATACATTTAAAGTGT
AAGTATTCTGACTTAATTATTAGTACATTTACTGAT
>cds.Mp_F_10069_c0_seq1|m.6806
GCCGGGGCTTACAGGTGTCGAGTAGATTTTCGTGATTCACCTACCCGGAACTATCGAATA
ATCCTGCGAGTCATAGTACCACCCGATAAAATGACAATCGCTTATAACGGAGTAGGAGCG
GAAATCGACGGTGGATCGCATCACACCATCGGCCCAGTGCCGGAAGGCGGCCGATTGGTA
TTGGAGTGCCGAGTTCAAGGAGGGAAACCCAAGCCACGGGTGCAGTGGTACTCCGCGGAC
GGCAAAGTCACCTCGTCGCTCGGAACGGGAACAATCATGGATCTGACAGAGGAAGTATCT
TACGGAAATGAAAACGACGACGGAGAAACAACAACCAAAAGTCTAGTAATTCATCAATTG
AATCGAAGTCATGCTAATAGCACATACACTTGTCTGGCTGGGAACGACGACAACACCATG
CAATCAAATCTCCGAATGACAGTGCTGATAAACATGTACCTGAATGTGAAAAGTGTACGT
ATTGTGGGCATACATCCAATAGACGAGTCTGAGAACACTGTAAATGATAACGAAGACAGT
AACAATGACGGTGTTGTACAAGCAACAAATCTTATATCCGGTAAGTGGTATACGGGCGAA
TGCTGGGCCGAGGGTGCGAGTCCTAAGGCTACGATAGAATGGTCTATTGACGGAAACGGT
ACTTTAGCTGACGAAATACCTTCTTCTCCGACTGCTGCTCGTATAACAGTAATGGAGCAA
ACCGAACATAGCAGTAGGATACGATTGAGGCCTACACCGAGTGACGATGGTCGATATTTA
CGATGCCGAGCTTGGAACCCTGATATTAATACCACCAAAGATAACATTAAAAATAAAGCT
TTATTACTTAACGTCCAATATCCGCCTATAGTTAAATTGAGTTTGGGCCATACATTCGAT
CCGAGTAGAATCAAAACGGGAGACGACGTGTATTTCGAATGCAAGGTGTTGGATGGCAGC
GGGAGCAGAGGGAAGCAACGTAATCGCATCGAATGGTATCACAACGGTCACCCGATCTTG
CAAAACGGCAGCAGCAACGGTAGCGTCAGCATCGACTCGGAAATCAAAGTCGTTCTTTTG
AGCGCCGGCACTTTGGTCATAAGGAACGTGGGCCGCCGACATTCCGGTCGGTACACGTGT
CAGTGTAATAACGACCTGGGAATGGGACGGTCACGACCGGTCACCCTCCGCGTTCAATAC
GCTCCCGTTTGCGCGGATGACGGCAATCAACTGCAATTGGTGGGCGTGGAAGCCAACGAA
GCCAACGTCCACATCGTGTGCCGGGTAAGAGCTGACCCTGCCGACGACCGTGTGCAATTC
GAGTGGTACGTGTGGCCGGGCTCAGCGGCCGCGGCCACCGGTGATCTGCACCAGCAACAA
TCACCGAGCGTGGTGGCCACCGGAAGTTACGTCACCACCGCGCTGCCCAATCAGCGGAAC
>cds.Mp_F_10073_c0_seq1|m.6814
CTTAACGGTTATTCGGACGACGCCGCTCTATGCAGCAAAGCGAACCGACACGTGCAGTCT
CTGGGATGTACGTCCGGCGACGGAGGTGAATATTTGAAACAATTGTCCAAGATGCAGCAA
CTGCTCTGCTGCGAACAACAAAAACTTGGTCCTGTTGGGTTTTGGCACGAGTTGGTTGTA
TTACATGCACCTGTTCCGGGTACTTTGAGTTGTGTGTCTTTATAG
>cds.Mp_F_10073_c0_seq1|m.6812
ATGATACTGTGGCCGATTTTTTGCATACTATATGGATTTCAAACAGTGTGGTGTGTTTCT
GCCAGCCAAGCTCCTGGTGACATCACGGTCATGTTCATAAGTCCAACCACTGTCAAAGTA
TCTTGGAAAATATCACTAATAGGTATTGAAAAATATGACGTCATGTACAAACCTACCAAC
GCCAGTTACAGGGTAGTAGCGGAGATAGCGGTCAACTCCGATTCCGTGACACTCGGTAAC
TTGATGCCAAATACACAATACCAAGTCACTGTGACAGCGTTCAAAGCGGGTCGCCGGTTT
CGTAGCAGACCAGTAATATTCAAAACACTTGATAAAGGTGTGTCGTGGCCAGATATTCAA
CATTCACAGATGAATACTAGTGGTGATGTTGATATATCACCACCGGATGTTGTAGGTGGT
GTTGGACATTCAGTACCACCAGAAGGTTCTACTTCTCCTCCTTATGTACAGGTGCGAGGA
ATCGAAATTACTATTGTAGTGCTGGTCTTAATGGTCTGGGTCGGCGCTATAATAATGTTT
TTCAACCGCTGGGGTAAAATTAGGATGCTTATACCATATCAACCAGACTATAAAGACACA
CAACTCAAAGTACCCGGAACAGGTGCATGTAATACAACCAACTCGTGCCAAAACCCAACA
GGACCAAGTTTTTGTTGTTCGCAGCAGAGCAGTTGCTGCATCTTGGACAATTGTTTCAAA
TATTCACCTCCGTCGCCGGACGTACATCCCAGAGACTGCACGTGTCGGTTCGCTTTGCTG
CATAGAGCGGCGTCGTCCGAATAA
>cds.Mp_F_10075_c0_seq1|m.6816
ATGCAGGGGCTTAAGACTGTGGGTTTGCTGTGCGCGGTTTTCGTCTGCTTGACGCGCGCC
GCTGTGATTGACGAACCGTCGGCTCCCGCCCAATACGACTTCAGCTACGCGGTCAACGAT
CCGACCACCGGCGACCAAAAGGACCAACAG
>cds.Mp_F_10075_c0_seq1|m.6815
CTGTTGGTCCTTTTGGTCGCCGGTGGTCGGATCGTTGACCGCGTAGCTGAAGTCGTATTG
GGCGGGAGCCGACGGTTCGTCAATCACAGCGGCGCGCGTCAAGCAGACGAAAACCGCGCA
CAGCAAACCCACAGTCTTAAGCCCCTGCATTGTCGGTCGAGTGTGTTTCGTGTATGTTTA
GATGAGACGACCCGG
>cds.Mp_F_10076_c0_seq1|m.6817
ATTTTGATTGGTAGTAAATGTGACGATATATCAAACAGAAAGATCTCCATCAAAGAAGGA
CAGGATATAGCAAAAAAGTATGGATTTCCATTTTTTGAAGTGTCTGCCAAAACCAATTTA
AATATAGACAATTTGTTGTATGCAATGGTATCAAGAATACATGAAATCCAGGCCCAACCA
ATCACTGTACAAAAACCAAAGGAAGACTTGATAATATTGGAGACAATTAACAGGCCCTTA
CCTCCAAAAGAA
>cds.Mp_F_10087_c0_seq1|m.6823
TTCAGCGATTGGATCCAGGCGCCGGGTGGGTACGACGCTTTCTACTGCAAAGGGGAGTGT
AAGTTCCCGTTGGCAAATCACCTTAACGCGACCAACCACGCGGTAATGCAGACGCTGATA
AACTCATTTAATTCGTCGAAAGTCCCGCGGGTGTGCTGCGTACCGACCAAGATGAGTACG
CAGACGTTGCTCTACAAAGACGACGACGGGAAGTTGGTGGTGAAAAACTACCAAGAAATG
ACTGTGGACGAGTGCGGATGTAGATGA
>cds.Mp_F_10091_c0_seq1|m.6825
ATGTTTGTATCGACGACGGCGGTGGCGGAAGCGGTGGTGGTTCAAGTGCGACCCGTGTCC
GCCGAGGGCCGGTGGTCGTCAAGTGACGGCACTGCGACGGTGGAACATGTCGGTGGTGAT
GCTGCTCCGGCAGGTGGTACATCGCCGCCGCCACCGTTATACCGCGGTGGGATTTTCGGG
GCTCGGATCGGCGAGACGCATTTTCAGATGTTGGAAAGCACGACGATAATTCACGGGCGA
ATTTTAAAACCAATATGTCTAACTTCGCGACGACAGGAAAATACTTTTATAGAAAAACGC
GCGTACATACAGTATAGAATAATGTAG
>cds.Mp_F_10095_c0_seq1|m.6833
ACTGAGGCTGCAGCAGCTACAGGTATGGCAATTCGTATGAAGAGAAGTTTAATAATGAAA
GAACGTAAAGATTTCGTTGTTGATCATCCGTTTATATTTTTTATTTCGACTAAAGGTGGT
AGCATTATTTTTGTAGGTCGAATGACCAAAATTGATTCATTAGTAAAATATCTTACTAAA
GAAGAACTTTAA
>cds.Mp_F_10098_c0_seq1|m.6836
CCAATTCGCGAAAAAGTGACACCAGCAGAACGACCGAAACCAATAAAGCCTAGTGATAAT
TTGAAGCCAGAGGGTGACTTCGAAAGGCCACAACCATCGAAGTATGGGCCCGGTGAGAGA
GCGCCAATTGTCAAACATCCGGACAATTTAAAACCGGAAGGTGAATTTGAAAGACCAATT
CGCGAAAAAGTGACACCAGCAGAACGACCGAAACCAATAAAGCCTAGTGATAATTTGAAG
CCAGAGGGTGACTTCGAAAGGCCACAACCATCGAAGTATGGGCCCGGTGAGAGAGCGCCA
ATTGTCAAACATCCGGACAATTTAAAACCGGAAGGTGAATTTGAAAGACCAATTCGTGAA
AAAGTGACA
>cds.Mp_F_10105_c0_seq1|m.6842
GCTTATCAAGTGATAATGTCAAGTGATATGTTTCGGGCTGCTGTATGCATCGACCCTGCT
ATTGACCCCAAGTCATTGAACTATATGTTTGAATCAACTTCAAACGAGATTATGTTGAAA
TATGAAAAACCTTACAAAATAGATAATCTTGATGGTTTTCGATTAAAATTCTCATCTGAC
AAACCTTCCATTTGTGGTGGAACA
>cds.Mp_F_10105_c1_seq1|m.6843
TTGAACTATATGTTTGAATCAACTTCAAACGAGATTATGTTGAAATATGAAAAACCTTAC
AAAATAGATAATCTTGATGGTTTTCGATTAAAATTCTCATCTGACAAACCTTCCATTTGT
GGTGGAACAATTGATGCCAGCATCAAAGGTAATTTTGAATTCCCAATCAAATATTTAACC
AAGGGTTATTGTCAGTGGGATCTTACAAACACTAATGGAACAATTGTAATATCAACAAAT
TTCAAAGTTAATGAAAGCCAGATATCTTGCAAAGATGAAAATAATCATATTTTATTGGCC
ACTTATGATGACAGTGAATTATTAAAAAGGTATTGTCCAATGCCGAATACCAACGAAAAG
TTTACAATTCTAAGTCCAATGCCAATGGTTAATCTTTTGATGTTGACTAACTTAAGAACA
ATTAACTACACAGCTAAAATTGATTATAACGTTAATTCATGTGGCGGAGTGATGAATGGG
CAGAAAATAACAATAACAAGTACTGATTATCCTAAAAATTATGGGCAAAATTTAAAATGT
GCCTGGTATTTAAAACTTCCTGAAGGTAATAACGTCGATATACGTTTTAATGATATTGAC
CTCGATTCATCATGTGATAATAACTATGTTATGTTACACGATGGACCAAGTCCTGAAAGT
CCAGTATTGGGTAAATTCTGTGGTAACGTTTTGCCGGAAAATCTAGTAGCTACTTCAAAC
GAGCTATTTGTAGTATTTTCATCTGAAAATGGAAAAAGTGACAGGAAAGGGTTCAATTTA
ACT
>cds.Mp_F_10108_c0_seq1|m.6845
ATGACTACTAACGTATCACCAAGTAGATCAAATATAATGTCTTCGTCGCATCCAAGTAAG
GGTTCTTTGACAGATCGGCCAAGCAGTTGTTCTAATAAGAGTCTCGTGCACAATAAATCA
TGTCCTGTACATTCAAAACATTTATCATACAAGACAATTGGACAATGTCATGATAAAATC
GAGGAACTAGAAAAACAAAACGCCCGCCTTGTTTCAAAGATTAAAGTATTGAAATTTCAA
CTGAAAACATCATCTAATTTATACAATAATATTCATCAAAGACCAGAAAAACCTTTATCA
AGACATTCACAAAGGTCAACACCAATAAAATTACAAAAAATTTCAAGATTGTCTAGAGTA
GGTTTTGATGAAAATGAAAAGACTATTAAACTTCCCGAAAGAAAATTTGAAAGCACAGAA
TCATTTGATAGTGAAAGTAGCTTAGTAGAAAATAAAAGTAAATTTAAAGGGAATATTGAA
CTAATACAATCTCACAGAGTTATCAAAAGTATGGAGATTCAAATGGAAACTATACAAGCT
CAGTGTAAAGCTTTTGAACAAAATATAATGGATATTAATGAATTGTTGGATAAAGAACGT
GATGAACATGACAAATTGAAAGAAATATTGATTAATGAAAGACATGCTTTAAGTGAACTA
AAGCCAAAATATAATGCTTATAAAGAGACTAATAAAGTATTAGAAGAACAAATTCGTGAC
TTACAAAGAGAAAAGCTATCACTCAGAGAACACAACCAGAAACTGCTACAACTTACTTCC
AAGCCACAGCATCAAAATAACGGACTAAAGTTAAAAGAATTGGAGGAAAATTTTTCCGAC
ACTCGAACTGGACTTTTAAAACAAATGGAAGAAAATAGTAAATACATCGCAGATTTAAAA
GGGACAATACATGAAAATGAAGTAAAGCTGTCTAATTACGCAGATGAGAATAAATGCTTG
AAGAATCAACACTTGGAACTATCTAAAATATTAGAAATAAAAGAGAATGAAATTACAAAT
AGACATAAAGAAATTGATAATATTCTGCAAGAGAATGACAACTTAAAAAAAAAACTTGAG
ACAAATAGTGCCATTTCAAAAGAAAATGAAAGTGAAGTGATCACAATACATCAAAATTTG
GAGTCAGAAGAAAAAAGGCTAAAAAGTCAAATTCAAGAGCTTCAACAAGAACAATTAAAA
ATTAATCAAACGTTGAACTCTCAGTCTTATTTAAACACAATGCTAAAAGATAAGGTAGAT
CAAGCTGAACGTGATATAAAAACGGCAGTACAGTTTATTCAAATATGTATGGACCTATTT
AAGGATATTACAACATTAGATCTATCTGAACCCCTTGTGGCCACTTTAGAAATAGTAGAA
AAAGCAGTTTGTTCTATTAAGAAAAGTAACGAAATTAATGTTGAAAACAAGGAGTTCGAA
GAACTAGTAAATGAAATCCTAGAAGTGTTGGTTATGTTCAGAGATCGGATGGTTAAAAGA
CAAACAATCCTAAATCAAGAACAGTGGACCAAAAAACCAATAGTTAATTTAATTACAGAT
ACCATAGCTAAAAGTGAGAACACTTCTATAATTCGAGAAAATTCAGCACAACTAGAAATC
AATATTAATAGTCTAAACTTCTCAACAGAAAGTATACAACATTTAAAGTCGCTACAGTCG
GAACCAAATATTTTTCTCACGTGGGGTTTTAAAGACCAGGAAGATGTAGCTTATTCACCT
AGTCGTCTAGCATGGTCTGCTGATTTCAACTGCAGTTGTTTCTACCGTAGTAATAGTAGC
TCAGAACTTTTACATTTTGTTGCAAAGCATGGCTTATTTATCAACGTACACTTGGTAACG
GGAAAATCGTCTCCAGTTGTAGCTGCGGGATTAGTGAATACCGTGGATTCAATAAACAAT
CCAATGATTAAATTTAATTTGATTGTACCAATCACGGGACAAAATATCGATGCAAAATTA
AAGTGCTCAATACAACTTATTTGCGATTGTCATGAGATTCAAACGTATTCACAGATGGTT
GATGATGAATATAGTAATATCGGAACTCCTGTAAACAAAACATTATTGATACCATCTACG
>cds.Mp_F_10111_c0_seq2|m.6850
CTTCTTACTTTAAAAGACATCTATGAAGAGTTCTCAAAAGTTTTGGTGCTCATAGAAGTT
GTACTTATACTCAATTCGTGTCCCCTTACAACCGCCTCTACCGATCTGCACGACCAAGAT
TGTCTGACAACGGGACATGTTTTAATTTGGCAACCTCTGATAGCGGTCCCACCCAGGTCA
GACTCTGCCTTCCGCTCGTGA
>cds.Mp_F_10116_c0_seq1|m.6854
GCCGTGGCCAGGCAGAGTATGGCCATGACGGCCATGCCCCCGCTCAGCTTCGAGCAAGCC
ATGTCGATCGGCCGCAGCGGCCGGCTGCTGCCGTCGCCGGTGCGCAACGGGTACGCGTCG
TCGTCGTCCAAGCAGCAACAACCGTCGTCGGTGTCCGCGATCAGGCGGCAAAAGAGCGGC
>cds.Mp_F_10116_c1_seq1|m.6859
TCGGCGGCCGCGGCGGCCATGACGATGCCGCCGCCGTCCGTGCTGGTCAACAGCAGTTAC
CCCGTGCTGGCCGTGGCCAGTTACAACAGGCGCCGGTTGCCGCCCACGCCCAACAAACCG
TCGTCGCTGCAGCTCCGGCCGCCGCACCACTCGGCCTCGATAAATTTCCCGAAGCTGAAC
GCGTCGCCGACGCGCAACCAACCGGCGGCGCTGCCCAAACCTCCGCCCGCGGCCGCGTCG
TCCACGTCCACGGCCGCGGCCGTGGCCAGGCAGAGTATGGCCATGACGGCCATGCCCCCG
CTCAGCTTCGAGCAAGCCATGTCGATCGGCCGCAGCGGCCGGCTGCTGCCGTCGCCGGTG
CGCAACGGG
>cds.Mp_F_10123_c1_seq1|m.6862
ACAAAAATGTACAATAGAAGATTGCAATTACTCAACACTATATTTACCTCAGATAGTTGT
GTTGATAATGTCCATTTAATCAATGCAGAGTGCAATGTAAGCTTTATAATTCATGGTCTG
TTGAAAGAAGCGCCTAGCTGTGTTGAAGATATAAGTTGCAGTAATCAAAAATGCCGAAAT
TATAAAAAAAGCCGATCATCGCCTACAATAATGATGAGTCCAACAGATGGTGTTCGAGTT
ATAGCTGAAGGTATATCTATTTTACCTCAAGTGATACAAAAATATGTAAAAAGTGGACCT
GAAATATGTATGCTGCCTAACAATTCATTGCCTTGTGGTGGAGAAAAAAATATACAACGA
AAACTTCAAGAGCATATATTTATTGAACTCGATTCATTGGTCTTCCAATCAGACAATATT
TTATCATGCCAACTAACAGATATTCCACAGGAAATCAGTGTAGATAATAAACAGTAA
>cds.Mp_F_10127_c0_seq1|m.6864
TATTTGTTGTTCAGTTTACTATTTGTTACTGTATTAAGTGTTCCTGATGGTAATACAAAC
TCATCAAATGATCATTTACTTATTGAACACAGTGTCACTCAGGAAAGTGCTGAAAATGCA
ATTCAACATATTGTACCAGACTTAATGATAGGGGTAGGTTGCAAAGAATGTACTATAAGA
GAAATCGAATACTGTTTGTCCAATGATGTCATTGAGGATCATTGTTGTTGCCAGAGGAAA
TACCATGAAGTCTTCCCTTACATTGCACATACTTGCTATGTTAGATCTAGAAATTGTGAA
CCTACCGTTCGGGATTGTGGAGTATTTGATCGATTATTGACTTGTTGTTGCCATCATTAT
CTTGGAACAAAAAGGAAAGCCAAAATTTCAACCACCATTAATGGCCAGAGTCGAAAAAAC
AAAAGCCTCTTTCTTTTT
>cds.Mp_F_10137_c0_seq1|m.6867
AAAAAGTTAAAAGAATTTCATGAAAAGCTTAGAATAGAATTGGTATCTGAAGAAAGTCAT
CAATTAGCTATGAGAGTAGTAGTTAAAGAGGAAATTGTTGATGAGAGTGTTGATGACATT
TTAGAAGACTTAATTCATGAAGATATTTGTATAAAACCTGAATATATCGAATGTGATGAA
TTTAACGAATATAATTCATACGATCCGTTCCATGAATATAATGAATACAATGCAAATAAT
GAAAACAATGAATACATTGAAAACAGTGAATACATTAAAAACAGTGAATACATTGAAAAC
AATGAAAACGTTGAAAACAAAGCATATTATAATGAATATAATAATAAATACATTCATGAA
TATAACTATGAATGCAACAATGAATATAACAATGACTATTATTATGAAAATCATAAAGAT
TATTATAATAATGAATGTAATAATGAATATAACGAATATAATGAATATAATAATGAATAT
GATGGATATAATGATGAAATTGTTGAAAGAATAAATGTTAATCCTGAAGAAAGAAGTAAT
GAATATATTTTAAATAGTTCAGAATTGAGTCAAATAAGAGATTGTGAATTACAATCAATA
GAAGAATCCATTAAAACCAGAATCAAAAGTAAAAAATTTAAAAGAATTGATGAAGGCTTG
AGAAGTATTAAAGAATTAAGAGTAGTTTTACCAAGAGTTGTACCGAAAGGATTTATCGGG
TTCCAAAGACAATCTATTGAGCGACAATCCAAAAAAGCTGAAGAAGCTGAAAAACAAAGA
GTTGTGGAAGCTGAAATTCAAACATCTAAGGAAGCTGAGAAACAAAGAGCTGATGAAATT
ATATCTAGAAGAGTTAAAGAAGCAGAAATGAAAAGAGTCAAAGATGTTGAATTAGAAAGA
TTCAAAAACGAAAGGGTAAAAATGGCTAAAGAAGTTGAAACGAAAAAACATAAGGAAGCC
GAATTAAGAAAAAATATTGCTGATGAAGAAACAGAAATAAAAGGATTAGATAAGAGATCT
ACTTTGAAGAAAGTGAAAGAACCAGGAAATAATCGATCATCTGGGCATCCAGAGGTCAAT
TTGGTAAAGAATTATGTAGTTGTTCGTCCTGAACATTTTAAGAAAAAATATGAGCATGTA
GAAAACGATACAAATATAGAACAAGAATTGATTGAAAGTAGAAAATCGCCTACAAATGAT
GATTTTGAAACATTTAATCGAAGAGAACGAGGAATAAGGAAGTGTATGGGATATGAAGGA
AAAACCTCCAAAAAAATAGAAACAAATTCAACTGAAATTAAGATGATCACTAGGACAAGA
GGACCAAAGGTTGAAGAAAAGCTTAAAGAATCATATGTTTCTAAAAATGTGTCTACTAAA
CTACGACCACAAATAAAATCTTCT
>cds.Mp_F_10141_c0_seq1|m.6872
TGTGTTATTAGTGCTGAATGTCCTAGCAATAAAGCTTGTATAAATGAAAAATGTAAAGAT
CCTTGCCCTGGCTCTTGTGGTGTTGGAGCAATTTGTACCGTAAACAATCATACACCTAAT
TGTTACTGTCCAAGTGGATATATAGGAGACCCATTCAATTCATGTATGCTAAAACCACCA
CAAAATGATCCAGAAATACCAAATATTGATCCATGCTACCCATCACCGTGTGGTTCAAAC
GCAAATTGTAACGATGGCAAATGCACTTGCCTGCCAGAATATCAAGGAGATCCTTATGTT
GGATGTAGACCTGAATGTATAATAAACGATGAATGTCCTAGAAATAAAGCCTGCATAAAA
TATAAATGCAAAGATCCGTGTCCAGGAACGTGTGCTCATAATGCAATCTGTGATGTGTAT
AACCATATTCCAATGTGTAGATGCCCCGAAGGAATGTCCGGAAATGCATTTATAGATTGT
CGACCACAGCAAATTTCTGTGGTACATGACTACTGCAATCCTTCACCATGTGGTCCAAAC
AGCATTTGTCAAGAAATAAATCAACAAAGTATTTGTTCTTGCATAACTGGATATATCGGA
TCTCCACCAACCTGCCATCCAGAATGCACGGTTAATTCGGATTGCGTTTTGAGTAAAGCT
TGTAGTAATCAAAAATGCCGAGATCCTTGCCCTGGAACATGTGGAATTAGTGCTAAATGC
CATGTTGTTAATCATAATCCGATATGCAGCTGTCCTCCTGGCTTCACAGGCAATGCATTT
GTGCAATGTAGTCAAATACCGGTTATTGAAGATGAACCAGTTCGAAACCCATGTGTTCCC
TCGCCATGTGGTCCATATTCGCAATGTCAAGTTCAAGGAACGTCTCCATCGTGTTCATGC
TTGCCTGAATATATTGGATCACCGCCAAATTGTCGACCTGAATGTGTTAGTAACAGTGAA
TGTTCATATAATTTGGCTTGTATCAATATGAAATGTAAAGATCCTTGTCCTGGATTATGT
GGAGAGAATTCCTTATGTCGCGTTATCAGTCATTCTCCGATGTGTTACTGCATACATGGT
TACACTGGAAATCCAATGGTTCAATGTGTGGTTCAACAAGATGCAGTTGTAATTAGAGAT
GATCCACATCCTTGCACCCCGTCCCCATGTGGAGCGAATGCTCAATGTAGAGAACAAAAT
AATGCGGGCTCGTGCAGCTGTTTGCCTGGATATTTCGGAAATCCGTATGAGGGTTGTAGA
CCAGAGTGTATTGTTAATACAGACTGCTCACCAAGTAAAGCTTGTATACAATACAAATGT
CAAAATCCTTGTCCTGGAAACTGTGGTTTGAATGCAGATTGTCAAGTGGTTTATCACGTG
GCATCATGCGTTTGTAATCCAGGTTACACGGGTAATCCATACCAATCCTGCAATTTCATA
ACACCACAAATTACTCAAATGGAACCAATATACCCGTGTACTCCATCACCATGTGGTCCA
AATAGTCAATGCAGAGAATTAAACAATCAAGCCGTATGTTCTTGTTTACCATCCTTCATC
GGAAATCCACCTATGTGTCGTCCTGAATGTACAACTAGTGCAGAATGCCAAACAAATTTA
GCATGTGTAAACAAGAAATGTGTAGATCCTTGTCCAGGAGTATGTGGACAAAGTGCAAAT
TGCAGAGTTGTAAATCATAGTCCATTGTGCATATGCAATTCAGGATTCACAGGAGATCCA
TTTTCTATTTGCTATCCAATACAAAATTCTCCAGAACCTCAACCTCAACCACCGATAAAT
CCGTGCATACCATCACCATGTGGCGCCTATTCCCAATGTCAAAATTACGGGGGTTCTCCT
TCGTGTACATGCCTACCATCTTACATAGGATCTCCACCAAATTGTAAACCAGAGTGCACA
ATCAATGCTGATTGTCCAAGTAATGTGGCGTGCATTAGAGAAAAATGTAGAGATCCATGT
CCAGGTTCTTGTGGTATGAATGCCCATTGTCAGGTTCTAAACCATATTCCAATGTGCATT
TGTCCAGAAGGATATTCTGGAGATCCGTTTTTGAGCTGTTACATCAAACCAGAACCGCCA
ATTCAACAAGCTTCAGATCCTTGTAATCCTTCTCCGTGTGGATCAAATGCTTTATGCAAT
AATGGAATTTGTACTTGCATTTCTGAATATCAAGGAGATCCCTATAGCATATGCAGACCA
GAATGTGTCCTTAACAATGAATGCCCTCAAAATAAAGCATGCATTCGAAATAAATGTAAG
GATCCTTGTCCAGGAACTTGTGGTCTAAATGCATTGTGTGATGTTTAT
>cds.Mp_F_10142_c0_seq2|m.6880
GGATCACCAGGTTCACCAGGATCTCCAGGCTCCCCAGGATCACCAGGATCCCCAGGGTCT
GGTGGTTATCCAGGTTCCTCAGGTTCATTCAATAAGCCAGGATATCCAGGCTCACCAGGA
TCCCCAGGCTCCCCAGGATTACCAGGATCCCCAGGGTCACCAGGATCACTTGGCTACCCA
>cds.Mp_F_10148_c0_seq1|m.6884
ATGGAGAAATCAATATTTTCTTTTTTGGCCATCTGTCTGTCGGTTCAGTTGGCGTATGAT
TACTGCAGTAGCGACTGCGGCAAGTACGTGGCCGCAGGAGTATGTGCATCATTGGGATTG
TGGTATGGTTACCGATTTTTGATCAGACCATTGGACATACAAAGGAAATTGGCAGACGTG
GGTTACGAACAGCACTTCACACAAAACCAGTGGGCGTCAAAGGATAAGTTACACTTGATA
CGATCCATGATGAGACTGAGGAAAAAAGGGACGTTACCGCCAGTCTATCCGAACGGATGG
TTTGCGCTCCTAGACTCCGATCAAATCATGGTCAATCAAGTTAAATACGTGACGGCTCTA
GGAGAAAACTTCGCAGTGTTTCGTGCATCCAACGGCAACGTCAATATATTAAATGCCTAC
TGTCCTCATCTGGGCGCTAATATGGCTATTGGAGGAATAGTTAGAGGAAACTGTCTTCAA
TGCCCATTTCACGGATGGACATTTGACGGTACCAGTGGAAAGTGCGTCCGAATTCCGAAC
GATTGTTCTAATGGGGTG
>cds.Mp_F_10153_c0_seq1|m.6887
ATGACGAAGAAAATTAACAAAAATTTACAAAAAGAAAACCTTACTATTGACGTCGGTTCA
AAATTATTTGATTCTCTTGCTGGTTTTCTAAGTGAGATTAGAGATAACTTTTATAGTTAT
GAAAGTTCCGCTAGAGAAAAATTTCCAGATTCTGACTATAAAGATTTACACCAACGAACT
AAGAAGAGGAGTATTCATTTAACATTACCCGGTGAACTGACAAACAAAAGTACATCGTTT
TCAGGTAGTGAAAAATTCAAAATAGAAACTTACTTCCCAATAATAGATACATTAATAACT
CAGTTAAAAATTCGT
>cds.Mp_F_10155_c0_seq1|m.6888
CACGGTGGGCCGCCGGACCTGCTGACCAGTGGACACCACCACGATCTCGGTGGGTTCACC
CGGAGCATGGCGCTGGTGACGCCGGCGTGGCGCGACCCACCCGGTGGAGGCGGTGGCCAC
CATCTGGACGAGCCGCAGCAAAGCACCACGCCGGGCACGGCCAGCTCGCAGTCCGGCGGT
TCGCTGGTCACGCTCGGCGGACAGTGCGATAAGAACGGACAGAACATCGAGTGCGTCGTG
TGCGGTGACAAGAGCAGCGGCAAACACTATGGACAGTTCACTTGTGAAGGCTGTAAAAGT
TTTTTCAAAAGGAGCGTCCGACGGAATCTCACGTACTCGTGCAGGGGCAGCCGGAACTGT
CCCATCGACCAACACCACCGGAACCAATGTCAGTACTGTCGACTGAAAAAGTGTCTGAAA
ATGGGCATGCGCAGAGAAGCCGTGCAGAGAGGTCGAGTTCCGGCCAGCCAGCCTCCCGGG
CTCACCGGACTTCCCGGTCAGTTGTGCCTAGCCAACGGCGAGGCA
>cds.Mp_F_10157_c0_seq1|m.6891
CGTCAAACCGACGTCCAAACCACCGGCGTATCGTCCAGTGTCGATTACACGACGATCGAA
ACGGTAAACAGAAATCCCGCTTTAGTCAGTACGCTGCGGCCTTCGTACGAATCTGAGATC
GCTACATCGCAGACCGGTGGTAGGGTCGGTGACACGGAAACCACAACTGCAGTCGATGCA
GCAGGCATTCAGTACGTGACCGAACAGAACAATAATAATGAAGACCGTCCTGAGTTTAGA
ACCCTAGAGCCCACAGAGTCAATTGGGACTACCATCAGACCTGACTTGGAAAATTCCCAG
CAAGAACAAGAGATAGTTTGGCCAGAAATCCCACAAGAGCCAGTGCCTCAAGTCTTGGTA
CCGCTGGATCCATATCCCGCCGAAGATGTGAGGCCGAAAAATTCTGGTGTCAAGACTCTG
CCAAACGATTCGAGACCGGTCAGAGATTACAAACCGGACGAATTGAAAGCAGAGGCCAAC
GTCTCAGAAATCGAAACAACGACTCTGATAGAAAATAATGAAGGAGAAAACGGAACTATG
TTCAATTTTCCCAAATATTATCTCATAGGCTGA
>cds.Mp_F_10168_c0_seq1|m.6893
CGGAATCGCGGCGATGTTCAGCTGCTCTCGCGACCGTACGCTGCAGCAGCTATCGAACGA
CGCTTCGCCGCCGCGCCACAGTCGCCCAGCCATCGATTAGTAATAGTAATAATGATATTG
TTATTAATCATTCCGATTGATGTTTTCCAATATCGTCTCCCGTAA
>cds.Mp_F_10179_c0_seq1|m.6895
AAAACACACGAAGAAGCAAAGTTAAGCTGTGCTCACTGCACGAAACTATTTAAAAAAAAA
TCACACCTCAAAGAACATTTAAGTAGTTGTTATGTACTAGAGCCTAGCATAACGAAATTT
AAATGTGATGTTTGTGAAAAATACTTCAAGAGAATCAAGAAGTTGCATATTCATAAAAAT
AAATATCATCCAATTATTAATGAAATGATGACACTTAACTAA
>cds.Mp_F_10187_c0_seq2|m.6897
ATGGCCTGGTGGTCATTTTATATAACATTTTATCTACAAAATCAGCAAATGCGTCAACAA
TTTGTTTGTATTAAGACTTTAAAAACTATGAAATTACAGCTATCAAATACACCGAGACGA
ATCTATTACAATAATTTATTAATCCATGAAGAAATCATTTCTGCTGACGAGACTAGAATC
GATGTCAAACGTGTATCGGAGTATTGTATTAACCACCAACGAGCAAATGATAAAATAAAT
GATATCGACTCATGGACTGGAAAAGATTCTGATGTTATATGTCTTGAAGCACTGGTACGG
TATATTTGGGGAGAGGATACGCGAACAACGAGA
>cds.Mp_F_10189_c0_seq2|m.6899
ATGAATGAAACAAATACTCATATTTTACAACACTTATACAATGAGTTAAAATCAGACAGT
ACGATTGACTCGTGGCCATTTGTTGATTCGCCATGGCCAATATGCATTATTTTAGCACTG
TACTTGACATTTGTACTCAAGCTTGGTCCAAAATTAATGAAAAACCGAGAACCAATTAAC
ATTAAGTACATAATCCTATTCTACAACTTAATGCAGACTATATTTAATAGCTACATTTTG
GCTTACCAATTCATTAGACCAAACGTTTTTAATTATTTGTGGAACCATGCATGTCATCCT
GATTATACCAAAAGTAACATTGTACACGAAATACATATTGCTTCATGGTATTTCGCCATT
TCAAAAATCATAGACTTATTAGACACGGTGTTTTTTGTATTGAAAAAAAAACAATCACAC
ATTTCATTTTTACATGTTTACCATCATGTTAACATGGTCATCACTTGTTTTGTCCATCTC
CGATTTGTCAAAAGTAAGGATTGTAAATAA
>cds.Mp_F_10190_c0_seq1|m.6901
CTTACATACTTAAATGATAATATGATCAATATTCAAAAGAGTATTAATGATATCTTAAGG
AATATTGAAGATAATGGAGCTACAAAAATTAAAAACATTCATATTTTAAGTTACAAGCAA
AATTATGCCAAATTCTTAGATACCGTTAAAAAAGGACACTACCGTTTGCAGATAAAAAGT
GAATTGAAAATGAATGATGAATTTTCAGACGAGTGGAAGAAAAATTCTGACTTAATAAGC
GTCGTAGAAGCTTTGAAAAACGATTTTCCATTCTTAGATTTTCAAATTACACGATTATTA
TATATTTTGAAGTCTATTGACAATAAGTCATAG
>cds.Mp_F_10194_c0_seq1|m.6904
GTTTGGTCTGGTGAACATCGTGGCTTTGCCGTCCGCACGTTTTTTGAAAATGGCCGATCG
TTCGTCTCTCTGAGGGGTGATTTGAGATGGCCTGCGCGCTCACCAGACTTGAGCATTTGT
GATTTTTTCTTGTGGGGCTACCTGAAGGAAAAGGTTTTTAAACATCGTCCTCACACCTTG
GAAGAACTCAAAGACCGAATTAGGGAGGAAATTGGCGCTATACCGGTCGAAATGTGTCAA
AATGCAGTAGAAAATGTATCACCAATGTATCGCTGCTGGCGGCCATCATCTTTCTGA
>cds.Mp_F_10211_c0_seq1|m.6909
ACCGAGCTGGGGGCCACGCTGTTCGATCTGACTTCAGCCAACATCGTGGGCAAATATCCA
GGAAAATCGGGACTGACCATGTTGCTTCATCTCATCAACAAAGTGGCCAGGTTGCTTCAG
CCGTCAGTGATATTTATCGAAGACGCTGAGAAGACGTTTATGAAAAAAGTGCCGAAAACC
GATAAGACAGACCCAAAAAGGCTGAAAAAAGACTTACCTAAGCTTGTCAAGGCTATCGCT
CCAACAGATAGGATATTGTTGCTTGGCACTTCCTGTTGTCCCTGGGACTGCGATCAAAAA
TCTTTGACCGGCACGTACGGGAAAATAATTGTCATACCTCGGCCGGACTATGCCAGTTTG
TATCACATATGGAACGATCTTTTATTCCAGTACAGTGGACTCAGTCGAAAATTTGATGTT
AGCTCGTTGGCAAAACTATCCGACGGCTACAGCGTCGGAACCATCATCAAAGTACTCCAA
GAGGTGATGACATGCAAAAGAGTATTACAGCTGACGATCCGCCCTCTGATGCACGTGGAA
ATTCTGAACGCACTTGCTCGACACGACCCCATTTACAAAGAAGAAGATGAAGCGTTCAAC
CAATGGTATTCGAGAACACCCCTCGGTCGGAGGAAGCAAAAGGCACTGGACGCCGAAGTG
GAAAGACGGATGATTGAAAACGATAAACATTCGGGTGCTAAATGA
>cds.Mp_F_10214_c0_seq1|m.6912
GCTCACAGGGATACTCAAGTAAAAGAAGATAATTTCAATGATCAATTAAATGTTCTAGCT
GTGGTTGACCCTGTTGAATGTCCTAATAATTGCGGTCGATCTTACAGAGGATTACGTAGA
AAACACTCATTAAAACGGCATTTATTGTATGAATGTGGGAAACCCCCTCAGTTCCAATGC
ATGCTCTGTTTAAAAAGATTTACTAACAAAAAAAGTATGCAATATCACTTAGCAGCTATT
CACAAAATCATTAATCACTAA
>cds.Mp_F_10218_c0_seq1|m.6914
CGGGCCTCGTACCCAACGATGGCTGCGGCAGCGGCGTACCAACAACAGCGACCGGTCGCG
TACCTCGCGCCGCTGCCTCAGCGCGGTCCCAGTCTGGTGGCTCTGCGGGACGAACTCATG
GAGCTCATACTGTCGTTCGTGCAGGCGCGAGTTTCGCAACTCGTGTCCGTCGCCCCTTAC
CCCGCGCCCTCTCCCTACCCGATGCCTTATCAGCAACCCAACTACTACGTGCCCAGTTAC
TATCAGGGGCCCCGAATGCCCGGTCCGACGACAGAACAGGCGCAAGAAACATCGCCGATA
GTCACACAGACGCTCAAGGACGGACTGATCCGGATGTTGTTGTCCACCAGTCCTCGATAC
GACCCGGACAGGATCGGCGAACGTTCGACGACCCGGCTAGCATACCGTAGTACCACCCCG
CAACCAACGCCTGTCAGGAGCGTGCAGATCATCAGTGGCGGCGGTGGAAACGACGACGAT
GACCGGGTGGCGGACAGCAGACCAGTGACAACCGAAACTCCCGACTAG
>cds.Mp_F_10221_c0_seq2|m.6919
TATTTTTTTTATTATTATTATGCTAATGTTATTCGCAGAAATGGAAAGTCATTTGACTCA
AAAAGAACAACATATCAAATTATGAAGATGGTTTTTGAAAATCGCATGGCCGAGGGATTG
AATATGGAAGGAAGAGGAGAAAAGCGAGCATTTGGAAAAATGGAAATTTGTACAATAATA
ATAGATGCTGTGAAGTTCATGTTTCCTGAAGAATCACTGAAACTGATAAAAATGCATATG
AGTGATTGGCTAAAGCAGGCTCCTAAGAGGAAATCCTAA
>cds.Mp_F_10222_c0_seq1|m.6920
TTATTACATTTGGCACCGGAGACCCAAAACTTTCATTGTCCATATAATGCAGCGCATACA
ATGCCACAAAAGACATTAATCAAGCATTTGAATAGATGCCCGGATAAACCACCCCATTTT
AGACATTGTATCTACAATACATCACATGTAATGCCTGAAACAGATTTGAAGAATCATGAA
GAAAATTGCCCGGATAGAATATTGATTGATGTAGCCGTTTATGAGACAGAAGACATAAGG
CGTCCAGATACTAATGTAGAAAATGCACCATCAATAAAGTATGAAGAATCTTGGGATGGT
TTGGAACAAACCTCGCAAATTTTAAAGACCATCAAAACAAAAACTGCGTCAATGAAAGCA
ACTCATAACATAACAAGATCAGAACGTAAACAACAT
>cds.Mp_F_10224_c0_seq2|m.6921
ATGAGCATTTTGTACAGCGATGACGATGGTTTCTTCATATCGCATCAAACGTTTATTTCA
AAGTTGTACGATACAATTTTGAACAAAACCGAAAACTCTGTTCATCTATACGAACATTTC
TTTCATATAAACAATCCATTTGTCAGAGACAAACAGCAAGTAGAAACTAGCGTGGAAACT
AATGTCGTGAAACGTAAGAGAAAGCGGCCACCACTTGAGGAAGACCCAAAACTATTT
>cds.Mp_F_10226_c0_seq2|m.6926
ATGTGGACTCCAACAAAAACAAACAAATATGGAGTTGTTATATACAACTGGCATGGAGAC
AATCCATATGGATTACACCTTGAAATCGGGGACACTGTTCAGATCCTTGAACAATGCTGT
GGTTGGTTCAGAGGATTTGTTACTAAAAATCGATCTGTTAAGGGTATATTTCCATCTACA
TACATCCATTTGAAGCCGTGTCGTGTTGAAAATGAAGGAACTTTTGAAACAGCAATACCA
TTGGAAGATACGGTTGTCCGAGAAGTATCATTGGTTTTACGTGATTGGAATTGTATTTGG
AAGTCATTATATGTGGAACGGGAAACATATAAATTTATTACATTACGAAAAGTTATGAGA
GAGTTACTGGAATGGAGAAAACAATTATTAACTGGAACATTAACTCAAGATCAAACAAGA
GAATTGAAATTAAAGACAACGGCAAAAATTGATTGGGGAAACAGGTAA
>cds.Mp_F_10237_c0_seq1|m.6932
ATGGTATTATTTCTACGCATTTTCATATGCATAAGTTGTTTTGTCTTCAATACGTTTACC
TTTTGTACAAGTACTGTTAAAACTGAAACTAGTTTCCTGACAACCGTAAAATTGGCTGCA
AGTGTTAATACCGAGGTTCCATCTGTGGTGTGGAAACAAAACAAAACAACTAGCGATTGC
AGCTTCGAATCTGATCGTAATAATAGTTTGGCACGTTGTGATTCAAAGGCAGAAAAAAAT
GTTTCGAAACATTTGGCGACTGTATTAAACAAAACCTTAACCACGACAACCAAAACCATC
GCAAACCTTAACAAGACAAATTTTGTGGCGACAAACCTAACAACTGCTAAACCGAAAACC
TCAAAATCCGTCGCCACTACAACTAAGTTGCCCAATGCCACGAAACCCGCCAAAACCGTA
CAGAAAAACAATTTTAAGTACCGCGAAGGCACGGTTTGGCCTAAGATCGACAAAAGGCTA
AGCGACGCCTTGCACAAAACGTCCAATGTCAACACATCGAATCTCACAGAGGAGATCGTA
GTCATGTCGGACTTCAAGGCAAAA
>cds.Mp_F_10243_c0_seq1|m.6936
CATTGGTTGGTAGGAAACATACCAGGTGCCGATGTGAGTTTGGGGGAGACACTAACTGCG
TATGTTGGTTCTGCAACTCCAGCGAACACAGGACTCCATCGTTACGTGTTTTTAGTATTC
AAGCAACCATCAAAATTGGTATTTGATGAGCAGCATATAAACAATAGAACTGCTGAAAAC
CGTTTTAAGTTTTCAATTCTTAACTTTTCAAAGAAGTACAATTTAGGATCACCTGTTGCT
GGTAATTTCTAT
>cds.Mp_F_10255_c0_seq1|m.6938
GACGACGATGACGACGACGACGACAACGAAGACGACGAAGACGACGAACGCGGAAGCATC
GGCGGCAGGAGGAGTCGTGGCGATCAGTCGTCGCCGCTGCCGCCGCCCACGCCCAACGAA
AACGACACTTCAGACCGACTGATGAACCTCGAACACAAATTCTACTGTCGAGATGGTATT
GATGCCCAAAGTATGAAAAGTGAAAAGTCTCAATCACCAGCTCCAGAAGAAGATGATAAT
GGTGATGAGGAAAGGGTGGAAGATATCGTTGATCACAGCGAGGACAGTACTGGAAGTGAT
TTGTTGCTCAACTCGGATGGATCACCAGATAGAATTGGAGCATTAAACTTGGTTTCGCAC
AGACATTCAGGTAGCTCTTCGAGCTCAGGCGTTAGCAGTACCGGACCATCAGGAAATTGT
TCAGCAAATGTAACAAGTGGAAGTGATCCATTAGCTGCACTACAAAGTCAGCAATTCGCA
CAGATTCCTGGATTAGGAGTTTTATCACCGCAAAGCAATCCATTGATCGGAAGCCCTCCG
GGCGGCCAATCTTCTCTAACACCTCAAGAACTTCAAGCACTTTTTCAGCAACAGATTCAA
TATTTATTAATGAGGCAGTCTACAGCAACACATCAGAACCAGACTCCATTTTTTTTCCAA
AATCAAGTCCATCAAGCATTGACTCAAGCATCACTTCAACTACAACAGATCCAACAGGCT
CAAAATATGACTAACAACCATCAGCATTCTCCAGTTGGCAATGGTCCTAATCAGTCGATA
CGTCCAGCTGCTTCTTCAACACCATCCCATCATTCTAAACACTCCGCTCAGACCCAATCA
TCTAATAATGACTTGGATCTATCTGCAGCAGCTGCTCTAAGCCGGCTGGCAGAAACCAAA
ACTAGCACTGATGATACCACCGATCTCGAAGAATTAGAACAGTTTGCTAAACTCTTTAAG
CAAAGACGCATCAAATTAGGTTTTACTCAAGGTGATGTAGGCCTTGCAATGGGAAAACTG
TATGGCAATGATTTCTCTCAAACAACAATATCTAGGTTTGAAGCTTTGAATTTGTCTTTT
AAAAACATGTGCAAGTTAAAACCACTGTTGCAAAAGTGGCTTGTAGATGCTGATAGTACA
ATGACCAATCCTAGTGCTTTGTGTAATCCTCTGACAACACCAGAAGCAATCGGAAGACGT
CGCAAGAAACGCACGTCCATTGAAACATCTATAAGATATTCTTTAGAAAAAGCATTTAGA
GCAAATCCTAAGCCTACATCCGAAGAAATATCTGTATTGGCTGATAACCTATCCATGGAA
AAAGAAGTGGTGCGTGTATGGTTCTGTAACCGTAGGCAAAAAGAGAAACGCATTAATCCA
CCAACAACAACTATGGCTGGTCAAACCACATCTACCAACACAGATATGTTTACTGCTTCA
ATGTCAGTACAAAACCAGAGTGACATGTTTCCCATGCTGACTTCTCCAGGACATCCACTA
GCACTTGTATCTTCCCCATCCATTGGGGGTCATCATCACCATCACCACCATCACCAGCTC
CGGGGCCCTGTCACCGGGCTCAAAGAAGAACCTTTGGCCAACTCGCAGCTGTCCGTTCCC
CGTTCGTGGATGCAACCTTCCATCATCGATCAGAGCAGTATCGGCGTGGGAAGGGCACAT
TTTGAGAAGCAACCTCCGAGCAATCTGAGAAAATCCAATTTCTTTCATTTCGTCATCGCA
CTGTACGACAGGTCTCAGCAGCCAATTGAAATCGAACGGACCGCGTTCATCGGATTCATC
GAAAAGGATCAGGAATCCGAGTCGCAGAAGACCAACAACGGTATTCAGTATAGACTACAG
CTGTTGTATGCTAACGGTGTGCGACAAGAACAAGACATATACGTGAGGCTCATCGATACC
GTTACCAAACAGGCCATCATTTACGAAGGTCAAGACAAGAATCCAGAGATGTGCCGGGTG
TTGCTCACTCACGAAGTCATGTGCAGCCGATGCTGTGATAAGAAAAGTTGTGGCAACAGA
AACGAAACCCCATCCGATCCGGTCATCATCGACAGATTTTTCTTGAAGTTTTTCTTGAAA
TGCAATCAAAATTGTTTGAAAAACGCTGGCAATCCCAGGGACATGCGGAGGTTTCAAGTG
GTCATTTCGACACAAGTTACGGTTGAAGGTCCCCTGTTGGCAGTATCGGATAACATGTTC
GTTCACAACAATTCAAAGCACGGACGCCGAGCAAAACGTTTAGATCCAAATGACGGCATG
TTTTCTCCTCTGCCCGTGGCTACACCGTGTATAAAACACATTACACCGAGCGAAGGATGG
ACCCACGGCGGAGCTTCGGTCACTATATTGGGTGATAATTTCTTCGACGGGTTGCAAGTG
GTTTTCGGCAGCAATCTAGTTTGGAGCGAACTATTGACTCCACACGCCATACAAGTGCAA
ACACCGCCCAGGCCCATACCCGGCATCGTGGAGGTAACGTTGTCGTACAAATCCAAACAG
TTTTGCAAAGGATCACCCGGCAGATTCGCGTACATATCACTCAGCGAACCGACCATTGAT
TACGGTTTTCAAAGACTACAAAAATTCGTACCCAGATATCCAGGTGATCCCGAAAAACTA
CCAAAGGAAGTGATCCTGAAGCGGGCCGCGGATTTGGCGGAAGCACTTTATACGATGCCC
AGGAACAATCAGCTGTCGCTGTCGCTGCCTAGGTCTCCGTGCTCACGGGACAGGGACGGC
AACAACATGTCGACGACGGCGGGGTCGGTGGGCACCGGGTTCAACCCGTATACCGGACAG
CTAGCGGTGACCGTTCACGACCACGGTGCAACCGGTCAATGGAACGACGACGATTACGGA
CGCGGTCAGAGCAGCAGCGTGTCGCCCCGAGGCGGCGGTTATGGGTCCAGCGCATCGACA
CCGCACTCGACCAACGGCACGAACGGAAGCACGTACATAAATCCG
>cds.Mp_F_10255_c0_seq2|m.6944
CTGGACCCCGTGGCCGCATGGGGCCGCAAGTTGTACGCCACGCCGGGCAACCATCACCGG
AACGCCACCGCGGCTGGCCTCATGTTCGGCCTGCACCACCACCATCACCAGGATACCACG
ACGCCCGGTGGTATATCCGGACTGCACCATCATCATCACCATCACCACCATCACCAGCTC
CGGGGCCCTGTCACCGGGCTCAAAGAAGAACCTTTGGCCAACTCGCAGCTGTCCGTTCCC
CGTTCGTGGATGCAACCTTCCATCATCGATCAGAGCAGTATCGGCGTGGGAAGGGCACAT
TTTGAGAAGCAACCTCCGAGCAATCTGAGAAAATCCAATTTCTTTCATTTCGTCATCGCA
CTGTACGACAGGTCTCAGCAGCCAATTGAAATCGAACGGACCGCGTTCATCGGATTCATC
GAAAAGGATCAGGAATCCGAGTCGCAGAAGACCAACAACGGTATTCAGTATAGACTACAG
CTGTTGTATGCTAACGGTGTGCGACAAGAACAAGACATATACGTGAGGCTCATCGATACC
GTTACCAAACAGGCCATCATTTACGAAGGTCAAGACAAGAATCCAGAGATGTGCCGGGTG
TTGCTCACTCACGAAGTCATGTGCAGCCGATGCTGTGATAAGAAAAGTTGTGGCAACAGA
AACGAAACCCCATCCGATCCGGTCATCATCGACAGATTTTTCTTGAAGTTTTTCTTGAAA
TGCAATCAAAATTGTTTGAAAAACGCTGGCAATCCCAGGGACATGCGGAGGTTTCAAGTG
GTCATTTCGACACAAGTTACGGTTGAAGGTCCCCTGTTGGCAGTATCGGATAACATGTTC
GTTCACAACAATTCAAAGCACGGACGCCGAGCAAAACGTTTAGATCCAAATGACGGCATG
TTTTCTCCTCTGCCCGTGGCTACACCGTGTATAAAACACATTACACCGAGCGAAGGATGG
ACCCACGGCGGAGCTTCGGTCACTATATTGGGTGATAATTTCTTCGACGGGTTGCAAGTG
GTTTTCGGCAGCAATCTAGTTTGGAGCGAACTATTGACTCCACACGCCATACAAGTGCAA
ACACCGCCCAGGCCCATACCCGGCATCGTGGAGGTAACGTTGTCGTACAAATCCAAACAG
TTTTGCAAAGGATCACCCGGCAGATTCGCGTACATATCACTCAGCGAACCGACCATTGAT
TACGGTTTTCAAAGACTACAAAAATTCGTACCCAGATATCCAGGTGATCCCGAAAAACTA
CCAAAGGAAGTGATCCTGAAGCGGGCCGCGGATTTGGCGGAAGCACTTTATACGATGCCC
AGGAACAATCAGCTGTCGCTGTCGCTGCCTAGGTCTCCGTGCTCACGGGACAGGGACGGC
AACAACATGTCGACGACGGCGGGGTCGGTGGGCACCGGGTTCAACCCGTATACCGGACAG
CTAGCGGTGACCGTTCACGACCACGGTGCAACCGGTCAATGGAACGACGACGATTACGGA
CGCGGTCAGAGCAGCAGCGTGTCGCCCCGAGGCGGCGGTTATGGGTCCAGCGCATCGACA
CCGCACTCGACCAACGGCACGAACGGAAGCACGTACATAAATCCG
>cds.Mp_F_10255_c0_seq3|m.6951
GACGACGATGACGACGACGACGACAACGAAGACGACGAAGACGACGAACGCGGAAGCATC
GGCGGCAGGAGGAGTCGTGGCGATCAGTCGTCGCCGCTGCCGCCGCCCACGCCCAACGAA
AACGACACTTCAGACCGACTGATGAACCTCGAACACAAATTCTACTGTCGAGATGGTATT
GATGCCCAAAGTATGAAAAGTGAAAAGTCTCAATCACCAGCTCCAGAAGAAGATGATAAT
GGTGATGAGGAAAGGGTGGAAGATATCGTTGATCACAGCGAGGACAGTACTGGAAGTGAT
TTGTTGCTCAACTCGGATGGATCACCAGATAGAATTGGAGCATTAAACTTGGTTTCGCAC
AGACATTCAGGTAGCTCTTCGAGCTCAGGCGTTAGCAGTACCGGACCATCAGGAAATTGT
TCAGCAAATGTAACAAGTGGAAGTGATCCATTAGCTGCACTACAAAGTCAGCAATTCGCA
CAGATTCCTGGATTAGGAGTTTTATCACCGCAAAGCAATCCATTGATCGGAAGCCCTCCG
GGCGGCCAATCTTCTCTAACACCTCAAGAACTTCAAGCACTTTTTCAGCAACAGATTCAA
TATTTATTAATGAGGCAGTCTACAGCAACACATCAGAACCAGACTCCATTTTTTTTCCAA
AATCAAGTCCATCAAGCATTGACTCAAGCATCACTTCAACTACAACAGATCCAACAGGCT
CAAAATATGACTAACAACCATCAGCATTCTCCAGTTGGCAATGGTCCTAATCAGTCGATA
CGTCCAGCTGCTTCTTCAACACCATCCCATCATTCTAAACACTCCGCTCAGACCCAATCA
TCTAATAATGACTTGGATCTATCTGCAGCAGCTGCTCTAAGCCGGCTGGCAGAAACCAAA
ACTAGCACTGATGATACCACCGATCTCGAAGAATTAGAACAGTTTGCTAAACTCTTTAAG
CAAAGACGCATCAAATTAGGTTTTACTCAAGGTGATGTAGGCCTTGCAATGGGAAAACTG
TATGGCAATGATTTCTCTCAAACAACAATATCTAGGTTTGAAGCTTTGAATTTGTCTTTT
AAAAACATGTGCAAGTTAAAACCACTGTTGCAAAAGTGGCTTGTAGATGCTGATAGTACA
ATGACCAATCCTAGTGCTTTGTGTAATCCTCTGACAACACCAGAAGCAATCGGAAGACGT
CGCAAGAAACGCACGTCCATTGAAACATCTATAAGATATTCTTTAGAAAAAGCATTTAGA
GCAAATCCTAAGCCTACATCCGAAGAAATATCTGTATTGGCTGATAACCTATCCATGGAA
AAAGAAGTGGTGCGTGTATGGTTCTGTAACCGTAGGCAAAAAGAGAAACGCATTAATCCA
CCAACAACAACTATGGCTGGTCAAACCACATCTACCAACACAGATATGTTTACTGCTTCA
ATGTCAGTACAAAACCAGAGTGACATGTTTCCCATGCTGACTTCTCCAGGACATCCACTA
GCACTTGTATCTTCCCCATCCATTGGGGGTCATCATCACCATCACCACCATCAAAATAAC
AGTGAGTGA
>cds.Mp_F_10263_c0_seq1|m.6957
ATGATACTGTGGCCGATTTTTTGCATACTATATGGATTTCAAACAGTGTGGTGTGTTTCT
GCCAGCCAAGCTCCTGGTGACATCACGGTCATGTTCATAAGTCCAACCACTGTCAAAGTA
TCTTGGAAAATATCACTAATAGGTATTGAAAAATATGACGTCATGTACAAACCTACCAAC
GCCAGTTACAGGGTAGTAGCGGAGATAGCGGTCAACTCCGATTCCGTGACACTCGGTAAC
TTGATGCCAAATACACAATACCAAGTCACTGTGACAGCGTTCAAAGCAGGTCGCCGGTTT
CGTAGCAGACCAGTAATATTCAAAACACTTGATAAAGGTGTGTCGTGGCCAGATATTCAA
CATTCACAGATGAATACTAGTGGTGATGTTGATATATCACCACCGGATGTTGTAGGTGGT
GTTGGACATTCAGTACCACCAGAAGGTTCTACTTCTCCTCCTTATGTACAGGTGCGAGGA
ATCGAAATTACTATTGTAGTGCTGGTCTTAATGGTCTGGGTCGGCGCTATAATAATGTTT
TTCAACCGCTGGGGTAAAATTAGGATGCTTATACCATATCAACCAGACTATAAAGACACA
CAACTCAAAGTACCCGGAACAGGTGCATGTAATACAACCAACTCGTGCCAAAACCCAACA
GGACCAAGTTTTTGTTGTTCGCAGCAGAGCAGTTGCTGCATCTTGGACAATTGTTTCAAA
TATTCACCTCCGTCG
>cds.Mp_F_10266_c0_seq2|m.6959
ATGTCAGCCAAGCGGAAGCAAGGACTAAAGGAAAAGAGTGCAGCTCTGCATTCGCCCATG
AACAAAAGAATTAATGGGAATGGTCACCATCCTTATCATATGCATCACACATCCAGGAGT
ATAATGAATGGTCTTGCGACGTCCTCATCAGCAACATCACTATCGAAGTCGTTGGACACA
ATTACTACTAGCAGTAACAGTCACCATAATTTCCATCGGCATTGGTTAGATATGGCAAAC
GATTCTGTAAATAACACTAATATGATGGACGTGGACGGATCGGCGGATGACAACTCTATG
GCGGCCGCTGCAGCCGCGGCTGCTGCTGCTCTGCTGTTTAGCCCTCCATCATCCGTCGGC
AGTGGTATTTCACCAGGTGGACCATTGTCATCCTTACATCCCAATTCGCATCTTGCCCAT
CACCATGCCTTGTCACCACTGGCACCACTCGCTATGCCACCTCATTCAGCTGCAGGTATT
GGGTTGACGCCTGCGCATCATCATCATCACCAGCACATCCAACAGCAGCTACAACAGTAT
GCAGCGGCCGCTGTTGCTGCAGCCACCGCAGCAGCTGCAGCTGCGGCTGCCGCATCTTCA
GCTGGTGATTCGACATCACCACCCCCGAATTTGCCACTATCTTTACCTCCAATGGCACAT
CATTACAGCCAAAATAACAACATAAGTGGTACGAACAAACGTCGAAGTACTAGTGGTACT
GGCTTGACGGTACAACAACAGTTATACCGGAGAAGTGGGACTCCTACGTCTTCCACTACA
TCATCGCCTTCGCCAAGATTATTGAATTCTAAAAATGACGCTGATACAACTACAAGTGGT
ACTGGTTTGCAAGAAAATAGCAGCTTCTCGACATCGGGACTTCCAACTACTACGACAACT
GTACTTTGGCCACCTTTGGGACTTCTTACTGCAGCACATCAACAGCATCATCACAGTATG
ACATCACCTCCAAAATTTCAGCAACTTTTTGGTTCATCGGTTAACTCTCTGGCCACAGTT
ACAGCTGGATCACAAGTCCTACCATCATTGCCACCACCACCAATTTCATCGCCTTCGTCT
TCATATCGACTACCGTCCAAAGAAACAAATGGTATGGTAGTGACTACCACTAACGGTATT
GTTACTGGTAACGATATTGGAATTGGAACTGGTACTGAGAATGCAATGAACGCAGACGAA
GATGACACAGCAATTGATGACGAGGAAGATGAAGAAGATGAGGAGGACGAAGAAGAAGAA
GAAGAGGACCTAGATGATGACGATATTGAGGAAGGAGAAGAAGATGTTGATGAAGAAGAA
GGAGAAAGGAATGCAGATGGTGGAGATGGAAATGGTGCACAAACTCGGCGATTGCGCAGG
CAACAAGTCAGACGTTTACGACAACTACAGCGTGCTGCTAACGGAAATAACAATACAAAT
GACGGTACTGATTCTGGAATTACTTCAAGCTACCGCCAACATTGGCAACAACCTTCTACT
ACCACAACTTCTGCCAACTCTCTATCACAACAACCACATCAGCATTCTATTGGATCATCT
TCTCAACATCATATAGATCCGGAACGTTTAAAAGCATTCAACATGTTTGTCCGGTTGTTC
GTGGATGAAAATTTAGACAGACAGGTGCCTATCAGCAGACAACCCAAAGACAAGGTACAG
GCAATTATTGACTCTTGTGGACGTCAGTTTCCTGAGCTTTCAGATAGGTCACGTAAACGC
ATCAGAACCTATTTGAAGTCGTGTCGTCGCAATAAGCGAAACACACCACAATCTGGTGGT
GTTGTTTCATCATCGCCTCCTCCTACTTCTAATCCGTGGCCAGCAAATGGTTCCTCTTCT
GATCCAACAACGCAGCCGCAAAGGCCCACGCCAGCCCATTTAACAAGTGCGCAGGCTGAA
ACTATACTAGCAGTAGCTTGTCAGCGTGAGTCGGATAATGCCCGACGAATGCGTCTTGGT
CTAGAACCCGTTGCACAGCCTTATCCATATTCAGTTGCTTCAACTTCGGCATCTAATGTA
TTTCAACAACCTTCTGGTACTCTACAATTGAACCAAAACGGAAGTGGTGGAGGCACATTG
CAAATGTCGTCGACGTCATCAGATGAAGACGCCGGTGGCGGTGACAGTAGTTTTGAAAAA
ACGTCCTCTAATGCTATTGAGGCTGACACTGAGCATCGCAATAGTAACGACGATGCTGAA
AACCGTGATGGTTGTGACCGCCGGGAGGTTAACGAATCTATTGAAGCGGGTTCTGAAGGC
GATTCGGCAAATATGTCAAACACCGTTAATGACGAATTGAATTTGTCAATTGTGACTTGT
GGAGCAAGCGTTACATCTTCATCTCCTAATAACAATGAAACTGCTGGACCGACCGACCTC
AGTGTTAATAAAACTTCTTCTGCTACCACCAACAGTATGGGTACAAGTACTGTGGCTGCT
ATTCAACCAGCTCCGACAGTAGGCGGATATAATATGAGCGGGGCCGGTTTTAGGGGTCTC
TCCACAACAACATCAACTACAACAGTCAACCATCGTCGAATCAGCAGTAACAACTCATCC
TCAACTACTGGTATGCTACAGCTGTTTCCAACCATGAACACGACATCCAGTATCTCCAGT
GGTACTACGCCCACGCTTCCGATACAACCATCGATGCTTAACCAAACAACACCACCAGCA
CAACCAAGCAGTAAGCTTTTGAACAAAGCCGACGTGGTAACTGTAAGACAACTCATCGCT
GGCTACAGGGAATCAGCGGCTTTTTTATTGCGTTCTGCTGACGAATTAGAACACCTTTTG
TTATTACGAGGATAA
>cds.Mp_F_10269_c0_seq2|m.6968
ATGAAGTTCTCAATTAATTTCGAATGTTGGTACCAAATAAAAGCAATGACAATTAGAAAT
GTGCTCATTAAACGGAGGGAAATCAAAAAAACATTGTCTGAAATCGCTATTCCTGTGTAC
ACGTTAGGGCTTTTAGTCGCAATAAAATTGTTGATACCCAATCCTCATTTTCCACCAGTA
ACAGTGCCTCAAGAATCTCCTGATATGTATAATTACTTATATGGAAATATAACTGTATCA
CCGTCAACGAAACAAGTACAGATTTTTTTAGAAAAAATGAATGAAATTTGGATGAAACGG
GATGGAGAGAAAATTAATTTTAGTATTTATCAGAACAAAGAAGATATATTTGAAATACAA
AGAAATAATCCAGAAATGGTTTACATAGCTTTATTATTCGATGACGATCCTATTAAAAAT
CATTCGATAAGTTATAAGATTCGTACAAATCCATTTTATGATTCATCACCATTACCATCT
AAACTTTATGGATCTAGCCATCAATGTCGAAAAGTATCAGCTAATAAATTAACTAAAAAG
TTTCTCCATCGACATCACCATAATAACAATCAACACAATGAAGAAATATCATGTCCAGCA
ATTCATTACATATACTCAGGATTTATAGCCCTTCAGACTCTAGTGGATATTACTAAGATC
TCTTTGGTCACTAATTCGTCTGTAACATTACCA
>cds.Mp_F_10271_c0_seq1|m.6969
CTGGAAGATCCGATAAAAATGTATCAAAAAAAAGACGAAAAAATTAAACAACTAAATTCA
AAAATGAATCGAAAATTACTTGACCATATTATTGTGGATGATCTTCCAAACACAATAACT
GCAAATCAAAATCAAACGACTGGATCTCCAGAAATTCGAGACCTTCAACCGTCAACTACT
TTTGTTGAGTTCGACACATCTATGCCATTAGATACAATTAATTTTCCAAAAACATATCTA
GTTTCTCCTCTTCCACCGTTAACTATTTCGAATGAACCAAGTAAATCCGAAATATATAAC
AACTCAGTCTCACAGCTTTCATTAAACTCTGATGAATTTATCAAAGTAAAGCAAATTGAA
TTACACCGTTCTACAACAGAAGAGCCATCAACTTTGTCAAACACAGAACAACTAGTAACT
ACGGTCGAAACATATTTATCAAATATCACCAGTGACAAAAATCAGGAGAATACATTGACC
TCTGAAAAAAGGAGCCGACCGGATGAACCACAAAATTCTCATCACTATTCTAACGACAAG
TACACAACTGATATTTTAAAAAAGCCAATAATTAACATCGAAGAAATATCAATAGAAATA
GCCAAAACAACACAAAACGCTGAAGTTTTCAATGCATTATCTACACTTCCAACAACAACT
ATGACTACAACATTTTCAACT
>cds.Mp_F_10271_c1_seq1|m.6971
GAAATATCAATAGAAATAGCCAAAACAACACAAAACGCTGAAGTTTTCAATGCATTATCT
ACACTTCCAACAACAACTATGACTACAACATTTTCAACTCCATTGTATGAAAATAACGAT
TCCAAAATATCAAAATCCTCTATTGTAGATAGAGCCGAAACAAATATTAATGGCAAATTA
TATCAGACTTCAGTTAAAAAGGTAACTAATACACCTGATGACAAATTGACGAAAGTTAGT
AACGAACAGGATAACATTATG
>cds.Mp_F_10273_c0_seq1|m.6973
GCTCACAGGGATACTCAAGGTTTTTATTATTGTGATGGGTGTCGGCGTAAATATCGTAAT
ATGGGAAGCTTAATTAGACATAAAAGGTACGAATGTGGTCTTCAACCTCAATTTCGTTGT
GACATATGTATGAAATCATTTACTCGCAATACAACACTTAGAGATCACCGGTTCAATATG
CATAACAATTAA
>cds.Mp_F_10281_c0_seq1|m.6977
GCTTTCCTCTATCGTGGGCGTAATTATCAATACAAAGTATTGCCATTTGGGTTAGTAAAT
TCAGTTGCGGAATTTCAAAAAATATTGGACAAAGTTTTGGGACCAGATATCCTTGAATTC
GCAGCTGTTTATGTAGATGATATTCACATAATGTCGAAAAGCTTCAGCGAACACATGTGT
CATCTCGAACAAATATTCAAAAGATTCAGTGAGTATAATGTTACTGTAAATCTATCCAAA
TCACAATTTCTTCGTTCACAAGTACTATTTTTGGGACACATAATCTCAAAAGATGGAATA
AGAATGGATCCAGACAAAATAAGCACCATACAAAATTTCCAACCACCGAAAAGTCGTAAG
CAGATACAAGCATTTTTGGGTTTCATCAACTTTTATCGAAAACACATCCGAGACCTGTCC
AAACTAACGACACCCATGAGTGAATTATTGAAAAAGGGAGTTCAATGGGATTGGACCAAA
CAACATCAAGAAGCATTTGACGAAATTAAACAACTGTTTTTG
>cds.Mp_F_10282_c0_seq1|m.6980
ATGGAATCAATAATTCCTAGTGAGAAATCTGGGCTGATTACTGAAGATGAACAGGATCTT
CAAATAAGTTCAAAACGTGCAAAACGTGTCAAACATACATTTACAGAAATGCCAGAAAAC
GTGAAGAAACTGTCCTTAACACCTGCTGATGTCGTCCTAAATAAAATAAGTGATTTCCAA
GGTAAGGTATGCTGCGAGTTTTGTCATAAAACAAACACAGAAGATGTGAATATAACTTCA
GATGCTGAGTCAGAGTGCATAGTATTAGCTAATGATGTTTTGGCCAATATTTTTACTGAT
AATTTTAATATTATACAACACAATCTTATAAATTACAGTATTTATGATGAAAATGGACAC
ATG
>cds.Mp_F_10291_c0_seq1|m.6986
ATGGGCGTCAAGTATTTTTACTCGCTGTCCGCGGTCGCTTGTTTCACGGTGGTGTGCGTC
AGTTGTGATTTATCGTCGTCGGTCGAAGAGGAAACGGCGGCCGCGTCTTACGAGGAAACG
AAAAGGTCGCTGTACGACGATGACAGTGCTCTGGAGGCGACCCATGTGGACGGTGGCTCC
AGCGACCGGCAGCTGAAGAGGTTCATCGTGCCGGTCAGCGCTTCGGACCTGGGGCTCGAG
ACTTCCAGCTCCAGGCCATACTTCATGCACCAGCATATGCAGCACTACAAACACCCCCGG
AACCAGCAGCAGCAGCAGCAGCAG
>cds.Mp_F_10293_c0_seq1|m.6990
CCGAACTGTGCAAATTACCGCCGACTGATCATGTCGGGCCCGGCGCATGGTGAAAACTCG
GGATCCGGGCACCGGAATCAAATTGTTGAAGAGACAGTATTTTGTAATACTAACAGCAAT
AAATCTGAAATGTTTTGTAATTCTGTTGGATTAATGAACCATGTTCCTAAAAAGTGTGAA
AAAAATAATGACCATAAACAAAGTGTTAAATCTACTACTTCTGACCAAAGTTTACTGCAG
TCTTCAGCAGGAGGAAATGTTTGCTTTAAGTCTATGGTCAGTATACAATTAAATCCTGTT
GGTTCACTGCAAGAATTATGCATGGTCCGTCATTATCCATTTCCCTATTACACTTTTTCT
GATGAAAACTTTAAGACACAAGAAGAAAGGTTTACGGCAATATGTTCCATATCTACTTAC
AGCTCCTCAGGCAGAGGCATATCAAAGCAAGAAGCTAAAAAAGAAGCAGCTTACCTAATG
TATAAGCAAATAGAAAAGTTGACATCAAAAGATTTTCATCATAATATTAATGACAACACA
TGTGAATTTAATGATGAAAGTTGTAACGTATTGACGTTCCATTTGTGTCATGAATCAGTG
ACTTCTTTGAAAACTTTTTTCGATTCAAAAGATGCACCAAAAACACCACATTTACAAAAT
ATAAAGAAAAACTCAAATGAGTTCAAGTTGATGACAGCCACTGATACTTTAAAAACAATT
TCAGAAAAAGAAGATTTTACTTATAAATGTGTTATGATTTCTCAGAATTGTGATGAAGTA
GAAGTTTTGATGCAGGTAAATACTAATCCAGTTATTGTGATATCAAAATCAGGAAAAAAT
AATTCTGATGCTGAAGAATCTGCCGCTCTTATTGTTCTGACATACTTCAAATTACGAAAT
AATATTTAG
>cds.Mp_F_10294_c0_seq1|m.6992
AAAGCAGCGCTCAAAGTCACCAACGTGACAGAACAGGACGCCGGGGCTTACAGGTGTCGA
GTAGATTTTCGTGATTCACCTACCCGGAACTATCGAATAATCCTGCGAGTCATAGTACCA
CCCGATAAAATGACAATCGCTTATAACGGAGTAGGAGCGGAAATCGACGGTGGATCGCAT
CACACCATCGGCCCAGTGCCGGAAGGCGGCCGATTGGTATTGGAGTGCCGAGTTCAAGGA
GGGAAACCCAAGCCACGGGTGCAGTGGTACTCCGCGGACGGCAAAGTCACCTCGTCGCTC
GGAACGGGAACAATCATGGATCTGACAGAGGAAGTATCTTACGGAAATGAAAACGACGAC
GGAGAAACAACAACCAAAAGTCTAGTAATTCATCAATTGAATCGAAGTCATGCTAATAGC
ACATACACTTGTCTGGCTGGGAACGACGACAACACCATGCAATCAAATCTCCGAATGACA
GTGCTGATAAACATGTACCTGAATGTGAAAAGTGTACGTATTGTGGGCATACATCCAATA
GACGAGTCTGAGAACACTGTAAATGATAACGAAGACAGTAACAATGACGGTGTTGTACAA
GCAACAAATCTTATATCCGGTAAGTGGTATACGGGCGAATGCTGGGCCGAGGGTGCGAGT
CCTAAGGCTACGATAGAATGGTCTATTGACGGAAACGGTACTTTAGCTGACGAAATACCT
TCTTCTCCGACTGCTGCTCGTATAACAGTAATGGAGCAAACCGAACATAGCAGTAGGATA
CGATTGAGGCCTACACCGAGTGACGATGGTCGATATTTACGATGCCGAGCTTGGAACCCT
GATATTAATACCACCAAAGATAACATTAAAAATAAAGCTTTATTACTTAACGTCCAATAT
CCGCCTATAGTTAAATTGAGTTTGGGCCATACATTCGATCCGAGTAGAATCAAAACGGGA
GACGACGTGTATTTCGAATGCAAGGTGTTGGATGGCAGCGGGAGCAGAGGGAAGCAACGT
AATCGCATCGAATGGTATCACAACGGTCACCCGATCTTGCAAAACGGCAGCAGCAACGGT
AGCGTCAGCATCGACTCGGAAATCAAAGTCGTTCTTTTGAGCGCCGGCACTTTGGTCATA
AGGAACGTGGGCCGCCGACATTCCGGTCGGTACACGTGTCAGTGTAATAACGACCTGGGA
ATGGGACGGTCACGACCGGTCACCCTCCGCGTTCAATACGCTCCCGTTTGCGCGGATGAC
GGCAATCAACTGCAATTGGTGGGCGTGGAAGCCAACGAAGCCAACGTCCACATC
>cds.Mp_F_10297_c0_seq1|m.6996
ATGACACCAGCGGAGTCAGTGGTCTACTGGACGGAGTACGTTTTACGGCATAACGGATTA
CCAAATTTAAAATCTCAAGCTCTTAGTCTAATATGGTTTGAATATTTTTTGGTTGATGTG
ATTTTCACATTTTTATTTATTGCGTTTGTCATATTGTTCATAGTTTATTTTTATTATGAT
CTAAAAATGATTTGTAAACACATTATTAAATATTTCTATAACCTCAAAGCAAAATGTGAA
TGA
>cds.Mp_F_1030_c0_seq1|m.211
AACTTATTTAAGACGTGTGACTCAAACAAGTTCACTATAAACGGGTATACTGTAGAGAAA
GCTGCAGCTGCAAGAGAACAAGATAAATTCAAAAATTTCGTAGAATACATAGAAAAATGC
AACAGTGATCAGCATTTCATCATGAAGATGCATACAAGGTCAATTTATGATTTAGCGCCA
>cds.Mp_F_1030_c1_seq1|m.212
AAGGAGCTTCAAGAGCCTGAAGTAGAGGAGTCTGATTTGGACAAGTCCAATGATGAGGTG
TTTGACTTAGATGAACTCTGTGATTTTGAAAAATATTATCCCAACTTATTTAAGACGTGT
GACTCAAACAAGTTCACTATAAACGGGTATACTGTAGAGAAAGCTGCAGCTGCA
>cds.Mp_F_10310_c0_seq1|m.7000
GAGCTAAGAAGTGTCTTATCAGGTTTAAAAAAAGGTATTGCTGAGGAAGAGCGAAAACAA
CTAGTTGCTCTAGCCAGTGAAGTAGCAAAATCAATAAAGACAAAGATATGTTCAGAGTCG
GACAAAACGGTATTTATTTATAAGCTCGATGTAGGTTCCAATACTAAAGTAATGGACGCT
GTATTGAAATTGTTGAAAGCAGACATGCCTGATATATCAATTATGTTACTATCT
>cds.Mp_F_1031_c0_seq1|m.213
AATTGTAGTGCTCGTCTTCGAAATTTTGTAAAAGAATTTGGTGAAGACATTTTTTCTTGT
GACAATGCTGTACTTTTTTGCAAAGTATGTGGTGTTAAAGTATCTGCCGAAAAAAAATAT
AATATTCAACAACATATCGCTAGAGGTAAACATATCCAGCAGCTAAATATTAGAAATCAA
CAAGAAAAACCAAAATCTCAGCTTCTAGTCACAGGTATGTCAATGAAGTCATCATTCAAC
GAAGAACTGTGTAATGTTTTTTTGTCCGCAAATATC
>cds.Mp_F_10333_c0_seq1|m.7012
CATCTTCACCAATTCGATCAAGAAGGCCGTGCCCAACCCACTTGTGCACCGAGTCCTCGA
TTACATAGCGTCACCGGGAATCGTTATACCGCTGCTGCTGCTTCTCATCCTCATCATATA
CTACTTGGCCTCGCTCACGTCTTCACTCCGGGAAGCCAACAACGACCTAAAAACGCAGCT
GAGACGCGAGCGGACCGAAGAACGTCGAAAAATGTTTCAGTTAGTCAACAGGAAGAAGCA
AGGTGGCGGTGTCGACGACGATGA
>cds.Mp_F_10333_c0_seq1|m.7010
ATCTTCACCAATTCGATCAAGAAGGCCGTGCCCAACCCACTTGTGCACCGAGTCCTCGAT
TACATAGCGTCACCGGGAATCGTTATACCGCTGCTGCTGCTTCTCATCCTCATCATATAC
TACTTGGCCTCGCTCACGTCTTCACTCCGGGAAGCCAACAACGACCTAAAAACGCAGCTG
AGACGCGAGCGGACCGAAGAACGTCGAAAAATGTTTCAGTTAGTCAACAGGAAGAAGCAA
GGTGGCGGTGTCGACGACGATGACGACGACGATTACACGTGCATGGACACCACACTGGCA
AAGTGGAGACATATAATGCCAGACAGCAAACTGCAGACGGACGTTCCGAGCTCCGTGTTC
GAAATCGTGGAGAAAAAGCTCACGGAAAATGAGGTGCTGGACAAAGTGCGTGAGAAACTC
GTGCACATGGAAGCAGAGGACCAGCAGCCCGAAAATAAACAACATCCAAGCCGCGAAGAT
CAACAGCAACAGCAACAGCATACCCAACCGCAGCCCACGAAGCTCCAACGTAATCATCAC
CACCATAATCCACCTCCACTACAACACCATCACCATCATCACCACCAT
>cds.Mp_F_10338_c0_seq1|m.7017
ATGCAAACACCAGAATTCAGAAGAAATGAACCAGCTAAATACGAGTATGAAAAATCGTAT
TACACGGAGATGTTCAAAGTATTACAATCTTTACTCAAAAATCAGGATTTTTGTGATATT
ACACTTGAAACAGACGATAAACAAATAATATTCGCACATAAAGTAGTTTTAGCATCGGGT
AGTCCATATTTCCATGCAATG
>cds.Mp_F_1033_c0_seq1|m.215
AGGAATGGTATGGAGATATTATTGGATTTAAAGTCACAGCAAATAAGCGGTCAGTACAAA
ATTTTTACTAGAATGTCACCAACTGATTTTGAGAATCTATTACAAAAAATTGGACCACGA
ATTTCTAAGCAAGATACATATTTCCGCTCTCCAATCTCGGCTCAAGACAGATTATCGGTA
ACATTACGGTACCTTGCTACAGGAGATTCTTATACTAGTCTTCAGTACGTTTTCAGAATA
TCA
>cds.Mp_F_10349_c0_seq1|m.7021
ATGCCGTTTTACAATAATGTGGTACTTGAAAAAGAAGAAGAAAATGATAGAATTTGGCAC
GCAAAGTTACATGAAATACAACGCAAGATAGCAGCTCGGAAAATACAAATGCATTTCAGA
AGATACTTAAACTATATTAAGACCCGCGATATTAAAAAAAATAAAAAAGGACAGCACAAA
AAAAATCAAACAAAGATGAAAAACATTTAA
>cds.Mp_F_1034_c0_seq1|m.218
CATCACCAGTATGTGGCCGCGGCCGCAGCGGCCGCAGCAGGCCATCACCGGGCACCCGGC
TGGTACAGCGCAGATCCGTCCGACTTTTTCGACGCCGTCGTGCCCAACCCGGTGGCCGCA
GCCACAGCAGCCGGTTGTGGGTTCCGCAACTCTCAACACTCCACCCCTGGCACCCACACA
CAGCTACACAAC
>cds.Mp_F_1034_c1_seq1|m.220
CCGACGTCCGGTGGTCCTACCTCGTCATCGGCACCACCGCCACCGCCTCCCGCGTACCAT
CAGCACCACCATCACCTACAGTACGACAACGATCACCAGGACGATTCACCGTCGGCCGCC
ACAGGCAACCACCTTCACCATCACCATCACAGGTACATGACCACTCCGGCAGCCGCGGCC
GCTGCTGCAGCTGCAGCAGCCGCCACCGGTGACCACCACCAC
>cds.Mp_F_10358_c0_seq1|m.7026
TCACAGCCGTCTGTGCCGACGTCGCCCACTCGGCCACTAGTTCCCACAACCCCTCGTCCA
TCTTCGCCGCAGCTGCCGCATTCACCCCCTATCACTACCAGTCCCACCAATAATATTAGC
GTTAGTACCGTCACTACAACTGAAGCGAACTCCGGGCAACCTAATTTGAGACTGTCACCA
CCAGAAGCGCTCGGATCGACCCTGCAGCGGGCGCTAGATGACGATTGCGCTACCGCTACA
CTTTCGTCGACCGCGCTCGAGCTTTCCGGACAGTGGCAGAGTTCCGACCACACCGTCAAC
ACTCGTGTGGCTGACGATCGGACTTTCCAGACAACCGCTACATCTACCACTGCAGTCGAC
GCCGCCGCCGCCGCCGCCGACGACTCGATGTCGACCGGTGATGAGTTGTCAACCATCGCT
GTAGGCGGTGGCGGCCTCGCAAGGAATCCGGCGACAAAGCGACACCGGTCCCGAGATAGG
AGCAATTCGCCTTTGAACGCGCAAAAGCTAAAACCGTCATCTTCGGATATCGAAAATCAG
CCCAACAAGCAATAG
>cds.Mp_F_10359_c0_seq1|m.7030
CTTATATTGCGATATATTATTAATGGCGTAGTGCAAGAAAATTTTATTTCATTTATTAAC
TGCCTTGCATATACATATAGTATTCAAGAAGACACTGACAATAACATATGTGAACCTAAA
CTTACTGGTGACATTTTGGGTAATACAGTAATTAAAATATTAAAAGAATTTTCTTTAAAC
CTGGACTACTGCGTTGGGGTTGGTACAGATGGTTGTTCAGTAATGGTGTCATCAATCCGA
GGAGCTGTTAAAACTATTCAATCAATCGCAAAGAATGCTGTTCACTGTCCTTGTGCTAAC
CATGCCTTAAATTTAGCTATTTCTAAATCATCGACCGTACAATGTATTAGAAATAATGTT
GGTCTATTAAAAGAAATAATCTCGTTTTTTAATATGTCTTCCAAAAGAAACTTTGTACTA
AAAACCGTTTTAAATGGCAAGCCTCATTTAAAAAGTCTTTGTGAAACCCGATGGGTGGAA
CGCCATGACAGCATAATGATTTTTAAGGCATCAATACCTCAAATTATAGAAGCCTTAACC
AATATTTCCGAGTGGAGTGAACAAGATTCTTCATCGAAAGCAAAAATATTATTAACAGCT
ATGTGTACTTGTGAGTTTATTATTTCAATTGAAATATTATCTAACTTGCTTAGTGTCACA
GCTCCAATTGGTAAAATACTTCAAGGAACAGATAATGATGTTTTAGCTGCCTTTGATTGT
ATTCAAGATGTTATAAGTATTTTGGAAAATAAACGTACCCAGTGTGAAAAAGTTTTTCAA
CAATTATTCGAAGACAGCAGTTTATTGATGAAAGATCTTGACATTGAAATAAAAACTCCA
AGACTTTCTAAACACCAAATTAATCGCTCTAATCACCAATCTAAGAGTACCGAAGAATAT
TACAGGGTGTCTGCATTTATACCATTATTAGACAATGTATTAGAAGACTTAAAATCAAGA
TTTTTAAACAAAAAAAACAAAACAATAATGATATTAATTCAACTTATCCCAAAACATATT
ATTCATATTGATGACAAGATGATTAACACAGTCACAGAAACTATAGTAACACATTATAAA
TTTGATGATGAAGCATTAGAAGAGTCACAATTGAAATCTGAAATAGAACTTTGGAAAGAG
AAATGGAACAGAATAAAAAGTGAAGCCAGGGAGTTGCAAGTCCTCTCTAGGTATATTTAG
>cds.Mp_F_1035_c0_seq1|m.224
AGTACAATTAAAGAATTGAAAGAATCTGAAGAAAAATTCAATACTAAGACCATATTGAAT
AAAATAAAGATTGTAGAAGATGATACTCCAACATTGATTGAAAAAGAAAATAATTTACAA
GGAGATATTGATATGGACAATTTTAATAACACAATTGACGAAATGAAACTGGCAGTCCCT
GAAATTGTAGTG
>cds.Mp_F_10363_c0_seq1|m.7032
TCAGCCCCTGAACCAGATTTAGTAAAAACAAATGTTTCAGCCCCTGAACCAGATTTAGTA
AAAACAAATGTTATAGTAACTGAAGAAAAATTATTACAATTAAAGTGGATCTGTCAAGAA
CTTTTAAAAACATGTGTAGAATTTTTCGGTTTTTTACAGACAAATAATTCTGTGTGGCAT
ATGGCATACGCATTATATGTGTCAAACGGTGAATCTGTTTTAACTAAGCATGGAGATCTC
AAAATGGGAGAATATTTAACTACAATAAAAGCTGAAATTAACACAATTAAAGATGCAGTA
TTTACAGTAAACGGACAGTGGATGACTGACTTGGCTAATAAAATAGAAATAAATGAGCAC
ATATTATTTGCTGCGGAAATGGTCTTTACGCATTTGCAAGATTTTATAGAAGGAAATTAT
AAGGATGAACCATTGATAACGGAAGGTGTTGAGCAGATTGATGCTGAGAAGATTGATGCA
GAGAAGATTGATGCTGAGATGAAGAAGATTGATGTTGAGAAGAATGATGAAGAGGAGTAT
GTTAGTCTACTTAAAAAAACGTCAATGCGCGTGTGGCATGTATTACAATCAGTGAAAAGA
TATTTTGTTGGAATAACGCAATCAGAAATGATCAATAACATTAAACCCTTTTGTGATGAA
CATATTACAAGAGAGAAATACAAAGCTACACTTATCACAATCATAAATATCGACTCGTAT
CTTTTTACTAAAATTACAAAAGTTGAAGAAAAATAA
>cds.Mp_F_10365_c0_seq1|m.7037
ATGCCTTCTGATAATAAGAGTAATAGCAAGCCGACGGCTGCAGATAGTAAGGGCAGTAGT
AAGCCGACGACTCCGGAAAATAAGAGTACTAGTAAAACACCGAATGCAGATAATAAGAGT
AGTAGTAAGCCAACGACTCCAGTTAATAAGACTAATAGTAAGACGAAGACTGCAGACAAT
AATACACGTGACGCTACGTACAAT
>cds.Mp_F_10367_c0_seq1|m.7040
ATAATCTACGCACTAAGTATAGCAGACCATTCCGAAAAATTAAAAGCCGTATTCGAACGT
TTAAGAACGTTCAATCTAAAGCTGCAACCATCAAAATGCGCCTTTATGCGCAAAGAGGTT
AACTATCTAGGTCATGTTATAACTGACCAAGGAGTTAAACCAAACCCACAGAAAATTAAA
TGTGTAACAGAATTTCCAATCCCAACCAACGAAAAGGAAGTTAAATCTTTCCTTGGTCTA
TCGGGATACTACAGACGTTTCGTACCAGGATATGGACGAATCGCGAAGCCGTTAACTGCT
TTATTGAAGAAAGACGTAATTTTTAAGTGGACAGATCTTTGTCAAGAAGCGTTTGACGAG
TTGAAGAAAATTTTAACAACAGAACCTTTACTGCAATATCCGGATTTCACAAGGACCTTT
AATTTAACATGCGACGCTAGCAATTACGCCATTGGCTGCGTCCTCTCGCAAGGCCCAATT
GGTACAGACCCTCCGATAGCGTATGCATCGCGGACACTGAACCGTGCTGAGTTAAATTAT
AACACGACCGAAAAAGAGCTATGTGCGATAGTATGGGGAGTGAAACAATTTCGTCCTTAC
TTGTTCGGTCAGAAATTTAATATAGTGACAGACCATCAAGCTTTGAATTGGTTATTCAAT
ATCAAAGACCCAGGATCTAGATTGACTCGTTGGAGGCTGAAGCTCGCCGAATATGAGTAC
GAGATCCATTTCAAACCAGGAGCCAGTAATACCAATGCGGACGCATTGAGTAGAATTAAT
AGAGTTGTGACCAGATCATGTAAATCACCAAATTCCACAGAATCTCCAGATTGTACAGAA
CCTTCAACTTCTACAGAACATTCGATCTCCACAGAACCTTTAAGCAGCTATCAGAAATTT
TTAAAAGAAAAAATTTCATCCACTCCAAATGTAGTGGAATCGAAAGGAGACATCTTCGAG
ACTGATCCAAGCATGCCTTTAGTACACTGCGTCTCTAGTGACCTCAAATTGACTAAGGGA
ATTGCCTTGGAATTTCGACGAAGATTTGGTGGATTAAATCAACTTAGCCGACTTCCAAGA
TCAGTCCCAGATGTATTGTCTCTTCGGTTAAAAGAACGCGAAATATTTTACCTAGTTACA
AAGCAATATTTTTGGCAAAAACCCGAACCTGAACATTTATTCCAAAGTTTACAGAAACTT
CGAACTCTTTGTGAAGAACGAGCAATTAATACGCTCACTTGTCCACGTCTAGGCACTGGC
TTAGATGGACTTCAGTGGGAC
>cds.Mp_F_10373_c0_seq1|m.7043
CAGCAGCAGCAGCAGCAGCACGCCGGCAAAGACAGCCGGTCCAGCTGGCTGTCGCCGTCC
ATGCTGAAGAGGTTCGGTGGCGGGGACAGCTCGCAGGAAACGGCTTACGGCGAGCTGAAC
AAGAGAGACGAGGGTGACGGCCGGTCCGTTGCTGAGTCTCAGTCGAGTACCGGCAGCTAC
AAGAAGCGGGCCGACCACCCGAACGCCGCCTCCGCCGCCGCTGGGATACGCAATTTCGAG
AGCCTCGTCGAGGAGGAGAACGGTGGCGCGTCCAAAGAACCGAAAATCAGAATCAAGAAA
AAATCGTCTTACGCGCCCCCTCCGCCACCGGGCACATCGTCGTCTTCGTCTTCTTCTTCT
GTTATCAAACCTGCTTCTATGACCGACTCGTAA
>cds.Mp_F_10379_c0_seq1|m.7048
ATGACAAAGTATATATTAATACATTTTGTCATGATGATACCACAGAATATATTAAATCAG
AAAGAACAAAATGACAAACGAATAAAAAAATTCAAAAAACACAAAAGTGCAAATACCGAC
ACAAGTACACAACCAACGGTCGCAGACACTGGCGACCGGTCG
>cds.Mp_F_10379_c0_seq1|m.7046
ATGGAACAACAAACTGATGTCGTGGACGCAAAGTTGCACGAAGTTGTTAAACAGTCTCTA
AAAGATGGTCCTAATTGGAACAACTTTGCATTAACAGTTGAAACAGAAATAAGAAAAATC
TTAAAAGAAAAACGTGTAATCAATAGTACTACAGAAAAGAAACCTGAACAATCTGAAACA
ATTGAGTTGATTAACAAGCTCATATCTGAATACATGGATTGGATGGGATACAAATTGACA
AACTCAATGTTTAAGAAAGAATTGGGAACCGAGTTAAAGACAAATGGTTATCGGAAGCAG
ATGACTTCATTATTATGCCTTGAAGACAGCGATGAAACATTAAAACTGCCTCTTCTTACA
GTGTTAATAACAATGTTTAAGAATAAAGACGGAGACAATAAAAAACCTTTAGATATTTGA
>cds.Mp_F_10381_c0_seq1|m.7049
CAACAGCAACAACAACAACAACAGTACCATCACATGATGGACAGCGTTCAGGCGGCGGCA
GTGGCCGCCGCAGCAGCCGCCGGTTCGTCATATTTCGACATCGAACAGCGTCTGCTCCGA
GGCAAGGGCGGCGCCGACGATGCTGATAAACTAGCTCACCTCATGCACCTGAACAACAAC
ACTTTCATGCACAACCACAACAATAACAACAAC
>cds.Mp_F_10384_c0_seq1|m.7050
GCTCACAGGGATACTCAAGAAGTTGACATTTTTAAAAATGAACGCAGCGTCTGCCCAAAT
TTATGTGGACGAAGTTTTAAGCATCGAGTGAATATGAAGTATCACTGGCGCAATGAATGT
GGTCTACGATTCAATTGCCCCCTTTGTGATAAAACTTATATTCAAAAAACACATCTTAAA
CGGCATTCAGCATTAGTTCATGGAGTAATACCAATCTAG
>cds.Mp_F_10386_c0_seq1|m.7051
TTATGGTGGAAAAGCAATTCAGACAAAAATCTCGTACTACAAACATCAGCTCCTGTGAAA
AACCAAAAATTGAAGAATGGTGGAACTGATAACCCAGCATTTTCAGCAGATACTTATATT
GGTGACTGTGGTGCAAAAACAGGATTGACTAGGGTCCTGCGAGTGTCCTCCTCGTCTATC
GGCGAAGGGTCCCTGGGAAACGAATTGTCATTAAAAGAAGAAGACGGCAGACAA
>cds.Mp_F_10393_c0_seq1|m.7056
ATGTTTGTAAATCACACTTTAAAAGGTTCGACAAAACGGAATGCTGAAATGGTGATATTC
AAGGCAGAATATATTCCAGAATACAAATGGATAATGCTCGAGTCAAATTCGAATAGTGCA
GTTACTACCAATAAAGAAATAAGCGCTTTAAAATGTAAATCTCAAAATAATATTCTAAAT
AAGTATCATCAGAATAATATTGAAACCGATTTTCCATCAATATTTTACTTAATAAACTTA
GTAGAAAAAATGATAAAATATAATAACAAATATTATGAGAGAGTTGAAAAGAGAAAACAA
CAACAAATTATTGAATTACAAGGATTAACTATGTTTTTGGAAGATATTTGTAATGATCTT
AAAGATCTTTAG
>cds.Mp_F_10394_c0_seq1|m.7058
CATCACCACCACCATCACCGCAGATCGTCGTCCTCGTCTTCCTCTTCGGCGACGGCCGAC
GACAGTGGCGGAGGTGGTGGTGCCGGTACCCGGCGCACCGTCGTCGTCATCATAGCCATG
CTGGTGCTCGGGTGCGGCGTGGTGGCGGCCGCCGTGCTGGTGCCCATACTGTTGGCCGCC
AGACTGGTAACCGTGCCCGCCTCTGCCCGGTTACAGACGTTCGCTGTGGCAGCGTCCGGC
GTCATTCACTCGGCCCGAGGCGACTACGTTCAATTGCTGCCGGTCAAGCACGCGCCGCCC
GGCACGGTCATCAATTTCGGACCCCCGCCGCCCCCGCCACCGCCGTCCACGGGCCGC
>cds.Mp_F_10406_c0_seq1|m.7066
GCCCTTTTAATTGAAGCTATAACGACAGGAGTTTTGATACTTTTAGTATGTGCTGTCTGG
GATCCTAAAAGTGGTAATGGAGATTGTGGTTCTCTGAAATTTTTAGCTATGATATTTGTG
ACATCAGTTGTTGTTGGTCCTTTTACCGGAAATAGTTTGAACCCAGCACGATCATTAGCA
CCAGCAGTCTACAACAATTCATGGAACATGCATTGGATATACTGGGTCGGTCCATTTTCC
GGAACAATAACA
>cds.Mp_F_10410_c0_seq1|m.7067
GGAGCTCACAGGGATACTCAAGGGACTTTTGTGAAACGGTTCTTAAATGCAGGTTTTGTA
GTAAGTCCACCATCCAGTACGTCATCTGTTGATCAAAAGCCATCAACATTTAAGTGTCAT
AAATGTACAAAAAGTTATCGTTACAAACATGGTTTATGGAGACATGTTCGGTATGAATGT
GGAAAGGAACCACAATTTCAATGTTTATTTTGTCCAAAAATGTGTAAAATTAAGACTAAT
CTTACACAGCATATGCGTCTTAGACATTATCAACTTATGAGCACTTTGTACCAATCACAG
TACTATGCTTAA
>cds.Mp_F_10414_c0_seq2|m.7068
ATGACATTTGACGCCAACCATTTGATACGAATGGCTGAGCAAAGAGGACTGTTTGGAAAG
CCTGTGAAGGGACGCAAACAAAAGATCCCAAGTCCCATAATAGTATTGTCTCTGACCAAT
AGTGATGAACCCAGAGTGATGTTGAAATTTGAGCAAATGCACGTTTTGGTACCAACACAC
GCATTTCTACAACGTTGTGCCAACAAAACCCTACAATGTCCCCGTTTTAGTAAACCTTAT
GATAAGACTTCTATAGCTACTCGCTGGTGGAGAATAAGTATTCGCCATATAATCAAAGCA
TTGAGGAAACCTTTTTTTGCATGGACCAAAGTACAAATGGTTAGATTTGGAAAACGTACA
AATAGAACACCATTGAGATTGAAAAAAGTCACTACATCTTTCAAACCGCAAAAA
>cds.Mp_F_10424_c0_seq1|m.7075
AAAAAGCTCGCTCTTTCCAAACGAGATAAATCAAAACAAGTAGAAAACTCTTTGCCATAC
CATGTAATAATTAAAAGATTATTTACACAAGATAATAATGCTTTAAATGTTCGTGAAAAA
ATCATTCAAAACTTTAAACAAAAAACCAAAAAACGGTTTACACAGACCAAACATTTATTT
GCAACGAAACAATTCAAGTTACAATCCATGATGAAGGCACTAGAAACCGACCGGTTCAAA
GAAGTTGAACTCAAGAATAAAACGTTAATATTGTGTTCGTTGTTGAAAAACGAACTTAAC
GTATTGACGTTGAGAATGGAAAGATACAATGAAACTCGTACTGAGAGATATAATAACTTG
GCATCATACTTAAATAGTTATCCTGATTTTAAATCCTTA
>cds.Mp_F_10434_c0_seq1|m.7079
GCGCATACCATCCGCATGAAGGATCTGTCCGGTGGACAAAAGGCCCGTGTTGCCCTGGCT
GAACTCTGTCTGAATGCTCCTGACGTCATTATACTGGATGAGCCTACAAACAACTTGGAC
ATTGAATCAATTGACGCTCTAGCAGAAGCGATAAACGATTACAAAGGAGGTGTCATTATT
GTATCTCACGACGAAAGATTGATCCGTGATACTGAATGTACGCTATGGGTTATCGAGGAC
CAGACAATCAACGAAGTTGATGGCGACTTTGACGACTACCGAAAAGAGCTATTGGAGTGT
TTGGGGGAGGTGATCAACAGTCCAAGTATCGCAGCCAACGCAGCCGTTGAACAATAA
>cds.Mp_F_10439_c0_seq1|m.7080
AACGAACCCAGCGAAACGTCCACCGCCAGCGGACCGGCGAAATCTGAGTCAGTCGCAGCC
GAGAACAAACCCGCAACCGGGTCAGCAGCTGTGAACTTGCCGGGTGTACCCTTCGAACTG
CAGAGCACGCAATTCGGGCCCGTTCCCATCACGGACACGTCATCTCTGGGTCAGTTCGGT
TCGTCCGGATTCCCATACTTCGGACAG
>cds.Mp_F_10442_c0_seq2|m.7082
GTCTTCACGAAGATCTGCATTTTGTTGGAAAATATTTCAAAGCGGCACAGTATAGCAGAT
CTTAAAGACCGAGGTTTGTTGATTCAGAATATTATGATGGTGATTGGTGGCAAAATATCT
TTAATCGTGGACCGTGGTCCACACTTCAAAGCTGAGCACAGCTAG
>cds.Mp_F_10443_c0_seq1|m.7083
ACCGAAGCTGGAACACACAATCAATTACTACAGATCGTGCCAGAAAATTGCGTTTCGCAT
CACGCCGGAATATCTTTATGGGGCAACTACTCGTCAATCAATTCCATATCAATAGGTATC
GAAATCGTTAATTTTGGGTATAATGAACCAAATGATTCGTGGGACCCGTTTTTTCATGAT
CAAATACGTATTGTCGGTTTAACGGTGGCTCGAATGGCCAACCAGTATAAAGTGTTACCG
CACAATGTAGTGGGACACTCAGATGTAGCTCCAAACAGAAAAATTGATCCTGGCGTAATG
TTTCCGTGGGGAGAATTGTATAAGACCTATAGCATAGGTGCTTGGTTGGATGACGATGAA
ATGGACGAGACAGTCGTAATTGCCAAGTACCGTCCCTCAACGCCGTGTCCGCGTATACCT
GACCAGAAGCTGTTTGTC
>cds.Mp_F_10443_c1_seq1|m.7085
TTGTATAAGACCTATAGCATAGGTGCTTGGTTGGATGACGATGAAATGGACGAGACAGTC
GTAATTGCCAAGTACCGTCCCTCAACGCCGTGTCCGCGTATACCTGACCAGAAGCTGTTT
GTCAATTATTTGGGTGTTTACGGTTACAATACAACCGATGAGGTTCAAGCCATTAAGACT
TTTAAGGCACACTTCACTGCCAATCAAAAACCAAAATTGTATAATCAAAATATAACACAA
CTTGAAATGTATTGGGTTTGGGCTTTGGTAGCTAAGTATTCACATTAA
>cds.Mp_F_10457_c0_seq1|m.7089
ATGGATGATTTCAACGATCTTGCAGCTTTATATATTTTGAATATGGTTGATGAAGAAGCT
TCATATAACCCAAGACATGGGTTTACAGTTAAGTATGACCCATTTACACAATGTGATCGT
TTATTTGTAAAAAATTATAGATTAAGCAAAGATTTAGTTCAACAGCTAATAGCTTTAATT
ACACCTTACATTGAACCAGAAAGAAGGTCGTCATCTATAAAACTCTCCGAAAAGGTAATA
GTAAAAAGTTGTAAATAA
>cds.Mp_F_1045_c0_seq1|m.226
CCAGCTGGTACATTTGTGGGCAAATTATCGGCTTCTGATCGGGACACGGGCCGAAACGCC
GAGTTAACATACTCGTTAATCAATTGTAAAACAGACTTTTATATCGATCCTAAAAACGGA
TTCATCAGGACTCAGCGGGAATTTGACAGGGAACAATTGATCCGTGCTACGGGCCAAAAT
GTTATTACATTGGAAGCTACAGTTTCAGATAACGGAAAACATCCA
>cds.Mp_F_10460_c0_seq2|m.7093
ATGCCGAAAATTAAACCAACTATTTCTACCGTTGTTAAAAATTACGTGTTAGAATTTGGA
GAAGATGTATTTTCGTGTGATGAATCCGTACTTTTTTGTAAATTGTGTGAAACAAAAGTA
AGTGCTGAACGGAGGTATACAGTTACACACCATATTGAAACTGCAAAGCATAAACGGGCA
GTTAATCGAAAAAATAACACCAAAACCTCTACATCGCAACTTCAAGTAACGTCATTTTCC
AAAAAATCAACATTTAATAAAGATTTGTGTAAGGCAATGTTATCCGCCAATATTCCATTA
CATAAAATCAATAACGATGATTTTCGTTTATTTTTGGAAACATATATGAAAAGAGATATT
CCGAATGAATCTACATTGCGTAAAAATTACGTGAACGAAGTGTACTCAGATACGTTAAAT
AAAATAAGAGACAATATAAAGGGAAATAAAATTTGGGTCTCAATAGATGAGACCACAGAT
GTTAATGGGAGATATGTGGCTAACGTTGTGATCGGAACACTCCAAACTGACCAA
>cds.Mp_F_10469_c0_seq1|m.7097
ATTGATAAGAATATGCCTATCGAGAATTCATGTTCTGTAGATAGTACATCCAATAAAATA
GATTGTGAAGATAAAATCATTGAAGAAAAGAAATTCCTGGATGATATCCCAAAAGTTTGG
TGTAAAGACACTGAATGGGAAAGTACAAAATCTGCAGCAAAAGACTTATATTTTGTCAAC
TCTGAAGAACCAATGAATATACCAGCAGTTGTTAAAATTGATCAATTACAGATGGAAAGT
GATAAACTACCACTACCCGAACTATATGGATTCAGATCAGGCATCCAAGATACGAGGTCG
GACTACATCTTTGGCGACACGTTTGACGTATTTATACCCAGAAGTGAATTAGGACGCTAT
GCCGAAGCGAATGAATTGACGGTAGATAACGCCGATGACTTGAGAACCGCGTTGCTAAAT
TTAATTTCAAGATTAAATATGACTGATCAATGTACATAA
>cds.Mp_F_10471_c0_seq1|m.7099
ATGTCTAATATTCCAGTAGTAGATTCCGAAGAAAGGCTAGACATACAGGACAGTATTTAT
GAACACGTAGAAAGCAATGAAAAAATTCTAGAAGAAAGCAATGAAAAAATTCCAGAAAGA
AAAAAAATATCACTGGAACGAAAAAAAGTTGATGTACCAATAGAATCTAATGTCGATAAA
GTGTTAGAACATTTGAATAAAAAACAAAAGATACCACTTGATTCAGTCGAAATGCTTATG
TTAAGCCAATTAAAACTTTTTTTCCGAGACGACAAGCCATAG
>cds.Mp_F_10472_c0_seq2|m.7101
ATGATTAAATTATTTAATGATTGGTTTGATTTGCATAATTCTTCACACAAATACGACCAT
GGAAGACCAAGTTTTGGACTTGACATTATAAATCAAAAAAATCTTCTTTTAGAAATGAAC
GAGTTCATTTCTTCTTTTCAGTCTTCGCTGGTACATTCTTGGGAAACATTCCAATTGTAT
TTTCACCAATAA
>cds.Mp_F_10472_c0_seq2|m.7100
ATATTTGTGGTAGGTCTTTTCGCAAAGTGGAAACAACCAGTTTTTTATGATTATGATGTA
CCGATGAAACCAGAACTGTTACTTAAAATAATACAGGAGTTATATGACGTAGGGTACAAT
GTTATTGCCATAGTAAATGACATGGGTGCAACTAACATGGGTCTATGGAGAGACTTAAAT
ATCTCCATTGATAATGTATCTTTTCCTCATCCTGCAACAACCAATAATGTATATGTGTTT
GCAGATGTTCCTCATCTGTTAAAGTTAGCTAGGAATCATTTTATTGACCAGTAA
>cds.Mp_F_10475_c0_seq2|m.7102
TTCAAAAAAAAGCTCAAACGCCTTCAAAAAAAAGAACTTAATTCTACGGTACGAGGCTTA
CTAAAAGCACTTTTCAGTGACGATGTCTTAAAAGAATACAGTTATGTTGGGCAAAAAAAA
AAGAAAATATTCTGTTCATTAAGATCATGTGCAATAGTTTTTGAAACAATAAGAAAAATG
AAAAACTTCCAAAGTTCAACTAATGCAACTATTGAAGACCCAATTAAAAAATACATTGCT
GGTGCTGGTTTTAGAAAATCTTCTAAAAATATAGATTAA
>cds.Mp_F_10477_c0_seq1|m.7103
AACCAGCAATGGCGACACAACTTGCGGCAAATCAAGTGCAAGGAGCTCAAAGACGAAATG
ATGACAATGGAAAACCGATTCCAAATCTTATTAGACTGCAAAAACGACCACATAGACATG
TTATTGAGAGATTTAGAAGACGCCGAAGAACAAAATCTAAAACAGTACGGAGCACATGCT
GAGATTGTATCTCAGTTCTTGAGTATCCACGAGAAATCGTTAGAAGAACTCCACGCTCGC
TACGAACACAAAAAGCAGTTGTTGTTAGACGAGTTGAAACATAACTTTAGGTGGATGAGA
GATATATTCAGCAGAGACGATGAGCGCTTGGACCTTATGTCCATTATTTTCGAGGCACGC
AATGACGACGACACACAACAAACCCACATAAATTTCGAAGACTCAATTGCCGTGTTAAAC
AACGAGATGCTTTTCGAGAAAGACAGGTTCACAAAAATACGTTTCGCAGAGATACAAACG
ACCATGAAGAAATTTCAGAAAGTACTAGACGACTACAGCAATGAAACTGAGTCGAAAAAG
AATCATTACAATTATTTAAAAATGCGAGATGAAGCCAATACCGCGTCTATCGAAGAGAAC
AACAAACGAATTCATGAATATTCTGAAGAGATCAAAATGCTCACACAGCTGTGTGCCAAA
CGTGAAGCCCAGTATGCACAACGAGAAAACGAATTGAAACAGGACCGTGAAGACCTCATA
AAACGAGGTTTCGTGGCACAAAATCAACTGACCGTTAAGCGAAACGAGTATAAAAATAAA
CTTGAAGCAATGACGAGAGTATACAAAAACGTTATCGACAAATTAACAAGCATTACAAAA
AAGGGCGAGAGAATAATTAAGACAGCGGAAAATTGTGCCAAACTAATGAATGACGATGAT
AATAACATAGTCTGCCCCGACGAAGACAATAACGGAGGAGAATTCGATAAAATGTCGAAA
TTCTGGAAGCGTTACGCTCGAGTAGATGTACAGTGTCAGGAGCTCGACGCCAGACGAACA
AAAGCAGCACAGGAGAACAAGGACCTGAAAGCCGCTCTCACCTACTACTTAAAAACTATT
GCCCGGCCGGCGTCGGTGCAGAGGGACATAAAGGACGGAGGAATACAGTTGAATTTGCTT
CCGGTCAAGGCTGGATGA
>cds.Mp_F_10490_c0_seq1|m.7108
ATTCTCGGAATGTATCTTTTCGGTGGTAAGTTTTGCATGTACGGGAATGGAGCCCGGGAA
TGCAACTGCAAAGAAATTGTCACTAAACATCCCCTCTGCGTCTGCGATCGAAAACATTTT
AATAATGTATTATGGGCAACAGTCACCGTCTTTCAAATTCTGACACAAGAAGACTGGAAT
ATAGTGTTGTTTAACGGAATGGAAAAAACGAGTCATTGGGCTGCTCTTTATTTCGTGACG
CTGATGACTTTCGGCAATTATGTGCTGTTCAATTTACTGGTAGCAATTTTGGTTGAAGGA
TTTTCTTCAGAGCGTAATGAACGCAGAGAAAGAGAACGCCGGGAGCTCGAGAGGCAACAA
CAGTCATCGTGGTGTAAGTGCACCTGTTCGTGTTATGGTGATGACAAAGGGGATTGTGAA
TTTTGTACAGAGAAAAAAAGCCTAAATGGAAAATCAAGCACTGATTTAAAAATTGAAAAT
CCAAACAGAGATATTATAACCAATAAATGTAATACACACAAAGATACTTCGTTAGTAATA
GCTCCACCTCCACCAATA
>cds.Mp_F_10493_c0_seq1|m.7111
GTGATCGCGGAAAATCTTGTCGTTATCATGTTACCTACGTTTGCAGTATGTTTTTGGGCA
ACGACCGCGTTGGCGGCGTGCAGCGCAAAGACTAGGGTGCACTATGTACGTGCAGATGAC
AGGTCACGGCGCGGGGACCCGTACTACTACCCGGAACGGTTGCAGTCTCGGGCTTCATCA
ATTTTTGGACCTTCCATTCAGACCTCAGCGGCCGGGTTTCCGTACAGGTTTGTCTTTCCG
GCCAACCACCCAGCTCTGAGCAGTTCCATGTACTCGCCGTTCGTGCAAAATCCGCATCAG
CCCGAACCCGCGGCGTACTCGGCCGAGGATCTTTTCGGGCCACAACCAATGACCAAGCAA
CATCCACTGTCCGATCTCAAACACCGGCAGCACCAGCAACAGCAACAAAACCAGCAACAA
CAACAGCAACAA
>cds.Mp_F_10495_c0_seq1|m.7114
GAAAAACATATTATACAGCACATCAAACGTTTTAAGAGAATTATAGAACTAATTTTAACT
GATCGTGAAAATATGTGGCTTCCAATTTTCATGACGCTCCTGGCGGTTTCGGCGATTGCT
TTGATAGTAATAAGTATTAAAGGCAGGAGAAGAAGGATGTTAGGCAACCGAATACCAGGT
CCAGAAGGAACATTTATTTTGGGCTTATTACCGTTGGTCTTACAAGGGGCTGAACAAAAA
GTCAAAAGCGCAAAAGTCGTATACCAAGCATACGAAAAATCTTTGTTTAAAGCTTGGTTG
CTCAATAAATTATATATTATTCTTACTCGGCCCGAAGATATTGAATTTGTTCTTACCAGT
CCAAAATTTCTAAGAAAAGCTAAGGAATATATGGTTATGCAACAATCCATCATGGGACAA
GGGATATTTACGATTGACGACATAAATAAATGGAAGGTTAACAGAAAATTGATGACTAAA
GGTTTTAGTTTTAAACTATTGAAAGAATTTATACCGATATTTTACGGAGAAGCACTCGTT
CTTGCTGAAATTCTCAGAGACAATAGCAACTCGACATCGAAAGAATGTGACGTCAGCGGT
CCTGTCAGCATGGCTACGATGGAAATGATCGGGAAAACAGCTTTGGGTGTCACGTTCAAC
GCTCAAAAGGGCGGCTGCAATCGATTTGTGGAAAATTTACTAACAGCGATGCACGCTTGG
GAATATAGGATGACGCATCCATGGTACTTGAGCAGTACGTTATTCCAGTTTTCGTCAATT
AAACGAAAACACGACCGTAGTCAAAAAAAAAACACGACCGTAGTC
>cds.Mp_F_10508_c0_seq1|m.7121
ATGCATTTTGTGTATGGATTTTGTAATGGCACTGCTCGAGCCGCTGTGCAAGAGTATAGG
CTCCGATATCCGGAAAGACCTGTTTTAGGATATCGATCGTTCATCGTTCATGGACACCTG
GCAGAGTTTGGATTAGTACGAAATCGTAATGAACAAGGCGTAATGTTGGATGTAGAATTA
GAAGAAGAAGTGTTGGGTATAATTACTAGGGATCCGACTACAAGTATCCGTCGCATATCT
GCAAGGCTGGGTGTATCAAAGACCTCTGTATGGAGAATTTTGAAAAAAGAAGGCCTTCAC
CAATATCATTTTCGTCGATCTCACAATTTAATATTTGGGGATAGTGCAGCAAGATTAGTT
TTTTGTACGTGGCTCCTTCGTGAACACAGAAGAACTGTGGATTTTTTGAAA
>cds.Mp_F_10509_c0_seq1|m.7124
TCCACCATGTGCTACAACTTCGTCAGGGACTACTATTCGTCACCGAAAACTTTATCCGAA
CAGTCGCCCAGGCTACCGATCACCCTGGTCGACGCCGATTACGGCCGCGGCGAGGACCGA
CGGGAGCGGGAACCGGAACAATACGGACGTGGCGAGGACCGACGGGAGCGGGAACCGGAA
CAATACGGACGT
>cds.Mp_F_10510_c0_seq1|m.7127
GAAAGATTAAAAGACCCTGATGTTGTTGAAGATGAAACAGTTAGTTCTTCATGTCAAGAT
TTAGTTCGATCAGTTAAAGTGCAAACAAAACCAATTAGCAAAAAACCGCCTAAAAGCTAT
ATAAACAAGATTCGAGCTGAAATGGAAAGTGAAAAACGTAAAGCTATTGAACAACTCATC
GAACAACATAAAGAAGAGATTGCCTTATTGCAAGAAAACCATAATATTGCACTGTCCGAA
GTGAAGAAAAAGCAATGGTGTGTGAATTGTGAAAGTGAAGCTATTTACCATTGTTGTTGG
AATACAGCATATTGTAGTCCTAAATGTCAACTAATTCACTGGAGTAGTGAACATAAAAGG
CATTGTCGTCGAAAAAGATGA
>cds.Mp_F_10514_c0_seq1|m.7131
ATGTGGGTACAAACCGTAGATTCAAATAATATTGTTAAACAGTTGTTGACTTCTGTAGAT
GCCAGCCGTGTTGATAAAGGTAACGTGCACACTCTGGTTGCCGTATTCATTAATTTCAGT
ATAACCATGATAGACATGTTTGGAATGAATGTCAATGTGGACCAACATTGGTGGAAACAC
TCATACAAAATTATGGAACAGTTGATTAATGATATCAATGTCCACTGTCGTGCTAAAGAT
CCGAATGCATCACTTAAAGTCAAAGGAAAAAATGGTGATAGAATGTTCAATAAGGCATTA
TCAACAATCACTCAATTAAAAAAAATTGTGCCCAATGATAAACATGAGGTTCATGTAATG
CAAAATCCAATAACACCTCTTGTTCCACCTGTACAACAACAGCCCACATTCCAACCTCCA
TCTCCGGATTACAATAATCAGCCATATGTAAATTATAACTATCCCAATCAGAATTATATG
AACAGTTATAATTATCAAGGACAATATCAAACACCGCAAATAAATCGACCACCGTACTGT
CCAATGCAGTACCGTCCTCCATATCAGCCCCCTTACCAACAATATCCAAATCAAGTGCGA
ATGAACCAACCACAGTATTATCAATACCTTCAGCAACCTCCAAATCCCTGGCAAAATAAT
TATCAGAAACCACCATATCCAGTACATAATGCACCATTTCCACCTTCTCAGTTTGTTGCT
ACTCCACAGCCAAAACCTGAAGCTAAGCTAGTTGAAGTGAAAGAAGATGACGAGAAAAAA
TGGTTAGAAGCACAAAAAGATGCCAAAAAGTTGGTGAACAATGCTATTAACCATAATATT
TTGGCAACTAGATCTACTGATAGTATACAGTCATCACAGGAGAGTGAAGAAGGGTTAATC
AGTAATGTACATCCAGTATTTGAAAAAATGTCTGACAGAGATAGTGGAGCTCCAATTCCA
GACGATACAACAGACAGAATGTGGAATTTTTTGGCCAGAGAAGTAGATAAAAAAGTTCGA
TATAAATTTCAAAAAATGATAAGAGAGATGCAAGATATACCCAAAGAAGAGTTTAGTAAA
GAGCCAGAATTATATGAGACTACTTATCAAAATGTGGTTAGAATACAGCTATTTGAGCCA
ATCAGATGTAAAATGATTAATAAGAAGTATGAAAATGTACAAGCAGTCGTTAGGGACTTT
CGATTGGTATTCAGTACATTCCGTCACATATCTCAGTCTAATGATATTAAATGTAAACTT
ATGATGGACTTTATGGAACGTCATTTTAATGAATGCCTTAGAAAATATTTCCGTGGATGG
AATCTAGATAAATACCGT
>cds.Mp_F_10514_c0_seq1|m.7135
TACAATGTGAATGTTGTTTCATCTGACATGAAAGGTCGATTGGAGTTTATGATGAACATT
TACAATCGTTTAATGATGTCTGATCAAGAAGTTACACCAAATAAAACTACTGCTGATTAT
CATTTATTAAACGGCTACATAAAACTAATGCAATGTGCTACAAATAGTAAAAAAAATAAA
AAATCTAATAAAAGCCGTTCATACCGTCCAACCGCAGCAAATAAAACTATCAACATAACA
TCAGCTATTCAAAAAAATTATAAAAACTATAGCAGGTAA
>cds.Mp_F_10515_c0_seq1|m.7137
TTTTTACAAAAAAAAATATCAAGTTTTTGTGTTTCAAATAATAAAGGAATTAAATTGATA
GAGTATTGGAAGTTTAATGATTTGCTTAAAAATGGGACAATAGTATTAATTACTCACTTT
TGTTCTATAAATCAAATTTATGTCCGTATTAACACATCTGAATTAACAGAATATTATAAT
AATTTAATCACAGAAGTTAATCAGTTTTATGTCAATTTGAAAAGTGCGTGTCATAGAATA
CAGATTCCAAAAATTGGTGAAAAAGTTGCTGTAAAGAGTCAATCCAAGAAAAATTTTGCA
CGTGCAACTATTTTAAAAAAAGTTAATGACACAACTTATTCAGTACACTATGTTGATTAT
GGTGATAAAGAGAATGTGAAAGCAATCAACATTTTTCAGTTACCATATAGATTTGTGCAT
TTGCCAAAGTCAGTGATTAAAATTGGTTTAAATATTACAATGCCAATGAATACAACTAAA
CATCTTCCTAAATACTTCAATCAATTAATTCAATTATCAGTTCCATTAATTGTGGAGTTT
GATGAAGAAGATCCATTAGGGTTTCAAAAGATTGTTTTAAGAAAGAAGCTTGATGGCGTT
AATATTTGTGAAGATATTTGTAATCTACCTGGCCTATTATATTAA
>cds.Mp_F_10519_c0_seq1|m.7138
ATGTTTTTATTTTTTATGCAAGTGTCATCAGATGTAAAAATCAAAAACTTTAAAATCTCT
AATGCTTATATTTTGATTTTAGACTTTTTTTTGTATAATAACGAGAATATCAACACAACT
GTTTTATGTGTTTGTAAAAATGTTGACGGTTAA
>cds.Mp_F_10527_c0_seq1|m.7144
ATGAATGAAAAAGGCATAATCAGTTTGAGTTTCAACCAAGACCATACTTTTTTTGCTTGC
TGTACCGAAACTGGTGTTAGAATTTACAACGTTGAACCCCTGTCGCTGAGAGAGAGATTC
GATTTAGGCGGTGTATCGAAATGCGAAATGCTGAACTCATCCAATTTCATCGCCATAATT
TCTGGTGGAAAATATCCAAAATATTGTCAGAACACTGTACTAATCTATGATGCTGTGTTG
GAAAAATTTGTGATGGAAGTTATTTGTGCTTCCAGTGTAAAATCTGTGCTAATGAGGAGA
AACAAGATGATAGTTGTAACTATGGACAAGATATCTGTTTTTACGTTTCCTACGGTCATT
AAGCACATAATTAATTTGGAAACC
>cds.Mp_F_10528_c0_seq2|m.7146
ATGTCTTCATCTCAAGAATCAATGAATGATGATCCATCCACATGCGAGATCGTTGATTTT
AGTATCTATTACTTAGACATGGTGCAATGTCCATTAAATCCGAACCACAGACTTCGACGT
CACAGGTTGCCGTATCATCTTGTAAAGTGCAAAAAGTCATTTCCGAATAAAGTTCAATGT
CCTTTTGGGCATTACTATTATTTAGAAAAACATGAAATGGCTAATCATTTACTAACATGC
CCTCATAAGCCTAGGTTTGCTCAAGCTGAAGAAATGCAACCACACAAAGTTCAAGCTCAA
CAAACTAAAAATGAGAATATTGTCTACAACTATGATGTTGAAAATTACCAAATTGATGAA
CCCTATTGGGATTGA
>cds.Mp_F_10529_c0_seq1|m.7147
AAAAAAGAAAAAGAAAAAAATAAAGAAAAGAAAAAAGAAATATTAAAAAATAAAGAAAAA
TATTTCAAAAATAAAAAGAAAATATTATATGTAATAGATTTCAAAGGTGGATTATATGCT
AAAGAAGTAATTGGTTTAAGAGAAGAAATATCTGCAATACTTTCAGTAGCTAATAAAAAC
GATGAAGTCTTATTGCGTTTAGAAAGTTCTGGAGGTGTTATTCATGGATATGGACTAGCT
GCATCTCAATTAAATAGATTACGCCAAAAAGGAATACGATTAATTGTATCTGTAGATAAA
ATTGCAGCAAGTGGGGGGTATATGATGGCATGTGTTGCGGATTATATTGTATCTGCACCA
TTTGCTATAATCGGTTCCATTGGTGTAGTAGGTCAGATACCTAATTTTCATAAATTGTTA
AAAAAATGTAATATAGATGTTGAATTACATACTGCAGGAGATTATAAACGTACATTGACA
ATGTTTGGA
>cds.Mp_F_10548_c0_seq1|m.7152
GCAAGTTTGGCACGGGACATGACCAAATTCGGCACGGGACCGTGCTGCGCGCCCCGCAAG
ATGTCCGCCATATCCATGTTGTACTACGACCCCGACTTCAACATCATCTACGGCATGCTG
CCCGGCATGGTGGTGGACAGGTGCGGCTGTAGCTAA
>cds.Mp_F_10548_c0_seq1|m.7151
GTGTGTGTGTGTGTGTGTGTCGTGTGTGTCACGTCGGTGGTGGAAGAGGGCGACTGCAGG
CGTTGCCGCCGATTAGCTACAGCCGCACCTGTCCACCACCATGCCGGGCAGCATGCCGTA
GATGATGTTGAAGTCGGGGTCGTAGTACAACATGGATATGGCGGACATCTTGCGGGGCGC
GCAGCACGGTCCCGTGCCGAATTTGGTCATGTCCCGTGCCAAACTTGC
>cds.Mp_F_10554_c0_seq1|m.7156
GTCGTTGGAGATAATTTAGTTGTTTACTATGGTGACATAACTTATGATGCAAAAGTCATT
AATGTGTGTGATATTGAAAGAGTAATGAAATATTACGTGCATTATGAAGGATGGAATGTA
CGTTATGATGAATGGATAGATGATATGCGTATTGCTTATAAAAAAAAGGAACAAGAACCT
GAAGAAGATATTGATGCAGATTCTTCAAAAAGTAGTATTGAAGATGAAGTTAATTTTTCT
GATTTAAAATATGAAGTTTTGGATTTGTCCATGAATCCTAGGAAATCACCACATACCAAC
ATTTTTAGTATATAG
>cds.Mp_F_10557_c0_seq1|m.7158
AATCGTCTGTCAATCGTATTGGTGATTGCATTGTTCGGCTACTCACTGGGTGCACCGGGA
TACGGTGGTGGACACGAAGAGCATGAAGAACATGGTGGACACAAAGTAGATCACGGTGGG
CACACAGATGAACATGGTGGATACGATTATGGTGGACACAACTTCGGTGGACATAAAGAA
GAATATGGTGGACAC
>cds.Mp_F_10572_c0_seq1|m.7165
ATGATATTTAAATATTTTTTGTATATAATATATATCATATATTTTATTGTGCTTGCAGTC
TCAGATTGTATAAAAAATAAACGATATTGGTGTCCAAACAAATGCAGAAAAAGTTACAAA
CATAAAAAGAATATGAGAAGTCATTTTTTACACGAATGTGGAATTCCGCCTCAATTTGCT
TGTATTTTTTGTACTAAAAACTTCAGAAGAAATGAACTTCTCAAAAAACATTTAGCGCTT
ATTCATAAATTTATTGTGTAA
>cds.Mp_F_10574_c0_seq1|m.7167
ATGGCGACGCCCCCCGACAGCCCGATCATCGAAGAGGCGACACTAATCGAGCTCGAGGAA
CAGCTGAACAACACGTCTGCGTTTCCGCACCCTAGGCCCGTCGCCCTAGAGGACCTGTGC
CGACAGACCAAGTTCACGAGACAAGAGATCCGCATCATGTACAGGGGATTTAAACAGAAA
TGTCCAGAAGGAGTCGTGCACGAAGATCTGTTCAAAGATATCTACTCCAAGTTTTTTCCA
CATGGGAATTCAAATTTATATGCTCATTTTGTGTTCAAAGCATTTGATGTCAAGAGCAAT
GGTGCAATTAGTTTTAAAGACATGTTGATGACTCTATCCACTCTGCTTCGTGGGTCTATT
TATGAGAAACTCAGGTGGACATTTAAGCTGTACGATCTAAACGGCGACGGATGCATAACG
AGGTCGGAGCTCAGTCAAATCGTGTTAGCCATCCACGAGCTGATGGGCAAAAGACCACAA
GGTCGTGGTAGTACTAAATCCAAAGATCACACCGATATGGTTTTCCAAAAACTCGATATC
AATCAAGATGGTGTGATTACGTTTGAAGAATTTATTGAATCATGTTTAAAGGACGAGGCA
ATCACAAAATCATTACAAGTTTTCGACTCCAGGTGCCTATGA
>cds.Mp_F_10582_c0_seq2|m.7174
ATGGCCCTCTCCACCAGACTTCTCAAGAAAAATGGAACCACGATCAATAGAATTCGTATA
GGACACACATCGATAACACATCAGTGTCTGATGAAGCCAGTTTCACCGACCAACGTCATT
TTTCCACCAGCACACCGCCGATCGAGTAGCGTCCCTGCTGATGCCATAGTCGAGCCGTTC
ATGCACGGTCGCAACGCTGGTTATCACCGTACCTCTGATCGCGTCGCGTTCCGTGGATGC
ACGCCGCCACCAGAGCAGAGCAAACCACCACGAAAAACCCGAAACATAACCGTGATTCTT
ATGTTCACATTCCCCCCGTATGGTATGCAAACCCGAATAAACTATTTTGAATGTAAGAGC
ATAAAGTATAAATCTAAATACTGTAAACCAAATAATATTCATTTGTTTGTATTGTAA
>cds.Mp_F_10591_c0_seq1|m.7176
ATTTTGGGTTTTTTTGGGTTTTATGATAAATTACTCAATTTAACCCAACCCAGTCAGGTT
TTATTAAAAAAAAACCAAGTTTTTTCCAACACTGAGGCTAATCCAAAAATCAACTTTTTG
GCACTTAGCCCGTTATTGATTACAAGTCCTCAAGTTGCAATAAAAATACAAGAACCAATA
CAAAACTGGTGA
>cds.Mp_F_10596_c0_seq2|m.7178
ATGGTATTGAAACTAAAGACTACATTTAGGAATGAAGGACATTATACCGTGGTCAACAAC
TTCCTCATATTGTTGCGTGTAGCCGATGCATGTAACTCGGAGTATTTTACTATAGTATTT
ATTCAACAATTATTCGTCAATATAGGTAGTAGATACCAGGGTCAACAAATAAAAAGAAAA
TCTCAACCAAAATTTAATAGATTTTTTGGAAATATTTCACGAGAATGCTTGAAAGAACAT
CGCGTCACTCCAGAAAGAGTATTGGGCGTTTATACTTTAAATATTAATGACCGAGAAGCA
AAATGTTATGTTGCTTGCATGTTGTTGCGATTTAACGTGACCACTAGAAATGGAGGTTAC
AATGAAAAGGAATTAGAACAATTGATGGCGAAACCAAATTCTAATAATGGAATTTCAATC
AGTATGAAAACAGCTATAGCAATATGCGAAAAGCAAGTTGATAGAGATCATTGCGAAAAA
GCGGTTAAGTTTACGAAATGTATTTACTCTCACAGGGATGAATTTGTAGTGAAAAAAAAA
GAAAACATTTCCATGTCTGCTAATCGTCGACCACCCTTTCCTACCCAGGAAAAACGTCCT
GTACGGGACCTCAACCACACCATTATGAGTCGCTAA
>cds.Mp_F_10598_c0_seq1|m.7180
AACATGTCTGTGGCTGAAGGATTGCCTTTAGAAGAAGCTCTGTTCGTCTCCATAACGACT
GCCATGATTGTCATGGCGGGAGCCTGTTATGACAAGGCGTACGGTACGATCGTAACGTTT
ACGTTGATATACCCTCATCAGTTTAGTATCAGTAGAAAATTCATTTGTCAGATGTTTGAA
GCATTCGTCACTCCAGAATGTTCTCTGCCTTCAATTGTAACGGAAGATTTAATAACTATT
ATGAAATCACTGGACAACGCAAAAACAATGTTCACTTCCTGTTATTTATACCATTATGGA
ATTCGTATAGATCTTCTTTTGCAGTACGCTTTTGCTCGTTATTCGGATAATATAATGGAT
GACGCATCGAATATGGAAAATAAAAAACTAAAATTAAAGCTTCTCCAGAGATATATTGGT
GAGTGTTTTGCTGGCAGAAAAGATTATGAAGTCAAATCAGTACCAGAGGAAGTAATTATT
GATTGGACCCCATACGAAGCAGAGTTCACCGATGAGGAAATGGCATGTTTTCGTGCATTA
TCAAGAATTGCATTTTTTTTGGCTCGTAAGCCATATGAAGAGTTACTCGCTGGTTATGAA
TTTGATCTTACTAATGCGATAATATACAAAACAGAAAAAGACATAATCGATTATTTTACC
TTGATAGCAGGAAGTTTCGGTGCGATGTGCGTTTATTCATTCTTGTATAGGTTTAATATT
GAGAAATATGATTTTGTTGAAAAGGACGATTATGTAATTAAAAAAGCATATCAATTAGGA
AATAGCCTACAATTTGTGAACATTTCCCGGGATCTCGTCTTCGACAGCGAATCGTGGGGT
CGTGTCTACTTACCTACTGACTACATGGAGGACGAAGAAAACGATTTAAGGGTCTTACGT
AAAGAAAAGAATCCGAGGGCTCTGGGAAATGATAAATTGAATAGATACGCTAATAAGATG
AACGAATTATGTGACAAAAACTTAAGGGAATCGATAGATGTTATTAAGCGTATGCCGTTT
GAAATAAGAGGTTTAATTCTGACATCTGTTGAACTTTATCGAGCGATTTATTATTGCGCC
ATCAAGTATAGTGAAAAATTTCCTAACAAAGCAAAATTAACTTTGTTGGATAGATATAAG
GTATTATTTAAGGTCCTTTATATCGATAGTCTCCAATACCTGTTATAA
>cds.Mp_F_10601_c0_seq1|m.7184
TTTATTTTGGATAAAAATGAGAAATTAATGAACTTAAATAAACATAATATAAACTGTACT
ATTTATATACTCCGGAACATTTATTTTCTGAACAACTTTGGCCAAACTAGATCATCTCTC
AATGCTTACTTAATGAAGAGTTTCTTACACCCTTATTACCAAAGTGAAAAAAAAGTTGAG
ATAACATTAATGTTA
>cds.Mp_F_10608_c0_seq1|m.7185
CTCAAAATTCACATCAGAACTCACACTGGTTTCAAGCCGCTAAAATGCAAGTATTGCTAC
CGACCGTTCGGCGACCCAAGCAATTTGAACAAACATGTACGGTTGCACGCCGAAGGAGAC
ACTCCATATAAGTGCGATTGTTGCGGAAAAATCCTGGTGCGCAAGAGAGACCTCGACAGG
CACATGAAGTCAAGGCACGCACAAGTTATGCAGAAAAACGTGTATAAAATGCACGTACCT
GTATGA
>cds.Mp_F_10609_c0_seq1|m.7188
AACGACATCTTCGAGCGCGTCGCAACTGAGGCCTCCAAGCTCGCCGCCTACAACAAGAAG
TCCACCATCTCTTCCCGCGAGATCCAGACCTCCGTCCGTCTCATCCTCCCCGGTGAGCTG
GCCAAGCACGCCGTCTCTGAGGGCACCAAGGCCGTCACCAAGTACTCTTCCTCCACCAAG
TAA
>cds.Mp_F_10615_c0_seq1|m.7191
ATGAAAAGCAATTGGATCAGGACGGATCGATTGTGGTGCCTGTTCTTGATTCTTGCAGTC
TCTCGAATAACGGGATCTAGTTCAAAGAACGTCAACCAGGTCAAATTACCGATACCAACC
AAAGAGAGTCTACCGCAGGTGGCCGAAGCGTTAAAGGCGGCTACATACTTGGTAGACAGC
GATGAACTGGAAAAGAACTTCGAAGGACAGCGGGATAATTATAAGAGATCACCCAGGAAA
TTGGGAACTGATGATCTAGACAATAACTCGGAACTACAAGAGTATCAAGGAGTTATGGGA
CGTCCTGGTGTTGACTTTCCAATATTGCCATCAATACCCCATACCGATTTCAGCTGTAAG
AAGGTTAAGAAACCTGGTTACTACGCAGATCCCGAAACTGATTGTCAGGTATTTCACATT
TGTGATAACGGAAGGAAAGTATCATTTTTGTGTCCAAATGGTACAGTTTTTCGTCAGTCA
CATTTAATTTGTGACTGGTGGTTCCGTGTGGATTGTGAAAGATCAATCGAATTATACGAA
GAGAGTGCAGAACAGCTTGCATCTGACCAGCGGGTTTTTAAAGAGCGTGCTGAAACATTG
GCCAAAGCTATGTTAAAAGTACAAACAACAACACAAACAAGTGATAGTGGTCGCGTTGTA
ACAGAGCGTTCGTTTGGTCCGAGTACAACTGTTTTCAATTCTGAAAGCCGACTGCCTGAC
CGCGCCAGATATTTTAGTGACTATTCAAGAGACGAAAATCAAGTTCCAGCTGAGACGGGT
TCATTCGCCGGAAAACAGTTACAAACTAATTTTAATAATTACTATCCACAGTCCAAATCA
CCTGTACAGAACTGGAACCAAGGAAATTATCAAACACAACCTTCGACAACAGCACAGCCG
CGTTGGAATAGCAACCATCAAAGCAGTATCTATCAAGCACAATCTACAACTGCTCAGCCG
ACTTGGAACCAGGCTGCTAATAACAAT
>cds.Mp_F_1062_c0_seq1|m.229
CGCGGTCTGGATTTCGCGTTCGCCTATATCGACGACGTACTCATCGCCTCACGCGACGAG
GTCGAGCACGAGAAGCACGTTCGCGCAGTTTTCGACCGTTTCCAAAAATACGGCATCGCG
ATCAACCCGGTCAAGTGTGTTTTCGCAACGAACGAGATGCCTTTTCTTGGTCACGTCGTC
GACAAGAATGCTTGCCGGCCCAATGCAGAACGCGTCGCAGCTATACGCAAG
>cds.Mp_F_10630_c0_seq2|m.7202
ATGTGTGACCGACGTAGACCAAACGGGGCAGTGCGTGGGAGAAAGAGCGAGACGGGACCC
GCGGCGCCTAGAGATCGAAAAGGAAACGAAAAGTGGGAAAAGCCCATAAAAGTCGTCTCC
GGAGCTGTAGATCTCGTCGCGTCCTGTTTGTGA
>cds.Mp_F_10632_c0_seq1|m.7203
ATGGGTCTCGAGCGGACGGCAAAGCAAGTGGACAACGAATTGGATGTGATGTGTCGACAA
ATGATTCAATTAATGGACGATTATTATTCGAATATGAGTAAGCTGCAACACTGTATACGT
AATGGATGCGTGCACCTAGCCAAAAGTAGGTACTTGATGGGCCAACGTAGCGTGTCCGAC
CTACAGCTACCGACGTCAGGCCAGTACACGGCTCGCTCTACAGTAGTGCGCGAGGAAGAC
ACTACTGCGATCCATTTGGGGTACAACGAGGACGGAGACGATCCTATCAAACGT
>cds.Mp_F_10633_c0_seq1|m.7205
ATGTTAACTGTGTTCCAGTTTAACTTTTCAATCACAGTCCGCATGTACAATATTTTAGTC
ATTATAAATAATATTGTACCACCTTGCTACAATATAAACAACAATAATATTTATGCACTT
ATAATTTGTTCACCGAAAGAACGACCGACCGACGCCGTGGACCGACGAAAATCAGTTTTT
CTGCCCATCCCAATGCGATAA
>cds.Mp_F_10634_c0_seq1|m.7207
AAAGAAGAAGAAGAAGAAGAAGTAATAGTAGAAGAAGAAGACAACGACGATGACGATGAT
GAAGAAGAGGGTACTAACATTGAGTGCGATAGTTTGGAAAGATCGATGAATCACAGGCAA
AAATGTGGATATCATACACCATCAGAGTACGGATTCGTTAGACCAGACCTAAGTCCAGTA
TTAAGTAATTCTGCTTTACCAATGGATGAAGAACTTACCATTAGAACCACATACACTTAT
GATACTATCACAAAAAGAGAAAGCTATTATGAACATATATCTGGTCCAGACTGTATACGA
GAAAAACCTAAAAAGGAAATCTTACCCGATATACTCAATAGGTCATCTGAACGTTATAGT
TTAGTTAGCGAAGTATATGTA
>cds.Mp_F_10642_c0_seq1|m.7210
GACCGCTTGGTCGCCAGCTACTTCAAGTGTCTGATGGAAACAGGAAAATGTACTCCAGAA
GGCGAAGAAATCAAACGCTGGTTACCAGAAGCAGTAGAAAATAAATGTGAAGACTGTTCG
GAAAAACAAAAAATAGGTTCCGAAAAAATCATTAAGTTCCTATTTGAAAAGAAAAATGAT
ATGTGG
>cds.Mp_F_10646_c0_seq1|m.7212
CACAGGGATACTCAAGTACCCTCCTATCAATGTCCTAATTGTTATCGGCTGTACACGTAT
AGTAGAGGATTATCAAGACATATTAAATATGAATGTGGAGTTGAATGGAAGTTTCCATGT
GTCATGTGCAACAGGCCATTCAAACGTAAAGAGCATCTTCGTAGACATATGATTTTTATA
CATAAACAGCATTATATCTAA
>cds.Mp_F_10647_c0_seq1|m.7214
ATGTGGATCCCGATGATGGCTGCGGCCGCACAACACGACAGGGTCGTACTGTCACCGCGC
CGGTTGCAGCAGCATCAACAGCAGCAGCACACTCCTTCGCCGGATCGCGATCGACATGGC
CAGCGCACTTATCTGCACATGGTGCCCATGTTGCCTCCTCCTGCCGTTCCTGCGACCAAT
GACGGTCAAGACACAATTATTTCGGATCGCCTTCAAGACACTTCGTTCCAATATACATCC
AACGCACCATCAGTCATTTCAGGAAATGCATTTACAACCCCGTCAAAAATCCCCAACTCC
ATCAACAAACTGAACTTAATACAGTCACACTCGAATAAATGGGGCAGCTCAAGAAAGGTA
CACGAAAGATCCACTGGACCGGACTGGTTCGAGACAAAAATGGCAAACGCGAAACTAGAG
AAAAAAAGATCATCGAAATGTTTTTGGAGCTCATCATTCGTAGTGGACCCAACCACACAC
TTTCATTATAAGTGGCTAATGTTAGTAACCGTCACAATCCTATACAACTTGGTATTTGTC
ATCGGTCGTGGAGTATTCTGGGAGCTGAACAATGCGATGCCGACCATTTGGTGGATTCTG
GACTACGCTTCTGACGGGATCTACGTAGTCGACACACTAGTACATGCACACGAAGGTTTC
CTGGACCAAGGTCTCATGGTCCGCAATTCTCATAAGCTGAGGGAAAACTACTTCAGCACG
TCCAAATGGAAATCAGACTTCCTGAGTCTGCTTCCCACCGACCTGGCGTACTTGTGGTGG
CCGTCGGGCAGCTGTTCGGCAGACGTCCTGCCCTGTCCTGTGATCGTCCGTGCCAATCGA
CTGCTCCGAGTACCGAGGATGCTGGAATTCTTCGACCGCACAGAAACCAAAACCGGGTAT
CCAAACGTGTTCCGCATTTGCAAAGTGGTGTTCGCCATACTCATACTCATACACTGGAAC
TCATGCTTATATTTCGCTATAAGCTATGTGATCGGGTTTGGGTCGGATAATTGGGTGTAC
AACTTGCAAGGTGCTAGGAATTCATCGCTTTCTAGACAGTACATTTACTGTTTTTATTGG
TCGACACTTACGCTCACAACTATAGGAGAGACACCGCAGCCGGAAAACGAACTGGAACAC
GTGTTCGTGGTGGCCGATTTCCTTGCCGGTGTGCTCATTTTCGCCACGATCGTAGGAAAT
ATAGGCAGTATGATCAGCAACATGAATGTGGCCAGGGTAGAATTCCAGAATCGCATGGAT
GGTGTCAAACAGTACATGGCCTTCCGGAGGGTTTCCAAAGAGCTAGAGGCAAGAGTCATC
AGATGGTTTGCCTACACATGGGCTAACAAACAGGCTCTTGATGAAGAACGTGTGTTGGCA
GCTTTACCAGATAAACTAAAAGCTGAGATAGCTATACACGTACATCTCGACACATTAAAG
AAGGTCGAGATATTTCAGGACTGCGAACCTGGCCTATTAGAAGAACTCGTGCTCAAGCTC
AGACTCCAAGTGTTCAGCCCTGGAGACTACATATGTCGTAAAGGAGATGTGGGCAAAGAG
ATGTATATAGTAAAGCGAGGCATTCTCAGTGTCGTTGCTGACGACCAAAAAACCGAAATC
GCCACTTTAAGCGCTGGAAGCGTTTTTGGAGAGGTAAGCGTACTAGAAATAGCTGGAAAC
AAAACAGGCAATCGTCGTACAGCCAACGTCCGGAGTTTAGGGTACTCTGATCTATTTTGT
CTGTCCAAAAGAGATCTCTGGGAAACACTAAGGGATTATCCCGAAGCTAGACACAGCCTA
ATGCAACGTGGTTGTCAGCTACTGCGAAAAGATAGGCTATTAGACGAGGACGCGTTCCTG
CAAGCTCAAACGCAGAATGAAACCATTAACGAAGCAGTGTCTAGATTAGACTGTAACCAC
CCGAACCGAGGCGTGGAAGGATACATTAGATCCATTAGCAGGGACGACTTCGGACAGCCG
ACTCTGCGGCAGTCCAATCGCAAGCAGTCGAAGCACAAGTCAAAATTCTCGACAGTCGTT
ATCAAACCAAACCGGAAGCAATTTGCTCAAGTTTATACCACCATGAAAGATGTGACTTCT
CGGTTGTCAAATCTCGTGACCGAATATTACAATCAAAATGTCAAGCTCAATGAAAAAATT
ACCGAATTGGAAGAACAAATACGAGTTGTCAAATATCATTCAATAACTGATTCAAAATAC
GAGGATCAACAGGGTTCGAATGTTGAAAATGACTCAACTTCGTCATCTAGCCAATCAACG
GTATTCGGGACTTATGCCACAAGGAGATCGTTTAACGTTCCCAAGAATTCTTGGGCACGA
AGGCGTCGTAAACTTAAGTCTACCTGA
>cds.Mp_F_10649_c0_seq1|m.7222
ATGAACATTTTCGCCAACGAAGTTCCTTCCAACAACATTCCTCCTTCGCCCTGCTTCATT
CCCGGCATCGCACACACGCCGCCTCGGCGCGTTTACCTCAGACGCCTGGCCTCACGCTCA
GACTCGAGCAGGCAAAGGATGTCGTCCTCGCGAACTGGGCCCTTGACGTTGCGGATGATG
GAGCGGGTGGTGTCGTCCATGAACTCGACGCGGACCTGGGTCACGCCACCGCGGGAGCCG
GTGCGGCCGAGAACGCGGGTGACCTTGACGAGCTTAACGGGAACCTTGGCAGAGTCCATC
TTTGCGAAAGTGGAATTATGTGACGTGAAGGTGTCGGATGGTCGTTGTGTTCGA
>cds.Mp_F_10649_c0_seq1|m.7223
CGAACACAACGACCATCCGACACCTTCACGTCACATAATTCCACTTTCGCAAAGATGGAC
TCTGCCAAGGTTCCCGTTAAGCTCGTCAAGGTCACCCGCGTTCTCGGCCGCACCGGCTCC
CGCGGTGGCGTGACCCAGGTCCGCGTCGAGTTCATGGACGACACCACCCGCTCCATCATC
CGCAACGTCAAGGGCCCAGTTCGCGAGGACGACATCCTTTGCCTGCTCGAGTCTGAGCGT
GAGGCCAGGCGTCTGAGGTAA
>cds.Mp_F_10650_c0_seq1|m.7224
CAGACAAGTCGACTCCTCCGGTATACTCGCGCAATATTATCGTCCCGATGTGCAGACCAT
GGCGTACCGGTTGTTACGATTTATTCTGTTCTCCGGCAATCTAAAACATCGGGGACCGTC
GAAACAATAACACGTCTGTCGTACTCAAATCGTTATTGTTATTATGGGCATTTTGATATT
AAATGTGGACACTTGGGTGGCACCGCCGAAAAAAAAATGGATCAGACATTATTTCCTGGA
AGAGCCGTTGTTGAG
>cds.Mp_F_10656_c0_seq1|m.7228
GGGTCGACTTCAAGACCGTGCAGTAGTAGCGGCAACCCCAACAGCAGCGGACAATTTGCT
GCTGATGGAAACGATGTTGACGGCGATAGTTACGAAATGGATGTCAAAACGAAGATATTA
CAATCCTCTCTGCAGCACGTTCCCCGACACGGATGGTCAAGGGATACCGTGGTCGCAGGC
GCCGAAGAGCTCGGTTACCCGGACACGGTGCACGGCCTATTCCGAGACCCTGGGGCCGAG
TTGGCCCTGTACTTTTACTCGGCCAGCAATGATTCACTGTCCCGACTCCTCCGGGACGGC
ACGTTGACGTTGCCCACAGAAAGCAAAGCGGAGCTTACCGCGTTCCTGACCATCGCCATC
AAGACCAGGTTGCTGATGCTCCAACCGTACTTGAACCAGTGGCCGCAGGCGATC
>cds.Mp_F_10673_c0_seq1|m.7233
ATGAATGAACCCAAACAAAAACCATTGGACTATGAGAAAACGAATGAACCTAATCAAGAA
CCACTAGACCATGAGGAAACAAATGAACCTAATCAAGAACCATTGGACCATAAAATAACG
AATGAACCTAATCAAGAATCATTGGACCGTGAGATAATGCATGGACCAAACCAAGAACCA
TTAAGCCCTGAGAAAATGAATGAACTTAATAGAGAACCAATGGACAATGATAAAAATAAT
GAATCTAATCAAGAACCATTCGACCAAAATAAAAAGAATGAACTTCGTAAAGAAAAATCG
AACCATGATAAGAAGAATGAACCTGATCAAGAATCATTAGATCATGATAAAAGTGCAGAT
GAACTTGGAAGCAATAAAAATTTTGTTAACAAAATGAAAAATGTTGCAAGAAACGTAGCC
AAATATTTACAGTCTAATGGAAATCGAGTCTTTATCTGGGGAATAGGCGTAATAGATACG
GAGAATAATGCTGATGCTAATGCTGGTGCTGGTCAACATGCAACTAATGGTCCAAATGCA
AAAGATGAAACGGATTTATTGACTACGATACATATTACTAAAAAACAGATAGATAAGCGA
CTCCAATGTACCGTTTGCTTGGACGAATATGAACTTGGCGAGGAAGCGATGAAATTG
>cds.Mp_F_10679_c0_seq1|m.7240
AAAAAAAAAAAAAAAAAAACCGAAGAAATCGCGACGGGTCTCTCGGCGGTGTGTGGCGCG
CGTTCGTCGTCCGTGCGAGCCGGAGCGCGCGATATTGTGATGTGTACTCGACGACACGGG
GCAGCCGGTGACGGAGGTACGAACGGGGCGAAATATCGCGTGTGTATGCCGACGGTCGTG
CGCGCGTGTGTGTGTTCACTACACGATGCGATGTCGCTCGGCGGCGGTGTTGGTAGTGGG
GTGGTGGTGATGGTAGTGGTAGTGGTGGTGGTAGTGGTGGCGATGGTG
>cds.Mp_F_10696_c0_seq2|m.7244
AGCCGCAGCGATCAACCTCTTGGGCCGCAGCAGCGAACCACGAATTGGGACTACAAAACT
GGGTTTATAGGCGGGGGCAATGGGGGAGGGAAGGGTTCACTCCCATTTCCTTTCCCGGCC
CTTTTTTCTTTGGCCAGCCCCGTTCGCGCTGGGTTTGAATGGAAGGGCTTTGATTTTTAC
TTATTG
>cds.Mp_F_10699_c0_seq1|m.7246
TGGAAAGTGACTTGGGCACATCCTGATTTTGGTCAAGTGTTAGCAACATGTTCTTTTGAC
CGAACCGCAGCCATATGGGAAGAAATATTAGGAGAAAGTGATGAAAATGGAACTGTATTA
CGTCATTGGGTGCATAGAGCAAACTTAGTTGATTCTGTCACTTCTGTAACTGATGTAAAA
TTTGGTCCAAAATCTTTTGGA
>cds.Mp_F_10701_c0_seq1|m.7247
ATGACACCAACTATAATAATTACAACAACTATAACAGACCTAAGTAAAATGTCACCAACC
GCAAGGTCTCAGCACCCATTATGGATAAGCAAACAACGAAAGAGAAGAATGTTTAGGCAA
AAATGTTACGAAAAGAAACTTATGTCATCGAATAAAATATTTCTAACTACAATAACAACA
ACACAATCTCCAGTCACAACGTTGCCTGACACAAAAACACCAATAACACCAATAATTTCA
AACACTGCAACAACAACCGTTGAATCAACCACAACATTTCAAACTACGACACCAAGTATT
ATGCCACCGACCACAAGGATTCAATGGTTTGATCTAATTGATCGAATGAATCTGTTCAAC
GACGAACTTAACCGAACAGTGATGACACCAATCACAACAAAACCACGTACTATGTCACAA
ATTACAATGTTTCCGGAAACAATAACTCCAGCCACAATAACACCAATTATACCAAACACT
TCAACAACGACTATGGTATCAACCAAAACATGTCTAACTACAACAAGACCAAAACCAAGT
ACCATATCACCAACCACAATATTCCCAGGTACAGCAACACCA
>cds.Mp_F_10702_c0_seq1|m.7249
ATGAAAAAGGCTTTTAGTACTCTGGAAAGTTGTATAAATAACAGGAAAGAAGAAGACGAG
TGCGATCTTTATGCAAAAATTTTCGCCAAAAAATTACGTAAACTACCTGAATGTGAACGT
GAAATATTTATGTACGAGATTGATGGAATGTTTATTAATCGTTTACGTCATTGCAACAAT
CAATCATTGACTTCATGTACCAACCCTTCTTTTACTCCTCCAGTATCAAATCAACCAAAA
TCAGCTGTTGAAATAAATACACCAAAAAGACCATCATCGCCTTCTTTAAGTTCTTATTCT
GAACCTGAATTAATTCCTCATTACTCTATTTCTCAGCCTCATTCACCAGTAATTCATATT
CCGGAAAGAAGTGACACGTGTTCTAACTCTCCGATTTCAAACCTTTGCAACCCAGCCCAA
CTCTCCATCTCTACGTCAAACACTAATATTTCAAACCAACTAAATGTAACTACATCGAAC
GCTCCAAATTTAACAGACACTGCTTTTTACGCTGCTCTTGACAATTACAGTGGAGATTAT
AATTGA
>cds.Mp_F_10703_c0_seq1|m.7250
ATGAATGAAATCACTTCATTGGTATCAGAAAAATATATAAGTAAGAAAGAAGATATTGGT
GAGTCCATGAATGATTTATTAGTGGAAAACATTTTGATATCTGATGATCCTGGTACATGG
CCTGATCATTTGAACAATAAAAGTATAGAAATTTTAATAATGCACCATCCTGTTCAAGTG
AAAAATTATAACTTTCCTTTAGATGAAATGAATAGAAAATTTTCTGAAGTTTACTATTAC
CGTAATATGAGTAATAGCGAAAAAATTATTCGACCTTGGTTACTATATTCCATTATTAAT
AATAGTGTTTATTGTCTTTATTGTAAAATATTTAACAAAAAACAAAGCAATCAATTTATT
ACTGGGTGTAATGACTGGCAGCATTTATCTTTTTTACTTTCCAAACATGAATTAAGTTAT
AACCATTTAACTTGTTGTCAAGAATGGTCAAAATTAACATTATCTCTAAAAAAAGGGACC
ACCATTGATTGTATACAACAACGAATATATGAATTAGAAAAAAAACGGTGGTGTGCTGTA
TTAGAGAGAATTGTTTATATTATTCAATTTTTATCTCAACAATCTTTGGCTTTTAGAGGA
AGTTCTAATTTACTTTATCATCATGACAATGGTAATTTTTTAAAACTTACTGAAATGATA
TCTAAATTTGATAATGTGATGTTGGAACATTTGCGTAGAGTGGAAAAATCACAAAATTGT
CATTCAAAACAGGCTCATTACTTAGGAGATAAAATTCAAAATGAGTTGATAGCTTTAATA
GCAGAAAATATAAAATCAAAA
>cds.Mp_F_10706_c0_seq1|m.7254
ATGACTGACAAGCAAAACAGCGAGATAAACAATGAAGAAGATGAAGATGATTATATTGGG
CCACCTATTCCCAATGAATTAAAAGTATTGGAAAAAAATACACAAAATATGTCTACAGAT
GATCATGACAAGGGAAATAAAGAAGTTGAAACAGTGACTCGTTCAAAAGACAAACGAGAT
GATGACAATGACAGCAGTGATGATGACGACAATGATGATGATGATGATGAT
>cds.Mp_F_10714_c0_seq2|m.7255
ATGTTCGCCTGCACCGCCGCCGTCGTCTGTTGCACGCTGTTCGTCACTGTCGCGGCCAGG
CGCGGCCAGACCGTCGTGGCCCGTCCGACGACGACCACGACGACCACCACGACGACGACC
GCCGATTGGAGCGCAGACGGCCCTGCGCTTCTGCGCGGCACAGTCAATCCGGCCGGTGGT
TCTTCGTGCTGCAACGGGCCATACACCGCCGCGGCGGCCCACTCGTCGCGGTACAACACC
GTCGCAGGTCCCCGTGAGATCCCTTTGAATGTCATACTGGAATTGAACCAGGTGACGAAT
GTGTCAGAACTGTTCTCTAAATTCATGCCGGACACAAATATAGAAGAAGCCCAAACACTT
TTCGCCACGACAGGTTTTCAAAGCCGAACTGCGCTAAATGTAGAAAGAAAATCAACATTG
ATACCTAAGCCAGCTGGTTGTTCTGTTGAATCTCAAACCATCAGCCTTAAAGATACTGAC
GATCAAAGTTTATATTATTATCCAACGTGTACCCGGGTGAACCGATGCGGAGGTTGTTGC
GCCCACGACTTGTTGGCATGTCAACCGACTAAAGTCGAAACCCTCAACTTCGAAGTAATG
GTCTCACAGTATAACGACGATGGAAAACTAGAATTCAAAGGTCGGAAAACAGTGTCAATA
GATCAACACTTGAAATGCAAGTGTGGATGCGTTGTTAAACAAGAAAATTGCACCCCCCTG
CAAACGTATTACCCCAACGAATGCCGTTGTATGTGTAGCAATGAAGAGGACCGCGACAAG
TGCAACGACGAATACAACTTAAAGCTATGGAATTCGGCGACTTGCATGTGCCAATGTCGC
GAAATAAAAGAATGTACATCAGGATTTGCCTTTGATTATAATACTTGCGGGTGTGAGCCA
TTAAGAATAAGAATAAAAAACCCCAGTTATGAATTCAACAAAAACACGTATTCATTGGGA
GGAACGTGA
>cds.Mp_F_10717_c0_seq1|m.7260
ATAGGATCTATATGTAAAAATGAAGATGAAGTAAATGAAACCGAAATAAAAATAGAAAGA
GATTTGGTCGATGGGTATGAATTTACAGGATCATTTTCTAATGAACATCACTATTCGGAA
CTCATAATTCGGATGAATTCAGACAAGAGATCTAACTTCAGGGAAAAACCTAAGACGCAT
TCAAGGACACACACCAGGAACACCATAATTTATAAATGCGATATCTGTGTTAAAACGTTT
AAGGGTGCAGAACATTTAAAAAGACACACAAGGACTATACATACAGGAGAAAAACAATAT
ATGTGTGCTATCTGTGATAAAGCGTTTGTTAAAGCAGGAAATTTAAATAAGCATACGAAG
ATACATATGGGAGAAAAGCCATTTAAGTGTGATGTTTGTGATAAAGCTTTTAGTCAATCA
AGCGATTTAAAAAGGCATACAAGTACACATAATACAGTAAAGCCTAAAAAGATAAAAACC
TATAGATGTGAAATCTGTGATAAAACGTTTAATAATACAAGTAATTTAAAAAATCATGCG
ATTATACATACGGGAGAAAAGCCATTTAAGTGTGATGTTTGTGATAAAGCTTTTAGTCAA
TCAAGCGATTTAAAAAGGCATACAAGTACACATAATACAGTAAAGCCTAAAAAGATAAAA
ACCTATAGATGTGAAATCTGTGATAAAACGTTTAATAATACAAGTAATTTAAAAAATCAT
GCGATTATACAT
>cds.Mp_F_1071_c0_seq1|m.233
TTAACATGTGATGGGCCGCAACGGCAAAAAGTTAAATTGGCTACCCAGCTATTGTCTCAT
ACAACAGCATCAGCACTTAAGTTCTACAAACCTATTGCAAACAAAAAACTCAATGATGAC
ACTGCTGATTTTATTGAACTTATCAATAATTGGTTTGATCTTAGTAATGTGTCACATCCC
AATTCACAATCAAAAAACATTCCATTCAAAGCTCCGTATGGTACATTTATTAATGAACAA
GAATCTCTTTTCAATGAAGTGTATGAGACAATATTAACAATGAGGTGTAATGGAAAAAAT
AAGCTCCAGATGTTTCAAAAAGGAATATTGATGTATATTAAT
>cds.Mp_F_10720_c0_seq1|m.7262
GCATGTTGTGATTTTTTACAGTCACAACTATGCCCTACAAATTGTATTGGTATAAACGCA
ATAGCTGATTTACGTAGCTGTACAACATTGTTAACAAGTTCAAAATTATACATTCAACTA
CACTTTTCAAAAGTTGTTGGTGAAGACGAGTTCCTATCTTTATCATCCAATGAAGTGGTT
GAGTTGATTTCCAGTGAACAAATTATAGTACCATCTGAAGAAAAAGTTTTTGAATGTGTT
ATTCGATGGGTAAAACATGAATTGAATTCTAGACAATCTATTTTGCCTCAACTAATGGAA
CATGTACGTTTATCA
>cds.Mp_F_10722_c0_seq1|m.7263
CAAGGAGGTGAAAATGCAATGGAAAAAGCGGAAATGGAACAATCGAAATCTTCTTCTACT
CGCATCTTAGAAGGTAGAAAGGAAATGAACATAGCGACCCAAAAATCAGAATCGAATCAG
ATTGAGAGCAATTTGAATTATAGCAAAAACGATAGTCAAGAAGAAGAGGAAGACTACTAA
>cds.Mp_F_10732_c0_seq1|m.7266
TTCACCCAAGATGCAGTCGAAAACCTTTTTTCCCAAATGCGTCGTAAGGCTGGACAAACT
CCAAATGCAATTCAATCCCTCAGAGCCCTCAAAATGATACTAATGTCACAGTATATTTCT
GATGTAAAACGTAGTAATTACATGAACGACAGCGATACATTTTTATTAAATCATTTTAAA
AAAGTTCCTGAGAACTTCAATAGTACTTCTGTTGATATACTTCACCCAACTTATAATGAT
AAACCACTAGAATTATTAGATTACGTAGAAAACATTTCAGAGGCATTTAAAATTCTCCCT
GAATATGATATGAATATTGTATTTCATTTGGCTGGCAGTGCCACAAATGCAATATTAAAA
GTATCGTGTAATGAATGTTGTATGTTCATGTGCAACACCACAGAAACTAAAAGTCTTCCA
GAAAAATACAAGTTTTACACAAAATCATTGAATAAAGGAGGATTGAAAGAACCTTGTCTT
AATACAGTACTTTTAATACTTAATTGTGAATTAGTCTATAGAAAATATAAAACCCACTTT
TTACATAACTCAAATTTTAATATTGTAGATGATATTTGTAATAACATTAAAATTAATTAC
CCGCTCTGTGAAAAAAATTGC
>cds.Mp_F_10734_c0_seq1|m.7269
ATGTTGGAACTCAAGTATCTGATGCTTGTGGTTTTGGCCCTGGTGTTGTCGCCTATAACC
GAACGATGTGTAGCCGAAGACCTAGAAGGCGATGGAGAAATAATAAAAACATTTACGGTT
GACGCTACAATTGACGGTGGCAGCAAAGAAGGAGCAGTTACTGAT
>cds.Mp_F_10737_c0_seq1|m.7272
TTTAAATCGGTCTATAAATGCATAGACTGTGACGATTATTGCCATCGAATATGTTACAAA
GAAAACATAAGCCCGATCGAAAACGACGATAATGTAATGATGGGAATAATTGCGAAAAAC
TCTTACCAGAATGTAAATCTTAGCATTGATGAAGAAGACCGGGTAACAATGGCTAAACAC
TGCAGCAAGGAGACGACAATCGGTGGATTTATGCAACCAGTAGCCGCCCTGTCTATAAAA
AGACGATGTACGATAAATCGTGTCCTCGACGCACTGTACAAATTATTCCCGGAAGTAATG
CATCCACCCTACAAGGGTTTTTTCTTTGGAAATTCAAACAATACAATTATAATACGT
>cds.Mp_F_10749_c0_seq1|m.7279
ATGTCTAAAAAAATGTGTCGTTTTAATTTATTATTTGTTCTATGTATTTTAATTTTAACT
GTGTCGAGTTTAAGTTTTGCGAAACCAGTAGACCAAGAAAGTTCAAAAGAGGCATCTCCA
CAAGAAATTACAGAAACCACATTTTCACCAGCAATAACAGGAGCTCCAAATACATATCCG
AACATAGATAATCCATCCACTGTAGTTAACCCAATCACATTTTCAAGTGAGATGACCACT
TTACCGTCAACTATATATAACCCAAGCACATTTCCGATCGTTGAAACAAATCCACCGTCG
TCACCTGCTACT
>cds.Mp_F_10750_c0_seq2|m.7282
ATGACATTTTTTACTCGGATAAATTATGTTTATGTGTATGAGACATGTCATGGCGTCGTC
TGTTATAGTAGCAGATCGTCTGGTGAGCTAGGGCTCAGTGACTTACAGTCCTGTTCGGTG
TACAAATATTTGGGTAACCACTATTCACTAATCACTGACCAGTATCCAGTGACTACCATT
AATGACTTGGAACAATCGTGA
>cds.Mp_F_10752_c0_seq1|m.7284
AAAGTTGAAACATTTCCCAATCTGTATAAGCTACTGAACTTTACTTTAAGTATACCAATT
TCTTCAGCGTCTGGTGAACGGGGTTTTTCAGCCATGCGAAGAATTAATACTAATATATGC
TCCACCTTGAGTCATGATGGTTTTTCGTCTTTAGCTAATATCAATATTGAAAGAGAGATC
AAATAG
>cds.Mp_F_10754_c0_seq2|m.7286
ATGGAAGTCTTACCGGTGCCAAGTTCACCGATGACTAAAATCTTGAACAGGTATTCTGTA
GGCGCCAATGATGAATTTCTCGACGAAAAGTCTATGTCATCGGAAGAACTTTCCAATAGC
ACCTTGTGCTTGTACGCGCGCGACTTGTTAAATGCCATAAATCACGGAATCGGAGAAAAT
GAACGAAAACGCGTATTGTTAGCAGTGACCGCTGCTGCGGTATGA
>cds.Mp_F_10754_c0_seq2|m.7285
ATGGCATTTAACAAGTCGCGCGCGTACAAGCACAAGGTGCTATTGGAAAGTTCTTCCGAT
GACATAGACTTTTCGTCGAGAAATTCATCATTGGCGCCTACAGAATACCTGTTCAAGATT
TTAGTCATCGGTGAACTTGGCACCGGTAAGACTTCCATAATCAAACGTTACGTGCACAAA
TTCTTCTCTCAACACTACCGCGCGACGATCGGTGTAGATTTTGCGTTGAAATCACTAGAA
TGGGATTCGAACACCGTCATCCGGCTACAACTATGGGACATTGCTGGTCAGGAACGATTC
GGGAACATGACCCGGGTGTATTATAAAGACGCACTAGGAGCATTCGTAGTTTTCGACGTC
ACTCGACCAGCTACTTTTGAGGCAGTGGCCAAGTGGAAACAAGACTTGGACGCAAAGGTC
TCGTTGGAAGACGGATCACCGATACCATGCGTCTTACTTGCAAATAAATGCGATGAGACT
AAAGAAGGCATGGTGAACAGTATTGCCAAAATGGACGAATTTTGCAAAGAAAATATGTTC
ACCGCTTGGTACGAGACGTCAGCTAAAGAAAACGTTCACATCGACGATGCGGCAAAGACA
CTCGTAACTCAGATTTTGAAGTACACTGCTCAATATAAACCAACATACTTAAAATCGAAG
GGTCAAATAATATTAAACAACACCCCTAACGATACTCAAAAAGGTTGCTCCTGTTGA
>cds.Mp_F_10765_c0_seq1|m.7289
ATGGACATGAAACCACATACAAGTAAGGCATTAATTACTGCAAAAGAAGAACCATATTAT
GTAAAAGAAGAAGTTAAACGCCGAGAGCACCCAAAACTCGTATCTCAACAAACACTATTC
TGCCCTCCGTTCATGGTCAGATGTGACAACGATCGACTACATTTCAATTACCGTACAGTA
TGGGCATGTAGAATTTGCACCAAAATATTATTGAGTAAAGCTGCCGCTATAAGC
>cds.Mp_F_10770_c0_seq1|m.7292
GCCGCATCGTGTTGTCCTGCCGCCGGCTCTCGTCCAACCGTCCGTCGGCGCATTGGTTGG
TTCTCAAGTCGTACACAGAGGTACGTTGCGGCAGTCTCGTATCCGTCATATCCGTCCGCG
GTCGTGTTTTTTTTTTCGTCTCACCGTTTACGAGAGGGCCACCCATCGCTGTTCACAATT
TGGGACGACGGCACAACATCGCGAACATTGTGCTACGAAGAATATCAAAATGGCCAGCAC
GTCCAGCCCGATATCGGACTTTTTCCGCGGCCGTCACGTACTCATCACCGGTGGCACAGG
GTTCATGGGCAAGGTGTTGGTGGAGAAATTGCTGCACTCGTGTCCAAACATCGCATGTAT
ATACCTATTAATCAGGCCCAAACAAGGCCACGACGTCAAGTCTAG
>cds.Mp_F_10770_c0_seq1|m.7291
CCGCCGCATCGTGTTGTCCTGCCGCCGGCTCTCGTCCAACCGTCCGTCGGCGCATTGGTT
GGTTCTCAAGTCGTACACAGAGGTACGTTGCGGCAGTCTCGTATCCGTCATATCCGTCCG
CGGTCGTGTTTTTTTTTTCGTCTCACCGTTTACGAGAGGGCCACCCATCGCTGTTCACAA
TTTGGGACGACGGCACAACATCGCGAACATTGTGCTACGAAGAATATCAAAATGGCCAGC
ACGTCCAGCCCGATATCGGACTTTTTCCGCGGCCGTCACGTACTCATCACCGGTGGCACA
GGGTTCATGGGCAAGGTGTTGGTGGAGAAATTGCTGCACTCGTGTCCAAACATCGCATGT
ATATACCTATTAATCAGGCCCAAACAAGGCCACGACGTCAAGTCTAGGCTGGATCAACTA
CTCAACGCTGCGATATTTGATTGGGTGAGGAAAAATCAACCCGAGTCTCTAAAAAAATTA
GTGCCGATTAATGGTGATGTCACTAAATACGAACTTGGCATCAGCGCATTGGATCAAAAA
ACGTTAATTGATAACGTATCTATTGTGTTCCACTCGGCAGCCACCGTTAAGTTCGATGAG
GCGCTTAAACTTTCGGTTGCCATGAATTTGTTAGGTACTAAACGATTGGTGCAGCTGAGC
TACCGTATGACCAAGTTAGAGGCCTTTGTACACGTTTCCACTGCGTATTGTAATTGCAAC
CGACAAGATGTTGAAGAACATTTATATCCCATTCCTGCAGACCCAGAAAAAATCATTCAA
TGTGTTGATTGTCTCGATGAAAATCTTCTAGAATCTATAACACCAAAGATTATCAAAGGA
TGGCCAAACACATATACGTTCACGAAAGCATTAGCGGAAAAAATGTTGTTACTACTAGGC
GATGGATTACCCATAGTCATCGTCAGACCTTCAATAGTTACCGCATCGTGGAGAGAACCG
ATATTAGGATGGGTAGACAATTTAAATGGGCCGACGGGTCTGCTGGCTGGCGCCGGCAAA
GGGGTTCTGAGGACACTGCTGTGTCACAAGGACTTGATTGCTGACCTGGTCCCAGTAGAT
ATATGTATCAACTTATTAATATCGGCTGCCTGGTACACGGCCACCAATAGGCCAAAGGGC
ATAGAAATCTATCATTGTACGTCAGGTACCACGAATCCGATTTACTGGAAAGACATCGAA
CGGTTGGGCCATGAGTTCATATTGGAAAACCCATTTAGTGACATTTTGTGGTATCCTGGT
GGCAGTTTCAAAAGCAACAGAGTCGTCAACTATTTGTGTGTAGCAGCTTTTCAGATGGCC
CCTGCCTACGTCATTGACGCGCTCGCCAAAATTACCGGTAGACAACCGAGATTAGTTCGA
ATTCACAAACGGCTTCAGAAGGCGGTGTCATGTCTAGAATTCTTCACCACGCACGAATGG
AATTTCAAGAACACAAACGTGCAGAGACTATTCACCGAACTTGACCCCAATGACCAAAAG
ACATTTTATTTTGACGTGTCTCAACTGGAGTGGCGGAGCTACATCGAGTCATACATATGG
GGTACCAGGCAGTTTGTCCTCAAAGACCACCCAAGCACTGTGCCCAACGCTAAATTGCGA
TTGAGACGAATGTACTACCTGCACCGGACTAGCCAAATGGTGTTTGTCGTGCTGGCAATC
AGATACATATTACTAGGCAACAAGTCCATCAGGCGGTTTTGGTATTCGGCTCTGTGTTTC
CTAATAAAATGTATCAGTAACGCTACTTCTTCTCTCCGTCTGATCTAA
>cds.Mp_F_10777_c0_seq1|m.7301
CCTCACCTGGTCGAGAGCACTGCGGCCACCACATCTCTCACCCTTTACAGACGTGTACCG
GACCCGACCAAAAATCTCGGAACCTATGCTTTCCGTTTGCCCAAAGACGACGTAAAAGGA
ATTTGGATCAGTTTCGAGGAACCAGAAACGGCCAAACAAAAAGCTACGTATGTGAAGTCA
AATAATATGGGAGGTATAGCGTTAATGGATCTGTCCATGGACGATGCCAGAGGTCTGTGC
>cds.Mp_F_10789_c0_seq1|m.7312
ATGGGGCAGCGCCGGAAGCGGCAACGGCTCCCGGAGGAAAGTGATGTAACCCGGTGCCGA
AAGTGGGCTGGTGGTGCAAGTAACCGACCGAAGCGTGTTCAGCACCTCCACGGTGGAGGC
GTTGGTGGTGCACGTGGCTTCGGTGCTGATGCAGTT
>cds.Mp_F_10789_c0_seq1|m.7309
CTGCATCAGCACCGAAGCCACGTGCACCACCAACGCCTCCACCGTGGAGGTGCTGAACAC
GCTTCGGTCGGTTACTTGCACCACCAGCCCACTTTCGGCACCGGGTTACATCACTTTCCT
CCGGGAGCCGTTGCCGCTTCCGGCGCTGCCCCATACTACTGTTACGAGTACGGACCGGTA
GTGGCAGCGTACCTGCAACACGAACCCGGAAGTCGGGTGTCGTCCACGACTACGACCGAT
GAGCTACAGGACACGTCCGATGCCGGCAGCGAGTGTTCGATAAACGTCATCGACGAGTGC
CCCACCTCCACGACGGTCTCCGAATGA
>cds.Mp_F_10799_c0_seq1|m.7313
CCCGCCGTTATCGACGATTGCCGATCGTATTACGGCGGCGGACACGATGACGCCATGCGT
GTTCATCAGCGCCACGCTAAATACGACGATTATGTCACTGTTGAGGCAGCAGCGGAGTTT
TCGGCCACTGGACGACGGAGATCATTAATTTCTATCGATTATTATCTTTCGCAACGAATA
CGGGCGACCGTGATCCGTTTACACTACACGTCACATAATATCGCCATACGAATTGTGTTG
TGTACGATTTAA
>cds.Mp_F_107_c0_seq1|m.12
GAAATAGATGACTTAGATATATCCACTGATTCGAAAGAAGAACCTAGGCCAGATGTTTCA
AAATGCCAGGAAGATGAAGCCTTGGAAAAATATGTTGCGGATTTGATAATGGATGACGAA
GAAGAACCATCAAAACAAAAAGATAAACCCGAAAATATTGATTAG
>cds.Mp_F_10803_c0_seq1|m.7319
ATGTCTGTCGCAAAAGTATTTTACCAAACAATTTTGAGAAGGCCATCTCGCTTCTTTGTC
GTGGTAGCAGTTGGGTCACTGTTCTTTGAAAGAACACTCGATATCGGCATTGAAAATTTA
TACGATAGGATGAACCGTGGAAAACAATGGAAAGACATTGCCGATAAATATGTTTGA
>cds.Mp_F_10804_c0_seq2|m.7321
AGTAAACAGTTAATATGGAAAGATATTCCTGCTACTATATCTGTGAATGATGTTAGTGAA
GCTATTCAGAAATGTGAACATGTACCTGAAGTAAACACCTTTGACAATCTTTTAAATGTG
TATAAACATTTGAAATTACCAATGGGTTGGTTGTCATATGGAAATGTGAAAGCAGTGACA
TTTTATTTATTAAGACATACATTTAATGGTGAACAACTTATTGCTACAATTGAAAAACAA
ATAACATTTACGTCTGAACATGAAATTGGATTTTACATAATGAACAATTATTATCCTATA
AATTATAACAATCTTGGTTTAGGTTATAAATTGGCTTTTCCACTTAATGAAAAAAATATT
GTAGAGTCAATTGAACATTTTAATAATAAAATAGTTTGCTGTGGTGGTCCTCATGCATCT
AATTTTTCTGGTATTCAAATTAAAACTGCAACTCTAGGATTCAATAATATATGGCGCCAT
GTTAAATGTTCAATGATTATTGATTCTAACAAAAGATGTAAGTTTTGTGAAGGTTTATAT
TCAACATTTAGAGTTTATAAAAAAAGATCTTTGGAAGCAAAGTCCAAATATATAGGGCCA
ATTCTTACTCCAAACCGCAAAAAGAAATATTGTGACATATTAAAAAAAAAAAAAAATTTA
CAAAAATCAAATTCTAGATTGCGATTAATAGTTGAAAAAATGAATAATGAATTAAAACAA
ATTCACCTACAAACAAGAGAAATGAGTGATTCTTCGGTGAAATTTGTATTAAATAATTGT
AAATTAGGAGAGTCACAGAAAACCATTATTCATGAGATAATTACTGCAAGTAAATCAGAA
AATCCAAAATGTAGAAGGTACAGCGAAGATTGGATTTTATTATGTGTATTATTAAAAATT
CGCTCGCCAAGTACCTATACATTTTTAAGGGAGCAGCATATTTTACCATTACCATGTATT
CGTACGATAAGAAGATATCTTTCTCTTGTAAAACCACAATGTGGTTTTGATGATAAATTT
TTTTTACTTTTAAAAAAGAAAATGGCTTTTTTAAGTAAAGAACAACGACACGGAATGCTC
ATTTATGATGAAATCATATTGCGAGAGAGCATTGATGTAGATTCAAAAACATTGACTTAT
ACTGGAATAGAGAATTTTGGTCAAGATTTTGAAACTTCTGGTCTAAAAGCAAACTATGGA
CTAGTAATTATGTACCAAAGTTTATGTGCTAATTTTTCACAGCCAATAGCAGTATTTGCT
TCTAGAGGACCAGTTAAAGGTGTTAATATTTTATTTTCTAGGAAATATATTTGTTATTTG
TAA
>cds.Mp_F_10807_c0_seq1|m.7323
TCAAATGTATCTGCTGGTCAATTGCAACAGATGCAACTTGAGTGGTTTGCTAGAGCAGGA
ATGTTTTACGCTGGACCTAGATTGCACGATTTAACAGGCCCACACCCGCACGCTTTACTG
GGGAAGACAAGACGGCCAAGAACTGCATTCACTAGTCAGCAGCTTCTAGAGTTGGAAAAA
CAATTCAGACAAAACAAATATTTATCCAGACCTAAAAGATTCGAGGTGGCTACAAATTTA
ATGCTCACTGAAACTCAAGTAAAAATTTGGTTTCAAAACCGCCGGATGAAATGGAAACGC
AGTAAAAAAGCTCAGCAAGAAGCTAAAATATCTTCGAGAGATGATACGGCGTTGGAAAAA
CGAGGAACCGTAAATATTCGAACATGCGGTACAGGGAGTAATGATCTACAAAGTAACTCC
AACATTAGATCTCCTGAAGAATCCCGCATAAAAATAGACTGCCCGACATCTTCCGCTGCC
ACAACCATTCAAACTCAATCTCATCACAATTCTACTGCTCAACTAAGCCATAATTATCAC
ACTATAAACAATATTCGATCGCACGAGCAAGACGGAAATTGCGAGTCATTATACAGACCG
TACGTATCATAA
>cds.Mp_F_10813_c0_seq1|m.7326
ATTATTCCTAAAACAGGAATTGATGCTCTTAGTGAATGCAATTCAGAAATATATCCAAAT
ATTAATCTATTATTAAAAATATTATGCACATTACCAGTTTCTACTACAACTCCCGAACGT
ATGTTTTCAGCTCTCAAACGAGTTAAAACATATCTCCGTAACACAATGTCTGAAGATCGA
TTAAATGGTTTAACAATGATGGCTGTACATAAATCAATTGCAATTAATCCTGATGATGTA
ATTGACGAGTTGGCTAAACAGCCAAGAAAATTAGAATTTATTTTATAA
>cds.Mp_F_10814_c0_seq1|m.7328
CAGCAACAGCAGCAGCAGCAGCACTTGCTGAACCAGCATCACCAGCAGCAATTGGCCGCC
GTGGCAGCGGCCGCGCAGCAGCAACAGCAGCAGGCGGCCGCCGCGGTGTCCGCGGCCCAG
CAGTTCTATAAGATGGCGTCGTCGTTCAGCCACCAGCAGCACCAACAGCTGCAGCAGCAG
CAACAG
>cds.Mp_F_10817_c0_seq1|m.7329
ACTTTAAGTAGTACAAAAAGAATCACTAAAAATAACGGAATTAATAAAGAAGATATGTTT
AAATTAATCAGCATTATAGAGACTTGTAAACCACTTTGGGACCATAGGTTACCACTAGGT
GATCGATCAGAAAATATTAAAAATAATATGTGGAATGAAGTTTTTGTCCAATTTAATGGT
TTATATACTCTAGAATGCTTAAAAAGTACCTGGAAGTATATTAGAGAAAGGTACACAAGA
GAAAAAAAACCAAGTGCAAGTGGTAGTTCAGGTGGTACCAAAAAGGTTTGGGAACATTTT
CTGAGTTTACTTTTTTTGGATGACGTATTATTGGTACAAAAGCGGTAA
>cds.Mp_F_1081_c1_seq1|m.236
TATATCTACTTAGATGGCAAGATATGCATTCGCTTAGATAAAGCCATCCATAAGTTATTT
GACCTAATCAGAGATGTTATGTTTGAACGCATTATCAAAATAGCAAAAAATAAACCAACA
GAGAAAATAAGACGAATAAGAGATGGTCATTTGAAAAGTTTAAAAATTGAAGACTGTTAT
GTAAGTGAAGATTCTGAAAACCAATGTATATGGTTTGTTGCATCACTCAAGGATCCTAGT
CATATGTATAAGGTAGAAAATTTGAAAAAGGTATGTATTGAGAATTTATGCCCCTTGCAA
TGCAGAACATGTAATGTGTGTGTTCATACATATCAATGTTCTTGCATTGACAGCAGGGTT
TATTTAAATATATGCAAG
>cds.Mp_F_10822_c0_seq2|m.7331
ATGGTCACTGTACGGGCACCGTCATTTCTAGTTCGGCGAATATGCGTCTTCATATTTTTA
GGAATCATGGGTTATTCGATTTTTCAAATGACCCGCAGCAATACCTATTACGATATGACA
GATCGAAACATTATGCGAAAACAAATCGAACTCGATATTAGCAAATCGTCGAATAATGAA
GCTCCAGTTAAAAATTCGAAAACAGAAAACTATATAGCATGTCCGCATCCTATTTTGGAC
CCGTTCGACCCGACCATGATGAAATTCGTCAAAAGGGAGCCGCCTTTGGCCTGCGACCCG
GAGGAGGATTGGGTTACTATCAAGGGAAACATCGCGCGTATCACCGACAAGGCACTCAAG
AAGTATGGAGACATCCAGTGCAAATTTATGGACGTTTTGAGGGCCAACGAATTTTCCACA
TCGCTGGGCGTCGTGACCACGACTCACACAGAATACAATTTGGAGACGTCGGATTTTTTC
AGAGTTTACTGCGAGTCGGAAAACGGCCAATTTAGTTGGGAGAGCCGCATGGCCGGCATA
CGATTCGACGAGGATGTGATAAATCGAGCCGGATGGGACCAAGTGCCCAAAGATGGATTG
GGCCTCAACGTTCTAATGATCGGATTGGACTCTATGTCAAACATGATGGTGCAGAGAGTA
TTGCCCAAGGTGTATTCCAAGCTGAAGTCTATGGGAGCACGCGTGCTTAATGGCTATAAC
ATTGTCGGCGACGGGACTCCGCAGGCATTGATACCCATTTTGACAGGACGCACTGAACTG
GAGCTTCCGGACACTAGGAAACGCATGGGGAACAAAGCGTCTTACGTGGACGTCTATCCG
TTTATATGGAACGAGTTCAAGAAACACGGTTATGTTACTGGTTATGCTGAAGATGTTCCG
GACGTTGGCATATTTACCTACAGGCTAAAAGGATTTGACCAACAGCCGACCGATCATTAT
ATGCGATCATATTACGTAGACGCGTCACCAATGTTCAAACAACAAAAGCCTTTTTGTTAC
GGTTCTCTACCTAGGCACAAGATAATGCTCAACTACATCAAAGACATGTTTCGTGTGTAC
GAAGACAAGCCAAAGTTCATGTTTGCATTCCAAGGCGAATTGTCCCATGATTACGCGAGC
AAGGTGTCAGTCGCGGAAAACGATCTGGTTGAGTGGTTGGAATGGTTTGAGAAGTCTGGT
TACCTGAACAATACCATGCTGGTATTTATGAGTGATCACGGTCAAAGATTCGCTTCCGTG
CGTGACACACAACAAGGAAAACTCGAAGAGCGGATGCCATTTTTCTCGTTCGTGCTACCT
AAATGGTTCGACCGGAAGTATCCAACAATGGCGTCCAACCTGGACAAAAACACTAACCGT
CTGACAACCCCATTTGACATATACTCTACACTTATGAGTGTCCTGCATCGAGAAGCGCCT
AAAACCGACGACGTAAACAAGCGTTCCATATCGCTGTTCAACGAGATACCGTTGGAGAGG
ACATGTAGAGATGCCTATATCGAACCTCACTGGTGCGCTTGTCTGAAGTGGCAGCCGATA
AGCGAAGATAGTTCGTTGGTCGTCGACGCAGCAGCAAACTTTGCACAGTTTCTCGACAGG
TTTAATTCTGAGTACACCGATCTGTGTGCGCCAGTGGTGATTGATCGGATCGAATGGGCC
AACAAGATGGCACCCAACGAAGGGCTGTTGAAATTCCACCAGGCCGCCGACACCGACGGA
TTTGTACCCGATATGTCGGCCAACACCAAAATAACCGACATCTATCTGCAGATAAAAGTG
ATCTCGCGACGGCCTGCCAACGCCGTGTTCGAATTTTCGTGCCAGTATAACAGTAACACG
CATCGGTACACTGTTGACGAAAAGCATATCAGCAGAATTAATGAATACGGAAACCAAAGT
TGGTGCGTTTCAAAAACCCAGCCACAACTTAACAAATACTGTTACTGCAAACAACCAAAC
TGA
>cds.Mp_F_10825_c0_seq1|m.7342
AGGTACTTTTGTACAAGAAATAAGAACAAAGAAACAAATTTAGTTCCGGAAATGAAAAAA
TGTAGTGTGTGGAATGATTTAATTGCAGCAGTAAATTTAGTAGCTTATCATTCCAACAGT
CTAATCTACCATGTGAATAATAACTGTGTTGAAACATATAACAGTGTAGTCGCCAAGTAT
GTAGGAGGGAAACGAGTGAACTTCTCACTAAGAGGGTCTTATAATGCACGGTGTAATGCA
GCAGTTTCCGCTTATAATTATGGACCAAATTATTTACGACAATTTTATAAGAAGTCAACC
AATTTTAGCCCGGGAATGTACACAAAAAAGTATATAGCAAAAGAAAATCAAAGGAGA
>cds.Mp_F_10826_c0_seq1|m.7344
TTTGATACTATACAACACGATACCCTATTACAAATTCTACCAAATTTCGGAGTTAATAAC
AATAGTCTCCTATGGTTTAAGAGCTACATCTCTAATAGAAAACAAATGGTAAAATTAAAT
GATGTTATAAGCAATACAAGTTCCATAGAATATGGCGTCCCGCAAGGGAGTGTTCTAGGT
CCCATTTTATTTATAATATACATAAATGCAATTTGTGATCTAGACATTGGTGGCCAAATA
GTGACTTATGCTGACGATACTTGTCTGTTATTTTCCGGAAAATCTTGGGAAGGTGTATTC
CTCAAAGCAACAAAAGGTCTAAATTTAACGTTTAAATGCATAAGT
>cds.Mp_F_10826_c1_seq1|m.7345
GGCCAAATAGTGACTTATGCTGACGATACTTGTCTGTTATTTTCCGGAAAATCTTGGGAA
GGTGTATTCCTCAAAGCAACAAAAGGTCTAAATTTAACGTTTAAATGCATAAGTGATTTG
GGGTTAACCATGAATTCTGATAAAACAACATTTATGAAACTATCAATAAATAAGATTGCT
AATGACGATTGTTCATTAATAATTCATAATTGCAATAATAAATTGATATGCAGCAGGCTA
AATTGCAAACAAATTAATCAAATATCTAAAATTAGATATTTGGGTATTATAATCGATAAT
AATTTGAGGTGGAATTACCATATAAACAATTTAGTAGGTAAACTTCGTTATTCATTATAC
AAATTCATTAAACTAAAAAATATTTTACCAATAGAAACTTTACGTATGATATATTTTGCC
TTTTATCAGTCTATCTGTCAATATGGTCTGTTAGTATGGGGAGGTGTCAAAGAACATTTT
CTAAAGAGTCTTCAATCCAATCAAAATAGTGTTTTACGAATAATATTAAAGAAGAAATCA
TTAATAGGTTCTACAAAAATAAATTATATTACTTTAAGTGTTCTTCCAGTAAAATTCTTA
TACAGGAAATTTGCAATTTTATTC
>cds.Mp_F_10831_c0_seq2|m.7346
ATGAACGCGGCGGCCGACGGTTACGGTTCGTCGTGCATCATGTCCATGAGCCTGGACGGC
TGCGGCAAGGAGCAGCTCAAGACGCAGTTCGTCACCAGGGAAGGCGTCTACAAGCTGCTC
ACGTTGGCCACGTACTCCCGGCCGAACCGCATCGGCTACAACGTGCAGACCAACACGTCC
GTGCGGGTGTCGTTCGTCGGCTACTCGCCGTCGGACACCAACGGCAACAACGATCGCATG
TGCTTCAACATCGGACGCGAGCTGTACGTTTTCTACTACAAAGGAACGAAAAAGGGAGCG
GATTTGACTAAACCCATAGATAAAAAACTATACAAAGGAATAAGTCCGACATGTCATGAT
TTCAATTCAACTGCCATAACTGAAGATTCGCTACCATTAATTGTGGGTTTTTCAACAGGA
TTGGTACAGCTAATTGATCCTGTTAGAAAAGATGTTAGCGTATTATTTAATGAAGAGAAA
ATCATTGATAAAACGAAAGTCACATGCGTTAAATGGGTACCAAATTCAAAACATTTATTT
CTTGCATCACATGCTAGCGGTCAATTGTATTTGTATAACGAAACATTTACATGTGGCACT
ACAACGCCAAGTTATCAACAAGTGAAATCTGGTGAAGGTTTTACAGTACATACTTGCAAG
ACAAAAAGCACACGAAATCCAATGTATCGATGGTTAATTGGCGGCGACTATAACAGTATC
AATGAGTTTGCATTTTCTCCATGTAATCTTTATTTGGCAGTTGTTTCCCAAGATGGATTT
CTCAGAATATTCCATTATGATAAAATGGAATTGATTGGAATGGCTCGAAGCTATTTTGGT
GGATTTTTATGCGTTTGTTGGTCTCCTGATAGTCGATACATAGTGGTCGGAGGAGAAGAT
GATTTAGTTACAGTCTACAGTATTTCTGAGCATAGGGTCATTGCCCGTGGTCAAGGACAC
CATAGTTGGGTTAGTGTGGTGGCATTTGATCCATATACGAGTACACCACCGTCTATGGAA
CCATGTTTACCTGGATACTACAGACTAGGTTCTGTAGGTCATGACACTCAAATGTGTTTA
TGGGACATAACTGACGATATATTACATCATGTTACATTAGTGTCACCACTTCCTGTGACA
TCTAAACAAAACGGTGTTATAAATAATACGAAACACAATGTCAATGCTAATAATGTACAA
AAACAAACTCAAGACCCAATGAGATTGATTGGTACTACTGCGTGTCCACGTTTTGATCAG
TGTCCACGACTCGAACCATTAATTTGTAAAAAAATTGCTCATGATCGACTGACAGCTCTA
ATTTTTCGTGAAGATTGCTTTGTAGCTGCTTGTCAAAATGGATATGTTTACACTTGGGCT
CGTCCTGGGACAATTACAAGCCTCAATGCACATTTGGTTTCAGATCCAAACTCTATCATG
TCATCATTAGATCTACCTTCATTGAATTCTACATCTGCAGTTTAA
>cds.Mp_F_10833_c0_seq1|m.7348
AAAAAACATCGTTATGGAATTAAGATATTCAAACTATGTTCGAAAGATTTTTATACTTTG
CGTTATAACATTTATGCTGGAAAAGAAGTAGTAAGAGAAACTGACGTATCTTATAAAATT
GTATTAAAGTTGATGGAGCCGTATCTTAACTTTGGACGAACCTTGTATACTGACAATTGG
TATTCGAGTGTTAAGTTGGCTGAAAAACTTAACCAAGAAAATACACATTTAGTGGGAACT
CTGAGAGCCAATCGTAAAAATAACCCGGAGAATGTAGTTAAAAAAAAATTAAAAAAAGGA
GAGATAATCGCTTCACAGAGCAACAACAATGTAGTTATTCTTAAATGGCGGGATAAACGT
GACATTTTATTAATCACCACCAAACACTCTGACCAAATTATAGAAATACAAAAAAGGAAC
AAGATAATAAAAAAGCCACTCGTTGTCGAGGATTATAATACTGGAAAATCGTACATAGAC
CGTTCTGATCAAATGTCATCTTACAGTACACCTTTGAAGAAAACTATCAAATGGTATAAA
AAAGTTGCCTTTGATATTCTTCTATCCACATCATCGGTCAATGCATTATCTTTATTTAAG
TCTGTTACCAAAAATAAATCCATGACAATAACTACTTTCAAAGAAGAAATTATCAAGCAG
TTACTATATAAACCAAATGTTCCTCAACCTATTTCACCAGGCTTAAAACACTCACTAGTT
ACAACACGACAAAAAAGAATGTGTAAGCCGTGTTATGCGCAGAAGTCGGAAAATCTTGGT
AGATTAGAAGCTCAAAACAAAACAAGAAAAGTATTTACTTATTGTGAAGGATGTAAACTA
CAAATGTGTAGAGATTGCTTTATAAAAAAA
>cds.Mp_F_10840_c0_seq1|m.7354
CACTACCCGCCGTGCCAGTCGTCTTGGCCCGCACCGCAACAGCAGCAGTGCAGCTCCAGA
CCACCAGCAGCACCACCACCACCAGATAGCAGGCACCACTGCCACCATCGCCGTCTCTCG
ACGGACGCCAACCAGCATTCAGCAGCAGACGCGGGGCCCGTCGTGCGACGTCCGCCGACC
GAACGCATTAATCAATTGGAAATATTATTATCGTCGTTTTATCAATATTTAAATATTGTT
TCATTTGTGAAAACGGCCAACGGTGTATTAATATAG
>cds.Mp_F_10846_c0_seq1|m.7358
TCGACAATCGAAGCTGTCGGTGTTGACTTGACGAAGTACACCAAAATCTCTAAATGGTTT
GAAAATTGCAAGGCAAATATGAAGGGATACAAAGAGGCCAATGAAGAGGGAATTGAAGTA
GTCAAAACTATGGTAGCCGCAAGAAAGTCTGAAGACAAAAAGAAATTAGAAGGAGCACCC
GTGACGGAACAATCAACTACCAATAATAATGTACTCAAAGCGGTTAGAATACTAATACAA
GCTTTACAAGATCAAATCATATCCCAAGATTACTCTAAAATGTTACTCACTTTAGAGACA
GACATGGTGGCCATAATAGCCGGTTAA
>cds.Mp_F_10863_c0_seq1|m.7363
GTGACCGCCGCGCCGATTTTGGAAGCGAAAATCGCAGCCGAACCACTGATATACGCTCCT
CGTCCCGAATACACTCCTCTTCCCAAATTCGCCTCCCCGATCACCGTGACCGCCGCTCCG
ATTTTGGAAGCGAAAATCGCAGCCGAACCACTGATATACGCTCCTCGTCCCGAATACACT
CCT
>cds.Mp_F_10873_c0_seq2|m.7370
GTCGTCGTCGTCATCGTCGTCGGCCGCCGCCGCCACTGCAGCACAGTCACCATCGCACCA
ACCACATCACCCGCCTGCACACTTGCATCATCACCAACAGCAGCAACACCATCACCATCA
CACGACTGCCGCCGAAATCACCAATCTCAACTTGTTGCGTCCAACGGTACTGCACACTGC
CTGAACCGGCGCGCATGCGTGTCGGAAATCCTGGTCATTATTGTAATTTTTTTTTTTTAC
CATATTATTTTTATTATTTTCATAACATTATATTATTATCTATTCTGGTCGTACGTCATA
GTCAATTTTTTCGGAAATCTTTAA
>cds.Mp_F_10873_c0_seq2|m.7372
TCGTCGTCGTCATCGTCGTCGGCCGCCGCCGCCACTGCAGCACAGTCACCATCGCACCAA
CCACATCACCCGCCTGCACACTTGCATCATCACCAACAGCAGCAACACCATCACCATCAC
ACGACTGCCGCCGAAATCACCAATCTCAACTTGTTGCGTCCAACGGTACTGCACACTGCC
TGA
>cds.Mp_F_10875_c0_seq1|m.7374
CAGCAGCAGCAGCAACACCACCAGCACCACCACCAACACCCGCAGCACCAACAGCAACTG
CAACATAATCATCAACAACAACAGCCGCACCAACAGCAGCAGCATCAGCAGCAGCAATCG
CCGCAGTCGCAGCAACAGCACCATTCGCATCAGTACTACCACCAAGGTCGGGGACAGTCG
GCCGCCGATCACTTTGGGTTCGGGCCTTCGTCTCCGGGCAGCACTGGCGGCGGTGGAGGC
GCTGGTTACACGGATCCTTCAGACAGCTTTTACCAGTCGTTGGGTGGTGGAGGC
>cds.Mp_F_10882_c0_seq2|m.7380
ATGAAATTGAATTCAAAACACGGTTCTCAGAGATGGGTGATGGCTCTGATGGGTATGATG
GGCGTCACGATAGCATACGTGATGCGGGCCTGCTTGAGCATAACGCTCACACAAATGGTC
AGGCCCGTGGTGGTGGTAGACGGAGGCGAAAGGTCTGTTCGTCATGACTACTGCCCGATG
>cds.Mp_F_10883_c0_seq1|m.7382
ATGAATCCCAATCAGCCAAATACTGGAACTCCTGGTGTCCCAGGAAAGAAAAAGCAGAAA
AAAGGTCCTCAACAAAATAGTTCAAATACTAATGTTGGACAAAGTCAAGAACCATCAAAT
TCAGGATCAAAAGACTTTCCGCAAATGTCTCAAAGTAAGCCGAATAAAAAACAGCAGACA
CCACAGACACAAAATAAAGCAAAGGATGCAAATCAAAAACAAATCCAGAAACAGAATCAA
TCTGCAGAGCCTAAACAGAATCAACCCGCTGGGACAAAACCAAATCAAAAACAATCTGAA
GGCAAT
>cds.Mp_F_10884_c0_seq1|m.7385
ATGAACAACACACCTAAAATAACAACTTTTTTCACTGCGATTCGGTCTACAGAGTCCACT
TGTAGTAGTGAGACTGCCGAGACTTTAAACCTGAAAAGGTCTATCGACGAAGACGGTGAG
CAAAGTTTGAATAAGAAATTAAATTCTCAGGTTTTAAAAATGTATGGATTCCTAAAAAAG
ATTTTATTTTTCCTATACTGGATACATATACAAAAAAGAATTTGCGATTTCAATATACTT
GGTTAG
>cds.Mp_F_10887_c0_seq2|m.7387
ATGGAGACTTCAAGTCCGCCGTCACCGACTCATTCTTCTAGTCAACAGCTGGAAGCATTT
GCTCACAACAACAAAGAAGAATGGCTATCGGACTCGGACAGTCAAAACACGATTATTTGC
AGCACGACCAGCTCGTCGCCCGGCCCCTCATTGGCGTCCACATCCACTGGTGGTGGCCAG
AAGGCTGGTTTATCTAAAGCCAAGCAGGGCAGTCGTTCAAAAGACACGCCGGCTGGACAG
AAACCCGCCCAAGTGGTGGCCAGGCGGAACGCTCGCGAGAGACGCCGAGTGCAGGCGGTC
AACTGGGCTTTCGCTAGGCTCCGAAAAGTCGTTCCTCTCGAAGAAAACAAGAGTAAGAGG
ATGAGCAAAGTCAAGACCCTACAAATGGCCATCGAATACATTAACCAACTGCAAGGTGTC
CTGTCTTTGCAAAGCCCTGCAATGCAGCAGCAACAACACATCAATCACCCCGAACCAGAA
CAACATCATCAATTGCTGACGACGGCCGACATCAATCTGTTCTCCGACATTCAGTACAAG
CTCGAACCCGGTGAACTCCAATTCCGCATGCCACCCAATTTCTACACCCAACTATTGACT
GACAATCAAAATTGA
>cds.Mp_F_10887_c0_seq2|m.7390
ATGTATATGTACCTACAAACACTCCGAGAAAAGCGTTTTTCAGCGTTTTTCAACGTTTTT
CGGCGTTTTTCTCCGGTTTTCTTACACGACTGCGAGCTCGAAAACGAACAAGGTAAACGT
ACCGGCGGACAATATGGTGGCCGGTACGAAACTGGATCG
>cds.Mp_F_10890_c0_seq1|m.7393
ATGTTGATAAATCGTCGATACATATTGTTCTTAAATGTATTATATATACCTACATATAGC
TTTCCAGGGGGCGCGACGACCACGGCACAATACACCGGTGACACCGCTATATACCGTGGC
AAGCCTAATGTTTTAAACCATGCCGAAAAAGGTGTGGTCCCGTTTTGCGAAAAAGAAGAG
AAAAAAAGTAAAATAAAAACCTATTGA
>cds.Mp_F_10896_c0_seq1|m.7396
ATGGTACACTTGACGTTCGTCGCCAGCCTAGTCTTCGGCTTTGTCGCCGCGTCCACCGCC
GGCATCACCGATGACGACAATGACGGTTTGTCGGCGGTGCCAGCGCCTTGGGAGGACAGC
CGTTTGGACGAGAGGATCTACGCTGACACGCCAAACTATCTGACGTTCCAGCTGAACCGC
AAGAGATATTCCGTACCGTATCATCCGGTGGCCAGGTTGAGGTCCAGTCAAACGTCCGGC
GCAGTGCTTCCGTTCGCCATGATCGCCAACAGGAACTACATGAACGACGATGGAAACCGA
TTCGAACCAGTGTGGAAGCCGACCGCAGCCGAACTACTGACTGTGCTGATGAATCGCCGG
AAGAATGCGGACACTGGAATGGATAACACAAACTTCATGCGATTTGGCATCAGTAAAAGA
ACGCGTTTCGACGATAAATAA
>cds.Mp_F_10899_c0_seq1|m.7401
ATGGCTACTTCTGATCTAGAATATCTACTGTTGCAAGGGCAAAAACTGTGCAAGGATACT
GATACATTTAAGCCAGTATCAAAAATACATAAATCATTACGTCAGCTATGCCGGAACGCT
GACCATGCTCCAAAACAGTCAAATAGTGGGAGTGATGAACAATGTGCCAAAGAACTTCTA
GCAAATCGTGGTCTAGATCTTTCTGGCTATTCTAATGTGCTTAAAAAATTATGTACATAC
CGTGACAATGCTATCACACCATGTGATTCTAAACCAGTGATGGACTATTCGAGTAGTGTA
GAGTCCTTAATGGGAAGACACATTGAAGACTACATCAATAACTTAGAAGCTAATGATAAC
AAAGATGCTGATAATTATTTACAAGATCTTCCAATGAGTTGGAAAAATATTAAAAAAGGG
ATTGTTTATAACGAGTTTGCTTCAGATTCATATGATGTATCGTTTTGTCTCCAGAACTTA
TTAACTACTAAAAATACATATTTTACATTTGATCCCAGCCTAAATAGTCCCAATGAGTCA
GCTGGTAATTTTCCTTTTGTTGAAGATGTTCAAAACTACATCAAGGAAAGAGAATGTGGC
AATATGAACAAAGAATTAATTGAATATTTCTTGGAGACCATACATAAGAATAAAGCCACA
AATGCAACAGTAGCACATATTTGGAATGTAGTTAAGTACATGTACAATATAATTCCACAA
CTAACACCTTATGGATCGTTTAATGAACGTTTTTCAGAAGAAAATCAAACAAAACTTGTT
AAAAATGCTAAAAGCTATCTAGAAGATAAATACCAAGCTTTTCTTGTGAAAGAGACCAGA
CATTTGAATATTGCTAATGATGGTAATTATATGGCAGCTATTATAAGCTCTTATGTATTT
ATGAACACAGGCAGACCAGCAACACAACAAAATGATTTTCATGTAGACGAACAGTCAATT
TGGCCATTGCTCTACTTCAGCTTAAGATGTGGAAGAATGGATGTTGCTAGTTATTTCATT
AAAAAATCTGGTTTAGCATTAGACGATCTACTTAATGTTTTTGTTCACCTGAAAGAAGCT
AATTTTACCGAACGTGTAGCTTCCAATATTGGAGTTACGTTAAACAAATATTATAGAACT
CTTCCAGCGTATGATAATGCATTCAGAAAAACAATATTCTCATTGTTGGGTATGGTAGAA
GCCAACATGGAGAAAAAAGCTGTGTCGAAGACAATTGAAGACAAACTGTGGATGTTATTA
GTTGAACATTTTGCGAGCAAGTACATGGAAGATTCAAACGGATTAGATTACTGTTCATTA
CAAAGATATATTTTGGACAACGGTAAACCTTACATGGAACAGCCTCATGTATACTTTGAG
CTATTATTTTTGATTGGACAGTTTGAAAGTGCTATAGACTTCTTATATCGCAGTGTCGAG
TTTTCCAATCATGCAGTGCATATAGCCATCGCAATGAATGAAAAACTATTATTAGCCACT
CCTGAATATTTACAAGCCCCGTTTTTATCTAATGAGAATGTTGATGTTAAGTTTGTGCGT
CTGAATTATACAAGATTGATTTTATTATTTTGCAACGAGTTTAAATCAACACATCCCCAT
TATGCAACTTATTATTATTATTTCTTAAGAAATGTAAAAAGTCCAACTCTGACTGAAAAC
CTGTTTCACAAGTGTGTTGCAGATCTAGCAACATCTTTTGATGGAAACATGTGTGATTGG
ATGTTTGGATGCTTAGAAGATAATATGAAAGAAATTAGTATTTTACACAATATCTTCGAT
ATGGAAACTGTTACAGCTATAATCGATAAAACACTAGAATTAACACTGGAGAAAAATAAA
CCTGAAGTTGCCTTTAAACTCTATAGCTTGACATCAAACAAGGCTGCATACGGTGTTATG
AATAATATACTGAGTTTTGCTATTTACAATTATTATGATGTTTTTGGTCGTTCTATGACT
GATGACAAGTGTAATATCGTAAATAAAAACTTTTATGACCGTGTGTACTCATATTTGGAG
GAATTAAACAATAAGCAATTCTGTACCCAAGAACCGATTGGTCCCATATCAACATTTCAC
GTCTTACGCAATATGTATTTATTCTTCTATTATTCTTCTAAACACGATTTTCTTTCAGCT
ATCGAGAAGGCCAGTGATACAGGTCTAGTACCGTTAACTAGTGAAGATTCTAAACACTGT
TTAAATAATTGCATCAATTATGGTGAAATTATACAGAGAAACATAAATAATTTTATAAAG
TCATTAGTTAGTGTGTTGTGTAAAGAACATTCTAATATTTTAAAACATCAAAATATCTCA
ATGGAAGAAGATTCATTGATCGAAGAAGAAGACAGTGAAATTTTTGATCAAAGCAAAGAG
GTTGGATGGACAAAATGGAAACTTCAGAAAACCATTAGAGTTATATATTTATTCACTGCA
AAATTACCGGTACATATCGCTCTTGATGCGGTTGAATACATTTTGAATAATGCATCAAAC
ATGCAACTCGACTGA
>cds.Mp_F_1089_c0_seq1|m.239
TATATAGAAACAATACAATTATTCACTTTAAAAGAACTTAATAATAGAAAAAGTACATTT
AATTATGGGTCATTAGAAATTGGAAATTGTTCACCACCAATCCTCGATGTACACTTAAAA
AAATTTCGATTAAAAATGTCTGCTCGTGAAATGTGGACATTTATTCATTACTTTTCATTA
ATGATAGGAGATCTAATACCCCTAGATGATGAAGTATGGATATTCTTTATAAATTTTCTT
AAACTGATTGATTTGCTATTAGGC
>cds.Mp_F_10902_c0_seq1|m.7407
AGAGGTATTTTCGAGTACAGCACCTGTAGAATGATGACAACAATCAATGCGTCGATTAGG
CTTATTGTAAGTTTGTATTTGCAGTCATCTAGCGAAAGCCCGAACACCAGTAAATTCAAC
AGTGCTGTACATAAGGCCGGAACGAAAACCACCGGATGA
>cds.Mp_F_10908_c0_seq1|m.7410
TGCAGTGCATTGTCAGCGCTTTCCGAAAACAACACACAAGGAGGGAAACAATATCTACAG
TCTACACACACCACCGAAAATATTTTACAAGTGCCGTCGACCACTATGTATACGCAACAA
GAAAATGAAGATAACTTTTATAATTTTATTGGTCAGTTCCACTTATGGAATTTTAAGCAC
TGA
>cds.Mp_F_10911_c0_seq1|m.7411
TCCAATGATGATGATGGTCATGATAATATAGATGAAAATATTGAAAATACATCAAGCAGT
ATTAATAGGTTCATACAAGATATCGAATCATTTTGTCATGAAAATTCTAAAATAAAAGGC
GATAGATTATCCGCATACTACCTGCCAGGTTTATCCAATGATATTATTAGATTATCTAAA
TATTTCCCGCTATGGACAAATGTAATGCAAATCTCTTTCAACTCTCCTTACAAGATTGCC
ACATCAGCTTCAGTTGAAAGTGATTTTTCTGAACTAAAAAATAAAATTCTACGTTTCGAT
ACTAAACCAATGACTGTTGATCGGTTTCTTGCTAAACACTTGCAAAGCATTGACAGTAAT
ACCAAACTATTTAGAAGTTCGCAGTTAAAGCAAAATAATAGAAGTGCAAGTCAAAATCTG
GGTTTAGAAAAAAATGCAATGAACATTGAAAATGAAAATGAAAATGAATCAATCAATTAT
ACAAACGAC
>cds.Mp_F_10936_c0_seq1|m.7415
ATGAGCGTGACAACAACGATAACGACGGCTGACTGCGAGCTGTTAGGTCGGGGCCCCGTC
CAAGGATCTGCTGACTCGGACAGCCTGGCCACGCTGGTCAGACAGCTGTGCAAGAAACAG
CAACAGCGTGGTCGGTTACCGGGACGCCGGTGTACAGTAGCATGCAGCCGGGATGCTGGG
CTGGAGATTGTTCCGTACCAGAGGAAGCGGCCAGACGACGAGGGTTTCGAGTCAGATGAG
GACTTAGCGTCGCTAGGCTCATACGATGATCCCGCAAAGAGAAAGACAGGAACGTTAGCA
GCTGTATCAACGGCGGCAGGTGCAGCGTCGGACAGTGCCAACAGCAGTGGCGTTTCAGAA
GACAGCGATGACGCAGATGCCGCTTCACTGAGAGGTGGACAGACACCAGTCGCAGTCTCC
ACGGAGATGGCTGACGGATCTGGTCGGGAGGCATATGGGCTGACTGATGTGGCATTCTGT
CACACAGATGCAGCAGCACTACCCGGTATCGCAGTATGGGTGATCAAAACCAAGAGGACG
CCATCCGCAGGTCTGGAAGCCATCGTGGTCCGGAGCAGGGACAACCGGCTGCAGGACGTG
TGCCGGGCGTACCAGGAGCTCAGCAGGCGTATTAAGTTGGAGCCGAAGCCTTGGGTTGGT
CACACGAACGGTGGTGGTGGATCGTTGTCGTCGCAAAGGCGCAAAGTCGGGGTCAGTGGT
GGAAACATAGCGCTGACGGCAATGCCTGAAGTGAACAGATTTAACCTGGTGCAGCGGACC
GATACCGACGGAGTGACGCACATTGAAGTAACAGCGGGACCTGTGGTGGCGGCAGCTAAC
TCAACCTCTAGGGACTCGTCTCAGTCGAGCATCATAAGTATAAGCACTCCCGAATCTCCA
AGGCCGTCGATCAAAGACCGATCTTATGGAGACGATAATCAAGACCGAGACGATGGTGAT
AGTGGCATTGAACCACCTCCGCAGAGACCGGAAAGGAGGAAATACAAGGTGAAACCGGAC
GATGGTGAAGGAAGTAGTAGCGAAGACTACAGGCGACAACAGAAGGTGGTCAGGGGCCAG
TTCATTAGGGTCAATGTCAACCATTGCGCTGTGTTGCCGCCGGCCAGTCCGGAACCGGAA
AGGAAGTCCAGTCAGGAGTCGCCGGCCAAGTCACCCTCCGGCCAATCGCCAACAACCGTC
GTTTCGGACCGACTGTGGTCAACAGCCGATTACGACAGATTGGACGGTCGGTATGAACAA
CACAGACGATCATCTCGGTCCAGCAGTCGAACTCGAAGCAGGAGCACAGGCCCTGGTCGA
AGGCAACAACATCCGTTGCAACTGGCCGCTGTCCAGCCATCACATCCTCCGCCAGTGGCA
TTCAGCCGGTATCCGAACATCGAACAGCAGCAGCCGTCATCTTTCGGCAACCGGTTTTTC
GGCAAACTCCGTGAGATAACTTCTGGTAATCAGTCACCACCACTACAGGACTTGCAACCA
GTAGCTTTCCGGCGTCGCAACAGCGTCGGCGAATCTGTCACCGCCAACTTCTATCAATAC
TTCAGCCATCAACACCACCACCAACATCACCAACTTGGCCAATACCAGCAACAGCAACAA
CAACAGCAAAGGCCTGGTCCAGTGGCTGGTGGCCCGATGCCTGGGGCATTGTTACAAGGA
CCTTTGGCATATTTGGAAAAGACCACCAGCAATATAGGAATGGGTGATGGGAGGAGGTGA
>cds.Mp_F_10938_c0_seq1|m.7421
AACTCGACTCTTATTGAGACAACATCGTCAGTCCCTACGAATTATAGTGATACAACGATC
ATCTCCACTGAATTTGCAACCACTACTGACATTTTAGACAACGTCACACTTATTGAGACT
CCAGCGTCAGTTCCTACATATTATACTAATCCAACGATCATCTCGAGTGAATTTGCAACC
ACTACTGGCATTTTAGACAACTCGACTCTTATTGAGACAACATCGTCAGTTCCTATCGCT
TATACTAATCCAACGATCACTTCCACTGAATTTGAAATCACCACTACTGAAGTTACAACC
AACGTGACCCTTATT
>cds.Mp_F_10940_c0_seq1|m.7422
ATATATGATACAACAGCTGCCATTGATTTTATCATAAATAAAACTGGATATTCTACAATA
CACATGGGCGGTTATTCTTTCGGAGCTACCATATGCCTGATTGCACTAGCCGAAAGACCA
GAATACAACAAAAAAATTGACAAATTAGTTTTGATAGTGCCCACGGCCAGAATGAAGTAC
TACGACCGAAGGCTTATCATTTTCAAGATATTTCCCTATTTATTCCATCGACCATTGAGA
GGTAGAGGATACATACCTAAGATGAAACATCCAGACGATCAATGGCTAGGACGCCAATGT
AAAGATAATAAATACATGAAATATTTATGTCTGTATGTGATGACCCAAGTACAAGGCAAT
CTTCTACCAATAAATTACAATACTATTGAAATCCTGAGAACATATCCTCAGCCAACATCC
GTTAAAGTTATGACTCACTATTACCAACTAATACTTCAGGATTACTTCCGAAAGTATGAT
TATGGAACAATTGGTAATATGAAGCATTATAATTCTACTACTCCGCCTGATTATGATTTA
TCTAAAGTGACAGCGGCGACATATGTGTATCAATCAAAACATGATATAATTGCTCCTCCT
>cds.Mp_F_10940_c1_seq1|m.7423
AGGCTTATCATTTTCAAGATATTTCCCTATTTATTCCATCGACCATTGAGAGGTAGAGGA
TACATACCTAAGATGAAACATCCAGACGATCAATGGCTAGGACGCCAATGTAAAGATAAT
AAATACATGAAATATTTATGTCTGTATGTGATGACCCAAGTACAAGGCAATCTTCTACCA
ATAAATTACAATACTATTGAAATCCTGAGAACATATCCTCAGCCAACATCCGTTAAAGTT
ATGACTCACTATTACCAACTAATACTTCAGGATTACTTCCGAAAGTATGATTATGGAACA
ATTGGAAATATGAAGCATTATAATTCTACTACTCCGCCTGATTATGATTTATCTAAAGTG
ACAGCGGCGACATATGTGTATCAATCAAAACATGATATAATTGCTCCTCCTAAGGACGTA
AAATGGTTAGTAGACCGATTACCTAATATCAAGAATATCACAATGGTGAAGAAATTCAGT
CACATGGGATTCGCTATAAGCCCTTATGCTAAA
>cds.Mp_F_10948_c0_seq1|m.7424
AAAAAGTTATCTGAAAATATATATAGAGTGCAGTCTGAAACAGAAAATACTTTTTACGAA
GTTGATGTAACAAATGGATTTTGCTCTTGCCCTAAAGGAAAACTAGGAGCATTTTGCAAA
CACCAAGCTGCAATTTATCATCACCATGAAATGAATATGCCAAGTTTACCAGCTATTAAT
ACAGAATCACGTTATTTGTTAGCAAAATTAGCCTTCGGTGAACATGTGCGGGAAAAATCA
TTTTACATGCCACTTACTGCAGAATCGAACATCATAAATAATAATACAGCATTGAAAGAA
GGGGTAGATTTAAATGATCAAAATAAT
>cds.Mp_F_1095_c0_seq1|m.240
CAATGCCATGATAACCAAGGAGTTCCATCATGTAGTTGTCTTTCTCAATACATTGGAAGC
CCACCAAATTGTAGACCAGAATGTGTTATGAACTCAGAATGTCCATCTAACAAAGCATGT
ATAAGTGAACATTGTAGAGATCCGTGTCCGGGGTCATGTGGTTATAATGCTGAATGTAAT
GTCATGAATCATACCCCTATGTGTGTTTGTCCATTTGGTATGATTGGTGATCCTTTTACT
AGTTGCTATTCTAAACCACAAGAAAATATTCCAGTAGAGAACAGTGATCCGTGTAATCCG
TCACCTTGTGGTTATAATGCAGAGTGTAATAACGGTGTATGTACTTGTTTATTAGAATAT
CAAGGAAATCCATACATGGGATGTAGACCTGAATGTGTTATAAATAATGATTGT
>cds.Mp_F_10967_c0_seq1|m.7425
TTGATTTTTAAGTCGCTGGGTGCAGTACCCTTACGGCGATTTCTATCAACCGTACCCAAA
CCATTAAACCCTGTACAAGAAGCTGCCCTCGAAGAACGCTGTATTCTGGTTGATCAACAT
GACCAAGAATGCGGCTTCGCCAGTAAGCGAGACTGTCACAGACTAGTGGACGGAAAACTT
CCGTTACACCGTGCGTTTAGTGTATTTTTGTTCAACACCAAGGATGAACTACTACTACAA
CAGCGG
>cds.Mp_F_10969_c0_seq1|m.7426
CAACAAATAAATGCAGAATTTGAGAAGCACCAAGATGAAGTTCCTCCAACACCAGTACGT
GGAAAAAAAAGTAAAGGATCTACTAAATCATCAAGTGATGATGAAAAGCCTGAAAATGAA
GTCAACATACGAGATTTTGTCCCTAGAGTAGACATAACACCTCAAATAACTGATGCTCTG
ATAAATGAATTTTCAGATAGAGATTGGAAGGTTCGTTCTAATGCATTAACTAAAGTGAAA
AACATTATAACGGAGGCTAAATTCATAACTAATAAATTGGGTGAACTAAGAGAAGCT
>cds.Mp_F_10974_c0_seq1|m.7428
GTTGAAGAAGTTATACCCAAAAACAGTGATGGCCTTCAGAATGGAAAAGAAAGTAATGGC
AAACAGTTAACTAACAAGTCCAACTTCAAGAAAAATACTCAGAATGAACACAAAATGATT
AAAAATGTTAAGAAATATGAAAATACTAAAAAAGTTCATACTCAGAATGATAACTCAGTT
TTAAAAAATGTTAAGAAAACTGAAAATGGTAAAATTCTTGATAATACTCAGAAAGAAAAT
>cds.Mp_F_1097_c0_seq1|m.241
GACACTCTTGAGTGGATTTTCCACAAAATTTCCCAATCAGGTCTCACTTTAAAATTTAAA
AAATGTCATTTCATAAAACAACAAATTAAATTTCTCGGCCATTTCATATCCCCCAAAGGT
ATGGTAATGGATCCTGACAAAATCAAAGCCTTACAAAATTTTCCTGAACCTCGTAACAAA
AAAGACCTT
>cds.Mp_F_10987_c0_seq1|m.7430
ATCGATCAAGCCATGCCAGTGGAAACTCGGTTGTCAGCTGAAAAAACGGTGACCATTATA
GTGGATGACGAAAATGACAACGCTCCCGTGTTTGTTTCTGTGGACACCGGACTGATACGG
GCCAAGCACGCCGGTGCACTTATCATGCATGCTTTGGCTAGGGACATGGACACTAGTACA
AACGGACTGGTGACCTATGAAATGGTAGGCGGGGACTCGGAACTATTTTCCATACATCGA
ACATCGGGAGCAATCAGTTTGCGCCGCGAGTTGACCCGGCCCGAAAGGTCGTACAAACTG
ACGGTGCGCGCC
>cds.Mp_F_10991_c0_seq1|m.7434
TCGTCGTCGTCGTACTCACAACAGCAGCAACACACCACTACTTCGGCGTACCAACAACCC
GCCGGCGGCTCGTATCAGCAGCATAGTGGTTACAATTCGGCAGCTGCGGCGGCGGCAAGG
CGGCACATTCAGCAACGTGGTTTCGACGACTACCACCAGCAACAGTTGTCGCCCGAAGAA
CAGCTGTCACCC
>cds.Mp_F_10991_c1_seq1|m.7436
CAACCCGCCGGCGGCTCGTATCAGCAGCATAGTGGTTACAATTCGGCAGCTGCGGCGGCG
GCAAGGCGGCACATTCAGCAACGTGGTTTCGACGACTACCACCAGCAACAGTTGTCGCCC
GAAGAACAGCTGTCACCCGTGTCGCCGGAAAACGAGGTGTCCATGCCTTACGGAGCCGGC
GCCGGCGGGAACTCTCAGCAATACCACCAGCAGCAACAGCAACAATTGCAGCAGCAGCAA
CAACTACTGCAGCAGCAACAGCAACAGCAA
>cds.Mp_F_10996_c1_seq1|m.7443
AGTGACGGAGGAATATTTGCAGCATCTACACTTTTTCAACTTCTAAATACAAATACATTT
AATGTGCCTCCTGATAAAGAATTACCTGGATCTACAATAAAACTACCCCATGTATTAATA
GGTGACGAAGCGTATCCTTTAAAGAATTTTCTTATGAGACCTTTCCCTAGTCGAAACCTC
AACTACATCAGAGAAAATTATAATAAG
>cds.Mp_F_11000_c1_seq1|m.7446
CTTACCATCCAAGACGGTTCTCTGTGGAAAACCACGAAAAACCTGCTTAAAATTAAAGAA
CAAATTCCTCCTTTAAATGATCCGAATGGGGTACTAGCTGTTTCAGATTTTGATAAGGCC
AATCTTTTTGGGAACCATCTCTCAAAAATATTCACTCCTCACCCAAATATAAATCCAGAT
CCTGAACATTTTAACACAATAAAAAACTTTTTAAATAGTCCACTACCTATGAAT
>cds.Mp_F_11006_c1_seq1|m.7449
ATGTCAACGTATACGAGTAGTAGTGACGATAGCAGTTCCGATCACCCTGAGTTAGATCCT
GAATATATTCCACCCTATAAAGTAAGAACAAATTCACTTGAAATTTCTAGTAGGGTAACG
AGATCTAAAACACAAAACTTACGTAGGCGTTCCAATAGC
>cds.Mp_F_11008_c0_seq1|m.7451
AACGAACAACCATTATTTGTAGATGGCGCAGAGTTAATTACATTCCAACATATTGACTCA
AACGAACAAATAAATGATATTGAGACTATTTCAAATAATATTGAATCTGATAAATCTACA
ATTGAAAATATTGATTTTACTATAAATTCTGATGATAACTTCCAAGAAATTTGTTCAGAT
TTTAATAAA
>cds.Mp_F_11013_c0_seq1|m.7453
GCTGCTTCTCTGGCTGACGATGGTAGTGCTATGGCTTCCGCCGGCGGCAACGGCCTTGGT
GCTAGTAGCGGGTACGGTGCAGGGGGTGCTGGAGCCGGAGCCGGATTCATCGGCGTCAGC
GAATTCGTGTCTACCGGAATGCCAATGAAACCAGCTACCGGAGGATACGGTAACAGTGGA
>cds.Mp_F_11019_c0_seq1|m.7458
CAAGAATTGCATAGACGCAATTACAATAATTTTTATTTATTAGGCGATTCTGGATACGCT
TTGCGTCAATGGCTATTAACACCTATACCAGATCCTAGCACTGAAGCTGAAGAAAATTAT
AATAGAAGACAAATGTCAACTAGGAGTATAATTGAACGCTGTAATGGAGTGCTAAAAATG
>cds.Mp_F_11035_c0_seq1|m.7459
GTGATTATAATATACTGTTATTTGAATATTATACTATGTACGAATGAAATATTTACTGCT
ACAGGTGTAGCTGTAGTGATAAAAAACGAGATATACTTTTACCGAAATTGTAAGCCCTAT
CATAAATATTCAATCCAGTCGACGACAATAAGAGACACCGAAGAATGTAAATTATGGCAA
GAGAGTGAAGATGCGTTCGATCTACTTAAACGTTTGCAAGTGTTGTCGTCGACCATAGGA
TTCGTGAGTCTTTCGACAACGTCACAGCAAATGTTATGCTTAAACGAGTGTCAT
>cds.Mp_F_11044_c0_seq1|m.7464
ATGGCCGTCAAGATGATCATTTTCGCCGCCTGCGTGGCCACCGCTCTCGCCCAATACGCC
GCACCCGCTTACAAGCCAGCGTACTCAGCGCCCGCTTACTCAGCACCGAAGGCTTACGCC
CCGGAACCCGCCTACGCACCCACACCGTACAACTTC
>cds.Mp_F_11051_c0_seq1|m.7469
ACTGTGTCTGTGATAGTGGTTAACGACACATACATGGATGGAGTACAGATTTGGCATATA
CCTGAGACTGGAGTGTACACTATTATAGCGAGAGGAGCTCGTGGCGGCAAGGGGGCTGAC
GGAATGGGCATTTCAAAGGGAGCCACGGCCATCGCGGTCGTTGAGTTGTCCAAGCACCAA
CAGTTGCACATATTG
>cds.Mp_F_11051_c1_seq1|m.7470
CTTCGAACCGTTGTTTATTTAGTAAACATCACAACCAGCTATTATTTACAGTTTGAAGCT
CGGAAACTACTGTCGGTAAAAGGAGATGTGGCGATTGACGATATAGCTATGAGTCCAAAA
TGTTTCGGTTTAGATGTACCAGAAGACGTACTCAAGGGATACAAGTATGAAGCTGCTGGA
ACAGTAAATAATACGGCAACACTCATGAAGATTCCCATCAATCCGGATTTCAGGAACAAA
ATCGTTTATAAATTTACGACTTGTGGATCAAAGGGTAGACTGGGCCCGAGTAATAGGTCG
TGTGAAGCTGCATACACAAATACTACTGTGTCTGTGATAGTGGTTAACGACACATACATG
GATGGAGTACAGATTTGGCATATACCTGAGACTGGAGTGTACACTATTATAGCGAGAGGA
GCTCGTGGCGGCAAGGGGGCTGACGGAATGGGCATTTCAAAG
>cds.Mp_F_11056_c0_seq1|m.7473
CTACCAATAGGCTACTTTTTCCTAAATAAAATAACTGCTGTAACACAGGCAGAATTGGTT
AAGACAGCACTTACTTTGACTGATAATGCAGGATTAACAGTATGGGGCATTACTTGTGAC
GGTGCTTATAGTAATTTAGCAACAATGAAAATATTAGGTTGTGAATTTGAAAACAAAAAA
GTACTAATATGA
>cds.Mp_F_11057_c0_seq1|m.7475
ATGCCAATCATGACGTCCCGGTGCCGACTGCAAGTGTTGTGGACACTTTACCTGATAGTC
TATAACGCATTTTGCCTCAGACTCACGGAGTTGAAAATCGAGGAACACACTCTCGTGGGA
AACAGTACACGACTAGAGTGCAAATATGACCTACAGGGTGAAAAATTGTACACGGTCAAA
TGGTACAAGGATGGAAACGAGTTTTATAGATTCCTGCCCGGGGAATCGCCAGAAGTACAA
GTATTTGATGTTACGGGAGTGCATGTTGATGAGAAACAGTCAACGGCGGAAAGCGTTGTT
TTGAGGCCCCTGGAATTGGCGAGTAGCGGCAAATACCGCTGTGAAGTGTCAGCCGAAGCG
CCGTCGTTCCAAACGGTCACTAACCACAGCTCTATGCTAACAGTCGCTCCGCCCGACGAA
GGACCTCGCATATCTGGCGGCCAAGATCGGTACAAGCCGGGTGATACTGTCAACGTTAAC
TGCACCTCTGGGAGATCGAAACCCGCCGTACAGCTGGCCTGGTACATCAACGGCGAACTG
GTAAACTCTTCGTATCTGCGGGGCCCGTACACGGATTACGTCGGTCGAGAGGGGCTGATG
GTCACCACACTGGGTCTCAAGTTCGAGGCTGGAATGCAGCACTTCCGGTTACAAGGCTCC
GGTGGCCACCAGCACCGGAACAGGGTCGATCGGGACATGAAACTAAAATGCGTGGCCACG
CTGGGCACGGTGTATTGGAAATCGAAGGAGCAGAGCGCGCTGGCGCACCGGCCGCGGCCG
GTCCCTGGACTGCCATTGCCGGCTGCCGACGATGGACTGGTAGGAGGCGACGAACAGGAC
GCCGACTCCAGGGCTGATCCTGTGCACGCATCGAGCAACTCGCCTTCCATAAACATTGCT
CAATTACTCAACATCAACGAGATCGCAGTCTACGTGTCAGCATCGTTGTTTATTGTACTT
CTACGGTAG
>cds.Mp_F_11064_c0_seq1|m.7486
CTCATAACCACTACTGGACGGAAACTTGACAGAGAGACCGAATCCGAACACATACTGGAG
GTAACGGTGATCGACGACGGAGTGCCCGTTCTCTCGTCCACGACCAGTGTGGTGATCGCG
GTCGAGGATGTAAACGACAACGCCCCGGAAATGTTGAAAAAGGCGTACCGGTTCAAGATC
CCAGAGACACAGCCTGTGCAAGAGCCGCTGGTCCAGGAGAACAGCACAACCTCGGCTACT
GCGGAGACTGCCGAAATTGACGAACTGCTCGAAAAAAAGGCATGGACGTATTTCGGACCC
AATGACATAGCAGGACCGGCGTTGTTCAGGATTGTGGCCAGCGACAAGGATTCTGGAGAC
AATGCTCGGTTAACATACACTATGAAAGCTGCACAAGGATACGACGATATATTTTCTGTG
GAACCTGACACCGGAGTAATATATTCAGACCACTCGTTTCGAGGGAACCAAGACTTTTCA
TTCTACATAAGAGCCACCGACAACGGGTCGCCAAACATGAGTGCCATAGCGAAAGTAATC
GTTGAAGTGCTGAAAATACCCGAGAACTCTAAACACGTGCCTGAAATCCAAAATCCGAAT
CAAAAAGTAGACATTACAGAAAGCGATACCGTCGGCTACATTGTGGCACTTATCAATGCT
GTGGACAAAGACCAGGATTACCTTTGGTACCGGATCGAAAGCGGTGATCCAAATTCGGAT
TTCATGATCGAGGACGACGGCAACGTGTTGCTGGCGCGGCAGCTCGACTGGGAGAAGCAG
AAGGAATACAACTTGACCGTGGCTGTGACAGATGGCGTGTACACAACGGCCACACAGCTG
TTTGTCAGCGTCAAAGACATCAACGAGTACAGGCCGAAGTTCTCGCAGGACCTGTACGAG
GTGAACGTTACGGAAAACGCGGAAATCGGTTCGCCAGTCGTGCGGCTTATGGCCACCGAC
GACGACCAGGACCTGAGGCTGTTGTACGGCATACACAGCGCACAGCACGTCAATTCGGTG
AAATCGTTCGCAGTCGACTACCAGTCGGGAGTCGTGTCGGTGCAACAACCGCTGGACAGG
GAAAGCATTGCCAGACACGAGCTGACCGTGGTGGTCAAAGATCAGAGCACGCCGTCAAAA
AAGAACTTTGCGCGCGTCTTGATCACGGTGATTGATAGCAACGATCACGCGCCCGAATTC
AGTTCCAACATCGTGCAAGGCCGGGTATTTGAAACCACCGCCGTAGGTACTAGTGTTCTG
CAGTTGTTGGCCACGGACAAAGATCACGGCGAAAATGCTGCCGTATCGTATCAAATCATA
TCCGGG
>cds.Mp_F_11064_c1_seq1|m.7490
GTGATGGCTTTTGACCACGCCACCGTTCCCCTGCACTCTCGGCTCGAGGTATATGTGGAA
GTGAAGAACATTAACGACAACGTGCCTTTGACCAAAGCTCCGGTATACTATCCGCAAGTG
AAGGAAGACGCTCCGCCAAACACTCCGATCATACAGTTGGAAGCTGAGGATGCTGATATG
TCCGACACAAGAATCACGTACAAAATCACCACCGGGAATCCCCAGTCACTGTTCGCGATT
TCTGCAAATACTGGTCTCATAACCACTACTGGA
>cds.Mp_F_11065_c0_seq1|m.7492
CCTCGTTGCTCGACATGTCGACTTGCTGACGGCGAGAAAAAATTGAAGAAAACGCAAACG
GCAGACCGACGCGACCTTTCCGTTTATATTACTAACTGTGCAATGAGCGCGGGCAATCGG
TTGTTGGTATTTATTTATTTTAATCGCACGTTTCACCACAAGGTAGATGATCGTACA
>cds.Mp_F_11076_c0_seq1|m.7494
ATTGTAAAAGCCATTAATCTTTTTGCAATCAATGTCCATGACCATACTTTAACTCCTAGT
ATCCAGTTAATGTGCTGTAAAATGTTAATGAATTTAGTAGACTGTATTAGACAGAGAAAT
GGTGAAGATGTTCCCAATTTAAAATGCACTCAAGGAGAAACGGTCAGTTTTGATCTTTTA
ATA
>cds.Mp_F_11076_c1_seq1|m.7495
AAATTTATTCCATATATGGACAAATTACTTGATGAAAATACTCTACTTGGCCAAGGATGG
ACTACTACAGAAAATTTAAAACCACTGGCATACAGTACTATTGCTGATCTTATTCATCAT
GTTCGAGTTCATTTATCATTGTCAACAATTGTAAAAGCCATTAATCTTTTTGCAATCAAT
GTCCATGACCATACTTTAACTCCTAGTATCCAGTTAATGTGCTGTAAAATGTTAATGAAT
TTAGTAGACTGTATTAGACAGAGAAATGGTGAAGATGTTCCCAATTTAAAA
>cds.Mp_F_11077_c0_seq1|m.7497
GAAATTGAAATTATACCACCATTAAATGATGTTTTCAGTCATAAATTAGAAGCTGAACAC
GATTTTGAATTTGGTTTTAAACAAACTGAGGATTTTAATTTAAGCTGTGATGAAACCAAT
ATAATTTCAAATAGTTTTTCTGATTCACTTTATACGGACAATTTTTCTTGTTCACTTTCT
TTTAGCTTATCTAATCCATCTAGTAGTAGTTCTCATTTTTCTCGTTTGCCTAGA
>cds.Mp_F_11085_c0_seq1|m.7501
GAGGAGTCTTCTATAATATTTGATTGTTCAATATTAAATGAATCTGGCAAGATTCTTAAT
TGCAAAAGTAAAAATAGCGTCAATCCGGACATTGCAAATGAGAAAAACGAGGTGATCATG
TCTGACCACTCCTCATTGAATACCTTTTCTGAAACACCGTATCACAAAAGAAAAAATAAT
GTCATTCCAGACCTTGAAAATGAGGAAGACGAGGTGATCATGTCTGACCACTCCTCATTG
AATACCTTTTCTGAAACACCGTATCACAAAAGAAAAAATAATGTCATTCCAGACCTTGAA
AATGAGGAA
>cds.Mp_F_11086_c0_seq1|m.7502
CACAAGATGACGCCATCACCAAATCATAAACCTGTTTCACCTGTCTCACCGACGACGTTA
GCAACTATTTTAAAATTTGAAAAAAATATCATTCATATGTCGAACGGATGTCCAATCATT
TTGAATACTTCATATCCCATAACTGAGTCTGTTAATGATAATCCACTTCAGCATAATATT
ATATCCAGACCA
>cds.Mp_F_1108_c0_seq1|m.243
AAATGTGATTGCTGTGATAAGGCTTTTTCTCATAAATCAAGTTTAATAACCCATACAATG
ACTCATACCGGTGTAAAGCCGTATAATTGTGATAACTGTGATCAAGCGTTTTCTAAGAAA
TCAAGTTTAATAAGCCATTTAATGATACATACTGGCGTTAAGCCGTATAAATGTGATTGC
TGTGATCAAGCTTTTTCTCATAAATCAAATTTAAAA
>cds.Mp_F_11090_c0_seq2|m.7506
AGTGGTGGTCAACAAAGAAGAGTGTCCCTTGCTGTAGCGATGCTCCACGACCCAAAACTG
TTGATTTTAGATGAACCTACAGTTGGTCTGGATCCTCTAATTAGCCAAAGCATTTGGGAA
CTTCTTTTGGATTTGACATCGAATGAAGGTAAAACAGTGATAATCACCACGCACTATATC
GAAGAAGCAAAACAGTCACAAATGATAGGTCTAATGAGAAAAGGTACTCTTCTTTCCGAA
GCAACGCCAACGGAACTATTGACTTCGTGCAATTGTTCGTATTTGGAGGAAGCATTTTTA
AAGATTTGCCAAAACCAAGTGGCCAAGACAAATAGTTTCAAAATACCAGTGAAACAACCT
ACAAGAAGGTTTTCTTACGCTCGAGATTTGCCCCCACCGCCACTGTTAAACAACACATTA
TTCACGTTTGGGCGTTTCAAAGCTCAGGTGTGTAAAAACATTTACCTGTTGAGAAGAAAC
ATACCGTTTACTCTATTTGTGATCTTCTTACCACTGATACAGACAGTTTTATTCAACGTC
GCCTGTGGCCATGATCCGAAACATTTGACATTAGGTATATTAAATGATGAGCCAGTGAGT
CAAACAGGTACGTGTTCGTTGACGCAGACGAAAAATTGTTTTTTGGATGGAGGCGTGCCG
GTCAGTTGCCTAGTATTGGAAAGATTAAAAGAAAAGACTTTTGAATTGGTTGAATATTCC
AATTCGGAAGATGGTCAGTATGCAGTGTCAGAAAACAAAGTCTGGGGATTCCTTCATTTT
TCGAAAAACTTCAGTACTAATTTAGCAACCCGTTTTAATGAAGGGGGAGATATCTCGGAC
AACAACATATTTGACATGGGATCGATCCAAGCATGGATTGACAATACAAACAAGTATATG
TACGACATGATAAAAAGAGACATTTTTGACAGCTACACAGACGTGGTTGATAGTCTTTTC
AACAAATGTAATATATCAGAAAGAATCGGCAACACACCAATCCGGATTCTTGACCCTGTT
TATGGAAACAAAAATCCAAGTTTTATACATTACGCGTCACCAGCTATAATAGCACTATGT
GCATTTTATCTCCCTGCAATCTACACAGGATCTACAATCATTTCTGAAAAAGAAGGAGGG
GTTATTGAGAGAGTAGTCTTATCAGGTATTATCGAATTAACCTACTATTTACCACAAATA
TGA
>cds.Mp_F_110_c0_seq1|m.15
CGGGAAAATCGGTTCTGTGGCAGCAGCCGCGGCTCTCAAATCCGCCACGGCCACAGTGGT
GGCCGGATACCCAGCGTCCGACTCGGAAATGTTCGCGTCCGACTATCCGTCACACCACCT
CCATCACCATCACCACCATCCCCACCAACACCATTACAGCAACAACAACAATAA
>cds.Mp_F_11107_c0_seq1|m.7511
AAAAAACTGAAGTTAAAAGAGTATTGTTTAGGTATTCTAAGCATTATTGGATTTGAAGAT
ACAAATTATGATTTTAACTTTACTGCATTTCAAAAAAACGAATTGGATCACGAAGCTTAT
AGTAAATTAGGAGCCTTTTTTAAAAGAATTCGAAAACTCCTAAAAGTTGAAAAGAAAAAT
TTCGATGAACCGAAAAAAAATGAAATAGTCGATCGATTTGTACTG
>cds.Mp_F_11108_c0_seq2|m.7512
ATGAAGGAAAAGGAGAATGCCAGTGTAAGTTTCTCCCAATGGCAGACATGGGTCTTGGAC
GCAGTAAATAAAATTCGTGGCCAAAAGCAGCGGCCATCCTTGGAACGTATTGTGAATGCA
ATTCGCCAGCATCATCGTTACCCTGTAGGGGATATTGAAACACAAGTTGAACGATGTGTA
GAAAGTGGAGCTGTGTTGAAAGTCTTCAACAAAGGCCAAAATACTTATATGAACCCTTGT
GGCACTGCAAATCGTAAACTGGTTATTAATGCAGATACTGATTTAACAAAAATTTTGGTG
AAAGTAGTTAGCCAATTAGATGAAGAGGGCTCATCGTATAAGAACATTGATCGGTACATT
CAGCATGCTTATTCTATAGAACTAAAAAATGAAGGATGTGACTTGACTTCATTACTCAAG
TCAACATTGACCAAGGCAGTTGATAAAGGTTTATTGGTGTTGGATGGAAAATTATATAGG
TTACCTGTCAGTCCAGATTCCACTACATCATTGATTGGAACACCAGTCTTAAAATATAGT
TCTGGAAGAAAAGCACGGTTGCTTAAAGTTGATTCAAATGAAATTGAAACAACCCCCCTT
TCACTCCGTAGAGCTGGAAGAAAACGG
>cds.Mp_F_1110_c0_seq1|m.244
GATGATGGTGAACGCAGTGATAGTTTGTGGTCAGTTCACAATGATTTAGTTTCAAAAAAA
GCTGCATCACAAAGTTCAGAACAGTCTGAAGAGCGAATGCCAACTGAACTTAAGCATTAT
ATAAGCCAGCCCACAATACTGTTAGGTGATGACATACTTAAATATTGGGATATAAATGGC
TATGTGTTCCCTCTCTTAAAAAAAATTGTACAACCATATTTGTCTTTAGTAGCAACTTCT
GTCCCT
>cds.Mp_F_11110_c0_seq1|m.7516
TGGCCTTTATATAAACAGTCATTTGGACATCAATTGATTGATATTGATTTTGATTATATG
TATCCTGGAAAATGTAATATTCTTTTTGATGGGTGGACAGACTTTTTGGTTAAAATAGAA
CCTTTAATGAAGAACAATATTAAAGATAGCTACAGTAAACAATTACTACAGTTGTTATCT
GAAAATGATGTTGACTTAGATTCTAAAAATGTTCTAATATTAGTTCTTCTAAATGCCCTT
CTTGTTCCAACTTCAAAGTCTCATCAAATTGACAAGATAACGGGAAGAAGACGTCTTGCC
AAAACATCAATAGTGGATGCTCAAAAATCATTCTTGTTACATTCACACAATATTAATGAT
TTGTATAATCAAATTCAAAAAGAAATTGACAACTGCTACAGTTTAAAGAAAACCTTGCAA
CCAATAGTTTGTATTGTAGGAAATGATTATGTAAGCATAAAAGAATTTTATGTATATTAT
TTTAACACTTATTACAAATTTACTAATATTGTTAAAGCC
>cds.Mp_F_11115_c0_seq1|m.7520
ACTGATCATTTGTACATATGTGCTGATGGAATTGTCGTCGCACCAGTGATGATAGCGATG
GGCGTCACTGTGGGAAACACGTGTGGACATGTGGCCGCCCGGCTGGTTGATCTTCCTGGC
CAGCAACTTGTACGCGGTGGACGTAGGAACAGACTCGGCGAATGGCCGAGGCGCGTACGC
AATAGCACC
>cds.Mp_F_11118_c0_seq1|m.7524
GCGGGGTTATCTTCTCGGTGGCATGCTCATTACACAGTTTGTGATTCTTGTTATCAGCAA
CGTAATAAAGGTTCTTCGTGTCCACTTTGCCATCGAGCTTATCGAGCTGCTGCTCATCGA
GAAATGGTTCAATGCATCTCATGTCGAAAATACATACATGGTGCTTGTGACCCAGAAGCT
GAGTACATAACTAGCCATAGCAAAAGTTCAGCATCTGAGTATATGTGTCCTTTATGTAAA
AATGCTGTACAACAACGTCGTGATGGATATGAAGAATTTGGAGACTCAAATAGTTCAATA
GATGTTTATCAACCTGAGCATGACTTAGAGTTTAAGAGTAATAAAGATTTTGATGATGGT
CGAATGGGTGGCTATGGTCTGGGTAAAGGAAAACCATATGCTGCATGCAAAGTAGCTAAG
AAACGATTGCTTTCTGGATATGCTGGGCGTGCTAAAGGTTTAGGAAAACTTACTGCAGCA
TTAAAACCCATGTACCAGAAAAAAGGACAACGTCTTGTTGAGTTTCCCAGAAAGAGACCT
CGAGGAAGAATGCGAGGCATTTTCGGTGTTCCTGGT
>cds.Mp_F_11118_c1_seq1|m.7528
TGCAAAGTAGCTAAGAAACGATTGCTTTCTGGATATGCTGGGCGTGCTAAAGGTTTAGGA
AAACTTACTGCAGCATTAAAACCCATGTACCAGAAAAAAGGACAACGTCTTGTTGAGTTT
CCCAGAAAGAGACCTCGAGGAAGAATGCGAGGCATTTTCGGTGTTCCTGGTCTTGGATTA
CAAAGACCTTTATCTGATGTAAGCTCCAAAACTTCTTCAAATGACATTGACCCTAACAAC
GAAAATCGAATTGTTTTATGCTCAGCTAAAGATAAATTTGTA
>cds.Mp_F_11119_c0_seq1|m.7530
ACCTTCCACCCCAAGCCCGTTCCCGGCGACTGGAACGGTGCTGGTCTTCACAGCAACGTC
TCCACCAAGGCGATGCGTGAGGAGGGTGGCATGAAGGCCATCGAGGAGGCCATGGAGAAG
CTTGCTTCCCGCCACGCCGAGCACATGAAGGTCTACGGTGAGGGCAACGAGGCCCGTATG
ACCGGC
>cds.Mp_F_11119_c0_seq1|m.7529
GGCCGGTCATACGGGCCTCGTTGCCCTCACCGTAGACCTTCATGTGCTCGGCGTGGCGGG
AAGCAAGCTTCTCCATGGCCTCCTCGATGGCCTTCATGCCACCCTCCTCACGCATCGCCT
TGGTGGAGACGTTGCTGTGAAGACCAGCACCGTTCCAGTCGCCGGGAACGGGCTTGGGGT
GGAAGG
>cds.Mp_F_11137_c0_seq1|m.7533
TATGGCTCGTCTTCGCAATGTTTCTTAAATTCGCATAAATATTGTTGTCCTGATGATGGA
GACTTTATTTATTGTGATACTAATGATTTACTTCTCTCGGAGGGAAATTGTTACGTTCAA
ACAGTCGATGGAAAACATTGTACGAACTTACAGGACGAAATAAAATCTATAGACACCAGA
GGCAAGTGTTTGAGAATATATGATCAATCTGATTGCGAAGGGCGTTCAATCGCTGTTCAG
TCGGGTAAATATCACAATCTAGTTGATTACGTGATAACTGCACGATCGGTTAGTGCTTGT
TTTCAACGGGACAAATGTGAAACACAAACTCACAGGAAAAGATCGTACAATTGCAAGTTT
ATCAATGACTTTATGATCGGATTTTTACCGTGGTTAAGGCGGGACAGAGACAATTTGCAA
AACGGTCCAGTTCAATATTTCCAAATTGGACCAAACGGCCGGACTGAAGTTATGGAAGCC
TTAATTCACAGACGCCATTTGGATACGGGCACTCCACCGGACAATAGTGCTCGAGAGTTT
ACGCGAAACATGAATGAAGGCAATACAGGCGATCAAGCTGGTCATGTATTAGCGTCACGT
TTGGGAGGTTCGGGCAGAGATTTGAGAAATATATTCCCTCAAAATCCGCATATGAACATG
GGCCATTGGCGTTCTATAGAAAACGATGTATATAATTTGGTTGCGGCTTCCGACGAACCC
GTTAGATTTAATATTAATTTATTATACGAAAGCAGGAGTAGTACTAGACCATCCAGTATT
GTGTTTCGTATTCAATCAAACATATCGAGTGTACACGATAGAATCATCGAGGATATTCCA
AATCCATGA
>cds.Mp_F_11147_c0_seq1|m.7537
ATGGGACCAAAGACTCCACTTACTTCTAGTTGTGAAGCGATGGTGATTGAAGTAAAAATG
CCTGGAGACCGTATGCCAGGTATTTGTACAGATATAACAGAAGACGCTGTTGATATCCGC
AGCCCTAAGTATAGATTGCACGTGCCGTTTCCACATAATGTGCACAAACAAATGTCGAAG
GCTTCGTGGAACTCTTCGACCAGTACTCTTACAATAACTGTATTCCTAAAACGTGAATAC
GACGATATCAATTTCTGA
>cds.Mp_F_11153_c0_seq1|m.7539
ATGTCAGACCCGAGGCAAAGTTGTAAAGGACATTTGAATAACTTAAAAACATGGAGAAAT
CATATTAGAGTCAGACGTTTATGCAGACATTTTGTACTGCCGAATAACAAACTACGGGAA
TTTATGAACCGGTTAACTTCCTGCATTGATGAAGGACTTGGCAAGGAAACACATCCAAAA
GCAACAATAAAATGCTGGCAAACATATGTCCAAGACATGCCTACTGGTAATGAAAAAGGC
CAATTCTTAGCTCTTGATTTGGGTGGTTCAAATTTCCGAGTACTCAAACTAGAACTAGGG
GAAAATAAACTTTTCAAAATGGATCAAGAAATATACGAGTGTTCAAAGGAGTTGATGAAT
GGAACAGGAACAATATTGTTTGATTACATAGCTACTTGTTTGAACACATTTGTGACCACA
CACGGAATAAAAAACAGTAGCACACTCCCTTTGGGTTTCACATTTAGTTTCCCAATGTCA
CAATCAAGCATTGACTCAGGAGAACTTGCAAGATGGACAAAAGGTTTTACATGCGAAGGT
GTAGTTGGTCAAGATGTAGTAAAGCTGTTAGCTAAGTCAATTACTAATATCCCAGACTTA
AACGTACACATTTGTGCAATTTTAAATGACACTGTTGGCACTTTAATGTCCTGTGCTTGG
TTGAATCCTAAGACCAGGATAGGCTTGATTGTTGGTACAGGTTGTAACTGTTGTTACGTA
GAAAAAGTAAATTTGAAAAAAACCAATATTTTTATATTTCTAATAGCTAAATACAGTGTA
ATT
>cds.Mp_F_11172_c0_seq1|m.7544
ATGTTTGTCGATCAAGGTAACATACATAACGCCATGCTATTTGTTGGTGTTGAAAGCCAT
AAGAAATCCGACAGCTACCCTGTGGTTTTGGACGATAAATTTCATACTGAGGGAATTTCT
AAGTCAACTGACGTCGATCTACGTCGACATGCGTTTGCCGAAAATCATCGAGAACACAAA
CCGGTTCGATTCGAAATATGGTCGGCCTACGGAACAAAGAACTCGGCCCCGCTACTACGT
GATCGCCTATCTGGGATGTACGTTTACGTTGCTCGC
>cds.Mp_F_11177_c0_seq1|m.7549
TTCGACCCGTTCGCCGAAGCGGATGAAGACACCGGCGGAGAGAAGCAGTCTCAGAACTAC
ATCCACATCCGTATTCAGCAGCGCAACGGTCGCAAGACCTTGACTACTGTCCAGGGTCTG
CCCAAGAAGTTTGACCAGAAGAAGATCCTCAAGGTGATCAAGAAGAAGTTCGCTTGCAAT
GGCACCATCGTGAGCGACTCGGAGATGGGTGAGGTCATCCAGCTCCAGGGCGATCAGCGC
AAGGATGTTCAAGAGTTCCTCACGGACAAGAAGGAAGGTCTCGGCCTTGATGCCCCGACC
GTGAAGGTGCACGGTTTCTAA
>cds.Mp_F_1117_c0_seq1|m.245
ATAAAGTTTACTATTACCAATTCCTCAGACCTCTCTTCTGACCATACACCAATATTACTC
ACTCTAAACGATACTTCAACTGCTACAAAAAACTACCCAACTATCACTCCAGGCAAAACA
AACTGGAAAAAATGTAGTCAAACTATAGAAAATGCCATCACTCTCAACATCTCCTTAAAG
AACTCATCTGACTTAGATACTGCAGTACACTCTTAC
>cds.Mp_F_11182_c0_seq1|m.7550
ATTCCAGTTCATCCACATGTGTACAGTAATGGGCATATATGTTTATCTATTCTTAATACT
GATTGGTCACCAGCATTAACTGCTCAGTCTGTCTGTCTTTCAATTATGTCTATGTTAAGC
AGCTGCAAAGAAAAGAAAAAACCTGTAGCTGATCATTTATACGTACAACTTGGCAAAAGA
AGTCCAAAAGAAACAATGTGGTTTTATCATGATGATGGAGTGTGA
>cds.Mp_F_11183_c0_seq1|m.7552
AAACTTTTGCCACCATCAATACTTCACAATCCTAAAACAACTCTAAAGCCTACAAATAAA
TCTGACTTACTTATTCAAACCATAAACAAACAACATTCAGAAATGATGATGATCCAGAAA
GACCAACACTTAGAATTTATGAAAGTTCTTAATGAACAAACTAAATATCGTGCCCAGATG
GCTGGAATTTTTGAAACAATTGCTAAAAGTTTGAGCAAAAAACCAGCCAAAAAAAGAAAA
CACGATGTAAGCTCATCT
>cds.Mp_F_11196_c0_seq1|m.7560
AAGGGCCGGCAGACGAGGCGGGTGTTCTGCTTCCACAGGGCGGCCGCCAAGAAGGTGCGC
CGCAAGCACTGCGACTGGGCAGCCCGTCCGCCCAGGAAGCGCAAGTGCAACCAGCGCCGA
TGTGCCGGTCACGCGTCCTGCGCCGACGTCCTGCACAAACAATCTCCGCAGGCCGCCGCC
GCCCTGGAGGACAAGGATTACGTGATCAACGTGCTTGGGCGTAACGTGTCCATCTACTGT
CACGGCATGCGGTCCGGCAATCCTGTCGAGTATCTGACCTTGTCCAAGGACACCGAAAAC
TATTCCGAGATCTACGAACAGAGGCTCAAAGACCCGAGCACTTGTCCGTTCAACGGCGAA
CGCCGCCAAAACTGTCCTTGCGATAACGTGCCTGTGCCGTCTTCTGGACTGACTGTGTTC
ACGAAGATCCGTTTGAACATCACATCGTTAAGGGTCGATTCAAAAGATTATACGTTCTCC
AAACAAATCAAAGGCAAACCCGTACCATTTGGTGAAGCTGGTGATTGTTACAGTAACTCG
AAGAGGGGCTGTCCGCAGGGCAGGTTCAGCATTGACTTATCAGGCACTGGCATGAGAATA
TCGCATGATACCACTTGGGTGGGCAAAGGGTCGAACACGTCGTTTTGGGTGAACAAAATA
GAGGAAAATATGAAAATAGCCGGCAGATGCGGTGGTTACTGTGGTACGTGTGTGCCGATG
CAAGGGTTAATATTGGACGTGGTTACACCATAA
>cds.Mp_F_11206_c0_seq1|m.7572
ATGATTTTAAAAAATGAAATCGCTCAATGTCCGAAATTGACTGATTGTCATGCACAAGTG
AACAAAACATATCGCGAAATGAGCACCATTGGACTACGTCCCCATCAAATTTTGGCAACT
CAATTTTGGGCAATGCTATTGCTGTACCCGCAGGAGCCCCACATACCGGACGCGGCATCT
GATTTG
>cds.Mp_F_11206_c0_seq1|m.7571
ACAAATCAGATGCCGCGTCCGGTATGTGGGGCTCCTGCGGGTACAGCAATAGCATTGCCC
AAAATTGAGTTGCCAAAATTTGATGGGGACGTAGTCCAATGGTGCTCATTTCGCGATATG
TTTTGTTCACTTGTGCATGACAATCAGTCAATTTCGGACATTGAGCGATTTCATTTTTTA
AAATCATGCTTATCAGGTCCTGCGTTAGCAGTGATCAAGTCCATTCCGTTAACGGCCAAT
AATTACAATATCGCGTGGAATGCTCTTCAAAGATCGTTCGAAAATAATCGACTATTAGCG
ACGGCGCATATTGATAAATTATTC
>cds.Mp_F_11222_c0_seq1|m.7575
GCAAAAAAAATAAAGAAATATGTATACTTTGATCAATTGCAGTTTTTACGAAAAATTTAT
GTTGAGCGACCGACTTCGAATAGCCTGGAACCGGACGCGAGAAACGACCCAGAAAATGAA
AAAGATGACATAGAGCCACAACTGCAAGCTTCAGATAATGTTTCAGATATTTCTAGGGAA
AAAATA
>cds.Mp_F_11222_c1_seq1|m.7576
CAACCTTGCAATAAAATGGCTTTTTTACAAAGTCTCTTGCCTCACTTGCAACAATTTGAT
AATCAGGACTATTTACAATTTCAAATGGGTGTTTTGAAAGTTATCGAAAATATCAATGAA
AGTAAGAAAGAAAAACATTTTGCTACATCTTCTAATTTCGCACCTTATCAGCAACTTTAT
GTAAATACATCAAATCCTACTCAATATCATCCTCGACAATTATTCAACACTCCAAACCAC
TCCAATGTTTTCTTATCTCAGCCATATTCAACTGGAAATCATCAAATTCCATCATGCAGT
AAACAACTGACTCCAATTACTACCAACCAAGAG
>cds.Mp_F_11224_c0_seq1|m.7577
AAGAAGCGGACCGTCAGCAGTGGCGATCGTCAGCAGGCGAAAATCGACGAACAGAAAAAA
TTGCTCGACAAGCAACGGAAAGAAATCGAAAGCCTGAGGTTGCAACAACTGAAATTGGAA
TCTGAGAAGGCGTTGCTCGAGAACCAGAGGATATTGCAAAACCTGCACGCCGGCGGGTCT
GAGAGGAGGTTGAAACCCAAAAACGCGCCGGCAGTGCAACAGCTGCAGGGC
>cds.Mp_F_11224_c1_seq1|m.7581
GCAGTGCAACAGCTGCAGGGCACCGCCACGGCGGCGAGTCCGTCCGACATACTGAACCGG
ATGGAATTGCGGGCACTGGAACGCCGTGCCAAATGGGAGGCGATCAAAGAGCGGCGCCGG
AAGGCGGAACAGGAAGAGTTTCGAAAAAAACTCGAGCTGGAGGAGAAGTGCACCAGGGAA
CGGATGGAGCAGAAACGCGAGCGGTTGCTTGTGGCCAGGGAAAACCTGAGACTGAGGGCG
ATCGAGGAGAGCAGGCGAAAGGCGGAAAGAGAAGCGCAGAGGGAAAACGTTCGGATCGCA
GACGATTTGTACCGTAAACTGTTGATGAGGAGAGGACTCGAAGCGTTCAGTGCGAATTTA
AACTGTGCCAGATGGCGGGCGGAAGAGGCTTCGGATCACTATGACAGACGACTGGTCGGA
ACT
>cds.Mp_F_11224_c1_seq1|m.7582
GGCAGTGCAACAGCTGCAGGGCACCGCCACGGCGGCGAGTCCGTCCGACATACTGAACCG
GATGGAATTGCGGGCACTGGAACGCCGTGCCAAATGGGAGGCGATCAAAGAGCGGCGCCG
GAAGGCGGAACAGGAAGAGTTTCGAAAAAAACTCGAGCTGGAGGAGAAGTGCACCAGGGA
ACGGATGGAGCAGAAACGCGAGCGGTTGCTTGTGGCCAGGGAAAACCTGAGACTGAGGGC
GATCGAGGAGAGCAGGCGAAAGGCGGAAAGAGAAGCGCAGAGGGAAAACGTTCGGATCGC
AGACGATTTGTACCGTAA
>cds.Mp_F_11232_c0_seq2|m.7584
ATGGGATTATTAAAACCAGGAATAAAATCGCGAATGGAGGCTGTCACTGAGTTTGTTAAA
ACTTCTTACCATGTTGCCTTTATTCCATTTGTTATATACATGGGTTTCAAAAAAGGACCA
GAAGTTGGTGGCCCAGCATTCGGACTTTTAAGTCTCCTGTGGCAGTAA
>cds.Mp_F_11242_c0_seq1|m.7588
GTTATTGGTGACAAGCCACGACCGATACGTTTCTTACGTTCCCATCAAATGCAAGCTGCT
GAAATGGATGAAGTGAATGCTGCTAATGAAGTTGCGGAGTTGGAAGAAGACACTGATGAA
GTTAATGATATTGAAGAACATATTGATCCAGTAAATATACTCTGCCAATTAAATAAAGAC
TTTTATGAAAAGCTTGAAGCGAAGAAATGGCAAGAACGCAAAGAAGCTATAGATATGTTA
GAAGGA
>cds.Mp_F_11248_c0_seq1|m.7591
GAAAATCAACGTAGAGCACAGAAAATTTCAAATGAAAGGAGGTCGAAAAAAAGAACCAAC
ACAATTCCAAACGATGAGTTGATCGTGCAATCAGAAAATATCGATAGTATTCTTGAAAAA
AGTGTTTTTGATTTGGAACCAGAGGATTGGGATATCTTGTATACCGAAATGGCGAAATAC
ATTAAATCCGAGCCCGAATACACTGATGAAGTTATTGTTAATCAAAATGTAACAAAAATT
CTGTGTTAA
>cds.Mp_F_11249_c0_seq1|m.7594
CCTAGTTCCTCGTCTCTTGCCCTCGTCCCACCAGATCCAAACGAAAATCTATACGAGTAT
TGGGAAGCTGGTTGCAAACCACCACCGTACTGCAGGTACCCCGTGGTTGACAATCATTTC
TACCCGGCCGCTGGTGGTGGATCTTCGAAACAACAATGCCGTCTATTATACAACGTCTCC
AGGCCGGAAGTTCGCCGGAACTCCCGTTACAACGACGGCGAC
>cds.Mp_F_11250_c0_seq1|m.7598
GACCTGGACACTGCTTTCGCCTTGGATTTACCGGAGTCTTTGCCCGCTTTACCACCGGCC
ATTTTCGCTGAGGCGTTCGTGCTTTGTTGTTACAACGGGACGGCGGTGAACGCGACTGGA
ACGTATCGTTGTCGTTGTGCGGCCCGAATGACACAGCCGGTACGTGTTGTCGACGGCGGT
GTGACTGTGCTGTGTCTCGCGTGCGCGTACGAAATGTTTTCGTCGAGTCGGCGGGTGTGC
GGATGGCGGCCGAAAAAAAAACCGTTGGGACAAAAAAATAACGGGCAAAAAAAATAA
>cds.Mp_F_11252_c0_seq1|m.7601
ATGGAATCCATTGGCCGTTCCACTATCATGGGTAGCAACACTAATACTACAGTGTCCACC
ATTGCGAATGCCACTTCCTCGGCCGTAGTTGGACTCTTACTGTCACAATCCAGGCCTTCA
GTGGCGACCATTATAAGTAATACAAAAACCACTGGGCTATGTCATGACAGCAATCATAGA
ATGCCATTGCAACACTGCGCTAACAGTAGCAACGTCATACAACATCACCAATATCCTTCT
ATACTAGTAGCACCATCGCCGTCGACATTGGTACCATCTTCATTGATTCATTCCACTCAG
ACTGGTTCAATGTTACCTGCACCACCTCAGTTAATGCTATCAACAACAACGGTTACAACC
TCAGGAGTAATACCGCAGTTTCAACAGCACAATGTACCTCATCAATTAGTTACGGCTGCT
ACTGCACCAGTGTCCGTTACTCCTATAGTCATGCCCACTTCAAATGTCACCACTGTTGGT
ATGGCGTTGAGTCCCTTTGGTATATTACCACATGAGCGTGTGGTACCACACCATACACAT
CATCGTCACCAACTCAGAAAATTACCACCATGTCCACAAACTTCTAAAATTATTATGGAC
ACGAGTAACACTAGCACCGCACAAATATTAACAGCACCAGTTATCAATTCACAACGTTTT
TATATTGAGCCTACTCATATCAGTAACAAAATTAAACAATATGATATTCAGCCACAGCCA
CAGCCACAGCATAGAATCAAAATTGTCAATAGCATCTCAGATAAAAGTCTGCCAGTGGTA
TCTAGTGCATACGTTCCCCAACCATATGAACAACGTTACCAACCAAGAACTGCATCTCAA
CAAGTAGGTTATTTGTCTGTTATTACACGTACAGCAGTGCCAACGACAAATGGTGTAATG
AATGACATAACAGCAAACAATAACTATTACCAAGCACAGCCTATACCATTACAATCAAAG
ACTTCTGATAATAATGATAGACAATATTACCATTTCGATAGTACAGTCTCGGCTAGTCAA
ACGCCTCAACAGCAATTAGACAATATTTTACTAATGGGGACTCCAGTTCAACGTGGTGAT
CCTATGCATATTGTTAAAAATTTACAATCTATGCAGACTGATATTGATTGTTATGGTGTT
AAAAAAATGATTGACCAACAACCCAGGTTATTGGCTTCTGACAATGGTAAAGCCATTTCA
CCAACAAATTTGTTAGGTAATGGTAGTAAATGTATAATAGAGCATCAACACCAGCATCTC
CAGCAGTTGCCTAAATCTTCTGTGATTGATCCATCATCGTCCTACACTGGTCAATATTTC
AATAGACGTCAGCCACCACCTGCACATCTTCATCAGCATCATAATCAGCCACATTTACAG
CAACATATTGTCACTGGTAATACCAAAATGTTACCTACTCCTACATCTTTAACTGTTGTT
TCTGCTAATGGAAATACATATTTGGATGTACAACAGCACCAACGCCATCATCGTTGGAAT
TTGGACCATCAAAAACCACCCATTGTATCAACTTCTTCATGTTTTACAGGAAACATTTCC
TCTGGGGTATTTCATCAGCCACCTCTGCATCAACACCATCATCAGCAGTACAACAATACA
GTTCAAACATTTAATATTCAACCGCCACCATCTAGCGTTAATCATCAACATCAAAATATT
TCACAACCAGCACATCATAATAATTTTACTGTGTCATCGGTAAATCCAACATATTATAGC
CCTACAACTGCAATGACATCACCTACTGTTACTTCTGTAACCACTTCCAGCCCATCATTA
TCATCGTACGATCGATCACAAGGTAGTAATCAAAGACAACATACTAACATTTTTCAAGAC
TTCACCAATAATTTGCAAGGTGGAAGTTATGTTGCAAATGATGATAACAGAACATCATCT
TTACCACAGGTTGTCGTTCCAAACATTGAAGAGGAATTAAGTCACCTTTGTGATGACCCC
ACTGCTACTACAACTACTATTAACACAACTACCACTACTAGGGCTAAACCATTAAATATT
ACTACTCAAAAACCTTCATTTATTGATAGTTATATCAAATTTATTCATGGTGGTACAAGC
AGTGTGTCTGATAAACCAGAAGATGAATGTAATGAAAAATCAAAAAAATTATTAACACCA
CTAGCATCGTCATCACCAAAACCTCTATCTAAGCCTTATGTACCTTTACCGAAACCAAAG
ATTTTACCAACAATTGAACAGACATCATCTCGTAATGGTTCTGGGGAAGATATTAAGAAG
ATAAATAATGTTACAACAACAACAGATGATGATCCACGATATTTTCCATTACCTAAAACC
TCATCATCTATAGCCGGTATAAGTGATGACAGAAGTGATGGCAGTAATGGTGAAAACAGT
TGGTTGTCAGCAGATGACGAACACGATCAATGGTGGATATCTTCTTCAAAAGCACCTAGT
AGTGCAGCAGCAACATCAGTCATAAAAAATAAAGTAGATGTAATAAACAAAACAAAAAAA
AATAATAACACCATGAAAAAAAAGCGAACAAATTCTGTCGCACCGATTAAAAAACAAAAA
ACACAACATGTACAACAGCCTACAAGACAATTGTCTCATCGGTTGGCTAAGGAAAAAACT
CAACAATTGCTTAGTAGTTTAAATGGTGAATTGGATGTAGATGATAATGATGTATTATCA
GATACTGATTCCGATGTTGATCCAGCTTGGATACCAAACAATGATGATAATGATGCATCT
AAAAATTCCAATTCAATCAATAGCCGTCATAAAAAGTACTCAAAAGAGCAAAGTTCAAAT
AGTAGTCGTCCACCATCAACCTCATCTTCAATCAATAATAATAATAATGATAATGAT
>cds.Mp_F_11254_c0_seq1|m.7604
ATGGACGATCAAATTTCCGATTCATCTGACGAATACACTACTGAAGAAAATGACGAAGCA
TTAATTGTAAATGGACTTTTTGGAATCGCCGATGAAGAAAGTAATGTTGAGAATACTACA
GCTCTTACGGAATCGAGTAACGATATTAATATGGAAGCCGAAGAAGTGGTTGAAACAATA
GTTGATAAACTTTGTAATGAAAATGATCAACGTGTTATAAAGACCACCAAAGAAATGAAT
TTCAATGACATTATAGCTGATAAAAACAGTGATTCTGTTCAGATAGCTGAGAGTAATTGT
TTTGGTAGTCATATTATATGCTCAGGGTCAGCTGATTTGGATCACACGGAATTACCATAT
TCATTTGCTAGTATATCTAAAAATTATGAAAAATCAAAAACATTTGATGCTTCTAAAGAT
TTGGTTACAACACAGGAAAATTTAGCAAATTGTGACGTATTGCCTGAATTGGATTCTAAG
TCTGCTGTTGTATTGTCCAAAGGAAATTTGCCATCAACATTGTCTTTAATTTCTGCAAAT
TACCAAGATTCGAGTTCTGATGATAGTGATACTAGCAGTGATGATGGTTCAAATAATGAT
GATCAATTGATTGATTCTGATAATGAAAACAGCATAATTTCTGTATCATCCAGTACATTT
CCGAAAGATTTTGTTAAGACTAAAGGAGAATTAGATATTTCTGATTTACCTCCCATTGAA
GATTTGAAAATATCAGTTGAAGAAGAAGAATGTCAACCAGTTGGATGTATAAAAAGTGTT
GTTGATACTTTAGTTATCGTTGAAGCATTTTTAAATCAACCGGCATTAGATATTGACTCT
GTACTATTTGTGGATCGGGGAAAACGAGCTTTAGGAAGAATATTTGATGTATTTGGGCCA
GTAATTAAACCCTTCTATGCTGTTCGTTTCAACGATTCTAATCATATCAAAATGTTTGAT
ATACAAATTAAGGAACCTGTATACTGTGCTCCTAAGACAGAATATGCAAGCTATGTTTTA
GTGTCTCAGCTTATGAAAATGAAAGGAAGCGATGCTTCCTGGAGAGACAATAATGAACCA
CCTTGCGAGTTTTTAGATTATTCTGATGACGAAGCAGAAAAGTTAGCCAAGAAAAAACGA
AGACAGAAAAAATGTGCACAACCTTCAGAAGAAGATGATGATACAGTAGATAAGGACAAA
TCACCTGATCCTCCCAACCAACGTGTGGTCAGGAATAACTCCACACCAAGGGGTATGACA
CCAAGGAGTATGACA
>cds.Mp_F_11255_c0_seq1|m.7607
TATTTTATTGTGCTTGCAGTCTCAGATTGTATAAAAAATAAACGATATTGGTGTCCAAAC
AAATGCAGAAAAAGTTACAAACATAAAAAGAATATGAGAAGTCATTTTTTACACGAATGT
GGAATTCCGCCTCAATTTGCTTGTATTTTTTGTACTAAAAACTTCAGAAGAAATGAACTT
CTCAAAAAACATTTAGCGCTTATTCATAAATTTATTGCGTAA
>cds.Mp_F_11261_c0_seq1|m.7609
CAGTTGTTGCATGTAAATGGTTTGACAATAAAAGTGTTCATTTCGTTTCAAACTACATTG
GTCCAGAACCTACTGATCAGGTTAAATGCTAGTCAGTGGCACACAAGTCAAGAATACCTA
CCAATTGAAAGACCAGCTGTTGTCAAAGAGTACAACTCTTTTGTGGGTGCTATTGATTTA
CATGATATGCTGATATGTGTATAG
>cds.Mp_F_11264_c0_seq1|m.7611
CACACACACACACACGCACACTTTAATGTCCCTCTCTACCTGTGGGTTTCGATAAATCCG
ACGACCCTGCGCCGTGTGGTGACGACGACGACACGAAAGAATTTCGAAAAAAATGTCCTT
AAAAAAACAAAATACGACCGCGACGGGAAACAAAACAAAACGACTTCAATAGATAATAGT
TCTGTAAAATGCGATGCTCTTTTGGGCACGTCGCCGCGTACGTGTGCGCGTCCGTTTGTA
TATTATTATATTATCATTGTTGTAGTTATG
>cds.Mp_F_11265_c0_seq1|m.7612
GCGATCATAACTATTTTATGCACCCTACATGATATATATGATATATTGACGCTGCACGTC
GTCGTCGCATGCACTCCACAACAGACTGTTAGATACCGTTTCGCCGCCGAAGACGATTTA
AATCTATTCGCGTGTTCGTCGTCTTCGATCTCGGTCGGCTAA
>cds.Mp_F_1126_c0_seq1|m.247
GGAAACGCCGACGAAGGGTCGATTACCAAAAGGACAGTGTTGTCTACTATCGCACGGCTG
TATGACCCAATCGGAGTGCTAGGTCCGGTCTTACTGTGGGCTAAAGGATTGATGCAAGAT
CTATGGATCGAGAAACTTGGATGGGACTCTCCATTACCCACATCGTTACGGTTGAAGTGG
CTGCAA
>cds.Mp_F_11271_c0_seq1|m.7613
GCACTTTACCAGGATGGCATATTCCATTGTGGTGGTGTTATATTAAGTGATCAATGGGTG
TTGACAGCAGCTCACTGCGTTAATCAGTATAAGAAGCATTTTTATGAAGTGCAAGCCGGA
ATTTTACGAAGATTTTCGTTTTCGCCCATGGAACAATCGAGAATTGTAACTCACGCAATA
ATCCACACTCAATATAGTAGATCGACGATGGAAAACGATTTGGCCGTGCTAAGATTAGAC
CGCAGTTTGGAA
>cds.Mp_F_11271_c1_seq1|m.7615
AGAATTGTAACTCACGCAATAATCCACACTCAATATAGTAGATCGACGATGGAAAACGAT
TTGGCCGTGCTAAGATTAGACCGCAGTTTGGAATTTAACCGTTGGATTCGACCAGTGTGT
TTGCCCGATAATAAATTGAGCTGGATTCCATTCCCGGGAACAATGTGTACAGCTGTTGGT
TGGGGAGCTACGGTTGAACACGGACCAGACCCCGACAACATGCGA
>cds.Mp_F_11276_c0_seq1|m.7620
TTACTACCAGGTGAAAAGATACCAATCAAAAATTTTGAAAATTCTACTTTAACACTTGTT
GAAGATGTTAAGTGTAATTATGTTGCTAAAGCTCATGATTTACAAAATGTTGAAATATTA
AAGGAAACTGTGGATAGTATTACAGGTTAG
>cds.Mp_F_11278_c0_seq1|m.7621
CACATAATTTTATTAAATGTCGAACATACCGGCGCTGAGGCCTGCAGTGTGTTTTGCGAA
ACGTACAACAATCAGCCGGGTGATATTGATCGTCGGGCTAGCTGTAGTCAGTGTGTGTGT
TTGGGTCGCGCGCGTGTTGTTATTATATTTCGCATCCAATTTTCTGTCGCGCCG
>cds.Mp_F_11281_c0_seq1|m.7625
ACTGATATGAAGGGATCAATACCTGATGAGGGCAAAGAAAATATTCAACATACACTCCAA
AAGAATGAAAATAAAACTGAGATTGATATCAATAACATAAATCTTGATAAAAATGAAAAA
TGTATAGGAATATGGGTAAATAATAGTAATACCGTTTCCCCCACCATAACCATAAAAATG
AATGATGGTTGTAAATCCATTAATCGCACAAATGTAGATCATTTTAAAAAAGAATCCATT
AATCAGGATAGTTTTGAAAACAATTTAAAAACATTAACAGTGGATAAAACTCCAAATATT
ACTAAT
>cds.Mp_F_11285_c0_seq1|m.7629
TTTCTTAAAATCATAATGTGGGTTGTTGTCCACTTTTTAAATGAGGACACAGTGGAAGCT
GTTCCCGAAACATGGTACCGAAAAAAAGATAAGACATGTGCTTGGCCAATTGTATCAAAG
AAGTCAAAAAAATGCATTGAAAAAAAAGATTATCCAGATGAAAAAAACTATCAGTGGTTA
CCTGCAAGGATGCTTGGTCGAAAGTATGGATCTTTAGAAGAAGCAAGGATGAAGACAAAC
CGG
>cds.Mp_F_11286_c0_seq1|m.7632
CCATTGGCATCGTTGTACAATCCATATCCATATGGTTGTTCAGTGTTGTGCAATCATCCA
CTGGATAGTGAAATTAAAGATCTAGTAAAAAAAGCTAAGGACGCTTTGGCTTTGGACCCT
AAGTCACCACACCGCTATCCTGATGTCGATGAAATTAACATTATCGTACCAGAGGAGCTG
TTCAGGAAATATACAGAAACAGATTCTAGAGCT
>cds.Mp_F_11287_c1_seq1|m.7634
ATGTATTTATTCAGGCCTTGTGCTATGGTTGTACCAGATTTTGAATTAATTTGTGAAATT
AACTTGATTGCTGAAGGTTTCCAAAACGCAAGGTTACTTGCTAGAAAATTCTTAACGCTT
TACTCGCTTTGCAAAGAACTCTTATCAAAACAAGATCATTATGATTGGGGATTAAGAGCT
ATTAAGTCGTTATTAGTTGTTGCCGGATCATTGAAGGTAAAAATGTTGTTATTT
>cds.Mp_F_11289_c0_seq1|m.7636
ATTCAGTACACAACGAGAGTGAAACCAGACGTGGAGAATAAACAGTTTTATAACAACAAC
GAACCTTTAAGAAACTACATCGACCTACAATCAGATCACAAAGTGCTTAATATGCCATTA
ATTCCCACCGCATTGGAAGAAAACCTTAAATCCGATTTTTATAAGTCTTCAACT
>cds.Mp_F_11294_c0_seq1|m.7638
CCGTGGAGTCGCCAAGTGGGCCGTCCTCAGGAATTAGAGCGGAATCGATGCACTCAGGTT
TTGGGTACTTCGATTTGTCTTCTTCTGCAGTACCCGTTGTATACTTTTAGGTGGTCTTTT
CTTTATATATATATGCCCACCGCTGTTGCTGTTGCTGTTACAAGTATTACAACTGCTGGT
ATTTGGAAAATG
>cds.Mp_F_11295_c0_seq1|m.7640
CGTCGGTTAGTTTTCGGTTTCCTTTTACTGATACCGCGGTACAGCTATATTATAAATAAA
GTGTATTCACAACACCCGGATGTCGCTCGACTACTTTTCGATGGAATATCATTGTCGTCA
GGCCCCAATGCCGACGAAGTGTCCAACATGAAGTGTAATGACTGCGAACGGCGTTCACGG
AGA
>cds.Mp_F_11302_c0_seq1|m.7641
ATCTCAAGATTAATTAATTTTGATGATAAGTTCAGTCATTTGAGAGGAATATCTCCTAAG
CAAATAAACGATTATCTATGTAAATGCCGTGAAGAAGGTTGTCTTGAAAATATGAAAATG
AAAATCGAAAAAATGGATAAAAAGATTTTAAGCTATAAAAAACGTGGCAATTATTCTCTA
AAAAAGGAAAGGAAAACTACATTAATGTATAGAGAATGTCAAGATATCTGTTTA
>cds.Mp_F_11309_c0_seq1|m.7642
GTTTCAGCATTTCATATTTTCATGACAATGTTAAAAGTCCAGCATTCGAGTTATAACAAA
CGCCATTATACTGATTTTGCCAAGTATACTTATACTACCTCATTTTCATCACAATGTACA
TTACACATTTATCAGTTAAAACTTCAGTTTTATGATCTACACATGGAAAACACAACTTTA
AATTCTCAGCTCAGAAGAATTCTTCAAATGTGTCATCAAATGGATTTGCTGAGCTTGCAT
ATTTCAGAAAACATACTTTCAATGCTTGAATATTTTGGACCAAATTTTGATTTACGTGTC
AAACATTTGCTACCTTCCAACCTACTGCAATTCCACATTGAAAGTGGTTAG
>cds.Mp_F_11314_c0_seq1|m.7645
TTGCCAAAAATATACAAACAAAAATCATCTACACCGTTAGAAACAACAAATAGTGAAGAA
AAAGTACCTAAGCAGACACCTATTAAAGCACTCAAACAAACTTCAAACAACGTACCAAGC
AAATCAATTGACGTACCAAAACTAACCAAAGGCGACATCACGGAAATTGGCACGGAAATT
CCTGCA
>cds.Mp_F_11316_c0_seq1|m.7651
ATGTATATACAGAATAGAATATCGTTATGTACGTGCGCGTACTCTTCAACAAAGAATATC
GGCTTTTATTATTATGTTTACACGGTAACCACGGAGCAACAGGCAGCGGCGGCCGAATAC
GTGTGGTGCATTCTACGTCCGTATGGC
>cds.Mp_F_11316_c0_seq1|m.7647
ATGGTGGCCAGCATCACCGGTGACGTGCTCTCGGGCGGCATGTCTTGGACGGTCGTCGGC
GACATGACGGACTGCGGGTGCGGCGGCGATACGCCCGGCGAATCTCGAGCCAACACCACT
GACATGGGCGGCGAACCACCGGCCAGCGGTTGCTGTTGCTGTCCGTCCACCGCGGATGAC
ATGTATGACTATCCCCTTGGCTATGTGGTGTGTGTACACGGCGACACCACCGTCGCTAAG
ACAGCGCTGTTCGGTACTGTTCCGGTTCTGCCGTGTGTCGTGTCGGTAAACCGTCGATGA
>cds.Mp_F_11316_c0_seq1|m.7648
ATGTCATCCGCGGTGGACGGACAGCAACAGCAACCGCTGGCCGGTGGTTCGCCGCCCATG
TCAGTGGTGTTGGCTCGAGATTCGCCGGGCGTATCGCCGCCGCACCCGCAGTCCGTCATG
TCGCCGACGACCGTCCAAGACATGCCGCCCGAGAGCACGTCACCGGTGATGCTGGCCACC
ATGCAACCGGTGAGCGTGGACGAATTTCAAGCGTCCGATTACCACCATCAAAACCACCAT
CAGCAGCAGCAACAACAGCAACAG
>cds.Mp_F_11318_c0_seq1|m.7652
ATGCACACCACAATAATTGCAGTAGCTTTAGTTACTTTTATTATCGCCATCATCAGCAAT
TGTGAATCGGTAGCAGTAGCCGTTAACCTACCAAAAACACGCCGATTTTCTAAGAAGATG
ACATTTGGAGAACATGATGTTGTTTCTACATTACAATATAACGATACAGCAACCGTTTTA
ACATCTAATCATTCTTCAATAACCAGACAGAAACAACAAGAAATGCAACATAAAACAAAG
AAGAAGAAGGGA
>cds.Mp_F_11334_c0_seq1|m.7658
ATGATACAAGTAAGTAAAATAAGAAATACATATAACATATTGTTTGCAATATCCATTTGT
TATATTACAAAAATAAAAATTTGTACAGCAGTGACTATAACTGAACCTCCACCTAAAGCA
TTGAAGAAATTATTTTATGAAGAGCCAACAGAAATAACTGCAGCTGCTAACTTTGAAACT
GAATTGGAACAGTTGGACAACTTAGGTAAGTATAACTTATACTATTTAATACAATTTATT
AATCATAATATAATGTCATACTATAAT
>cds.Mp_F_11344_c0_seq1|m.7663
ATGACAAGCATGGAGAGACTTCAACAATTACTTGATCTTGGCACAGGGCACAAACATGTA
GTCGATGATCTTTTCAAAACAGTCGACGATTCGTTGAAAGTTTATAGACGAGTAGGAGTT
TTCGAAATTCTTGAACAACCCGATGAACAAAGATCTACTGATAGTTTTCAATGCAATGTG
AATGGTTGTACTTCATATTTCACATCGATACCTGATTACGATTTACATTATAATGCAAAT
CATCGTTACACTTGCATTATCTGTCGTAAGCTCTTACAATCGGCACATCTCTTGGATTTA
CATGTGAGCGAAACACATGATAACTTTTTTGAAGCCTCCTGTGTTAAAAAACCAATGTTC
AAATGTTTCATTGAAACATGTCCAACACAGTTTTGGGATTGTGAAACACGAAATATTCAC
TGTAAAGAAATTCATAATATCTCAAAGAATTTCTTGCAGCATTATGGAAATAAGAAAAAT
AAGAAAAATAACAAGAAAATTAAATATACTTCGCCGCCAGATCTAGAAACTATGGTAGAG
TCAAGCATGGCTATAAATTAA
>cds.Mp_F_1134_c0_seq1|m.249
ACTAGCAAGTCACTTTATTTAGAAACTAGTTGGGTGACATTCTACGCGCGGTCTTCGGGA
CTTAGTTATAATATTATACTTAAGCGTTTAAGGTCGTTGTGGGATAAACAAATGCATAGA
AAAAGTCAAGAAACACATGATAGCACTTATACATAA
>cds.Mp_F_11353_c0_seq1|m.7665
GAAGTCCCAAAAATGAGTGAACATCGCAGAAGTGCTGGTGTAGGGGTTTTAGATGGCGTA
CTGTATGCTGTAGGAGGTTGGAATGGACATACATTTTTGAGTAGTGTTGAAGCCTACAGA
CCAAGTACAGGTATTTGGACACCTATTGGGAACATGTATTTGCCTCGACAACATGCAGGA
GTAGTTGCA
>cds.Mp_F_11356_c0_seq1|m.7668
TCCATCGTCGCCACTGACCAGTCTGCCATCACCGGTGAATCCCTCGCTGTCGACAAGTTC
ATGGGCGATGTTGTCTACTACACCACTGGTTGCAAGCGCGGCAAGGCCTACGCTGTCTGC
CAGACCTCTGCCAAGTTCTCTTTCGTTGGTCGCACTGCCACTCTTGTCCAGGGCGCTAAG
GACCAGGGTCACTTCAAGGCCATCATGAACCACATCGGTACTGCTCTCCTCGTCCTCGTC
ATGTTCTGGATTCTGCTCGCC
>cds.Mp_F_11356_c0_seq1|m.7667
GGCGAGCAGAATCCAGAACATGACGAGGACGAGGAGAGCAGTACCGATGTGGTTCATGAT
GGCCTTGAAGTGACCCTGGTCCTTAGCGCCCTGGACAAGAGTGGCAGTGCGACCAACGAA
AGAGAACTTGGCAGAGGTCTGGCAGACAGCGTAGGCCTTGCCGCGCTTGCAACCAGTGGT
GTAGTAGACAACATCGCCCATGAACTTGTCGACAGCGAGGGATTCACCGGTGATGGCAGA
CTGGTCAGTGGCGACGATGGA
>cds.Mp_F_11371_c0_seq2|m.7672
CGGATACCGAACGTCGACGTTCGGACGTGCACGTTATCATTCGCCGCTCCCGCCGCCGCC
GTTGCCGTCCCTCTTCCGACGGAAACCGGTGGTCACTGTTGTCCTGTCCGGTTGCCGCCG
CCAGCGTCCCGGTGCTCGCCGCAGCCGCTCATCGCCGTCCACGTCGTTCTGCTCGCGAAC
TTCGTAGCACCGATGGCCGTGCGCGCCCCAGCCAAAAATGACTGTAGCTGCGAGCAGACT
AGCTTACATTTACATGCTGAAATCGAAAATTTAAAACAAAAACTCTTAGAAAGAGAAAAT
CACATTGTCAACATGGAGACTAATTTTCTTTGTGAAGCTGAAAAATTTCCTCATGGCGAG
TATGCTGCATTAACAGATGAAATATTAATATGGCAAGACAAATATTCTAGATTATTAGAA
TCACATAAGAGAGTCCAACGTGTCAACCAAAGTCTTGAAGATAAATTATTGTTACTTGTT
GACAAAACTGAATCAGAAAAGAATGTATTAAACTCAGAAATCACAATTATATCTCAAAAA
CTGGTTGACCAACAATTTCAAGTGAATCAATTGAACGATGAAAATGAAAGGTACAAAAAT
GATCTTAATATTGCTATTCAATTACTTCAGTGCAAACCATCTCATTTTGTTTCTCAAAAA
TATGATAACCTGCCAAGTGAATTACAATCCAAAGTTCGAAATTATATTTTTAGCAAACAA
CGTAGACTGTCAGATGGCAATGGTAACATAGCACAGAAATCAGAAGGAAAAACTATAAAA
GTACCAATTCCTACATTTCCTCCAACAGCAATGGTTTATTCATTGAGTAATGATAAAGAT
CTGAAGTCATCAAGAGATGCAGAAGAAGGATCATCACAGCCAGTCAACAGTGTTTCAGCT
GCAATCCTGGCAAAAGTTTTAGAAGAAAGAGTCAAAGAGCGGTTAACTCAACGACACTGT
TCTACTTGTTCATGTGCTAACAAAACTGGCGACCCTAATACAGACCAACAAGAATGTCAT
TCACCTCAAACAGATTCCTCTGATAAACGAATGCGCACCCTCACAAAATATAGTAAACGA
CCAATGACAACCAAAAGTTCAGAGTCTCTAGTATCTGAACCAGAATTGTCGTCATATTTT
GAAAGCTCTGTATCTTTAACTGATTCTTCTGATAATGGACTAAAATTATCAGCTCGGTCT
AGATTATGTTCGGTACGCTTACAAGAAGGCAGTAATAATATATTATTAGATAACGCTGCA
ACACCATATACAGGTCCTATTCTCTATAAAAGTCGTTCTTCTAGCGGTGAGTATGACGAA
CCTTTGGTGCACGCACAAAAATTGGTCGACCGTAACATCCATGCAAACGAACACACACGT
ATAATGATTTCAGATGAAGAAATTATTTAA
>cds.Mp_F_11374_c0_seq1|m.7677
ATGGCCAAGATCGTTCATTTTTTATACACTTATTTGTTTTATCTGAACGCACGACTAACA
TTAGCGTCAAATGTGTCCATATCGTCAACCATGTCTATAGATGTATTGCCTGACGGATGT
CAAAATCTTCTGCAATCATTTGCGAATGAGACGGCTAGGTTCACACTATGTGTTGTAACT
AATGCTCGGCCAATCACA
>cds.Mp_F_11375_c0_seq1|m.7678
GAGAGAAAAAGAAAAGAATTTGAAGAATATTTGTGGAAAACAATGACTGAAAAAGTAATG
AATGACTTGGCAGCTAAATCAAAGGCTTTTTATGATCAAAATAGACAATTTGAAACAACA
TACAGCAGTACATTTAAAATCAAAGGGTTCAAACTAAAAGAAATAGGAGAACAACTAGAT
GAAGAACTATGTGCCAAGTATCCATTGTACAACACAAACGGTATGTCCGTGCCGGTTAAT
AGGTACGAGTACGATAAAGCTAAGCAACCCATTCACAAGCCTTTGGCACATCTATTCAGA
AAGGACAACCGGTTCACCAGTAGAATGAGCAACCCCAACGATTATCATGCTCCAGTTGAT
CCAGCACATTTTGCTTTTGTTTAA
>cds.Mp_F_11377_c0_seq1|m.7682
GGCATTGAAGAATTATTTCCTTCTGAGACTGAGGAAACTTATTTCATACCGTACTGTAAA
GAGGGTAATATAATAAGTCCCAATAGAGGTAAACTATATGGAAAATTTTGTAATATTAAA
AAGGAAATCAGCAAGATAAGTAATGTAAAGAAAAGGCATCTATCAGAGTCTGATCAAGAA
ATAAATTTGAATCAT
>cds.Mp_F_11384_c0_seq1|m.7684
GATGCTCTGACTTCCCCACAGCTCGTGACCGATCATGGCGTAGGTGAAACCCATCAGTCC
GATGGGAATGAAATACGTAATTATCATAAACGAAACGTTATAAACGTATTCCTGGAAGCT
ATTCGTGGTGATACCGTCCGGCCACTCGGCGTAGCAAATGACCCGCTGGTCGCCGTTGGG
AAACTCTTCCGTGTGCGTTGTGAAGAAAATCAGGTTCGGTATGGACAGTATGGTGCCCAC
CACCCAAATGCTGGTGGCTATCATCAGAGTCGTCTTCCGACCTAG
>cds.Mp_F_11384_c0_seq1|m.7683
AAGCGGATGCGGAACGTGACCAACTACTTCCTGGTGAACCTGTCCATCGCGGATGCCATG
GTGTCCACGCTCAACGTGTCCGTAAACTTTAGTTACATGCTGACCAGCAACTGGACGTTC
GGCACGGCCTATTGCAAGATCAGCCAGTTCGTGGCAGTCCTGTCCATATGCGCCAGCGTG
TTCACCCTAATGGCCATATCCATCGACAGGTACATAGCGATAATTCACCCTCTGAGGCCG
CGTCTAGGTCGGAAGACGACTCTGATGATAGCCACCAGCATTTGGGTGGTGGGCACCATA
CTGTCCATACCGAACCTGATTTTCTTCACAACGCACACGGAAGAGTTTCCCAACGGCGAC
CAGCGGGTCATTTGCTACGCCGAGTGGCCGGACGGTATCACCACGAATAGCTTCCAGGAA
TACGTTTATAACGTTTCGTTTATGATAATTACGTATTTCATTCCCATCGGACTGATGGGT
TTCACCTACGCCATGATCGGTCACGAGCTGTGGGGAAGTCAGAGCATC
>cds.Mp_F_11384_c1_seq1|m.7686
GTTTATAACGTTTCGTTTATGATAATTACGTATTTCATTCCCATCGGACTGATGGGTTTC
ACCTACGCCATGATCGGTCACGAGCTGTGGGGAAGTCAGAGCATCGGAGAATGTACACAG
AGGCAGCTGGAGCACATCAAGTCCAAGAGAAGAGTTGTGAAAATGATGATCGTCGTTGTG
ACGATTTTCGCCATCTGTTGGCTGCCGTATCACATTTACTTCATTGTCACATCTCATATG
CCGGAATTAACTAACGCACCGTACATTCAAGACGTATATTTGGCCTTTTACTGGCTAGCA
ATGTCCAATTCTATGCACAACCCAATCGTGTACTGTTGGATGAATTCCAGATTCCGTCAA
GGATTCAAGCAGTTCTTCTCTTTCGTGCCATGCATCAATGTGAGAACCGGTAGCCTGATC
CGACGGGAAGTTGTCACCAGC
>cds.Mp_F_11384_c1_seq1|m.7687
ATGAGATGTGACAATGAAGTAAATGTGATACGGCAGCCAACAGATGGCGAAAATCGTCAC
AACGACGATCATCATTTTCACAACTCTTCTCTTGGACTTGATGTGCTCCAGCTGCCTCTG
TGTACATTCTCCGATGCTCTGACTTCCCCACAGCTCGTGACCGATCATGGCGTAGGTGAA
ACCCATCAGTCCGATGGGAATGAAATACGTAATTATCATAAACGAAACGTTATAAAC
>cds.Mp_F_11385_c0_seq1|m.7688
TTTTTTGCATTGCCCCATAGTTTTAGGCCACAAGTCTACATGGGCTTGATTGAAGATTCA
TACATGAGAAAGTTGTTGTTTAGTTTGGTGTGTTTGTTAGATATTAGTGTTTTAATTGAA
CGTAGTCGTTCGTTTATGGCAAGTTTTTAG
>cds.Mp_F_11387_c0_seq1|m.7689
CCACCACCTCCACCTACACCAGCACCATCATCTTTACCACCTTTGATGTTATCTTCACCA
CCTCTACCAGACTCTTACTATGTCCACCAGCCATTGACTCCCATGATGCAGCAACCACAG
CAGCCATCACTTCTATCATCATCACCAGAATCATCACTTACGGTTGGCTGCAATACCATT
CAGCAACGTATAAATGATTACGACTACTCTGAAAGAAACTCTGAGTTTGCCACTAGAATG
ATAAAAAATGATTTATCTTCATCATGTTTTCGTCGATTACATCTGGGAGAAAGAACTGTT
GACGACAGTATGAAGTCAACTGTCATTTTTGATAAAAACACAAAACGACGAACATCAAAT
AACGATGATAAATTATTAGAACAAGCAAATGAAATAAAAACACAGTTTGAGATTATACTG
GATGACGGTAAAGTAGTAGATGTGTGCAAACGGACTTTATTGGCTGCCATTAATAAAGTT
ATAGTTGACAATTATGAATCTGCTTTGTACAAATTACGTAAGACTATTAGAATATTGGAT
GTATTGATATTTAACGAAGGTGGCAGCGGGATTGAAACTGTCAACATCGATACTGTTGGG
CCATGGTTAAAAACATTGAAAGACATTGAACGAAAAATTACACAAAATCAACAGATCCAA
CACATTAATGGAGACTACAGTTCTAGTCAGTTAGAAAATAGTAACATAATAAAAACAGAA
GACAGCTTCCACAAGAGATTAATACAACTAACCAGTAATAGGATCCGTAGAAATGATATC
ATTAACAATGAAAACAATGGTTGTAAATATCACTTTTGG
>cds.Mp_F_11393_c0_seq1|m.7692
AAAAGATTTTTGGTTGTTGAATTTGACGACGGATTACAAATTATCCCAAGTAATTGGTTA
ATTAACGACAAATCCAGTTTTTTTCCAAATTATAAAAACTTAAAATTGTATGACCGTGCT
GTTGTTTCAATGGAAATTCCAAATACACCCACAACTACTTGGGATGTATATAATATTAAA
AAGATTTTTAAAAAAACAGATGATTTTACTAAAGCTAAAGAAGTATTAAGTAAAGCAGAG
TATAGGTCAGATTTTGAAAGTGACTCTAGTACTGCATTAAAAATGCGCAAAGTGTATGCT
GCAAAATCATTTAGTGACAGTGATGGATTTGACGAAAATTCTGATCCCATTAGT
>cds.Mp_F_11395_c0_seq2|m.7694
ATGAATGACACCAAAACAATCGATCTTCCGGGTAGCTCGGAGACGCTTGACGGCGATGAA
CCGTTCGCATGCAACATTTGCAACATGTCATTCACTCAAAGTGGCCATTTGACTAAGCAT
CGACGAACACACACAGTCGTGGAACCATACCCATGTGATATTTGCGACAAGTCGTTTGCT
GACAACAGTCAGCTGATGAAGCACCGACGGAACCATTTGGTCGAAAAACCGCACACTTGT
GAATTTTGCGACATGTCTTTTGCTCAAATCAGCCATCTGAACAAGCACCGGCGGTCACAC
ATGGGCGATAAACCATTCCCGTGTGACATGTGTGACAAGGCGTTCGCCGATAACAGTCAT
CTAACCAGACACCGGCGAACTCACACAGGTGAGAAACCTTACCCGTGTGGCGTGTGTGAC
AAATCGTTTGCTGATAGTGATGGGCTGACGAAACACTGGCGGTGGCACACGGGTGAAAGA
CCATACCCTTGCAACATGTGTGAAAAGTCATACGCTGATAGTAGCAGCCTGACGAAGCAC
CGGCGGTCGCACACCGGCGAGAAGCCGTACTCTTGTGATGTTTGTGACAAGTCCTATTCT
CAAAGCAGTCATCTGACAAAACACCGACGTACACACATAACTGATAAACCGTTCCCGTGC
GATGTGTGCTTTAAGTCATTCACGGATAACGATTTTCTTACAAAGCACCGCCGGACCCAC
ACGGGCGAAAAACCATACCCCTGTGACGAGTGTGAAATGTCGTTCGCTCAAAGCAGCAAT
CTTACGAAGCACCGGCGGACGCATACTGGCGAAAGACCGTACCCCTGTGACATTTGCGAT
CAGTCGTTCGCTGTTAGCGCCAGTTTGACTAAGCACCGCAGGACGCACACCGGCGAAAAA
CCATACCCTTGTGAAGTGTGCGACAAATCGTTTGCTGATAGTGGTAGCCTGACAAAACAT
CGGAGGACGCACACGGGTGAAAAACCCTATTTATGTGACGTATGCGACAAGTCGTTCGCT
ATTAACGGCAATCTGACGAAGCACCGCCGGATACATACGGGTGAGAAACCTTATTTATGC
GATGTGTGTGATAAATCATTTGCTGATAGCAGTGGTCTAACGAAGCACAAGCGGACGCAC
ACGGGTGAGAAACCTTACTTGTGCGACGGTTGTGAAAAGTCGTTCAGTGATAGCGGTACT
CTGAAGAAACACCGGCGAATAAAGCACACACAACTGGAGCAGCCAAACATGTCAAAAGAT
GTCACGACCCTGCCCGACGCATGA
>cds.Mp_F_11404_c0_seq1|m.7703
ATGGAATATAAAATTGAAATTTTTGGAACAAAATTATTAATTGACAATTTTATCATGATT
AAAAACAAAAACCGTAACAATAAATATTATTGGGAATGTGAAAAGAGGAAACATAGTAAA
CGGCATAATAGTAATAACGAATATTGTAATGCAAGAGCAGTAACAATTCTTGTTGATGGT
AATCATATTGTTAAAGATAATTCTTTTTTAAATCAC
>cds.Mp_F_11424_c0_seq1|m.7707
ATGCGTTCATCAGGCCGTCAGTACTTTAGCAAAGCAGTAAGATCCTATGATGAGAAACCA
AGAAGATTATGGATATTTGATTACCCAGCTCAAACAGCGTTATGTGGTGTTCAAATATGG
TGGACTGCTGAAACTAACGATGCCTTTACTCAACTTGAAATAGGTCATGAAAACGCTCTA
AAAGAATACAACAAAAAACAAGTAATTTTAACTTTTTCTCATAAATATTTTATTGTTTAA
>cds.Mp_F_11425_c0_seq1|m.7708
CTGTGCGCAGCCCTCTTATTGGCCCAATTGTTACATCGGCTCTACCTGAAAATCTCTTTT
GTTGTTCCAGTTGCACAGGTACGTGCTTGGACAGATTCGTCTGTAGTGTTGTCGTGGCTT
ACTACCGATCAAAAGTTTTTTAAGGTTTTTGTTACCAACCGAGTAGCCAAGATCCATTCC
CTACTTCCAGATTGCACCTGGTCTCATGTGCCTACCATGGATAACCCTGCCGATCCTTCT
TCACGTGGATTATTGCCTGACGACCTCGTAGCTTGTAGC
>cds.Mp_F_11425_c1_seq1|m.7709
CTCGTAGCTTGTAGCCTACATTGGAAGGGTCCACCGTTCTTACATTTTCCTGAGGAAAGT
TGGCCAGGGCCACTCGTCCAATCCCTCAATCCACACCACTTACCTGAGGTGAAGACTGCG
TCCGCGTGCGTGTTAGTAGTACGAGAAGTACCGAATTTTGACAACTTTTTACTTAGATTT
TCG
>cds.Mp_F_11426_c0_seq2|m.7711
ATGGGTGATTTAATAGATGAAGGATCATTAGCTGATCAAAAGACTTTTGAACGTTATTTA
CATAGATTTAGTAAAATATTTTTTTTAAAAAATACAGTTCCCCTTGCATCTAAAAATGTG
ATTTTTATCCCAGGTGATAATGATATTGGTGGCGATGAAGAAATTGTAATCCGAGAAAAA
GTTGATAGATTTCATCTTTACTTTGGTTCGCCTGGAGTAATTGAAAATGAAAAGATAGAA
TTTATCATGGTAAATCAACTGATAGATTCAATGCCAAAAAATATCAATCCTACAAATCGA
ACAAATACTGTAAAAATTATGTTTTCACATATTCCTTTGACAACAAAATGGACAAAATTC
ACAGATAAAGTTATTAATGAGTTCAAGAGCGAATTCATATTCTCAGCTCATGATCACTCT
TCTTTTAATTTTATTAGTGACATTAAAAAAAGAACACACACATATGTTCAAAGGCTTGGA
CATAACAGCTTTGATGAAATGTCCAGGGCTCAATGGAGGTTTGGACAACAATCACCAAAT
TCAGTCAGTGAAATAATTGTGCCAACCTGCTCCTATAGAATGGGATCAAATAATATAGGA
TATGGTGTATTAACAATTGATACATTCAGACACTCGGTCACATACACTATTTTATGGCTT
CCATCAAGATTTGCTTGTCTTTATGTATACTTGTATGTTTTAGTGTTATGTATTATTTTG
TACTTCTTACATTTAATTACCAGAAATAGCAAAACAATCATATACAGGGTTATGTAA
>cds.Mp_F_11427_c0_seq1|m.7714
AACATGGGCATATGGTCTTGCCCAGTTGATCAAGGCGATTGGGATTATTGTTGTCGTCCT
GACCATAAATGCGGTTATTCCGAAGGAGTCAGTTATCCATGGTGTCACGTGGGAAAATCC
ACAGATCAGTGGCGACCGTGTAGCGATAAGTATTTCCCTTCAACAGACGGGCCACCA
>cds.Mp_F_11427_c1_seq1|m.7717
TCTGGTGGATTGGAGTGGACATGGATGAGATTCACTGTTAACGGACAACCATGCAGGCCG
GGTTCGTATTGTACCGAAAACGTCAACATGGGCATATGGTCTTGCCCAGTTGATCAAGGC
GATTGGGATTATTGTTGTCGTCCTGACCATAAATGCGGTTATTCCGAAGGAGTCAGTTAT
>cds.Mp_F_11430_c0_seq1|m.7718
ATTCAATCAGAATATTGGTCTACTGATCCAGAAACTGGTCTACAAACTCGTCTTATTAAA
ACAGAAAACTGTTCTATTGATACAGAAAATTGTCTTAAGGAATTCTTAATGCTAGATCTC
GTGGACAATGATAATAATATATGGAAAGATATAGACAATTTTTCTGGTAAAATTGGGGAA
TTGTCTCTTACACCCAAAAAAAAAAGAGGAACA
>cds.Mp_F_11432_c0_seq1|m.7721
AACGAGGGCATATTGCACATGGCTGTCAAGAGGGAGCCCTCGGGCAAACCGGAACAGCCG
CAGACGAATAAAAAATCGGCGGCGGCGATGTGCCCGAAAGACTCGATGAGGCTGATGCCG
GATATATCGCCAGAAGTCGGAAAGTCGTTGAAGGCAGGTGGCACGTCCGTGGGAAGTTTG
ACGCCATCCACGCCGGACACGCCGTCCACCGCTCTCTCCAGTCCTCTGGGAACTGCGTCC
GTCATGTACCAACAGCAACAACAACTCGATCACTCG
>cds.Mp_F_11432_c1_seq1|m.7724
ACCGCGTACACCAACACTCAACTTCTGGAGCTCGAGAAGGAATTCCATTTCAGCAAGTAT
CTGTGTCGGCCCAGGAGAATAGAAATCGCAGCATCTCTGGACCTTACCGAGAGACAGGTC
AAAGTATGGTTCCAGAACAGACGGATGAAGCACAAGCGGCAGACCATCAACAAACAGGGC
GAGGACGGCGACGACAAGGACTCGCAGAGTTCGGGCACGACGACCGGCAAACATGGCAAG
TCGTCGGGTGGCGGCGGCGGTGGCGACAAACAGATGGACGATAAGAAGAGTTGTCAGAAC
TGCGACTTGCCACCCGGCATAATGATGGAGCACGTGACCCGGAACAGCAGTGGGGCCGGA
AGTAGTGCTGGAAGCGTCAGCTCGTTCGATACGAAAATGGAAGACGACTCGAGGTCCAAC
GAGGGCATATTGCACATGGCTGTCAAGAGGGAGCCCTCG
>cds.Mp_F_11442_c0_seq1|m.7732
CCGTGTGGACCTAACAGTCAGTGCAGAGAACTAAATGACCATGCCGTTTGTTCTTGTTTA
AGTTCTTATATCGGTACACCCCCATCTTGTCGTCCTGAATGCGTTGTCAGTTCAGAGTGT
AGTCAAAACAAAGCATGTGTTAATCAAAAATGTAGCGACCCCTGCATTGGTACTTGCGGC
CTGAATACAAGGTGTCAAGTAGTAAATCACAATCCCATTTGTAGCTGTTCCCCCGGATAT
ACGGGCGATCCTTTTGCTTCTTGCAATAAAATACAACCCACA
>cds.Mp_F_11447_c0_seq1|m.7734
GTGACGTACTTTCCGGAACTGTTCACCCACACGCAATACAAGATGTACGAAAACTGTGCG
GAAAAACCGTTGGAAGACGGTGACGTAAACATATACGTTCCCAAGAAACTGGATGCGGAG
GAGCTGAGGACCAAGCTAAAGGAAATCACGGGAGAGCGTAAACGCGGGGTTCAGGTAGCG
GGGACGTTGAATGACAGGAAAGTCGAC
>cds.Mp_F_11447_c1_seq1|m.7735
GCCTATTCAAGCACTTCGTTCAGCAGGAGTTTTTCGTCCGATTCCGACGACCCGCTGTTC
ATAAACGTCATCGAGTCCGGGGACGAGTTCAAGACGATCATGGACAGGAACAACAAAACG
CGGCAAGGATCGGCGATTGACGAGCACGTGACGTACTTTCCGGAACTGTTCACCCACACG
CAATACAAGATGTACGAAAACTGTGCG
>cds.Mp_F_11449_c0_seq1|m.7738
AAAGATCGCTTAGAGTTTCAAAATCGAATTTTGAAAGGACGATACAAGCCTGTATTAGAT
CTTTATCCACGGTCAATTCAAAACTCTAAAAGAAGGTCATTTCAGAAGAATTGGTACGAT
ATTTTTGATTGGTTGGAGTATAGTGATGCTTCTGACACAGCATTTTGTTTTCCATGTCGT
TGCTTTAAAGGTAATGAAATAAATAGCAGCTACAGTGATACA
>cds.Mp_F_11449_c1_seq1|m.7739
CCATGTCGTTGCTTTAAAGGTAATGAAATAAATAGCAGCTACAGTGATACAACATTTAGC
AAAAATGGTTTTAAATCTTGGTATCGAGCTATTGATGCATTTAAAAAACACCAATCGTCT
AAATGTCACTTAAACAGTGTAAAAGCATTAAATGATTTTATTAATTTAAAATCAATTGAC
TGTGTACTTGATAAGAATCGTCTCGAAGAAATAAGTAGAAAAGAAAAAGATCGTTTAAAA
AACAGAGAATTTATGAAACGTGTCATAGATATTATTATTTGTTTAGGAAAGAGTGGTAGG
CCATTTCGTGGTCATGATGAAAAATCTGATAGTTGTAATCAAGGACTTTTTAAGGAATTA
GTAATATTACTGACA
>cds.Mp_F_11453_c0_seq1|m.7741
ACAAATGAACTGTTGAGTAAATCTTCAAACACAGAAAAATTTAAAATCACAAAATGCCTC
GATAGATATGACACTGCTCTTACAGTACTTGATACAGACGAGATGTGGGACAAGTATTTG
ACAACTATTTTAAAAGTAACATCAGATACTCAAAATACAGAAGCTTATAAAAGAAATTTA
CTTAGACAATCTATGTTTAACGCTCACAAGAAAAATAAATTGAAACCA
>cds.Mp_F_11460_c0_seq1|m.7743
TTAATCAATTTTGATAAAGACAATATTCCACCAAAAATAATGAAAGTTATCAATGAAAGA
TATATAAATAACCCCGAATTTGATCCTAATAAAATAAAATATGCTTCGGTTGCTGCCGAA
GGATTGTGTAAATGGATAATAGCCATGTCAAGTTATGATGTTGTAGCAAAAGAAGTTGCA
CCAAAAAAATTAGCACTTGCAGAAGCTGAG
>cds.Mp_F_11475_c0_seq1|m.7751
GGAAATGCTACCTCGTCCATGAAACCGGAAAGTCCTTGTTCATTCTGTGGTTGGGCAAGC
GGCCGGCCCAACTGGACGATAAAGCCAAGTTGTAGCGATCAAAGTGCTTATGCCGGAGGA
CTTGGTGTCGGAACTGGAGATGGTGACATGATAGCGGAGAAACAAACGAAAGTGATGGTG
AAACTAAAGGGGGTAAGA
>cds.Mp_F_1147_c0_seq1|m.253
AGACAATTACGTGAGGAAAAGAAATTTACATCTGGGTCCGGTGCAACGAAAAAAAGGAAA
TGGTATTTATACGATAACATGGCGTTTTTAAAAGATTATATGTTGCAACATAAAACTATG
ACAAGTAACCTTACTGCGGATGATTTGGATGAAACAACCTATAAAAATGTTGAAGAATCT
GAAGTTCCAAATTTTGAGGAAGAACCTGATGATGTAACACTTCAGTTGAAC
>cds.Mp_F_1147_c1_seq1|m.254
GCGGATGATTTGGATGAAACAACCTATAAAAATGTTGAAGAATCTGAAGTTCCAAATTTT
GAGGAAGAACCTGATGATGTAACACTTCAGTTGAACCCAGATGTAAATGTGGATGAAGAA
ATAGATAGTGAACAAAGTTCAAGTTCACACGGGATTAAGAAACCAAAAAAAATTAAAAAA
GTTCTGACAAGTGAGATGATTGCAGAACCAATGATCAACTATTTGAAATCAAAAACTACT
CCAAAAGTCAATCCAATTGAAGATCCACCAGAATTATTATTTTTTAAAAGTTTAGTACCA
GATTTTAAAAAACTCAATGACAAAAACCAG
>cds.Mp_F_11489_c0_seq1|m.7755
CATGATGTACTTCGTACCACAACAAACTCTTGGATTATCAAAGAATTTGAGGTGTTCATA
TTGAATTGTTGGAACAATCCGATTATATTTGATGTGTATGATTTTTTTGATTTGGACTAC
AAACTACTTCAATCAATAATTGCATCCATTGTCACTTATCTTGTAGTTTTGGTTCAAATT
CAATTGGCAATAACCAGTCAATAG
>cds.Mp_F_11493_c0_seq2|m.7758
AAATATGTACGTGAAAGACAAAAACCAAAAAAAAGTGAAAATACTAGAAAAGGTAGAAGA
ACAAAGTGGTTGCATTACAGTCATCTGTCGTTCCTGGAAGAAGTTATAACATGTCCTGAC
AAAAAGACTACTAGTATTTTAAATTCAAGTTTAAACAACACTTATTCTGAAGACTTTTCT
CAAAGTATAGCTATCGCTAGGGAGCAAAAAAGAAAAGAAAAAAATAATCACAACTCCCGA
CGACACTTGCTAAATGAGCATAAAATGCCAAGCCCTGTATTATCAGCAGAACTAAACGAG
GACCAACGTGATTTTGATGCTGCTTTTGGAAACTACTTAATGGCATTGATGAAAGACTTG
CCTATAAAAAAGCGAAAAATGTTACAAAGTCAGTTTATAGCATCTGTTGTAACTGCTGCT
CAGGATTCAGAGTGA
>cds.Mp_F_11498_c0_seq1|m.7760
AATATGTTTTCAAGTGCCGACAAGTCTCGACTATTACCAAAGGCAGTTCCTACAGAATTC
GAGGAATGTAATAATGTAGCTGTCGAAGAAATTGGACCAGACATTTCAATAGTGGGTAAC
AATTGTCTTGACGAAACAATTTTTGATTCATCAGTTGCCACAAGTACACCATCTAAAGAA
AATCATTCAATTTCAGTTACT
>cds.Mp_F_11500_c0_seq1|m.7762
CCTCCATCTCCATCTTCCATCCACAACAACAAATCTCCATCACACACATCAACAGTCATC
ATGGCTCGTACCAAGCAGACTGCCCGCAAGTCCACTGGTGGCAAGGCCCCCCGTAAGCAG
CTCGCCTCCAAGGCCGCTCGCAAGTCCGCCCCGTCTACCGGTGGTGTCAAGAAGCCTCAC
CGCTACAAGCCCGGTACCGTCGCTCTCCGTGAGATCCGTCGCTACCAGAAGTCCACCGAG
CTCCTCATCCGCAAGCTCCCCTTCCAGCGTCTGGTCCGTGAGATCGCCCAGGACTTCAAG
TCCGACCTCCGCTTCCAGAGCTCTGCCATCGGCGCTCTCCAGGAGTCCGTCGAGGCCTAC
CTCGTCTCCCTCTTCGAGGACACCAACCTCTGCGCCATCCACGCCAAGCGTGTCACCATC
CAGAGCAAGGACATCCAGCTCGCCCGCCGTCTCCGCGGTGAGCGCTCTTAA
>cds.Mp_F_11506_c0_seq1|m.7764
CGGGACGAGCAGCAGCAACGGCACCATCACCACCACCAGCAGCAGCAACAGAAGCGGGAC
GAATGGCAGCAGCGGCGCGGCAGCAATAGCGACTCGCGGTACGCCGATAGCGTGTCAGAG
GCCTGCAATTGCACAGAAATCCCCAAGGTGTACAACCTGACCAAAAACCACTACCCCAAA
GAACTCATGTCGGTTACGTGCAGCGGCAACTGGTGCAAGACGGCCTCGTACCACGTGCCG
GTGCTGTTGAAATCGAACACGCAACAGGTGGAAAACCAAGACGACCTGCCTGACGAGCTG
CAGCAAAACGTCAATCACTGGAAGTTCGACTCCGTAAGAATCCCGGTCGCCTGCTATTGT
TCTATTAAATAA
>cds.Mp_F_11509_c0_seq1|m.7767
CATGAATTTGGATATAGTGGTAATTATTCGGTCTTGGCCAGCTTAAATCCAAAATCATAT
TCCCGAGGGTCAAACGTAACTCATTCCGACGAAACCATTTATGTATTCAACACGAATGAT
TCCCCTGTTCATGACAATGAAGAGGACACAAACATGATCAAAACTATGGTTAATATCTGG
>cds.Mp_F_11516_c0_seq1|m.7768
TTTATTATAGAATCTGAGAAAACTAAATTATTTGCTTGTCAAAATCCAATGAGTGAAGGA
GGTGCACGAAAAGGACTACCAAAATCTTTTTTGAATCGTTTTCTTCAAGTTCATTTAAAC
GCATTAGATTATAAAAATATTGTGAGCATAATGAATACAATTTATGAATCAAAAATTAAA
AAGATTCAACCATTAAATTTAAAAAAAGTAGTCAAATTTACAATGTCGTTCTGTGATAAA
TATAACGTGGATTTTAATCTAAGAGATATATTACGTTGGGTTGATGTAACTTTGACACTG
AAATGTAATATCTTGGACCATTTACCATTAATATTTACTGATCGTACAGCGGGCTTAAAA
AGTTTGGAAAATGAGATACTCAAGGAACTGAGAAAAATGGTTGCCATTACCGGGAGGACA
TACGATTACTTACGAATATTTCCTTCTGGTATTATGTTTAATAGATTTGTA
>cds.Mp_F_11516_c1_seq1|m.7770
GTATCAGATCTATTTGGGGCAGATTTACCTACTGATGGTGGTGATGGTGGTAGTTTTGAA
TGGAGAGATGGTCCATTTTTAAGAGCATTAAAAGAAGGAAATTGGATTTTATTAGATGAA
TTAAATTTAGCATCGCAATCAGTACTAGAAGGTTTAAATGCAGTTCTTGATCATAGAGGT
GAATTATATATCCCTGAACTTGGCAGAACTTTTATTATAGAATCTGAGAAAACTAAATTA
TTTGCTTGTCAAAATCCAATGAGTGAAGGA
>cds.Mp_F_11518_c0_seq1|m.7772
GAAAACGAAAAGTATTTAATCAAAGGAACTTTAGATTTTTTGGGTATCAATCATTATTTT
TCGGTACATGCAACAAAGCTACAATCAACTCAGAATCAACCATTAAAGACTCTAGATTCT
AATTTCGAATTATCATTAATTGAAGAGATTCCTTATTCAAATCCCACGTGGATAAAAGAA
ACTCCCAAAGGCATGCGTAATTTGTTGTGTTGGATTAGAGATACATACGGA
>cds.Mp_F_11537_c0_seq1|m.7778
AAAAAAATAGTTTATAGTGTATATTTATTTTTTAAAAAACTATCGGAATCAGAAGAAATT
GACGCCAAATTTTTTATAAAAACGCAAGACATTACTGCCGAGGCTTGCGGAGTATCGAAA
CGCTCCATTCAACGTATTTGCTCCGAAGTGAAGAAAAATGATCAATTACCTGAGACGGGC
CCTTCTTTTTCATCTCCACGTAAATCATACAAGCGGGCAAAATATGTCTCAGAGTTGGAT
GATTTCAACAGTGATGTTGTTAGGAGGACAGTTCATGAATTTTACGACAGAAGTGAGTAT
CCTACATCAGAATTAATACTTAATGCCGTCAAGAGCAAAATTAATTACTCGGGAAGTTTA
AGTTCAATTCAAAGACTCCTTAGGAATTTAAAATTTTCTTATAAAAAATGTAGCGATGGT
CGTAAATTTTTGATGGAGCGTAACGATATTGTTGCGCTTAGATGTAAATTTTTGAGACAA
ATTTGTACAATCCGCCAAAATAAAGATACACGACCAATTGTATATCTTGATGAAACCTGG
GTCAATCAAAATCATTCGCGGAGCATTGCATGGCAACATGATAGTATGGTGGGTCCGAAA
ATCCCTATTGGAAAAGGTGGCCTTATTGTTGTTCATGCAGGATGTGCCAAATATGGGTTC
ATTCAGAATTCAAAATTAGTTTTCCACACTAATACTGGCAATTCTACGGATTACCACAGC
CAAATGAATTCTGAAGTATTCAAATCTTGGTTCACCCAAATGCTGAACAGCCTTGAAGAA
CCGTCCGTGATAGTTATGGATAATGCATCTTATCATTCAACCCTCAACGATGACTTTCCC
AAAAGTAATACGCGAAAAGCAGATGTGCAGGCTTGGTTGACCAAAAAAAATGTCGATTTT
TCACCATTAGAAAATTTAGCTGAACTTAGACAGAAAGTTAAAGCGTTAATACCACTTGAA
AAAAAATATGAATTGGATGTATTGGCATTGGAAATGGGCCACGAAGTTATTCGACTTCCA
CCGTACCATTGCCAATACAATCCAATTGAGCTGATATGGGCCCAGGTAAAAAATCAAGTG
GCGACAAAAAATAAAACATGCAAAATGGTCGATATAGAAAAGTTGACTCACGAAGCATTG
GATTCGGTAACTCAACATGATTGGGAGAAGTGCGTGAGACATGCAGAAGCATTGCAAGAT
CAAGACAACGAAAAAGAAATTATGAGAGACAGTATGTTGGAGCCAATCATATTGACTTTG
TTACCTGATGACAGCGATTGGGGGGAGTCCAGTGACGAAGAAGGAAATTCGGAATAA
>cds.Mp_F_11539_c0_seq1|m.7784
ATGGGTCAAAGTTATTCGAGTAGTGATGAAAAGAAAGACAAAGACAAGCAAAGAGAAAAG
ATTAAGTATAAACCACCAATCCCTCCAAGAACAAGCAAGAAAAAAAGGAAGGTAAATGGC
CCTGACACTGCTTCAAAACTGCCACAAGTTTACCCTCATTCAAAATGTCGTTTGAAATTG
TTAAAACTGGAGCGTATCAAGGATTATTTATTGATGGAAGAAGAGTTCATAGTAAACCAA
GAAAAATTGAAACCCCAAGGAGAAAAAAATGAACAAGAACGCTCAAAAGTAGATGATCTC
CGTGGAAGCCCTATGATTGTCGGTACATTGGAAGAACACATTGATGACAACCATGCAATT
GTTTCGGCTTCGGTTGGGAATAAATATTACGTCAGCATTTTATCATTTGTTGACAAAGAA
CTGTTGGAACCAGGATGCACTGTACTGCTCAACCATAAAGTCCATGCAGTGGTTGGAGTA
CTATCCGATGATACAGATCCTACAGTAGCTGCGATGAAAGTTGAAAAAGCACCTCTTGAA
ACTTATAGTGACATTGGTGGCTTAGAACAGCAAATCCAAGAAATTAAAGAGGCCGTTGAA
CTACCTCTTACCCATCCTGAATTTTATGAAGAAATGGGTATTAAGCCTCCCAAAGGAGTA
ATTTTGTATGGTCCTCCAGGAACAGGAAAAACCCTTTTAGCTAAAGCTGTTGCTAATCAG
ACTTCAGCGACATTCTTGAGGGTTGTCGGGTCTGAGCTTATTCAAAAGTATTTGGGAGAC
GGTCCCAAATTGGTGCGAGAACTATTCCGCACAGCTGAACAATATTCACCATCTATAGTA
TTCATTGATGAAATAGACGCAATTGGTACTAAACGATACAACTCAAACTCGGGTGGTGAA
CGAGAAATTCAGCGCACTATGCTAGAACTTCTTAATCAATTGGATGGTTTTGATACACGG
AGTGATGTCAAAGTGATTATGGCCACAAATCGTATTGAATCTCTAGACCCTGCTTTAATT
CGTCCTGGCCGTATTGATCGTAAAATTGAATTTCCATTGCCAAGTGAAAAAACCAAACAT
CACATTTTCAACATTCACACGTCTAAAATGGCATTGGATGGAGGAGTTAACTTGAATGAA
CTCATTTCAATCAAAGATGATATTTCTGGTGCTGATATTAAGGCTATTTGTACTGAGGCA
GGTCTAATGGCGCTTCGTGATCGTCGTATGAAAATAACTAACGAAGATTTTAAGAAGTCG
AAAGAAAATATTTTGTACCGCAAGAAAGAGAACATTCCTGAACAATTGTATTCTTAA
>cds.Mp_F_11546_c0_seq1|m.7792
ATGTTGCAGATCAAAAAGGAATCTATTAAAAGGGAGAGCCCCGAGGCCCCTACTCCTGAT
AGTACAACTGTTGAAAGCAAGAGTTATATTTGTGGAGAAGAAGTATTGGTTCATTTAAAT
GATGAACGATTTTATTTAGGATTTATAGCAAAATTGAGGTATAAAGAATCTAAATGTTTA
GTTAAGTTTGGTGATAATACAGTAAAATGGGTATTCTTAAAAAATGTTACACGGATGACA
TGTACGAGTACGACTACCCAATTTTGCAATGTGTGCAATATCGAGGCTATGCCAGATGAT
ATTTGTGTATGTGATAAATGTGCTAATGTATACCATCGTAAATGTCACAAGCCGGAAGTT
GAAGTTACAGATATTACTGTATGGATATGTTTTCAATGTAAGGAAAAACAACAGATTAAT
AGACTGCAAGTTACAAATTCTGTATCGAGCACAATTGTTCCAAAAGTTGTTAAACTACCT
TATGATTTGAACGCTTTACAATGGGATATACATCACCGAATTAACAATTTAGGAACCTAT
TGCTATTGTGGAGGACCGGGTGACTGGTTCATAAATATGCTGCAATGTGGTAAATGTTTA
CAATGGTTTCATGAAAAATGTGTCACTTCATTGATATATCCTCTGTATCTCGGCGATAGG
TTCTATGTCTTTTTGTGTTCAGTGTGCAATGTGGGTACAGAATTTGTACGTCGTATTGAA
TTGGAATGGTCAGATTTAGTTCATCTTGCTCTTTTTAATATGACAGCTTATAAACCACAG
AAATATTATGATGTGGACATAAATATACTTCCATATTTAGATAACCATTGGACTTCAATG
TATCTACCTCCTAAAATTCTTAATGTTCCTGTTGATGACAGGAAAGTTTATGTTGTCAAT
TCCCTGCTCAAAGACACCAATCATAGGTTTGAATTCCAGGGTAAAAAACCCACCAACATG
TGGGGACTCCGACTGAAGTTGCCACCTAAGCCCCCACGTTTTACGTTACCCGCAGAAGTT
CCAATTAATGAGAATCTTTTGCATCACCAATTGCGCAATAAACTTAACCTCAATATATTA
CCACCTCCAAAAAAGACTGATCTTGTAATAAATGAACGACTTACTGAGTCAATGTATTCA
GTGGAAGGATTGAAATTTTTACATCAAGATTCACATGTTGTGATGTTACCAAAAGGCCTT
CCATCAATTGGACATAATGTATGTATTAAAAGTGCCAGTCCAATTGTACCTGTTCCAAGA
TCTGTAATTGAAAGACGGATTAGGCAACAACAAATAGAGACAAATAAACGAAGTTCTCGA
AGTTCGAGTGTGGTTACTAATAAAGTTAAAAAATCAATAAAAAAAGAAAAAGTTCCTGAA
AGCCGATCACCGTTCGATCTCAGTTCAACTGAGAGCACTCCAGAAAAATATATATCGGCA
TCTGAAGAAGAACTGACTAGTGAAGATGAACCAGATGATGATGAAGACCTTGATGACGAA
GATGATGTTGATTTGTTGCGTACAACGGACCTTCAAAGCCGCCGTAGTCAGAGACTTAGA
CTTAGTGTTAACCGTTTATTAAATGGACGGCCTATAGCTAGATCATCGCTTCCTCGTGAG
ACTCGTTCTGCTTCATCAATTACTTTACCACTTTCTTTAGCACCTGTAATTACTCAACCC
CAAGTTCGCACTACCAAACGACGTTTAAGTGAAAAAGATTTGCGCGTTGATCGTAATGGA
CAGTATTTAGTTAAACGTAAGAGGTTACGTCGAAATGGCTTACAGAATAGCAGTTCGACT
CCAACAAAACGCCAATCTAAGACCAACTGTAATGGTCGCCCAATGTATAAATCTTATTCA
GATTTCTTTGCAAATCACAGTCACTCTGTAAATAGACCTTGTTCACCTGAGAATGCTGTA
GACTCTACAGCTGATCTCAAAACTCTTGTACATTCGTATTTTGGTGCTAGTAATAGAATT
GCTAATGGTGAAGAATATACTATATTATGCAAAAGAACTAACCCAGATGGGTCAGAAGAA
TTTTTAATTAGATGGGACTAG
>cds.Mp_F_11551_c0_seq1|m.7794
ACCAACTGGGACGAATGCTGGTCTTCACCTTGTCTCAATGGAGGACAATGTCTCGATGGT
ATAGCTGATTACAATTGTTCGTGTCCCGAGGGCTATGCAGGACACGACTGTGAACTCAAC
GTAAACGAATGCCTGTCAAATCCATGCCAAAATAATGGAACTTGTATGGATTTCACCAAT
GGATTCACATGTCAATGTCCTGCCGGCTACACTGGGACAAGTTGTGAAATCGACTTGGCT
GTATGCAATTCAACTGGTGAAATACTATGCAAAAACGGTGGCGAGTGCATCGAAGGTCCC
GGTGTGTCTTTTTCGTGTAACTGCTCGCCAGGATGGAATGGGTGGACTTGCGAGGACGAA
ATCGATCAGTGTGACTCTCGTCCATGCAAGAATGGTGGCGTGTGC
>cds.Mp_F_11553_c0_seq1|m.7798
AAGTTCACAAAGTATGTCCAAGGTTTAAAAGTAAAAGAAAATATGAAATTTATACCAGTG
TTGGAATCTAAACGAAAGACGGGTTTCATTGGATTCATTTTATGTTTGCATTCTTTGCTA
AAATTGTACTCTAGGTTAGTTGAACCTGGTTATTTAAATCATATTCCCGTGTATAGGTTG
AGTCAAGAC
>cds.Mp_F_11553_c1_seq1|m.7799
CAAGGTTTAAAAGTAAAAGAAAATATGAAATTTATACCAGTGTTGGAATCTAAACGAAAG
ACGGGTTTCATTGGATTCATTTTATGTTTGCATTCTTTGCTAAAATTGTACTCTAGGTTA
GTTGAACCTGGTTATTTAAATCATATTCCCGTGTATAGGTTGAGTCAAGACCACATAGAA
CTATTTTTTGGAAGTGTAAGAGCAATGGGAGGGCATAATAATAACCCAACTGCTAGGCAG
TTTCGGTCAGCCTATAAAAAA
>cds.Mp_F_11555_c0_seq1|m.7800
TCTACATGGATGGCCTTATTTCAAATTACTATGGGTGACTACAATTACGCGGATTTGAGT
TACACCGTATACCCCGCTCTCAGCAAAACTGTGTTTACGGTTTTCATGGTGTTGGTGCCC
ATTTTATTACTTAACATGTTAATAGCTATGATGGGAAACACTTATGCGCACGTCATCGAA
CAGAGCGAAAAAGAATGGATGAAACAGTGGGCTAAGATTGTAGTTACTCTCGAGAGAGCT
>cds.Mp_F_11556_c0_seq1|m.7801
ACAAATACTCGTCGTATATTCAATTATAGGCTTTCAAGAGCAAGAAGGACAGTTGAATGT
GCATTTGGCGTACTTTCAAATAAGTGGAGAGTGTTACATACGCCTTTATTGGTTGAACCA
GATTTTGCAGACGACATCATAAAAGCTTGTTGTATATTACACAACTTTGTCCGCAAAAGA
GATGGTTATAATTTCGAGGACATGGATACAAGCTATTTGGTAGATGGTTTGCCTAATAGA
GGACCGGGAGTACGATCTCAAGGAATTGAGGTTAGAGATTTTTACGCAGAGTATTTCATG
GGACCAGGATCCGTACCATTCCAGTATAACAAAATATAA
>cds.Mp_F_11556_c1_seq1|m.7803
CTTGATATATCAGAACATTTTTATAAAAGTACGAACTTTCCTAATTGTCTCGGGAGTATC
GATGGGAAACACATAAGGTGTAAGAATCCACAAAACTCAGGTTCATATTTTTTCAATTAT
AAGAAGTATTATTCTATTATTCTGATGGCTGTAGTAGATTCAAATTTAAGTTTTGTATGT
ATTGATGTTGGGGCATTCGGACGAGAATCTGACTCAAATGTATTTAAGCAATGTCCATTT
GGAAAAAAATTGTATGCTAATCAGCTTAATATTCCTGAACCTAAGTGCTTACCAAATACC
GATGACTCTCCTCAACCTTACGTTTTTGTTGCTGATGAAGCTTTTGGACTGCACAAAAAT
TTACTGAGACCATATCCAGGGCGTGGGCTTACAAATACTCGTCGTATATTCAATTATAGG
CTTTCAAGAGCAAGAAGGACAGTTGAATGTGCATTTGGCGTACTTTCA
>cds.Mp_F_11567_c0_seq1|m.7809
GCACTCATACATAGTCCAGTCGGGCAGGCAGCTATCGCTGAATCGCGCGCCGTGTGTCAC
TGGCATTTTAATCCGCCCAGCGCGCCGCATTTTGGGGGGCTGTGGGAGGCGGCGGTTCGG
TCGACGAAACGGCTGTTAATACGCGTCATAGGGACACACGTTTTTACGTACGAGGAGTTT
ACCACCGTATTAGCGCGCGTAGAAGCAGTCTTAAATTCGCGCCCG
>cds.Mp_F_11569_c0_seq2|m.7811
ATGCTCAGGGTAGACGACTGTGTGGTGTTGAGACGAGTATCCATGGGTGGTGGTGAAGAA
AATCCAGAGCCACCAACTGAAGTAGGATGTCGTCGGACAAGCAATGTACTTAAAAACGAA
CTTTTGTTACACGAAGCTGTTATAAAAAATGACCCAGATGCCGTAAAAAGAGTAATCAAA
GAACCATTAGATGTAAACTCCCGAAATAATTATGGCAGAGCTCCTATCCACTGGGCATCT
TCCAGAGGAAATACCGAAATTATGGAGATGCTTATAAATGCAAAGTGTGATATTGAAGCC
AAAGACAAATACGGGATGCGTCCGATATTAATGGCCGCTTGGCATGGCCACACGGATGCT
GTCCAGATGCTTATCAACTACGGAGCGAGTGTAAACACGATAAATAAGAAACAATACACA
CTGCTGATGTGCGCGGCGAGAAACAACCGTCTGTCGGTCGTCAACTTCCTGTTGGACACC
ATCGAGGACGTCGGACTGGACGCGTTTGACACGGACCATCAGACGGCACTGCATCACGCG
GCGATCGCAGGACACACGCACGTGGTGAGGAGGCTAGTGCACGCCGGAGCCAACACGAGC
ACCACGAACAAGCAAGGGCGAACACCACTGCATTCCGCCTGCGAAAAGGGCCACGTCGAC
GTGGTCGACTTTTTACTCGGGCACGGCGCAGACATGCTGGCGAAGGACGAAGAACAGAAC
AGTCCGCTGCACGTGGCCGTCGAAAACAAACAAACGCTCGTTGTGCAAATGTTATTGGAA
GCGGGAAATCCGACGAACTTGGAAAATAGCAAAGGACTGACTGCGTTGCACATAGCCAGC
AGCCACGGATGTCGGGGAATAGTGGAAATGTTATTATCAGCCGATTGTGACATCGATAGA
CAGAGCAAAAACGGAAACACGCCTTTGCACATGGCATGTTTGTCCAACAATGTCGTGATC
GCGGAAATACTGATCGCCAAAGGCGCCGATCTCAATGCCTTGAACACGAGATTGCAGTCA
CCAATTCATATAGCGGCCGAACAGGGATATTCGGAAATCTGTAAGCTACTTCTGAGTGCC
GGCGCCAATATCGAACAACGCGAACAGGGAGGCAAAACGCCGTTATACATAGCAGCTAGA
GGAAGTTTCACTGCCATCGTGGACATGATTATAAAAACCGCTCGTTTAGAGTACACACCC
AAGAAACGAACTAGACCGAAAACGCCTGAAGAACGAAGGAAATGGAAGTGCAATCCAGAC
TTGGACGTTTCGATAGCGCTGCAAGAGACTGATGAAAATTTAGAAATCATATTACGAAAA
TTATCCCACAAACAGCTCAGTCCTGGTGAATGGAAAAAATTGGCTCATTTATGGGCGTTC
ACTGACGAACAGATCAAAGCGATCGAACACCAGTATATAGGTCCATCCAGTTACAAACAA
CACGGTTATAGAGTGTTGAGAATTTGGGTCGATAGTCTGGGCCCTGATCTTGACCCCATA
GAAGAACTCATCGATAGTCTCAATACGATCGAAAAAAATACGCTAGCAGATGCAATCTGC
AAGAAGTTAATGCGGCAGAAGGAAAAAAGTGAGAAAAAACCCGACGACAAAACCTGTGTA
GTTTCTTGA
>cds.Mp_F_11571_c1_seq1|m.7820
CAAAACACTGTAATGTTGTGGATGAACGTAGAAATAAATGGACGAAATTACAGACGTTGT
TCACCTTTTTTATTGTTAAGACACATAAATATGTATATAATTTGTGTTGCAGCCTTGCAG
GTAGAATTACGATTTATGGTTTACACGGGGTGA
>cds.Mp_F_11577_c0_seq1|m.7821
TTTAAGGATCCTAATTCTTTACACGTCGATGAATTTTACGCTGGTTTAATTGCTGAACCT
CCAAACATGCTTAATAATTTTCGATACTTGATATTTTTTGATGGTGGTTTTGCTCAATAT
CAACAACACCAAGATATTCGTTTAATTGCACGTATAGCAACTTTACATTACCTATGTATG
GAAAGAAGTAGAAGAGAATTTCCAGGATTTTATCAAAAGTTATTTAGAAAAGTATCCTGA
>cds.Mp_F_11585_c0_seq1|m.7822
AAAATATTGCCAAGAAAAAAAAAATCAATTAAAAATAAAACTACTGATAAAAGAATCAAT
GAAACTGTTCAAGCAAATACTAACCGTCCAATGAAAAGTAAAACTCTAGTCTTAAAAACT
GATTCAGAAATAAGTTTTCTTCCATGTTCTGAAAGTGAGAATAACTCTACTACTCCA
>cds.Mp_F_11590_c0_seq1|m.7828
TTAGACGATGAAAATAGAAGTATAAACTTATTTCCTTACGATGAAATTTTGAAAAGAAAT
GTATTACAGTTTATTACAAAATTAATGTCGAAGCCTTATCTTACTAACTCATTGGTACAA
GATGTAGTGGAAAGTGTTATGGAGCTGTTCTCAAGTGGTATAATAGAACAACTAAAATGT
AAAGTTGTTCCTATATTACAATGCAGTTCTTCCACAAAACTAGAAGTAGAAAAAATGTTT
GATTCTTTACAAGACCCGTTTTTT
>cds.Mp_F_11591_c0_seq1|m.7830
CAATTTTTAAAAGAACTAAATTTAAAACCTGAAAATATTATTGGCTTAGGAGTAGACGGT
GCTAGTAATTTATGTGGTCGTCATCATTCACTTTATACCCTATTACAAGAAGTTTCACCC
AATCTACAACTGATAAAATGTATATGTCATTCGCTCAATACCTGTTCGTCAAAAGCATCT
GAGGTTTTACCTGCCAGTCTTGAGTTCATGCTTCGAGAA
>cds.Mp_F_11591_c1_seq1|m.7831
GAAGTTTCACCCAATCTACAACTGATAAAATGTATATGTCATTCGCTCAATACCTGTTCG
TCAAAAGCATCTGAGGTTTTACCTGCCAGTCTTGAGTTCATGCTTCGAGAAACTGTGTCA
TGGTTTTCATACAGTCCATTACGGAAGTTAGAATATGCCCGTTTATATGAAACCATTAAT
GGA
>cds.Mp_F_11595_c0_seq1|m.7833
ATGGCACACGTCGCCCACCGAGTCGTACGGCGTTTACGGTTCGTACGCCGGCCACGCCAA
GTCATCAGGCGCGGTCAACTACTCGCCGTACGCCGCGCCGCAGGTCAAGAGACGCCGGTG
ATGACGACGATGATGATGGAAGGATGTCCGGTCCGCCGAAACCGGCAGGATGACATTGAT
TACGTACCTATTACTATAGCAAATAATAACAAACAAAATGCCACACGCTGTCGCGGAGGT
ATTATACGTCATACCGTGGAACATAACATTTCGGCCATTTTTAATTATTATTATCATCAT
CATTACCTATTTATTATTATATATTTATTTTATTTATTTATCATGACATGTGTGTACGTG
CGTGTATGTTACTCGCTTACATACGAATATATACCT
>cds.Mp_F_11595_c0_seq1|m.7832
ATGAACAAATTATTATCAATTGTCGTCTTGTTGGCTGTAGCTGTTTGTTCGTGTCATGGC
ATCTCAGATCGTAGGAGCATTAGAACAGCAGCATCTGAGGTTTCTGCCGACATCGACCCG
ATCACCGCTGACGCCATCGTACCACGAGATTCAGCACCCGCAGAGACTGTCGATGTGTTT
AGTACAGCCAGGGGCAAGAAGGGCGGCAACAAGCACAAGATGGAGGCCATGCACATGGGC
TTGAGCTACGTGAAAATGGTGCTTAGCACGCTGATGGCGGCCATCGGACATGTGTTCGCG
TTCAAGAGCGTCGGGCTGAGCCTGATCAGCGTGCTCATCCAGATCGCACAGTTCATCATG
GTGCTGAAGAAGAACCGGGAGAGCCAGCCGCCGTCGTACAAGATCGTCGAGACCCCATGG
CACACGTCGCCCACCGAGTCGTACGGCGTTTACGGTTCGTACGCCGGCCACGCCAAGTCA
TCAGGCGCGGTCAACTACTCGCCGTACGCCGCGCCGCAGGTCAAGAGACGCCGGTGA
>cds.Mp_F_11596_c0_seq1|m.7837
ATTCTGTGTAAGCGATCCTTTGAATCATTAAAGATGGAAAATACTGCTATGCGGATTCAT
TTGTCACGTGAGGAAGAAGATCACAATGAAAAAGAAAGAACTCGTTTAGAATTAAGAGCT
CTAAAGGAGTCTAACTTAAGTCATTATTCACCTGAAGTTAGGAAAAAAGTAGATTTACTG
ATTGATGAGGTGCTGTGTGAAACTATTTTTAATATTCAC
>cds.Mp_F_11604_c0_seq1|m.7839
ATGTTATTACCCGCTCCAGATTTCAAGGTCGAAAAAAATCTATATCATCATTCATCATTA
TTGTTATTAAAGATAAACGACCACCGTTATAAAAGAATTATTACAGTACGTTCAAATAAT
ATTATAGAAACGCTTAGAAATAACAGTACCCACTACGGAAAAAGTAATAAGGAAAATTCT
TCGTCATTACATACACGCGGTTACGGCACGTGGTACTCGTCAGAACTCGCGCGGCTTGTT
CAC
>cds.Mp_F_11610_c0_seq1|m.7845
GCGATCAACGCCGTCTACTGGTTCCCCTTCTACTACGTCTTCAAATTTGTGCTCGTCCTC
TGGATGGCACTTCCCCAGACTGGTGGTGCCCAGATCATCTTCCGCTCCCTCCTCCAGCCG
CTGTTTGCGCGCTTCTTCGAGAACAGCAAGAGCCAGTAA
>cds.Mp_F_11610_c0_seq1|m.7841
TCGTTGTCTCGTGGTTTGCTACGCCATGGCGCTTTTCATGCTGTGGGGATTGTCATGCAG
CATTTACTGGCTCTTGCTGTTCTCGAAGAAGCGCGCAAACAGCGGCTGGAGGAGGGAGCG
GAAGATGATCTGGGCACCACCAGTCTGGGGAAGTGCCATCCAGAGGACGAGCACAAATTT
GAAGACGTAGTAGAAGGGGAACCAGTAGACGGCGTTGATCGC
>cds.Mp_F_11614_c0_seq1|m.7846
TTTCGGTTCTCGCGATCGAATGCAGAAACACGAGTGATTATTGTATGCACCGTGCTGGTT
AGTAAAACGTACGTGGTCCCGAGACACGTCGATGGGAACTCGTTGACTGTACCCCTCGGC
CTCGCGGACACAACGGTGAGCGATAACAGCCGCGTGTACGTTAAGTACAACGATAATGAA
TTTTATCCA
>cds.Mp_F_11620_c0_seq1|m.7848
GATTTTTTATTTATTAATAATCATGAAAAAAATATTGTAGCTTTTACATCACACGCAAAT
TTAAAATATTTAAGTGAGTGCGAAATATTATTTGTTGACGGTACATTTAAAAGTTGCCCT
AAGATGTTTTATCAGTTATTCACAATTCACGGAGTTAAAAATCACAACTATACACCACTA
ATTTTTTTTTTATTAACGGGAAAAACAAAACAAATTTATGAAGATGCT
>cds.Mp_F_11623_c0_seq1|m.7849
AGGAGAAAAATAAGAAGTAGAGTTGTTGAAGAAATGTTGCTGATTGGCATGTTACCCCCA
AATTCAATTGATACTGAGGAACAACAAAAAGCTGAAGATGTTAAGTGTGCCAGAAGGATT
GTTCAAACAACACGACAAAAAGAATATGAACTAGCACTAATACAGGAAAAAGAAAAAGTA
TAA
>cds.Mp_F_11624_c0_seq1|m.7850
ATGTTTTTAACATTATTAGGTAATGATGGGTACTCGTTAATCAGAGATTTATGTACGCCA
ACGAACCCTAAGGATAAAAGGTATGAGGATCTTAAACAGTTATTAATAGATTATATGAAT
CCGAAGCCAAATGTTATCACAGAGCGAAACAAGTTCAAGGAGCGTAGA
>cds.Mp_F_11627_c0_seq1|m.7851
AAAAAAATTGACAAGCAAGAACTAATGTTTCTTATTACGGATGACATTGGTCTTAATAAC
AATGTTCTTAATCCTGGACCCAGTTGGTTTCATGATAAAAGTTGGAATGAGATATGTCTT
TTGGATGAATTAAATGCATACCATGGCATAAAAGATGATTTTATAAGCAAAGTGGATGAG
>cds.Mp_F_11627_c1_seq1|m.7852
AAAGAAACGTTTACTTATAATTTATATGCCAATGTATGCCGGTCATTATTTGAAAAGGAT
AAGATGTTGTTTTCTTTCATCATGTGCACTACAGTAATGCTCGCTGAAAAAAAAATTGAC
AAGCAAGAACTAATGTTTCTTATTACGGATGACATTGGTCTTAATAACAATGTTCTTAAT
CCT
>cds.Mp_F_11630_c0_seq2|m.7855
ATGAGAGATATGACAGGAGGTGCAGAACAGGAATCGGTTGAGAAGACGTTTTTGATGTCT
GATGAGGTAAGAGGCGAGAAAGGCGAGAAATATTTTCTCTGGTTGAACATTTTTTTTTAC
GATTCGAATAAAAGCACAGCGTTGTTCATACTTATTTTACAATTTTGTTTGAAAACATTT
TTCACGAATTCTTTGACCGATTCTAATAAAAAAGATAAATCAGCAGTGTAG
>cds.Mp_F_11633_c0_seq1|m.7857
GCCCCTGTTATGAGTGCAGCACCATCGCAGCCCTGGACGGTTAGCGAACAGCAGCAACTA
GAACAGCTAGCCCGGCAAGTGCTGCCACCCGGCGTCGCACAGTACGAAATCATTCGCGCC
GGAGGCGTGGACGGCGGTGCCGCTGCCAAGAACGGCGGTGACGCAGCGACTGCGGCTACG
GTCGACAGCGGCGCAGCGTATGCAGAGCAACAAGCGGTTGCGGCTGGTGGCAAAAAGAAA
CCGGTGACGTTTGTCATCCTGGAGGAACGACCGGACGGCACCGTGCGCGTGCGCGGGATT
GAGAAAAAGCAGCACGGAGGCGCCCCGTCCGACGGCAGTGAC
>cds.Mp_F_11634_c0_seq1|m.7860
GAGTATTTCGGAGGCAGCTGGGGTTTATTAGTATGCTATGTAGCCGATTTTTCTGCTGTA
TGTACTGATGAGCTGAGTCGATTGGTGAAAGACTTTCATGAGTTTCAATCTCGAGGTATA
AAAATATTGGCTATGTCTTGTGATTCCATTAATTCTCACACTAAATGGATAGAGGATATA
AAAAAAGTGAGTGGAATGAAATTTGACGAAGAATTTCCATTTCCAATTGTGTCAGATCGT
AATCGTATGATTTCCTTGTACCTGAACGTATTAGATGCAAAATGCATCGATGACGACGGC
ATACCTTTACCTTGTAGAGCAGCATTTGTTTTAGCACCTGACATGACCATTCAACTCATA
CATTTTTATCCTGAAAACATTGGACGTAACTTTGATGAAATTTTTAGAACCATTGATGCA
TTACAGCTGACATTTAAATTCAGCAACGACTTATTTACTCCTTGCGGATGGAAACCTGTC
ACGGATTGCTTGGTATCGCCAAAAATAACTAAAGATGAAATTGAAAAAAAATTCCCTACC
TCCACAGTTGTTGAATTGCCATCGGGAAAAGATTATATGCGTATCGTTCCAAAAATGGAG
GTTAATAGAAAACACTAA
>cds.Mp_F_11642_c0_seq1|m.7867
ACAGACTTCAAAGATAGAGCGAGGTGTTGTATTGAAACATACGAAAAAGGAGTGCAAAAT
GTATCAAGTGACATGAAAAAACGAAATTTGATGATATTACTTACCGAACATATAGTAAAA
ATTTGGCAAATTAATAAAAGTATAAACAATTGGGATGTTAATGTTCTCGTGAAAAGGAAA
ATGAAAAACGTATTCCAGATGGCCCACTTT
>cds.Mp_F_11643_c0_seq2|m.7870
ATGGGCCACCGTCAAGAACTCGAAACTGTACGTGGGCTCGCATGGCAAGGAGCAGGTGTG
GTTAAAAAGTCACAGGGTCGATATTTCGTCGATGTGGGTGAAGACCATCGACAAGTCCGG
CAGCGTGCAGCACCTGAACTGGACGGAAAACTTCATCAAAGTCCGGGCTGCCGTGGGTAT
ACACTTCCCGGGGTACATGACTCACGAGGCGGTCGAGTGGAGTGA
>cds.Mp_F_11643_c0_seq2|m.7869
ATGTTTCAGTCCATCCATTTGACCAGTTTAGTGATTTTGGCAGTAATAGCCACGGATATT
GTTTTCGGTGCCCCAGTCACTGATTCCGATTGCAATTTGATAGCGAAATTCATAGATACC
AAATACCCACTGACTAACCCAACAATTCTGGACGACGGAAGTGTCAAGTACCGCATAGGT
ATCATCAGCGACTTGGACGGTGATTCGGTGAGCACAGACGAGGCTTTCACGTGGATCAGT
TATTTCAAAAAGGGATACTTGACTTATAGTCCGGTCACTAAAAACATCTCCATTGAATGG
GACAATTCCACGGATAATGGGGTTCAGTTCAAATCGCACCTGTCGACGAACGGTCGAGGC
CTAGAGCTATCAGAGTTAGCCACCTTTAATGCGAATCTAATAACACTAGACGACAAAACT
GGATTGGTTTATTTAATCCACGATGACGTTTTGATACCCTGGGTGATGGTTACTGACGGC
GATGGACGAAAATCAAAAGGAATGAAAAACGAATGGGCCACCGTCAAGAACTCGAAACTG
TACGTGGGCTCGCATGGCAAGGAGCAGGTGTGGTTAAAAAGTCACAGGGTCGATATTTCG
TCGATGTGGGTGAAGACCATCGACAAGTCCGGCAGCGTGCAGCACCTGAACTGGACGGAA
AACTTCATCAAAGTCCGGGCTGCCGTGGGTATACACTTCCCGGGGTACATGACTCACGAG
GCGGTCGAGTGGAGTGACTTGCGTCAGCGATGGTTCTTTTTGCCGAGAAAAGCTTCGGTT
GAATCTTACGATACGGTGACGGACGAACGGAAGGCCACTAACTTACTGTTATCCGCCTCA
CCGGATTTTGATGACATTAAGGTCGTACGGATTGGCGAAATAGTACCTAACCATGGTTAC
GCTAGTTTTAAATTTATTCCTGGAACTAATGATACAATGATTGTTGCAATCAGCACTCAA
GAAGAAGGCAAAGTCACAGCCACGTTTATAACGGCGTTCACCGTCGACGGAGAGATCATT
TTCCCGGAAACCAAAGTTTCGGATCTTAAGTATGAAGGATTCGAATTTATATAA
>cds.Mp_F_11653_c0_seq1|m.7875
AAGATGCACAACTCAGAGATCAGCAAGCGGCTGGGTGCGGAGTGGAAGCTCCTTACCGAA
CCCCAGAAACGGCCGTTCATCGACGAAGCCAAACGGTTGAGGGCGCTACACATGAAGGAG
CATCCGGACTATAAGTATCGCCCACGTCGCAAGCCTAAGACGATGGTGCAAAAGAAAACC
GACACA
>cds.Mp_F_11655_c0_seq1|m.7876
GATGCTGGAGGACCTTTAATGTGGTCAAAAGGTGACCAGTACTATTTGATGGGAATAGTT
TCTTATGGATTTATATCGTGTGGTGAACCGAATCAACCGGGAGTATATACCAAAGTCACC
TCATTCGTTGACTGGATCGTAGAGAAAATAAACAATAACTGA
>cds.Mp_F_11664_c0_seq1|m.7879
ATGAAAACAAATATTATTTTAGCAGTTATTTTCATGCTAAATACCAAATGCCTATGTCAA
TTTTATGCATTTGATGATGATGTACCCTCACTGACAGAAGCTGATGAACGAATAATAAAT
TTGACATTGTTGACAAAAAATGTTCTAGAACATTACCAAAACCCAGATCCCATAGGATTA
CCGGAAGCTATAGTACCACCATACTCAGACCCTGAACCTATACCTGATAATGAAACCCCT
TTGTGGAGTATGCACAATTCAACAATGAGAGGTCATTCAAAATTCAGACTTAAAAAATTA
TATGTAAATTTGGTTGATTTACAGTTAGAATTTGGAATATCAATTGATACATTAGTGGTA
GTAGGTAATTATTCTTATTGGAAAATGTATGATGGATATTACAACGTAACTCTCATACAA
CTACATATTGATGGTCACTTGAGTTTACAAGTAAGTGAATCAGGACATCTGGAAACTAAT
AATTTGAATATGAACATGAACTATGATAATTTACATATGGATACAGATAAATTAAATATA
CCTTTTTATGATAGTTTTGTTAATAGTTTTACACATTTTGTTGTTCAAACTATTAAGCCC
ATCATTATGAAACTGATTAACATAATGATAAAAGAAGAACTTGATCAAAAAATGAAACAC
TTTAAACGTTTTCCAAACACAATACCACCTGTTGATTTGCTGATAGCTGAGAGTCGCCAA
CAAATAAAATCAATGGGATTTGATCCATGGCGTGTGGATGACATGATAAACGCAGTAAAT
TTTAATATATTTAGTTTGGATGTCAACGAAATATGGATATCGGGCCTATCGAGTATATAT
AGATTAGGAGATATTCACATAAGTATACAGAATCAAACAATTATATCAGTTATACACATA
GGAACTCAGGAACTTAAAGGTCATTGTCAGTGGAAAATTGGAGCAGCAGGAGTACTAAAA
ACCACAGGTGTTTTAAGTTTTTCAATTGATTATATACAGCTTGAGGCCAATGTAACTCAG
CCAATGGACACTAGATTAGCACCATTTCTAAATGAATTTGGTTTATCAGTGGGAAATATT
CAATTGCGTATGGATGGAGCCGGTACACTTGATTATTTAGCAGAAGCACTTGTCAATATT
TTTCCAAATATCTTAAGGAATAAAATAGTAGATGCAATGGAACTCCCTATTAAAAAAAGA
ATCCAAGACTTTTTAGATAAAGTTGATGTGCAAGAAAAAATTGAACAAAGAATTCCACCA
ATAATAGATAAAATGATGGAACATAATATTACAGACATATTTAAAGAGAATGAGATATTA
CATGAAGATATTAACATTGTTAGTAAGGAAGATTTTTAG
>cds.Mp_F_11666_c0_seq1|m.7881
CTAGTGACGTATGAAGATAAGTCAAAATTCGAAGGAATAATTCATAAGATTTATGCAGAT
CTTCGTTTGAATTTAAAATATGAAGATGTTGTTTATATATGCGAAAGAAAAATTGATCCA
AAACATATTGGTTTACTTTCGAAAGTTTACGTAGAAGAATGGAAAAAAATAATTGAAAAA
TGTATTGTCACAAATGAAACCACGAATCAGGAAGTTGAATTGAATACAGAATTACTATAC
CTTATAACAGCCTATTGTGAAAGGGTTTTGACAAACCCAAGAGGTTGTATGTTATTGGTA
GGACGATTGGGAATAGGACGAAACTTGGCCGTACGAATCGTAGCATCCAGACATAACGCA
ACAGTCGTGTCACCTAAGATACGACCAGTTTTTAATTTGAATGCATTTAAAAATGACCTC
AAAACGATAATGCAAACATGTGGAATAGATAACGAAGAGGTTTATTATGTTGTCGAAGAA
TATCACATTGTAAACAATGAAGTACTGGATATCGTAAGTTGTTTAATAGTGTCCGGCGAA
GTGATGGGGCTCTATCAAAATGAAGAATTAGAATCGTTATGTGCTCCTCTCAAAGATCAA
ATGTCTCAACAGAATTTCGACGGAACATCTACCAATTTTTTTACACAAAGAGTAAAGAAT
AATTTACACGTTGTGATGATTTTGGATTCAGAAAGTGAATTTTTCAACAATTGTTTAGAA
AACAGCCCCGCAGTGCTAGACCACAGTCACGTTATATGGCTTGATAGATGGGATGAAAAA
ACTATTCAAATAATACCG
>cds.Mp_F_11666_c1_seq1|m.7882
ACTAGAGAAACGCTTACATCAGTACAGACACCTCATTATACATTTACAAATCATATTTTA
GTGGAATTATGTCAGAATCTAAGCCGATACCAAATTAAAGATGGAAATAATGCAGCTCAA
GTTTTGTTTTTCGAAGCAAATCGCATTTTTAATGATCGACTAGTGACGTATGAAGATAAG
TCAAAATTCGAAGGAATAATTCATAAGATTTATGCAGATCTTCGTTTGAATTTAAAATAT
GAAGATGTTGTTTATATATGCGAA
>cds.Mp_F_11673_c0_seq1|m.7885
AAAAAAATAGTTTCCGTTCTAGCTAACCTACTTTTATCAACTAATGATGGAGTGGTAATT
TCAGCATTAAATTTATATTCCATATTACCAAGTATAGATGATGAAGAGGATGAAGAATAT
CACATGAATAAGGTTGAGTCAATAGCATTAGAATTAGTTTTTTCTGAAAAATATAAAATT
GCCCGAGTTGCTGCAAAACATTTTGTTAACCAAATGGTCAATTTTCAACCAAATGCATTT
GAACAATTGAAAGTTTTTATAGTCATTTTGGAAGGTGTTCCATTGGAGATTAGATTGATT
GCAGCCTCATTTTTTGTAGATGCTATTAATGATTTATGCCCTTTACTCACAGACTTTAAA
TTGATATCTCAATTTTTAACATCAGACGATCTTAAAGATACAGAAAAACATAGTTTCATG
ACTTTATTTATGTATGTTATTAAATGGTTGATTACCGGTGTTAAGCCTGAACAGAAAATT
GCTTTTATGGGAGACCAAAATGATACTATTCAGTTACATATTAATGCAATTAAAAAG
>cds.Mp_F_11673_c1_seq1|m.7887
AGTGCAAGTGTACAAACTACAGCTCTTAAAATGGCTAATGATATTTTATTAAATATGCAC
AGTAATATTCCTAAAGTAAAGATGTTGATAAAAAAAATAGTTTCCGTTCTAGCTAACCTA
CTTTTATCAACTAATGATGGAGTGGTAATTTCAGCATTAAATTTATATTCCATATTACCA
AGTATAGATGATGAA
>cds.Mp_F_11676_c0_seq1|m.7888
ATATTGCAGGCGGCTATGCGGCTGCGGGGCTGCGACGGCGATGACGACGACGACGACAAG
ACGACGAAGGCTCGCGTGTATTATATTATTCTGTACGGGTACGAATTTTATATTTCGTGC
ACTGCACCGTTACATGCGCGAGTACAAATAATATATTATTATATCATATATTATTTAATA
TCAGCATATAGTAACACAGGCACACTCTTGTAA
>cds.Mp_F_11686_c0_seq1|m.7891
CAAGATGATGAAATATTAAAAACACAAGATGGAAAAAATAATATAACTGAAATAGAAAAA
GGCAAAATATTAAGAATAGATAGTGGAAATGCGAAAATAGAATATGGGGCAGATAAATTC
AAAAATCTAATTATAACAAATATTTTAAGAGTGACATTTAAAGAAATAAGAAATAAGATC
AAGGAAAACTGGTCGGATTGTAAATTAAAATACTTTAAGTAT
>cds.Mp_F_11698_c0_seq1|m.7895
AATCTCACCAAGTATGTCCACCTCTACCCATGCGGAACCACCGACGCCGCCGGCGTAATA
CGCCTGCTGAAGAAGTTTTGCGACGAAAGAGGCATACCGGACCGGATTATTTCCGATAGA
GGTACCTGCTTCACCTCACGAACGTTTCGCCAGTTTTGTCTCGACCGCGAAATCGCGCAT
ACGCTGAACTCCACCCGACATCCCCAGGCTAATGGGCAGGTCGAGAGAGCGAACAGGACG
ATTATTCCTCTCCTCAGCTTGTCGACCACGGATCAGCGTCGATGGGACACAAAGGTGAAG
GACGTCGAACGAATGATGAACACTGCTGCGAATAAAACAACGTCGAGGACGCCCTACGAA
GTCCTTCATGGCTACCGGCCGCGCTTCCGATCCGGTGCGCTGTCCGCGTTGAGCCGTACC
AAGAACGAGAGTACCCCACCCGAGGACGTTCAAGCGGAGGTGAGGGACCGGATAATTCTT
GAACAAGCCAAAATGAAAACCCAACACGACCGGAAACATTTCGACGGAATTCGGTTTGAC
GTCGGGGAGGTGGTAGTCATGTTGAAACAACCCACGGCGGGCCAGCCGACGAAATTACAA
GCCAAATACCGCGAAAAACCGCTGCAGGTAATAGAAGTACTCCCCAGCGATACGTACCGC
GTCGCTGAGCTAGGGTCGGACGGACACGAGACGTATGCTACCACCGCGCACGTCTCACAA
CTGAAGTCGTGGCGTATCCTGCGCGAATTCGACGACGATGAGGCCAACGACCGGGATCAA
TCCAGTGACGAGTCCAACGACGAGGTCAACGACCGGAACGAATCCAGCGAAGAGGTCAAC
AGCCAGGACCCGCCCCATGTCGAGATCCAGCCTGAGGTTCAATTTCGACAGCCCACCAGA
AAGCGTAAGTTACCCGCGCGGCTCGACGACTACGAGCTAGGCCGGCCTTAA
>cds.Mp_F_11699_c1_seq1|m.7899
GGAATAATGGGCCCAAGTGGTTCAGGAAAAACTACTTTGATGGCCACCATAAGTCATCGA
ACCAAAGGAAATTTTGATGGAGAATTGTTATTGAACGGTCGCCCAGTGTCCGAAGAAGTG
ATGATTAAAATATCCGGTTTCGTTCCACAACACGATATCACCTTTGAGCACCTGACGACT
ATGGAACACCTGTATTTGATGGCAAATTTAAAAATGGATCGCCGCACGACCAAAACCAAG
CTAAAGGCTCGTGTCGACTATATGGTCACTGCATTGGGCATG
>cds.Mp_F_11700_c0_seq1|m.7900
ACGGACAGACAGGAAGCATTGGATGATCCATCAACATCATCTCACAAGTACATACCAGAA
TGTACTGTTGATGGAAGATATAAACATGTTCAGTGTTACAAATCAGTAGGTTATTGTTGG
TGCGCACAAGAAGACACCGGTAAACCAATACCAGGAACCTCAGTGAAAGATTCCAATCCT
AAATGTGATGGTATTCCATTACTTTCAAGTCCAATGAAAGGCTGC
>cds.Mp_F_11702_c0_seq1|m.7901
GGTTGGGGTTCCAATGTTAAAGGGCAGTACTACTCTGCACCTGTATCATTTATACAGCAA
ACTCGTAAAGAACACATTATAGAATTTTACAAAGACCAAATTAAGAAAGATCCTAAAGTT
GAAGAAGCTGCCCAGAAAGAATTAGAGGAGGAAGAAGCTGAAGAAGATGATGATGATGAA
AAGGAGGAACAAGATGAAGCGTAA
>cds.Mp_F_11712_c0_seq1|m.7903
AAGTGCATAACTTCCGATTTGCTGTGCAACATGCAAAAAGACTGCGACCGGGGAGAGGAC
GAGTTCCAGAGTTGCCCTCCGCCCGAGTGCGAACCCACGCTGTTGCCATGCCGTCAGTAC
CATTGGAACAAGACGTACTGTTACCCTCCTCATTATCGGTGCGATGTTACCGTTGACTGT
GTGGACGGCTCTGACGAGGCCGATTGCACGTACCGAAAATGCCAGACTGAAGACTTCCGC
TGCGAGGTGAACGGTCCGGGCAGCGGTCCATGTCTGCCCAAGCCT
>cds.Mp_F_11712_c1_seq1|m.7906
CCTAAGCGGTGCGACGGTTATTTCGACTGCCGCAACCACAAGGACGAGGAGAACTGCGGG
TCGGCCATGAATATGTCGTGTCCACTAGACAAATTTCGATGTCTAAATGGGCAAAAGTGC
ATCGACCCGAAACTGAAATGTGACCATCAAAACAATTGCGGTGACAACAGCGACGAAGAA
AACTGCAATTTCGCGGCTTGCCACGTCGGCCAGTTCCGGTGCGGCAAC
>cds.Mp_F_11718_c0_seq1|m.7908
TCTATTACATGCAAGGGTTATGTTGAAATGCGTCTAGGGCAACGTGGGCCCAAGAGTAAT
TATTGTTTTGATTGCAAGGTAGCTCGAAAAAAAATGGCCGATTGTTTGAGAAAAAAAGTA
TTCAAACTTGAAAATGAGAATCAAGAAAAATAG
>cds.Mp_F_11722_c0_seq1|m.7909
GTCAACTTGGCGTTTAGACTTCGAGTGGAAGAATATCTTGAAGTGATTGAAAAATTGAAT
AAACAAAGAGACGAAACGGTCAAAAACGTCGAAGAAGTAGAAAAAACAATCGATAAACTG
AAAAACACCATCAGCGACAGGGAGGCGTATTTAGCGCTGGCGCACACGCGGCTATCGAAC
CGGACTCGCAGGGAGGGAGTCGAGCTGTGCCGAGATGAGCTGGAATTAAGACTGTACGAC
GAAGTGTTCCAACTGGAACACGACGTGCAAAGTCTGCAAAATATGATGGCCGAATCTGTG
>cds.Mp_F_11736_c1_seq1|m.7916
ATGATTGATAACAGTGGCGTTTTTACGTGGGAGGTGTATGTACGATTTTATATTATTTAT
AAAATTATTAACAAGATTTCAGTATTTCAATATGGATTTAGTCTGCTGGCTGTTAATACA
ACCATTCAAACAATATTTATAAGCCCTGAACAATCAAAACTAGTTGAGCTCCCAGACGCC
ATCCCCCAG
>cds.Mp_F_11737_c0_seq2|m.7917
ATAGGCGTAGGACATCTGTTGACAGAGAAAGATTCAACCTTGGAGATGAATGGATTGTTG
TCTACTAACCATGGCAAAGTACAATCATTTGATCCTTCAACCACGCAGTTGCAGAACGCA
AAAGCCACTACCAACAGCGTTAATCCTTTGACGGCCATTGTATCGTCGGGCGTATGTATG
ATTTATGTTCAGTCTGTGGCACAAACGTGTGTATAA
>cds.Mp_F_11751_c0_seq1|m.7923
CCACAGTACTTTCCTCCATCGTCGACTTTATCACCACCATCCGGATATTACCCTGTCACG
CCGACTGTCTTTAACATACCCACTAGACCTACAGGTACTTACGTGCCATCTATGCCACCA
ACCACATTCTTCCAGACACCAGGAGAATACACCCCCGTGTCTGTCAGGCCCACGAACAGG
TTGCCTGGAGTCCCCGGAGGTGTATACAATAGCTGGTTCAACCCATATGGACAGAAGCCC
>cds.Mp_F_11753_c0_seq1|m.7926
GCTAAATACTCTCAATCATCGTATGATAAAATTTCTGCCAAAGCAACAAAAGAAATTTAT
GAACATGTGTTGAAGCTTGAATCTGAATATCGACATTACATTTCAGCCGTCATAACAGCT
GGAGTTAATGTGGCCTACATGTGTATACAAATTAAAGCTGCCGTTGATTAA
>cds.Mp_F_11757_c0_seq1|m.7927
TTTTTAGGTATTACTCCGGATGACCATATTTTGTTGAATACCATGACGATTGACTCCAGG
GCGGAAGTGGATAGGTTATGGATGAAGCAATACGGTATTCCATCTGGTCCAGGAGCGAGA
CTAGTGCATTTTGATGTAGCTCTGACCATTTCAGCTAATTGGATCGGGGAGTTAAGTTTT
GTCTGCTCATCTAGATTGGTGTTAATGCAG
>cds.Mp_F_11761_c0_seq1|m.7929
TTGGATTCGTCACAGCGGTCGTCGACCGATCACAAAAATAGCACTTCGCTGTTGACCGGA
GTAAATGATTACAATGAAGGAAATAGAATTCGGTCAGACGACCAAACTTTAATTCCAATA
ACAGGACTACGGCCGTATGTGTCACACAAAAGAATAAATACGGGATGGCCAAAGTCGTAT
ACGTTATATCCGTCACCGATGGACCAAAAAAAAAAGTCACGAAACCAATATTCCCCACAC
TCCGAGTACGATGTTTCGGACGAGAGTTCAAATCACACTCACTGGATAATCAATAGG
>cds.Mp_F_11761_c1_seq1|m.7930
GGAATTCGGTCTGAAGACCAAACTTTAATTCCAACCACAGATCGACGACCGTATTTGTCG
CATGACAAAAATGGTACGCTCGATACAGTTGAGGCGTTATCTGACGACAATAACAAAAAT
CAAACGTCATCCGATATCAGCTTTTGGTTTCGAGAATTTTCAACGTACGCGTGGTTGTTG
GATAAAAAAAATCATGTCGGTTGTATCTTTTTACCTCAACCTGATATTTGGAAATTTATT
AAGTCTGGTGGCAAAACTTCATTGTTACAAAATGAATGGCAACCGTATTTGTCACCTGAA
AAAAATGTTACGCGTAGG
>cds.Mp_F_11773_c0_seq2|m.7932
ATGATGTTATATAACTTGAGTCTAATAGTTATGGCGTATGCCGTTGCCATACATTGTGAA
GATTGTATTTTCAATCTGAAACACAACGGAAAAGATATTCAATTCGATTTGACACGTTTT
GAAGGATTTCAAAAAGTGAACTTCAACAAGTTTGATGATATGTTCTTAAATATTAAGTTA
TGCAAAAGCAATGAACATACATCAACTTGCGATGGAATGAAGTCCAAAATATGCTTAGTT
AAATACAAAAAATATTCTACAGAAGCAGATATTGGATCCAAAATTAAAGAAGTGAAATTG
GATGATAAAGATCGACTGGTTTTGTCTTTGGAAGGAAATACTATTTGTGAAAAAAATCAA
AAATACTCAACAGATTTAATGTTTACTTGCAATAAAAATATGAGTGAAAATAAAACTGAT
TTTAAGCTAAATGTTAATCATTGCAAGTATATTATAGAATTGACTTCAGCAGTTGGTTGC
CCAGTAGATGATTTGGATATAAGAAATGTTTGTAAAGTTACAATACCTCATACCCATTTT
AAATTTAATTTGAATCCTTTACGACGTTTAACCAATAACTATTTGGTTGAAAACCAAAAT
CGTAAATTTGAGCTCAATATCTGTGGCCGTCTAACTGACAACAACAAATGTGGTGGTAAT
ATCACAACAATATGCGATATAACTGATATCAAAAATCCTAAAGTGTATGCTGTTGGAAAG
CTTGCAAATGATCAACTTCTGTATGATACAGATAGTAATGTCTTAAAATTGATCCAACAC
GAAAAAGCTACTAAAAATAAAAAAGGTAGAAGAATTGAATTTATTTTTAAGTGTGATGAA
AATATAGCACCTGAACATACAATACCAAAATATTTAAATGACGAAAATCACCAAGAAAAA
ACAATTTCCCCTAATATTGCATATTTTGAAGTAGCTACATCAGCTGTTTGTATACCAAGA
ATGATATCATGCGAAGTAATTACAAAATATGCAGCTCGTTTCAATTTAAAACCTTTACAC
AAGCGAGTAGACAATTATAAAATTATTGATGGAAACAATGGCGGAATTTTTTACTTAAAT
ATTTGTGGTTATTTAAATGAATATGATGGACAAATTCCAACTTCATGTACAGTCAATGGT
AAAACTTCTGCTTGTTATGTGGATAGTACAGGTAAAGGAATTTCTATTGGGTCAACTCAA
ATTGGTCCTTACTATGACGGAAATTCAATAATATTGAATTATACAGATGGAGATAATTGT
CAAAATTCTTTCAAGTGGTCAACTGTTATCAATTTAACTTGTTCTGGTGAAACGAAACTC
ATACACAAATTAACCAATTTCACTCTATGTACACATACATTTCATTGGAAAACCCCTAAA
GCATGTGAAATATTGTTTGAGAGAAACGATCAATGTATGGTTACACACCCATGGTATTCT
CAAACTTTGTACAATATTAGCAATTTAAAATATCAGACGTTTGAAAAGGACATTGAAGAT
AGCGCATCATTTCGATTTAGTATTTGTGGTCCATTGCAAAAACCATGTAATGGTATTTTA
GATTCAGCTGCATGCTGGTCAGTTGATGGTACTGAAATGAACATAGGGATATTTACTGAA
CAGATAGTGTTTGATAATGGTTCCATCTACATTTCCATGCATGGAGAAAAATGTGTTAAT
AATGGACAGGGACCTAACAGTCACACTATTATTAGATTTGTGTGTGATTACTCAGATTTA
AAATGGATTGAATACAAGAAGGATTTTGATGATTGTACTTTTGAATTCATCGTATATACA
AAATATGCATGTACACAACCGTTAAAAATTAATTGTACAGTCAATGATCGATTGGGAAAT
ATTTTTGATCTAAGTAAATTAACTAAATTGAACAGTAATTATGAAATTATCACTAAGCAA
AAGAAAACAATTATTTTAAATGTTTGTCACTCTGTTATTAATAATGATATTAATGGTGTA
AACTGTCAATTCAATAGTGGAGTCTGTTTAGTCGACCATAATGATTTATTATATTCTAAC
CGATATAGAAATCTTGGCGATGTGAAGGAAAGCCCTCAAAAAAAGGGAAATAAAATAATA
TTAGAAATGAATAATGGTTTTTATAATGGTCACATAGTTTCTTCAGTTATTGAATTTATA
TGTTCAAATAAAATTCATGGCCCAGTATTAACTGCCGAAGAAAATCATAAATATATATTC
CAATGGTTCACACCATTGGTGTGTCCTAATCCTCAACAAATTAAAAAAAGAGAAATAATA
AACAATTATGATACATTAGAACCAACTTACATACAAATTGATGGATTAAACTATACCACA
TATATTTGTCCCAAAAACAATGATGATGTCGATTATAATTCAGGAATTTGTTTAAACAAT
GCATCTTCACATGGACATACAATAATTTTGTTTGTCAATGAACAGAAAAATATATATACT
CTGCAAAACCAACTTTATTTTGATCATAAAAGTAATACAGTTTGTGATGAAAATAGAAAT
ACAACAGTTCTAATGAGGTTTATGTTTTATTGTGGGTATAAGCTACAAACATCTAAAGTT
GCGAAAAATAATTGTACGACTAATGTTCTCAGTATTGATCCAGAGATGTGTGATGAAAAA
TTGGAATGTAATATAAGTTTGTACGATTTAACACCGATTAAAGGAACTCATATAGTTATT
ATTAATGGAAGAAAGTATTACCTAAACATATGTATACCCGGAGCAGAAGGTATTGGAGGA
ATAATGGAAGTCAATAATACAATTTATAATATTGGTTATCAATTAACACCATTTAAAATA
AATGAAGCGGGAACTGTTGAAATGTATTTCAAAAATGGAGATAGTTGTACTGATTCAAGA
TTAAAAATAAAAAACACAAAGTATTCTACAATAATAAAATTTATATGTGATATAACTGAA
AATGAAGGAAAACCAATATTTGAGAACAATGTAAACAATTGCACATTCAATTTTGAATGG
AAAACTAGTCTTGTATGCAGCAGAAAATTGGTAGAATTTGATAAGGATAAGTGTGCGGCA
ACTCTTAAAATATCTAGTCAAAATGTTACAAACAATACAACCATAGATTTGAATAATATC
TTGAATATTAATAATTTCATAGATAACTCAACAAAAACAAATTATCAAATAGATTTTTGC
AATGGATCTGTCAGTTTAAATGGATCAATATATTTTGGAAATATGAGTCTTGGATATGAT
ATATTTAAGAAACAATTAATTGCTAATTTTCCAAATACAAATGATAAAAATTTCACAAAT
ATGGAAATTATTGTTGTATGCACCAAATCGACAGAAAAATTATCAACATTTCAAGTTGTT
TCAACAAATAGTGGAGTAAGAATCTATGCATACTCTAAAGGTGTGTGTTGTATGAATTTC
AATGATCACACATATACAGAAATGTGTAGAACATATCAATTAATTGCTATATCAACTACA
AATACTGTTGAAAATCAGCTATCTATGAGTTCAGAAAATAATAAATCAATTGAATCTAAT
TTAAAAATTATTAAAATAGAAGTACCGATATTATCAATTACCGAACAAATCGAAGAATCT
GTGACACTTGCAAACTATAATACAACCTTACAACAGTTCCATGGTAAAGATGGGATTTCT
GACAATTTTACGGGTATACCAATTACGAAAAAAGAAGTGTCTGGTACTTCATTTTATACA
GTTATAGTACTAATGGTTTTAGTGTCAATACCATTGACATGGGTTTACCGCTGGAAGTTA
CTGAAGGAAATGAGAAAAATTTCTTATTCTCTACCATTTGTCAGGCGGAGACGAGGAAAT
TATAATCGTAATTTAATGTAA
>cds.Mp_F_11783_c0_seq1|m.7937
ATGATTACCACACGCATTTTGATTTTCACAATTGTATTTGCTTCCTCAGTCAATTTTATA
CCCTGTTCAGTTCTGAATGGCAGTGAATTGAAACCAAGTATAAAGCAATTTGCTGTCGTA
GATGATAAACCAGCAGATCATACAGTGGTCGAAGAAGAATTGAATAAACAAGATTTAGTG
AAAACATCAGTTCCAGCAAAAATTCGTCATGTGGTGTCTCAATCCATTGGTTTATTTTTC
TGGCCCCTCAAAAAATCGTGGAAAGTAATCAAGCAAATTATACCTTTACCTCAAAATATC
ATTCCAAAACAAACGCCAACTCGAAATGAGATGACCATTCAATGA
>cds.Mp_F_11793_c0_seq2|m.7939
ATGTCTATGCATCTTCAAGGTCTTTCCCCAATTGGAAAAAAGAAACTGAAATACAAATAT
GTTGCCACAGTAGTTAATATAATTAGCCAAAGTGAATATGAAGTGCAATGTTTTGAAGCA
AATAAAGAGGAAAACACTGAGTTTGTACCTATTGAAAATGGTGTATCAATAGTTGACTTC
ACCAACATATTGTACAAATTACCATCTCCAGAACTTCGTCTTAAAAATAGACATCTTATT
TCAGTGTTTCCAGGTATAGTTGATGTGTTTGAAAAAAGTAGATATTAA
>cds.Mp_F_11794_c0_seq1|m.7941
CGTATTGCGTATAGAGCCAGTAGAATGAACACAATGATGGCACAGCTGAAACAGACGTTA
AGAAGAAAAAACCGAAAGTTACGGATTTTGACAAACAATTTAGCAGCGATGAAAAACGAA
ATAGAAACGTTGTGTTTGCACATATACAAAATGGATTCGATGCTGGTGACGACGACAACG
TCAATGGAACACGTTTTGAAATTGAACGAAGTTGACCAATCCTTGAGCAAGTACAAGGGT
AATGTTTACTACACGTTTGTAGCGAATTTGTACAAGCTATTCATTGCTACCAAGTTGAGG
AAAGTAGAAATCAGAGGATTTGATTCTATTAAA
>cds.Mp_F_11799_c0_seq1|m.7942
AAATTGATAAGATATAGCCTACCGCCAGTTGACAATTCGATTTGTAATCAATACTTAAGA
GTACCTGACGGTAGACAAAATGATGAGGGAGATTTTGCGAACTTCTACAAACAACCTGAT
GTGTATGTGGGTGCTGAAGATATTGGTCAAGATCGTGAATACTATCCCGATATAGATTAT
GAATATCGTCGAAATATTATTAACCGAAATAGACTTCAAGGA
>cds.Mp_F_11800_c0_seq1|m.7944
ACTGGTTGTACAAATCTTATGTGGTTAGATTTAAGATGCAATAGAATACGTCAATTGCCA
AATGGTATTCAGGGTCATACAAATTTACAAGTATTGCTTCTGGGCAAAAATGATTTAAGG
CGATTGCCTATAACGCTGGGCTCATTACCGAAACTTCGAGAATTACACGTTGCAGGAAAT
CCACTTGATTGCCTTACTAGAGACGTGGTGAAAAAAGGTTCTAAATATTTAATAAGTTTT
TTACAAGAAAAATGGAAAAGTGAACAAAATATTTTGGACACCGTTCAAAAAAATAATGAT
GAATTA
>cds.Mp_F_11813_c0_seq1|m.7948
ATGCAAAGCGATGTTGACCTATATAATATGAATATGTTGATTTCAGACAGACTTTGGCCA
AACGATTCGTTCAATCCACGGCAAGAACTTGGACACTCTCGTGTAAATGCCAGGCGAATC
CATCGTGGCGCACTGCTTACCGGCCGACGTGACGCCTACTTGCGTGTACATGCACGGGTA
TTCGGAGTGCAAAATTTGAAGCGGACCACCAGAATCGCCCCCACA
>cds.Mp_F_11813_c0_seq1|m.7950
TGTGGGGGCGATTCTGGTGGTCCGCTTCAAATTTTGCACTCCGAATACCCGTGCATGTAC
ACGCAAGTAGGCGTCACGTCGGCCGGTAAGCAGTGCGCCACGATGGATTCGCCTGGCATT
TACACGAGAGTGTCCAAGTTCTTGCCGTGGATTGAACGAATCGTTTGGCCAAAGTCTGTC
TGA
>cds.Mp_F_11816_c0_seq1|m.7954
AGAAAGAACGAATGCAAACGTCTAAGAGATTCTAATTGCACAACATTGATGCTCATTGTC
GTTGTGACGGTTTTCCTAATGACAGAAATTCCATTGGCTGTAGTAACGGTGTTGCACATA
ATATCAAGCAGTATCAAAGAAATACTCGACTATTCGGTGGCCAATCTATTGGTGTTGTTC
ACCAATTTCTTCATCATCGTCAGCTACCCGATCAACTTCGCCATTTATTGCGGCATGTCC
AGACAGTTCCGGGAAACGTTCAAAGAGCTGTTTATCAGAGGCTCGGTGCAGATAAACCGT
AAACACGGGGCGGGCGGCAGCTCCCGTTATTCATTGGTCAACGGACCTAGAACATGTACC
AACGAATCGCTTTTGTAA
>cds.Mp_F_11816_c1_seq1|m.7956
CGTGTGATCTTCGTGCACACTGGACCGTGCATATCTCTGGTAGTGTTAAATCTTCTTCTG
TTCAGGGCTATGAGAGATGCGCAATTAAAAAGAGACAAATTATTCAAAGAGAACAGAAAG
AACGAATGCAAACGTCTAAGAGATTCTAATTGCACAACATTGATGCTCATTGTCGTTGTG
ACGGTTTTCCTAATGACAGAAATTCCATTGGCTGTAGTAACGGTGTTGCACATAATATCA
AGC
>cds.Mp_F_11819_c0_seq1|m.7960
ATGGCTCCGAGAGTTAGTAGTTGGCCTGTTTGGAATAACTTATCAAGTACGGACCACAAT
ATAAGATCGGCGGACAGTTGGATTGAGGCACGTCGAAAGGAAGATGGCGCTGAAGGGTTG
TGGAGAATTTACGATGGGTTGTATGATCTTAAACAATGGATACATAAGCACCCTGGAGGG
CCGCAATGGCTAGAAATTACAAAAGGTACGGATATTACAGAATTATTTGAAACAAATCAT
TTTAATCAAAAAGCCGCAAAGGAAGTGATGGGTAAATTCTACGTGTGTCGGGCGAAGACA
CCGAGGAAATCGCCTTTCACGTTCAAACCCGACGGATTTTACAATGTGTTGAAGTCTAGA
GTTAAAAAGAAGTTATCCGAAATTAACCGTCGTGATGTCTCCATCAAATCTATGCTGGTT
ATCGATACTTGGTTCTTCGCAACACTACTCCTCTGCGCAACAGTCGCACAAACACAAAGC
ACATTTTTGGCTATATTGGCGGGTATCAGTTTGGGTCTTGGAACCGTTGCAAGTCATAAT
TTCACTCACCTTAAGGACAATTGGAGGATGTATTACATGCAGCTAAGCATGTTCTCAGTA
CGAGAATGGAGAATATCGCATGTAATCAGTCACCATGTTTACACCAATACTGTACACGAC
TTAGAAATGACATTATTGCATCCGTTTATTCATTGGTTTCCGACAGAAGACAAACCGCCC
TTAGTTCGTTATGTACCGTATCTTACTCTCATTGCCTACCCACTCGTTGCACCTGGGCAA
TTTGTCATCAGAACGTTCAAACGAATGAATGATAGAACTGACCTTTTAATGTTTGTCATC
CCAGCTATACTGATGCTTTGTGGCCGCATGACCATTGGTTTAGTATTTAATATGTGGCTT
ATTATGATACTGTCGAGTAGCTCTGTGTTTATATTCCTCGGATTCAGCGTTTCTCATCAT
TTTCCTAATAACTTCCATGACGGAGACCAGATAAATGGTAAAGAAAACATCGACTGGGGA
ATTCATCAAATGGATACCAGCGAGGAACGGAACGAAATAACTGATAATATATTTGTATCT
TTGGTAACGTTTAGTGACCATACGTTGCACCATTTATTTCCGACTTTAGATCACAGTTTA
ATACCATTCATGCAAGACATCTTCCTAAACACATGTGAAGAATTCGGCCTGGATAGAACA
TCAAAACCTTTCACATCTATTATACGCGGACAGTTTAAACAATTAGTTCGCCTGAGTCCA
AACAATCCGAAGAGAAAACATTGA
>cds.Mp_F_11821_c0_seq1|m.7964
ATGTTAAAACATCAACTAGTATTACATGACAGAAACGTCTATAGATATGTGGATGAGTGT
AGATGGTTGAAGACGTTAACAGTTGTGAATCCCAACGTAATGAAATCTTTAAAACCTTGT
CCACCCGAAATATGTAGTATCAAGAACAGAGAACCAACTATCATGTTTTTCAACACTAGA
TAC
>cds.Mp_F_11841_c0_seq1|m.7967
GAAAGATCTGTGGAAGCAATAGTTGATGCAGGAATAAATCCAGCTGATTTATCCGGAACC
AATACTGGTGTCTTCATGAATTCTTGTGTTAGTGAATCAGAGTTTTTTGAAGTTTTTGAT
ACACATCAAAAAGGGTTTGGTCTTTTAGGCCATAACAGAGCAATGCAAGCAAACCGGTTG
TCTTATACACTTAACTTAAATGGACCTAGTTACACAACTGATGCAACATGGATTGGTGGA
TCACAAGGTATTGTGAGAGCTAAAAGAATGATTGAAGATGGAGTAATAAATGCA
>cds.Mp_F_11841_c1_seq1|m.7968
ATAAATGCAGCAATTGTCGGATCATGTAATTTATGCTTGAATCCTAATATATCTCTTCAA
CTCGAAGGATTAGGAAGATTAACAAAGACAAACGAAACTAGGTCGTTTAGTGATGATGCA
AATGGAATGAACAGAGCTGAATCTTGTGTAGTAGTGCTGTTGCAGAAGTTATCTGAAGCA
AAACGTTCTTACGGAACTATACTAGGTGCGACTGGTATATTTGGAGAAACAGATGATTTA
TTTTGTCATTATTCTGATCACTTATATAAAGAAATACTATTAAATGCTTACAAAGAAGCT
AATATAGATCCGGCAAAAGTTGCGTATATCGAAGGTGAAGGGTTAGGCATTAAGAAAATA
GATGCAATGGAACTGAACATTTTGGGTGAGGTATTCTGTACTCCAAATAGAATAGAACCA
TTAAAAGTCGGTTCCGTAAAGAGTAATGTCGGGCATTGTGAA
>cds.Mp_F_11843_c0_seq1|m.7970
ATTTTTTATAAACTAAAAGAAACGCATACCGTTGTTTTAACAGAACAACAAATTTTCAAC
GCATTTAATAAAATGAAACAAACATGTATAGAAAATAACATTGAAACTTGTGCAACTATC
AGATTAGAGGGAGTAACGACCATGACTAGTTTTGAACGAACCCGATCGATGATCAGGTTT
ATTTTTAAGGGGACTGACATAACCGTGAACATTTATAAGGAACAGAGTTTTACAGATAGC
GAGAAGCAACGAATTATTTATGAATATCATAAC
>cds.Mp_F_11844_c0_seq1|m.7973
GGTTGCATAGGATCCAAGTATGCTATGCTGTCAATGAAAGTTCTAGTAGCTACATTCTTG
CAAAACTACAGTGTTCATACAGATTGCAAATTTAACGATATTAAATTAAAATTAGATTTG
TTATTGAGAAGTTCCAATGGTTATCCTGTTACTATTCGAACACGCGATAGGAGACCTAAA
TATACATTAAATTAG
>cds.Mp_F_11848_c0_seq2|m.7974
ATGTACAGCAGTCAATCACAAGGTTTGTGTTCAGAAAGGTTGGTGGCTGACGAAAGTGTC
TCACTTGTCACGCATCACAAAAAACGCAAGCTGGACCAACTACATAACGCCGCTTGCGGC
CCTGAAAACTACCACCATAATAAATACAAATTGAGTTCGCTTCACCACCATTACGAACCA
ATTGTTGAGTTGGTGCCATATGAACCTATTAAGTACCGCAAACATCATGGTACTTCTATT
GCACCATCCAACATTAAGACCAGTCCATCATCTGCACATAATCAGAATTTCATACGGGCA
TCAACCATCAAATTATTAGATACATACCAACGCTGTGGACAAAAGCGGAAATCGTGTGAA
GGCGGTATAACAAATGGTGTGGATTCAAGTTTTGGAGTTGGAGGAGCAAATACTGCATCA
ACTACTGCTACTACTACTACTACCACAACGGGGCAACAAGGGAAACAGGGTGCTGATGGT
GATTATCAGTTGGTCCAGCACGAAGTACTGTACTCAATGACGAATCAATATGAAGTTCTG
GAGTTTTTAGGTCGAGGAACTTTTGGTCAGGTTGTAAAATGCTGGAAAAAAGGAACAAAT
GAAATTGTTGCAATTAAAATACTAAAGAACCATCCTTCATATGCTAGGCAAGGTCAGATT
GAAGTAAGCATTCTGTCACGATTGAGCCAAGAAAATGCAGATGAATACAATTTTGTTCGG
GCGTATGAATGTTTTCAACACAAAAATCATACTTGTTTGGTGTTTGAAATGTTGGAGCAA
AATTTATATGATTTCTTGAAACAAAACAAATTTAGTCCACTACCTTTAAAGTTCATTCGA
CCAATATTACAACAAGTATTGACAGCTTTGTTAAAACTAAAGGATTTGGGTCTCATTCAT
GCGGATTTGAAACCAGAAAATATAATGCTAGTTGATCCTATCCGTCAACCTTACAGAGTT
AAAGTTATTGATTTTGGTAGTGCATCACATAAAAGTAAAGCTGTATGCAACACATATTTG
CAAAGCCGATACTATAGAGCCCCTGAAATCATACTTGGTTTACCATTTTGTGAAGCAATT
GATATGTGGAGTTTAGGT
>cds.Mp_F_11854_c0_seq1|m.7976
ATGAAATTATATCCTTGGTTACTTAAACCATATAACAATATTATTCAACAATATCAAATA
AAAAAAGCTCATCATGCTATTTTAATTAAAACTTCAAAAGGAATGGGTGTATCAAAATTA
ATTTGGTTTATCAGCAAATGGATATTATGTCTGGATCCTATCGGAACAAATTTTTGTAAT
AAATGTCATGGATGTAAATTAATGTCTATTCAAAATCATCCAGATTGGCATTATTGTAAA
TCTAAAAACAATGATCTGTTTAATATCGAT
>cds.Mp_F_11862_c0_seq1|m.7979
AATCCTGTTACTGATTTGATTACTTTCTTTGGATCATCTGATATTCCTGACTGGGCCATT
ACAGAAGCGGGTTATAATTTCTCTGATGTAGATAGTTTGGCAAATTCTAAAGATGTCTTA
ATGAAATTAGCAGATTGTTCACCGTGTAAAAACGTTCATAAAGTTCAAGCGCCTACACTT
TTATTACTCGGTGAAAAAGATGTACGTCTTCTCCCATGCGTGGGCTTGGCATATTACCAT
CTTCTTAAGAAGCATGGTGTCACAGCTAGAGTGTTGATGTATGATGATTGTCATCCATTA
AGTACT
>cds.Mp_F_11866_c0_seq2|m.7981
ATGAATAGGGCACTAATAATATTGCTTCTATCAATTGTTTTTGTTGTTGCTGAATCACCA
TATGGTGGTGGAAGTAGCAACAGCAATGGAAATGGTAGAAATGGAGGATATGGAGGCAAA
GGACAATACGGTGGAGGAAATGGAGGTGGAGTAGGTTCATCATCAGCCAGCCCGTTTTTC
AGCGGCGCCAATCAATATGGATCTCAATCCGGATCATCGGGAGCAGCCAATAATCGTTAT
TCTTCATTTGGATCTAAATTTGGAGGTAACAAAGGAAGCTATGGAGGATCTAGTTCTCGT
AACAATGGTCGATACGGTAGTGGATCGACAAGTGGTTATGGAAGTGGTTCTTCAGGTAGT
CTAGGTGGAACTGGAAGATCGCCTGGAGGTTATGGAGGTGGATCTTCAGGAAATTATGGA
AGTGGATCGTCTGGAAGTTTTTCAGGTGGTTCACCAAGTAGTTATGGAAGTGGTTCATCG
GGTGGTTTAGGTAGTCCTTCTGGATCAACTGGAACATATGGAACCGGCTCTTCGGGAGGT
TTTGGCAGCGGATCATCTGGAAGCTATGGATTAGGTTCTTCGGGAGGTTTTGGCAGTGGA
TCATCTGGGAGCTATGGAGGTGGTTCTTCGGGAGGCTTCGGCAGTGGATCGTCAGGAAGC
TATGGAGGAGGATCGTCAGGAGGCTTCGGCAGTGGATCATCTGGAAATTATGGAAGTGGA
TCCTCTGGTGGTTATGGAAGTGGTGGTGGAGGCCTTGGTGGGGCATCTTCAGGAAATAAC
GATGGTTATGGATCTGGAGGTTCTGGATCGTATGACCAACTTGGAGGAGCCAATGGTAAT
GGACTAGGCGGATCAGGGAACGATCCTCTCTCGGAACCAGCAAATTATGAATTTTCCTAC
GAAGTTAATGCGCCAGAATCCGGTGCTATTTTTGGTCATAAAGAAAGTCGCCAAGGTGAA
GAAGCTACTGGAGTGTATCATGTACTACTACCTGATGGTCGAACACAAATTGTTGAATAT
GAAGCTGATGAAGATGGATACAAACCTAAAATTACATATACTGATCCAGTAGGAGGATAT
GCCGGTGATCGCCAATCTGGAAATAGTTATGGTGGA
>cds.Mp_F_11867_c0_seq1|m.7988
GCTTTAGTTATACCCAGTTATTCTCGACCCGTAATTCCAAACATGTCCCTCAAGTACCTC
GCGCCCGTTGTGGCCATCGCCGGTCATGCAGTCGCTCAGTCCTCCTGCAGCGCTGCCACC
ACCACCATCCAGAACAACGGTGACGCCTCTGGCCTCGCATCATGCACCACCTTCTCCGGC
AGCATCGCCATTGCCACCGGCACCACTGAGAACATCGAGTTC
>cds.Mp_F_11868_c0_seq1|m.7989
GGAATAGTTGAAGACAGCATGATATGCGCGGGCGATGTGGATGGCAAAAAAGATACTTGT
GGAGGCATTGGTGGTAGTCCTCTTCAAATTGCATACGCCAATTATACGTACACGCAAGTA
GGTGTCTTATCGGCCGGTAAGAGGTGGTGTCCAGGGAAAGATTCGCCGGATATTTACACG
>cds.Mp_F_1186_c0_seq1|m.262
CAGCGTTTGTCTGTTCAAAAGGACCCATCTATATTATGCATTAAAATGCAATTACTCATA
GAACACGACTATAAAAACAGAGAATTTATTATAAATAAAGTTAATGAAGAAAATGATCAA
AAAATTAGACCATTGTTAAACGACATTTTAGATAACGTGGATGACACTGGCAACACAATG
AGCACTTACTATCAAAAAATAATACAGTACATAATTTTATCCAACTATATGGGAGACCCG
ACTTCACCAATACTCATTCAGGAAATTTCTGGTTAG
>cds.Mp_F_11871_c0_seq1|m.7991
ATGTTGTCGTTTAATTTATTACGAAAATTGAATGTCGCCGGATCGGCTGGTCGATTTGCT
CGTCGCAACATATCGGCCACATCGGTGTTGATGACCAACGTTTCGGATCCAATCCAAAAG
CTGTTCTTGGATAAAATCCGAGAGTACAAAGGAAAGTTCGATTCCAAGACGTTCGACCCT
TCAATCGATAAAGGTTACAAGAATGATTTAGAAAAGATCGGCAGACAATACAGCATCGCC
CCAAATGAAGATCCTACCAAA
>cds.Mp_F_11883_c0_seq1|m.7995
ATGAGACAACAGGGATGGCTGCGCATTTTGGCGTTTTTAGCTTTTTCATGGGTAGCATTC
CTTTTGGTGACTGTTAAGCTTGTAAGGCAACAAGATACCAACGACGGAGATTCATCTCAA
AGACTGGCCAGGGCTCTTCGAGAACTTGATAAATTACATAAAAGCAATGCTGAGCTTAAT
GCTTTAGTATTGGATTTGAATTACAATCCAAGAATAGACAACAAGAAAATTCTTTTGTCT
TATTTCCAAAATTCTAAACGAAGTGGACTAAATGGTCCATCTGAAGAATATGAACTTTCA
CGTCGTCGTATATTTTCAAACACTAAAGAACTTTGGTACTATGTCAACTCTGAATTGCAA
TCCTTGGTCAAAGAAGATGATGGTGTCACAGTGGAACACATTTCAAAAATGAAGAACATT
ATTGGTGAACACTATAGATCTTTATTAAAAGATGTATCAAATTTAGCTGATGTTGATGGT
CATACAGTATGGAGACAACAGGAATCTGAAAATTTGAGTAATTTAGTCCAAAAAAGATTG
AAACATTTACAAAATCCATCAGATTGTGCCAAAGCAAGAAAACTAGTTTGTGACTTAAAT
AAGGGTTGTGGATATGGTTGCCAACTGCATCATGTTGTTTATTGTTTTATTGTTGCATAT
GCGACAGAAAGAACATTAATTTTGAGGTCTAAAGGTTGGAGGTATTCCAAAGGAGGATGG
CAAGATGTATTCTTACCGTTAAGTGATACATGTCTTTTACCAAATGGAGAAACAACCAAT
CGGTGGCCAGGTCATCGAAATACTCAAGTTATTACTCTACCTATCATTGACTCAATCAAC
CCAAGACCTCCTTTCCTTCCTCTTGCATTACCTGAAGACTTAGCTCCACGATTAAATGTA
TTGCATGGAGATCCTGTGGTTTGGTGGATAGGACAATTTCTCAAGTATATGCTTCGACCA
CAACCAGCTACTAGTAATAAACTAGATGAATATGCCAAAAAAGTTAAATTCCAAAAACCA
ATTGTCGGAGTGCACATTAGAAGAACTGACAAAGTTGGTACTGAAGCTGCATTCCATAAA
CTAGATGAATATATGGTACATGTTGAACAATATTACAAATATAAAGAACTAACTGATAAA
GTCGATAAAAAAAGAGTTTATTTAGCTACAGATGAACCAAAATTATTTTCTGAAGCTAAA
CGCAAGTATCCTGAGTATGAAATAGTTGGGGATGAAGACATTTCTAAAACGGCATCAATC
AGCAAACGCTATTCAGATCAATCGCTAAGTGGTATCATAACTGACATACATTTTTTGTCT
CTTAGTGACTACTTAGTATGTACTTTTTCATCACAGGTGTGTCGAGTAGCCTATGAAATT
ATGAATAGTCTCCATCCTGATGCGTCAACTCTATACACATCTTTAGACGACATTTATTAT
TACGGTGGTCAAAAACGCAGACTTCATGTAGCTGTATTACCCCATAAGGCTAATGGACCG
CATGAAATGAATTTACTAATCGGTGATGAGATTGCTGTTGCTGGTAACCATTGGGATGGT
TATTCAAAGGGAACAAATTTAAGAACCAAAGAAAGTGGCTTATATCCTACATTTAAGGTG
TCCCCGAAAATCGAAACTGCGTCTTTTGCCAGTTATCCAGATGTAACATTAAGTACTAAT
GAATTACAAGAACAAAAAAGGTAA
>cds.Mp_F_11883_c0_seq1|m.7997
ATGTCGGCGAACAGGAGATGTCATGCGACCGTCGTCCGCGGAGCTGTCGACACGTCGTCA
TCGGGGGATTCGAGTGAAAAATCCGAGGAGACAGAGACTGGGACCGGATCGGACCTTTTC
GAGTCTCAAAGAACAACCTCAGAATTAGAAATCGTTTTTCGCCAGCGGACGACGGTTCGG
GCGGCCCCCGATCTAATCGTTGTGCAGTGTGCACTGTGCACTGTGCAATTCCAACTAGCC
AACTACAAA
>cds.Mp_F_11891_c0_seq1|m.8001
CACGTTGAAGAAATGTCAAAACAAATCATTAAAATGAACGAAACTATAAGGTTTGATAGT
TCTGAAGACAATGAAAGCAATACGTCATCATTATATCCAAAAAACGGAAGAAATTCGTCG
CCAGAAAATTTATCTGAATTATCAAACGAGGACTGTGATAATGATACACATTTTAAAGTG
AATAAAATGAATAAAATGCGCAAAAGCAATTTGATGGAAGGGCAAGACAAGAGTTCCAAA
GAATCTATAAAACATAATTTAAACGTA
>cds.Mp_F_11897_c0_seq1|m.8004
CATATGTACCGGACCATCAAGAAAATCGCACAATCATGTGATATATGTCAGAAAAGTAAA
ATGAATAATCAATTAGCCAGGGGACCGTTAATTTCAAACATACCAAAAGGACCACGAGAA
CTAGTATCATTAGACTTAATAGGACCACTGCCAAGGGGACAGCTAGGGGCCCGTTACATT
CTAGTTCTACTTGACGTGTTTACGAAATATGTACAAATATACCCAATAAAGAAAGCAACA
ACAGATGTTATCCTCAACAGAATAATAAAT
>cds.Mp_F_11897_c1_seq1|m.8005
CTAGTATCATTAGACTTAATAGGACCACTGCCAAGGGGACAGCTAGGGGCCCGTTACATT
CTAGTTCTACTTGACGTGTTTACGAAATATGTACAAATATACCCAATAAAGAAAGCAACA
ACAGATGTTATCCTCAACAGAATAATAAATCAATACATCCCTGCGTGTGGAAAATTCAAG
AGAATATTAACCGACAATGGAACTCAGTTTCACAGTAATAAGTGGACTGAACAATTAAAA
CTTTTA
>cds.Mp_F_11905_c0_seq1|m.8007
TTAAAAGAGTTTTTCATTGGAATTGGGAGATTGTTCATTGATACGGTGAAAATGATGCAA
TGGAATTTTTCTACTAAAAAAGAGAAACCTGAAGCAAGACCTATGAACCTTAAAGTTATG
GTTTTAATGTTTAAGTTTTTATTGTCATCAGATAATTGTATTTCATATTAA
>cds.Mp_F_11909_c0_seq1|m.8008
ATGAAGAAATCTATGGTCTTAACAGCTTATAAGCCTAGAATATTAAGAAATGGTAAGATT
GTGATTTCAAAAAAAAAAAATACAATTCGAAAAAAGCCTGCTCCAAAGGAAAAGATAAAC
AATAAATTATCTTTTCTTAAAACAAGTTCAAATGATATAATTAATTTAAATGTTAAAAAT
AAAAATGATATGATGGTTGCTTCTAATTATAACCATATTATACTTGACAATCGTAATTTA
TATGTAATGCTTACTAAATTACCACCGTCAATAAGCAATAGAAATCTGTTTGATCATAAC
AATAATAACAATAATAAAAATTATACAAAATTAGAAGATTATATTCAATCAAATGAACTA
CAAATATACAATAAGCTTGAACCAAAGATAGAAAAATGTCATATGTTAACTACAAGAAAA
GAAACCAAACAGACACGTATAACATCAGACTCTTTTAATAATAAAAGTGTTTTAAAATCT
ACAACAAGTGATCATTCAGTAGCTAATCAAACTCCTGATGTACGAATTACACGTGGAAAA
TCAGTCAAGCTTCAAACAGAAGAAAGAAAACAATTGGATCAAATAATTTTTGATAAATTT
CCTAACAATACATTCAAAATGTTTGCTATTAAATTACACGATATTAACGAAGAAGTAAAA
TTCCTCCGGACACTTGGATTGATATGTCGTTTTAAATGTCCCTTTACGTGTAAGATTAAA
AAAAAAACATAA
>cds.Mp_F_11914_c1_seq1|m.8013
ATGGACAAAGGTATTTTGAAAGATGTTCTTATGCTTTTGAAAAATATAGGAAAATCTTTA
TCAGAAATGGACAAAGTGACAGTAATATCATTTGATGAGACTTATGTTTCACAAAAATTG
TGCTACGATAAAAAAACGGAACAAGTTTTGGGTCCATTTAAGTGTGTACAAGTAATGATT
GCCAGA
>cds.Mp_F_11914_c1_seq1|m.8011
ATGTTTTATTTTAATATATTTAGATTAAGAAATGAATTAGAGATAATTAAAAAAAAAAAT
GAGGAACTCGTCAAAACAAATGGCGATTTGAAAAAATTAGTTATTGAACAAAATAAATGG
ATCACTTTGGAGGCATGCAGGTTTGAAAATAAGTTTAAAAACCATTTATCAAACATGTTT
TCACCACACCAAGCAGAAATGATCTTAAATAAAAAAAAAAAAGTGGCCAAATGGGAACCA
GAAGACATTGCATCGGCTATGACTTTGCGAAGTATATCACCTAAGTGCTATAGATATCTA
AGAGATAAATTGGAGTTTCCGTTACCAGGTATTGTAGGAGTACCAAATACCAATTAA
>cds.Mp_F_11920_c0_seq1|m.8016
CTTCTAGAGTGTTGGATAGAAATATCAAAATTAAGAAATGCTACTGGAAAACAAATGTTT
AAAGAATTAAGTAATTTTGCACTTCGTGTTTTGACATTACCAGTATCAAATGCAGTTGTA
GAGAGGGTATTTAGTGTGATGAATACGACAAAAACTAAATTACGAAATAGAATGTCTATG
AACATGTTAGTAGCATTAATTAGAATAAAACTTCATTGCAGAGTAAAAAAAATATGCTGT
GTAAATTTTACACCTACTAAAGACATGTTAAATTTATTTAATGAT
>cds.Mp_F_11924_c0_seq1|m.8018
GACGAGCCATTACCAGATAGCATACGTATAGAATGGGTCAAATATAGAAAAGGTTTATCG
ATGTTAAACAAGCTGACCATACCACGTAATATCGGGTGTAATAAAATATTAACAAATATA
CAAATACACGGATTCGCAGACGCAAGTATCAAATGTTACGGAGCGTGTATTTTTTTACGT
AGTACCAATGAACAAGGAGAACACACAGCCAAATTAATATGTGCAAAATCAAAAGTCGCT
CCACTTAAAGTTATATCATTACCAAAGTTAGAACTATGTGCAGCACTTTTATTGGCGCGT
TTAGTGAGCCGTATTGTTCCGAAGTTAAAACTAAATATCGCGAAAAAATATTTTTGGTCA
GATTCAAAAATAGTACTATCATGGATAGCGTCTCCATCGACAAAA
>cds.Mp_F_11924_c1_seq1|m.8021
AAATATTTTTGGTCAGATTCAAAAATAGTACTATCATGGATAGCGTCTCCATCGACAAAA
TGGAAGACATTCGTGGCACACCGTATCGGGGAGATACAGGATCTGTCCAACATAACAGAT
TGGGCATATGTGAAGTCATCGGAAAACCCGGCAGATATAATATCACGCGGGTGCGACGCA
GAGCAAATATCAAGTATTAATTTGTGGTGGAGCGGGCCGGAATGGTTAAAAAGCAATATC
GAGGAGTGGCCGATAGCAGAAAAAACAAGCCAAGATGATAACATAGAAATGCTACCCGAA
GCGAAGACAATACAAAATATAGCTCTTGTGGCGACTGACGAATTTAGATTATTCAAAAGA
TATTCGTCGTTAAATAAAATATTGCGTATTGCGGCGTATTGGTTACGCTTTAGAGATTTT
TTAGTGAAAAAATCTAGTGCCTCAGTCGGACCACTGAGAGCAGAAGACTTAGAACGTGCA
AATATTGGTCTAATTAAAAATGTACAAAATAATTTTTTTAAATTGGAAATAGAAAATTTA
AAAAATAAAAAATCGATACCAAAAAGTAAAATAATTTCATTGCGACCGTTTATAGACGAT
AAAGATATATTGAGAGTTGGAGGTCGATTAAAAAATGCAAGTACAATAGAGGCATTTCAA
CGACAACCTATTATTTTACCAGGGGACAGTATTTACACGAAATTGTTATTTCAGCGTGAG
CATATAAGGTGTATGCACGGAGGCCCATTGGCGATATTAGCCTTAGTGCGATTATACTAT
TGGCCGTTGAAAGCACGAAATATCGCTCGAGCGACGGTTCATAAATGTGTTACGTGTTTC
AGGCAAAAACCGGTGTTCGTTGAACCCATAATGGGTGATTTACCTCGTGAACGTATAGAA
CCATCGCGTCCCTTTAAAATCAGTGGTATTGATTTCGCGGGACCGTTGTTAATCAAAGAC
AGCCTAAAAAAGCGAGCATCGCTTACAAAAGGCTACGTGTGCATTTTCGTGTGTTTTGCG
ACTAAAGCGGTTCACATAGAATTGGTAATTGACCTGAGCACAAAA
>cds.Mp_F_11925_c0_seq1|m.8024
AACGGGGAGTGGTCCGACGGGGAAAACAACGGGGGACCACCTCAGAGTTACGATTTTGAT
TTCCAGCTCGACCCCCGTCCAAATTCTCACTATGTCGTAAACACCGATGTGCTGCCGCAG
TTGACAGACGTAAATAATAACCGAAACGGTCAGATTGCCGATGGTGTAAAATCCGACGAC
CAGACGACTCAGATCCGATACAGGGAAAATCAGAATTTCCATTTACTCGACGGTGAATCA
AAAAGTGACGTATTTCGCGATCACCCAAACAACGCCACCGCCTTCGAGGTATATGACAGT
AATATTGTGTACAACACGAACGCGGCAAACGAACAACGTATAAATTACAACGACGCCAAT
GACGGTGCAGTGAATAATAACTTT
>cds.Mp_F_11926_c0_seq1|m.8026
ATGAGCTCTTTAAAAGCAAGTCAAATGTACAGTATTCCACGGACAACTTTAAGAAACAAA
TTTTCTGGTAAATCTCCTGAGGTGTCACTAGGTCACAGTGGTACATTGTCAATTTTGGGT
AATGAGAATGAACAATTATTAGTAGAGTGGGTACTTGCTTCCTCAAAAATGGGCTTCCCT
GTGGATAGAGAAGGATTATTATCTTCAGTAAAAAAACTTGTTGATGAATTGAACTTAAAG
ACACCATTTACTAACAATAGACCTGGGAGAAAATGGTTTTACAGTTTTATGCAACGCCAC
AAAATTCTGTCCCAAAAACATGCCGAATATGTTAATCGTGCAAGAGGGTCTGTAACTGAA
GAGAAAATAAGGAACTGGTTCACCGAAGTATATGGTTTATTAGGAGATGATGCAATTATA
TTAAAAGAACCAAAAAGAATATTTAATTTAGATGAGACATGTTTTAATTTAGCCCCTAAA
GGTGAGTTAATTCTTGGGGAACGAGGGAAAAATGTATACGATGAACATTCTAATTCTAAT
AAAGAGAATATTACAACTCTTTTCGCAACAAATGCTTTGGGAACTTGGGCACCTCCTCTT
ACA
>cds.Mp_F_11928_c0_seq1|m.8030
AAATATGAAGAGTTTTACAATAATTTGAGGTATTTAGAACATTCGTTCCAAATATCTATC
AAAGATTTGAGATCCCAAGTTATTAGAGAAACGTGTATCACTATAGCATTTTTATCCCAA
CGTTTGGGTACTAAATTTAATCACTTTTCAGAGTCTATTTTTGGTAATTTAATTGATCTT
ATACAAAATTCAGCAAAAGTAACGGCTTCATCTGGATTAGTTGCTATAAGATTTATTTTA
CAATATACACATGCTCCTCGTATTATACCTATTCTTGCAAATAGTCTGGGGTCA
>cds.Mp_F_11928_c1_seq1|m.8032
GTAACGGCTTCATCTGGATTAGTTGCTATAAGATTTATTTTACAATATACACATGCTCCT
CGTATTATACCTATTCTTGCAAATAGTCTGGGGTCAAAGTCAAAAGATATTCGTCGTGCA
TGTTGTGAATTTTTTGAACAAATTCTTCGTACGTGGCCAACTCAAGCAATAGAAAGACAC
TTAATTATACTACAGGATTGCATTAAAAAGGGT
>cds.Mp_F_11933_c1_seq1|m.8035
GTAGATTCAAATGAAAAAGAAGATAAATTAATCGATAATTGTGCAGGTATTGTAATCTCT
GCTGGATTTTTCTTGACACGTGATACGAGTAAAACACATACAGTGAATTATGAAGAACAA
CTAAAATATGATCATGAAAATGTAAAAGAATGTATTCAAAATATAATAAACACACTGAGC
>cds.Mp_F_11935_c1_seq1|m.8040
ATGTCGGAAAGTGATAAAAATATTGATAAAAGCCAAGTCGAAATAGTGGCGAATGCAGCA
GCAAAAATTGCAAACCAAGATTCTATAAAACCGATATCGGTTAATTTAGAGCAACAAAAT
GATTTAAAAAATGATAGAACTAAAATTCCAACTGCCGGTAACACAATTACAAATAGAAAA
CTGTTAAACAAGCAATCTAAAAATTTAAGCATGTATGGTTTTGAGAGTCAGGACATTTCA
GTAGATAAATACAGCAAAGAAATTGTAATCACAAGAAGTATTTCAACTCAAACTGGAGGT
ATTGGTATCATCGAAAAAAACGAACGACCGATAATAAGACCAAAAACTGCAAAAATCAAT
CGCGTGACGCCCACACAGAATTTCGCGGTGAAAAGAGGCCAATCAGCACAGCCGGACAAA
CGGGAAGACCACAGGGATAACAAGGAGCAACAGTGTTATTGCATCAGTGGCAACAACATG
TTGAGGCCGTGGAGCACTCAAGACCTGGCACCGTTAAACACGATCATGGCTTGGGGTCCC
AACGACGATTTCTGA
>cds.Mp_F_11941_c0_seq1|m.8044
AATGAATCAATAGGAATCCTTTCTAACCTTGAAAATGGGTCCTTTTTGGTACACTTGTTC
ATTTTACATAATGTATTGTCAACTATAAACATACTATGTAATATGTTTCAAGAAAAGACT
GCTACATTGGGAAAGGCAAATGATATAATAAAAGGAGTTATACAAAGTCTGAAAGAGGCA
AGATCAAATGAGGGATTTAATGAGATA
>cds.Mp_F_11941_c1_seq1|m.8045
TTTAATGAGATATGGAAAAACATTCAAAGTTTTGCTGAAAAATATAACTTATCTTTGGAA
ATTGCCTATGAAAAAGAAAGATCAAAAAGAAAAAGATATGAATCAAATTTACTTCAAGGT
TTTGTTTTGTCAACAACCACTGGTGCAGAATGTCAGTCTACTGAATCTGACTCAGTTGAA
ACTCATTTTAGAGTTAATGCTTATTTCAAAATTTTGGATGCTGTTATAGTTAAC
>cds.Mp_F_11950_c0_seq1|m.8048
GGAAGTTGCGGCGTGCCAGATATGACATCCATATCAGACATAGACGAGGACGTTATAAAC
CGAAATTTGCAAAAAAGATATTCGGATAATCACATATACACTTACACAGGAACGATATTG
GTTGCAGTGAACCCGTACAAGGAGTTGGGCATTTACTCAAATGACTACGTGTTTCAATAT
CACGGATCGAAAATCGGCGTGTTGGAACCGCACGTGTTCGCCGTGGCCGAAGCTGCCTAC
AACAGTTTGCAGACCGGCGACATC
>cds.Mp_F_11950_c1_seq1|m.8050
GCCTACAACAGTTTGCAGACCGGCGACATCGACCAATCGTGCGTGATATCTGGCGAGAGC
GGAGCGGGCAAGACGGAAACGACCAAATTTATTCTGCAATATTTGTGCTCGGTGACCAGC
AACGTGAGCACGTGGGTCGAACAGCAGATACTCGAAGCCAACACAATTTTGGAATCGTTT
GGTAACGCGAAAACTGCACGCAATGACAACTCTAGCCGTTTCGGAAAGTTCATGCAAGTG
TGCTTCGACGGCAGATGGATGATAAAAGGATGCATTATACAGGACTACTTGCTGGAACAG
TCGAGAATTACGTTCCAGAGTGCTGGTGAAAGGAACTACCACGTGTTTTATCAGCTTGCC
GAGGGAGCGAGGCACAACAAGGACTTGGTCGAGCTGTACAAATTGAAACCGCCAGAGTTC
TACAACTACCTGAACCAGTCGGGCTGCATTACCATCGACGGGGTATCGGACGTACATAAA
TTCGATGCCCTACGTTTGGCATTCAACGTGCTCCGCATACCACTCAACATGGTCGATGGA
ATTTTCTGCGTCTTGTCAGCCATCTTGTGGTTGGGAAACACGGTTTTCCGGGACGTCGAT
GGAGAAAAATGTCAACTGACCGAAAACGACCATGAAATTCTGTCAGTCGTGTCTCACCTA
CTGGGACTTCAGAAGGAAGACGTGGTCCACGTGGCGTTGCTCAGACAGATAAACGTGCGC
GGAAATATCACTGAAATACCTCTGAAATTGCCCGAAGCGATTGAAAACCGACATGCAATG
GCTAAAGCGCTGTACTCGCGAACTTTCGCGTGGCTCGTTAACCACATTAATACTTGCACA
AATCCAGGACAAGATTCGTCCAGATTTCTTGGCGTCCTCGACATATTCGGTTTCGAAAAT
TTCACTATCAATTCGTTCGAACAGTTGTGCATAAATTACACTAATGAGAAGCTGCACAAG
TTTTTCAATCATTACGTTTTCGCATTGGAACAAGAAATCTATCGACAAGAAGAAATCAAA
TTTTCTCACATTCAGTTCACTGATAACACGTCGTGTCTGGAACTGGTCGAGAAACCACCT
CGCTGTATTCTGAAGTTGCTGACTGAACAGTGTCATATGCCTAAGGGATCAGACACTACA
TACCTGATGAATTTGCACACGGAATTCGAGAATCATCCTAATTTCGTGAAAGGAGATGAC
CGTCGGAAATGGGAATCAGAATTCAGTATCGTGCACTACGCCGGATCCGTCACTTACACT
GCTAGTGGTTTTGTCGACAAGAATCGTGATGTACAACAAGATGTGTTTTTTGATTTCATG
ACGCGTTCGACAAATGTATTCGTGCGCGAACTCATCAAATATCAGGATTTACTTGGATCT
ACTGTGTCACGAATGGGCAGTGCCAACTCTACGTCTACCAGAGGAACCACCAAAGGTCGG
CCCACTGTTAGCGATACATTCAGACATCAATTACAGGCATTGGTAGACGTCTTGCAATCC
ACTAATCCATGGTACGTGAGATGTATCAAACCGAACACTATAAAAGCGCCAAACCATTAC
AACGAGAAGTTAGTGTTGGACCAGTTGAAGTACTTGGGCATGTTGGATATAATCAGAATT
CGAAAGGAGGGCTATCCCATACATCTGTCGTTTCACGAGTTCCTTAGTCGTTACCGTTGT
TTAGTGAGAAAAAAACTACCCGACGAAGAGCGTTCAGCCGTTAAAGCGTTTTTGACGCTA
CAAAACATTCCTTCTGAAGAGTGTCAAATAGGCAAATCGAAAGTTTTTCTTCGGAACAAA
GCGCACGAACCACTTGAAGATAAACGGAAGTTAATGCTCAACTTGATGGCCACGATCATT
CAACGAACATGGAGGGGATACTTCGTCAGGAAAGATTACATTAAAACACGAACCGCGGTG
ATAATTGTACAAACAGCGTTCAAGAGTTGGAAACAACGTTTGGTGTTTTTGAAGAAACGT
AGAGCCGCGATCGTGATCCAGTCACATCTAAGAGGCGTTTTTGCGCGAGAGGTCGCCGCT
GCTTTGCGAGAGATGAGAAGAGTAGAAGAAGAAATGCGGAAACGGGAACGAGTGGAAGAA
GAAAAACGCAAAGCCGAAGAGGTCAAAGAAAAAGATCAAGAAAACGAACAGTTAAACGAA
TTGCAAATCGAGAAAGACGAGAAGATATCCGAAATAGAGTTTGCAAAACTGGCGGAACAG
TTAAACTCTAGGCTTCAAGTAGATCCGGCACACGAGTCCGTGGACTTGGACAACCTGTTC
GCATTTTTATCCGACGTCCAGTCCGGACGCACCATCGATACTGTGGGAGACCGTATGAAG
GAAATAGTAAGCGATTTCGATGAGTTGGAAAGCGTTATCCAGCGAGAAATAGAAATTGTC
GAAATGGAGCTCGAGAGCAGAGGGCTGGAGAAATCGTTGTCGTCATCTTCAGCAAATGCA
CAGGTGGTGTTACCGGAGCCATCGCATCCACCACCACCTCCACCGCCCTTTAACCAACAG
CCAGTCAAAGCCAACGATGAACCGATTTACGAGGCGGTGTTGCCCAGGGACGAGGATAAC
GTGTCGCCTCCGCCCTTGCCCACGCCACCACACAAACTGATCAGAGCCAAGAGCCCCGTG
GCCATCGAAAGCGTGAACAGATCTATTAGTCCGGCTGCCACAGCCGCCGCCGCGCTGTCA
TCGCCCCGGCAGAGCAGACCCAGCTCCAGGACTTCCGGTACAGGGGGCGTGAATTGGAAG
CATAACAATGGATTCGTCGAAGACACTACGGAACGCGATCAGAGAAGGAAATTCAGAGTG
GAAAAGAAACTGCAAGAGATGGAAAACATTCAAGAGAAGTTGAACGTCGAACCGCTGCAC
GACAACTATCACGATATTCTCGAGTTTGCCGAAAACTATTTCAACGCTCATGAGCGTTCA
CCTGAAGGAACGATAATAGCCACGCTGAAGAGGAAAAGTAAGTCATTGGAAAAGATACCT
ATGTACGAAATGGTTTCGTTCCACCGTGGCTCCACTATTCCGACATCACACATACACATG
TACGATCCGGATAACATAACGATAGCCATATCAATATTTAGAGACCTCTGCAAATACACC
AGAGGTGACATAAAACAAGATAACGAAGTACAAATCATCCAATCGATAATCGGCGCGGGG
ATCAACCGCGAAGAGTTGAGAGACGAAATTTTCGTTCAGTGCATGCGACAAGCGACGAAC
AATCCAAACACCGAGTCCACCGAGAGAGTGTGGCTGCTCATTTGCCTCGCGATCGTTGCG
TTCCAGCCCAGCAAGCTACTCTACAAGTATTTCGTGAGCTTCTTGCGGAAGAATTTGCAG
TGCGAAGGAAAACTCAAACAGTACGTTCAGTGGTGCCTTGATAATTGTAAAAACACGAAA
GTGTCCTGTCGTCAGTATCCACCGTCAACGGTTGAAATCGCCGCTATGCGGAGACTCGGA
ACGATCGTCTGCAGATTTTTCTTCCTGGACGGCCGAACCAAAGCGATTGACATCCATCCA
ACGGACACGGCTAGCGATGCGGTTTACAAGCTAGCAGACAAATTATGTCTGAGGTCGATC
GATGGTTGGTCGATATACCAGAGCCGGTCGGACGGCGAAGAACACGTCCGGGCTCATTAC
TACTTGTACGACATCATCGCCGCTTGGCAATCAAAGCAACAGATCAAACAGACCACTCAA
TCGAGTAGCAGCTTTCCCTCTCTGAGTCGGCGGTCAAGCAACACGACTTTGACCAGTGGC
GAAAATCGCTTCATATTCAAACGTCGACTGTTCCGCCATTCTCGAGAAATTTCGCAGGAC
CCGATCGAAGTGAACCTGTTGTACGCACAGGCCGTCTACTGTGTAGTGAAGTGCGATGAT
TTCCCAGTCAGTGAAAAAGTAGCTCTCCAATTGGCTGGACTTCAGTGTCAAGTGTCACTC
GGCGATCCCAAGGAGTCGACTTTGGAATATTACGCGGACGTTGAAAACTACATACCTTTC
AGGATAAGCAGAATAAGGAGTTCCGATACTTGGGTGCCGATACTGGCTCAGGCTCATCAA
CAATACGGTGCTGGCAGATCGGAACTAATGGCGAAGGTCTTGTACTTATCGTGTGTGATG
CAATATCCGCTGTACGGCACTACGATGTTCCACGTCACCTACAGGGGTTACTGGTCGTAC
GGAAACACTCTAATACTCGGTGTCAACTGCGAAGGACTGATGTTGATCAAGCCGGAAGAC
AAGTTCGTCATGTACGAGTTCAGGTACACCGACGTTGAATCAATATTTTTGGACCCCAGC
GATTGTTTCCTGACCATTAACTTAATGAGACATCAAAACGACAACGCCTCAGCGCACAAG
TGTTTCGTCTTCGAAACGCAACAGAAGTCTGAAATCGGTTCGCTCATTGTCAGTTATTGT
CCAGGGCTGGCCGGTTGGATAATCGAAAACGAAGCACCGGTCAAAGCTATAACGAACGAT
GATCGTATACGATTGTATCACAACGTGATCAACTGCCGGCGCAATTTAATCGATTCAGAT
ATGTTGAATAAGCCTCAAGATACTTCTGGTAGTTTCTTGAAGAACACTTTGCGCAGATTA
AGCAAACACAAATTGGAAAAATTATGGGCCGAACACATTGGATCGTTGTCCGAACACGGA
GAAACGTACAAAGGATTCTCGGGCTCGTATTGGTCTTTCAGTAGACAGACGATTTCCCAA
AGTCTCAGCCGGTTATCCGAACAAGACGAACAGATTGCTTTGCAAATGTTCCAGATTATA
CTGAAATATGCTGGCTTAGGTCAAAATGGAGAAGTTGTCCGGAGAGCCGAAGATGAACAT
GTCACCCTGATACAAAATGTCATGGAGAGATCAATGCGCAAGGAGTCGCTGCTCTGTGAA
TTGTACCTGCAGCTGATCAAGCAGACTACAGAACATCCGGATCCAAACTCAAGGGTGAAC
CTCAGGCATTGGGCGCTGTTGTCACTCACGTGTTCGGTCATCTTACCACCGCAACGCAAC
GTCCGAAAATATTTGATTGCACATCTGCGGAAATGCGCCGGTGATTGTGTGACCGAAGAG
GGGAAGTACGCCCGGTTCGCAGAAAAATGTGTGTCGAAAACCCAAGGAACGAGGAGACGA
CAATGGCCGCCGTCTAGAGAAGAAATATTGTGCACGATAAACAGGAGGTTGATTTATGCC
CGATTTCATTTCATGGACGGACAATACCATGCTATTGAGTTCCACCCATCTTCGACGGCC
AAAGACGTAGTGGAAATCGTGAAGAATAAAATTGGGCTTAGGAAAACAGCGATGGGATAT
GCGATATACGAGGTGTTGGGCAATTCCGAACGAAGTTTGGTGGCCGAAGAAAAACTTGCT
GACGTCATGTCAAAATGGGAAAGATACAGAAACGCTAACACTGGAACGGCAAACACGTCC
AAGCCCATCAGAAAGCACAGCCACATATTCTTGTTCAAAAAACACCTGTTCCTCGACCAG
TACATGGATCTAGACGATCCAGTGGAAAAAGAACTGTTGTACCATCAGGTGCTGCATGGC
CTCCGGTGCGATCGATTCCCGGTGACCGATAACGAAGCGGTTATGTTGACCTCTTTACAA
GCTCAAGTAGAACTAGGAGACTGCGAAGACACAGTACTGGAATACCGACAGGTCTCATGC
CACTGTCTCCCGTCGAGGTTAGTCACCAACATACCCAACGAAGACGTGGCGATGCACCAC
CAGAGTTTGAGAGGAATGACTTCGGCTGAAGCCAAGAAAGCTTTCTTAAATCTAATCAAA
AGCTGGCCACTCCACAGAGCTACTATTTTTGACGTCATGCAATCGTTCACCTCAAATTGG
CCTCGTGTACTTTGGTTGGCTGTTGATCAAGCCGGGTTACATTTACTGGAACACCGTTCT
CGAAATGCGTTGTGTTCGTACGAATACGATAGTATCTTGAGTTACAGTCCAGCCGTCAAT
TGCTTGATGATCATCACGGGCAGCGACAAAAAGCAGAGCAAGATCATATTGACCACTTCA
CAGGCGTTCCAAGTGGCGAACCTGATCCGAGAGTACACGGAAGTGCTGCAGTCGCCGCAG
ACGTTCAAAAAGCGCGATGGCGGCGGCGGCGGCGGTGGCGGCCGCAAGAACGGTCTGAAC
GGTTCGAGTTCCAGGCCGGTGAGCATACTGCACAAACCGGCGCCGGCCATCGAACTTCAG
ACATGA
>cds.Mp_F_11950_c1_seq1|m.8068
ATGGTACGTGAGATGTATCAAACCGAACACTATAAAAGCGCCAAACCATTACAACGAGAA
GTTAGTGTTGGACCAGTTGAAGTACTTGGGCATGTTGGATATAATCAGAATTCGAAAGGA
GGGCTATCCCATACATCTGTCGTTTCACGAGTTCCTTAG
>cds.Mp_F_11955_c0_seq1|m.8072
GATGTTAATGTCCCAGATGAAAACTCTGAAGTTCTTATGCAAGAAACACAGAATATTTCT
GAAAATATGTCTGGACAAACTGAACAAACTGAACTTATGCAACCTAACCAAGAAATCCCC
GTTGCAAACGTGGATATGAGTGCCATGGATATTGGAGGTGGTGGTGAGACTGGAACCGAC
CATTTAGACATTGAATCGATGTTGGCTGCCATTCACAATGATGTCGTCTCT
>cds.Mp_F_11956_c0_seq1|m.8075
GTAAAAGAAGATAATTTCAATGATCAATTAAATGTTCTAGCTGTGGTTGACCCTGTTGAA
TGTCCTAATAATTGCGGTCGATCTTACAGAGGATTACGTAGAAAACACTCATTAAAACGG
CATTTATTGTATGAATGTGGGAAACCCCCTCAGTTCCAATGCATGCTCTGTTTAAAAAGA
TTTACTAACAAAAAAAGTATGCAATATCACTTAGCAGCTATTCACAAAATCATTAATCAC
TAA
>cds.Mp_F_11962_c0_seq1|m.8079
ATGTCGCTGAGCCCCAAACCGCACCACCACCATCATCACAACCATCACGCCGCGCATACG
ACACCGTTCTCCGTTACCGACATACTCAGCCCAATCGAGGAGTACCGTAAGCTCGAGCTG
TGCGGCTCGCCTTCTCCGTACCACAGGTCCAGCACGGCCGGTAGCACCGGCGGCAGTGCC
TCCGGAAGCCCAGGAGCCATG
>cds.Mp_F_11976_c0_seq1|m.8091
ATGGATACTTTGGTAAAAGCCGACGAATCCCAAAACTCTTCCATGCAGCGGGATGGCGAC
AATAAACTTAAATTATTTGAAAAAATTGTCTATTTTTCTAGCGGGTCGATTGGCGACGAG
GCATTATTGGTGCTCAAAAACAGCAATGCCGAATCAACATGTTTGTTATCTGATTCAGTT
ACACATTGTATTGTCGGAAAAAATTATGTAGAAGCTGATGTTAGTGCTGCAAGGGAATTA
TATGATGTTACTACTGTAACCCCAGAATGGATCCGTATGTCTGTGTTGTGCAGTAAACTA
CTACCAACAAAACCATTTAATCCATTTGAAGATAATCTATTTAGTGGAATAAATGTATGT
GTATCTCAACAGACTGCAAATGATTGTAAGATCTTATGGGCACTAGTCACCTATAACGGT
GGTACTTTCCAACTAACATTGAACCTTAAGAAAACTACTCATTTGGTGGTCACCAAACCA
TTTGGGAAAAAATATGATGCAGTTTTATCAAGTGGTTCAGATAAGATCAAAATTGTAACA
CCCGATTGGATTATTGATTGCTTAAAAAACAAAGAATTGTGTCCTGAGACCAACTATCAT
CCTAGACTTCTTGTCATGCCCAAATTACAACCAACAAATCAATCTTTTAAATTACAAACT
AGTGGCTTGTCTACAATTACTGGGTTTGCTGATTTTGATGCACCCGTTGAACAACCTGGA
GGTGTTGTTCCCAAAAATCAGGGTTTAGAACAGTTAAAACAACGTTTACCATGGAATCAA
CCTCCTACACCACCAACATCTCAATCTGTTCATACATCATCGTCTCAAGTAGCTCAAGGA
ACAGCTCAATCAAATACTACTCAACTAAAACCAATGATGTCATTAATGTCTACCCCACAA
CTTCAACGACTGTCACAACAACAAGTTCAACAATTGCAGTTGCAACAGCAAACACATGCT
AATAATCAGCTTTTATCTCAGCAACAAATGCATATGCCTCAACAACAAAATCAATTCCAA
CAACAAATCCGTACTCAACAAATGCAACAATCTAAACAAATTCAGTTACAACATGGACAA
CAGTTGCAATATCAACCTAATCAACAACAAATGCAACAAACCCATATGCAATTGCAACAG
GGACAACAAGCTCATCTTCAAATGATGCAAAAAGGTCAACAGCAAACGCTTACACAAAAT
CAACAACACATTCAAATGCAACAAAAAGTTCAACAGCTACAGTCTATTCCTGGCCAACAA
CTTCAAAATCAACAACAACAAGTCGTATTGCAACAGCAAAATGTTCAAATTCAGTCAGGT
CAACAACAACAACAACAAAATGTCCAGCAACTCCAATCAAACCAACAGCCAAACCAGATA
CCACTGTTACAGCAACAAACGGTACAAATCCAACAGGGTCAGTTACCTCAGTTACAGCCC
CAGTCTGTTCAAATTCAGCAGGGTCAGCCACAACAGCAACAAGTTCAAATGCCTCAATTA
CAACAGCAAACTGTTCAACTTCAACAAGGTCAACAGCAGCAGGGTCAACTAGCCCAGTTA
CAGAAACAAACTGTTCAATTACAACAAAATCCACAGCATTCTAACCAATTGCAACAGGCA
CAACAAATTCAGCCACAGCAGATACAATTTCAAACGAGTAATGGTCAACAAGTACAATTT
CCTCAGCAAGTTACTCAAAATCAAAATGCTCAAGTTCACTTACAACAGCAACCTCAATTA
CAAAATGTCCAGTCTACACAATCTTCTCAGATTTGTATAGTATCAAATGGACAACAGCTT
CAACAGGCTCAAGCTAATCCGTCAAACCAGCAACAACAACTCCTACTTCAACAGCAGCAG
AGATTAATGTTTCCACAACGCATTGTGCAACAGGGTGGTGGGACTGTTTCAACTCAATGG
CGAATGGCTCATCCACCATCTAATATGCCACGTGTTCAAGTTAACCAGCAACAATCCCAA
CAAATTCAACAACAACAAACCTTAGTTATTGGACAGCAACCAACAGTAAATATGAATAAT
GCAAATACACAACCAACTACTCAAGCTCAGTGGCCCCCACAACAAACTTTAACCATTCAA
AGAACTATTCAACAGCCAATGGATCAAAGACAAGTAATATGGTCACAGCAATCTCCGCAT
GGGCCACAACAGATGATACATATGGATGCAAAAACACACCAGCAAATACAAGCAATGAAT
CCAGCTGAACGATTGGCATTTATTAATAAATTAACGAAACAGAGGAACCTTGTCTTGCAA
CAATTTAATGCTCGCCAACAGCAAGCTGCAGGTGTGGCTGGAGGTACAAATGTTGTCAGA
CCAACAACAACACCCAACGGTCAGACCACTGTCATTCGTACTCTCAACCATCAACTGATA
TCGTCAACTGGAATGACACCAGCTCAACAAGCACAGTGGAATCAAATACGTCAACAACAA
CTGTTGGCTCAACAACAACAACAGCAACAA
>cds.Mp_F_11976_c0_seq1|m.8095
ATGGAAGAGTTTTGGGATTCGTCGGCTTTTACCAAAGTATCCATTATGGACAATGATTTT
CAAACAAAATGTCAACAGAACTTCATCGCCGTTTCGACTTTTAATAATCTCAGGAAAATT
TTACAAGTGACTACATTTGTACTTTATGGTTCACGGCAATAA
>cds.Mp_F_11981_c0_seq1|m.8097
ATGGATGCATTGATTTGGGTGTTGGTGGGCGCAGTGGTATTTACGGAGTGTGTGACATCC
ACTGCAGTGCCTGGCGTGGTGCGGTTTGCGGTCATAGCTCCGTTGAAGGCATCCAAGAAC
GAAGAGACGTTGGGTGCCATTTTGCCATCTGTTGACTTGGCGGCACAAGCAATCGCTCAA
CCCAAAGGATCGTTGCCAGGATGGAAGATATTAATCGAAAACAGGAATGGAAACTGTTCA
TCTACCGAAGGACCACTGGCAGCATTTGATTTACACACTAACAGTGATCTGTTCCTGGGA
CCGGTGTGCGACTACGTGATTGCGCCCGTGTCGCGGTACGCGGGCGTGTGGAAGATACCG
GTGCTGACGGCCGGCGCTCTGGCCGAGAACTTC
>cds.Mp_F_11985_c0_seq1|m.8106
GGTCCTTGCAAGGTCATCGCTCCTCAGGTCGTCAAGATGTCCGACAACTACAAGTCCACC
CGCTTCTTCAAGATCGACGTCGACGAGGTCCCCGAGGTCGCCCAGCAGCAGAGCGTGCGC
GCCATGCCCACCTTCCTCCTCTTCAAGAACGGCGAGAAGGTCGGCGAGGTCGTCGGTGCC
AACCCCACCGCTCTCGAG
>cds.Mp_F_11985_c0_seq1|m.8107
CTCGAGAGCGGTGGGGTTGGCACCGACGACCTCGCCGACCTTCTCGCCGTTCTTGAAGAG
GAGGAAGGTGGGCATGGCGCGCACGCTCTGCTGCTGGGCGACCTCGGGGACCTCGTCGAC
GTCGATCTTGAAGAAGCGGGTGGACTTGTAGTTGTCGGACATCTTGACGACCTGAGGAGC
GATGACCTTGCAAGGACC
>cds.Mp_F_11988_c0_seq1|m.8111
CAGTGTTATAAATTCATTACAAATTGGCGCCCAACGTGGGGCTCGAACACCAACGAAAAA
ATACATAACTTCTACATCGATATTCAAATAATGGCTCCAAATAGGAAAAAGAATTATGAG
GAAGATTTGGCAGATAGAATAGATGCATTGGAAGATTTGCTAAAAAAGAAGATCAAAAAA
TTGGAAGATAAAACTGAACAAGATAAGGAAGATTGGAGAAATGAACTAGAAAAAAAATAC
AAAATACAGAATGAAGAATTAAAAAACGAACTAAACAGAAAATTAAACGAAACAAAAGAA
GAACACAAAAATGAAATTAGTAATTTAAAAGAGTCATGGGAAGAAATATATAGGAAA
>cds.Mp_F_11988_c1_seq1|m.8113
AAAAACGAACTAAACAGAAAATTAAACGAAACAAAAGAAGAACACAAAAATGAAATTAGT
AATTTAAAAGAGTCATGGGAAGAAATATATAGGAAAAAAATACAAGAATGTGAAGAAAAA
TACCAAACGAAAATATTAGAAATGGAAGAAAAATATATTAGCACTTTTCGAAACCTATCA
GATATAAACCAACACGATACCAGGACCCAGCACGTGGAAATACCACGGAGTCAAATAACT
GAAATTACAAAACCACTATTCTATGGTAATAAGAGGGACCAACACCCAAAAGATTTCTTA
CTCAGATTAGAGGAATATTTTGCGATTAAACAAGTACGAAAAGAGGAAATGGTTATTGTC
GCAGGAGATTGTCTTAGGACAACAGCATATAATTGGTTTACCACTATCCGATTTCAAATA
AACAATTATAATCATTTCAAACATGCATTCCTTGATGAATATTGG
>cds.Mp_F_11994_c0_seq2|m.8115
ATGGGAATAAATACAGCCCACTTTAACTGGCTGATTTCGGCGGATTCGTTGGAAGGTCGT
GTCATGGTCCAGAATGCAGAGAATCTTGCATATTATACTAAAAAGTACAACGTTTTGCAA
GGAACACAAAAATGTGTATCACAGAGA
>cds.Mp_F_12001_c0_seq2|m.8116
ATGGCAGGGCAAGCAAACAACCTTGGCCCATCCCACTACAACCGCCCATCTCGTTACATG
AACGCGAATCGTGTTGTGGAACTCCGGAAAATGGCGGCGAAGCTTTTGCGAGAAGCCAGG
AGGCTGTCAGGTGAAGGTCCAGAAGACACGATAGACGGTTGGTCACCAGAAAGAGCGGCC
ACTGCGTCCTTACGCCAGATACGTGGCAGCTCTACGGCATGGGCGCTGTTTGAGCGGGGG
CTCAATGAGGGACGGAAGTCAAACACCGCAGAACATGAGCCAGCAAGGAATTGGTCAGGA
CCTCCTGCGCAAGTGCCAACCTCGCCATCGGATCCACGACGATACCAGCCCTATTCCGTC
CAGGACAGGCGATTTCCAATTCAGCAGCCACCGGCCCAGCAGCTGTCGCAACACTCACAA
CAGCCAAATTACCTGCAGAATCATTTTTTAATGTACCGTCGTCGCTATTGTCATTAA
>cds.Mp_F_12010_c0_seq1|m.8119
ACCGCACCTGAGGCCCCTTTATTCGCTACCAATGAAGATTTTCTTCGAGGACGTCAATTT
ATATGGCTAGTCGAATGCTATGATCAAATGGTTGAAAATGGACTTATGAGAGTAAAAGCT
AATTTGCAAGGATCTGACGGATCTGCCATTAATACATTTCAAGATGCAGTGAACGACTTT
TATGCTAAA
>cds.Mp_F_12012_c0_seq1|m.8121
GAAGATGACCCACACCTAATAATATCAGTTCTTCATTGGGCGTGTCTAACACATTGTTAT
CCGTTTAATACGCTCGTGCTTGGCAGTGAAATTTTGAGGAGACGATTAAAAATTCAATAT
TTAGATTATGACGAGATGATCGATGTATTAGGCCAGCAATTTTATTCGGTGTTGCGATGA
>cds.Mp_F_12016_c1_seq1|m.8122
TACGTAAAACCAGATAAAGTTGTGAAAAAAGACTTTGGACCACGTAGTTACAAATTTGTA
CCAAAATCGAACGACGATGCGGGTGCAAAGGCGACAGAAACGGTTGACATCGACGGAAGA
TCGCCAGAACACGAGCCAAGTTGTTGGAAATGTCATAAAGTAGGACACGTTCCGAAAGAC
TGTCCTGTGAAACACAAAGGTGCCGTGAAGTGTTATTCTTGTCAAGGAGAAGGACATTTT
GCGAGACAATGTCCAAAGCGGCGGACGACGAATTCGGTGTCGGAACCTAAAGAAATCGCT
TCAAATCCTTATGAAAAATGTGGGACCGTCAACGGGCAGAGTGTGGAAGTTTTGATTGAT
ACGGGCAGTCATTATTCACTAATTAAGACTTCGATTGCGGAGAAATGTAGACTTCCGATA
ACGGAAATCAACACCAGTTTGTATGGAATTGGCGACGTAAACAAACCCTCAGTGACTACT
TGTGGTAGAATAGTGTCCACAATTGTCGTTGATGGAGTAGAAGCGGGTCCTGTACAATTG
TTG
>cds.Mp_F_12022_c0_seq1|m.8125
ATCGCACTTGAGTTTAGAAGGAAGTTCGGTCATATCGAAGAACTTAAAAATCAGAAGAAG
TCATTAACGGAAATTGCTAGCTTCGTGTCAGAGGGAAGAACCATACTCTACTTGATAACC
AAAGAGCAGTACTGGCAGAGCGTAACCTATAATAATGTTTTCCATACATTAATTAACCTA
AAAAACTTTTGCTCGTCAGAGGGTATCACAAACCTCGCTTTGTCTAAAATGTCGTATGAC
TTGGATCAATTACAGTGGCATGAGATTCGTACCATGCTTAGGTATATTTTTAAAGACTCT
CAAGTTAAGGTATTAATATTTATAGATGACGAATATTCGAACGCAGAAAAACTCCGAATT
ATCGAAGAATTCCATAACTCTCCAATGGGTGGACACCAAGGGGTATCTAGAACAATTAAA
AGGGTTAAGCAACACTACACTTGGAAGGGTCTGAAAAAAGATGTTCAAGCGTATATTGCA
TCGTGTTCATCATGCCAGAAAAATAAGAGTAACAATACAACAACCCACCAACCCATGGTA
ATTACCACCACTGCGTCGAAACCGTTCGAGAGGATATATCTTGATATAGTGGGGCCACTA
ACAATGTCGGAGAAACAAAATTCGTACATACTAACGATACAAGACGACCTCACTAAATTT
TCCTCAGCATTCCCGTTACACTCTCATGATGCGCAGAACGTT
>cds.Mp_F_12022_c1_seq1|m.8127
CTCAGCAGAATAAACGTCACAAATATAACACAAGAACAAGAAAATTCTAATGCATACCAG
ACTTATCTAGAGGAGAAGACAAAACGAATAATATCAAACAAAAACATCATAGAAATAGCA
GGGAACATTTTCGAAGCACCTGAAGAGTACGTTTTGGGACACTGCACTTCGCAAGATTTC
CAAATGAACCAAGGC
>cds.Mp_F_12024_c0_seq1|m.8128
GGTATGGTTAAGGATAAGTTTGTATTATCTAAAACTATCATGAGCAACTATAAACAATGT
GCAAATGTTATCAAGTGTATTTTAGGTACTACTGAATCTTATGCTTTTGATCTTAATGTG
CAAGTCTTAACTTCAATCAATTGGCCAGTTGATCCAAAAACAATGCACGAAATTCCATGT
TTTGGAAAAACTGTTTTTGATGAATTTCAAAAACTTTACAAA
>cds.Mp_F_12030_c0_seq1|m.8130
TTTCGCAATCAAAATGGTAACAATGTGAATCCTACCCCTATTCAATTTTTATGGACATTT
AAAAAAATTTTTTCATTAAACTTTTTCCAGCATTCTGATGGGGCTAATTGCTTGGATGAT
TTAGATCAAATTTTGACAAATATTAGTGAAGTTGCTCCTGCATTGGGTTCTGTTAAGTTA
TTATTTTCA
>cds.Mp_F_12030_c1_seq1|m.8132
CAACACTTAATATACATGTTAGATGTTTTTAAATGTATGTGTGTCTTGGAAACCAGTATT
GTAAATGGTGAATTAGTGAATAATGATGTTACACATCGAATTAAATTTTTAAATGGTTGG
CAAATTACTATAAATTCTTTGTTACAATTATGGGATGACATTGATAAATCCCCTGAATAT
TCATTATGTACATATAGAGTAAATTCG
>cds.Mp_F_12037_c0_seq1|m.8135
ACCTCACGCTCGCCGACGCCCCCTCCAGCATCCATCATGGCCATAATGCTACCCGAACTG
CAACGCCCTGCTCCGTCGCCACTGCAAGCTTTGCAAGCGTCCGTATTACCGGTGCAAACC
CCACCTCCACAACAGCAACTGCCTCTCCAACCGAACACCATCCAGCCCATGGCGTTGGTA
TCGGCTGAGAATGCACCACAGCCACTACCTACGGCCCCGCTTCAG
>cds.Mp_F_12039_c0_seq1|m.8138
GCCACTGAACGTTCATTTAGTACATTTTCAAATATCCACACCAAAAAAAGGAACCGTTTA
ACCACATCAAATGCTTCAAAAATAACTTTTGTTGCCCACTATTGGAGACAAACTGCAGAA
AAAAACAAAAAAGTCAATTATACTGAACCTGAAGTTGAACCCAATGAAATTGATGAAAAT
ACTGTTGATCTATCAAAAATATCAGATGAAAGTTCAATGTCAAGTAACGATTCAACTTCG
TCCAATGAAGTAGAGTGGAAGGATAGTGATGATGATTTTTTTGATGAGTATTTGAAACAA
AAAGATTGA
>cds.Mp_F_12039_c1_seq1|m.8139
AATTACAGAACTCGGCAAGATATATGGAGCAACAATTTTATTTGGAAATGTGTGGAGAAA
GTAACGCCTTTAACATGGTGGAATAGTTTTTGTTCAAGTACTAATTTATGTGTCATTGCA
AATAAAGTATTAAGTGTACCAGCTACATCAGCAGCCACTGAACGTTCATTTAGTACATTT
TCAAATATCCACACCAAAAAAAGGAACCGTTTA
>cds.Mp_F_12040_c0_seq1|m.8141
ATTATTTTACATACTAATCTAATATCGTTATATATTAAAATAAATCCGTTAGAAATGCTG
ACAACTCCACGACTTTCGTTCAGCATGCTGACGATGTTGTTACTACTGGTAGTCGGTTGC
CATTGCAGACCGCAGGACGCCGGAAATGGCAAACCGGCAAAAGACGGAGGAGTCAAACCG
CTGGAGAGCGCGACTGGGCCGACGACTCCCTTCAACAACCGCAATAGCAGACTTCAGAAG
CCCACGCAAGTATTGAACACGGGCTTC
>cds.Mp_F_12046_c0_seq1|m.8143
ATCGGGTCGTTGTACGTAAGACGGTACTTCGACGAAAACGCTAAGAAAAACGCTTTAGAA
ATGGTGAACGGTATCAGAGAGGAAATGTACAAAATATTAGCGTCGATCGATTGGATGGAC
GAAGAAACGAGAAAAAATGCGATAGACAAGGCAAAATCTATGACCAGTCACATTGCATAC
CCCGACGAATTATTGGACGACAGCAAGTTG
>cds.Mp_F_12049_c0_seq1|m.8144
GACGAGAATCTTCCCCGAGAGCTTCCGGAACCCGAGTCCTACGAATCCGAAGAAACCGAA
GGCTCCCACGAGTCCGGAGGGAACACAGACGATTCAGCGTCCGCTGACGATGACAAAGAG
GACAAAGAGGACAAAGAGAAAAATGATAAAGGTAGTCCACCTCCATCACAAGTA
>cds.Mp_F_12052_c0_seq1|m.8147
GCGTGTCTAAATAGTCGTCCTTTAACCCTTATGTCCTCCGATCCTAGTGATATGTCCCAT
TTAACTCCCGGGCATTTCCTCATCGGTGACTCTCTCTCCGCCATACCAGAAATTGATGAC
ACGAACGTACCAACAAGTTATCTATCTCGTTGGCGACGCGTGTCACAATATTCAGATATT
CTATGGAGAAGGTGGAGTAAAGAGTACCTGTCCCAGCTTCAGGAACGGTCAAAGTGGACA
AGCGAAAGGGGT
>cds.Mp_F_12052_c1_seq1|m.8149
AATGCAACGAATTTCGTCGGGGCCAACCGGAAATTAAAGGAATGGTACCAATTATTTCAT
AGTGACGAAAATAAAAAAAGGACTATGGATACGTTATCGGATTTAGGCATTGATTGGAAA
TTCATACCCGCCCGTTCACCTCACTTCGGGGGTCTATGGGAAGCAGGTGTAAAATCTATG
AAATCCTTATTATCCAAAGTCTTGGGTGATTCGTACTTTACTTAC
>cds.Mp_F_12054_c0_seq1|m.8150
TGTTTTGACGGTACGGTGTCGACGATACAACCGCTAAAAATAAATCCAGAATTTAGTCAC
GTCGTGACTTTATCGGCAACACTGAGCGATAATATTCTTTTGGGAGGAAAAGAAATCAAA
ACCATCGTAGAATCATCAGACTTTCAAGCCGACAAACACTTCAAAGTTGTAGGCCATAAC
GATTCTCAACTTCAA
>cds.Mp_F_12055_c0_seq2|m.8151
CGTATTAACTCGCTCACTCTGTTAAATAACTTCTCTAGTATAAAATATTTAAAAATGTTT
AACTGCGTGTTATGTGAAAAAGTGTACGCACATAAGTGTGATCTTAACAGACACGCCAAA
ACTCACGATGGATCGACTAATTCGTGCGGGATATGCCTCAAGACGTTCACCCGCCGAGAC
AAACTCAGTATCCACGTTCAAAAATGTCACAGTAAGTACATTGAATATTATATTGTTGAA
CCGGAAAAAACCTCTTAG
>cds.Mp_F_12056_c0_seq1|m.8154
AAAAAAAAAAAAAAAAAAAGCAAAAAAAAAATATCTGCTCCTGCCGACAATAATGCTGAA
GATAACTCTTTGATTCCTACAATTGGTAAAACACTAACAGAAAGAGAAGAAGATGATATT
CTTGAGAGCAATGAATATGAAAACCTATCCCAAGACATTCCTGATATAGATGAAGAATCT
CAGTTATCTGTGGAAGAAGCTTCAAATTATGTCAATAAATCTGTCAACACTTCTGAAAAT
GATTTTTTATTTATGGATGTCCTGAATGAAATACCTGAAGAAGAGTACAGTAGCTATGTT
GTTTTTGGAAGAAACAGAGATATTAATGAAGGGAATCTGAGTATTTTGAATATGCCTTGT
GGAAAATTAGATAAAGGAACAACTACTAACGACCTTAAGAAAATGATACCTAAACTAAAT
TTAAATAAACTCGGAGAACAATACCCAGAAAATATTTCTTCATTAATTATTGAATTATTT
GACAAATGTGAAGGAAATATTGACTGGATTGTAGATATGTTGGAAGAGTCTGGACATTAT
ATATCGAAACAACAATTGTGCAATTTTATTGAGTTTGAAGAAAATTATTTTATTAAAAAT
GTTCAATGTCAAGACTCCATTCAACTTTTAAAAGAAAATCACGAACAAGATAATATTTTG
TTTGATTCTCCATTAAATCCACAGTCAAAATTAGTAAATAAAATCACTGAAGAAACTGAT
GGTAAAAAGAAAAAACTTGGGAAAAAAGTCATTGATAAAAAAATACAGAGAACATTTAAA
GTTGTTGATGATGATTTAAGAAAAAATATTGAAAATAAATTTACATTTGGAGATTCATTA
TACTCTGATCATGTTTTGAAGATAAAAAAATTTAAAGAAAATCAAAATGCACCAGATAGT
ACTGATTTTATTTTTCCAAGATCTGAGAGCATCGAAGAAGATCTTATGCTTGAAAAAGAT
GATGATGGAAACTTTGTTCAGTTAGTTATGGATAGAAGTGTACTTGCTCAATTATGTGAT
TATTTTGGCGATTTCTCTCCTAATTTTAATCAAAATACATTACTAATGCCAGTGAAATTA
CCTGAAAAGTTGGCTGAAGAACTTTATTATTATTTGATTGCAAATACGCCTTTAGATGTT
TGTAATCAAGATGCCATTTTACAAGATGAAACTTTGGCTCGAAAACTACAAGAAGAATCT
ACAGAAGAATGTTCTTCAACTAACTCAAATAACTATATTGGAGAATTCACATTTTCTGCA
GTCTTAACAAAAAAATTGCTGTTGGAGAAATTTAAACATATGAATTCTACACATGTTCTA
AATGTTTTGCGTGCTAAAAATTATAAATTTCATGAAGCAAATGAATTTCTAAGTGAGGCA
TCTGGAACTAAAAGTTCGTTAAACCAAGACAGTCCCACTGTTCAAGAAAATGAAAGAAGT
TGTGTTGATTGGGTAGGACATAATGCATCCAATAATAGTCAAGATTATAGTAGAGTAGCT
CAAGAACTTTCAATCAAGAGACAACAGCTTTTACAAAAAGCTAACCAATCATTAAGTGCA
AAACAACATCCTTCAGTCACTGCTCATTATTTAGAGAGAGCCGACATAGTTAAACAGAAC
GAACAACTTGCTAAAACCAAAGCTCTTGTCGATATGGTTAAACAAAATGAAAATGCCACT
TCCTTAGATTTGCACAATTTAACAGTTTCAGATGCTATTGTAGCACTAGATATATATTTG
GATAATCATATATCAAATTTGAAAAAACCTAATGGAGGAAATAGAGGTAGACAACTAACC
ATTATTACAGGCCGTGGAAAACATAGTCCTAAGGGTATAGCTCGTATTAAACCAGTTGTC
GTAAGAAGACTTCTAGATAGACGTTTAATGTACTTGGAACCTGAAATACCAGGGACAGTA
ATGGTTATTATCAAAAAGAATTCTTTGCTCAGTTCAGAATGTTAA
>cds.Mp_F_12057_c0_seq1|m.8156
GCAGAGGTTTATAAATTGTTAATGCTTATTAAGGATATTTATAACAATTCTAGTAGTCTA
GAGAAAATTTTTAATTTCCAAAAAACTTCTGATTTAAAAGTATTAATCACTACCATTCGT
TTAACTACAACTGTCACAAGAAACTCTGTTAATTATGTTTTTGTTCCAATGGGAAAAGTA
TCGTTTAAAGTTTTAAAGGAACTAGCGTTGCTTTTGAAAACATATTATACATTTTATAGT
GAAGTTCCAGCTTTTAAGAAGGACATTTTAGAATTGATTCCAGTACTCATGAGCTTTTTT
AATTTGGATATTCCTTATAAACCAGACCACCGAGATTTAGTAATA
>cds.Mp_F_12070_c0_seq1|m.8157
ATGGGTTCTCAGTTTTGGGACATATTGCGTCAGGGCATTTGGGCTTCATTCACAGGAGGA
TGGTACTACGAACCAAAACACAGCATTTTTACCAATACATTCCATCTTTATTTATGGCTC
ATTTTACTCTGTTTACCATTTTTTATACATTTGTATATATCAGAGATGTTTATATGGATA
CTGTATTCAAGTATTGTAAGTTTGATAATCACAATCATAAAACTTGTAAACTGGTCTTTG
CATCACATGTTCGACACGACAGAATACATTGTTGAAGACACCAAAAAGAATAGAAGTTCA
GAACTCGAAGGTCGCCGTCCTGCTCTTAGAGAACCAAACAAAGAAGATGAGGGTATTGAA
ATGCAGATCCTTAATTTGGGGGTCCGTAGAAATGACCCTTCAACATCTGGATACCACCGA
AATGAACCAAATGGGGGAAGGCAAAGTAGTTCTACTAGCACTGATTCTGGATTACATATC
CATGAAAAAATTATTTGTGATTGGCCTATTAAAAGTTTAAATAATCCACATTTTATTGAT
GATAAACCAGTAGAAGAAAATAGTAATAGACGTTATGACCGTGCAGGGTTACAAAGTTTT
TCAGAAATATGGAAATCTCAAGAGGAACGAGGTCAAGACTTCATTACAGTATCTTCTGAC
TGCTTCCCAAATGAAAACAATGCATTAGCATTCAAGAGAGATCCAAAGTGTGCTAGTTCA
GACTATTCTACATCTAGTGATGCGTTTACCAAAGATAAAGATGTAGGAAGAACATCTAGT
TACCAACTTGTTTTTACATCAAGTGATATTGACTACCCAATTGTTGAACACTGTGAAGAG
CATTCTTCTAGTCATGGAATAATGCATACAACAATTGATAGTGATGATGATGAAGAAGCT
GGTAGTAGATCACCTTTGTTAAATAGCCATGAAGAAAATTGGAAAAAAATATGTGCCGAA
GTTAAAGGAATTTTTCATACTGAAAGTGATGTTGAAATTGCATTCATAGAAAAAAATAAA
CCTAAAGAAATTGAGTTAAAACCTCCAGTGGAATCACCAGAAACATTAGGTATTGATTGG
TTATTTGAACACACGGAAAGTGAATCAGAATCTAGTGATATGAAAGTAAGAAAAATGGAA
AAAAATAGATCAATACCCTGGCATTTTACATTGTCTGATGATGACTATACCACTACTTCT
GAAGATAACAATTCTAGGAATAAATCCGAATCAAAAGATGGAAGTAAAGAAGAAATTCAA
GCTCCAACATCAATTGGATTTGAAAACATGGGCGCTATACCAAAAATAAAATCTGTTAAA
GATGTAAAAAAATCAAATAAAAAAAGAAAAGCCACATCAACTCCTCATTTAAGTGTTAAA
AATGATTCAGATAGAAAAAGACATCGTAGAATTAATAAAAATAAATCCAATGAATCTAGA
AGATGTTTATGTGACAAGATTAAAAGTGATATGGATTGTGGTACAGAATCTAAAAGCTAT
CCTACTGTTACTGATGAATGGATTGACAATAACACTCTTAGTAGACCTGATGCAATGACT
ACATTAAATGTGAATGAAGGTGCTTCTTCCTCTGCTGGTTCTCATAATGAACTAAGTTCC
CTTCTTCCCACAAGTTCCGAACCAGCTATCGCCCCAACAACTGAAACACAACAGAAAAAT
CAAAGTTTGATGACTGTGAAAAATGAAGTTGTTTTAGATCATATTAGTGATGTTTTTCCT
GGCCGAGTAGAAAACAGAAGTAGATTGAGACAACGTCAATTTAGTACTAGGCATCGAATG
AGAACTCGTGAAGCATATAGTTCACCATTCTTACAAGCTGCAGATGGTGTCAATTTTGCT
GCTTGTCCTGAAGATACATCAGAAGGATCTGTACATTTTTTTCGTGATGAAAATGGACGT
TGGATGACTTATACTTTTAATAAAGAT
>cds.Mp_F_12070_c0_seq1|m.8159
ATGAAGCCCAAATGCCCTGACGCAATATGTCCCAAAACTGAGAACCCATCTTCTCCACCA
GTCATTTGTGCTTTGTGTAACTTATCAACTTTGAATCCAAATATACATTTTGTTAGCAAT
CGAAACAGCACGTTCAGCAGTCGAATTCAGATCGTTGTTTCTAACAAAAAAAAAATTAAT
TTACAATGTAACTTGAAAAACAATGATATCAAATGTTCATAA
>cds.Mp_F_12076_c0_seq1|m.8164
GAAGATCAAGAGAAAATACTTGACAACCCCCCCGGCCAACTAGAAAATTATTTGAAATTA
TTATATTCAACAGTCAAATACGAATGTCCCATATGCAACGAGTTCGTAATTGATGAAAAA
GAATCTTTTCGCAAACATTTATTAGAAGAAATAAATTTTACACTATGGAAATGTTTGGAA
TGCTTTATGTTCAGCAATTCAGTGGAACAAATGGAAACGCATGTAAAAAAACACAACGAG
TTAAAGCGG
>cds.Mp_F_12076_c1_seq1|m.8166
GAATCTTTTCGCAAACATTTATTAGAAGAAATAAATTTTACACTATGGAAATGTTTGGAA
TGCTTTATGTTCAGCAATTCAGTGGAACAAATGGAAACGCATGTAAAAAAACACAACGAG
TTAAAGCGGAAATTTGAGAAAATCGAAATTTATAAAAAAAATAGTTTGATTGATGAAATA
ATTGAATATCAAAGTATACGTATTGAGCAAGAATTGTACAGAAGAAACCATTATAATGCT
GATTGTGATGACCGAAATGGAACCAAACATGGC
>cds.Mp_F_12079_c0_seq1|m.8169
AATATTGAAACCGTTTTATCACTTGATTATAAATCAATATCTTATTGTATAAAAAAATGC
TGCGAACTAAAAGCTAAATTAATTTCTCTTGATGAAAGAGAAAATAATTTTCGAGCATTG
TTAAATTTAGGTCATACTTATGGTCATGCGATTGAAGTTCATGCTGGATATGGTAATTGG
TTA
>cds.Mp_F_12080_c0_seq1|m.8170
TTACTTATGTGGAAAAATATATTAGGAAAAGCTTATATATTATCTAATTATTTACAAAAT
ACATCAATTGATTTAACAACTGCCTTTAATATGATCACATCTTGTTCTGAAAATATTAAA
TCGATGAGAACAACTGAACATTTTTTAGAAACTCAAAAAAATTCAATTGCGTTGTGTGAA
AAATTTGATGGTGCCACAAAGTTTGATGAACAACGAAACAAGAAAACGAAAAAATTTTTC
GATGAAATTGGTATA
>cds.Mp_F_1209_c0_seq1|m.266
GTGAAAATATCGAAATCGAAAAAAAATACTAAAACAAATGCTGAGAAAAATGTAAGCTTA
TCTGAAGAAAACCTCCATTCCCCAGAAAAAAAGTCAAAAATGGATATTCTACCTAATACC
AAGGACATAAATCAAATTCAGAATGTTGTATCTAGTCATGTAGGTACATCAAAATCGGAT
CAAACTACAAATACACTATTGAAAAGTGACAATCTTAATCGAGATCCTGGTCAAAAGAGT
ACAAATGCTTTTATTTTATTTTCAAGTGGGTTT
>cds.Mp_F_12111_c0_seq1|m.8183
ACTGGTAAGCATTCAATTGTATTTGCTTGCCAATCACTAATTGATCAAGCATTACAATTT
GACATTAATCAAATGCATGTAGATGCCACTTTTAAAGTAGTGCCTAGTAAACCAAAATCC
CATCAACTTTTAATAATACATGTCATGATAGACAACTATAGCATTCCTCTGGTGTATGCA
CTTATGGAAAAAAAAAGTGCCAATGCGTATAACTCTGTACTGAATTTTGTAAAACAAAAT
ATCTTACAACAATTTAGACCTACGATTGCAATAACAGATTACGAGACAGCATTG
>cds.Mp_F_12112_c0_seq1|m.8186
CAGCAGATCATCCAGGACGATGACAATGAACTAGAACCGATGACGTCCGGTGATGGTAAC
GAGACAGCGTTGCCGCAGATTATCAAGGAAGTTCCGGACGGCGATTCCACTGCGTTACTT
GAAGAAGTGAAGACTGAAGATGGATTCAGCCAAGGGACCTGA
>cds.Mp_F_12112_c0_seq1|m.8185
ATGAATTCACTTCCTGGTCCAACCGTCCTACTTGCAGATTCCCGGAACTATTCCTCATCT
CAGGTCCCTTGGCTGAATCCATCTTCAGTCTTCACTTCTTCAAGTAACGCAGTGGAATCG
CCGTCCGGAACTTCCTTGATAATCTGCGGCAACGCTGTCTCGTTACCATCACCGGACGTC
ATCGGTTCTAGTTCATTGTCATCGTCCTGGATGATCTGCTGT
>cds.Mp_F_12112_c0_seq1|m.8184
ATGGATTCAGCCAAGGGACCTGAGATGAGGAATAGTTCCGGGAATCTGCAAGTAGGACGG
TTGGACCAGGAAGTGAATTCATTTAAGATGCAAGTCACTCGCCGGCGATCGTGGTTTACC
ACCGCATGGAAGGGAGTCAAGCGGGCGGTTCTCCAGTGCTTAAGTGCTTTGGGTGTTGTC
GCCGAGGCGCATAACTACATCCCCGAAAACAGAAATTACAACAGATTTATTTTA
>cds.Mp_F_1211_c0_seq1|m.268
TCCTTGAAACCGAGAATCATGCAGCCAACTGGAGTCGCGTCAGTGTGCTTACTGTTGCTG
GCGGGCAGAGCGGTGGGACACGCGATCGGCGAGAATCGCGCGGACTACGAAGACGCTGGA
ATCGCTGCAGCGGACCGCAAGAGAGACGCCTCGCAGCAGCCGAGGGTTTTGGACATGGAG
TCGATATTTGCG
>cds.Mp_F_12121_c0_seq1|m.8192
CAGTATTTACCGGAAGTTCAATTATCAAAGGAAGCTGCTTACCAGTATGTCATTAACTTA
CTTTCAGGAAATATTCACTCAAAAATATTAACTAACATTGAGCTTATTGAATTTATTCAA
AGATATAAAAATGAACATGGATCGCTTAACTCGGATGATCATCAAACAGAAAATGCACAA
GCTATCAACAACACAAATTCAATCCAAAAAGATAAAAAAAAGTCTTGTTTGAATAGTTTT
TGCAAATGCGTCTAG
>cds.Mp_F_12126_c0_seq2|m.8194
ATGGAACGACAAAGGCCAAAAACTCGCTCTCCGTCTGAGACCAAACACCCGGCCAAAATA
TATGTTGAAGAACCAGAACCTATAGACAATGTGCTCAATTCTTCTGCAGTGGATGATGTT
GAAAATGCTCTTCACGAAGCATTCAATGATATTTTTTTAAGTACAGAACTTTCAAAAGAA
GTTAATGATAGTGTCAGTTATTTAAATAATGACACTACTAAAATATCTGATACAGAGAAC
GTTATTGAAGAATCTACAGCTAAAAATATAACACCTTCATCTATTCTACCGATTTCAATT
CCTTGCTCTGTTGGTTCATTACCAACTCCTTGTGCTCCAATATACAATGAATTATGTAGT
TCACCAATTAATGAAACACCTTTTGAATCTTTAACTCCATTTAACGATGAACAACTGGCA
GAATATTATCAAAATAAATTATTATTTGGATTACAAGAGTGTATTGAAGAATTTAATCAT
ACAGAATTAAAATTTTTCCAAATTTGTGAACATCCACTTTACACATTACTTCAAGATTAT
TTACATGCAAGACTTAGACTTGAAAGCACTAAACAAGAAATTAAAGAATCAAAATATTCA
TACGCTACACATGAAAAACATATCTGGGCATTAGAACCAGCCACATATACACAGTATGGT
GAATGCCAAGATGGTAATCCAGTATCGGCTACTAAGAAATATGATATATCTAGATTCAAC
CAAGTAGCTTTAGATAATTTAGTTGTATCTCTGAAACAGTTACGAACTTTAGTCCATAAC
TATTATTGTGCCTTATATGATTGTCAAATGATCAAAGAGAAGGTTTGA
>cds.Mp_F_12134_c0_seq1|m.8196
GAAACCCGTTCAGTCGCCACAACATTAGTCCATCTTACACATTATTATCATACAAGTCAC
AGTTGTTGTATATTTCATACGATGTCGGGAGAAAATAGAAATGTTGGCGGATTAACTTTG
CCCAGTCCACCACCGGATTCGAAATACCGCATAACCGAATTTCGTGCTGGGTTAGTTCCC
GAAAAAATAACCAATAGAAAAATTATGAATGGTAAATATTACTTCCTCATGAAATGGAAG
GATATAGACGAACCATCTTATATCAAGGCCACTACGGCGAATTTA
>cds.Mp_F_12135_c0_seq1|m.8197
CCGTCGTACTACCCCTACTTCGACGCACCCGGTTTCTCGGAAGAAGAACTTAAGGCGTTC
ACGGCCAACTTCGCGGCCAACACCCCTGCAGCACAGTCGGGACAGGTCGTCGGAAGCGGC
GCTGGCCCAGCAGCACAGTTCGCCCAGGGCGGTTCTTTCAGCAATCCGTCGGCCGAGATC
GCCACTATCCTTGAAAGCGCCAAGAGTCAAAACAAAGCCGCAAGCGACGAGAAACAAAAT
GTAACCCCTGCAAGTTCACCATTGCCATCGTCGTTGCCCAACGGCCTGAAAACATCACAG
CCGAAATTTAACTCCGTACAGATAATCCAGAACGACCCCTTCAACGGACAACTGCCTCTG
TTATATGACCCATCCAACTCCGCCTCACCATTGGACACGTACAAGTTCTACAACCACCCA
TCAGTGTCCAAATGGTCATCTCAAGCCTCCTTGGCCTCGTACTCGCCCGAAGCCGCGTTC
AACAACTTCGGATCACAATTCAATCAAGGCTACTTGGTCGAAGGATCACCCACGCTGACG
CCGCTCACCAAGACTGTCGTGCAATCCAACCAGATGCCGCTTTCTATCTCGTCCCTTGAC
CACCCGCTCCACAGCCAGGTGTTCAAG
>cds.Mp_F_12137_c0_seq2|m.8201
ATGCCTAAGTGTTTTTTATGTTTTGAACAATTTCAGGCAGTTAGTCACCTGATGATACAT
TTAAATATATTTCACATTGTTAATAATATTAAAGAGTTTAAATGTTTAGAGCTGAATTGT
TTTAGAAGTTTCAGTAATTTAAATTCTTTTAAGAAACATTTAAATGATCATCCTATAAAT
TTAATTTGTAATAGTATTGATAAAGTAGTTCATACTTATTGTGAGTTAATACCACCTGCT
GTTTCAAACATTTCTCCCAATAGCAATGTTAATATTAATGTAGATCAAAATATTAAATCA
ACAGATGACATAAAAAAACAAATTTATCAAAATAGTATTGCTTTAATTTCTAAATGGTAT
AGTTACTCTAGTTTACCTAGAAAAACAGTTCAAAAATTTATTGATGATTTACTAGAGTTT
AATAGTATGATTTTATCTATTTTGAAAGAAAAGATAAATCAAGTAATAAGCGTATGTAAC
GATGATATTGGCAATGAGCTATCACAAATTAAAGAGATAATTTTAAATATGGGTTCACCA
TTTGAAGGTATGCAAACTGAATATTTAAGACTCCAGACACTTGATGAACAGGGCCAAGAT
AATTTATTGCCTACTTTTGGTTTAATTAAATTAATTTTTATTACTGAAAATAATAAACCA
TATGCTATTGTAAAATCGTTTATTACAAATTATTTTGATGAACATTATCAAGCCTTTAAT
GTATAA
>cds.Mp_F_12144_c0_seq1|m.8207
CCAGGGCAACGACAAGGCCGAGGACTTCTCCAAGAAGCAGGTCAACAGCCAGGTCAGCAA
TGCCACCGACAAGGCCGGCATGGGCGACAAGTACGACAAGAAGATCTCTGGCGGCATCAA
CAACCAGGCCCACGAGCAGGTCTTCAAGAAGTAGAGGAAGGGCTTTTGGATATTCTTCCG
ATCTGA
>cds.Mp_F_12144_c1_seq1|m.8212
CAAACACAACAAACACCCCCTACCAAAACAAACAAATCAATCATCATGTCTGGACTTATG
GACAAGGCCAAGAGCTCTCTCCAGGGCAACGACAAGGCCGAGGACTTCTCCAAGAAGCAG
GTCAACAGCCAGGTCAGCAATGCCACCGACAAGGCCGGCATGGGCGACAAGTACGACAAG
AAGATCTCTGGCGGCATCAACAACCAGGCCCAC
>cds.Mp_F_12147_c0_seq1|m.8217
ATGATCGGTAGCACGATGTTGGATTTGTTGATATCAAAAATGACAAGGTACTGTGGTAAA
GGTGGCTGGGGTGCAACGTATCCATTGTTTTGGCAAAATTTGCTGAACAAAATGGTCAGC
GCCGAAGCTTTACTCAACGGATTTCTGGGGGTATATATCGACGGTAACTTT
>cds.Mp_F_12147_c0_seq1|m.8214
AAGTTACCGTCGATATATACCCCCAGAAATCCGTTGAGTAAAGCTTCGGCGCTGACCATT
TTGTTCAGCAAATTTTGCCAAAACAATGGATACGTTGCACCCCAGCCACCTTTACCACAG
TACCTTGTCATTTTTGATATCAACAAATCCAACATCGTGCTACCGATCATCGAGGATCTC
GAAGAAAAAGTCGTCTATTACGGTTTTTTCCGTAGCGCCGATCCCGAAAAACCCAAGCTA
CTCTGCAAAGATCCCGAATTGTTAGCTACATATGGCATGGACAAAGTTGGCAAAGAAGCC
AAATTGGTATTGTCTGTGCTCATGGACGACAAGGATAAGAGTCTGTTGCGGTTCGTTGAC
GTTGGGCCAATTTACGTGAGTCCGGATCACGAGGTCGGAATTGACGATGCCATTAAGTTT
TTCCCACACGACTTTGACGAGATGGATGGTGAAGTAAAGTTGTGGTTGGCCCAACAGGAG
GTCCGAGAAGAGGAAGATGCAGGCGTGAACATTTTGGGTGAAGTT
>cds.Mp_F_12149_c0_seq1|m.8218
GTCGTTTTCACCAATCAAAAAATGACAAGCTTGTCTTTTATGAAAAGAGCAACAGTGATA
GAAGCCGATAAACCAATTCCAAGTCAAGTGCGACTTGTACAGTTTAACGATGGTTCACCC
TATGAAACATTGCATGCATTAGTTAGTAAAGCTATTACTCCATACTTCAAGAGTTATGTA
AAAGAATCAGGAAGAGCTGATAGAGATGGTGATAAAATGGCTCCATCAGTAGAAAAGACT
ATGGTTGAATTAGAAATGGGTCTACTTCATTTACAACAAAATATTGATATTCCTGAAGTG
ACATTAACAATTAATCCAACTGTATTATCTGTAATAAGCAAATTTGCTGATGACCCA
>cds.Mp_F_12172_c0_seq1|m.8230
TCACGTCCAGCGGCTACCGTGGTCGCTGTGGACGGTGGTCCACTGAAGGAAGCGGTGACC
ACGCGACAGTCCGTTGCTGTCACGATGACGACCACGCCACCGCTGTCATACGAATTAGAA
GAGATCGTTGTGGAACCGGAAATCGAAAACCAGAGTGGACGAACGGCCGTCCGCTTGTCC
GTGGACACTGATGGCAACAAAACGTCGTCCACGGCCAGCAGCAGCAACGGCCACAAGACT
GTCGCATGGGCGAGGCCATCCGAAAAGATCATCGTGCCGGCGGAAGCCCCGCGGTCGGCC
GAACCGGCCACCAAAGATCCGGCCTACAAAAGGTATGCGCGGAAGCTGTGCGGTGGCGGC
AACGACGGCGGCCGTGGTGGACGTCGGCCGACCCTCGGC
>cds.Mp_F_12179_c0_seq1|m.8241
ATGTATAGTAAATCATCGATGATTATAATCATACTGTCTCTAGACGTTCTCGACGCGGCC
CATGCTGGAACCCGGTTGCGACCGGGACGTGACCGTGGTCAGCGTGGTCAGGTAACTGGT
ACTGAACCGCCGGTCGCTCTTGACCACCATCGACATGCCAGTGGTCTCGGGGTCGTGGTG
CATATGATGCCGACG
>cds.Mp_F_12204_c0_seq1|m.8247
ATGCCAATGACAGAGAAACCCACACATCAAACTCCGGTAGCGCCGCCCCCATTGCCGATA
CCCACATCTCCGACACCAGTGACACCACCCATGAATATTGCAGAGTCACCCAACACAAAT
CGTCCGTACCTTATTCATGGTGGCCCTAATCTCAACTTTACCTTAACTGGGCAGTACGTG
TGCTTTGAGCCGTTGGAGCCA
>cds.Mp_F_12206_c0_seq1|m.8249
ATGGATCATCTCGCTCACTATCACTATGCCATGGGCAATTTACTTCGATCTGCAGCCTAT
GGAGGAAGGCAGCGACAATCAGATTTGCCTGGAATCGTGGCCGACCGTGGAAAGCGGCAA
CCTGTACTTCGTGCTGGCAAACCTGTTGCTGTGCTACGTGCTGCCGCTGACGGTGATCGC
CGTGTGCTACATGTTCATCTGGCAGAAGGTGAGCAGGCGCAAGGTGCCCGGTGA
>cds.Mp_F_12206_c0_seq1|m.8248
GGCAGCATTACTACCGAGTGGCGTTTGGGACTGGTCATATGCAAACTCGTGCCGTACTTC
CAAGGAGTGTCCGTGAACGCTTCGATAAACACGTTGATGGCCATCTCCGTGGAAAGATGC
TTGTCCATTTGCTACCCCATGAGCCCAGTGGGTAAAGGCGTCTGTAAGCGGGTCGTGGCC
ATCATATGGATCATCTCGCTCACTATCACTATGCCATGGGCAATTTACTTCGATCTGCAG
CCTATGGAGGAAGGCAGCGACAATCAGATTTGCCTGGAATCGTGGCCGACCGTGGAAAGC
GGCAACCTGTACTTCGTGCTGGCAAACCTGTTGCTGTGCTACGTGCTGCCGCTGACGGTG
ATCGCCGTGTGCTACATGTTCATCTGGCAGAAGGTGAGCAGGCGCAAGGTGCCCGGTGAG
CCGATGCACAACGGCGCCAACATGGTGCAGCGGTCCAAGATGAAGGTGATCACCATGATC
ATGTACGTGGTGGTGCTGTTCGCGGTGTCGTGGCTACCACTGTACGTGGCGTTCTCGCTG
ATCAAGTTCTGGCCGCTACCGCCGATTGTGGAGAGCTATACGGTCGCCTCGTTGCCGGTC
GCGCAGTGGCTGGGCGCCGCCAATTCGTCCATCAACCCGCTGCTTTACGCCATCTTTAAC
CACCGGTTCCGGGACGGTTACCGGGCCTTGTTGTCAGGC
>cds.Mp_F_12219_c0_seq1|m.8254
AAAAGCAAAAAAAAAACTAATGAAGAAGAAAGCGATGAAGAAAGCGATGAAGAAAGCGAA
GAAGAAAGCGAAGAAGGAAGTGACGAAAAAAGCGACGAAGAAAGCGATGAAGAAAGCAAT
GAAAAAGGAAGCAAAAAAAAAGCTGTAAAGGGTAAAAACAGTAAAAAGAAAGAAGAGAGT
GACGAGGACGATGAT
>cds.Mp_F_12221_c0_seq2|m.8258
ATGGGATTTCAATTCGAATGTAAAACATTGGCACACATTATGAAAACGAAAAGACAGACT
AACAAGAAGACCAATACCAAAAAACTGATAAAAAAGCGATCTGTTGGAAGGCCTCGTAAA
TCAAAAATTAAATATGATGAATTGTCATCAGAAACATCATTAGAGAGTATAAAAATGCGT
ACACAAGTGACTACGAGTATTCCATTTGAAAAACCTCAAATCCGTTCAACTGTTAGACCA
CCGAAGCCTAATTCTGAAGTTCATGTGTCCTCTTCTAGCCCTGTGGAAAATATTGTCTAT
CGACCTCCAATTGCAAAGACTACAAGTGTACTTTTAAGAAACGTGTTGCTTTCAACAGAT
AGAACTAGGTTTAATAGATCTACAACAGATGCTAGTCTTACTATTTCAAACAACAACAAT
CCATATTGTAACTATTATCAGTTGGACAAATCAAAACACCTAAATCTAGAAGTTTCACAT
AGAGCTTCATCGTTTGCTGAAAACTCATCCCGATTAAAGTGGAAAAACAGCAATAAAAAG
TTAAACATACCTACAAAAGAAATAAAATCTACTGTATCTGGAAGTGGTTACCTTTCTAAC
CTTCAAGCTTTTCCTGATATCCCACAACTGGCTGATGTAGATATTAATGCGAGTTTTGAG
CTAGATAACTCTAACTATAGCATAAATGATCAAACTGATACAGAAACAGTGCTATGTATT
GATGATTCTGATACCTTGAGTAATGAGTCTGCAGAGAACATTGAAAAGGAACAGCAAGAG
TTTGATCAACGTTGGGCTATGTCAGTTCGTATGGAGAGTGGAGCATTGACGTCACCATTT
GCTCATTGTGAAACATTTAATCCATTAGACGATGTTTCTCTGTTAGGGCCACAAGATACA
GCATTAGTACAAAATGATGTTATACAAAATTACATAGAAACAAATAATGTCCAGTTCATG
CAATTACCGGATTCCAGTTGTGAAGTGATTAGAACCTTGCAATACTATGAGTCAAGATTA
TTAACTAGTCCTTGGTCTTTTCCAGAACATTTACAGAATCATAATGAGTCTATTTCAAAT
GAACAGACAGTGCATGGTGAGCAATTAAATACAACAGGATCAAACCACACTCTTGCAGAA
TTTGCAAATATGCTTCCTTGTCCAATTGCTGGCTGCTTATGGTATTCACATTCTGCAACT
TTATATGTTCACTTGTTTACATGTCACCAAGATATGATATACTATGGAAATTCGATTGCG
CATGTGTTCAGATGTCAAGATATACAAAATTTCTGCTTTTTTACTCATTTACAATTCGTA
CAAAATACTATATATATAATCACTGTTGCATTTGATAGCTATAGTCACACATTTGTTGCC
ACCATTCAGCATGTTTCATCATATGGTGACAATACAAGTGTTTCACCAACTACAGCTATA
CTGACCACTAGTTCTGTGTGTAATGCGACTGATCAACATTCTTGGAGTGGCCCAGTGCAG
CCTTACAGTGTTCCATTGGATGTGCTACATGCTGATGGTAGATGTTTATTCATTGACCCT
ACCAATTCTGAACAGATGATTATCAATGTTAACTTAACAGTACCATTGATTTATTCAAAT
GATTCAATGTTTGCCTGCTTATGA
>cds.Mp_F_12223_c0_seq1|m.8261
GGTGGTCTGGGCGTGGAAGTCGCCAAAAATGTGATACTTGGCGGTGTCAAGTCAGTTACA
TTGCACGATTCTGTCGTGTGCACCTACAGCGACCTGTCATCGCAGTTCTATCTGACCGAA
AGCGACATCGGTAAGAATAGGGCCGATATCAGTTGTCCTAAGTTGGGTGAGCTAAATTCC
TACGTGCCCGTCAAGTCATACACTGGAATTTTGTCTGAATCGTATCTCAAACAGTTTAAA
>cds.Mp_F_12240_c0_seq1|m.8267
CTTGCCAGTTCGATACAAGAAATGAAAAAAAAACTATCCTATTTGAAAAAGACTGCGTTG
GACGTGAATAAAATCAAAATAGTAGGGTTTGAAAATTTTAGAAATGATATAAAGACATTT
GAGTCGAAGCTGTCAAAATTAAAAGAAGGATGCTCAAAAAAGTGA
>cds.Mp_F_12244_c0_seq1|m.8271
ATAAACAATCAATCGGTGGTCCGCGATATAGACCTGCACCAAGGTCCATTAGATGCGATA
GCTTTGTCAAGATCAGATTTAATTCTTTTCGTAGCAGGTCAAGATGGTGTTGTGTTATCG
TTAATGTTACCTATCATGGCTGAAATTAAACACAAAGAGTTTAACATGCACAACAAGAAT
ATTACAAAGATGAGTATGACAATTGATGATTCAAACCTGATCACCTGTTCAACAGATGGG
AGTATATGTATATGGGAAATTAAGGATGCTGAAGGCAAAAAGGTTATTTTAAAT
>cds.Mp_F_12244_c1_seq1|m.8273
AAGGTTATTTTAAATGATCAATTTGCATACTCTGATGATATTCTAGTGAACGCTTTGGAG
TTAAAGAACAAAATCGAAAATATGGCAGAACTTAAAATGAGAGTGAATGAGTTGGAAAGG
GAAAGCAAATATCAAATTACTCAACTTATAAAATCTAAAGAACAGCAGATTCAGGAATTG
AATAATAACCATTCGATCGTTATGAAAATATTGGAAAATAAAAATACGGAAATAACTAAA
AAACACATGGCTGATAAAAGTAGATTAGAAATGGAACTAAACCTTTTAAAAGATTCGCAT
GCTCAAGAGTTGGAAGAATTGGAAGCGAATTATAATGAGAAACTCTTATATGAGTACGAA
AAATATGAC
>cds.Mp_F_12246_c0_seq1|m.8274
ATACAGTTCTTCATTACGTCCATTCAATCTATTCGACATGAGGGTTTTGATTGTTCATTT
CGCGATTTAAATTTAATAAATGAAACGAGAAAGGGATTTATAAGTAAATTTGTTTTTAAA
TGTAACAATTGCGGAATAAATGAAAATATTTATAACGAAGATCCAAAAACAAAAGATTTA
AATGTTAATATGGCAATGGTGACGGCGGCGATGGTTAATGTTGGTCAAGCTTTTTCACAA
ATGGATGAAATTTGCGCTACCCTGAATATGCCGAATATGTGTAATCGTACATATCAAAAT
GTACATAATGATGTTTACCATCATATGTATGATTTGGCTTGGAATGAGATGGAAGCTGCT
GGTAAGGAAGAGGCAAAGTTGGCTATCGAAAAGGGAGAAGTAGATTTACAAGGCCGCCCT
AAAATA
>cds.Mp_F_12250_c0_seq1|m.8275
ATAAAATTTAATTTAGATAAACTGCAATATTGCAAAAAGTCTGTCAAGTTTATGGGCCAT
GTAATTAGTGAATTAGGTCTTCAACCTGATCCGGACCAGGTTAAAGCCATTCTGGAACTA
AAAGAACCAAAAAATAAAACTGAATTACAACGAATTGTAGGCATGTTCAACTATTTGAGA
GATTTTATTCCAAAAATGGCAGAAAGAATAAGCCCTCTACGGGAGCTGTTAAAAAGCAAT
GTCTTATGGGAATGGAGTGAGAGGCACAGATGCGCTTTTGAAGAG
>cds.Mp_F_12250_c1_seq1|m.8276
GATTTTATTCCAAAAATGGCAGAAAGAATAAGCCCTCTACGGGAGCTGTTAAAAAGCAAT
GTCTTATGGGAATGGAGTGAGAGGCACAGATGCGCTTTTGAAGAGTTAAAACAAACCATT
GTTAACCCTCCAGTTTTGGCACACTTCAATGATAAAAAGGATATTGTGTTGCAATGTGAT
GCATCAAAAGATGGGATTGGATGTTGTTTATTACAGGATAAAAAACCAATTGCATTTGCG
TCTAGATCGTTAACAGAAACAGAAATTAGATATGCCCAGATTGAAAAGGAATTCTTGAGT
ATAATTTTTGCATGTAGAAAATTT
>cds.Mp_F_12253_c0_seq1|m.8280
CTGCATCAGGACATCAACCAGACCTGCATTGCTGCTGGAATGTCCGATGCTCTGCTTTCC
GCGCTACGGTGCCATTGTGATTACCCGCAGCCGCCGGATGCTGACCTCATAACCGTCGAC
GTCGATCACGCTGCAGGAGCCGACGAAGTTAAAAGGAACACGACTCGCGGATCCAAGGAC
GTCGAATCGCGACCGAATTTGAAAAGATCGGCGTCTTCGTCGTCTTGGTGGCAACGGTCG
AAAAGATTGGTGACGGAATTCGTCGTCGATGTCACGTGTAACGTTTGTCTATGCTGTTAA
>cds.Mp_F_12253_c1_seq1|m.8282
ATGCACTGGAATTGGCAGTGTCAAAGGAAACTCGCAAAAGCCGTCTTCTTCGCGAGGGCT
CGTCCAATGGACAAAGGACAAACTTCGTCATCGGTACGAACACAACCGGACGCCAACGAA
CGGGGCACACGTCAACTGCATCAGGACATCAACCAGACCTGCATTGCTGCTGGAATGTCC
GATGCTCTGCTTTCC
>cds.Mp_F_12255_c0_seq1|m.8284
ATGCCACCACACAATCTTCGATTGAAAATTGGTTTACCAGTTATTCTTTTGCGTAATTTC
TATCCTCCTAGATTATACAACGGTACACGTTTGGTAATCAAAAGGATCACCGGAAATGTT
CTTGAAGCAACTATTTTGACTGGGAAGTTTAAAGGAGAAATTGTGCAGTTGCCACGTAGT
TCAATGATACCATCAGAATCTCCTATACCAATTTCCTATTCATTTGGCATTAGCAATGAC
CATAAACAAGTTTCA
>cds.Mp_F_12255_c0_seq1|m.8285
ATGTATTTTAAATCAATCGACACTACTGTCGATGAAAACGAAACGGTAAATTTTCCTACC
GAATTTTTAAATTCTCTGGATATACCTACTAGGAATGCCACCACACAATCTTCGATTGAA
AATTGGTTTACCAGTTATTCTTTTGCGTAA
>cds.Mp_F_12256_c0_seq1|m.8286
AGAATCCAAAATGACCTAATTAGTTCCATACATAATGTTCTTATTAAAAAAGTAAAAGCA
GATTTACAAAATGTTTATGTTTCCATCTTAGCCGATGAAACTAGTGATGTTGGCCATCAT
GAACAACTTTCAATCGTTATACGATATTTTGATGATCAAATGAATAGACCTGTTGAAACT
TTTCTTGATTTAGTACGGTTAGTT
>cds.Mp_F_12257_c0_seq1|m.8287
TCTTCAGCCATATTGGACATGCAATGCGTTCTTGGTGTGAACAATAAATACATGATTAAA
GAAATGTCTATTGTCGACACAGAAACATGGGCGACTCAGCATTGGATTTTTAAACATTCA
AACTTGATGCAGGATAACAAGAGTCGTAAAACCAACAAATGGCTGGAACGTAACTATCAC
CAACTAGCTATA
>cds.Mp_F_12260_c0_seq1|m.8291
GGCGCCGTCGGCAAGTACCGGGTCCGCCGCAAGTTCCCGCTGCCCCGGACCATCTGGGAC
GGCGAGGAGACCAGCTACTGTTTCAAGGAAAAGTCCCGGATGGTGTTGCGCGAATGGTAC
GCCAGCAACCCGTACCCGAGCCCCAGGGAGAAGAGGGAACTGGCCGAAGCCACCGGATTG
ACCACGACGCAGGTGTCCAACTGGTTCAAGAACCGCAGGCAG
>cds.Mp_F_12260_c0_seq1|m.8289
CTGCCTGCGGTTCTTGAACCAGTTGGACACCTGCGTCGTGGTCAATCCGGTGGCTTCGGC
CAGTTCCCTCTTCTCCCTGGGGCTCGGGTACGGGTTGCTGGCGTACCATTCGCGCAACAC
CATCCGGGACTTTTCCTTGAAACAGTAGCTGGTCTCCTCGCCGTCCCAGATGGTCCGGGG
CAGCGGGAACTTGCGGCGGACCCGGTACTTGCCGACGGCGCC
>cds.Mp_F_12281_c0_seq1|m.8294
GTAATGGGAGAATATTACCAGCATCTTTTTGAAAATCATAATAGTATTGACCAAATACTC
GAACCAAGATGTCCCGGTTACTATTGTGGTCGACTAGATTTAGGTAATGGACGTACAAGT
GATTGTGGTTCGTGTCCGTCGGGTACAAAAGTGAATTCAATTCATATTTGTCAA
>cds.Mp_F_12283_c0_seq1|m.8295
TTTTACAAGAAAGATAGTGCTAGCAATTTAAGATTAGCTCCCAAATTAACTAACTCACAT
GTCTATCCTAATGCATTTCAGAAGATGCGTGTATATTTGGCGGCACAATTGTTTAGTGCC
ACAGTGGCAGCCGGCATGAAAACATATTTAGCCTTAGATAAACTTCCTTTTAAGTCGAGG
CCTACAATTGAATTTATAGAAAATATTGATAAATTATTTGACATTTTTAATTCTTATAAA
>cds.Mp_F_12295_c0_seq1|m.8299
CTGAATTCATCAGAAATTATGCAATCTCAACCATACTCACAATCAAACGTAACAACACTG
CAAAATATTATATCATCAGAAACTCTACAGTACTCACAAGCAGAAATAACAAAAGATTCT
GCTATGGTTGGAATACGTGACTACTACGAGCAATCAGGCAATTCAAAATTCTCAAATTAA
>cds.Mp_F_12299_c0_seq1|m.8301
AGGCCGCCGCTCCAGCGCCGAGCGGAAGCACAGTGTGTGCAGCGGTTCGCGCCGGCCGCC
GGTGGTCAGACCGTCGAGGCCAACATCAAACGCGGTGCCAAGTACCTGGTGTTTGTGGCC
GGCGTCGGGCCGCATAACCTGTCCGTGCTCGGCGAACCCGTGCTAAGGACGCCCAAGAAC
GTGGACGCCGTGCAAAAAGTGTTGTGCAGGGACTGCGTTCAGCCAATCGGAGTGTGGGGA
CTTCATAACACGACGTTAAAAGTCAAAAGCGCTTTGAAGTTGATGTGCAGAGCAAAAGGC
AACCCTATGCCCGCTCTACAATGGTTCAAAGACGGCGTACCGATTTTGGTGGGCAGGCGA
AGGATTCAATACAAAAAGAAAAGATCCATGCTTGTGATACCAAAGGTGAGGCCAGACGAC
GCAGGCAAGTATGAGTGCAGAGGTACCGGAGTCCAAACCGGCCATGTGGCTATTACATCG
GCCCAAGTCATAGTTAATTCCAAACCGGACAACACGACAGCCCTGTGGCCGTTGGTCGGC
GGTCCCTGTCCAGCAGATCTCGTATATTGTCTGAACGGGGGCACTTGTACGTTCTACGAA
ACCATCGGAGAGCTTGTTTGCCAGTGCGCCGAAGGCTTCAAGGGTCAACGGTGTGAGAAC
AAAGACATTGTTAACAAAAGCAGTATGTATGCCCCGTCTTTGACTTATTTCTGTAAACTA
GGCTTGTCCGGATCCTATTATTGTTAG
>cds.Mp_F_12300_c0_seq1|m.8304
TGTATTGATTTTACAATGATGTTTGTTTTGTTTTTTTGTTGCTTCACCTTTTGGGACAGT
AAATGTGCTTCAAATATTTATCTTCAACAGCATTTTTTCTGCTCAGAAAGTGAATCTACT
TTGAGGAGTCAAAAGTATAAAATTCCCTATAGTTTTCCAAAGCGACCGGAAAAACAAACA
AAAAATGAAGGAAAAACTGTAGTTTGA
>cds.Mp_F_12308_c0_seq1|m.8306
TCTAAGCAAATTCAACATTTAGTCTCCATTTCTTCAACTTTAAACATATTATTTTCGATC
AGCGGTCTTTCAAGACTTCAACTGACCAAAATTGTTGCGACCCACCAAGTTTTACTCAGT
AATTTGCCGGGCCAATCCGGAACCGCTCATGATCATTTTTTGAATAAAACTTATCAACAG
CTTTAA
>cds.Mp_F_1231_c0_seq1|m.274
GTTGCATTGCCAGTGAGTGGAATCGGTTCAAGCAGAACACAATCGACTACAAGGGTAGAC
ATCAAGGTTTGTTCCCGAGTATCACCATTCCAAGCTAACATATCATGTTACGTATTACCA
TCAATTGTCAACACATTATCATCAAGTACAAGACCCTCAGACGGCTGGGGAATC
>cds.Mp_F_12334_c0_seq1|m.8315
ATGATTAAAAATAAAAAAGGTAAATTTACTGCTGAGCTTAGACAATTTGCTGTAACGCTA
CAATTTTATTCAGCTAAGGCATATGATTTTGTACGTAGCACATTCAAAAATGTCTTACCT
CATCCTAAAAGTATCAGTCGGTGGTACAAAGTT
>cds.Mp_F_12334_c1_seq1|m.8316
CGGTGGTACAAAGTTATTAATGGCAAACCAGGTTTTAGTCAAGAAGCATTACATGCAATT
TCTTTAAAATCTGCCAATGAAAATGTTGCCATCAACTTAACAGTAGATGAAATGGCAGTT
AAAAAAAATGTAACATGGACAGGGAGTGAGTGGAGTGGATTTGTAAATATGGGCACTGAA
ATTGGG
>cds.Mp_F_12337_c0_seq1|m.8318
GCCCATAAACTACATCTAATTGACATTTACAGTCAGTACAATCTGTCCACAAAATATGCC
GATATCCCATTTAAGATACATGAATACAGAAATTTAAATCTCACTGAAAATACAGCATCC
ACAATAATATCATGCGCTATATTTTCGTCAGCAATGTTCTACTTTGCGTTGTTATTGCAA
AGTGAAATTCAAAATGGATACTTGGCAAGAAGTTTAATTGCA
>cds.Mp_F_12342_c0_seq1|m.8320
ATGTCAGCTGAATTTGAAGTGTATTATATCCGAGTTGTCGTGGAGCAAACACTCGAAGCC
CGTCCGGGCCGAATGATAATTATTGACGATTCAATGAGTTCTGTCCGATTAAAACAACAC
AGCCCTGCACACTATTATATCGCCCTAATTTGCAACAATGATAATAATATACATCAGCAC
GCCGGACACGGTATTTATCCGGACTAG
>cds.Mp_F_12344_c0_seq1|m.8323
GAGAGACAATTGTGGATGGAAAAAATGGAAGAGAAACTTAAAGCATTTGCGGAAGTGGAT
AGAAATAGTTATCCAGAAGATCTCCAAACGTACCTAGACGAACTTGAAAAAAATGATCCT
TCTGTTCGTTCAACTAACGATGATACACAAAAAGAAGATCATCGAAAGAAAGTAGAAATA
AAAGACGAACCTTCCAAACCCGTGGAACCTGAAACCATAAAGTCA
>cds.Mp_F_12348_c0_seq1|m.8325
TTTGTACAAGAAGGCCAGTGGCATCATATTGTATTAGTTTTAAATAGAGCCGTATTAAAA
AATTCGTCATTTTCTTTGTATATGGATGGTCAACATGTACATACTCAAAAATTACATTAT
ATATCTCAAAATCCAGGTGGTGGTGCAGCTAACTTAACAATTGCATCTTCTGTTTACGGA
TACATAGGGACTCCTCCAATTTGGAGAAAATATTCAAAACTGACATGGAAACAAGGGCCA
TGTTGTTTATTAGAAGAGGTATTAAATCCTCATGCTATAAAGATTTTGTATCAGCTTGGT
CCACATTATTTTGGAAGTCTACAAGCACCTGATATTAAAGATTTAGAACATATTGGACCT
TTGGTATCTGAAGAGAAAGTAATTTTTGGATTGAATGCAAGGGCAGTTTCTCAATTAACT
TTGGCAAAAATACGAAAAATATATAGTAGGGTGGACAGCAAATCAATTGCGAAACAGCTT
GGGATGTCCACTCATGAAAATGCTACTCCTATTCGTATAATGCACAACACAGCTGGACAT
TTAGCTGGTTCAGCCAGAAGTTTAGGTGGTGTTATTTTGGGATATTTAGGAGTTCGCACA
TTTTATCCCCGCCCAGTTTTAAAATTAATTGACAACATTGGAGGCTGTTCTGTATTATTG
GGATTAATTGCAATGGCAAGAGATATGGAAAGCTTATATGCTGCTGTTAAAGCTTTGAGT
GGAGTACTTCATTTAAATATGACAGCAAAACGAGAAATGGAACGAAGGCGTGGATATCAG
CTATTAGCTTTATGCCTACGTAGGCATAAACATATGTTAAATGCCCATATCCTACATATC
ATACTTGATTTAGTTATAACAACTAGAAGTGTTGAA
>cds.Mp_F_12351_c0_seq1|m.8326
GCCGCTGCAGCTGCAGCACCGGTCCGACAGCTCCGACTCCGAGACGGAGACCACGGTCAT
CGAAGACGACTCGATGACCAGCGAGAAGTTCCTGTTGCTCATCGACCAGCTGGTCGACAA
ACAGGACAGGCACCTGACCGTCAAGGACATCGGCATCATACTGGAACGGCTCAACTCGAA
AAT
>cds.Mp_F_12351_c1_seq1|m.8332
CAGCTGGTCGACAAACAGGACAGGCACCTGACCGTCAAGGACATCGGCATCATACTGGAA
CGGCTCAACTCGAAAATCGTGGACGTCGAGCGCCTGGACCGCGACTACGAGGCCACCGAC
TGCTACAACTGGACCATCAAGGCGACCATCAGGGGCGACGTGCTCCAGGAGTACGGCATC
ATATACAACGGCAACTACTACGGCATATCCGAACACCCGGGTTACCGGCAGAACGACGAG
>cds.Mp_F_12354_c0_seq1|m.8335
TGGAAAGCTACTAAGAAAGTCTTACGCTATAAAGCTTCTAATCTGCCATTAAAAAAATCC
GACGGGAGTCTAACCACCTCTGATTTAGAAAAAGCTGAGTTATTCAAACTACACCTCTCA
GAGACATTTCAACCACATTTAGATATTGAAGATTTAGAAAATACTAATGTTGTGAATACT
GCTCTTAATGCTCCTCTTAAGCCC
>cds.Mp_F_12359_c0_seq1|m.8336
ATGAAACGAGAAAACTCAAAAAGAAGTTTAAACCATGAAATTATTATGGATTACTTTTTA
ACAAGAACTTGTCAAAATCTCCATGTTGTGTTTTGTTTTTCACCTGTAGGAGAAAAGTTT
CGAAATCGAGCTCTTAGGTTCCCAGCATTAGTATCTGGATGTACCATAGACTGGTTCCAA
CCATGGCCCAAAGATGCTCTCATTCAAGTAGCGGAACATTTTTTGGTTGACTTTGATATT
GAGTGTACGGTTGAAGTCAAACAAGAATTAGTGGCCGCAATGGGCACGATTCAAGATATA
GTTGATCATACTTCAAGTGATTATTATCAAAGATTTCGCCGAGCTACCCATGTCACACCA
AAATCATACTTAAACTTTATTGGTGGATATAAAAGTATATATCATCAAAAACAAAAAGAA
TTAGGTGAAGGAGCACACCGCATGGACACAGGTTTGGCAAAACTAGAAGAAGCTTCTATT
TCCGTCGAATTACTAAAAAAAGAC
>cds.Mp_F_12359_c1_seq1|m.8337
ATTGGTGGATATAAAAGTATATATCATCAAAAACAAAAAGAATTAGGTGAAGGAGCACAC
CGCATGGACACAGGTTTGGCAAAACTAGAAGAAGCTTCTATTTCCGTCGAATTACTAAAA
AAAGACTTAGATGATATGGAACAAGAATTAGCAAATGCTTCTCAGAAAGCAGAAACTGTA
TTAGTTGAAGTTACTGATCGTGCAAGACAAGCAGAAATTGTGAAAAATCAAGTAATGAAA
GTTAAAGTTAAAGCAGAAGCATTAGTAGAGTCGATTGCAAAAGAAAAAGCTATTGCTGAA
GAAAAACTAGAGGCAGCTAGACCAGCGCTTGAAGAAGCAGAATCAGCGTTGAACACTATA
AAGCCTGCGCACATAGCTACTGTTCGTAAGCTCGGAAGACCTCCACATCTCATCATGCGT
ATAATGGATTGCGTTTTAATATTATTCAAACGAAAACTGCACCCAGTTATAAGTGATACA
ACAGTGAGGTGTCCAAAACCATCTTGGCCAGAATCATTAAAAATGATGGCGAGTACGACT
TTTTTGCTTCAGCTACAAAATTATCCTAAAGATACAATCACAAATGAAATGGTAGAATTA
TTACAGCTATATTTTAGCATGGAAGATTACAATATGGATACGGCAAAAAGGGTTTGTGGT
GACGTTGCTGGTTTGTTATCGTGGACTAAAGCCATGGCATTTTTTCATAGTATAAATAAA
GAAGTCTTACCACTTAAGGCCAATTTAACTTTACAAGAAGCTAGACTGACTATTGCAATG
GACGATTTGTCAAGAGCTGAACTTCAACTTTATGAAAGAGAAGTGGCATTAAATGAAGTT
AAAAGTCAATATGATGCTGCTGTTCAAGAAAAACAAAGGCTCACTGACGCAGCAAATGTA
TGTCTAAGAAAAATGACCTCAGCAACTGCTTTAATTAATGGTTTAGGTGGTGAAAAAATA
AGATGGACTCAACAGAGTAAAGAATTCAAGAAACAACTTGGGCGACTTGTCGGTGATGTT
TTATTGGCAACAGGATTTTTATCATATTGTGGACCATATAATCAAGAATTTAGATCTAAT
TTAGTCCAAAGTTGGATGAAAATTTTAACGACTCAAAAAGTTCCGTTCACAGTGAAACTT
AATATAATAAATATGCTTATTGACAATTCTATGGTATCTGAGTGGACATTGCAAGGTCTT
CCTAATGATGAGTTATCGGTACAAAATGCTCTTATTGTAACCAAATCTAGTTCATACCCA
CTTCTCATTGACCCTCAAAATCAAGGGAAAATGTGGATTAAAAACAAAGAATCATCTAAT
GAACTTCAAATTACTTCATTGAATCATAAATACTTTAGAACCCATTTAGAGGATTGCTTA
TCTCTTGGAAGACCATTATTGATAGAAGATGTTAGTGAAGAGCTTGACCCAGTAATCGAT
AATGTATTAGAAAAGAATTTCATTAAATCTGGTTCCATTGAAAAGGTGGTTGTCGGTGAT
AAAGAAACAGATGTGATGCCTGGGTTTGTCTTATACATAACAACGAAATTGCCCAATCCC
GCATATTCACCTGAGATTAGTGCTAAAACTTCAATTATAGATTTCACGGTCACAATGCAA
GGTCTTGAAGACCAACTTTTAGGTCGAGTTATACTAATGGAAAAATCAGATTTAGAAGCT
GAACGTGTGGCGCTATTTGAGTCAGTTATACAAAATCAACGTTCAATGAAAGAATTTGAA
AGTAATCTACTGCATAAATTATCATCGATTCAAGGTTCATTAGTAGACGACGAAGATTTG
ATTAGTGTACTCCAAGAGACCAAAGCCACTGCTGAAGCTGTAAATGCCAAACTTCAAGTT
TCCGAACAAACTGAAATAAAAATTATGAAGGCCAGAGAAGAGTTCCGCGCTGTAGCTGCT
CGTGGATCAATACTGTACTTTTTGATAGTTGAAATGAGCAACGTAAACGTTATGTATCAA
AACTCATTAAAACAATTTTTAATGATATTTGATAATTCTATAAATAAATCGATAAAAAGT
CCAATAACCGAAGAACGTATTGTAAACATTTTACAATATTTAACTTATGAAGTATGGATG
TTCACGATGAGAAGTCTATACGAACGTCATAAGCCATTATTTACATTGATGTTGGCTATG
AAAATTGATTGCCATAAGAACCAAATTACTCATGAAGAGTTTATGACATTTATAAAAGGT
GGTGCATCATTAGATTTGAATGCAGTTGCTCCAAAGCCTTTCCGATGGGTATTAGACATA
ACTTGGTTAAATTTGGTTGAACTCAACAAGTTATCAGTATTTTCAAATCTTTTAAATAAA
ATAAAACAAAATGAGAAAGAATGGCGTATTTGGTACGAAAAAGAGAAACCAGAGGAGGAA
GACATACCTTGTGGGTATAATAAATCTCTAGACGTGTTTCGAAAACTTTTGCTGGTCAGG
TCATGGAGTCCAGACAGAACATTGTCACAGTCTCGAAAATATATTATGGATTCTCTAGGG
CAAGAGTATGGAGAAGCATGTATCTTGGACTTAGAAAAAACTTGGGAAGAATCGGAGCCA
CAGACACCTCTTGTTTGTATCTTGTCCATCGGCTCTGATCCATCACCGCAAATCACCGCT
CTGGCCAAATCCAAAGACATTCAAATACGGTCTGTTTCTATGGGTCAAGGTCAGGAAATA
CACGCTAGAAACATGATATCTGATTGCATAGCAAACGGTGGTTGGGTGCTTTTACAAAAC
ATGCATTTATCATTGCCGTTTTGTACAGAAGCTATGGACGCATTGTCGGATTCGGAAGAA
ATACACAGTACATTTAGAATGTGGATAACCACTGAAGTGCATCCTCAGTTTCCAATTGCA
TTACTTCAAATGGCAATTAAGTTCACAAACGAACCTCCACAAGGTATTCGCGCGAGTATG
AAAAGAACGTATCAGAACATTAGTCAGGACATGCTCGATTATTCAGCTCAACCACAATGG
CCCATTTTACTGTACGCCGTAGCATTTATTCACACAATCGTACAAGAGAGACGAAAATTC
GGACCACTGGGCTGGAATGTACCGTACGAGTTCAACCAGGCCGATTTCGCTGCGAGCGTT
CAGTTCGTCCAAAATCATTTGGACGATATGGATCCCAAAAAAGGCGTATCTTGGCCAACT
ATTTGTTACATGTTGGGTGAAGTGCAATACGGTGGCAGAGTTACTGACGATTTCGATAAA
AGACTTTTAATTACGTTTACTCAAGTATGGTTTTGCGATGTATTGTTGAGACCAGGTTTC
GAGTTTTACAAAAGCTATAAAGTTCCCATGAATCGTAATATACAAGGTTGTATTGATTAC
ATAAACAGTTTACCAGTAACAGACTCCCCAGAAGTGTTCGGACTTCACTCAAATGCTGAT
ATCACGCATCAAATAAACACTGCAAAAGGAATACTAGATACGATTTTAAGCGTTCAACCA
AAACAGGGTGGAAGTCAAGGAGGTGAGACTAGAGAAAGTGTCGTCTATCATTTAGCCGAC
GACATGTTGAAAAAGTTACCAAAACAGTATAAAGATTTTGAGGTAAAAGAATCACTGCAA
AGGATGGGCGCCCTTTTGCCCATGAACATATTCTTGCGACAAGAAATCGATCGTATAAAA
AAAGTT
>cds.Mp_F_1235_c0_seq1|m.276
CGGGACGAGACCGAGCTTGTTGATGAGCTTGTAGTCATCGCTGACACCCTTGGCCGGCTC
GGTGTGGACGAGCTCGATGTCAAGGTTGTTGGCCTTGGCCACTGCCTGGATGGCAATGGT
ACGGGGGTTACCCGGGTAGGAGTAAAGCTTGCCGAAGCTCATCTTGCAGGTGATGTGAGG
ATGCAAGAAGAGTGTGAAGAGGATGTG
>cds.Mp_F_1235_c1_seq1|m.278
GACCTGGGAGTTGGCAAAGGACATCCAACGGAGGATGCTGGCGTAGTCCTGCTTGGTCTT
GCCAAGAAGGGAGGTCTTCTCGTTCTGGGAGGTGAGGTAGATGGCGATGGCGATAGACTC
GGTCAGGGTGAAGTTGTCGGAACCGACGAAAGACGGGACGAGACCGAGCTTGTTGATGAG
CTTGTAGTCATCGCTGACACCCTTGGC
>cds.Mp_F_12360_c0_seq1|m.8345
CTGTACGTCGTAAAACGCCATATGGCGCATTTATCTCTTCATTTAGGAAGCTTCACTGGC
ATGCTGATAATCCCGCCTCTTACTGAATTCCAATTACTGCAAGCGGCAGACTTGAAAACA
GAAAACTTGAAAACGGCATTGTATCTCAATTTAGGTATAATGTGTTTTACATTGGTATTC
TGGTTGCTTGTTTCTACACCGGTGACGTTAAAATTGGACATAGACGATGATGAAACTATT
ATTGATTCTATCTCT
>cds.Mp_F_1236_c0_seq1|m.279
CGGGATGGTGTTTTTAAGACAGCGTTGCACTACTGTGCCGAAAACGACGAAGACGATGCA
GACTGCGCTAAGCTTCTCCTGGAAGCCGATCCATCTATAGTCGATATACCCGACGACGAT
GGTCACACAGCTCTACATTTGGCTGTAATCGCTGGTAATTTGCCGTTAGTTCGATTCCTG
CTCGTGTCCGGCCAGGCGGACCCAAATAAGCGAGATGCC
>cds.Mp_F_12380_c0_seq1|m.8361
CCAGATTTCGTTAATGACTTGTGTGAGAAATGTCAAATATCAAAATGGCGAAAAATAACG
CTTACAAATTACAATCCAGTGAAACAACATAACCAGACTGCAGATACTCCGAGAAAAAGC
TTTTGGTCTTACACATTTGTTTTAATAATCATAGTATCACTGTTGGGAGGATACCTGTCA
AGTAACTTTGAT
>cds.Mp_F_12384_c0_seq1|m.8364
TACAGAGGACCGTTGGTTGTCATCGAAGTGCTACCGGGAGATGTCTACCGCGTTGCTGAA
CTGGACCAAACTAAAAACAGCAGATTTGCAACAACGGCACATGTGTCACAGTTAAAATCA
TGGCGAATATACAAGGAAGATGAGCAGATGGAGGACGATGGTGACTAA
>cds.Mp_F_12403_c0_seq1|m.8371
CTGTCTGCCGCCATCGAGAAGACTGTCTCCTGGATCGATGAGAACCAGACCGCCACCAAG
GAAGAGTATGAGAGCGAGCAGAAGTCGCTCGAGGGCACCGCGAACCCTATCATGATGAAG
ATCTACGGTGCTGAGGGTGGTGCTCCTGGCGGCATGCCCGGTGCCGCTCCCGGTGGCGCT
GCTCCTGGCGCTGGCGGCGACGACGGCCCTACCGTTGAGGAGGTCGACTAA
>cds.Mp_F_12408_c0_seq1|m.8375
TTGTTCCTAATATTTACTAGAAAGATCTATGTATGCCACCATAGTGGTTTCAATAAGATA
ACCAAAACAGATAATATGAGAGGAAGATCGAAAAACACCCAGTGTAATGCTAAGATAGAT
ATAAAAATCAAATTGACAACAAAGGATACAAAAAAAAAAGATAAGTTTGTAAAAGATGGA
TTGCCTGCTATAATAAAGATAAATAATGATCACAATCACAATATTAGATCTGCAGAAGCA
CTATCCTTTTTAAAGCCTTCTGAAGAATGTAGAACACAGTTTGAAAACTATTTTAATGAT
GGTTTAGGTATATCAGAATCTATTAAAATGCATGAATCAAAACTTGAATTAGAATATGGT
ATTAACTCTAATGAATTGGCTAATGCCACTATCAATCCAAAATATAGGACAATTTGCCAT
TGGTATGATGTTTGGAAAGAAAACAATTTGGGCTCTTCTAATGATATAAGTGTTTTGCAG
AAACTTGAAGAGAAGAAAAAGTATTATGAAGAAAACGGA
>cds.Mp_F_12421_c0_seq1|m.8377
ATCAAAACCAGAAATATCGTAGAGCGTGTATTTGGTGTATGGAAAAGAAAATTTCCATGT
CTAAGGAGAGGTTTAGCTAATTCACCAAACACAATAGTTTCAATAATTGTAGCTTGTGCT
GTACTATATAACATAAGTTTAAAATTAAGATTACCAGAATTTGCTGTTGAAGATGAAACT
GTTGAAGAAGTAAATCATTTTCTTAATGATGAAAATAGAGAGATTATTGGTGCAGCTGCT
CGGAGAGCTTACATTATTAGACATTTCACTTGA
>cds.Mp_F_12423_c0_seq1|m.8378
AAAAAAAAAAAGCGAAAATTTGATATTGGTCACGTGTTGCTAAAAATGAAAAACGATGGA
AATTTAGAGCCTATGAAATTCAGCTTGTTTATTTCAACGTTTGCAAATTTAAAAGTTAAA
GGAGTTATTATGGAACTAATCGAGGGTTTGGCTAATCAATTTAGAAATGCAGATAAAACA
ATTAATGTAGCTCTAATGTTGGACAAATACTTAGATCTATATCCA
>cds.Mp_F_12428_c1_seq1|m.8383
ATAATTCAAAAAGTATTCAACTTTTTTTCTGCCTCAACTATTCGTTGGCAAATTCTTTTG
AAACATGTTAAAGAACTAACACTCAAACCATTAAGTCAAACCCGGTGGGAAAGTCGAATA
GACGCACTTAAACCGTTTCGATATTACATAGGTGAAATCTATGATGCTTTGTTTGAAATA
TCAGAAAATATAAATGTAGATCCAATGGTTAAA
>cds.Mp_F_1242_c0_seq1|m.284
GTCTATCAAATTGAATATAGCCCTACAAGGCCACCCGAACAATTTGAACAGCTATTTTCT
GAATTAGGTAATGTTTCGGAGGAGGTTGATGAAGTCTATATAGAAGAAGTTGATGAAGAT
AATTATCAAGTCAGTTTTGTAGAGGACGGTAAAGACAATGCATCATCACAAGTAAACTTG
CTCATTGATGATGACCATACAATTGATACAGAACTAAACATTATACCTTCAGAAGATAGC
AACAAAGTTATCATCAAT
>cds.Mp_F_12432_c0_seq1|m.8387
GTGACAACAGATGCGAGCAATACGGCTATTGGAGCAATTCTTTCACAAGGAAAAATTGGA
ACCGACCTACCTATCACATACGCTTCGCGTACTCTGAACAAAGCTGAAAAGAACTACAAC
ACCACAGAAAAGGAGTTGCTAGCGATAGTCTGGGCAGTAAAACAATTCAGACCGTATTTA
TATGGTCGGAAATTCACAGTGGTTACTGATCATAAACCACTAACCTGGCTATTTGGGGTC
AAGGATCCAGGA
>cds.Mp_F_12436_c0_seq1|m.8388
TCAAATATTCGCAATATCACCAATGAGCGATCTAAATCACAAGCAAACATCACAAAGGTA
AGAGGAGACTCATATCAACAAACACCGGAACAAGAAATTTTGGCCTTTCAAAAACAATTG
CAAAATTTACCTGATTTGGATTCTCCCAGTCATGTATTTTCAAGACGCTTACCATTAGAT
TCTACATTTGCGACAGCTACTGGCGAATTTGCACCAGTTACAAGACCAAGATCTAGGTCT
ATGCCTCGTGTTGCTTACGAATCTAAC
>cds.Mp_F_12437_c0_seq1|m.8389
TGGCAATCAAAAAAAGAAAAATATGCTTGGATGAATTGTCACAATGGTAAAATTGGCTGC
TCCAATTGCCAAAAGTTTAGTAATATACACAATTCTAATAATTCTGCTTTTGAAATATCT
CCAGAGTGGTCTCTTAGTCTTATTAGTGGGGGAACTAGTAATAATAAAAAAACTAGACTT
TCTGTTCTACGGAATAAAATCAGAAAGCATGTAACATCATCAGCTCATAAATGT
>cds.Mp_F_12442_c0_seq1|m.8393
ATGAAGACAAGAGAGCAAATAGGAAATAAAACCACCGCTGCGGAGAAATTTCTAAAAGTA
ATTGCTCGAAAGAATAAATGGATCGAAGGAAAAAAAGTATACGGGATTTTACAAGCAACA
TGCACAGTTGATACGAATCAGAGTAATTTC
>cds.Mp_F_12444_c0_seq1|m.8394
ATGGAGTTCAGCGATTCACTTCTTGGTTGTTACATATCTAAACCAATTAACCTAAGACAA
TTTAAGACAGAGAATGCTTATAAAGTTGATCAAGTTAAAATGTCAAAGATCACTGATCGT
CTAGTATTTGAAAAATTAAAATCAATTAATCCAGATATTGATTTAACTGATTTACCTGAT
GAAGTAAAAAAATGGGAAACAGAATTACAGAAATATAATTTTCAAGATGTTTTTGATTCA
CCGGAGACATTATGTGCTCGTTATGTTTTTCCTATTTACGATACTACTAGTAGTAATCTC
CGAACGCTTGATGTCATGAAAAGTGATTTCTATCAGACTAAGAGAACAAAGTTGTATACT
CCACTACCCAGTTTTACTCCAAGAGGAAATATTGTGCCTGGTGAAACTTTATTAATTACA
ATTTCAATGTATTATCCATTTCACTGGACACAAAATCAAGTTCCTGATGAAGCTGTTATT
CCACATTGCCAAAAATCCCTTCAATTTTATGACACACAAACTCTTCAAGATGTTAAGCAA
AGATTTAAGTGTGAAAATGAAGAAAGTGAAATCAGTGGCGATGTAAGCAAAAACCCTCAT
AAACCATTGGAATTCATAGCGAACTCAGATTTGAAGCATGGTATGTTTTATATAAATAAT
AATTTATATGTCGACTCTTTACCTGATAGATGTACATTGGAGCATGCTGAAACAATGAAA
AGTTGGGCTAGTCATCATGGCCACACCATTGAAAATATATTATCAATGGATACTCCTCTT
TTGGATTTGGAAATATGCATCGGCCAACCCTATGTTTACCAACATTTAGGACGTTGTGAA
CATCTATTTATATTTAATGAAATCAACGTTGCTAAACCTAATGATTGTCTTGGCCAAACC
AATTATCCAAGAATCATAAGTGTAGCTAAAGAAAAATTAAAGTTCTGTATATTTTGCTCT
AAAAGCGTAGCCAGTATTGTTATGCTGAATGATGATGACAGAACCCCGTTAACTGTAAAT
CATATGTGTGAATCTTGTTTTAAATCATATAACTATGATCATTTAGATGATAAAGTGTCA
AATTTCAAAGCTTATAGATGTATAAAATGGAAAAAATAA
>cds.Mp_F_12452_c0_seq1|m.8398
ACCAAACCAAACCAACAACCCCTTCACTTCCATCTTCCACTTCAACAACACTACACTACA
ATGTCAGGATACGGCGGATACAACCAGGGCGGCTACCCTCCCCAGCAGGGCGGTTACGGC
CAGCAGCAAGGCTACGGCCAACAGCAGGGCTATGGCCAACAGCAAGGCTACGGTCAGCAG
CAAGGCTACGGCGGACAGCCTCAAGGCTACGGCCAGCAACAACAA
>cds.Mp_F_12461_c0_seq1|m.8402
TTCAGCGGCGGCCCGAGGGGATGCATTGGTATGAAGTACGCCATGATATCGATGAAGCTC
ATGATCTCCGAAATCTTACGCAACTTTAGCGTGCACACGGACATAAAATTGTCGGACATC
CGGATAAAAATGAACGATGCATTCACACGGAAGGTCGGCGGATATCCGATCACCGTCCAG
TCGAGAGACAGGAGGCCGTCATACGTGCGCTCCAACACCCATGTCGCATGA
>cds.Mp_F_1246_c0_seq1|m.285
TGGACTGATAATAAATCCCCCAAAAAGACAAATAAAAAAGCTAACTGTGGGGGTGTGATG
CTTAAAAATGTAACTACAATTGGAGCTGTACGAGGGCAATATGATCTTTTACATAAAACT
GACCTGAACGATGAAAATTATGGGCGTTTAGACATTTTAAAAAAACAATCTTATTAA
>cds.Mp_F_12475_c0_seq1|m.8404
GTTGTTAAAGTAGAGCCGACGTTGGATCATGAATCAACAATGGAAAAATATCGTTCAGAT
ATTACATTGTTAACAGATCCAAATGTAGAAGATGAACAAAAATTAAAAATTGTTCAAACT
TTGAATGAAAACTTTGAGATGATTGTGGATTCTCTTCAATATCCAACATTTTTAGAACAT
ATGATCAAACATTTTATTCGCATT
>cds.Mp_F_12475_c1_seq1|m.8405
CATTTTATTCGCATTTTAGTTGAAGGAGAACCATATTTCATAGCGGAATATCATATATTT
CAAGTAAGAAAACTGGTATTAGAAATGATATATAGACTACCATGTAATGAATTTCTAAAA
CCTCATGTCGATCGACTTGTAACATTGTGTATGAAGCTCATTGAAACTGATAATGAACAA
AATGGAATTTTATGTATACGTATTATTGTAGAATTACAAAAAAACTTC
>cds.Mp_F_12476_c0_seq1|m.8406
AATTATATAAATAAACGATTTTGTGTTAATATTATTTTCAATTTAACTGATTTTAACCTA
GTTTCTGATCAACTCAATGGTGAAGTGGAGCGCTATTATAATACAGTGTATACAGAAGAT
TTAAAAATTTTAAATAGTTTACCTATGATGAAACAAATGTTTGTAAAGTTTAATACGTCA
CTCCCTTCTTCAGCTTTTGTTGAAAGGCTCTTTAGTGTAGCTGGAGATATTTGTACGAAA
AAAACGAGC
>cds.Mp_F_12484_c0_seq1|m.8411
CGATTGAAATTGATAAGATATAGCCTACCGCCAGTTGACAATTCGATTTGTAATCAATAC
TTAAGAGTACCTAACGGTAGACAAAATGATGAGGGAGATTTTGCGAACTTCTACAAACAA
CCTGATGTGTATGTGGGTGCTGAAGATATTGGTCAAGATCGTGAATACTATCCCGATATA
GATTATGAATATCGTCGAAATATT
>cds.Mp_F_12496_c0_seq1|m.8415
TCAGAACCAGAGAGACGCGAGTGTGCCAAGACTTCAGCTGTAAAGCGATTTCCGGCGAGA
AGAATCGTCTACGATGACGTTCACAACTCCATCGAGGCAAACGCTTACTTCGTGCTCGAA
GGACGGTGTACTTGCATGCAGCGACTCCGAGTCCGTAAAACGACAGCATATGGCCGAAAC
CATTTCACTCTGATCCGTGACCATGGCGGCGAC
>cds.Mp_F_12499_c0_seq1|m.8421
GAGTTGCGGGAACAATTACAAGCTTTCCAAAGTGTACCAAGCTTTGTAAACGAATTAAAA
GATGAGAGAGCTGTTGAAAATGAAACGATTGTATTTGAATGTCAATTTTCTGGAAATCCT
ACTCCCGTGATTATATGGTATCACGATGATAAGATTGTCAGAAACTCACCAAATGTTCAG
ATTAAAATCGACGACACCAAAACTACATTGACTATTAAAAAAGTAACAAAGGAAGATGAA
GGTGTATATATTTGCAAAGCGAATAGCAATTTAGGAGAAGCGAAAAATAAATCAAAACTT
TATGTTAAAAAACATGCGGACGAAGCATTCACAGCTACTGAAGATGAAGTGGAAGAAAAA
GAAGTGGAAGAAGTGAAGAAGACGAAAAAGACTAAAAAGAAGACCATAAAGAAGAAACAT
AAAAAAGAATCTGGATCATTTAATGAAACGGAAACAAAAGAATCGCTTGAAATTACTACT
TCTAAAACGGTAGAGGAGAAACTATCGTTACCGGAACACGAACCGTTGTCCACGTCAGAA
ACGGTTTCGGACGAGACTGTCAAGGAAGTTCGTGGACCAGAAATTGTTCACCCAAAACTG
TCCGAAGAACCAGCACTGTTCACAGCACTCAAGGTCCGGAAACCTGCGGTGGTCCATGAA
GTTGACCAAGTGTTAGATCAAGTTGAACTGGCTGAGTTTGGACCGGCTGAATGGCCATTA
CGGGAATTGGCCACCATCGATATACTCACCCGACATGGTATATCCACGGAACAGGTGATC
GAAGAGTACACGTCAGGTCAATTCCCTGCCTTGAGGACTGCGCCTGCTCAGTCAGCCATG
GTGCATCTTATCGAACGTGAAGGGTACACATCTTTGGTTGCAGACGTCTTCACAAAAGAA
TCGACCATACCTGAAACAGTCAACGAAGTGTTTAAGGCATTTATGACAATGGTCGAGTTG
AAACATAGCACACTGGAAGAGATCATTACTTATTTGTTGCCGGAAGATTTTCAAACCAGC
ACCTGGGATTTCGAGCACGCATCTCAAATTACTACAGATGATACAATCACCGATACAGCT
GATATCAGCGAGTCTGTAAACATATTAGTCAATGAAGTTAAGAAGAAAACTCGATCAGCA
AAGAAATTAGTTAAAACAAGCGAAGAAACTTTGTCAATCGATAATTCCACTTTACAAGAA
GAT
>cds.Mp_F_12502_c0_seq2|m.8426
GGAGCTCACAGGGATACTCAAGGGGTTTCAGAAACATTCACTTGTCCCAAATGCGGACGT
ACTTATGACAAACGACCGAGTTTCGCTAAACATTTCAAATTTTGCGGCGTAGACTTCGAA
TGTCAATACTGTGGTAAAAAATATTCTAGATCGGATTCCGTAAAGAAACACCAGAGAATG
GCCCATTCTCTGTACTCGTAA
>cds.Mp_F_1250_c0_seq1|m.286
ATTAAAATGAAAATGTTAGCTCCATTCCAAAAATTAATGAAAATTTACTGCAAGAGAACT
GGATTCATTTTGGAAGCATTAAGGTTTCGATTTGATGGAAATGTAATTTTCGAATCCTAT
ACCCCATATTCAATGAATCTTTCTGATGGGGATACAATAGAGGTCTTCCAGTCAATGGTA
GGAGGG
>cds.Mp_F_1250_c1_seq1|m.287
AAGTCAAGAATAATCAACATGGACAGAAGTGTTGCTCCTGAACCTGGTCCTCCAATAATT
TTAAGAGTCTTGGGACCAGATGGAAGTTGTATTCGAATTAAAATGAAAATGTTAGCTCCA
TTCCAAAAATTAATGAAAATTTACTGCAAGAGAACTGGATTCATTTTGGAAGCATTAAGG
TTTCGATTTGATGGAAATGTAATTTTCGAATCC
>cds.Mp_F_12524_c0_seq1|m.8432
ATCAAGAATTATGCAGAGATGTTGAAATATTCAAAATATTTTTACACACGCACGGAAAGT
AGAAAGATTACATTAAACGGTATATCACAGTCAACTGGGACAAATGTTGACAGCGACCAA
AGTTTTAAAATAATAATGCCAACTATGGCTGATTATCATACTTACCTAAGGAGAAGACTT
CCTGTCGATCGTAATATCCATCTTGGAAATGATTATGATCGTCATTGGTGGAGACAAACA
AATGATAAAATTATTTTAAATTTGGATATATCTGACTTGGTTGTTGACATGTTTCCAAAC
ATTAAAGTAGTGGTAACCATAGTTGGTTTCAAGGTTAAAGTAAGACGTCGTAATAAATGG
ATTACTGTATTATCAAATAAGTTTGAAAAATGTATTAGAAAATCTAAATGGGCAGTCAAT
AAATACATGCACGTCAAAATAACAATGAGTAAAAAGGAAAAAGAATTT
>cds.Mp_F_12524_c1_seq1|m.8434
ACAGACACAGGTGCTAATACAGATGATAGTGAAAGTACAAGCACAAGTGCTAATGCAAAT
GCTAGTGAAAGTACAAATACAAGTACTAATTCAGATGCTAGTAAAAGTACACCCCTAAGT
GCTAATACCTTTATTCAAACAAGGGACGGTACATGTGTTCATAAAAGGGCTAAATCAAGT
ATCAAGAATTATGCA
>cds.Mp_F_12527_c0_seq1|m.8435
ATGGAATCATACAACGGAGACGGAAAGGGTCGCAAAAAAATGAGTCGTCTGTTGTCGAAA
ATGCTGGGACCAGAAACGAGTTGCATGAGAGGAGGTCGAGAACATCAATTTAGAAGCAAA
GGAGGGAAAAAATTAAATAAGACGTATCGGTATCAACATAGTTAA
>cds.Mp_F_12538_c0_seq1|m.8436
ATGAGTTCAGAATTGGAAAAAGTAACCGAAGACATTGATATAGCAGTTGATTTACTTGAT
TTACTGAAATCTAGATATTTCTTCTTGCGTGCTAAATATGATATTGACCTTAACTCTCAA
ACCGCATATCCGTCTAAAGATATTCAAACAGAATATCAATATGCATCCAATGATCTTCAA
TCTTTTATCATGCTGGAACTTCACCTTTTAGAATATGCATGTACTTATGGTATTTATTCC
ATGAACATGTATGCAACTCGTCTAAAAACCAATTTAAATTACAATGACAAAGACCATTAT
TTTTTAAAACTTCTTAAAGATCACTTACGGAGCTTAATCGAAACTAATAAAGATATAAGA
AATATTTCTGTGAATCCTTATAATAGCTTTATTTCATACGTAAATTCATTCAAGGTATAT
GCGAATGTTTTGAATAGTGTTGATGTATCAAACATCACTCTACTAAATGAAACCCATACC
AACAAGAGAAAGAATAAGCTGATGAAGAAAATTTCTAAAATCAATCTTATGGCAAATATT
ATTACACTATTTGTATCTGACCATATTACAGACTATAGAACTGAAGATGGACGGGCAGCT
TTAAATATTTGTTTAAAATATAGAACTACTAGAAGCATAGAATATTATACAAAAAAATGT
AATTTAAATTAA
>cds.Mp_F_12542_c0_seq1|m.8437
CACCACCACCTCCACCACCACCACCACCAGCAGCAGCAGTCGTCGTCGGCGACCGCGTCT
GGTGGACCGTTGCCGTACGGGTACGATGACGAAGTGGACGACGAAGACGTTGACGACGAA
GAAGTAGATGACGACGACGTGGACGATGACACGATCGCGTCCATAATGATGCAACTACCG
TCGTCGTCACCGCGCGGCAAGCGGAAGCGGTGTGTGGACGAACCGCTCGACGACCTGTTG
TCGCAGTTCATCAACAACAACCAGCGTGAGGACGAAGACGTGAACGTGGTGGACCTGGAC
CTACACGAGTATCCGGCAGCCAAGAGACTGAGGACGGATGAGGCAGCCGCCGCGGCGGCC
GCAGCCGCAGTGGCCGCCGTCGTGGCGGGGACTACCCCGTCGGCAGCAGACTCCACCCCG
TTGGCCACCGACCTCTGTTCGCCCGACTGCTGGTCGCTGATGGACGCGTGCTGTGACGAC
TCCCTCGACCTGTACGGCGGCCAGGTGCCGGCCGCGGTCGAACATCAGGATGTGCTGCTG
CAGCCCACCACCGTCACCTCCGCATCGGTAGACTGCTGTTCGTCGCTGTCGCTGCCACCG
CCGCCCCCGTCGCTCGACGAACAGCATCAGCATTACGGCGTGGCCACATCGTCGTCGTCG
GCCACTGGGTCCACGTCGCCGACGAACCTGTCTTGCGGACAGGCGTCCATGTTCAGCGAG
ATGCAGTCGGCAATGTTCCGCAACCTGATCGCCTCGCTTGAGTCATAA
>cds.Mp_F_1254_c0_seq1|m.288
GTGCTCTTGAAAACTACTTTGAATTTTAAACTTTTACCTCCCGAATACACCAACTTGATT
CACTTTCCTACTGGAAAAGATACTGAGGTGGAAAATCGACTTCTTATTTTGATTACACTA
TACACAGACACAAAAAAATACTCTAAAATCAATACATTCATTGCTTAG
>cds.Mp_F_12556_c0_seq1|m.8441
AATCATCTTCTTCTGGAGAGCCTTCTTGTACTCGCCGATGCTGCCGTCCCAGCGGGTGAC
GGTCTTGTTCTCGCAGACCATGATGTCCTTGGCGATCTTGTCGAGGAGTCTGAAATCGTG
AGAGACGACAACGCAGCCACCAGTGAAGTCGTTGATGGCGTCAGCGAGCGAGTCGATGGT
GGGGATATCGAGACCGTTGGTAGGCTC
>cds.Mp_F_12559_c0_seq1|m.8443
CGACCTAAAGTTGGTAAACTACATGAAAACTCGTGTTTGTTCTGTCAACATACAGCTGGA
CATCACGAGATGAAAGAAGCATGCAAGACTTTTGAACGGTTATTAGTACTAGACTCCCAA
ATTGACTTGCCGCAAAAGCTAAAAGACGAAATTAAATTATTACCCAGATGGAATATTATT
CAGGCTTCATTCCCACACATACTACATTCAACAGCAGCTATTCTTCAAAACAGAAAA
>cds.Mp_F_12565_c0_seq1|m.8448
ATGGATCAGACAGCCGTGCTTAAACTGCTATCCTCTTCTGGCAGCCCCTGTGTCAGTCTC
TCGTCCCTCAAAGTACAACTCAATTGGGAAGAGACGAGGGCAGTCAATGCCATCAGTCAA
ATGGTGATCGAAGGCCTGTGCTGGGTCGACAGTCAAAACGAAGGCGAATTCTCATACTGG
TTCCCGGCC
>cds.Mp_F_12566_c1_seq1|m.8451
AAAGCGGATTCCTGTCGGAAACGGTCTGGAAGGGTTTGGCGGTGGGTGGGAGAGGGTGGT
GGTGGGTGTCGCGCGGAGAACACTGTATATATACAGCTATATTATACTCGACCGCGTTTG
GGCGTTGAGCGAAAACAGCCTATTCCACTCCCCGCTGCCGCCACCGAGGAAAGTTTGTGG
GAATTCGAAAACGACGTGACCCTCGAGCTC
>cds.Mp_F_12589_c0_seq1|m.8454
TCTGGGTTAAGTGCTTTGATAGACGTTTGGATAAATTATCCAACAATAATGTTCATCGAA
AACACGAAATCTGCAATTCAAGAAATACCTTTTCCAACGATCACAATTTGTCCATCGAGC
CAAATGCGGAAATGGGTTTGGGAAAAATACTTGGACACGAACACTTCCTATTGGGAAAAC
CTTCAACAATATCGGTCTTTAACATGTTCTTCGTATGTTTATGCTCCTGGATTGAAAGGC
CGTGCCGAG
>cds.Mp_F_12596_c0_seq1|m.8457
ATGGAAGGTTACATAAACTCAGGACAGTCAACATTTCTTTTAAAAAACGATGACACCTTA
TTTGACAAAGAATTAAATGTTCCCTTGACAAGAAAAGATAACAGAAGTATATTACCCGAG
TCAGAAAAGATCACCGATGATATACATTTACTGAACAGCTTTGAAACTGAAAGTAGGTAT
CTATAA
>cds.Mp_F_12603_c0_seq1|m.8461
GCTTTTAATGGTACTTTACTTGAAATGGTGTCTAATCCACCAGATTGGATAAATGTGCAG
TTTGGTATTAGTAAAGCTAGCATAGATTCTATTGGAGATTGCACTTGTGGTGCTCAAGAT
TGTTATACAAATAATTATTTTTCATCAGGCGTGATACAAGATTCATATTTATCGAAGTCA
TTATTTCAAGATAATAACATTAATGCTTTTAATGATAATATATTTTCATTTGATGATCAT
TTGACTACATTTAGTGAAACAATTCTCTTAGAAAAGACAACTGCA
>cds.Mp_F_12603_c1_seq1|m.8462
TTATTTCAAGATAATAACATTAATGCTTTTAATGATAATATATTTTCATTTGATGATCAT
TTGACTACATTTAGTGAAACAATTCTCTTAGAAAAGACAACTGCATTTGCAATTGATTAT
TTATTCACTCAAATACCTAACACACACCAGAATAATTTTAATGATGATAACGAAAATGTG
TATTTTGTATCGGAAGAAAAATGCTTATTACGATTTGTTGCGGGACCAAGTACTTTGAAT
ATATCATCAGGCCTTGTTCAT
>cds.Mp_F_12613_c0_seq1|m.8463
ATTGAAGCCAGACGACGAGTTTTTGATGAAGTCAAAAAGTCAATAATAATGCCTAAAATG
CAATTATTGCTACATCCATCAGTTAACAGTTCAAGCGTTATATCTGAGATGTTATTAAAG
GAAACACTAAAAATGGACCCAAAATCTGTGGATTTTCTTTTCACGCAGTATCCTTCGTCC
GTGGTAAAAAAATTTAAGATAATGATTGTCAACGAAAAAAAA
>cds.Mp_F_12613_c1_seq1|m.8465
GTCAACGAAAAAAAACGCATTATGCAGTTAACCAAAATACGTTTAGACAGTGTAACAGGT
GAGATGTACAAAGATTTAAGAGAATCGATAAGACGAGGTTTGTGTGACTATCAAACGGCT
CGAAATGAATGGCTCAGGGTTTGGCGAGTAATCAAAGAATACGAAGAAGTATTAAAGCTT
GAAGACAAATTGACATTGGCTGTA
>cds.Mp_F_12620_c0_seq1|m.8466
TCGAGAAGGAAAAGAAATTCTATTATGAGTTTAAGGGAGGTGAATTTGATTGGCATAGCA
CCAATGAGAATATTGGAGGATATGGGTAATATCCCAGATTTGGCTTTGAAAATAAATGGT
AGCAAGTTTTCTCGTATTGGCCGTCCAAAACTGGCTCAGAATAAACATACCATTTGGGAA
ATT
>cds.Mp_F_12621_c0_seq1|m.8469
ATGAAACAAACTTTTCAAGTGATGCACCCAAATTTGTGGACAGCGTTAGCAGAAATTCCT
GAAGTTGATGAATACAATGAGGTTGACTTCATTATCCCTGAAGATGAAGAATTGGCCATC
TGGGAGGTAAATTATGATCATGAAGAAGTATACAAAGTGCCATATGCTCCAGTTCCTGAA
AATATAATGGGAAATCTTCCTCAGTGCAACAAAGATGAAACTTGTTTAGTTTGTAGAGAT
GCCCCAAGGACCTACGCACTAATACCGTGTGTCATAGAGTTCTATGTGCTTATTGTATAA
>cds.Mp_F_12626_c0_seq1|m.8470
ATGATGAAACAAATGTTTGTAAAGTTTAATACGTCACTCCCTTCTTCAGCTTTTGTTGAA
AGGCTCTTTAGTGTAGCTGGAGACATTTGTACGAAAAAACGAGCTAGAATAACTGATCAA
AATTTTGAAAATACATTATTGTATGAAATAAATATAAAAAAAGAT
>cds.Mp_F_12628_c1_seq1|m.8472
ATGATCGTATTGTTGTGTGTCAAAAAGACAACCATTATGAACTACATAAGCGATTTCGAC
GATCTCGTCTACAGAATCAATGATGTCTCTCTAAAGCCGTATATGATACACTTCTTCGGT
TGGCTGTCGATTACCATGGTCGCGGAACTCATACAGATAATGGCGTTTCACTATCGCACG
GACTTAAAATTTTTTTCGATCACTGCCACTGCTCAGTTCGTCATCTCGAACGTGTGGTTA
GTAACACCAGTATTGATGTACATTTTTCTCATCTCCTTGGTCTCCCGCGGTATACGAGAA
CTCAACAGTGACATAACCTCGATCAGGGTGTGGAAAACGCACAGTCTCAAATGGAAAGAG
CTCCAACACATGGGAATAGTTCTAACGAACACTGTGTTTGGAAAGATTATCATTATTTTT
ATTATGTTCACTATTATGGAATTAACCTTTTTCTGTTTTACGATATATTTAAGTTGGAGA
GCTAATTCTCCTAATGAAATTGTTGCATACTTCATAAACCTGTGTGTTCGGGCCAGCTTG
ATGTTTGAACTTTTTCGAACAAGCCATAGCTGCAAGATAGAAAAACAGATGAAAAGGACA
CAAATACTTTTGAATGGTGCTGTTAAAACTACAGTATCAGATTATAAAGAATTTCAGTTC
ACGTCTATGTACATGCTGCATACTGATTTCAGTTTCATGCCGTGTAATATTTTTGATATT
ACCTATAGAAACTTAGTTACAATATTCACCATTATTGCTGCATATTCGATTTTTCAAATT
CAAATGAAACCAGGTACCCCCAGCTAA
>cds.Mp_F_12631_c0_seq1|m.8476
ATGGTATGTGGGTTTGCGGTTGTGTACTATGTATGTAATATTATTATACTTTTCAAGTCC
AAATGTATTGTCATTGATGAAAGTAAAACAAATCAATTAAGTGGATGTTACACCCGTATG
TGTTGTATCTGTCTTACAAAGTACAACATACCAAAAACTGTTTAG
>cds.Mp_F_12649_c0_seq1|m.8481
CTATTGTTATCACGTGAATACGTGATTTTCATGGTCATGCCGTCGCCGCGTTCGTACACC
TCGTCCGGCCTCGACGACGTGAACGACTATGATTTGGACGACCTAGGCTGCACTTTGGAT
ATAGTACACGAAATTGACAAATTTCTCGAAGGACTTACATCTGATTGTGCCGATTTACCA
GTAAACAATGATAAGCAAATTGATAACAATATAATTGATGAAATTCAAACATCCAATTTG
GAAGTAGTTGATAACAGCAGAACTTCAACCAATCAGATTGATGTAGAATTTGTTGGTAAA
GATTCAGCTGTGTTTCAACTCCTGGAAGACCACGAGAATTTTGGTGTATATGAGCACAAT
CCAAATGAATGTAACTGGAATGTTTTTTATAAAACACTCCCCCCTGGTGAACAAAAATTT
GTCAAAGTAGAGCCAAAGACTGAAATTGTCAATGATTACTTCAACACAGACTCGGAAAAT
AAATTGGAAACTTTCTCTTTTAATCTTGATAATACTCAGGAAAAATCAATTTTCGAACAA
CATTCTTCTGAAGTTTTTTCAACTGGTGCTTCCACTAGTAGCATTTCATATGCAGATAAT
GAATTAGAAAACTTCTCTTTCACGTTGAAAGCTGATAATATCAAAGAAACTCCAATTTTT
GATCAACATTCTTCTGAAGCTTTTACAACTGGTGCGTCCACTAGTCATATTTCACATGCA
GGTAATGAATTGGCAAACTTCTCTTACACATTAAAAGCTGACAATGTCAAAGAAAAACCA
ATTTTTGGGCAACATTCTTCTGAAGCTATTTCAACTGGTGCTGATACTAATGACATTTCA
TACTCAGATAATGAATTGGAAAACTTCTCTTTCTCTTTAAAAACTGATAATATTAAAAAG
AATGCATTTAGAAAACCAAACCCATGGTACCGCAAAGATTCTACGCAAAGAAACAATGTT
TTTCACCAAACATTTAAGAATCAATATCATGGAAATGGTTCATTAGTATCGTCTCTTAAT
AACAACAATAACTATAAGAATGCATTCAGAAAGCCAAACTCATGGTACCGCAAAGATTCA
ACTCAAAGAAACAAAGATTTTCCACAAACATTTAAAAATCAGTATCAGGGAAAAAGTACA
TTACTATCTGCTCCTAATAATAATAGTTCAAAATATTTCCCACCAAGAAATAATAATTTA
CAAACTAATAGAGGTAATTCTAACAACTTCAAGAAAATGCCAAATGAAATACAAGGAAAT
AACAATTTCGTACATAGTTCATCGTTCCCAAGGAATAACAATGAACAGATCAATTTTAAA
TTTGGAAAAAATAATTCTCAATTTATACCAAAATATATTGAAAACCCAAATTTAAATACT
TCAAGACAATCGCATCTTCCACCTGTACCAATAATTAAACCTCATAGTATAGTCGGTGAA
TATTTGTGTCCTGTGTCTTTGGTTGGAACAACTATAAAATTTTTATCAAGAAAACTGGCA
AATACAAGCATGCGAGAACAAATTATCATAGAATTAGCCTCACATGGTATCTTGGAGAAC
AATTGGTGGACACCAGATGATATGTTTTACGCAACATATACAGAAAGGAGTATTGCTCAA
CATGTATTTAAAATATATCCTCATAACTCAAAAAGTTCATATTAA
>cds.Mp_F_12650_c0_seq1|m.8484
TCGCGTTTTGTCGACCACGGCTTAGAGGAACCTTTTTCTTCTTCAAAATCGCCCGACACC
GGAAAAGCTACTGTCAACCCGCCGACTGACGAGGCGTGTGTACGTCCTGTCGTTGAACTT
TTTGATCCGTCGACTTTGTCGCGCACGCACTCATTCTTCCGTCGTCGCACTCTTGGACGG
TGTTTCGACTTTCAAACGTGTGACTTT
>cds.Mp_F_12655_c0_seq1|m.8486
ACAAAACCAAGTTCAGTACGAACAATTACGTGTAAATACTGCCGTAAACCGGGACACACA
AAAGAGGAGTGTAGAAAACTCAAATATGTTCAAGCTAAGAGAAATAATCCTGGTACCTCG
GAAAGTAGTAACCAAAACTCGGGAAACGAAACACCGTCGACTTCCAACGGCAAGCGGTCG
GCGGGCAGTCTAAAAACTGCCGCAATAACATTTCAATCATCTTCTTAA
>cds.Mp_F_12655_c1_seq1|m.8489
AAGACTGTAGAAGTAGCCAAAGCTTTGGAAGCAAGCTTCAAGCAGCAAGCAGTACAGGTG
TTCATTGAAGGGCTAGGGCCCTTGAAAGATTTCATTAAAGCTAGAAATCCAGCAACCCTG
GAAAAAGCCATACAGGCGTCCAGAGAGGAAGAACGGGTTAGACGATCTGCAGAAGAATCA
AGAAAACTGTATACTTTACCAAAAAAGGTGGAAGGGACAAAAGCCAAAGTATGCTTCCAC
TGTGGTAAGCCG
>cds.Mp_F_12658_c0_seq1|m.8490
AAAAACTATAAAATACACGCCCCTCCTTCTCCGACCTACTGGCCCTCTTCACCCAGAAAA
AGCCCGGACATTCTCGACATTTTCATAACAAAAATTCCAAACGGGCTATATACCACAGTT
ACCAACTTAGATGACCTTTGTTCTGACCATTCTTCTGTCATCTTCACAATTGATACAGCT
CCTCGTTATAAACCCGATAGACCTAGTCTTATCCAAGGCCAAATGAACTGGGATAAATTC
AAATCATTACTTGAAAGCCAAATCAACCTAAAAGTTAGTTTAAAATCCACTGTCGATATT
GATGACGCTGTTAACCATCTAATCAAATCAATACAAGATTCAGCTTGGTCTTCCTCCTCT
CCACTTCCTCCTAAAGACCACGCTAGGAACTTACCCTTACATATTAGGGTCCTAATTTCT
GAAAAACGAAAAGCCCGATCTATCTGGCAAAGAACTAAATAC
>cds.Mp_F_12664_c0_seq1|m.8493
CCAGAAATGCCAACAGTAAAAACTGCTGAAAAATCTATTTTACCGAATGAAGCAGCTAAA
ACATCTATTGTAGTTGCTAATGAACATCTAAGAACATTAGATAAGGTTAAAAACAAAGAA
GAATCGGCTAATATTGTACTCGATACTCATACGAATATAGTATCACAAACTGAAACAACT
GTACAGGAAAGTGAAAAATATCTTGAACCTGTTGAACTACTTTCAAATAAAGCGGAACTT
ACAATGATGCCTAACAATAGCTTGATTATAACTGAAGTGATAACAGATCATAAGGATGAA
AAGTTACATATCAAAAAAGAACAGAAATCACAACAAGTTATTACATCTTTATCAAAATTC
CATGAAGTACCACAGGTATTAGAAGTTATTTCATCAATTACAACTAGTGATGTATTGACT
CCTGTCATCGATAATGATCATGCATTGGTTTCTCAATCAGAGCTACATGACACAGCGATA
TCAACTGAAATAAATGCGTTAGAAAAAGAAAAACTGTTTACTCAAAAACCAAAATTCGAC
AATTTTACAGCAGAAGTTAAATTGGAA
>cds.Mp_F_12681_c0_seq1|m.8494
GGAGCTCACAGGGATACTCAAGAAGTCAGAAAAAAATCTATAAACAACACTGAAAAAAAT
AAAGACAACAATAAGAACACAAATAAATGTGATTTTGCCAAAAATGTTTGTGCTGTATGC
TCAAAATCTTTTAAACACTTCAACACTTTGAACAAACATCTGCGCAGTCATTTATTTCCA
AAAAATGTAGTTATTCATACATTTCAATGTGATAAATGTGATAAAAAATTTACAAAAGTA
CAAAACATGAACACACACAGAGCACTTATTCATGGAGTGTTAGAAGTGTAA
>cds.Mp_F_12689_c0_seq1|m.8496
CAATTTGCCGTACTGGATAGTTCTGGTGGACTGATACCAATGCGGGAGCGGCGACAAGAC
GACGTGTACAGCGATAACGACCCAATTGGATTACATCAGCTAGACATGACAGATCGATTG
GTGGAGTACACTGTGCCGGGAGTCAGTCATCATGAGTGGCACCATAATGAAAAGGTACTA
CGTGAG
>cds.Mp_F_12696_c0_seq1|m.8497
TTATGGGTGATACTTGAAAAAAATCCTGCTAAGAGCTTTGTACTCCACCCAAAGGTTTGG
TACAAAAAAGTAATATTAATACCTGTGTCGACGATTGTTAATATTACTTTTACAACAAAG
AATATCCCCATTAGCCCTGACACAAAAGTTCCGACTGTTGTGAACCAACCCCATAATTTA
AATAACTTTTCTTCAACCATTTGT
>cds.Mp_F_12708_c0_seq1|m.8504
TGGTTGTCCAAGCATAAAGTTATTTTGGACTACCAAACTAATATTATCAAATTCCCATGT
TGGAGCTTCCAGTGTCCATTCCGAAATCCGTATGAAGTTAATATTTCTGCTTTGATGTCT
TCTTTGACTATTGCTGAATCCTACGAACCGGTTTACCGTTCAAACTTTGATCAACATATG
>cds.Mp_F_12710_c0_seq1|m.8506
AATCAGACATTCGTTCGGACCAGTCGTTTACTGTTTCTGTTCGCTCCGTTATCTATACTT
TATAGCATGAATTGTTCAAAGTGCAACGTTGAGTTGGCTGATACCGACTGTGTCAAATGT
TCAAATTGTTCTAAGTCATTCCATATTGCTTGTACGTCTATTTCTGGTTTAACTGGCAAT
AATCTTAAAACTCGTTGTACTTCGTGGCTGTGTACTGTTTGTGAGTGTGCAAGACTTGGA
GTTAGAAAATCTCCGGTTATGCAACCAGTTGCAGATACTGATTTCATATCTAAAATTAAT
ACCATACTTTCGACAGTAAATGATATTAAACAATCGGTTTCTAAACATGAAACCTCGCTT
TCG
>cds.Mp_F_12715_c0_seq1|m.8510
GGCACCATGCCATCCACACGGCTGCCGACAGCCGTGCGTCAACAATATCGACATCTCCGT
TTCGCGGACGAGAACTTCGACATTCCGTCGCGCATCGACATTTTATTCGGCGCAGATATC
TTACCTAGTCTTATCCGCTCTCACGCCGGTGTGGAGCATCATTCGGGTTTACCATCGGCC
CTCGAC
>cds.Mp_F_12715_c1_seq1|m.8511
ATTTCGGCCGTGACCAGCGAGTGTGCGGCGAGACTTGGACTTTCGAAACGTCGGTACAAG
TCTGACATCGTCGGTTTCGCGCAAAATCCTGTGTCACAGGTGCAAGGTGTAACCAGTTGT
CAATTTTCGTCACGTTTCAAATCTGATTTGTTCCCGTCTGTTGAATTAGTTATTTTAAAG
CAGATT
>cds.Mp_F_12721_c0_seq1|m.8512
TTAGAAGTACAAAAAACTATGATGTGGTTTGTCGTTCATTTTTTTAATGATGAATCAGTG
GAAGCAGTCCCTGATACGTGGCTAAAAAAAAATACATGTGCATGGCCAAAAGATAAAAAA
CATATTAAAAGATGCATTGAAAAAAGAGTTATTCCTAACCAGCTAGAATTTTCATGGTTG
CCTGCACGAAAACTTGGAAATGCCTATAGTAGTTTGGAATCAGCTCGTGCTAAATGCAAA
TTAGCTCAATATCTATCTGACTTATCAGCCACTGAAGAAATCCATATTACCAAAAGTAAA
GAAAATCGTAAATCCAAGAGAATCGCAAGTCCTCCTATGTTGAAAACTACAGGTTTAAAT
AAAAAATTTAAGATGCTTATATCAAATAATACAAGTGGGGAATCTGATGAAGAAATAATG
TATGATTCTGATAAAGATCCAGAATATGTTTTAACCACCCCCCGTGTTAAAGAAAACTGT
AAGTTAAAAAAAAATACCTCCCTCTATAATCTAGATCTACTCATTAATTCAAAAACTATT
AGAATAATAAATTAA
>cds.Mp_F_12722_c0_seq2|m.8513
ATCGCGTGCTTCTACGCCATGATGGCGCGGCACCTCATCAACAGCACCAGGAACATGCCA
GGCGAAGTCCAGGGACAGATGCGTCAAGTCCGGGCCCGGAAGAAAGTGGCCAAGACCGTG
CTAGCGTTCGTGCTGGTGTTCGCTGTGTGCTTCCTGCCCTATCACGTGTTCATGTTGTGG
TTCTACCTGAACCCCAAGTCCGAGGACGATTACAACTTATTCTGGCACGTGTTGCGCATC
GCCGGCTTCTGCCTGTGCTACAGCAACTCGTGCATCAATCCCATCGCGCTCTACCTGGTC
AGTGGCACTTTTCGCAAGCACTTCGACAGGCAGCTGTTCTGGTGGATCGTCAAGCCCCAA
GGAGGTACGGTCACTGAATCCAAGAATGGCTACATGCGCCGGAAAAACGGCACCCGGGAG
AAGGACAGGATCACCATCAACGATTCGACCACCATAGCCAACGTGCAGATGAGCACTTTC
ACCAAACGGGCCGGGGACACAAACATCACCACCACCACAGCCACCACGACGGTGCTCATC
TGTGCCGGGCTCAACGACGCCAACACCATCATATAG
>cds.Mp_F_12722_c0_seq2|m.8514
CATCGCGTGCTTCTACGCCATGATGGCGCGGCACCTCATCAACAGCACCAGGAACATGCC
AGGCGAAGTCCAGGGACAGATGCGTCAAGTCCGGGCCCGGAAGAAAGTGGCCAAGACCGT
GCTAGCGTTCGTGCTGGTGTTCGCTGTGTGCTTCCTGCCCTATCACGTGTTCATGTTGTG
GTTCTACCTGAACCCCAAGTCCGAGGACGATTACAACTTATTCTGGCACGTGTTGCGCAT
CGCCGGCTTCTGCCTGTGCTACAGCAACTCGTGCATCAATCCCATCGCGCTCTACCTGGT
CAGTGGCACTTTTCGCAAGCACTTCGACAGGCAGCTGTTCTGGTGGATCGTCAAGCCCCA
AGGAGGTACGGTCACTGA
>cds.Mp_F_12728_c0_seq1|m.8518
AATATTATTATTAGTTTTCATCGGGGTACCTACGAGAAGGGCATCTATTTTGTAAAACTG
AATTATTATTGTTTCGTCTTTCTTTCCGTTAACATGGCCAAAAATATAAATAATATGGCT
ATCGATTGTGAGAGATTAATAGCCGAAATACAAAATAGACCTTGCATTTGGGACACATCT
AGTGAAGAATATCGACTCAGAGACAAAAAAACACAAGAATGGATTGCGGTAGCCGAAGGT
ATAAATGAAAACTGG
>cds.Mp_F_12728_c1_seq1|m.8520
GTCTTTCTTTCCGTTAACATGGCCAAAAATATAAATAATATGGCTATCGATTGTGAGAGA
TTAATAGCCGAAATACAAAATAGACCTTGCATTTGGGACACATCTAGTGAAGAATATCGA
CTCAGAGACAAAAAAACACAAGAATGGATTGCGGTAGCCGAAGGTATAAATGAAAACTGG
ACTGGATTTGATCAAAAAGAAAAAGATGACTATATTGTACACATTATGAGGAAATGGAAG
AATCTAAAAGATACATTTAAAAAAGAGGTTCATAAATATGAGAAATCG
>cds.Mp_F_12729_c0_seq1|m.8521
ATGATCATACGGATATTAATAGAAATCAATTTAAACATGGCACACATTTCAACTGGATTG
ATAAGTTCACTAATAGTTTTTATACTGATAATGCAAGAAAATGTTTCTCGAAGAATACCA
GAAGGAGTTATTAATACAAATAATGATTTTGAATGTCTTACAGACAATGACTGTTTTGAC
AAAAATAGTTATTGTGATATTAGTTTAAATTTATGCTCTCAATGTATGAATTGTAGCATA
TATTTTAGAACAACTAAAACAAGTATTAAGTGTCCAAAAGATATATCAGATTGCAGTTCT
TGTTTTGATGGCTATTTTGAAGAAATATTTTTTGGAGGAGAAATTCATGATTTATGCGTT
CCAAAACTTTCAATAAATTCTAACATTTTATTACCAACACCGGAAAAAATTAGTTCAAAT
TCACATTGGCAAGATATTGGAATTTTTTTTTTCATAATAAATATTTTTTTAATATTTTTA
ATGTGGACCTATTTTTATAAAAGAGTTTGGAATATAAATTCAAGTAGCATGACTGATTCT
ATACAAGATAATATGGAGAACCTACCACCACCATACGAAAGTTGTATGAAATTGAATAAC
TATGTTACAGATGATGTCCAAGAGTTTCATTTGTTTACTGGTGAACAGCCACCAAGAAAC
GAATGGAGACACCAGAATGCAGTACCATTTCGTTTACCCGATGATTCACTAGAGAATATT
AATTGTATGGATGAAACTGATAATCTTGAAGAAGTAGATGGAGCTGTTGTTATTAGAGAA
ATTGAAGATCCAGAACTACAGGATGAGGAAACAATGCAAAGTGTTTGGTCTCCCCCACCA
CCACTACCTTCAATATCAGAGATAATGCATTTGGAGAATAATGATAATGATGAACAAACT
TGTCAACCTCCATTGAAACGCATAAGACTTGTTCAACAATCAATTGATGAAAAAAGTTAT
CAAGATGAAGATAATGCATCAGACATGTCTCAAGACGAATAA
>cds.Mp_F_12731_c0_seq1|m.8523
ATGGCTGAGACGGTGATAGTGTCGGACGACGCGACGGCGACCAGTACGTCAGCGCTCGTC
GACCAGATATTTGTGGCCAAGACGTTCGCCATGCTCGTCCTGGGCCTGGGCTCGTTCGTG
CTGGGCGTCGTGCCCCTGAAACTGACCAAGTGGTGGAGAAAAGACCCAGCGGCCGCCACG
CCATCACACCAAATCGGTGGCCACTCTCATGGAGGTGACTCGGCCACCGGCTCGCCCGCC
GTGTCGCTGCTGCTGTGCTTCGGCGGCGGCGTGCTGCTGTTCACCACGCTGCTGCACCTG
CAGCCCGAAGTCCGGGAGGGCGTCGGCCGGTTGCAGAAATCCGGACAGCTGCCGAACGGA
CAGGGCACCGAGCATCTGGGGGACCTGATATTCTGTGCCGGGTTTTTCATGGTATTCATC
GTGGATGAAATCGTCCACTCTGTGTTGGACCGGTGCGCGGCCGGTCACGTGGACCGCAGC
TCCGCCGAGGAGGTGCTGCACCGGTCAATGAGCCTGAGGCGGCGGACCATGTCCATACCG
AGGGCTTCGCTGGCCGGCAGTGGTGGCTCGCCCAGCTCCGTTCCGTCGGTGGCGGGCGGC
ATGTCGGTGGCCAGCAATAAGGAGCTGTTGCAGAACGATATGCCGTACAAGCCACACGAC
AAGCGGTACCGATCAGCGGCCCGGGAGTCTGGGGCAATGGCACCGCCATCCACCCGGTTC
GCGCACCACCAGCAACGAATCGGCGACGATGACACGGAGAAACAAATGAAGTTGGAAAAC
GGTGGCGGGCCCGGGGACGTCGATGGTGGCCACTCGTTCCGTGGCCTGTTTGCCGTGCTG
GCGCTGTCGTTTCACGAGGTGTTCGAAGGCCTGGCCATAGGGCTGGAGGAGCGCGTCGAC
AACGTGTGGTACCTGTTCATCGCCGTCGCCACGCACAAGTTAGTCATAGCCTTCTGCATC
GGCCTAGAACTGGCCTGGTCCAAGACCCGGCGGCCTGTGCTCGTCATGTATGTGGCTACA
TTCGCAGTGGTCACACCCGTGGGCATCGTGATCGGCATGGTGCTAGTGCAGTGCGGAACT
GGCGGTACCGTGGACGGGTCTCCTGGACGCGTGGCCGTTATCCTGCAGGGACTGGCGGCC
GGCACGCTGCTGTACGTTGTGTTCTTCGAGGTGCTCGCCAGGCACAAACAGTCGGGATTC
TTGCACCTGTTGTCCATAATGTTCGGATTCAGTATTCTGCTTGTGTTGCAAATGATGACT
CATCAACACAGTCACGCCCCAGTTGACAACAATCAACATTCGGATCACGATCATTCATCA
CACGGACACGAACACGAACATGAACACGAACACGTACACGATCATTAG
>cds.Mp_F_12734_c0_seq2|m.8533
ATGCACAAAACGGAAGTTGATATTCCACCTAGCGTTCGAAAACGTTTAATTCATCTCTTC
GGACTTATCGAAAAAGAATTTGAATCTGTTTGCCAGGAAAACGTTGTTCTGCAGGAAAAA
GTGGAGTCACTCACTGAGAAAGTTAATGAAAAGTACTTGACGACTGAACAATTTCAAGTA
AATTCGAAACAAAAACCGCCAACTGGTCAAAAACTCAAAACTGCAGAGAAATTAAAAGCA
CAAACTAGTAAAATTGTATCCAGCTTTAAAAGTCCTTCAGCAGCTAATTGTCAGTTTGTG
AAAGAATATGGTGGACACAGGGACGGTTTGTGGGATTTAGCGTTACCTCATACTGGACAG
CCTGTCATTGGGACCTGTTCAGCAGATCACACCGCAAGAATATGGTGTATTGAAACTGGT
ACACCACTTTTACAATACACTGGTCATATGGGATCAATTAATTCTATAAAATTCCATCCC
AATAAAGATTTAGCTCTCACATCAAGCGGTGATCAGACTATTCACATTTGGCAGGCAGCT
GTTAATCTAGATAATTTAAGGGATCGGGAATCTGATGACACTGAGACTGAAGATGACCGA
GTTGTTCCAATACTGCGCACACCTTCATGTACATTTTTGGGACATAATGGGCCAGTTATG
GCTAGTGATTGGTTACTGGGTGGTGATCAAATTATTACTGCATCATGGGATAGGACTGCT
AATTTGTATGACGTTGAAACCAGTGAACTGTTAAACTCACTTACTGGGCATGATGAAGAA
TTAACTTATGCATCTTCACATCACTCCCAGAAATTGGTTGTCACTGCTTCTAGAGATACT
ACATTTAGATTGTGGGATTTTCGTGAAGCTATAAACTCAGTTTCAGTTTTTCAAGGTCAT
ACAGATACAGTGACTTGTGCGGTTTTCACATCTGCTGGACTTGGTGGAGAAGATAAATTA
GTATCTGGGTCAGATGATCGGTCCATAAAAGTTTGGGAATTACGTAATATGCGCTCTCCA
ATTACTACTATCAGGGCCGAATCTGGTGTAAATCGCTTTGCAATTGCTTCTAATGGTGTT
ATCGCTATTCCTCATGACAATCGACAAGTTATGTTGTACGACATGGCTGGACAACGAGTT
AACAGAATACCCAGAACAGCTAGAAATGTATAA
>cds.Mp_F_12734_c0_seq2|m.8535
ATGGTGTTATCGCTATTCCTCATGACAATCGACAAGTTATGTTGTACGACATGGCTGGAC
AACGAGTTAACAGAATACCCAGAACAGCTAGAAATGTATAAATTGTTTTTATTAATTCAC
TATCTAATGAAATCAATATCATATCCAAAATATTCCATT
>cds.Mp_F_12747_c0_seq1|m.8539
ATGAAATCGTATGAATCCGTGCAAATGGGAAACTATGTGTCTACGTCGGAAACCTTGTCG
TACTTGGGAAAATACAACAGCTTAAAACAATCGCCTTGGACGACGACGTTAGATTGTATG
GTGAGCGCGTTTTTCCAAGTCGCTGGAAGTAAAATCGACGACTGTTATTTCACCATGAAA
CGACTGATGGATTCTGGAACCGCACAAGAAGATGCTTGGAATCAAATATCCATTAAACTT
ACTCAAGCATCTGAAGCGCATTGCAGAGCGTTTGTGATTAGCGTATACGTAAAAACGCTT
GAAACAAATCAATTTTCACCAGAGCTGATGGCCGTTCTTACTCAACTCGGCGAGCTAATT
TGTGCGCTGTGGATATTAAATAAACTAGGTGATTTTCTACAGCATTCCAACCTAAAACCG
AACGATGTACATTCGATACAACGTTTATTAGAAGACTGTTTAAAACGTATTAGACCCAAC
GCAGTAGGTCTAGTAGACAGTTTTGATATTCAAGACGAAATATTGGACTCCGCGTTAGGC
TGTTACGACGGAAACGTATACGAACGGCTTTTGTCGGAAGCCAATAAAAGCCCTCTGAAC
CAAGAACCGGTGAACCGCTCGTTTGAACTGTACTTGAAACCGTTTTTAAAATCCAACATG
TAA
>cds.Mp_F_12756_c0_seq1|m.8543
ATGAAACAGCTCGTGCCGTCCGCCGCCGTCGCCGGTCTGCTGGCCGTCCAAACCCTCCTC
GTGCTCGGCGTCCTGGACTTGAACGGGGCCGAGGTCCGGGCCCAGGAGAGCCCGTTCGAG
TTGCCCGTCCAGCTCATCGGTTTCCCCGTCATCATCGTCGCCGTCAAGATGTCCAACTTC
GTCAAGAAACTCGCGTACGCCCTGAACCCGAGCACCTATAGAAGAAAGGCCAAGAGGGAC
TTGCAGGCTGCGACGTCCTCCTCAACGACCTTGTCGTCCTTGGACGTGCTCAAGGCCCAG
GAGATGATACTGAAGGAAATGGGTCCGGATGCGTGCGTTTACGAGAAGGTGTGCTCCGCA
TACGCTGAGGCGGCCGCGCTCACCAAAAAGGATCGGCACAGTGGTAAGGCCAGAGTGGAC
CGAATGGACTGGGAAAAGATCATCAGTGGGTATATGGAAACCGGACAGGCCAAAAAGAAG
TACTACATGCTGAGCGTTTTCCTGGGCGACGTGCTGGGTTCACCAGAATTCTGTTCGAGG
ATCGTAAGGAAAATCAAACGATGTGACGTCAAACACATATACCACTGA
>cds.Mp_F_12766_c0_seq2|m.8549
ATGTCAGGAAAAAGAGCAGCTTGTAGTATAGTCAACGAATCACTGTCCTCTCCAACTCGA
GCATCAAAAATTAAAAAATCATACATGGCTTCACTATCAATTGATAATGCCATCATGCCA
TATTCTTTTGACGAAGCATTGGCATTTTTCATTGAAAACAAACTCACAAAACAACAATAT
ATAAATATTCGGAAATCTGCTAAGGAACGCAGAGCAAATATATACCCGAGTTATGATAAT
GTTTTAACAGCAAAAAAAAAATGCTATCCGGAAAATATTCATGTTACAGAATCTTATTTT
AAAATTGAATTACAACACCTCCTTGATCATACAATAACAAGATTATTTTTAATTTCTGAT
ATACCACCTGTAGATTTAACGATGAACAACTTTGAAATATTATGTAAATGGGGATGTGAT
GGAAGCAGTAGTCAAGCTCGTTACAAGCAAATTACGTCTAGTAATTTCAATGATTCCGAT
ATTTTTATGTTTTCACTAGTGCCATTACAGCTAAGGTGTACAAAG
>cds.Mp_F_12771_c0_seq1|m.8553
ATGAAAATTGTCGTAACTGCTTCTATGTTAGTAGAATTCCATGCAACTATTATTTTCTTT
GCAATGTGCACAACTAAACAAAAAAAATATACAAAATTCCTCAACCAAGATTCTAACCCT
ATACATAAGAATATTTTTATTTTTATATATTCTTCAAAAAGAATTGAATCCCCG
>cds.Mp_F_12779_c0_seq1|m.8559
AGAGAATTAGTTGAAGAAGAAGAACTGTCATATGAGATTTTAATTAAAGACAGTGTAACT
AAATTAAAACAGTTTGTGTCAGATTTCATAAAGAAAGTTAATCTTGTTTTCAATGATTCG
TATCGTTCTAAGTATGGAATAATAAAACATTGTGATACAAAAGATGAAAGCGATGACTTT
AGTCTTGAAATAATGGATGTTACT
>cds.Mp_F_12779_c1_seq1|m.8562
TTAATTAAAGACAGTGTAACTAAATTAAAACAGTTTGTGTCAGATTTCATAAAGAAAGTT
AATCTTGTTTTCAATGATTCGTATCGTTCTAAGTATGGAATAATAAAACATTGTGATACA
AAAGATGAAAGCGATGACTTTAGTCTTGAAATAATGGATGTTACTGAGCCAGCATCTGTA
CTTCCAGTAATTGAA
>cds.Mp_F_12780_c0_seq1|m.8564
ATTATTAAGTATTTGATTGACATTTATAATTTAAATTTCGAATCCACATTGATACTGTAC
ACAACCACGGTTCGATTTTCGTCACTATGTCATATTATTATTAGCACTTTTAATGAAATT
ACTCAGTCAAACTCATCTCAGCGCCTGATGTCTGCTGGAAGAATATATAATGTAAACTGC
>cds.Mp_F_12788_c0_seq1|m.8566
ATAAAGTCAATTACTCTAGATTCATGTAATTCAAACTGGATACCTGATATTATTGAGTTA
ACACCATCTCAATTAACATTAAGAAAAATTATTAATCTATCAGATGTGACTATTTGCTTG
GATAGAAGAAATGCTTCAGGATGCATAGAAACTTACTTAGAACCATTATTATATAAATGT
TCATTATCCATG
>cds.Mp_F_12804_c0_seq1|m.8570
GCTTTATCATTCATATTAGAAAATTTAGAAAAACCAGTGATTATAACAGGTTCACAAATA
CCTTTATCAGAAATTCGTTCTGATGGTCGTCAAAATCTATTACATTCTCTTTTAATGGCA
GCAAATCATCCTATTAATGAAGTTACTTTGTTTTTTAATTATAAATTATATAGAGGA
>cds.Mp_F_12804_c1_seq1|m.8571
CCTGAATTTCATAGTCCAGAAATGCCATATTTTACAATAGAAGAATATCGACCATTAATT
GATTCTTCTAATATGACACCAACAGAATGGCAAGTGATTGCTGATGATATTGAAAAAAAT
TATTATAAATATGACGGGTTTGTTATTCTTCATGGAACAGATACAATGGCATATACAGCC
TCGGCTTTATCATTCATA
>cds.Mp_F_12805_c0_seq1|m.8572
TTCATAGTAAATCAAACAGGTCCGGTTCTGACTCGAAAAAGTGTATCTGATCCTCATTTA
TTTGATGAATGGTACAAATATGGCCGAGGACCACTCACTGTTCCAGAAGGAAGGGAAGGT
GTAGCGTATATAAAATCACCAGCAGGCAAACAGCATGAGCTAGTATTAACACCAATAACT
AATAAACCGAACGTTTTCTACATTAATACATTCTTGTTACAACCTGACAATAGGGGAAGC
GTAACCCTAAAAAGCAATAACTCACTGCAGCCACCTATTATGTCCTTTAATTATTACGAC
AACAGTACCGACCTAGAAGAAAATATATTCGCAGTTAAATATTCACTGAAATTTGTAGAG
AACACACAGGCATTCCAAGGTTTTGCGGCTAAACTAAACCCAGTACCATACCCGAAATGT
TCACATTTACCATTTAAATCTGACAATTATTGGGCTTGCGTATTAGTACACATGACCGGT
ACATCAAATCACCACTGCGGTACGTGCAGGATGGGAGATGTCGTCAACGAAAAATTACAA
GTACTTGGAATTTACGGATTAAGAGTAGTGGACTCCTCTATATTCCCACACATTCCAAGT
ACACATATGTATGCTCCAACAATAATGGTTGGTGAAAAGGGAGCAGAT
>cds.Mp_F_12817_c0_seq1|m.8578
GCAGTAACGGAGACGTTAACACGCGGCTGCGATGGGACACAAGGTCAGCGAAAAACTGGT
TGGCAGCGGTGGCGACTTCCGGCGGGTAGAGAGGGTCGAACAGTATTAACGAAGGTGGGA
GGGGACGGGCGCCCGTGTACCACACTAAATATTGTCGGGACAACAGAAGCAGCAACA
>cds.Mp_F_1281_c0_seq1|m.292
TACGCGGCCGCCCCGTCGTACCCGTCGTCGCGGTCGGATGTGGAGGCGACTGGTACCGAC
GACGGTTCGTCCGGACACGAAGTGTCACGGCCAGTCTCTGCAGCGGTCTTCGAGAACAGC
AAGCCCGCGGACTCTACGGTCATCAAGAACAAGAGGCCCGTGGATGCTACGGTGGTCAAG
AATAACAGGCCAGCAGACTCTTCGGTGCCG
>cds.Mp_F_12834_c0_seq1|m.8580
GGAACATGTGGTCAAAATGCAGAATGTCATGTCGTTAACCATTTACCAGTCTGTACTTGT
TTAAATGGTTATAACGGTGACCCATTCAAATATTGTTCAGTTATTGTACCACCACAAGAT
GCTCCAATAGAACTGATAAACCCATGTTATCCGTCACCTTGTGGACCAAATAGTCAATGT
AAATCGATTAATAACCAAGCAATATGTTCGTGTTTGCCTACATTCATTGGAAGTCCCCCA
GGGTGTAGACCAGAATGTGTAATGAGT
>cds.Mp_F_12836_c0_seq1|m.8581
AGCAAAATGAAGTTCTTTATTTCCCTGTTCGTGTTCGCTGTTTCAGTAGCAGCAATCAAC
GCTATTTGCTTGCACTGCAGTAACCACACTGGCAATTACCAAGAAATCAAATACGAAGAT
CTGAAAACTTTAGAAAATCAAGAAGATCAAAATAACAACGAATCCATTGATGTTGCCCAA
CAAATCAGAATTATTCTGAAAGCTAGTCAAAAGTATCAATTATACGTTGAACAAGCCAAA
AGGAACCTCAAATTCTCAGACCCAATGAGCTTGATCGATGCTACTGAGTTCTTGAACAAC
GGCGAAATCGAATATAGAAACACCAAAATTCAAGGTTTGGGAAATGCAATTTTGAATGAA
GTCAACGTGGACAAAATCGGAGAAAACATGTTTTCGGTCACCGCTGTCTTGAAGAAAGCC
ATTGTTGTCGGCGATTACAAGGCTGCCACTTCTAAAAATACTGAGTCCGGACAGTTCATC
ATCACATTGAGAGATATCGAATTCAAAGCGAAGTTCCTTCTGAACGAATTCATGGAAACT
CGGCCAGAAATCGACTCCAAGTCATTGATGTTCGGTCACCACGAGTCAACATTCACCAAC
ATGGAAGTGTTGAACGAGTTGAGCGAAAACACCCAATTCAAAAAGCCGTATGTCTACTAC
TACAACTACCTCAACAAAGTGATCAAAGGCCGTCTCGCAGAAGAGATGACTGTCAGTTTC
GCTCCCCTAATTGCAATGCGTCTCACACAAGAGCTGAAACCTACTGTCTTATTCCCAACC
CAATCCATGGCTGTCCCAAAAACCAACGCTTACATTGCTCCAGGAGTACAAGCCAAGATT
TACAACACTATGTTAAACGACTTGAGCGGCACTAACAAAATCCAAAAGCTGGTCAACTAC
ACCGTCAACAATGATCAAACTGAAATGCTCTTCTGTTTCACATCGTTTGACCTGAGGGGC
AACAACGAATGGGCTTTGGAATACAACACCGGAAACATGTACAATGGCAAGGCTTCGTTT
GCCATAGAAAACCTTCAAACCATGATCGTAGTCACTAAACCTAACGGACAAGGGGAGATT
ACCAAGAAATTCTCAAAGACCACCGTCAATGGGCTCACAGTGATGTTGAATAACGATAAC
AACTGCGAAACCATCAGGAATTTCGCCCATCAGCGTATCCCGAAAGTCTTGGAAAACAGC
TTGCAGACATTCATCGACGAGCATACCGAGATGATATTGAATAACCAATTCGCCCTTATT
GGTTTGAAATATAAAAACTGA
>cds.Mp_F_12852_c0_seq1|m.8585
TTCATATTTGTGGTCCAGCATGGTTGTAGATGCTGTGGAGTAGAATTTTTTTTCCAATTA
TCTGGTTCAGACCGCGATCAGGTTATACGTTCGTTATTCGTTCCACTGCCCTCGTTCAGA
CGGAATTTGACTTTGGACCATTCAACAGGAACACGTCATATCCCAGCGGATTCCCGGTCA
CGTCGAAGTCGTCGATGTCCGCCCACGCGGCGATGA
>cds.Mp_F_12855_c0_seq1|m.8587
CGTCTTGTCGAAGTGAGCAACACAAGCTATGAACGACTTTCGAAAAGTATCCATAAGACG
TTTGAAAATTGCAATATCAGTGAGATACTCCAAGTCTGTGCCCCCCAGATGTATGGAATG
TTTAAGCTGCGCTATGAGGAAATGAAATTGGTCGCGGGCAAAAATGTCAAGAAGAGACTT
TTGTACCATGTGACCACCGAGTCCAGAGCCCTGGAGTCACTCGAGACAGGACTCGACTGG
AGGCGCACTGTGCGTGCTAAGTACGGGTATGGAGTTTCATTCAGCGACGAC
>cds.Mp_F_12855_c0_seq1|m.8588
ATGGTACAAAAGTCTCTTCTTGACATTTTTGCCCGCGACCAATTTCATTTCCTCATAGCG
CAGCTTAAACATTCCATACATCTGGGGGGCACAGACTTGGAGTATCTCACTGATATTGCA
ATTTTCAAACGTCTTATGGATACTTTTCGAAAGTCGTTCATAGCTTGTGTTGCTCACTTC
GACAAGACG
>cds.Mp_F_12857_c0_seq1|m.8590
ATGCGTGTTGCGCAATCGCCCGTCGTCGTCGCCGATGATCTTTTATTAATTGTAACACGC
GGAAAATCGGACGCATACGCATATTTATATTATTGCAACGGTCACACGTTTATATATATA
TGTAATATTATGTCTATAATGTGTGAGCTACAATGGGGCAGACTCGAGCCGGGCGAGCGC
GTAACGCCGCCGCCGTGA
>cds.Mp_F_12858_c0_seq1|m.8592
AAAATTGAAACCTTAAAAAAAAAACTTGACTCCTTAATAATAAATGATGTAGATGTAGAT
GATATATTTGATGGTAATATGTATAATTATTACAAGGCAAATGTTGAAGACTGTGTGTTA
TATTATATTTGTGGCTATATCACCAAAAATCTCACAAAGCAAATAAAATGTAAAGACTGC
CTT
>cds.Mp_F_12864_c0_seq1|m.8593
GCATCGGGTAAAAGCAAAACTATTTTTAAATCTACCAATCTTTTAAGAGGAATTGAATGC
GTCACAATCCATTGTAGTGCTCATACTTCACCGGAACAGATTTTATTAAAAATGTCACAG
GTATGTGTGGTAGTTTCTAACAACAAAGGTAGGATTTATCGGCCAAGAAATTCGGAAAGG
TTAATTTTGCATCTCAAAAATTTAAATCACGTCAAACCAGATAAATGGGGTTCAATTCAT
CTAGCTGCATTTATACAACAATTAATTTTTTTTGGAGGATTTTATGAGCCCGCTACTTTG
GAATGGATGGGAATTGACTCTAATATTGTAATAATTAATAGTTTAACTTCAATA
>cds.Mp_F_12864_c1_seq1|m.8594
CTAATTAACGGATTAGGGGCAAATTTAATTTCATCGCATAGAGATAAATTTACACAAATG
GTTTTTGAAATGTTTGGAGAGTATGTGCCGGAAATAAATGACGCAAAATATTATTGTTAT
AACGAAATAAGAGATAATGTAGAAGCTTACAATTTACTAGATACGGAAAATTCGAATTTA
TTTGGAAACAAAATTGGTGATTTAATTGAAACGCCTAGAATAGCAAACGCTTCTGATATC
TTAGTCAAATGGATACAACATAGTACATCAATTTTTGTTGTTGGACCATCGGCATCG
>cds.Mp_F_1286_c0_seq1|m.297
TTACAATCTTTCCGCAAAAACGAAGTTTTATGTGATATTAAATTGAAAACTGATGATGGT
ACTATAGTATTTGGACATAAAAATGTTTTAGTAGCAGCTAGCCCATATTTTCAAGCAATG
TTCAGTGTTTTCAGTGAGAGCGATAAAGATCTTGTTAAAATTAAAGAGTTAGAT
>cds.Mp_F_12883_c0_seq1|m.8602
AACAGTGTGAAGGCAAATAACAATTACCAGAAGTTAAAAATCGAGGAAACTATGAATACC
AGTACTACAATCGTTGATAAAAAGGAAGTGATAACGTTTCCTAGTGAAGACACCAATCCG
CAGCCTAACCCCAAAAGTGTTTTTGATAGATTAGTTAAGACTGTTGGAAATATATCTTTT
AAAGTTGTTCCTAAAAAATGGAATAAAAAGAAAGTA
>cds.Mp_F_12894_c0_seq2|m.8606
TCATTAGGTCTTAAGTATTTGAAAAGTTATTTTATCGATCCAATAGTAACTAATAAGTTT
GCAGTTAAAGCAATTTTGAGAGATGTAGAAGTCAAAACATTATACCACAAAATGCGTGAT
AATTTATTTAGTAGCTTAGTAGACAAATTTGTATCTAAGAAACTTCCAAAACCACAAAGA
CGTGGATCA
>cds.Mp_F_12899_c0_seq1|m.8609
CTTCAAGATAATAAAATTGAACAATTATACATAAAATTATCAATAGGCTCATTAATATTA
CTAATTGGCACTCTATATATACCACCTCAGTCAGATATTAATGTTTATAATTTACATACA
GATACTGTTAATAATTTATTAAGTCAATATTGTAATGCTAAAATTATTCTATTAGGAGAT
>cds.Mp_F_12900_c0_seq1|m.8611
ATTATTGAAACGCACCAAATATATGGTCACTGTGGTACCTATAAAACCTACAAGCTGTTA
CAACAAAATCACCAGTTTCAAAATATGTATCGAACCATAAAGAGGATAATAAAAACATGT
GACCTTTGTCAACGCGCCAAAAGCAGCAACCAAGTAGCCAGGGGACCAACAGTGAGTCTA
CTGACCGAGAAGCCATTGGAAATGGTGTCAGCTGACCTGATGGGACCCCTACCCAGGGGA
CAAGGT
>cds.Mp_F_12904_c0_seq1|m.8613
ATGAGCGTGGTGGACACGTCTCCTCCGGCGTGGTACACCTACTACCCACGACCCGTGGTC
CCATCAGTAGCGCATCCGCGCGACCCGTCCAGCATGCGCGAGAAGCACTCGAGCCCGCGC
AAGATGGTCACCGCGCCCGCAGTGGTGCCGTGCGTGTCGCCCAAACAGGGCTCCGTGTAC
CCGGCTCACCACCATCACCATCATCACCGCCGGCACCACGACCAGCCGGACCATCGTCAT
CACCGCGACGACGACGGCTCAGCCGCGGACAATGACGACGACGAGGATGACGAGGACATG
ATGCCGTTCGACTTGTCACGCAACGGTGGCAGCTCACCGTCATCGTCTCCACGGTCGCCG
CTCCGGTCGCACCGCATGTCACCTGCCGCGTTCAAACCGTACGACGGCAGTGGTGCCGGC
GTCAACAACGACCAACCACTCGACCTGCGAGTCGACTACAAAAAGTCACGTCGCGGCGAC
GAAATGGAAGACGAGAACCAGAACCTGATCATCAGGACGCCGTCCCCGGAGGACATCGAA
GTCGACAGTCCCGGACCACCGTCCGCTGACCTTCAACGATACGCGTCTCACCGAGCCGAC
CACAGCGACCGCAGCGCCGTAGTGCACAGCCCCTGTTCGTCGTCTGACAAGGAAGTGAAC
GTGACCGACGACCACCATCATCACCACCACCACTTCCAACCATCTCAACACCACCAGAAC
CAGAACCAGCTGCAGCAGCATCAACAGCAACAGCACCAACAGCAGCAGCAGCAACAA
>cds.Mp_F_12909_c0_seq1|m.8622
CCCTGTGTGATCATATATGAGAAAGATTTTTACTGTCCAAAAGACAAAAGTTATCCATTG
GCGAACACTATCGAGCTGTTTAGAATTAAACACTGGCTATCTAGGGAAGCTATCAATGAT
CTAAAATATTTATTTGGCTTTCAAATGATCATGTCTATTATTATTTTAGCCATTACGTCA
TTATTCGACACTTATACGGAAGTATTTTATTCGTACACAAATAATTCGTTTCGTGAATCA
GTATTCCGAACAAAGTTTCTGTTCATTGGGTGGATGCTACAATACACCACAAGGCTTTGC
CTTATAATTGTCACAGCACACACTACAATTCAGCAGGCAGTTAAAACCAAAAAGATAATA
ACGGAAATGAACAATCGACACACAGATAGTAGTACGAAAGAAGAGCTACAATTATTTTAT
AATCAATTATCTGTCTGTTCACCTGAGTTCACCATTTTTGACATTTTGATTATAAACAAT
AGTCTCATAACTTCGATGATGTCTGCTGGTGCAACATATATACTTATATTAGTACAATTT
CAGAGAGACAAAACAACTCATAAAGATCACGATACATCAAGCCGTTCATAA
>cds.Mp_F_12916_c0_seq1|m.8624
ATGTCAAAAGAAAATGTGGCGAATCATCCATGCAATGAACTAAATAATTTTAGAAATGAA
GATGAACTTTCTGATAATTCACATTCTTCTAAAAATTGTAACAGTACTGATAAATTGAAT
TTGTCGAATACTCATGAAAAGAATAATTTTGAAACATCTATTACGTCG
>cds.Mp_F_12917_c0_seq1|m.8625
ATGTACTCGACAAAAGCAACAGCCATGACGTTCCTGGTGGCCATATTTGCAGTGAGCCCA
CTTCAGTCTTCCGAAGAAAAATACAACCCTCAGCAGCAGAAGAAACAGGTGTCCGATTTT
TTGGTCAGGCCGTTTTTCGACACGTCCGTATCGTCAAACATCACCACTCAATTGGGCGGC
CACGCTTACATGCCATGCAGGGTCAAGCAGCTCGGTAACAAATCGGTGTCATGGATACGG
CGGCGGGATTCGCACATACTCACCATCGATTGGCTGTTGTTCATCGCCGACGATAGGTTC
CGAATATTTCTGGTTGAGCCCACGTGTACGTGGACGTTGCAGATAAAATATGTGCAGCCC
AGGGACGCCGGCATTTACGAGTGTCAAATAAATACATCACCTAAAATGAGCCATTTGGTT
CAGCTCAATGTCGTAGTGCCAAAGATCGAGATCATGGGCGAGTCGGACATCCACGTGATG
GAGGGCAGCTCGGTGAGCCTGAAGTGCGTGATCCGGCAGAGCGTCCGGGACCCGGACTAC
ATATTCTGGTACCAGAACAACAAGCGGGTGCTGGACTACGGCAAGGGCGCCAAGGTGATC
AGCAGCGAAAGGTTGGACGCCAACACGATGGTGGCCACGTTGACCATCAACAACGCGGTG
CTGCACGACTCGGGCAACTACACGTGTCAGCCGTCCAACTTGGACTCGGCCAGCGCGTAC
CTGCACGTCCTGAACGGCGAACATCCGGCAGCCATACAGCGGGGACACAGTTCCGGCACT
CAGATACCCATCCGCCTCTTGGGACCCTTGTCGGCCGTGTTGGGACTCAGCTCCAGCCAT
TCGACGAGGGCCGCGCTGCTGACGACTGCTTTCGCCGTCGACCTGGCCGTCCGGACAGTG
TACTCGATGATCGTCTAA
>cds.Mp_F_12931_c0_seq1|m.8633
CATACTTGGTCTCAACGAGCAGGACGAGAGAACAGCAGAGGTTTACCAATTGACGGGAAG
CTGCCCTGGCTATATGCAGCGTATCCACACTGGTGGGTGCTTGCGACAACGGGTCGCGAA
GAAGAACATCAAACGGGATGGCTTTTGGCTAACTGGTTCTAA
>cds.Mp_F_12931_c0_seq1|m.8632
GGCATACTTGGTCTCAACGAGCAGGACGAGAGAACAGCAGAGGTTTACCAATTGACGGGA
AGCTGCCCTGGCTATATGCAGCGTATCCACACTGGTGGGTGCTTGCGACAACGGGTCGCG
AAGAAGAACATCAAACGGGATGGCTTTTGGCTAACTGGTTCTAAGGAAGGACGACCGCTG
CAACTCGACCTCAACTCAACACAGAACGAGACAGAAGGCGAGCGGCTGGTAGAAACACCG
GCTCGTGAAGACGATGAAAAAGGAGAAAAGAAGACACCAGGTCTTAAACCATGTTTTGAA
AGAATGAAAATATGTAACGACGCTGTTGTCTCTTGTCGAGCTGCGTTAAAAAACTTAGAA
CACCCACAGTGTTTTCGTGACGGTCTCCGTCCAGAAGAGACCACGGTTTTCTAA
>cds.Mp_F_1293_c0_seq1|m.298
GTGGACGTCACGGCCGGCGTGGGAAACCTTCACGCAAACGTTGTCGCAGCTGACGGCGGA
GGGCCAGTAGGCGACGCGGTTGGTGTCGATCTTGCAACCCAGGACGCCGACAGAGGAGGA
GAACTTGTCGTGAGGCGTGATGGAGATGCTGTTGTCGCGCTTGGCCGGGATGGCGTAGGC
GGAAGT
>cds.Mp_F_1293_c1_seq1|m.302
GGCGGAGTTGCCAATGTTGAAGAGAGAGAAGTTGTTGCCAATCCAGGAGTCGCCGGACTC
CTTGCAGCTGGAGACGAAGTTCATGGCGTTGGCGGCGGTGAAGGCAAGGGTCTTGTCGTC
GGTCTTGAGGAGGTCCTCGCACTCGCTCATGTCGACGTCCTCGTAGGTGGCGTCGATTCC
GCCGCCCTCGTCGGGGTTCTCCTGGGCGCCCTTGCCGGTCTTGAGGTAGTTCCAGGCATC
GTAGGAGATGTCGTAGGCGCCACCGGAAGTGTCGATCTTGAGGAGGTGGACGTCACG
>cds.Mp_F_12943_c1_seq1|m.8636
ATTTATAGCCTAAGATGGTACATATTAGGCAAGCATTCCAATATTATATTCACTGAAAAC
ACTAATACACAATGTAGTATGGAAGATAAATTGTTGGGTGAAAATGATTGTTTTACTGCC
CAAATATTATTATCATCTTTTAATGATTCTTCCATTCATGCTAACAACGAAGCCAACATT
GAAGGGAATGTAATTACTGTTCCAGAATCTGATTTTCAG
>cds.Mp_F_12945_c0_seq1|m.8638
GTGGTCAAATCTGAGACCTTGGCAGCACCACTTCCGACGACCGTAGTGAAACGAGCTACT
CCTCAGGTGGTCTCTACCCAGAGAGACACGTCGCTTCCGAACGTCAGCGAAGACGTACTC
GACAAAGCGCTCAGCGATAGGAGGTTCGTGCAAAGGCAACTGAAGTGCGCTACCGGCGAA
GGACCG
>cds.Mp_F_12952_c0_seq1|m.8641
GCCGCTTGGCTACTCGACCGCCGTTCATGTCCACGGTTCGTGTCGAACGACGGCCACCAT
GCGTTTCGGCCACTGCAGCAATACCACTATCAGCGCGTGGCCGCGAGAAGACGGAGGACT
ACGACGTACGTCTGCACGTGCGAAACTGACCCGTACACGTAA
>cds.Mp_F_12953_c1_seq1|m.8643
AGAATTGGAAAGGTTCTAAAAGAGCATCCACACCTGGGCACATTAAAGATGAGCACCGTG
AGCAAAATATGGCGATTTCCTTTGAGCATGGCCAGGATACCGACAATCAGTGGCTCACAC
TCGACATGGATCACGATCACGTTTGAGGGGTTTGAATTTGCTAACATTCCCGTCCCCATA
CAAGTACATTGTGAG
>cds.Mp_F_12956_c0_seq1|m.8646
ATGCCTTTCGTGATGGACTCGACGTGCTCCTTGGCCTTGAGCCTAAGCACAGCTATGGAC
GATGTCCTGGGATCGGCAGTGGACACCGCTGACGATGAAGACGTGGACAGCGATGACGAC
GACGGTGGCGTGGCGATGGTGATCTGTTGTTGCGGTGACGGCGGTGACTTCTGTGCGGAC
GACGGCGGGCCACAGTGCACCACCGGTGGCGTCAGGTAG
>cds.Mp_F_12956_c0_seq1|m.8645
GGAGGAGGAGGCCCGCCACAACAGCGTCGGTCAGCCGACATGGACGACATGAGCGGCGGT
GGGTGCGGCGACAGCAGCGACGGCGAACCGGACGATGAACAACTATCCGGCGGCCGGGCG
AGCGCGTCACCCGCGGCAGCGGCCGGTGGTATGTCACCCCCCGACAAGAAAAAACACCGC
CGGAATCGCACCACGTTCACCACCTATCAGCTGCACGAGCTGGAGCGAGCGTTCGAGAAG
TCGCACTACCCGGACGTGTACAGCCGAGAAGAGTTGGCCATGAAGGTCAACTTGCCGGAA
GTCAGGGTCCAGGTGTGGTTCCAGAACCGGAGGGCCAAGTGGCGCAGACAGGAGAAGATG
GAGGCGGCTAGACTGGGCCTGAACGACTACGTGCACTCGACGATGACCGGCTCGCTCAGC
CGGATGCCCGGGTCCAGCCTGGCGCTGCCCGTCGACCCGTGGCTGTCGCCGCCGCTGCTG
TCCGCGCTACCGGGTTTCCTGTCGCACCCGCAGACGGGCTACCCGAGCTACCTGACGCCA
CCGGTGGTGCACTGTGGCCCGCCGTCGTCCGCACAGAAGTCACCGCCGTCACCGCAACAA
CAGATCACCATCGCCACGCCACCGTCGTCGTCATCGCTGTCCACGTCTTCATCGTCAGCG
GTGTCCACTGCCGATCCCAGGACATCGTCCATAGCTGTGCTTAGGCTCAAGGCCAAGGAG
CACGTCGAGTCCATCACGAAAGGCATGCAAATGGTCTAG
>cds.Mp_F_12976_c0_seq2|m.8651
ATGACTAGGCTATGTCAAAATTGCATAATGTCATCTATTACATTATTTAAAATTATTTTA
CAATACTTCGAAGAAGGTATCTGTAAATCGGTTGAGTTTAATGAAGCCCCAACTGCTGAT
TTCTTAAGATCTATTTTCATGCAATTAGAAACTATTATATCTCAAGGATTGGATAATGTG
TCAAACCATGCCTGGGAATGTATGACTACAATATTGTCAACAAAACTTTTGAAGCATTTA
CAGAAATTATCATATCTTAAAATTGAGTTTGCCACCGATCCTTGGCTTAACTGTATACTT
GTGAATTCGAAATGTTTTAGTGAAAGATGTTTAGAATTTTTAAATTTTTGGTTTACACAT
TTTGTATTGAATTACGAAGAAAGTTTCACAATACGTGGATTAAAAGTGCTATGTCCAAGT
CTCTTTGATGTTACTGTAGTTCATATTTCAGTAACAATAGTCAACCAAGTTTATGAAAGA
AATGAATTAATGTCAAAAGCTAAATTGATTATACATTTGATATTGAAAAACAAATTCTTG
TTACCTAATGGACTAGAGGAAAAAATGAACATATTCTTAAACCAAAACTAG
>cds.Mp_F_12978_c0_seq1|m.8652
TGTGACCCAAACATATTTATTCAAAATGTTTTTATCGATACACATGACCTTAGATTTCCA
TGGGTGTCATACTTTGCACTATCAAATATTCGAGCAGGAACCGAACTAGCATGGGATTAT
AATTATATGATAGGCAGCGTGAAGAACAAAAAACTTATGTGCCACTGTGGGTCAAAAAAT
TGCAAGGGC
>cds.Mp_F_12979_c0_seq1|m.8653
GATCTTACGGTCAATGATGATGTTTTGCCACCACCATACCAACGACGGAACGACAACCTT
CCAAAAGATTTCCAAGAAGATACCAGTGGCAGCGGATATGGCATGCCCGTGCTAGTTCAA
CGTACTATGGCCAAGCAGATACAACTCGGGCAACTCGTCGGCAAGGGCCGTTATGGTGAG
GTTTGGCGAGCCACTTACTGGAATGGTGGTCACGAGCACGTGGCTGTAAAAATATTCTTA
TCGAAAGACGAACCATCATGGAAGCGAGAGACAGAAATCTACAGCACGGTCTTGATGAGG
CACGACAATATATTAGGATTTATTGGTTCCGACATCATGACTTCAAGCAACTCATACACG
CAGTTACTACTCATTACCCACTATCATGAGCATGGATCATTATACGATTTTCTGCAGACC
CCTGCCGTTGTAGCC
>cds.Mp_F_12982_c0_seq1|m.8654
GGTACATGTGGATCAAATGGAAGATGTCAAGTAGTCAATCATAGTCCAATTTGCAGTTGT
CCACCTGGTTATAACGGTGATCCATTTATACGATGCTTTAAAGAACAACCTCCACCAGCT
GATATACCAACCAATCCATGCGTACCATCCCCATGTGGTCCAAATTCAGTATGTCGTGAA
ATTGGT
>cds.Mp_F_12995_c0_seq1|m.8662
GGATACAGCGAACAGCCCGCACCCGTCGTCATCAAACCAGCACCGTCGTACGGCCCACCG
CCTACCAGTTACAGCGGGTACAACGAACAGCCCGCGCCCGTCGTCAAACCGACGCCGGCT
CCACCTGCATGTCCACCCGGCACCCAGCCGGCAACGCAAGTCGACTTCTCCAACTATGCA
GTGCACGGTGGACACGGTTACGTAAAATAA
>cds.Mp_F_12996_c0_seq1|m.8664
ATTAAAGGCCTTCGAAAAGATTTAGACAATTGTCTATATCACCGATTAGGGAACCATTCA
AATTGTGCGGCTTACTTTTGTACTGGGTCAAAATCGAATCTTGCAGTAAATTTAATCCCA
GAAGCCGAAAATGGTGGTATATTGAGAGAAATGAAAAATTGCATTTCCAGATTAGTACTA
AATGCAGAGAGCCTAATTGAAAATAAAACAAATAATATATGCGAGCAATTCAATGCAATT
ATAAATAAGCATGTGGCGGGGAAAAGGTTAAACTTTTCAGGTCGTAGAAGTTATAACACG
AGAGTTGAAGCAGCGGTGATTTCATTCAATTCTAATCAGTTTTTACGAAAAATGCATAAG
AAAATGGCAAATAATAATAGTCCAGGAATGTTTGGAAACAAATTTATGAAAAACATTGAT
CGGATTCGAAAAAACACCAAAAACAAAAGACAATTATTTCCGGATGAGCGGAGGTACCAA
AAGCCACGTTCATATGGACCAGATGCCGATTACGGTTTAGCTGAACCTCTCATAGAAATT
TTGTCAGCTGAAGAATTGGAAACCAAAAAATTAATGTTTCTTACATCATTGAATGATGTT
AATTTTGAACAAGTTGAAATCGATACCCGAGATCAAAGTAACAATGAAAAATGGTTTTAT
GAAAGAAAAATACGACTTACAGCATCGCGTTTTGGACAAATTTGTAAAATGCGAGCCAAC
ACATCATGCAAAAATACAGTATACAACATACTTTACGCCCCAAGTGCTCAGTCAAAATCG
CTAAAATACGGACGAGAAGTAGAAGACATAGCACGTAAAAAGGCGGAATTAATTATAAAA
AAAAAAATTGAAATATGTGGTTTGATCATTGATCCTAATGATACGTATTTAGCAGCGAGT
CCTGATGGTTTAATTGAAAACGATGCTGTAGTAGAAATCAAATGCCCATATGTTGCTAAA
GATACTACTAGTGCTATAGAAGCGGTCAACAATAATTTTTTACAATACTGTAGTCTTGTG
AATAATAAAATTAAATTAAAAACCGAACATGCATATTACTACCAAATTATG
>cds.Mp_F_12997_c0_seq1|m.8666
CTCGAGGAACCACGCAATCGATCCAGGTTTTCGGACGCTTGGAGTGGTTTCAAACGAGTG
TTTCTCCAGTGTTTCGGGTGTTGCCGCCACCCTCCGAGGCAAGGGCAAGGTTTTCAGGGA
CGTGAACCCTTTCCTTTGTCCGAAGTTGGCTGGCGGTACAACCGTGACAACGCTGTGGTA
CCCGAGAAAGGGCACGGACAGGCTCACGGTGACGAA
>cds.Mp_F_13005_c0_seq1|m.8673
AATGGGTGTCCTGTGGTTACCACAAGCTTCTGTTTTTCAAATTATAACCCTCAATTTTCG
ACTAAAAATTATTTATCGGACCATTTTTCTGAAAATGTTGACCTATCAAAATCAAAATTC
AAAGGAGTTGTGTTTGTGTTATTTAATATTGTGTAA
>cds.Mp_F_13006_c0_seq1|m.8674
ACTTCTTCAAAAAATCGTTCAAAACGTCACTGTATTATAATGAATTGTGACCAAACTGCA
TGTCATATTTTTGATTCAAAATTGAAGGATGAATTAAATACTTTTTTGATGGATAAAGTC
AAATTTAGAGTCCTGAATAATGAGGAAGAAGCATTGCATAAAATTTGTTTTTGCAATGCA
CATTATGATCAGGTACTGTTA
>cds.Mp_F_13021_c0_seq1|m.8682
AAAAATGCTAAAAAAGCAGAAGATGGTAAAAAAGACCAGACGCCAAATAAAAATCAAATT
ATTAAGAATATCAATAAAACTGAAAATGGCAAAATAAATTCTACTCAAAACAAAAACAAA
ACTGTTAAAAAAGGTGAAAAACGAAAAAGAGATCATACTCAAAATGGATCGTTTAAAAAA
CAAAAGTTCTCGGTAAAAAAATGCAAACCTAATAAAGAACCTAGT
>cds.Mp_F_13030_c0_seq1|m.8684
CACCGAGGTCCGAGACACCTAACAATAATCATTCCTCGGACGTACGGAAATGACGATGTG
ACACTGTTACCGGGTTACGTATCATTACTTCGCGGAATTTTAATATCTTTCGTTCACACG
TCGTCCGCGTGTGCACACAGTAAACGGAATTCAATTTCAGCATTTGGGCCCCCAGACATG
ACCACCAAGCGGAGCACTCGGTCCGGGTCGGTCGAA
>cds.Mp_F_13035_c0_seq1|m.8686
ATGAATGTACAATTCATAAACTATGACGAATGTATAATAAGTGTGTTAATTATAATTGTT
ATAGTAACGAACAAGGCCAGGATACTTAAGTTGACATCACGCAAAACTCTGGAAAAACTC
ATGGGTGTAAGTTCTGTTGAAGGATCCTCTGAAGCATATCTCTCCAATGAGAAGCAAATC
AGC
>cds.Mp_F_13043_c0_seq1|m.8690
GCACGAAGAACTTCTGAAAACGCTTTTGGGCTTTTAAGTCAAGTATTTCGTATTTTTTAC
ACTCCTATAGCCTTAAAATGTGAAACAATTGATCACTTGGTATTATCAGCTTGTTGCCTA
CATAACCTTCTACGAAATAGATACATAGAATCTACAAATAATTATTATTACGAATTTGAT
AAAAACGAAGCTCCCCCTACAAAAAATATGATACCAATTGCTAGATCTGGAGGATTTGCT
AACTATGAAGGATTTCTAGTCAGG
>cds.Mp_F_13046_c0_seq1|m.8691
GTTAAAAAATATGAAGATAACAAAAACGAGAAACTCAAGGAGAAGGAAAAGTTAAAAATT
GAAAATAAAATAAAATGGTACTATAAAATATTCTGCAATAAAGTTATGCCACATTATAAT
TTATTTTACACATTTTATATTAAATATTCAAAGGCTAAAGCACATAAGGGTCATATAACT
>cds.Mp_F_13055_c0_seq1|m.8695
CCTGGTACCAGTTATGCTCATCCTAGAGATTCTAGTGATGAAAATTCTGATTTTGAAGGC
ATTGAAGACCAAGAAAATGTGAATAATATAGATGATAACCGTTTAACATCTGAAATTGAT
GAACCCATTGAGTGTCCAGTGAGTAAAACCTATTCAGTTAATGACTTTGTTATTTTTAAA
TACATAGAAACATTATACCCTGGGCTCATTATT
>cds.Mp_F_13056_c0_seq1|m.8697
GACGTTGGCGAGCTGTGGCAAAAGCTGCAAGAAGCCACCAAGTCCGGCAACACCGACGAC
CTGCAATCCTTCGTCAAGGAGCAAGTGAACAAGGCTTCCAAGAGCAGCGGCGGCAGCGGC
AGTGGCATTGAGCAGCTCCTCAACATGATCCCCGGCGGTGGTGATATCGGCGGCAAACTC
CAGCAGCTGCAGGAGATTGGACAGAAGCACGGTGACGAGGCCGAGAAGCTG
>cds.Mp_F_13063_c0_seq1|m.8701
AAAAAACTTGAGACAAATAGTGCCATTTCAAAAGAAAATGAAAGTGAAGTGATCACAATA
CATCAAAATTTGGAGTCAGAAGAAAAAAGGCTAAAAAGTCAAATTCAAGAGCTTCAACAA
GAACAATTAAAAATTAATCAAACGTTGAACTCTCAGTCTTATTTAAACACAATGCTAAAA
GATAAGGTAGATCAAGCTGAACGTGATATAAAAACGGCAGTACAGTTTATTCAAATATGT
ATGGACCTATTTAAGGATATTACAACATTAGATCTATCTGAACCCCTTGTGGCCACTTTA
GAAATAGTAGAAAAAGCAGTTTGTTCTATTAAGAAAAGTAACGAAATTAATGTTGAAAAC
AAGGAGTTCGAAGAACTAGTAAATGAAATCCTAGAAGTGTTGGTTATGTTCAGAGATCGG
ATGGTTAAAAGACAAACAATCCTAAATCAAGAACAGTGGACCAAAAAACCAATAGTTAAT
TTAATTACAGATACCATAGCTAAAAGTGAGAACACTTCTATAATTCGAGAAAATTCAGCA
CAACTAGAAATCAATATTAATAGTCTAAACTTCTCAACAGAAAGTATACAACATTTAAAG
TCGCTACAGTCGGAACCAAATATTTTTCTCACGTGGGGTTTTAAAGACCAGGAAGATGTA
GCTTATTCACCTAGTCGTCTAGCATGGTCTGCTGATTTCAACTGCAGTTGTTTCTACCGT
AGTAATAGTAGCTCAGAACTTTTACATTTTGTTGCAAAGCATGGCTTATTTATCAACGTA
CACTTGGTAACGGGAAAATCGTCTCCAGTTGTAGCTGCGGGATTAGTGAATACCGTGGAT
TCAATAAACAATCCAATGATTAAATTTAATTTGATTGTACCAATCACGGGACAAAATATC
GATGCAAAATTAAAGTGCTCAATACAACTTATTTGCGATTGTCATGAGATTCAAACGTAT
TCACAGATGGTTGATGATGAATATAGTAATATCGGAACTCCTGTAAACAAAACATTATTG
ATACCATCTACGCCAAATAATTCA
>cds.Mp_F_13071_c0_seq1|m.8702
TATATTGACGATCTAGAAATTAACAACCCATTAGGTTCCCATGCTAATTACCAGTCAATA
TCAGCAATATACTACAATTTCCCATTGAATGAAAATAATTCTTTGCTATCACATATATTC
TTAGCGTCAATAATAAAATCAAAAGATTTCAAAGAATTTGGAAATGATGTATGTTTGAAA
AATCTTATAGATGAAATTAATTATTTGGAAAAAGAGGGCATACAAATTAAAACTAAAAGT
GGAATTTTTCAAATTTATTTTGGACTTGGATTAATATTA
>cds.Mp_F_13072_c0_seq2|m.8703
ATGTATGGAATCATTTATTCACTGCAAGTCATATTTACTGTTATTTTATACATTTCGGTT
TTATCGTTCAATTTGGGTTTTATGGTATTTTTGAATGAATTAACTAACCAGTTTGAAATG
TTATTAGATGGAATTAACGATGCGTTTAAATATAAAATGGATAAACAGTTCCAAACTCTT
TTTATTGATTGTATACGTCACCATCAAATAATTATTAAGTTTTTAGATGATTTAAAGTCA
TATTTCAAGTGGATGATCCTAATTGAAATGATCGTAGTGCAAGTAGTACTGGCCATACTT
ATTTACAATCTAACAAAAGTACATGCTTCCCTCGGTTATAAGGTGAAAATTGCTGGTTCG
TTATTATTTAATTTACTCCCAATTTGTTTTCATTGTCACATCGGAGAAGTCGTCCTAGGC
CTGCACAAACGTTTGTCGAATCACATTTATAACATGACGTGGTATGACATGCCCAACAAA
AACAAACAACTCATCGTGATTATGTTTCAACGCACTCAACGAGATCTGACATTAAGTTCA
GCTCTGTTTTCAAGCGAAAGAGCATCTAGATCTTTGATTTCTAAAGTTATTAAACAAGTG
TACACAATTCTAAATGTATTGTTGAAAACATAA
>cds.Mp_F_13076_c0_seq1|m.8704
AAACTTAAAGAGTTACGTGTGATTGACGGATTTGAGTTTCGTTTTCATCGTATAATGAAA
AATGAAATTCAACGGTGGGTGTGTACAAATAAAAGATGTAACGCATTTTTAAAATTTAAT
ACACGTGGTGTTGAAATAGAAAATAATTTTGAACATGATAACCACGCGGCCGATGAGAAA
CGATCAGTTGTGTGGCAGAAGTTAAAC
>cds.Mp_F_13076_c1_seq1|m.8705
AAAAATGAAATTCAACGGTGGGTGTGTACAAATAAAAGATGTAACGCATTTTTAAAATTT
AATACACGTGGTGTTGAAATAGAAAATAATTTTGAACATGATAACCACGCGGCCGATGAG
AAACGATCAGTTGTGTGGCAGAAGTTAAACAATATAATACCTAATGACAAGGCGTCAAGC
GCAAAGCGGTAG
>cds.Mp_F_13078_c0_seq1|m.8708
AAAAAGGATTCGAAATCAGAAAATAAGAAATCTTCATCTTGTTCATGTGGATCTGATAAA
AAGGAAAATAAAGTTTCGGGTGGTAAGAGTTGTAAGTGCTCTGATTCAAAAATAAATGTA
GAAAATCGTGAAGTCGGGAAATCAGAGAAAAATAAATCATCATCTTCCTCATCACTCAGT
GAATCTGATGAAAACGAAACATATGATTCGAAATCAGAAAAAAAGAAA
>cds.Mp_F_13080_c0_seq1|m.8710
GCTTTGACCCACTTTTATAATATTTATGCTCACAGCTCTAAAAAACAAAACAAAAAAATG
GAATGTAAAAGAAATATGATTCGAGACGATTACATTGGAAAAGGAACTTATGCCAAAACT
AAAATTAATGACACTATTGTAATGAATTGTTTGTCCATTTAA
>cds.Mp_F_13095_c0_seq1|m.8723
AAAACACAAGAATCGTACGTTCCTTCTATGCATGCAGACGAAGTTGGTGCCAAAATAGGT
GATGGCAGTGTACTGGAAGAGGACACGGTCGAGGATATTGAAAAGAAGTTCCAAGGATTT
CGGAACGTGTTTGAAAAATGCAAGGTAAAGAAAAAGAAACCGCGTCTGTTCAACGTCAGT
TCGGGATTGCGATTCACACTTGTTGCTAATTCCATGTTCATAGACAATCAAAAAAAA
>cds.Mp_F_130_c0_seq1|m.17
AAATTATTCATGTTTGGGTCAACCAGAATGTTTTATTTGGGCTTGGTTAATTTAGGTATT
TTGAAAATAGAATCAGGGTCATCATTCGGGTTATATGGGTTTCAGATGTTTGATTTTTTA
AGGATTTTAAATGGTGTTACAGGTCCTCGTTAA
>cds.Mp_F_13104_c1_seq1|m.8727
ATTCGGGTAGGATGTCGTCTTCGTCACTCCTTGTTGTCAGATCGACGCAAGTACCCTGTT
CTGTTGTCTAAGGCATCATATTTGTCATTATTAATAGCTCGTCATTGGCATTTGTTTGCG
TGTCATGCAGGTCCACGTCTCATGTCAGCTGTAATATGTAGACAATTCTGGATCATGGGT
GACCGCCTCGTTATTCGCCGCGCAATTAGTGAGTGC
>cds.Mp_F_13107_c0_seq2|m.8729
ATGTTGAGAAAATATTTTAATGGATCACTATCGAATGATGTGCACGAATCAGTCAGAGAT
GTCTGGGTGAGAGCATTGTTGGATCGTTACAGTGCACCTGACCGCCGGTGTCATGGTCTT
GATGATTTGAACGACTGTTTGCAACAATTTGAAACAGCCAGAAGCTTAGTGAAAAATCCA
AATGCAGTCATTTTAGCAATAATATTTCGATATTTTGAATATGATCCTAAGTTAGCCGAC
TGCAGTGAAGACAATATAAATCATTTTCGAAGGTTTTCTGAAGAATCTAAACTTAATATG
GATACAGTTTTGTGTGACAATGTTATTTCGTTATTAAAAGTTGGTGCAACTAATAGTACA
GAAGAACATAAAACTGAAGGATGTTATGGATGTGAGGATAAACATTACTTTTTGGATGTA
GACATGGCCATTCTAGGTATGGGACCGGCTGATTATGAAAAATACACAAACCACGTCCGA
GAAGAATATGCTTTCCTTGATAAAGAAACTTATAAAGAATTGCGTATAAAGGTTCTTGAA
AGTTTTCTACAAATTCCTAACATATATGCAACAAAGTTCTACAGAGATAAATATGAATCA
GTGGCTAGGAATAATATACAAAGAGAAATTAATTCTTTAAAATCAGTATCCGTGTAA
>cds.Mp_F_13108_c0_seq1|m.8730
AAAAATGTGAAAAATGAAGAAATTATAAGAAAAGGAAAGATTACAAAACTTATATATATG
CCCAAAAAGTTAGAAATTGAAGACAAAACAAAAAATCATGCTAAAAGGAAGCTAGGTTTT
AAAAATGAAATGAGCAAAAAATCTAAGAGCTAA
>cds.Mp_F_13110_c0_seq1|m.8732
TACATACAAGTATTGGAAAACGATTATATTTCTGAACTTGATAGTGAACTTGTTAGTGCT
GTTGGTACACAAGATACAGAAACCACGGATTCAATATTGGAAAATGATTATATTTCTGAA
CTTGATGTTAGTGCTGCTGGTATACAAGATACAGAAACTAAGGATTCAAATTCGTGGTCA
TCAAGT
>cds.Mp_F_13116_c0_seq1|m.8735
ATGCATAAGTCTTTAGTTCAAATTTATGTTTTCGTGTTGATCATTTGGGCTGTGGAAAAA
TCTGATTGCAAACAAGGAGCTTGCTTAAATTATGGCCATTCGTGTTGGGGAGCTCACGGC
AAGCGCAACGCGGGCGGGACAAACGACCTAGACACTTTGTTGAGATATCGGATGGCTCTT
TTCAAGAAATCGGGACACAGAGATTCCTATACAGATCCAAATCCAGACCAATCACAAGAA
GATATTCCAAACTATTACAACATTTTCAAACATTATTCGAAAATAAATTCAATGAAAACA
AATGACGATGACACCGTTGACACCTGGAGCTATGAACCGAGCAATAACTTACCTAGTGGT
AGGTCGTACTACGAAGATCAAGTCCTAGATCCCAGGATTGAATACAAAATTATGAAAATA
TAG
>cds.Mp_F_13125_c0_seq1|m.8739
ATTGATTTGGTCGGACCGTTACCATCGTCACGTGGATTTACGTATTGTCTGACTGTGGTT
GATCGTTTTTCACGGTGGCCGGAGGTGTATTTCTTAAAGGACATTACGGCAGAATCGGTA
GCACAAGCGTTGTACGAGGGCTGGATCGTCAGATACGGGGTTCCGGAGACTATAACTACG
GATCAAGGACGTCAGTTCGAGTCAACTCTTTTTCGGGCCACATCGGTAATACTTGGGTTC
AAACGAATACGTACGACGGCCTATCACCCCGCGGCGAACGGCCTGGTCGAACGGTTCCAC
CGG
>cds.Mp_F_13125_c1_seq1|m.8741
TCCTTTAAGAAATACACCTCCGGCCACCGTGAAAAACGATCAACCACAGTCAGACAATAC
GTAAATCCACGTGACGATGGTAACGGTCCGACCAAATCAATGTGTACGTGTAAGAAACGT
TCACTTACCGCGTCGAAACTCCCTATGGGGCTAGACACATGGCGTCCAATTTTTGACTTC
TGA
>cds.Mp_F_13130_c0_seq1|m.8743
AAGAAGAAGAAGAAAAAGAAGACGACCGTTTCCGGGTCGTCCAAGTCGTCATCGACCAAG
CTACACCACCATCACCAGTCCGGCGCCGGCAAGAAAATCAAGTACGAGAACGTCGGCGGC
GGCGCTTACAGCTACAAGACCAAGCTCATGGACCCTGTCAAGAGGGCGCTGCACAACGAC
CTGGAGAAGTCTCGGCGCGTCGAGACCAGCATGCTGTTCATGAACCTCAGCATGCAGGTG
TCGTTCCTGGACGACAACCGCAAGATACCGTCCAAGCTGAGCATACTGCGCGGCGCCAAG
CGGGAATGCGACCTCATGATGCTCGACGAGCGGCGGCTGCTGTCCGAGAAGCACGTCATG
CAGCAGAAGCAGCGCATGCTCCGCGACCGGCTGTTCGAGCTCCGGCGCGAGCACTACCAC
AGGCGGTACGGCAAGCCGAAACAAACATCATCATCATCATCCAACCACCTATCACACAAC
CAACAGCAACAGCATCAGCAATAG
>cds.Mp_F_13130_c0_seq1|m.8742
GAAGAAGAAGAAGAAAAAGAAGACGACCGTTTCCGGGTCGTCCAAGTCGTCATCGACCAA
GCTACACCACCATCACCAGTCCGGCGCCGGCAAGAAAATCAAGTACGAGAACGTCGGCGG
CGGCGCTTACAGCTACAAGACCAAGCTCATGGACCCTGTCAAGAGGGCGCTGCACAACGA
CCTGGAGAAGTCTCGGCGCGTCGAGACCAGCATGCTGTTCATGAACCTCAGCATGCAGGT
GTCGTTCCTGGACGACAACCGCAAGATACCGTCCAAGCTGAGCATACTGCGCGGCGCCAA
GCGGGAATGCGACCTCATGATGCTCGACGAGCGGCGGCTGCTGTCCGAGAAGCACGTCAT
GCAGCAGAAGCAGCGCATGCTCCGCGACCGGCTGTTCGAGCTCCGGCGCGAGCACTACCA
CAGGCGGTACGGCAAGCCGAAACAAACATCATCATCATCATCCAACCACCTATCACACAA
CCAACAGCAACAGCATCAGCAATAGTCGTCGCGGTGAGAACGCATCTTATATTTGTAATA
TTAACATTATTATTCTCATAA
>cds.Mp_F_13135_c0_seq1|m.8746
TCCCGTGACAGTGTCTGTGTATTACATTATTCGCACCTCCTTCGCCACCCACCCCCGTCC
CCGTTCGTGCCGTTCGGGTCTCCGTGCCCGTCGTTTCCGGTTCCGGCTGCGGCCGATCGC
GCCCATGTGATATGCCCGGTTCGCGTCGTCATCATCGCTGTCCTCATCGGTACCTTCGAA
CGCGGCGGAATGACGGCCATCGGCGGCGACGATGACTCCAGCAGCGGAGTGGTGGTGAGC
GGTGGTGTTGTCATCGGAAGCATCGGTTGCAACGGAGGACCTGGTCTTTTCCGGTCCAGG
>cds.Mp_F_13162_c0_seq1|m.8754
GGTACTGAACCACATGATAATCATCGTCGAACTCACATAACCCTGGTAGATCCTGACAGG
GTGATCGAGGTCGCCCGAATGATGCTTTCGATGTTGGAACAGCAGTCAATGGATCGAGCT
GAACATAGGCTAGTTGCTAATGACTTTGACTTAGACTTCAGCAATGGCTACCTAAGACCG
GCCGTCTCCTCCTTGAAATTTCTCACAAAACGTACAGTCACATCCATAGAATTCACGAAG
GTCATGTCAAATGTCGAGTCACTTGTTACGATGCATGAAGTAATGGATTCAATGTATCAA
TATATTATATGTATCTGGAGTGTATCAACTACAGAATATCCTGAGTATGTTCTGAAATGT
CCTAACCAAGTTACATCATTTTGCACCAGCTTTAAGTCGACCACAGGATTTGTTACAGCT
GCACATGTAGATGGTAGTATATGCGTC
>cds.Mp_F_13162_c1_seq1|m.8756
CCTGAGTATGTTCTGAAATGTCCTAACCAAGTTACATCATTTTGCACCAGCTTTAAGTCG
ACCACAGGATTTGTTACAGCTGCACATGTAGATGGTAGTATATGCGTCTGGGATTTAAGA
GAATCCAAACTGCATCACCAGCAAGTTAACGATCTCCCTTGTCCACTACGTTCGCCGTCT
TACAATACAGCATTATCAGTCGACCAAGGTCACAGGTCAAAAATTGTTGGCTTAAGC
>cds.Mp_F_13166_c0_seq1|m.8758
CTCAACCTTGGCTCATTCTTCACCACTGGTGCCGATGAGGTGCGACAGTGGACCATCCGT
AACGGCACAAAGGCCCCTCAAGCTGCCGGTGTCATTCACGGTGACTTTGAGAAGACCTTC
ATCCAGGCTGTTGTGTACAACTACGCGACGCTCAAGGAGCTGGGCGATGAGGCAACCATC
AAGGCCCAGGGCAAGGTCATGACCAAGGGCAAGGACTACGTCATGGAGGATGGTGACATT
GTCCTGTTCAAGGCCGGTGCTGCCAAGAGCTAA
>cds.Mp_F_1316_c1_seq1|m.310
GTTATTATAATAATGTCATCAAAATTAATTATCGTACAGAAATTTGAATATACTTCATTA
ATTCATTTAAATAATAACAATAACATAAACAAAGCCTTAGGCCCCAACTCAGAGTATATC
AACAACATGGTCAATTTCTTAAGAAGTACGGACCTCCTCAACCAAATATAG
>cds.Mp_F_13172_c0_seq2|m.8760
ATGTCAGGTAATGAAGAAAATGATTCAAGGATGATCAATGATCTAAGCCGGTTGAATTTG
ACATTTTATGAAAGTAGTATTGAACTTTGGAGAGTTGAAGAAAAGTGCCGTTTAAAAGTA
AAAAGTATTGAAGAAATCAAACAATCTATTAAACAAGTCACTTTTGAAAATGAATGGATT
GAAAAACAACTGAATGACACTAAAACAAGAATAAATGAAGTCAGAGAAAATATAGTGAGT
ATT
>cds.Mp_F_13175_c0_seq1|m.8763
ACGGCGTTTGACCCGGACCGGGGAGTTTGGTACATGGTAGCATTACGCACCCAGGATCAC
GGCCCAGGATCAGTTATACAGGACTACCGCAGACCGGAAGTCGACCCGGATGTGCCTGCA
GAATGCATCGCTGTCTCCAAGCTTCAGCGGTCCGTGTACTTGACGTCTACGCGCTCGCAC
GACTTGTACACGGCTTCGTTCAAGGACCTCCGGAATTTGACCTCTTATGTCACGCCTAGC
TTAAAGAAT
>cds.Mp_F_13175_c1_seq1|m.8764
CCAGGATCAGTTATACAGGACTACCGCAGACCGGAAGTCGACCCGGATGTGCCTGCAGAA
TGCATCGCTGTCTCCAAGCTTCAGCGGTCGGTGTACTTGACGTCGACGCGTTCGCACGAC
TTGTACACGGCTTCGTTCAAGGACCTCCGGAATTTGACCTCTTATGTCACGCCTAGCTTA
AAGAATGGTGACGTACTTCCGGTTGGATTGCGAGTGCGCTGG
>cds.Mp_F_13176_c0_seq1|m.8766
CTAGGGTTCAAACTCCGTGACCGAGAGATACTCATTTCCGAAAAATATAAACAATATAAT
ATTACAGACCAACAACGCCCCGCCGAAATCGATTTTACTGTCAATGCAAACCATTGTAAA
AATAAAATACACACCTCTCTTGTTGCACAACATCGATTTTCGTCATGCATAATAGTGGTG
AACAGCGCAAAACGCATGCCGAACTTCTGCTCC
>cds.Mp_F_13182_c0_seq1|m.8769
AATTCCATGTTCATAGACAATCAAAAAAAAGCAGACGAAACTAAAGATATTGACACCGAA
AAAGGTACCATTGGAGAGGACTATGCTGAGGAGGAGGAAGAAGATGAGGATAACGATGTA
GAAGAAGAAAACGATAATAATGAAAACAGTTGTGTAGCTGGTAAAGATAATGTAGCAATC
GCGCAAAAAGAAGCAGTCGTTAATGGTTTAAATGAAGAGGCTTTTTCCGAATCCAAATGT
CCAAAAGATGTTGCAGATAAAGTGAATTCATGGATCGACAGTTCCGTTAAGCAGACGGAC
GCATATTCAGAAGAG
>cds.Mp_F_13185_c0_seq1|m.8771
TGCATTGCCGGAGATCGTATGTTGGAATCAAATTCAAAAATTAAATCTGGAGAAAACTTC
TACTTCGTTGATGATCTGTACGATTGGAATGATTATTTCCGTGATTATTTCACTAGTTAC
CAATACTTCACCCAAGAATTCACCCAAGAATTCACGAGTTCAAATGAAAACTATATCGAG
CAAACTATAGATGTTACGAACAACGTCGAAGAATTACACGAGTACCTAAATCTATAA
>cds.Mp_F_13185_c1_seq1|m.8773
AACTACTCTGTGCCTTGTGGTGTTCAGGGCACGAGTGAATGGTCGAGGTCCGACGGCAAT
AGTCGAATAGTCGGCGGTATGGATTCGATACCAGGCGAGTTCCCGTGGCAGATATCTTTG
CAACTCGTCACCGGTATGACGGCCAGACATGTGTGTGGTGGATCGGTAATCAATGAAAAT
TGGGTG
>cds.Mp_F_13187_c0_seq1|m.8776
AAAATGCCAGAAAATAAAAACGACACACCAACAATATCAAACGATGTACAAGAATTGACC
ATTGAACGAAAAGCTGACACACCCATTCATGAACTCAGTGAAATTGATACACTTATTGAT
GAAAACTCAAATTCAGCTGAAAATCAAGATGATCAGAATTATGAATCATATTCATCATCA
TCA
>cds.Mp_F_13187_c1_seq1|m.8777
AATAAAGAACATGACATTTTGTACAATATAAGACATCCGATGAAATCTAAATTAAAAAAA
ATAGGTAAAAAGCAGTCAAATGATAATGAAAAACTGCAAAATAGACATGAAAAAAAAATA
GTTAAACCATTAAAAGTCAGTAATATTGAAGAAAAGGTATCACATCAGAAAACTATTAAA
CCAAACTCACCAAATTCAAAGGATATACTAATACTATCATATGATGAACCAGAACTT
>cds.Mp_F_13200_c0_seq1|m.8780
AACACCAATTTGAACAAGCAATATGACTGTAAAGCTATGCTTAAAGCATTTGATGATGCA
TTTGAAACAATTTATGGCAATAATGAAGTGAGTTTTATTCAAATCCACCAAATTGCTGAA
GAATTGCAAGCAAATTGTATACGTATGATAAATTTAGTCAAAACTCAAATCAAATCAGCT
>cds.Mp_F_13209_c0_seq1|m.8784
ATCGCCATGGCCATACTCGGGTCGGCCGAGGGCAAGCTCGTGCTGTCCGACATCTATCAG
TACATACTGGACAACTACCCGTACTTCCGGACCCGGGGTCCGGGCTGGCGCAACTCGATA
CGGCACAACCTGTCGCTCAACGACTGTTTCGTCAAGGCCGGCCGGTCGGCCAACGGCAAG
GGCCACTACTGGGCCATACACCCGGCCAACGTGGAC
>cds.Mp_F_13211_c0_seq1|m.8788
ATGACCGCGTCGGCGGTGTCGTCGACGTATGCGACGACGGTCGCGCCGTCAATGTCTACC
AACGCCGCCGCCGCCGCTACTAACGCTACCGCTGCTGCCGCCGCCGGCTTCACTATTACT
CGTGCCGCCGTTGCTGCCACCGCTGCCGCTGTTACCGTCGCTGCGTTCTATACTACTACC
GCTGCTGCTGCCGCATCGACTACTACATCTTCCGACATTACTACCGCCGACACTACAGAT
ACTATTTTTACCACTACTTTTACTTGTACTACTAATTCCAATACTACTTCGAATAATACT
ACTACTACTACTTCTAGTGATACTCCGACTCGGACTGTTGCCACGACCACTAATACTGAT
ACCATAACCATTATTGCGTTTACCGGTGCTGCAACGACTGTTATTACCACTACGGCGGTG
GCGGCGACGACGACTCGGTGGTCAGCCGCGTTACGCCACCATCTACACTGA
>cds.Mp_F_13215_c0_seq1|m.8798
ATGATAGCAATAGTAATAATAATAATACAAATAAATAAAAATAAAATAATACATAAGTCC
AGATTTTATAATAAAATATTTGGTGTAGCTTTAAATGAAAAAATTACTAATTTCATAAAA
AAGAAATTTAATTTAAATAAAATAAAACATGGTTAG
>cds.Mp_F_13225_c1_seq1|m.8802
GAAGACTTCGGAACAACATTACTCGGAATTAAAACAACGAGTGTTGCACTACGATATGCT
GATCGACAAATTGATCACGAAAGACGTTCAGCTAACAGCGTGCAACGACGACCAATACTT
CGTGTTCGAAGACGTCTTACACCAGATAATGTTGTGTTTTACTCGTGA
>cds.Mp_F_13232_c0_seq1|m.8805
AAAATATTGAAACAAATTTCTGACCAACTACGTGGTAAAGTTGACTGTATAGCGATGTTG
GAGACTCGTGGTTTTATTTTTGCTCCAATACTTGCTTTACAACTCAATGTACCATGCATA
CCTGTTAGTAAAAAAGGAAATTTACCAGGTCCTGTAATCGAGATGTCTTATATTTTGGAA
TACGGA
>cds.Mp_F_13234_c0_seq1|m.8807
GAGCAAGATTACGATAACTTTGAACCTCATAATGGTTGGAGACCTATTCATAATAAAATA
CAAGGATCAGATGAGAATCAGTTTAGGGTAAGGCCTTCAGTAAAAAAGGTCCCTGGTTAC
GGCACTAATCGAGGACCAGTGACTTCTAATAGTTACCAAAAACCATATAAACAACGATCG
GTGTATAAAAAAAAGCAGCCACAACGATTTGTTGACGATCCATATACACGAAGATTAGTT
GAAAATAAACGACCTTTAAAGGTATTTGATGATGATGATGATGATGTACAACCATTAAAG
ACTCGCGGAAAAAGCAGAAGACCTTTAAGGTTAAATGGAGAAAAAGGACGCTTGTCATAT
AATAATATACGCAATAATAAGCCAGCAACTGTTTTTGACGAAGACACAGAAGATGCTGAC
GAACCTAGGCCGTTACAATCAAGACGGTTTCCTACAAAAAAACGACAAGTGTGCCAGAAA
ATGAAAAAATCTATGACGCCAAACGATATAGAGGATCACGACATTATAGGAAGAAAAATG
TCATGCATGGTGTGTAAAGACTTAGCTTCAGGTGGTTCATATGAAAAATGTTCATATACG
TCAGACCCCATATCTGACGAATATTTTAAAGAACCAAAAGAGTTGAATAAATTAAAAAGA
AATAGATTTAAGCGCAGAGTTGTGTATGACAGAAAAAGAAAGCAACCAGAAAGTGGTGAA
GAAGTAGAGGACTATGAATATGACAATGTCAATGCTCAAGAATCTGAAGAAGATCCAGAG
TATGTTCAAAATGCAGATGCTGTAGCCGATTACGATAGTGAAGATCCAGAAAATTACGAA
ACGGCTGAAAACGAAAGTGAAGAATATAGATTGCCACCATTGCCGATAAAATCTTCTACT
TGTCGTAAAGTTATGAAAAAAGGGAACGTATGTAACGTGTGCCAAGACAATTTGACAAAT
AGACAGTATGAACAATGCGAATATGAAGATGATCCCAAAAAGAACGCTTATGAGTATTCC
ACACATAATGTGTACGATAAGCCTAGATACAAACGACAATTAGACAGTGACCGAACATAC
GATGATTACTTTAAAAAGCTGTTCCCGGAGCTTGGCTCAAACCGGAAGAGTGGTATAGCC
ACTAAGTTTTCGTCTAAGGATGGGGACTTTGGATTTTTAGACAACGGACAAATCGGTTTT
AAGAAAACCAAATCCTTGTTGCTCGGTGATAAAGATTTATCGATTGATTTCAATTCAGGC
GAAGAAAGCCCAGTGAACAAGATGTTGGGTGATTTTCGTAACAAAGATCGGTCAAACTGC
AAGAAATCGCTTAAAGATAAGATGACGTGTTACAAGTGCAAGGATGATACGGGTTCTGAG
ACAGAGGAATGCATGTACATAACAGATAGTGCGCCGAAAGACAGGAAACAGTCCTATCAC
GAAACAAAAAAATTCAACTCCAGCCCAGAAGTGGTAAAATCTACCGCAGATGTGGACAAA
TCTAACGAGAGTCACAAGCAACAGCAGCCGGCCTCATCATCGTTGACACACGTTTATGCT
CCACTGTTTGGTTCTAGTTACGAGCCTTCGGCACAGTACTCGCACATTCGGCCACAGTAT
AAAAACAGAAATTATAGACTTCACAGGAAACCGGTGACCGAAGAAATCGCCGAGTCCACC
GAAGACGATGACCAGTCTGAGGCGCAAAGCGTGGAGGAGTACGACTATGCGGACGATCCG
AGTAGTCAACAGGTATCGAGACACGACTTGCCGGACGTAGATCCGTTTGGGCCCGAGGGA
GCGTACAGCGAGGAAACAGTGCCAGTTTATGATCCCACATTGAGAACTTGGCTACCAAGG
TATATGGTAATTAAGTCTTCGGAGGAAGCAATGGTAGACGCAGAACTAGGGTTCGATTAA
>cds.Mp_F_1323_c0_seq1|m.313
GACAATTCTGAGGACCCTGTGTTCCATGCAACATTAAATAGAGCGGCAGATATCTTACAA
GCTGCTGTGGCAAGAATGGTTCAAGATGCTAAGCCAGTAGCATTAAATACCAATAATGAT
CAAGCTGTTAAACGTTGGAGAGAATCTAATAATATGTTGTTGGATGCGGTCCGTGGT
>cds.Mp_F_13252_c0_seq1|m.8814
ATGAATGGAATGATGTCATATAATCGCCGCCAGCTGGTACCCGTGCCCACCGCCGCCGCC
GCCGCGGTTGCGACCGCAGTGCAGTTGCATGCGGTGCGTGGTCTACAGGCACGTGTTGAT
TGTCTTCCTGTACTGGCACACGCTGCACTTGACCTCGCAACACCACAGGAAAGTGCAGTT
GCACCGTTCGGACACCAGGGCCTGGTGGGTCTTGTAGCCGCGGCCGCAGCACATCAGGTC
GCACCCGTCCACGCCGATGGACGACTCGTTGCACGCGCGACCGTGAGTGCCCAGCACGCC
CAGACGCGGGTTCGGGTCACAGAACCCGGGTGA
>cds.Mp_F_13252_c0_seq1|m.8815
CGGAACAGGTACAACTTCCAGCTGAAACCGTACAACCCCGAGCTGAAGGCGCCCGGCACC
AAGGACCTGGTGTACCTGGAACCGTCACCCGGGTTCTGTGACCCGAACCCGCGTCTGGGC
GTGCTGGGCACTCACGGTCGCGCGTGCAACGAGTCGTCCATCGGCGTGGACGGGTGCGAC
CTGATGTGCTGCGGCCGCGGCTACAAGACCCACCAGGCCCTGGTGTCCGAACGGTGCAAC
TGCACTTTCCTGTGGTGTTGCGAGGTCAAGTGCAGCGTGTGCCAGTACAGGAAGACAATC
AACACGTGCCTGTAG
>cds.Mp_F_13257_c0_seq1|m.8823
ATGCCTCAAAAAATTATTTTATTCTTAAAAAGACTGTGCTTGAAAAAAACTGAACTCGTA
ATGTGGAAACGGGTATCCATATTTATCGTGCTGCCAATGTTAATCATACAGATAAACAGT
ATTCAATGGCTGGGCATGCAGAAAGCGGCCGGCAAAGTGGACTGGAACGACGTGGGCGTC
TGCCGGACGTTGCGCAAAACCTACGGACTGGACTCGCGTCAAGCCCGCATTTGCAAGTCT
TGGCGTCCAGTCATGCAGCACGTTTCCCGGGCCGCCGCGTTGGCCGTGGTCGCCTGTCAG
TCGGTCTTGCAAAACAGACGGTGGAACTGTTCGTCGGTGCGGTCCGCGCCGGGACTCACG
CCGGAGCTGGTCAAAGGCACGAAAGAACAATCGTTCGCGTACGCGCTCAGCTCAGCAGCG
CTGACATACACAATGACCAGGGACTGCGCTTCCGGAATGTTGCCGAGCTGCGGTTGCGGA
ACTCACCCGGAAGACACGGACGGCACGTTCAAGTGGAGCGGGTGCGACGACAATGTCCGG
TGGGGTGCCAAGTTCGCCAGACAGTTCGTGAAGAACGGAAACCCATCGGCGGCGATGCCG
TCGGGCGAATACAGCGGCGACGACGACGACGATGTCGACGACTTGTCGGCCAACGCCAAC
GAAGATGCGGTACTGCGTGAACAGAGAGCCATGTCCATAGTCGACGAACACAATTACAAA
ATAGGCCGAAAAGTGGTCATGTCAAGTGTGAAAACCCATTGCAAGTGTCACGGCATGTCG
GGATCATGTAACGTGAAAACGTGTTGGAGGGGTCTGCCGAACAAATTCATTGGGGTGGGC
ATCAAATTGCTGAAATTGTACAATAAAACACCGTTGAAAGTGGAAATGGTCCAAGTCATT
CGATTTGGTCTTCCAAAACACACAGACAGTTCATTGGTTTATATTACCGAATCCTCAGAT
TATTGTAATTATGACCAGAGAGCAGGCAGTTATGGAACAGTCGGCAGAAAGTGTAACTCC
ACAACAGTTGGTACTGAAAATTGTCTTGCCATGTGCTGTGGTCGAGGCTACACTACACAA
ATTATTGAACAGACTGAACGCTGTCAATGCAAATACCATTGGTGCTGTTATGTGAATTGT
CAAAACTGTACTAGCCTAGTAAAGAGGCAAATCTGTAATTAA
>cds.Mp_F_13257_c0_seq1|m.8826
ATGACCAGAGAGCAGGCAGTTATGGAACAGTCGGCAGAAAGTGTAACTCCACAACAGTTG
GTACTGAAAATTGTCTTGCCATGTGCTGTGGTCGAGGCTACACTACACAAATTATTGAAC
AGACTGAACGCTGTCAATGCAAATACCATTGGTGCTGTTATGTGA
>cds.Mp_F_13258_c0_seq1|m.8828
GAAACGTTTATAGAACGTCGTTTAGTATCACTGAAAGGAAGTGCGTTACTAACTAATGGT
ACATACGATGTATTCGAAAATGTCATTGAAAGTAAGAAACCAACCTTGACACACAATAAA
AAGATAAAGTTAAGCAAAAGCGAAAATGGAGAAATCTCGGTTGACGCTAGTCAATCATTT
CTGAAAGGTTGTACTTTACAGTCTCTGTCTGATGATGTACAAATGGTGATAGATAACATG
CATGAAGTTGAG
>cds.Mp_F_13258_c1_seq1|m.8829
ATGAAGCTTCTACCATTGTGGAGTGGTATAATGATCCCAAAATTCGGGTATGGTAATACA
ACGAAATCGTCAGCAGCCGTTGAGTCTATGTTCAACAAAATAAAAAATGTAGTTTTCAAG
GATATTGGACTACCAACAAGCCTAGAAACGTTTATAGAACGTCGTTTAGTATCACTGAAA
GGAAGTGCGTTACTAACTAATGGTACATACGATGTATTCGAAAATGTCATTGAAAGTAAG
AAACCAACCTTGACACACAATAAAAAGATAAAGTTAAGCAAAAGCGAAAATGGAGAAATC
TCGGTTGACGCTAGTCAATCATTTCTGAAA
>cds.Mp_F_13262_c0_seq1|m.8831
ATTATTATTGACCACCAAAACATTCTGAAGAAATATAATGAATTTTTATCAATATTCCGA
CCATCAATGTTACAGGAAGTATTTGTTTTGTCGTATTCGATCATTGTACTTTGGTTCATT
TTTCTAAAGAGTTTTATTGAAAGAGATTTTACGGAATCATTAGGCACTATGGCAGTGACA
TCGATGAAAGCTAGTTTTTCAATTCCGTATTGTATTTATCAAATGTATATGTACTGTTAT
ATATTTGATACCTTACACAATGAAAAAGATTCTATAATATTTGGGTTGTATAGTTGCAAT
TGGACAGAAATGGACATGAAATGTAAAAAATTGATTTTGTTAACAATGAGAATGAATAAT
GCACACCAACCAAAATTACAATATACAAGGACGAGAATTATTAACATGGAAATATTTTAT
CAAACTATGCGTGTTTGTTACACAATTGTAAACGTGTTGATAAATTGGAAAAAAGAATAA
>cds.Mp_F_13264_c0_seq1|m.8835
ATGCTTGTGGACATGAGACCCGTTGAGTCCAGCGAGAACATTACGATTATGGACGAGATC
GACGAGCTGTTAGGCACCCGGAGGAGTTACGGCTGGAACTCGGGTTCGCGGCCATCGATG
ATCAGTGCCAAGTACCGGCTGAAAGAAGAGAGGCGTAAGGTGCTCAAGATATCTGTGAAC
AAGATGAAGAAGATCGACGACGCCGAGAGTTCGTTGTGCCGGTCCGTCTTGATCAACAAC
ACGGTGAAGAGGCTGCAGGCCGAGACCAGGGACGACCGGACTACGGGACGGACGTCGCCC
GCCTCACCACCGTCGCCGACGTCCGCCGGTTACGGTTACCACGGTCCTCAGCAGTCGCAA
CCCTGTGGCGGCCCTGGTGGTAACCCACAGCTCGTGGACATCACCAACCTCAGGGAATCG
TCCTGCACCAATGGCACCGGCAGCGTTGGAGTTGGCGGTAACGCGGTCACGGTCGGCAAG
ACCCTGGCTAACAACAATAACAACAACAACAATATTAGCAGCAACAACAACAACAACAAA
CCGCTGACGGAAGCTCAGTCGTTGTTGTTGGCGGCCGACCACCACCATCACCACCTACTA
CACCACCACCACTTACAACACCACCACCACAATAACAACCACCACCACCACCACCACCAT
>cds.Mp_F_13270_c0_seq1|m.8839
ATGTATGACGTCATTCAAAAAACTAAAACGATTAAAAACATCATCCAGATTCATTATTTG
CGTCATATCGATGAACCATCGAACAATGTTATTATGGCTCAAAATCATGACAACGAATAT
TCGGCGGTGGTGTCCGCGGATTCTCCATGCCGCGATCGACTGTACCTTAGATATTGTTAA
>cds.Mp_F_13275_c0_seq1|m.8840
GCCAAGGATGCATCTACCCAGCGCCCACCTTATACTCAAGCACCCAACCTACCACCGGAA
CTAAGACATCTTATTGCTGAAAAACGCAGAGCCAGATCAAAATGGCAACAAACTCACTAC
CCTGTAGATAAGACAAAATATAATTCTATTTCCAATAAACTTAAGGCCCTACTAAAAACA
CATAAAGCCAATCTCTACAAAAACCACCTACAAAACCTGTCTTTTACAAATGGATCTCTC
TGGCGCAAGACAAAGTCATTACTACGAATTAAGGACTCCCCTCCTCCTCTCCGCCGAGCG
GACAACTCACTTGCTTCTACAGACAAAGAAAAAGCAGATATCCTCGCTGAAGAATTATCT
GGCGTTTTCAAACCACATATCATTCCTACACCTGCACCACACATGTCGATAGTCATGGAG
TCTCTTCAGTCAACTATACCTATGGCCCTACCTACAAAACCTACTTCCCCAGCGGAACTA
GCGGGTATTATAAAAAAACTGGCAAACAACAAATCGCCAGGTCATGACCTCATCTCTAAT
AAAGTCGTCAAAAATCTACCTCTGAAAGCG
>cds.Mp_F_13275_c1_seq1|m.8843
GCCCTACCTACAAAACCTACTTCCCCAGCGGAACTAGCGGGTATTATAAAAAAACTGGCA
AACAACAAATCGCCAGGTCATGACCTCATCTCTAATAAAGTCGTCAAAAATCTACCTCTG
AAAGCGATCGTTCATCTTACTCATATTTATAATGCTGCCCTTCGGTTATCTTATTTCCCA
ACCACCTGGAAAGCATCTGTTATTGTTACTGTTCTCAAACCTCAAAAGCCTCCCGAAAAC
CCCTCCTCGTACAGGCCCATCAGCTTGCTACCAGTCCTGGGCAAAATCCTGGAAAAAATC
ATTCTCAAGCGTATCACCACCATAGCACAATCCAAAAACAGCATTCCAAACTTCCAGTTT
GGCTTTCGTGCTCACCATTCCACAACTCATCAACTTCACAGGGTTGCGGACACTATCTCC
GCTGCACTTGAAACCAAAAAATATTGCGCCGGCGTCTTT
>cds.Mp_F_13282_c0_seq1|m.8849
ATGGATAAAGTGTTTGATTCTATGAATGGTTCCACTATTAATGCATTAGATGGCAAACCA
TTAAGATGTGCAGTTAAAAATGGATCTTCTCATATTCAATTTTGGGATGAAGCCATTCAG
GTTTTCAAAACTAAGGTTTTTGTGAATAAATTGGATGACTCTGCTGTA
>cds.Mp_F_13288_c0_seq1|m.8851
ATGTTTGAAATAATTTTTTACATAATTGTTGTCATTTTTGTGGCGATGTGGTGTTACTCA
AAATGGCAAAAGAGGCCATTTGAAAAATTGGCAGCTATTATGCCGGGGCCTACTTCTTAC
CCGATCATTGGAGTAGGATATCAGTTTATTGGATCAACAACAGAACAGATCATGAGCACA
GTAATTGGATATGTGAAAGATTATAATCTCGAGCCATATAGACTTTGGATTGGACCATAT
TTTGGAGTAGTCATTGTTAAA
>cds.Mp_F_13289_c0_seq1|m.8852
TGGCGGCCGGGCTTTCTCGAGTACGGCAGCACCTCTTGTACACTTCAGCTGTCCACAGTG
GACAGTCCACTGCGCACTCGAAGGAGGCCTGTCGAAGGAATGCGACTGTCCGAGTTCAGG
TACACCCTGGTGCTGGTCGTCCAGCTGGCGCTGCTCGCCGTCGACCTGTTGTTCAACACG
TTTATCCACCGGTACCTGGCCAACACGGGAATTTCGATTTTGCTCTTTGTGTTACAAGAC
ATCGGTCAACTGGTCGCCATCGCCGTGTTGCTCATCACGTTCTTCCAGACCAACATATTT
CAGGCCGGTTTCATTGTGCTGCTGTTCAACGAGTTTCGGTCGACCATCATTACAGGCATC
GGTTATTTTATACTAACCCTGTTCGTGCAGGTGTGGACTCTGACTAACCGTTTCAAGGGA
CAGGTGTACTTCTACTGGCCGGACGGACTTTACGTGTTTTTTGTCCTGCACAAGTTCACT
TCATGTTTGCATTACTACTTGTACAAAAGAACAGCCCTATGTATATCAGATCCTAAATTT
TACACTGATGAATGGATTAATCATCGTATAAATCAAGAATCAAATCAGAGAAGTCCTAAG
TATTGA
>cds.Mp_F_13293_c0_seq2|m.8858
AAAGAAATTATAACAGACTTAAGAAACATACCGATATGGAAATTACCCCAAGACTGCTCT
GAACAGGTTACTTTCTTTATGTCTCAAGTACAGAATTCTCAAACCGTTATTACAGCTTCT
GGTCTATTCACGGTCAATAAAACTATTCTATCGTCAATAATAATATCATTGGCTACGTAC
ATTATAGTACTCATACAACTGGCGCCAGACTTAGGACGAGTATTTATCGAATAA
>cds.Mp_F_13301_c0_seq1|m.8860
TTAAACAGTAATATCATTGCTAAAGGAGACAGCCCACATTTATCATTTGCTAAAAGAAGT
TTATTTTCCGACTTGGATAAATCTCAAAACCTTGGTATAATTGACAGACCAATAAAGATT
TCTACAAGAAAATTATCTGATAACAATTGTTCAATGGTATACAATCTCATGAATAGCCCA
TCTACATCTAATGAACAAACTGTTCAAAAAGTTGACAATTGTGTAATCATCAAAACTACT
GAAAGTAAATCATCAAACTCAAAACAACAAAAAAGTCTCCATAAAGATGATCAGTATGCA
AAATTATTAAATTTTATGGTAACAATAAAGTACGAATTAAGATCAATGCAGGAAAAATTA
GACATCATGATTCAGCGAGATGAGGAAAACAACTTAACAAAAACTAAGGATTTGAGTATA
TATGACACTGGTGATATAGATAATAAATTACCAATCAAAACTCAGGAACAGTTGGAAGAA
TTAGAAAATGATTTGTCTAACAATAAACATTATCGGTGTCAGATGATTAAACGTTTATCA
TCTGTGGGAGGAAAGTCAATAAAAATTATGGCAAAAAGAATAATGGCTATATTATTTATA
CCAGAAATATTATGTGAATTTTCATATAGTGGTCGTGGTAACAAAAAAAGACCATCTGAG
AAATTGCTTGTAAATAAAATTATTTTTGATTCTGTCCTTACAATCAAAAAATTTGCCAAT
GCTGATAACGCAGCTAATGAAATTGAACAGGTTATTAAGTACGTTCTTATTCAAACTCCA
TTTAAAATTAAAGACAAGGCAGGAAAATAA
>cds.Mp_F_13306_c0_seq1|m.8863
ATGGGCGACCATCACACCAAAGTTGATCTGTTGAAATTGTTGGACGACAATCGTTTGACC
GTTGCTCAAGGGATGGCCGACCGGAAAAACGTATTGTTCGTCGTCGGCAAGTCGTCTGCC
GTCAAGGAATTAGAAGAGTTCGCCAGTTCTAATGCCGAC
>cds.Mp_F_13309_c0_seq1|m.8864
TTAACTCCTTATAGTACTTATGAATGCTGTGAAAGTTCTTGTTCACATATATTTTCATCA
TTGGCAAAATTTAAAAGACATGTTAATAATAAGCATGAAAAACAAAATAAAATTGTTAGT
ACTAATCCCTCATCAAGTTCTCAATGCTTATTGAAACAGTCTACCAGTAATAATGATAAT
GAATACCCTATGGACACTGTAGGTATAGAAAATAATTCTGAA
>cds.Mp_F_13312_c0_seq1|m.8866
TTCCACCAGCCAACTAACCAAACAGTCACCGCTGCCAAAATGCTCATCCCCAAGGCCGAC
CGCAAGGCGATCCACGAGTACCTCTTCCGCGAGGGTGTGCTCGTCGCCAAGAAGGACTTC
AACCAGCCCAAGCACGGCGAGATTGACACCAAGAACCTTTACGTCATCAAGGCTTGCCAG
TCTCTGACCTCCCGTGGCTACCTGAAGACCCAGTTCTCCTGGCAGTGGTACTACTACACC
CTCACCCCCGAGGGTCTCGACTACCTCCGCGAGTGGCTCCACCTCCCGGCTGAGATCGTT
CCTCAGACCCACGTCAAGCAGGTCCGCAGCCACGCTCCCCCCAAGGGCATGCTCGGTGGT
GACGGCGAGCGCCGCCAGGGTGGACGTGGTGGCCCCAGAGGCGACCGCGAGGGAGGCTAC
CGCCGTCGTGATGATGGCGAGAAGAAGGAGGGCGGTGCCCCTGGCGGATTCAACCCCGAG
TTCTCCCGTGGCGGCATTGGTCGTGGACGTGCTGCTCCCTCCTCTTAG
>cds.Mp_F_13316_c0_seq1|m.8873
ATGAGCCTAATGGATCAACTTTTTCCAGCAAATCATAAAACCACATTTGTGGTGGACCAC
ACTCCATACTTTGGATTGGCTAGTAACTCGCATATCAAAATGGACTTCACCAAACGGCCA
CCTGGTGGGGTGCCGCCGGCACCCATATTCAAATCAATGTGGACGTGTAGCATTGAAGCT
GTACTCGAATACTGCCGTATCGTCTGGGATCTGTTTCCAGATGGGAAACTTATACGTGTT
ATTAGTAGCGACCTGCAATCTCGCAACTTGAATAATTGGTCATCTAGTCAACAAAATGTT
AACTATATGCTGCATAATTTGTCATCTTTAGGGCCACCTGCAAAACTTGTACCAAACCCA
AATCGAGACTACAGTGTTGTGTACGGATTTCATACTGCAGCCGAAGCAATGATTGAATGT
ACTACAGCGCAAATGGATCAAGGGGCTAAGAAAAATAATATTGAAGTTCAAAACAAATGC
AGAACAATTATTATCACATCTGCCAGGGACAACCCGTCTATAGATAATCTCATGTCCATG
TTTCATAATGAGATGATCAAAAGCAACAAATATGTATCTCAACCTAGTTCGATGTCTATT
CATCATTGTCACTTAGTGATAATTAACACATATCCAGATTCTATAACATGTGAAGTCACT
GATCGCCCACCTCATGCCATATCAACAATACTAGATTTGGAAGTGCATTCAATTCCTGCA
TCTAAAATTGGTATTAAGATATCAAACCTTTTATTAAAACACTACAATCTAGCTAGTACA
ACAGTTACTGGTATTCCCATGAAGGAAGAACAAAACGCCAGTTCATCAGCAAATTATGAT
GTAGAAATATACCATGCAGCTACTGCACATACAACTATTTTAAATGCAAATGTAGCTGAT
GCCAAAGCAGTGGTTGCAAAAAAGGAAGGAGCTGACTATGAGACAATTAAATTAAAATGG
TGTACACCTAGGGCAAACAACAATTTGCCAGATATTCACAGTTGTACGACGCTACATAGA
ATCACTCCAGTTGATATAAACAGCAGACCAAGCGCATGTTTGATAACGTTTTTACTGAAT
GGCCGATCAGTTTTACTTGAGATGATTAAACAAGGGGGTGGTAAAAGCATGTCACATGTT
TTAAAATCGTACAACGGTGAGATATACATACATACTGTGTCTTCTGGTCGCACAGTACTT
GAAGACCCACCAGCTATTAGTGAAGGCCCCGGAGGGAAAGTGACTCAGTATAGAATAGCC
GATTTTGGTAATTTTATGAGGTTAAATTTACTGCAACCATCAAAAAGAAAACAGTCAGAA
GATAAAAACAATATTGAAGATGCAAAAGAAAAATTGAAAAAACAAACTGCATATTGGCCA
CTAACAACATCTTCAACAATAATATTTAATTTGAAGCAATATACTGAACCAATGTTGTCA
TTAATGGTTAAAGATAACATTAGTGATCAGGAAGTAATGAATTGCAAACAATGTATTTAT
GCTTTAATGGCAGCTGAATCAAAGAATGAACACCTCATTGTACCCAGTCTGTCAAATCCA
CGAAAAATGATGAAAAAAGATGATCAATATAAGTCTATGTGGGCAGAGTTGGAAACATTT
TTGAAATCAAATTTATATACTGAGAATCACTGTAAAGTTTTGCAATGTTTATTTGAATGC
CGTGGTAAACTTGATGAAGAAAAAATTATTGAAAAAACTTTAATGCGTTTTAAGAAATCT
TTGGCCGACAGGCCGAGTGTAATACGAGCTACTACTGATTCGCCTATGTCTCCACCATTA
GCTCAACAGACAGGAAAAAAACATAATATTGCACCTAACGCTGTTGATGTAAATCCAAAC
AGTGTTATGTATTTGCAGATAGTTCAAGATTTGGAAAATCGTAGAGCTGAACCTTCAACG
CGACCTCAGTTTGCTGGTCGATTAAAGTCCATTCAAAAGAGAAATGGTAATTTATTTACA
AAACTCTATCAACATTTAGATGACGATTCAGATACTAAGGGTGCAAAATAA
>cds.Mp_F_13319_c0_seq1|m.8879
CTTGTTGGTGGCTCTCTGACTTGTTTACCAGAGCAGGACATGACAAATGTGCCAGCCAAC
CGTTTACGTCGTTGGCAATTGGTAACACAACTGACTCAACAAATTTGGCAGCGTTGGAGT
CGGGAGTATCTTAGTCAACTACAGGGTCGAACCAAGTGGTCTTCCAAAAAAGGTCCCTCA
ATAAAAAAAGATATGTTGGTGATCATAAGGGAA
>cds.Mp_F_13321_c0_seq1|m.8880
GAAGAGATGATGAACAATCTTATACGTCGAGCATTAGCTGGGAATAGTGGAAAAAATTGC
CGAATAGTCTGTGAGCAGTTAGCCTTTACTGGGCATAGTTTATTAGCTGGTTCGTTGTAT
ATAAGTCATAATGGTGTGGCAGATGAATTGAGAACCCATGTGGCTGCAAGAGAAATATCT
GAAAGCTATTTA
>cds.Mp_F_13344_c0_seq1|m.8885
ATGAATAATTATAACTTTATCGTGTGGATTTTTAAATTCCTTACACTATTCACTGCTTCA
CAAAGTGCAAATATACTCGTTTTTGCACCAATGCCGTTTAAAAGTCACTTCAGAGGTTTT
CAACCATTATTCAAAGAGCTCGCTAGTAGAGGGCATAATCTTACCGTAGTCAGCACGTTT
CCACTGAAGACACCACAGCCTAACTACACAGACATTCCAATTTCAATAGATGAAAATATT
TTAAAAGGTGTTGACCCGATGGAATTGGCCAGTCATGGATTTTTAACAGTTGTGCCTAGT
TTGTGGAAAATGTCTACTTTTTTAGCTAAAAAAATCATTCCCAAACCAGAAATGCAAAAT
TTCATTCTATCCCAGGATTACGAATTCGATTTAGTTATGGTTTTCTCATTTTGCCAAGAA
TACTCAATCACATTAGGTCATAAGTACAAAGTACCAGTTATTAATTTAGGAGTTTCGACG
TTGTGGCCTTCCAATAGTAAATGGATTGGTGAACCGTCCACATTTTCATACATACTTGAT
CAGCGAACTGGAGCAACAGATCAAATGTCTTTTATTGAACGGTTCAAAAACACTGTCATT
GGAATTTATCAATTATTTTTGGAAGATTATTATTATTTACCTTTACAAAAAGATACTATG
GAGAAATATTTTAAATATAAAGGTCATGAATCTAGGCCTCCCATTGAAGATATGTTAAGA
AACGTGTCAGTGACATTACTCAATGCGCATTACAGTATCGGTGTAACAAGACCCTATCTG
CCGGGTACAATCGAAATTGCAGGACTTCACGTAAACGAACCTAAGCCATTAATCGGAAAA
TTTTTGGAGTTCGTTGATTCTGCAGAGCATGGAGTAATATACTTTAGTTTTGGTACTATT
GTGGATCCGTCTAAGTTACCAAATTCGACCATAGAAGTTTTTATAAACGTTTTAAAGAAA
CTGAAACAAAAAGTAATGTGGAAATGGGATTCAAAGAATCTGCCTACACAATTGCCCGAT
CACGTAATGGTTAGCGATTGGTTTCCACAACCCGATATTTTAGGTCATCCAAACGTTCGA
CTGTTCATCACACACGGAGGTGTACACAGTCTAGAGGAGGCTACCTACAACGCTTTGCCA
ATCGTTGGTATTCCTTTCTTTGGTGACCAACACATGAACATGAGGTTAGCTGAACGCAAT
GGCATCGGGAAAATGGTAGATCATATTGATTTGAATGAAAAATCAATGCTCTCTGCCATT
GATGAAGTTCTCACAAACCCAAAGTATAAAGAAAACTCGAGGATACGAAGTAAAATATTT
AAAGACTCCCATCTTAGACCAATGGATCGAGCGGTTTATTGGATTGAATATGTTCTCCGT
CACGGTGGAGCTAATCATCTTACGAGTAGTAGTGTTGTACTGAATTATAATCAATATTTC
CTAGCAGACATTTGTCTCGTAATTATTAGCACAACTGCTATTAGTATGTTTTTAATAGCA
ATGCTGTTTAAATATACTATGAAAACTAAAGATTACAATTCTTTAAAGAAAAAATAA
>cds.Mp_F_13349_c0_seq1|m.8891
AGTTCTTCGGAACTCGACACAGACGTGTCAATGGACTCTTCAGCGGTGGGGGCAGAAACA
AGTAGCAACAAATTCCACGTACACTATATAGGATGCGCGGGGCTATCGGGCAAGATATCC
TCGTTGGAGGGCCTTCAAAAGCCAGTCCGAGATATGTACTTCGGTTACCGGGAAAACCAA
CACCATTACCGCGGCGGTGGGATCCCTCACTGCGGTTATTACCGCAACGACAACTACGAT
GAGGCCCGGACCGACGAGCGGCGTGACTTTTCCGGGCTCTTGGAGATTTCGGCAGCCGGT
CTTACCATCCGTTACAGGAACGGGGTGGGTGAAACAGAACAGCGGACCAACGCATTCCCG
>cds.Mp_F_13349_c1_seq1|m.8894
AACAAGAATACGGTACAGGAGAAAATCGAAAAGATGTTTGCGGAAATCAGTTCTTCGGAA
CTCGACACAGACGTGTCAATGGACTCTTCAGCGGTGGGGGCAGAAACAAGTAGCAACAAA
TTCCACGTACACTATATAGGATGCGCGGGGCTATCGGGCAAGATATCCTCGTTGGAGGGC
CTTCAAAAGCCAGTCCGAGATATGTACTTCGGTTAC
>cds.Mp_F_1334_c0_seq1|m.321
GCTGTTTATTTTTTTTATGGACATAAGTTACCAAATATGCCACCAGTTACACCTGAGAAT
AGACATTCTATGGCAATTTTGGCTTTTGGAGAAAATGCTCTACCAATATCATTTTATGAG
TCTTTAGAATACAATCCTGGTAATGATCTAAATGAAAACAAAAACACATTAAATTCTCAT
GAATACCAAAACATACAAAACAATTCAATTTCAATTAATACCGATGACATTACAGACAAT
ATGGATTTAGAAGCCAAAATTAATTCACCAACAAGTGCAACTAAATTCAAAGAAATTATT
GATCTTATG
>cds.Mp_F_1334_c1_seq1|m.322
CTTATGACAGAACATCACAACAAATTTGGATCATCCACTGATGCACTGCACACCTATTTA
AAAAAATTAACAAATGTTAAAACAAGAACTTCTTGGGAGACATTTTTATCTACCAAAGGA
AAACAGATACCTCTTCGACATGTATCTAAAGCTAAAATACATGTTCAGCCAACATCAATA
AGCCGCCGAAGGCTAGAAGTAACTAGAGGAAGCAAGAGACTAGCAGTAGGTCGG
>cds.Mp_F_13359_c1_seq1|m.8901
GGAAAATTCAAAACCTTCCACATCTTAAATAATATATGTACATTCAAAAATATGAGTAGA
GCAATAGCACATGTCATAAAAACATGTGATGAATGCCAAAGAAACAAGCCGCTCAATTTC
AAAGCAGCTGGAAACATAATGGCACATAAGCCAACGATGCTGTTAGAAAGAATATCCGTC
GATTTAATGGGGCCACTACCAACAGGACGGGGTGGGGTACATTACATCCTTGCAGTCCTA
GACACGTTCTCTAAA
>cds.Mp_F_13368_c0_seq1|m.8903
CTTTTAAACATAATGGACAAAGGATTAATCCAACATTGGGATGCTTTTGAAAACCTTATG
GATTATGCTTACTCGAAGTGTTTGTTCACTGATCCAAAGCTTCATCCTGTTGTATTTACT
GAATCACCATCTAATACCAACAAACATAGAGAAAAACTAATGGAGTTGTTGTTTGAAAAA
TACAATGTACCAGCAATGATGATTTGTAAAAACGCTGCAGCAGCTGCTTTTTCTTGTGGG
GAACAAACAGGTATTGTCATTGATAGTGGT
>cds.Mp_F_13368_c1_seq1|m.8905
CAAACAGGTATTGTCATTGATAGTGGTGCTACACATACAACTGCCATCCCAGTACACGAA
GGATATGTAATAACTGGTGCTATTGTCACTTCTCCCATGGGAGGAGATTTCATTCTCAAA
CGATGTGAACAACATTTGTATGAAAATAATATTGATGTGATTCCACATTATCTTATAGCT
AAAAAACAATGGGTAAAAGCAAAAGAAACACCAATATGGTCAAGAAAAAATACACTACCT
AAAGTTACAAACTCTTGGCATAACTACATGTGCAAATCAGTTCTTGAAGATTTTAAGCAT
ACCGTGTTAGAAGTAGCCGAATCTCCATATAATGATGCTCTTTCATCAAATCTTCCAACT
TGTCATTATGAGTTTCCAAATGGCTATAATCAAGAATTTGGCAGTGAAAGGTTCAAAATA
CCAGAATTGTTTTTCAATCCTAGTAATGAAGGAAGTAACTTAACAGCCCTGAGTGGAATT
GTCCACCTTTGTGCAGCAATGTGTAGTGATACAATACTAGATGAATTATATGCCAATATC
ATAGTTACTGGTGGAAATTCTTTAATAAAAGGGTTTCCACGGAGATTACATACAGAAATT
GCAACTAATTTAAGAAGTACATCTAGAGTGAAATTGACTGCACCAATAAATTCATGTAAT
AGGCGATTTGGTGCATGGATTGGT
>cds.Mp_F_13374_c0_seq1|m.8913
ATGGTTGCAAAAATCGACAGCAACAGTAGTGGAAGTAGATGTATATTATGTATAGTAGTA
GCAGTGGCGGTGTCGGCGACGATGACGACGACGGACAAGTGGATTTCACGACGGTCGCAG
AGCACAATGATGTGCCGCCGACACAACAATGGACAATGTCATGACAGCACGACGAAAAAT
GAGAAAAAC
>cds.Mp_F_13374_c0_seq1|m.8910
ATGTATTCGCAAATCAACACGCTATTCAGTCAGGTTCAATTCAACCACATTTACGTAGAG
GGCAGTATACTCCTTGTACTTTTGTGGATATTATTTAAAAAAAAAGCAAGCTCTTCAAAT
GCAAAAAGGACCGAAACATCAGAAAACACGGACATAGAACAAAAGATTCAATTGTGGACT
CCAAAACCTATGGTAAATGCAACTTCCCCATCTGCATTGCCAATGGAAAACTATATCATT
GATGGCAAGACTGAACATTATATCACAATTAATGGCCGATCGTGTATAAATTTCGCCACC
CACAACTATTTTAATTTTATCAGCGATAAAAGTATTGAAAACAATGTAGTGGATGCTGTG
AATAAATATGGCATTGGTTCTTGCGGACCCAGGGCATTTTACGGCACATTTGATATACAC
ATTGAACTAGAAGAAAAGATCGCTAAATTTATGGGAATGGAAGAAGCCGTTATATACTCG
TACGGGTTCTCTACTGTGACCAGCGCTATCCAAGCATACGTTAAGTCTAGAGACATTGTT
TACGTGGACGAAGAAGTGAACTTCGCAATACAAAAGGGTCTGCAATCTTCTAAAGCTGAA
CTGGTGTATTTCAAACATAACTGCCCAGAAGACTTGGAACGGTTAATCTTGGAGAAAAAT
GCAACAAAGAGAAGAAAAAACAGAAGAGCGTTCCTGATTGTCGAAGGAATTTATATGAAC
ACCGGAAATATTTGCAACTTGCCAAAATTGATCGACATTCGAATAAAACATAAGATCCGC
ATATTCATTGACGAAACCATATCATTCGGCATTCTTGGCGAAAAAGGTCGAGGAGTTACT
GAACATTTTAATATACCGAAAGACGAAGTCGACCTGATCATTGGAAGTCTAGAGACAGCC
TTGTCGTCAGTTGGTGGTTTTTGCGTAGGCTCAACATTTGTTGTCGAACATCAGAGGCTG
TCTGGTCTTGGATACTGTTTTTCTGCATCGCTACCACCATTACTATCAGCGGCCGCCATC
AAAGCTTTGGAACAGATTGAGAAACATCCAGAAATTTTAGAAAAACTGCGAGAAAGGAGC
ACAAGTCTACATCAAAGTATTTGCAATAGCCAACTGACCGAACACTTTACTCTTGGGTCT
GATGAATCAAGTCCACTTAAACATTTATACCTAATAGATAAGTCTCTATTACACTCTGAA
CAACAGCAAATATTGAAAAAAATTGTTGATTACTGTATATCAAAAGGAGTAGCGATAACG
ACAGCTGCGTATTTGAGTGATCGTGAATACAAGATTCCCACTCCCAGCATTAGACTTCTC
GCAAGTATTAAACTAACAAATGAAGAAATCAACTCCCTTATAGAAATACTGTTGCAAGCG
GTTAGTGTTTCGATCATTTAA
>cds.Mp_F_13392_c0_seq1|m.8918
ATGTCGATGTTGCTCTTTTTGAGCCAACATTGCCGACACAATATGAAGGCGTCCGTGCGA
AAACAAGAAACTCCATTTTTGTTAAAAATGTGTTTTTGGCAGTTCTTTACTAAGAACAAT
TCGACCAGTATGCCTGTGCAAGAACTAGACAAATCTGACCACCCGTACAAGAAATATAAT
GTAAATGGAGTTGTCTCCTTTTTGCACAGACCTATTCATATGAAAGTTGGCTCGCCTCGG
ATATGTAACTTTTTCAAAACTACATAA
>cds.Mp_F_13394_c0_seq1|m.8920
ATGAATGATGTGAAAAATTCATTTATTCATCCTTTAGACGACAGTAGAAAGATATACATG
TTTTCAGATGCCCCACATTTAATAAAAAATGTGAGGAATCGACTAGTCAACAAAAAATCT
TTAAGGATTTCTCCCGAAAAACCATATGTTAGGTGGAGTCATTTCATAGACGTCTATGAA
AAGGACATTGATAGGGACTCTGCAACTCCCACAAAAATATGCCCTAAAATTACTAAGAGA
CATTTGTTTATTGACAGTTTTTCAAAAATGTCTGTGAGGTTAGCGGCTCAGGTTCTAAGT
GATTCGATGGCTAAAGGTATCGCATTTTACCGAGACCATGAAGGCATTGATTCATTAAAA
GATAGCCATGAAACACAACAATTTGTAGACATTTTTAATAAAACATTTGATGCACTCAAT
CGCAAATACCCAGCTGAAGGAATCAGAATTAATAGTCACGATTTTGATGTATTAAATGAA
ACATACACTTGGATAAATGCATGGGAAAGTAATGTTAAGAATAAATTAATTCCAGAAGAG
GAATATCTTACAAAAAATACAGCTGAGGGATTAAGAGTTACAATAAGATCTACCATAGAG
TTATCTACATATCTTTTAAAAGAATGTGGATTTAAATACGTTTTATCCTCAAAAATGAAT
CAAGATCGATTAGAGCAATTTTTTGGAATGACACGTCAAGCAACAGGACCGAATGACCAT
CCAACAACTCCTACATTTTTGCAAGTTTATAAAATGCTTTCTCTATATTCAATTTTAAAA
CCCCCAAAAACTGGAAACTGCAAAATTTTAGAAAAAAATACACCAAAAATTACAATGGAT
GATATAAAAAGTATTTTTGTTGAAGATAGTGTTAATAAATCTGAGAAAATATTAAAATTA
CAAAATAAGCTGGATAGTATACTAACAGTTGAAGAGTTGGAAGTTGAAGATGTTTTTGAA
AATAATATACATAATTATTGCACTCCATATAAAGCTCAAGTCTAA
>cds.Mp_F_13395_c0_seq1|m.8921
CTAGTATTTTTTTTATTAACAGGCAAAACTACAAAAATATATAAAGATGCATTTTCTGAT
TTGTTAGATAAAACTGGTGAATTAAATTTGACTTTTACACCACGTATAATTTACGCTGAT
TTCGAACAAGCTATTCACTTGGCAATTTAA
>cds.Mp_F_13397_c0_seq1|m.8922
GGCAAACTGGCGACGTACACGCAGAGACCGCAGCCGCCACCGTCTCCGACGCCGCCGTCG
GTCGCGCGGCAGGCCGACCGCACGTCTTCCGCCCCCGGAAATGGTACCGACCAGCTGTAC
CCGTTTTTTGATTACTACGTGCCTCGGAACATCACGACCACGATCGGACAGAGCGCGTTT
CTCCACTGCCGGGCGGAAAACTTGAACGACAAATCGGTATCGTGGATGCGGAAGAGAGAC
TTGCACATACTGACGGCAGGAGTGCTGACTTACACCAGTGACCAGAGATTCCAAGTCATC
CACCCGGATAACTCGGACAATTGGACCCTACTGATTAAATTTGCTCAACCGAGAGACGCC
GGAATCTATGAATGCCAAGTGAATACCGAACCCAAAATGAGTTTGGCATTCCAGCTCAAC
GTCGTGGAGATGAGGGCCAGGATTTGCGGACCGCCGGAGCTGTACATCAAAGAGGACAGC
GAGGTGAGCATGCGGTGTGAGCTGAGTCAGGGCCCACACGACCTGGGTACCATATTCTGG
TACTTGGGCAACGTTCCCGTGTACACGGACCAGGCAAGCCTGCAGTCAATCCGGCAGCCA
CGGGTCAGCGTTCACACCGAATGGGTGGACGGACTCAAGAGCACGCTACATATAGCCCGG
GCCAAGCTTGCAGACTCCGGGAACTACACGTGCATGCCCACGTTTGGACAATCAGCTACC
ATCAACGTGCACGTGGTCAACGGCGAACACCCTGCAGCAATGCAGCACGGCAACCGGAGT
GCGGTCAGCGGCCAGATGACCGTCCACGTGCTAGCCCTGTTCAGCCTGGTCATAATGCTG
TCCAATCCGGTGCTGTTCGGACACTGA
>cds.Mp_F_13400_c0_seq1|m.8928
ATGAATGATTCTCAGTTTGCACAAGAGCGTCCACCACAACATTATGGCGCTCCTCCTACA
TCACAACAAAACGGTCAACACAATTTATCATCAAACAATGTACCATCTTATAACCAGGCT
GAAGGACAGTTGAATGATCAATTTTCGCAACTGGGATTTAATAATGGACCTTCACAACCA
CCATTTCAAAACAATACTTTGCCAAGTAATATTAACAACTTTTCAAGTGGACCACAAGTA
AATACTCCACAATCATATTCACCTGCCAATTTTAATGTTGAGCTGACTGGGCCTCCTAAG
CAATTTTCTTCATCAGTACCTTTTGGAGGAATTTCTAATCAAAATGTACATTCCTCGGAT
AATTTTCAAGACAATTCTAACAACATGATACCAAAATCTCCTTTTCCTGGAAATAGTATT
CAGTCAAATATTCATGATGGAATTATTAATCAAGAGTTGAGAGATTTTAATAATGGCACA
CCAAATAATTCAAGTGAGGCAATGTTTGGAAAATCTAATGAATTTAGTTCAAATAACTCA
GGTTTGATTACTAATCAAGTTGGTTCTGGATTAAGTTCTTTATCTCAACCAACTCAGTCA
GCTTTTTCTGTTGTTCCGCCTCAATCTCGTTCTCAAAGACCATTTTCAGGCAATGTTCAA
CAACCACATTTGTCTGAAAATTTTCCACCCCAATCAGATTTATCTACTCAAAAATTAGAG
TTTCAATCTCAGCCATCAAATTATCTACTACAACAATCAAAAGTGTCAAATCAACAGCCA
GATTTTCAGCCACAGTCTAATTCAATAATTCAACCAGATTTTTCAAAACAATCTAATTCC
ACACCGCAACAGCCGGGTTTTCCACCACAAGCCAATTCA
>cds.Mp_F_13408_c0_seq1|m.8930
GTTGTAGCGTTTCAAAATACGAAAGCTGATTTAATTAATGCCACGACATTATTTTACCCC
GATCCAACGGCTCGGATTCAACTTCGTACAGACGCGTCAGATACGGCAATTGGTGCAGTG
GTTGAGCAGCAGAAAAATGAGATTTGGCAACCACTTGCATTTTTTTCGAGGAAATTGGGA
GGTGCACAAAAACGTTACAGTACATAC
>cds.Mp_F_13412_c0_seq1|m.8933
TCAATGTTTAGTGATGAGTTATCCAAAATGGAACTTGATACATTTACTAAAATTAATAAA
AACTTGAATAATACCACTACAAAACAAATATTTATCTCTGAAGATGTCAATGAAATACAT
TCAACACAAAATAATTTGGATGAAAACTTACATCTAATAGCCAATCAAATGAATGTAACC
>cds.Mp_F_13413_c0_seq1|m.8934
ATGTGGGTTTTAAAAAAAAATGTTATGTCTGTCATCGCATTTTGGAGTAGTAAAAGTACT
TCAACATTTGAACTTCAAACAGTTCAAACGATGATAAAAAATGTATGTGGCTTCAAGTTT
ATTTTTTTATATTCTGGTAAACAAAAA
>cds.Mp_F_13420_c0_seq1|m.8941
GTTTTTGAGGAAAGAAAAATTGGAAAAGTTGCACGGAAAATTGAAAAATTTGGAACAACT
GAAAGACCTTCTTCAAATGGGATTTTTCGTATAAGCATAGAATGGGTGAAATCAGAATGG
ACATTCTTCAAAAACCGTGATAAGAGCTTAAGAGAACGTAACACCGGAATTTGTTGTCAA
>cds.Mp_F_13422_c0_seq1|m.8942
ATGGGTGTACTGGGCAACGCCGACAACTGCAGCAACAACGTCAACCTCAGCAGGTCCGTC
GCTGTAGCTCCCGAACCGCCTTGTCAGTGTACCGTAGACCATTTCTTGGCACCGCTCAAG
TTCAAAATGAAGGGTCTCAAAAAAATCCGCAAGAAAATCGGTCTGGCACCGAAATCGGGC
ACCGGCACCGTCAACCCTAACCTGCCGCCACTGAGGTTCCACAACGTGCACGGCGAAAAT
GTCCGGCTATACAAGGACGGGTTCGTCGCCAGAAGGGTGGACAGCTTTTGCAAGGGGGTG
GCATTCAGCAGTCGGCCGGTGGCTATCAACGAAAAAGTATACATCAAGTTCCTGGAGATA
TCCGACAACTGGAGCGGTGTACTCCGGTTCGGTTTCACCAGCGAAGACCCTTCGAACGTC
AAGAAAGTGCCGAAATACGCTTGTCCCGATCTGACCAGCAAATCGGGATTCTGGGCGAAA
GCGCTCAGCGAACGGCACGCGGTCCAAGACGGTTTGTTATTTTTCTACGTAGACGCAGGC
GGTGACGTGCACTACGGCCTCAACGGCGAGTCCAAAGGCGTGTTCATGCAGGGCATTGAC
ACCAGGTCGCCTCTGTGGGTGCTGTTGGACATTTACGGCAATTCCACCATCGTCGAGTTC
CTCGATTGCCGTCCGCAGTTGAACAACAACCGGATATCCAGAAGCGATGAACTGGAAATC
TCCTCTCAGATGTCCGCCGTGACCGTGTCGTCGGCAGTTGTTCCGTCTCCGCCGCGCGTC
CAATCCGCAGACAACGTGGAGCCGCTGGGACTGGTGCGCAAGGGCCGGCACGTGATGATC
AGCATGAAAGACGGTGTGCCGTGCGTGGGCACCAGGCTGTCGACCGCCTTCTTCCAGGGT
TACACGTTTACGAAACGGCCGCTGCAGATCGGCGAGAAATACCTGGTGCAGATCACCAAG
ACCAGTCAGCTGTACGTGGGCAGCCTGTCGTTCGGCGTCACGTGCTGCGACCCGAGCACC
ATCGGCATCGGCGAACTGCCCGACGACCCCAACCAGCTGGTCGACCGGCGCGAGTACTGG
GTCATGAGCAGGAACGTCGCGGAAGACACCAAACCCGGCGACGTGCTGATATTCTCCATC
AACAACAACGGCGAAGTGTTGTGCAGCAAAAACGGAAACGCGGAAATCGTGCTGATGTGC
GTTGACCACTCACAAATGCTGTGGGGCGTGTTCGACATATACGGTACGACCACTCAGATC
GTCGTGTCGAAAATGTTGGCCAGGCCGTCCATGGGCTGCTCCCCGAACTCGATCGTCCAC
TCTTCACCGCAACCGTCTACCTCCTACGAGACGGTCTCGGCTGTTCCGCCGACCGTGTGC
TATGCGCCGCAGCAGCAACCGATGGTCCGGTCCAACATCCTGGAAGTGAACACCGACGCC
AACGGCGGCACAGTGCTCATCGTCAACCTACCCGCCGCTCAGAACAATCAGATGTGCCAT
CCGTCGCCGGCCCTGTCTCAGGCGTCTTCCGGCATGCAGCATCATCAGCAAATCGCTGCC
AGACCGCCGTCAGTCACCATCCAACAGATACAACCAAGACAGCAAGCTCCGGTTGTCGCC
CAACAACCACATCTTCCAGAGCAATTACCTTCCGGCGAAGGAGAATGTTCGATTTGTTTT
GAAAGAGCAGTCGACTGTGCTTTGTACACATGCGGTCATCTTTGCATGTGCTACGAATGC
GCTAAGAAGCAGTGGGTGCGTTTAGGCCGTTGTCCAATTTGCCGTGCTGTCATTAAGGAC
GTTATTAAGATATATAAATAA
>cds.Mp_F_13428_c0_seq1|m.8947
ATGGTGGACAATGTAGGGGAGTTACATAATTTTATACAATTTAAATTGCTTGCTCCAGAT
GGAATTAAGAAATGTCAAAATATAAATAATGAAGAAAAAAATGGACAAACCATTATTTTG
GATAAATATAATTCAAGAGATTTTTCAATTATACTGAACAGTTTGAAGACATTCAACCAT
ATGACAATGAAGAAAAATGAAAATTTAAATAACCTAAGCATTTTTTTCAAAAATATTAAG
CACAACAAAGAAATCCACAACAAAGCACTTGCAATATTCAATTCAAGGTTAAATAATAAG
TAA
>cds.Mp_F_13443_c0_seq1|m.8950
CCGTCGTGGCGAGGCCAAGACACAATTATCATAACCACGGTCTACGCCAGTTCCAAGACT
TTAAAATCCCGATGTTTCCGTATTTCTGGTCAGCACCAAGATCCAGTCCGCACCGCGGTA
ACAACTGTTACCGTGGTCTTGGTAGTGTCACTGCCACCAAGAGGAACCACCAACAGCTGT
TCAGCGAATCGATCC
>cds.Mp_F_13447_c0_seq1|m.8953
ATATCGGCGTTCCAAGAAGTATTTAAACTCGGTCAACTAATTTTAACTATTCCCAGTACA
ACAGCTTCAGTTGAACGTTCTTTTTCGGCATTAAAACGAATTAAATCGTATCAAAGATCT
ACACAAGGGCAAGAAAGACTTAGTTCATTATCATTAATTTCAATCGAAAAGGAACTCCTG
CATAAAGAAAAAAATCATCCAGAATTTTATGATAAAGTTATTAACGAATTTTTAAAA
>cds.Mp_F_13451_c0_seq1|m.8955
CATGATTCCACAGGATTAGGAATGTTCAATGTTTTTTGTGATATTTGCATTAAATATAAT
ATAGATTGGGAAACAAAACTATGTGCTCAATCTTATGATGGAGCTGCATCAATGCAGGGA
CAATATTCTGGTGTTCGATCATATGTCCAAGAAAAAAATCCAAATGCTATTTACGTTTGG
TGTTTTGCACATGTTCTAAACTTGGTTGTTGTTGATACATGTGATAAATGTTCAAGTGTT
AGAAATTTCTTTGGAGAAGTTCAAAGTTTGATTACATATATGAGAGCAAGAAAACGAACA
GCCTTATTCTTAGAGCAACAAACTAAATGCTATCCTTCTGAAAGACCATGTAGAATAAAG
AACTTCTCTACCACTCGTTGGACTTCGCATGGCCGTGCATTATCGGTAATAAATAAAAAG
TACTTGGCATTTCTAAAAACCTTGGAAGAGTTAATT
>cds.Mp_F_1345_c0_seq2|m.324
ACCTCACGTCGTCTGTTTGAAATGCCAAATTCGGAAGAGTACCCGAAGAAACAAGAATTA
TTCAAATTTGTAAAGAACGGAATCCAAGTGTTGGAGCTGGCAGGAAGAACTTCATCTTCC
TCTGGTACCAAAGAGGGACATCTAAAACCGCTGAATTCCAAAAAGGAGTGGACAAAGGGT
CGAATGACATCTAAACCGCTACTGGCAACGCATTCATCCAGTACTCCGTCTTCAAAGTCC
ATTAAGTGTCCAAATTGTGATGGATCACATCAGCTAAGCAATTGTTCCGGATTCAAATAG
>cds.Mp_F_1345_c0_seq3|m.326
ACCTCACGTCGTCTGTTTGAAATGCCAAATTCGGAAGAGTACCCGAAGAAACAAGAATTA
TTCAAATTTGTAAAGAACGGAATCCAAGTGTTGGAGCTGGCAGGAAGAACTTCATCTTCC
TCTGGTACCAAAGAGGGACGTCCGAAACCGTCAGATTTCAAGAAGGAATGGAAGAATGAT
CAAAAGACATCTACATCGCTAGTGACAACGCAGTCATCCAGT
>cds.Mp_F_1345_c0_seq4|m.327
CCGAAGGCGCAGGAACTTTTCAAATTTGTGAAGAACCGAATTCAAGTTCTGGAATTGACA
GGAGGAACTCCGGCTTCCTCTGGTACCAAAGAGGGACATCTAAAACCGCTGAATTCCAAA
AAGGAGTGGACAAAGGGTCGAATGACATCTAAACCGCTACTGGCAACGCATTCATCCAGT
ACTCCGTCTTCAAAGTCCATTAAGTGTCCAAATTGTGATGGATCACATCAGCTAAGCAAT
TGTTCCGGATTCAAATAG
>cds.Mp_F_13460_c0_seq1|m.8956
CTCGACCCGGCGGTGTTGACGCCGCTCCATCAATCGCAGCCCGCTGCCGATGGACTGTGT
CGTGGTCGAGGAGCTGGCCACGCCGTGCAATCTCTTCCGACCGTTAATGAAGTGGCCACC
GGCATGGGCAGTCTGCTGTTTTCCCGGCTGCTGCAGGACCTGCGACGACCGGAAACGGCG
TCTGATCACAGGGCCTCCCGGAACTGCGACATGCACACGCCGCTCGTGCTCCACCCGGTG
TTTGGTGCAACAGAAAACGCGGAAACACGTTGGACACCGGACGTACCGCAAATGGTCGAA
CACTCGATCCAT
>cds.Mp_F_13460_c1_seq1|m.8961
GTGCATGTCGCAGTTCCGGGAGGCCCTGTGATCAGACGCCGTTTCCGGTCGTCGCAGGTC
CTGCAGCAGCCGGGAAAACAGCAGACTGCCCATGCCGGTGGCCACTTCATTAACGGTCGG
AAGAGATTGCACGGCGTGGCCAGCTCCTCGACCACGACACAGTCCATCGGCAGCGGGCTG
CGATTGATGGAGCGGCGTCAACACCGCCGGGTCGAGGAGCTGCGCAGGACCGAGGAGCTG
CGTTGTGCCGAGGAACTGCGTCGGGCCGACGAACAGCGCTGGACTGTGGAACAGCGTGCG
GAGATGATAGAAATGTGCGCCAGGACC
>cds.Mp_F_13463_c0_seq1|m.8967
ATCACCACGCTGTCAAAGGTGATGCCCGTGCTGGACATCGCCGTCCGCGACTTGTACGCC
AAGGGCATACTCCGGGAGACGGACGTCACGTTCAGGTTCATGCAAAAGGACGACAAGTGC
GAGGACATCGAGGCCATGCGCTCCGGTTTCGAGCTGATCATCAACGGTCGAGTCGACCTG
TTCCTGGGACCCACTTGCGACTACGGCGTCGATCTCGTTGCAAGGATGATCAAG
>cds.Mp_F_13468_c0_seq1|m.8972
CGTAAAATACCTTTTTATAATTTTCGGCTGAATATAATACGTTCATTGTTAAAAAAAAAT
GATAAAACTGGTGAACTTGGAGAAAAACAATATGAAATTCTAACTAAATTACCGACTATA
GTTCCAAATGTACATACTCTACAACTCTTACCAAAAAGCGAAAAAACGACAAGAGTTCAA
CGCAAACGATGTAGTTACTGTAAAGAAATTGGTAAACGCAAAGATACATCATACTACTGT
TCTCTCTGTCCACATAATCCACCTCTATGTTTAGGATCCTGTTTCGAAAATTAT
>cds.Mp_F_13470_c0_seq1|m.8978
ATGACGGCGCCGCTGCACAACCACGGTAGCGGTCACCACCGGCGGCGGTCCGGTCCGACG
ACGGCGACCGCTGCAGTGGCGGCTACGCGCGGTTCATCGTCCACGCGTATACCGCACGTT
ACCGGGCGCGCACCGCACAATATAATACGCGTAATACGCACTGCACTCACCGCACGCACC
ACGCGCCGCGTACCACACACCACACACCGCGCACCACACGCACCACACGCACCACGCGTT
ACTCCGTTACGCGACACCGCGGTTTGTTACTTGGGCGCGCGCGCT
>cds.Mp_F_13470_c0_seq1|m.8979
ATGGAAATTATTATTATTCCAAGCTTTTGGAACACTGTATTTATGCATGTTACATTTAGC
AAATTAAGTTTAATAAAACAAATGTTTCAAATACTTGAAATTTTACCCAACATTGTTTCA
GTTATTAGTTGTTACTTCATTCAATGCGATAGTGACGACTATGTTGTTAAATTATGTAAT
TATATAAATATTGTATATTCAAAATTACAAGTTCCGATTATAAAACCCATG
>cds.Mp_F_13470_c0_seq1|m.8974
ATGGAACGGAAACGGAGCGGCCGGCGGTACTACAACAAGCGGAAAAAGACGTGGACGCAA
CAGTGCAAGGACTACTTGCGGCAGTTCATTGCGTTCCTGTTCAGCAACATCGGCATCATT
TGCCTGGTGGTCGGCTACACGATTGCAGGCGCGTTCATGTTCATCTTCATCGAGGGTGCG
CCCGGCAACGCGATAGCGGTCATCGACCGGGTGGGCGCGAACCGCAGCGGCACGGCCGAC
AGGATCTGGGACATGGTGTGCTGCAACGCGTACTGCGAGGACGAGTGGAAGCAAGAGGTG
CAGGTGCATCTCCGGTCCTTCCAGAGTCACGTCATCGAGGCCGTCCGCAACTTTAGCTAC
GAAGGCCCCAACAAGCAGATGACCCGATGGTCGTTTTCCGGATCGTTCCTCTACTCGCTG
TCCGTCATCACCACCATAGGCTACGGGAACGTGACTCCGCGGACGCTTCTGGGCAAACTG
GCCACCATATTGTACGCAATTGTGGGCATGCCTTTGTTTCTGCTGTACCTGTCCAACATC
GGTGACATACTGGCCAAGAGCTTCAAGTGGATATACGCGAAATGCTGCCTGTGCCGGAAC
TGCAAGAAACGCCGAAAGCGCATGTTGGCCATACAGCGGAAGGAACAGTGGAAGATGGAT
ATGCGAGACTTCAAACTGAACACCGGCGTGCTCACCGAGGGCGAAGAGAGCGACGACGAG
GGCACGACCGACGGAAGTTCCTCGTTAAGCTTCAACGACACGCAAGAGGTTACCGTGCCC
ATCTCTTTGTGTCTAACCATAATGGTCGGGTACATATCCGGAGGCGCCATATTGTTCTCC
AAGTGGGAGTCCTGGGAGTTCTTCGACGGGTCGTACTTCTGCTTCATATCGCTGAGCACC
ATCGGGTTTGGTGACTTTGTGCCGGGCAACAGTATCACCGGCTCCGGTACCAGCCTCGGT
ACGGGCACCAATACCGGTACCGGTACGGGTCCTGGTAACCGATCCAGCGCCGGTACCGTC
ATCGAGCTGAGCTTCATACTGTGTTCCATGTACCTGATGCTGGGCATGGCCCTGATCGCC
ATGTGTTTCAACCTGATGCAACAGGATGTCGTGATGAAAATCCGGACGTGCACGGACATC
GTTCGGAGGATCAGCAGGTGTAAAAACTGA
>cds.Mp_F_13472_c0_seq1|m.8981
ACGGGTCTTTCAAGAACACTCAGTATTTATAAGGGACCTCGATCACTGCCAAATATGAAT
AGAGTATCGTGGGATTTTAGTTTTCACGAATTGGGTGTGTACGATTTGCCCGCAGTTATA
GATTTCGTTCTGAAAAAATCGGAATATTCTAAACTGGACATTGTTGGGTACTCCCTAGGA
GCAACTGTA
>cds.Mp_F_13478_c0_seq1|m.8982
CATGTCCCTAAAAAAGACAAATGCACCCACTGTGAAGCTTACAATAACAGAGAAAATTTA
ACCGAAGATGAAAATATGATACAAGAAAATCATCTTAAAGAAAAGCAGTATACCTATGAT
GTGTTCAAAAGCGATCAAGAAAGAAGTGGAAAAGATGGATTTCTATGTTGCAGCTTCGAT
CTCCAAAAAGTATTGAATACACCTGCTGGTAATAGTATGTTATTATATTACTCTAGGAAA
TTAGCTTACTATAATTTAAGTGTGTATGAAAGTAACTCAAAAGCAGGATTTTGTTATTTG
TGGTCAGAGGTTGATGGTCTTAGGGGATCGAATGAAATAAGC
>cds.Mp_F_13478_c1_seq1|m.8983
TCAACTAAAAAATACATTGGCAGTGAATTTCAGAGCTTAGCACATGTTTATAGAATCTAT
GTTGAAGATTGTAAACTAAATAATAACTTAACAGTTTCAAGTGCAATATTTCAAAAAGTA
TGGAGAGATCAATATAATATTGGTATACATGTCCCTAAAAAAGACAAATGCACCCACTGT
GAAGCTTACAATAACAGAGAAAATTTA
>cds.Mp_F_13484_c0_seq1|m.8992
ATGACACAACCAACTACACAAACAGAAAAACAACCTAACTTGCTCACTACACTTCTTGAA
AATAATACCACAATAACACCATATAACAGTATATCAGTTATTAATACATTTTTAATGCAT
TTACATATTAATTTTGTGCAAATTTTAAAGGTGACTGCAACACAATTTAACCACATATAA
>cds.Mp_F_13487_c0_seq1|m.8994
CGCGACGCCGGCGACAACGCGCTCGTTCGGTACTCGCTCATACCGTCAAACTCGAGTTTC
AACATTAATCTGTACTCCGGCGAACTGAGCACCAAAGAGCCGTTAGATCGGGAATCCCGA
GTTTGGCACGAGGTGATCGTCGAGGCCAGGGACCAGGACGGCGGGGTCAGAGGTCGCAGC
AAGCGCGTTAAGGTCAAGGTGGCCGTGACAGATGTCAACGACAACGCACCCGTCATCGTC
GACCCACAACAAGACGTGGTGGCGGTCCGCGAACAGCAACCTCCCGGTGTCGAGGTGGTC
ACTGTAAAGGCGACCGACCCTGACCAGGGCAACAACGCTACGCTCACGTATTCCATACTC
AAAGGCCGCGATTCCGATGGCAACGGCGAGTTTTTCATCGATCGCATCACGGGCGTGATC
AGAACCAAAGTGTCGCTGGATCACGAGGAAAAATCCATGTACAGACTTTCGGTGGCGGCG
ACGGACAACGGACATCCGCCCAAACAGACGATTCGCATGCTCAGGGTCGAGGTGCTCGAC
TTGAACGACAATCGACCCACGTTCACCAGTTCCAGTCTCGTGTTTCAGGTGAAGGAAGAC
GCAGCGGTGGGCAGCATAGCAGGCCGCATAGCGTGTTCGGAGGGCGCGGGCGCCGCGTCT
GCGGGCCGTGGCCAGGTGAAGTACACGCTCCGGCACTCAGACGTCAGCCAGCAAGTGTTC
GACCTAGACCGGAGCACGGGAGCTCTGATCGTGGCCGGCCGAGTGGACAGAGAGACGAAG
GCCACGTACGAGATGGAAGTGCACGCGCTGGACACGGGGGCCAGCACGAACCCACAGAGT
AGCTCGGTGTCGGTGCGCGTGGAGGTATTGGACGTGAACGACAACGCGCCGCGGTGGCCG
GAAGACCCGGTCGTGGTGATGGTGGCCGAGGACGCGGCCGTTGGCTCGGTGGTATACAAC
TTCACGGCCTCGGACGCAGACGCGGACGCCAACGCCGAGTTGCGGTACACGGTCGTGCAG
CGCCGGCCGATGCAGCAGCGTGGGCCCGAAGCGGCGTTCTCGCTGGACCCGCTGACCGGC
ATGCTGACTCTGGTCGAACCGCTCGACTACGAGACGACCCGAGAGTACGTGATGGTGGTC
CGGGCTACCGATCAGGCTGTCAACGTCACCGAGCGGCTATACGCGGACGTGACGGCCAGG
GTGGTGGTGCAGGACTCCAACGACAACGGGCCGAGAATCGTGTCACCGACGTTCCGGAGG
CTGTACGCCGATGGGTCGGCTCGGCCG
>cds.Mp_F_13492_c0_seq1|m.8999
GGGCTTCCTCCCCCGCCGCCAACTATGATGAGGCTAGAAGATAATACTCCGGCGGTGCTT
TTACATGAGCCCGAGCCTTTCAGACTCGGTATACCGAGTACCTCTAGTGGAATAGTGGAT
AACAACTTAATGAGAAGGATAGATGATGACGTTGACAGCAATGACCCGGAACCAGATTTT
ATGGACGACAACAGTACTTTAAACATCGCTAGTAATGCTAACGGCAGCATAGTGATTGAT
AATTCTAATAATAGAGCACCTACTGAACGCGATCATATGGACATAGTTGCTGGTGGAAGC
AACAATAGC
>cds.Mp_F_13493_c0_seq1|m.9001
GGACTTCAGCCATCGTGTCAAAGCCAAGTATACTGTGAAAGTGAAGTATTGCATGACGTA
CAACTAGCTCATATTTATCCAGATTCGAAAACGTTTGTGGATAAGAAACTAAAATACTCA
GAATCTGAGATTTTAAAAAACTACAAAGTATTGAAAGACCGTTACAACGGTTCAGTGCCC
AAAGAA
>cds.Mp_F_13494_c0_seq1|m.9004
TCTGATCCACAATCTTTCAATTCAAAGAATATTATTCCAATTGAATCATCTACATCTGAT
CCACAATCTTTCAATTCAAAGAATATTATTCCAATTGAATCATCTACAATGACACAAAAT
GATGAATCTACTAAATTAAGTAAAACTACTTGTAACAGTGCAGTTTGTGATGACACATAC
AACATGGACATTGGAAACTTTTTAAGAACACCCGGTCGTACATTATCTGATAATATTAAA
GTAAAAATAATTAATATGGATAAT
>cds.Mp_F_13500_c0_seq1|m.9005
GGCGGTTATCCGGTGGAAAACTCATATGGCCCACCCAAGGACTACTACTACGACGAACGA
CCCGAGTACTTCAGCCCTTACGATCAGGCTAGTCACCACCTGCAGAGCAACGGGCCACCA
CCAGAGGTGATTTATCATCAGCATGCCAATCCACATCTACAGCATCATCAACACGGCGGT
GGAGAGGTCCATCACTCCGGAGAGTTGAACGTACAGCCTTTGTTGTGGCCTTTG
>cds.Mp_F_13501_c0_seq1|m.9006
ATGGTTGTATTAATTTTACAATGGTGCGTGTTTTTTTCCTTCGTCACCTTTAGGGGTAGT
GAAAACGATCCGATTTTCTACGTCAAGGGCGAGTGCCGCGAAAACCGGGTGTGCAGAGTG
TGCGGCGCACACGGGCCTCAAGGCTTACATACATTTGGGGGGCCTGGACCTAATCTG
>cds.Mp_F_13506_c0_seq1|m.9011
TGTAGAAATGTAATCTGTTTTAATGTACCTGAAAATCTTTCGCAATCTGCTACCAATGAT
ACTCAGTCTATTCTTGAAATATTTCAACAAATGGGTACTCAGGAAATAATTCCGGCAAAT
ATACTTCGACTAGGAAAGGTCTCAAATCAATGTCGTCCTATAAGAATTACATTACAAAAC
CAGCATGATGTTTATACTGTGTTAAAAAACAAAAATAAATTACGTCACTGTGACAAATTT
AAACTTATAAATTTTTCCACTGATCGCACACTACTTCAGCGTAACTACTTCAAATCAATA
TTGGATGAATTGAATAAGAGGAAATCCGCTGGCGAATCTGATCTATTCATTAAATACGTT
AAAAATATTCCTACTGTGTCAAAAAACGTCAGGAATCACGTACATATGCCAATAAGTTAA
>cds.Mp_F_13511_c0_seq1|m.9014
ATGTTTAGAATGCGTAATATGCTACTTTTTAATATTTGTTCTAAGTGTGAGACATCAAAA
AGCTTAGTATATTTAAATTTGGCTTCAAACAAAAACACATTTTCTGTGAAAGGCAATGCA
CACAAATCAGAAAAACCAATTTGCAACTACCACCATGATGCCATGGACGCTTTTACTAAT
AGTATCATTCTAGAAAATATGATGAAATGGAAAACAGACAATTTTGTCACTACAAATAAT
AGGCTGCCAAAAGTCAAATCAGATTCTATGTTTGAACTCTGTGATGATCCAGACCATCTG
ACCACATATCTACAGCAATGCCTTGATGGGTACTCTCAAGTCAGTGAAAGTGCACTTAAT
CAATTCAGATTAACAATGGCAAGACATGGCAAAATTAATGGATTAGTCTTAATTGAAAGA
ATCAATGAAAAGTACGGTAATTGTATTAAGAAATCTGAATTACAAATGAATTTTGCAGAA
GCTTATTGGGCAAATGGAAATTTGTATAGCATGTTTAAAATTTTTGAGACATTCTACTCT
ATAGAGTCGACAAAAGTGAATTACGTTTTAGACCCTATCATTCATACTATTGTCAAATCA
CATGGAGTTGCATCAGTAGTCATGGTTTCAAAATTTGTAAATTCGATAGTTGTCAAATAT
GGAGATTATCATCCAATGTGCATCCTGTGGAAGTATTTATTTTTAAGTGAATTATATAAT
GATAACCTAGAAGCTGAAAAATTAATAAGACAAAATACTAAATTAATAGAAAATATACAA
TACCTTACACCAGCCCTTACAAAAAAAATGTTAAAAGCGCATAAAATCAATTGTGTTCAA
AGGATAATGATAATATTATTAAAACATAAACGAATGGAACCTTATCAATGGATCTTAAGG
TCTCTGTTTGAGTATTATTACACTTTGGGAAATGTTCGCCAATGCAAAGAAATTATGAAA
CACTCTATTGAACTCAATGTACCATTAACACAAGCACAGGAATCACGTTTAATTCACATG
GTGCTCAACAATAAACATCAACAAAAAATCAACAAGGAAGTGACTGCGATTATATTTAAA
CTTATGTTTTAA
>cds.Mp_F_13521_c0_seq1|m.9017
ATGGCTGGTATAATTGGCTTAAAGAACTTGGTACCTTACTGTGCGTCCAAATTCGCAGTT
AGAGGTTTAGCAGAAGCGATAATGGACGAGTGCAGAGGAGATGGCTTCACAAATCTCAAT
TTCACCTCTATTTTCCCGTACATGGTCGACACGGGTCTGTGCAAGAAACCTATCATTCGT
TTTCCAAGTCTGTTACCACTCGTAACGCCTGAATCGACAGCAAGAGAAATAATATCGGCC
GTCAGAAAGAACCTGTTTGAACAATCCATTCCGAGTCCATTGCTGGCCATCAACAACATA
TTTAGGTGTTATCCGTAC
>cds.Mp_F_13522_c0_seq1|m.9019
GCCAAAGCAATAGAAGGATTAAACGCCAATCCTTTGCCGATACCATATCATCGACCCGTC
GGCCAGGACAGTAGGTTGAGCAACGGGAACATGGTAATGATACCACCGAGTAGTCCACGC
AAGACGGCCGTCAACAAGTACACCGTGGAAAAGGCTAAACAACAACCGTACAAAAACAAA
GTAGATGTGACGAGTTCTAGAAGAACGACGTACAATCATTCGTTATCGGCGTCGAGCGAT
ACCACAGCACCGCCGACCACTAGTTCATCTTCGGTTGATACCCATATGACCTCTAGCCTT
TCCACGTCCGTCGAGAGCTCGGCAGATCAACCGGAATGTTTAACTAAA
>cds.Mp_F_13535_c0_seq2|m.9024
GCCCAATACGACAACACCCTCGGTTTCTTCGCCGGTAACGAGGTTTCCAACCAGCCCAAC
AACACCGACGCCAGCGCTTTCGTCAAGGCCGCTGTCCGCGACATGAAGGCATACATCAAG
CAGCAGGAGTACCGCCCCATCGGTGTCGGTTACGCCACCAACGACGATGCCGACATCCGT
GACTCCATGGCTGCCTACTTCGACTGCGGTGACGAGGAGGAGTCCATTGACTTCTGGGGA
TACAACATCTAC
>cds.Mp_F_13536_c0_seq1|m.9026
ATGAATACGTACCGCAGACGTGGATTAGCCAAGGTAATAGCTGAAAAGGCGTTACTCAGC
GAGTCCTTGAAGAACTTAAACAAAGCTACCTGGTACTCGGTGGACAAATCCCAATTGGAC
AACGACGTGTTTTCAAATTTTGTGCAGATGCACTCGGACGCGGACACCGAACGGTTCTTG
GACGATTCGATCGAGCAGAGCGACAGGCTATTGGCGCAAGTGTGGAAATCGATGGTGTCA
TCAGTGCTGAACGTGTTCATGACGAAGACTTCGATCAACGGGTTGTTGCGGAGAGGATCC
ATGTTCGTGTTTTCCACCGACCAGATCAGACGACTGCTGAACATGACATTTTTCGACAGT
GGCTCGACCCTGATCGACTTGGGCGCCGGGGATGGGGCCACCACAGAAAAGTACTTGCCC
CTGATCCGCGAGGTCTACACAACCGAAAAGTCAGGGCCAATGATCCGGATTTTGGCTGAA
AAGGGTTTCAGATTGTTGGATGTCGACACGTGGTGGACTCGCGAAGAAAAATTCGACGTG
GTGTCGTGTCTGAACCTGTTGGACCGGTGCAGCAATCCGGCAAAGCTCTTAGATGAAATG
AAAAAAGCCTTGAAACCCAATGGCAGGATCGTCGTGGCGCTGGTGTTGCCGTACAAACCC
TACGACGAATTCAGTTCCACGGAACCGGAACAAAAGTTGCCGATCACTGGCATAACATTC
GAGGAACAGGTGTGTTCCGCGGTGCACGACGTGTTCGAACCGTCCGGACTGGAAGTTCTT
TGCTGGACAAGACTCCCGTACCTGTGCGAGGGCGACCTGAGCCAGGATTACTATTGGCTG
CACGACGCCGTCTTCGTGATGTCAGCGAAGACGCAGTCGCAAGTCGTCGAGAACGCATAG
>cds.Mp_F_13537_c0_seq1|m.9031
TCAAGGAAAGAAGGGATCGCTTCACCAAGCGATGCTGAAACAACAACGTCAAGAGCTAAA
AGATCGGCAACGCCATCTAAAAGATCAGCATCTAAACCTAGAAAACTGCCCACTCGTCGT
CGTAGCAAAAGTAAATCCGTAGACAGAAGAATAAGAACTCGATCCAGATCAGTTAATAAG
ACCTTGAATAAGACTGCTGATAGGCCTGATCCT
>cds.Mp_F_13540_c0_seq1|m.9033
GAATACAGTGGGCACAAAGAAGAATACAGTGGGCACAAAGAAGAATACAGTGGGCACAAA
GAACATGGACACGGCTCAGATCATCATGGTCCAGAACATTACGGTCCAGAACAACACGGT
CCAGAACATCATGGTTCAGAACATCACAGTTCAGAACATCATGGTTCAGTACATCACGGT
TCGGAACATCATGGTCTAGATTTTGAGCATGGTTCAGATCATCACGGACACGGTGGGCAT
GGTTCAGATCACCATGGACAAGGTGGGCATGGTTCATACCATGGCGTTGGTTACTACTAA
>cds.Mp_F_13556_c0_seq1|m.9044
TGCCATTACGAAACCGTTGTACTCGCCGCCGATAAAAGTGATATCGGCCGAGTAACGTGT
TTTCGACGCCGCCTTATCAAGAGTTTCCGCCGACACGTTAATAACAAACGTCATAATAAT
ATTATTGAAAAAAAAAAATTGATAGATTTATTATTATTATCATTATATACTTTATTACCA
TTACCA
>cds.Mp_F_13563_c0_seq1|m.9047
ACACTATTAACAATAAATACATCTTCTACAATTGTAGATGATCAGATAGTAAAAAATGGT
ATTAAAAACGAAACTCAAACTCCAATAGTGAATGTTACAAAAGAACAAACGAAAGTGAAC
ATCGAAACAAATAATAAAACTATCACACCAATTGATATTTTTACCACATCTATAGAGGAA
CAGTTAAATGTGGAATATTTATGTGAAAATGAAAACACAATACATATCGATTCTGTACCT
ACAATGATTAAGAATCCAACGAAAATAGATATT
>cds.Mp_F_13572_c0_seq1|m.9049
GTACAGGCGGTTGCTCAGCCGATTCCGAAAAAAAAGCATGTCTTAAAGAAGGAAAGTTTC
TCGAGTATAAAACCCTGCAATGTAAGACAAATTAACGAGACGGTTGATTTGGATTCAAGA
GCCCAACATAGCAAGTCAGCACGTTCTGGAGTTGACGATAAGGTTAAAGCAAACAAGAGA
AACTTAGGAGACTTAGACTTTGTCGAAGGGACGAATAAGAAGCAAAAAAAAGCCAAAGTT
GAGAAGTCAAAACATAAAGACATAAAACATGGAAAAAAATCA
>cds.Mp_F_13580_c0_seq1|m.9054
GAGTTAGTGCATCTACTGAGATTACCACCGTTAAGCATGCAAATTAAAAACCTAAGTGGA
GGAGAAAAAAGACGACTATCGTTTAGCGTAGCATTATTCAATAATCCCAAAATTATGATA
CTTGATGAGCCCACGGTTGGTCTGGATCCTGTTATAAGGCAAAGAATTTGGAATCATCTG
GTTGAGCTCTCTCTGGAAGGAAAAACTATTGTCATA
>cds.Mp_F_13582_c0_seq1|m.9055
CTTCCAAATGATGTGGAGTTTAATCAATACAAAATTAAAGTATTAAAAACAACGGATTCA
TTAATAAAAGCTCGAGAAATGACTAAAGAAGGACTTACAAAAACCGATATATCATCTGCT
GAAGACTATGATATAAAACATAAACGTAAATGCAAAAAGAAGACATCAATCACTATGGAT
TCATTATTATGTCCTTCTTATTCAGCTTCTGAAGATGAATCCAATAACAATTGT
>cds.Mp_F_13582_c1_seq1|m.9056
AAGAAGACATCAATCACTATGGATTCATTATTATGTCCTTCTTATTCAGCTTCTGAAGAT
GAATCCAATAACAATTGTAATGATGATATTGTAACTGCATTTCAAGGCTCTGAGACACGA
GTAAATGGTTGGTCACCTTCTCCAAAAAAATTAAAAAGTTCTCAAATTGTAGACAATCAT
CTAATTCAGTATAGTAAAAATAAATATTTATGTTCAAAACCCTCAGTTTCCAGGCAACTT
TCATATGATAGCACTGACAAGAAAAAAAAAATTATGTCAAAACCTTTAACGAATGATGAA
ACAGATATTGATGATAATACATCATTTGAAAGTGATACAGTAACAGCTCTACCATCTGAA
TCACAGACAGAAGAAGCACAGAAAAGTGTAACTAACAAGATGAATATAATATCATCTCAA
GAAAAACAAAAACTG
>cds.Mp_F_13586_c0_seq2|m.9058
AACAGTTTCATAAACCAGATTAAATTGGCTGCGAACAGACAGTTGGCCATGTGTTGGGCG
AGCAATATTCAAAATAACGGAATAGATTACATCCCAAGCAATGACGGTGCCGCCGACATT
GAAGAGCTTTTGAGATTTCACGAGGACAAAGAGCCGGCAATGTACACGTATTAA
>cds.Mp_F_13587_c0_seq1|m.9059
ATGGACAAAACTATCACTACCAAATATTTCTGCCATCGGTCTGGAGCATTTAAATCAAAA
GGAAAAGGAGAACGTGCGTTAAAGATAACTGGATCTTGTAAAATTGATAAATGCTGTCCT
TCTTTTATAAGAACTGTTGCTGGACCGATTAGTGTCGAAGCAACATATTGCAAGACTCAC
ATAGGTCACCAAAATGAAATAAGATTTCTTCCTATTCCAACTGGTGTTCAAGAAAAAATT
GCTGGTATACTTGTATTTATATTTGAGATTTACTCTTACCAGGTGGAGTTGAACATGGTC
TAA
>cds.Mp_F_13589_c1_seq1|m.9063
ATGGCTTGCAATTTTGATCAATTTTTGGAACAGAATACACCGAAAAATGAGCCATTAAGA
GGAAAGTACATGAAAAGTTTTGGGTATCATTCCTTAATGCGTAGAATGCCGACCGTGTTT
TCTGAAATAACTGGTTTATTAAAAGCCAAACAATTC
>cds.Mp_F_13597_c0_seq1|m.9066
TACTCTAATTTATTGAATTATCTTCAAACAAGTTGTGATTCAAAATCAATACATATTGGT
ATAATACCAGAATCAGATTCTGATAAGACTGAAAATATCATTGGAACAGTCGGTCAGGTT
CTAAGTATAATTAAAGTTGATTCTGTTCCTGAAGATTTTGTTTTGGTCACGGAAGGAATA
TGTCGTTTTAAATTGGATAGGACAATTTCTAAA
>cds.Mp_F_13598_c0_seq1|m.9067
TTTTATAAGAAATATGATATTCCTGGCTTAAAAGATTGTGATCCAACATCTGAATTTTGT
CAGAAGTTGAACGATTGTTTTGACACACTAAATAGAAAATTTGGTGCTGAGGGATTAAGA
GTTAACGGCAAAGATTATCAGTTTCTTCAATCGTTTTTGGTTTGGTTGAACGAATGGCAA
AGACAATTGTATGGCAAAGTAAAAAAATCAGAATTTTTATCTGATAGCACTGCTATGGGT
TAA
>cds.Mp_F_13617_c0_seq1|m.9072
TTTGATCCTTTTTTGGCTAATCATTTGGCAAACTATGGTAATCCTGGGAAAGGTTATACT
TCTTACTTGTCTCATTCAACATATGAACAATTTATCAAGTTAATGGCGACTAAGGTTCAA
AATCAAATAGTTGAAGAAGTCATTAATGCGCAATATTTCTCCATTGTTATAGATTCAACT
CCAGATATTGCACATGTTGATCAACTATCTTTTATACTAAGGTATGTTAACAACAAAGGT
TTACCTGTAGAAAGATTTTTATGTTTTTTAGAAAATGTTGGACATAAATCTCAGTGCATG
GCTGATACTGTGTTTTCTATCTTAAAAAAATATAATATTGATATTGCATATTTGAGG
>cds.Mp_F_13620_c0_seq1|m.9073
GAATTCAGGAATAGAAGATTATTGAATCCTAAACAATGGTACGACCCAAAACTGAACCTA
TGGCATTATGGACCAGAAATGTTAACATACCGTTATAAAGCTTGTTTAGTAGCAATGAAT
GATAACTTACTGTTTACAGTGGGTGGAAGAAGCCTTAGGTCCATTCATGTACTTAATTTA
TCTTCAAAATCACCTTGTTGGAATACAAGTGTTAGAATGTTAACTAAACGAGGATATTTA
GGAGTTGGTGTGATAAATAAC
>cds.Mp_F_13625_c0_seq1|m.9076
GAGGCCATCCGGTTGCGATTAACCGAGGCAACAGATGATAACGATGAAAAATTATATGAA
AGTTATTTTGAAGGAAAAAATGGTGAAGACAACAGCTGTTACGCCGATTATTTGTCATTA
ATGGGTTCAAGGCCCACGTCCAGTTATCCCGAAGATTATTCAGGCGTCTCTGAAAGAGAA
CTAATGCTAAACGATGATGACGAAAGAGCTACGCAAGCTACTGAATTAGATGATTCCAAC
AGTAATAATGATCTAGACAAAATAAGAGATCCATATAACAGCCAACGGTCGTACCATGAA
TATGAAGAGTATCAAAATTTGGAAACACTTGACGAACATGATCAAGAAGATGAAAAATAA
>cds.Mp_F_13636_c0_seq1|m.9077
ATCCCAAAACAACGTAGACATAAATTAATTTATCCTATATGGTTTAGTAAAGAATTAAAA
ATCTTAAGAGGCCGTCACAGTAAAAGTAAAAAGAATACAACGCTCAAGAGATGGCGTTGT
GCGCCATATCGTCGCCGTCGCGGCTGGCCGTAA
>cds.Mp_F_13649_c0_seq1|m.9088
TCCGTAAACAATGATTTTTTAATGTTTTGTAAAATTCTAGCAATGAAAGGAACATCCAAA
AATACATACATTGAACGTTTAAATTTATTGAAAAATATTTTTCCAGAGACAGATGGAATA
ACTGATGTTAAGTTAATAGATGCTAGATGTAATGTTCTTCATTTAATCACAAAACTGATG
AACAACGCACCATCAGCTATAGAAAATAAGCAGTGTTCTAATGATAAATGTAAGAATACT
AACATCACAAAATATAGTGCAACAATTATTTTA
>cds.Mp_F_13649_c1_seq1|m.9089
TATACAAACGACTACAATGTGAACGTAGATGAACAGGAAGAGGTTAGTAGTTGTGAGTCA
AATGCGTCTCTTGAAATGTCCGAGATCACCGAAAATTGGCATGGCCTTGGTAACAATCAA
GATATTCAACCATTAACAAAAGAAAAAAGAAAACGAATAACTAAGTACATGGAATGCACT
CCTGAAATAGAAACAATTTTAAATAAAAAAAATACTCGTTCGCACTTGAACACGCTTCTG
TTAAATGGAAATACAACATCTTGTTTGCGTGTATCAAGAAAAAGGTATATGGTGCACAAT
ACATGTGCTTTTGATTCGGTAGCAGCGATGATATCTATGGCCTACCTTGACCAT
>cds.Mp_F_13657_c0_seq1|m.9093
ATGATATTTTGCGTGATCGCGTATCATTTAGAAGTGCCCGTGCGCTGGGAAGATTTGTCC
GCCGTCGCTGTTCCGGCGAAGAAACTCCATTGGTCGTCGTCTAATATCATAGCCGCATCG
TGGGCCACGCCGTCGCCACATCAGGGAATTTTACGTTTTGTCCGACCC
>cds.Mp_F_13663_c0_seq1|m.9097
AGAACTCCTTCAGCGACCGTAACATCCGAAATGGTTACATCAGCTACGTCTTTGATGCCT
TCTGCAGCAGAAGGATCGGCAAATCAAACTCAGTCACAACCATTGACATCCCCTTGCCCC
CCAATAATTGATCCACACTTGCCAATCAATAGCACCACAATATTATCACCACAAGGTATA
TTAATGACAACTATACCGCGTACGGCAACTTCACCCGAGAAAATCTTTATATCTAGG
>cds.Mp_F_13663_c1_seq1|m.9101
GAGTCCATTGAAGATGATGGTGATGATAATAAATCAGAGATTGTCAAGTGTGGAGTACTG
CTCGAGGCGAGCGATTGTGGTGGCGATAAACCTGATTGGAACGATAATGGCGTTGACCCC
GAAGTTGAAGGACGTTCAGATGATAATGACGATGATGAACCGGAGGTTGAAGGAGGTGGA
TAA
>cds.Mp_F_13664_c0_seq1|m.9103
AATACTGTTTTAGTAACCTCGGGTTTGCACCCCATAGGTCAAGCTGCGATTGCGATAAGC
TTAGGCATTAAGTGTGAAACTTACGCTATTGTAGACTCGGACCATCAAGCAGAACAACTT
TCTGGAATCTTCCCAGAGCTATCGCGGTCAAAAATACTTATAAACACAAACGACAATTTC
GATGTTCAACTAAAAATAATAACCAAGTCAAAAGGTATAGATATTATATTGAACTTTTTG
AATGGTAATGCATTCCAAGCTGCATTTCGTACATTAGCTATGTCTGGAAAATTGTTCCAT
TTCTCAAAATCAGATATGAAGAATCAAGGACATTTAGGTATGCGATTATTTTTGCGAAAC
ATTGCGTTATTCGCTGTTAGTTCAGACAAGTTGTTAAACGAAAGTGATCTCAACAAACAA
ATTGTACAGCAAGCATTCATGGATGGATTAAATGAAGGCGTGGTTAAACCTTTACGTAGC
TATGTTATAACTCCATCGCTTAGTGGTGGTAACATTTTTGACACAATGAGAACTAACGCT
ACACTGCCCATGCCTGAAAAGGTCGTGTTGTCATTAAACGATAATATCAATAATGACGAG
GGTTCTAAGTTAAAGAAAAAAGTAGAAAGTAATATGTATGAATGTCATCCTGATAAAATT
TACCTTATAGTTGGAAATAAAGGAGATTGGCTAGACCTCGCTGAATGGTTGGTCGACCGA
GGTGCTCAAAAAATTGTAGTTTTAGTTAAAAGGTGTTTAATGTCTTCAACTGTTTGCAGA
AGATTTGATAGACTTATCTCTCGAAACGTATCTGTACAAATTGAATCAGATTTGCATTTA
AAATCAAAAGAGGAATCGCTTAATTGGTTAAATTATTTGACAAATCTTAAAGTTATAGAT
GCAATTTTTGTAGTCAACCAGATTGATATTAATAAAATTAATAATCTCCGATATGCTTTG
GAAAAACATGTGAACAAAACATTAACGACTTCATTCGTATGTATATTATGTAACGGAAGT
TCTATTTGTGCTGAGCTCAAATCAATTGGGTTTAACGCTTTAAATATTTCTTGGGATGGC
ATTTCTTCGTCACCGACAAATATTGCCAAAATATTGCCTTCCTTGGATATTTTGTTAAAT
AAATCATATGCAGCAGAGTCATCTTCATTCGTGTGCTCTGAAGCCGGTTCTCTTAAATCT
GAGGGCCATCAACAAATCAATAATATTATCACAAATATTTTACCTGAATCAAGTGATGAG
TTACATAGTCTTAGTGATAAACAAACTCAGGAAGCAGAATTTGTTGAAGTCTCAACAAGA
AGTCCTAGATTATCACAACTAAAATCTGTATTACCTGTGTTCTTAATACCGGGATTTAAA
CCAAAACTAATAAGAACGTTCTATGAAAAATTGAGTTACCCAGTTTTTGAAGCTAAATTG
CCAGAAGATATCGACTCGATTGATAAAATATCACAGATCTTAGTAAATAAACTAAAAAAC
ATTACGAATCAAAAATATGTATCTCTAATTGGTGAATCTTGGGGCGGAACCATTGCTCTT
AAAATGGCTCAAATATTAGAAGCGGAAGGGACATTGACTACAGTGACATTATTAGAAGGC
GATCCAGAAATATTGGCTGAATGTGCGAAACATTTTCTCTCTGATGGTTATATTACTAAA
AAACTCACCTCGGTATATGGTTCATTATCAAGTGAGTTATCTAAACATACAAAACAAACA
TGTGACGAAGAACTTCAGTTGACAAATATGTCTGCTTATCAAAAACAATTTGAAGAAAAA
ACACAAAAAGCTTTAAATACTATTCGCTCTAGGTTACAAGCATTACTTGAGACCAAGCCA
CTTTCGAATAAAATACAATCGAAAGTTGTAATATTTAGATACGAAAGAACATCTAAATTC
AATAGCACCAACTTAAAAGATTATTGTGTCAACACACCGTTTGTACATATAATTTCTGGA
ATGGATTATAAACACATGATGGTAGACGAGAAAATGATTGAAATCATTAATAATAGCATT
GTTCATTCACATCCAATCGGTGTGGAATTGCCACTGTCCGATAAATACAAAAATTTTTAC
TTTTATTCACAAAAATACTTAAAAAATACGTAG
>cds.Mp_F_13682_c0_seq1|m.9111
GAAGATATAAAAATCAAAGATGAAAAAAAAGAAGAAATACATTTGAAAGATGAAGAAAAA
CTTATAACTGAGAAAGATTCATCAATAGAAAAAGAACCAGTTGGGATTAACGAAGTATTT
ACAGAAAAAGAAGTAGTTCTAGATAAAGAAACTGTTACAAAAACTGAAACAATTATGGAA
ACAGAAACAGTTGTTGAAAAAGAAACAGTTATGGAAACAGAAATAGAAACAACTAAGGAA
ACAGAAACAATTATGGAAACAGAAAAAGTCATTGAAACAGAAACAATTAAGGAAACAGAA
ACAATTATAGAAACCGAATCAATTAAACTAAAAGAAAATGAAGAGCAAATAACAGATGAA
AATTCACTTCAAACTGAACCAGTTTTTCAAGAATCACAAACTGAAGAAAATATAAAGACA
AATAATTATGAAGATTTGGAAATTCCT
>cds.Mp_F_13683_c0_seq1|m.9113
ATGATGAAAATCGTGATGTCTGTAATCGTGTTGATATGCACAATAATATTAATAGTGGCA
AAAGTCGACTGTAGAACGAAAACTGCGACGCCCTCGATACACAGCAGCCGCGTGGTGTCA
ACCGCAGAAGGTTTGACTAGTTCTTGCGCCGTAGTCGAAGAAGGTGTTCCTGGGTGCCAA
GATCCAGGGGAGGCTAACACGTTCACGACGCGAACGCCGTACCTGCAGGATAACTGGTTC
AATGGGGCTCGGGACGACGACCGGAAGTCCTCGACGGAGGGCGGTAGTCGTCCCTTAGGC
TGGTGGTGGCGTTTCATCGGAGGACTGAAGCGGAATCTCGAGAAAAAGGCATCGCCGACG
ACGACGACCGCGGTTCGGAGCGACGCTTCCCAGCTACCGGAAACAATTGTCACGTACTCG
ATTAAGGGTTGCAGCCCCACGATAGTGCCGTTCGATTTGTCGCCTTGCAGCAACTTATCA
CCGGATGTACCGCAGCCTGTCAGCACCACCCGGGTAATCTACTACGTGCCGCCGTCGTCG
GGGATCGACAGATACAGCCCACCCGACTTTGACCAATGA
>cds.Mp_F_13685_c0_seq1|m.9120
GAAAGGAAAAACCATAAAAACGAAAGAGATGGAAAAAATGAAAAGTACGACAAAAATAAA
AGAAGTAATAGAGATGATAGAGATAAAAGAAGTGATAGAGGCGACCGAACCAAAAGAAGT
GAGAGACATGATAGGGATAGTCGTAGATAA
>cds.Mp_F_13685_c0_seq1|m.9118
AAAGGAAAAACCATAAAAACGAAAGAGATGGAAAAAATGAAAAGTACGACAAAAATAAAA
GAAGTAATAGAGATGATAGAGATAAAAGAAGTGATAGAGGCGACCGAACCAAAAGAAGTG
AGAGACATGATAGGGATAGTCGTAGATAAGTTAGTAGGTAATGATAAATTAATAAAACAG
TTG
>cds.Mp_F_13698_c0_seq2|m.9125
ATGAAAAAGGCTTTTAGTACTCTGGAAAGTTGTATAAATAACAGGAAAGAAGAAGACGAG
TGCGATCTTTATGCAAAAATTTTCGCCAAAAAATTACGTAAACTACCTGAATGTGAACGT
GAAATATTTATGTACGAGATTGATGGAATGTTTATTAATCGTTTACGTCATTGCAACAAT
CAATCATTGACTTCATGTACCAACCCTTCTTTTACTCCTCCAGTATCAAATCAACCAAAA
TCAGCTGTTGAAATAAATACACCAAAAAGACCATCATCGCCTTCTTTAAGTTCTTATTCT
GAACCTGAATTAATTCCTCATTACTCTATTTCTCAGCCTCATTCACCAGTAATTCATATT
CCGGAAAGAAGTGACACGTGTTCTAACTCTCCGATTTCAAACCTTTGCAACCCAGCCCAA
CTCTCCATCTCTACGTCAAACACTAATATTTCAAACCAACTAAATGTAACTACATCGAAC
GCTCCAAATTTAACAGACACTGCTTTTTACGCTGCTCTTGACAATTACAGTGGAGATTAT
AATTGA
>cds.Mp_F_13708_c0_seq1|m.9128
ATTGAATCAAGTTTTAGAAAGCTTAAAACAATTACATTTAAGCATATATCTCTACCTACT
AGTATTGAAGAGTTTTTGGAAAATCACATATCATCGAATCGAGGAGCTTCGTTAATTCAT
TCAGCAACTAATCTAAATCAATCAGTTACTTCCAGCTCAACTAATCAAAATACTGTGAAT
ATTATCAGAGAAAAT
>cds.Mp_F_13709_c0_seq1|m.9129
CTTGTCCTTTCTGAATCAATACAGAAATTGTTAGTAATTAATAATATAGGATTTAATACT
ACAATTGACATTGATTCAAATTCAGATTGCATATTAGACATAGATATGATTAGTTTTTCC
ACATCAAAAGAAAACTGCTTATTGATGTATTACATAATTCATTCAATAATTATGTCAAAT
CATCGACGACTTTTGCAAGTTAATAATTTT
>cds.Mp_F_13709_c1_seq1|m.9130
TTAGTATTTACCGCTCCTCTACAACCTCCACGTTTGGATACTGATGAAAAGTTTAATGCA
TTGATTAATTCCTATGTCCAAGTAATGGTATATCAGTTCACAATTTTTAACCCTACGATT
AAAGTATTTCCTGCTTGTCATGTACGAATTTCAACTTCAACTCAGAAACACAAGAAAAAT
CAAAAAATTTGTTCAAAACATATTGATCCTGTATTTGAAAATCCACCAGTTGCTATTTTT
GAATTGAAAGTTCTTGATGGTCGAATTGTTACACCTAAAAAAAAATTTAAATGGGCAATA
TTACCACGAGTTATTGTTCAAAATATTTCTGAAGAAAAAAAAGCACAATTGAAAACCAGG
ACTATTTTTAGAGTAAAAGATTTGATAGCAAATCTTGTCCTTTCTGAATCAATACAGAAA
TTGTTAGTAATTAATAATATAGGATTTAATACTACAATT
>cds.Mp_F_13716_c0_seq1|m.9132
CTCCAGAAATTTACTGTTCGTTTTCTACAAAATGGATTCAATACCTTAGTCGACGAACTT
TATAATATACTTACGTCTAATTCACAGCAACACATAGACACTTCACTTTATTTCTGGATA
TTAACATACTTTTGTAGATTCTGCAAGTTGAACAGCATTGAATTGAAATTAGTCAGACGA
ATCGTATCTTTCAAACTGATTTCATTTATTGTTCACGAGGGTCTTAAAATATCTGAACAA
TTAACCATCGCGAAA
>cds.Mp_F_13716_c1_seq1|m.9133
AAAAAGGGAGACGACGAAGAAAAAGGTAATTCTAAAAATTCGAACACAGAATCTAGAAGA
AATTCGATCTCAGAAACTAAGAGAAATTCGATCACAAAAGCTAGAAGGAATTCGTGCACT
GAAACTAGAAGAAGTTCGAATAGAGAATCTAGAAGAAATTCGCTTGAACAAATTAAACTT
GAATTTGAAATGAAATCCTATAAACCCACTTTGGCGAGTGATATTTGTAGAAGAAAAGAG
AAATCACGCAAAAAAAAATACACAAAAAAGAATCTCAAAACCAAGTTGAAGTTACCAAGT
TTTCCAATACAGTTCGACGTGCCAAATGAGACATGCATGATATCATACTTTCTC
>cds.Mp_F_13721_c0_seq1|m.9137
GTCAGATTCCGGAACAGATCTTCTCGCGTGTCCGGCGTGAAACGTCCCGCGAACGTGTGG
AGAAACGTTTTGGAAGACATTTGCGATCAGTGTTCGCTGCATGGACTCAACCACATCATC
CGGAGCGACCGGAGCTCCGTAGAAAAAGCGTTTTGGACGATAACCGTCATGTGCGCCGTC
CTGTTCGCCACTTACGCTATTCTGGAATCGTGGAAGGTGTACAACGAGAGTTCGATCGAC
ACGGTGGTCGAAACG
>cds.Mp_F_13721_c0_seq1|m.9139
CAGATTCCGGAACAGATCTTCTCGCGTGTCCGGCGTGAAACGTCCCGCGAACGTGTGGAG
AAACGTTTTGGAAGACATTTGCGATCAGTGTTCGCTGCATGGACTCAACCACATCATCCG
GAGCGACCGGAGCTCCGTAGAAAAAGCGTTTTGGACGATAACCGTCATGTGCGCCGTCCT
GTTCGCCACTTACGCTATTCTGGAATCGTGGAAGGTGTACAACGAGAGTTCGATCGACAC
GGTGGTCGAAAC
>cds.Mp_F_13729_c0_seq2|m.9142
ATGTATCACACAAAATACTTAATGGGAGGTAAAACAAATCTCTTCCTTCAGAAATATATC
AACCAGAATTTAATATCAAGTGACTTGAGAATATTGTCAGCAAACATAAAGAAAAATATA
CTCACAAAAAGAGACAAATTTACAGCTGCAAAAACTGTAGACATTAAAGAAATTGTAAAG
GAATATAAATATGCGTCTGGATTGCATGACTTTTCAAATGTTAATTTATATACCTCCCGC
ACTCACACATGTGGCCAACTAAGAAATGAAGACTGTGGAAAATCGGTTATTCTTTGTGGT
TGGTTAGAGTATGTACGAATGAATCGTTTTATTATTTTAAGGGACGGCTATGGTTCAACA
CAACTCATTATTCCTGAAAACGCAAGCACAGAATTAAATGATTTTATTAAAAAAATACCT
CTGGAGTCAGTTTTGATGTGCTATGGTAGCGTAAAATTAAGGCCTGTTGAGGAAATAAAC
AAAAATCAAGCAACGGGAATGATAGAAGTAATCGTTGATCAATTACTACTACTTAATGCT
GTTGACACTATACTACCATTTCAATTACGGAAATTTAATAAGGCAAATGAATCGTTAAGA
TTAAAATACCGTTATGTGGATTTGCGATATCCTGAAATGCAATATAATTTGCGCCTAAGG
TCAAAGTTGTTGATGAAAATGAGAGAGTTTTTAATAAATCACCGAGAGTTTGTCGAAGTG
GAAACTCCTACATTATTTAAAAAGACTCATGGTGGTGCACAAGAATTCATTGTACCAACT
CACGAAAAAGGAAAATGTTATTCATTGGTTCAAAGCCCTCAGCAGTTAAAACAAATGTTG
ATGGTCGGTTCCATAGATAGATATTTTCAAGTAGCAAAATGCTACAGAGATGAAGGTGCC
AAATCTGACAGACAGCCAGAATTCACCCAACTGGATATTGAAATGTCATTTACCAACCAA
GATGGAGTAATGTTACTCATTGAAGAGTTGTTATCATTTGTCTGGCCATCGGAATTGGGT
AAAATTAAAACACCATTCCCTCGATTGTCGTATGAAGAAGCAATGCTCACATATGGAAGT
GATAAACCAGATATCGGGCGTAGTACAAAAATTTCAAACTGGACAAAGTATATACCAAAT
ACATCAAATGAAGTTTTTACACTTGTTTTAAAAAATTCTGAAGACAAACTGACAAAGAAA
CAAATAAATGATTTAAAAACATTAATATCCACCAATTACCCAGATGTTAAATTCAGTCTT
TTAAATATAAGATCATTAAAAACTTTCAAAGAAAATCTTCAAAAAATAATTAATGGGATT
GATGTAGCAGCTGTGCTTGCTGCTGATAATATATCTGAGCATGATTTAGTAGCTATTGCT
AGTGGTTCAAAATATAAAGCTCTATCAGCACTGGGTAAAATTAACGAGCATTTCAAAGTC
GATAATTTTAATGATACCCGTTGGCGTTTTGTTTGGATAGTCAATTTTCCTCTATTTGAA
ATGGATTCTGATCAAATTCAATCGGTTCATCACCCATTCACGCAACCACAAACGGAAATT
ACATCTGATAACTTATTAGAGGTCAAAGGGTTTCATTACGATTTGGTATTAAATGGTAGT
GAGGTAGGAGGAGGTTCAATTCGTATACACGATGCTGATCTGCAAACAAAAGTTATCGGA
TCCATTTTGAATATACCTATTGAGACTATGTCTCATCTAGTTGAAGCATTAAAGTCTGGT
TGTCCTCCACATGGTGGAATAGCTTTAGGTGTTGATAGATTACTTTCAATTTTGTGTAAC
ACAAATAGCATTCGTGATGTTATTGCTTTTCCTAAAACTTTTGAAGGAAAAGACCTGTTG
TCTGGAGCCCCGACTGAAATCACTACAGAAGATATGAAAAGATATCATTTAAAATTTGAC
AATACAGAAAAAACATAA
>cds.Mp_F_13729_c0_seq2|m.9141
GCCGACGCGACCCGATCGGCCATCGGTCGGACGTCGTTATCCTACGGTATCCCCGACTCA
GACACCGTGACCGCTGACTACGACGGCGCGACCAACTCTTATGAATACGATGCGCCCACG
AACACGGCAAATCGGAGGTCGACCACTACGGCCACTGCGGCAGTGGCCAGTCGACCGGTC
ACCAGCGTCTTGACAGACGAAACCGTCGCCTCCGTGGATAGAGCAAAATCGATGACCACC
ACCACCACAGCCGCAGCGCAGGTCTCCAGATCGACGATAAATTATCGACAATCCGTCGCC
ACCGACCGAGACGCTGGTACTTCGTTCACCGCGTTCTACGACGAAATGTCCACGGACTTT
GATTACAACTTTACCAGCTTCGCGGTACCGGTAACCGATCGTGGTCTGAGTGCCTTGGAC
CGGAGTTGTGCTAATGTGTTGTGCTTGAACGGCGGGCGGTGCGAAAAATCGAAAACGGGA
CACAAGTGCAAATGTACGTTTGGATGGAAAGGTGAAATATGCGGTGAGAAAATCGATATC
AAGGTATCTGCGTTCACAGGACAGTCGTTTCTCAGCCATCGACTTTCGAACCGTTCTGGT
GCCGAGATATCAATGGAAATACGAACACTGGCGCCGAATGGAATTTTGTTTTACGCACAA
GTCACCACACACATGTACATGTGTCTTTATTTACAGGATGGCTTATTGAAGTTTCAATTC
TCGTGTGGAGTACAAACGATGTTATTTAGTGAAACCAGATACCGGGTGAATACCGGTCAT
CGCCTGCTGCTCACAGCCGCATTGGAGCACGCCATGTCACATTCCATGTCAGACCACTGC
AAGGCGTCACTTAGGGTCAACGAAACGCTGGCCATGAGCGGTGAACAGGCAGCAGATACG
ACGCCGGAGAAGGCGAAAAAAGTGGCGCTGTTATACTTAGGAGGTCTCCCGGTCGGTCAA
AACGCCACGGCAGAACTTCCGGTCGCAGTAGGAATTACTGGTTGCATATCGCGCCTACAA
ATTGACGAAGTCGTTCACAATGTATACGAAAACGCCACCGATGGGTATGGCGTAATCGAA
TGCGCTTCGCTGACATGTTTGTCCAGTCCTTGCCAGAGCTATGCTACATGTGTAGAGTTT
GGAGACTCGTGGAATTGTCTGTGTCCTTCAGGGTTTGTCGGGAAGAATTGCGAGCGGTCA
GTGTGCGAAAACAACCCGTGCAAATTTGGTGCCACTTGTGTGATTTACCCCGGAAGTGGA
TTCATTTGTTTGTGCCCGCTTGGAAAACATGGAATGTATTGTGAGCATGATCTCGAGATT
GGAGAGCCGTTTTTCCCGGGCAGCGTCAGTGGGCTTTCGTCGTTCGCCGCATACTCAATA
CCGGCTGAGATCCATCAAAGTTTCGAGCTATCGATGCATTTCGTGCCAAATTTTATGGAC
CAAATCGCTCTGATGATGTACATTGGTCACGATGCGTCCACAGATCACGTAGCTCTGAGT
TTTATCAAAGGATACATTGTACTCACGTGGAATCTCGGGGCCGGCGCCAGAAGAATTTTT
ACACCAAAACCGATAAACTTTCAACCGAAAAGGGCGCATATCGTGAAATTGGGCCGAGAT
GGAAAAACCGCGTGGCTCATGGTGGACAACTTCCCGAACGTCACCGGTCAATCGATTGGC
CGCCTCTCTCAACTTAATACCAAACCCGTCTTATATCTAGGCGGCCACGAGTCTCCTGGA
ATGGCCGACTTACCACACGACCTGCCTCTGCACACTGGATTCGTTGGATGCATGAGCGAG
GTGAAGCTGAAGGCCGGCCACGTGACTGTCCCATTGAGTCTGTCTCGTGCATATTCCACA
GTAAACACCGGCAGGTCTGTGTCCCAGTGTTCAACTAACGAGTGTTATCGAAACAATATA
TGCCAACACAATGGTGCGTGCATTCAGCATGGTTCTTCGTTGGCGTGCGTGTGCGACGAT
GGGTGGTACGGTCCGGTGTGCTCTCACCGTTACAATGCCTGTGACGCGAACCGACACAAC
TGCTCGGAAGGGTCTACGTGCGTGCCGGTGGGTACGGGATACGAGTGCGACTGTCCGGCA
GGCCGGACCGGTAAACACTGTGGTCGGGAAGAACGGCTGTCCGACGTCCGGTTTCTGGGC
AAGCGGTCTTTTCTGTCCGTGTCCGCGGCTGCGGAGCTCAACATGCAGCAGTTCAGCGTC
GAACTCGAGATCAAACCTTCCGGGGAACACGGCATAGTGTTTTTCGTCAGACATGACGCA
GCACGTAAGAAGTTCATGTGCTTGTCACTGTACGGTGGTGTGCTGGAATTGAGGATCTCT
GTCCGAGTTGGCGAAACGCGACGTCAAGACGACGTGCTAGTGGTCCGCAGCGGTCGAGTG
TTGACGCTATCGGAATGGCATAGTGTGAGAGTGGGACGGTATCGCCGCAAGCTGTATCTG
TGGGTCGACGGAATGGTCAACTACGCTGTCCTGCAGCCGTCGGAGGGCATTTCAAACTTT
GACAATCTCATATACTTTGGTGGTTTGCCAGATTTGTCCCGCATGCCACCCGGTTCCACG
GCCGGACTTCCCGTTCCGTTTGCCGGATGCATACGCAGACTGTCTATCGACTACGAGACA
ATAACACTAAACTATTCATCGATTGCTGCTGGCAGGAACATTGCTGATTGTGACGGGACA
CCGTGCGGCGGTGACTTGTGCCATCACGGAGGAAGCTGTTGGTTGGACATGGACATGAAA
CCGCACTGCCATTGCCTTCAGGAGTTCACTGGAGACTCTTGTAGCAAGCAAGCGCCATGC
ACCGAATTCAAGTGCCAGAACAAAGGACACTGTGTCAGTGAAAGTGGCAACACATCGTTC
GTGTGCAAATGCCCTCCAGGCTGGGACGGTCCGTTCTGTACAAAAGAGCTTCCAACTGGT
CCACCACTATTCAAAGGACATGGGTATTTAGTTCTTAGCAAACTGTCCTCACTAACTAAA
AGAGAAGGTAATGACGAAGCGACTGTGGATAATGAAACACAATTCATAAGTTTAAACTTT
TCGACGGTATATGACAACGGATTGTTAATTTGGACATCACAGGAAGAGTGGTACATGGGT
TTAGGAATAATTAATGGATCATTGACAGTGACATGGGCGCAAAATTATAAAAGACCCAAT
AAACTGTCAGCACCGAAGTCTAACATAACCAATAGTGAATGGCATACAGTGAGGTTGAAT
GTCACAAAATCAGATATAACATTAGAATTAGATGATTGGATATCAGATCCATATCACCAC
AATATAGATTCGTTCAATTTGAATGATAATATAATTTATTTAGGAGGAGTTCCAGAAGAA
AAATTCTTCTTAAATGATAGACAAGAGTTATTTAAAAGTAATTTTCGAGGATGCATCGAA
CAACTGACTGTTCAAGAAAATGTTATAACTGATTTCAAACACTATGAGAGCGTAAATGTA
GATGTATGTGATACATGGTGA
>cds.Mp_F_13731_c0_seq1|m.9154
ATGAATACTGACTCAAGTAGTTGCTTAATCGAACATCTATTGAAAAATGAATTTCATTTA
AAAAATGTCTATGAAAAATTAACAATCATAAAAAATGATAGACCATGTCCTGAAATTGCA
AAATTGACAATTTCTCATAAAGAAAAAAACAAAGTTAACATTCGACATTTTAATATTTCT
AATTATGAATTCCATGATTGA
>cds.Mp_F_13745_c0_seq1|m.9157
ATGGACGGCGGAGACGGTCGTTCAGGCGACGCGCCGGAAAAAACATCGGACTTTTACAAA
ACCTATAATTTACCCGTTCGTTTCGAATATCCAGGTCTACAGAACTACAGCGAAATCAGA
CGAACTCCAACCAATCCTTTCTACGCGACTACCTACAACGATTACGGGTACTTCCCGCCG
ACTGTGCACACGGTGAGGAAATGCTATCACGGCAAGCCGCAGAGATTCGGACAGGAACAG
TTTGTCAGAGGAATGTACAGAGACAACTCATTGAACATGTGA
>cds.Mp_F_13745_c0_seq1|m.9160
ATGCTATCACGGCAAGCCGCAGAGATTCGGACAGGAACAGTTTGTCAGAGGAATGTACAG
AGACAACTCATTGAACATGTGAACGATATCTGCAATGGATTACATCCATATTATCAATAT
CATTATGTCACAGGGGTGGCCAAACACTGCCTCGCGTAG
>cds.Mp_F_13747_c0_seq1|m.9162
AGAAGCAAAACTATTGCTCGAGTGGATAATGGATTGATTTCTCAATACAATGCTGAAATC
AATTATTGGAAGAATGTACTCAAAAGGATTGTTGCTGTGGTGAAGTTTTTGGCTTCAAGG
GGACTTGGATTTCGTGGTGATAATGAAATGTTGGGATCTCAAAATAACACTCATTTTCAC
AACTAA
>cds.Mp_F_13756_c0_seq1|m.9165
GGCGACGTCAATATCGACGCGAACGGCGACCGGATCGCCGACTATTCGCTGCTCGACATG
GACCCCAATACCCACGAATTCAAGATAGTGGCGAACTATATCGGAAAAAATCAATCGTTA
GAATACGTGTCGGGCATGAGCATTCACTGGGCCGGTGGCAGAACGAACCCACCGCCGGAT
ATACCGGATTGTGGATTTGACAATTCCCTCTGCAAAACAATGCCTGGT
>cds.Mp_F_13756_c1_seq1|m.9168
GATAGTGGAGAATACGTGTTTTTCAACATTGAGCTGTTCAGCAGCCTGAACAACGGATCC
TTAACGCCGTGGTACGTGGGCAACGACACAGCGGAGCGGAACGAGCGGGCAAAAAAGGCG
TACAGCGCACTTCTAACGGTGACGGCACGTGAGCCCGACAACGAAGCATATCGCAACTTT
TCCGTCGAGGTGAAACGCGTAGCCGAGGAAAAATACAACTACACGTTTGGCAACGAGTCC
GTGTCTACGTTCGTGACGGCTTTCTACGACGCGGTGTTGCTGTATGGGCTGGCTCTCAAC
GAGACACTTGCCAGGGGCGGTAACCAGTCTGACGGGACGGCCATCGTCAAGGCCATGTGG
AACAAGACGTTTACCGGCATCACGGGCGACGTCAATATCGACGCG
>cds.Mp_F_13767_c0_seq1|m.9172
ATGGACTGCCGTGGCGACGAGCTCATCCAACACAATAACAGAACAGCGGCACAAGCTGTG
CCTTTTCAATACCTCATCAACGAACAGGCAAAGTCTATCCTCGCTCTACAGGAATTACAG
AATGAGGTCGGCGCGCTGTTGGAGTTTAGGGACATGGTCATGGATACGTTCCCGCACCTG
CGTCACAAGCAGGCGTCCAGCCCGGAGCCGAGCTCGGGATCGCAGGGCGTCGGTTCCGGG
GAGAGCCGCTGGGAGCCCGGGGTGCGGGTCCGCCGGAAGTTGCAGGGCTCGTCGTCGGGA
TGGATCGCCGGCGGGGGTGGTGGCGGC
>cds.Mp_F_13768_c0_seq1|m.9183
ATGTTGGGGGCAGAAAGGTCTTTACCTTGTAAAGCAGTCCTTCATGCCATACACGGTCAA
AGGCCTGTTGGATGTCAAGAAATACACAAGAACAATACATTTTTTTTTCAAGTGCGAAAG
ACACCGAGTCAACTAGCCTGTGAACTTGATGGATTGTAG
>cds.Mp_F_13768_c0_seq1|m.9179
ATGGAAACCTGGTACAATAATTGGAGGATTAAGATAAATCAAACCAAATCTAGTCACACT
ACTTTTACCCTTAAGCTAGGACACTGCCCGCCAGTCACTCTCTATGGTACACAAATTCCA
TCCACTTCAACAGTTAAGTATCTTGGCTTAACCCTTGACCGTAGACTTACATGGGCCCAA
CATACACGTCTTAAAAGACTCCAACTAAATCTCCGACTTCGTATGCTTAAATCTTTGCTA
GTCAATAACAAACACACCAACCTTAATATAAAACTACTAATGTATAAATCCCTCATTAAA
CCCATTTGGACCTATGGCATCCAACTGTGGGGAAATGCTAAAAAATCAAATACAAATCGT
ATTCAGACTTTCCAAAATATAACATTAAGAAAATTAACAAACTCCCCTCCATATGTTTCT
AATCATACTCTCCACACAGACCTAAAAATCAAAACTATTAAAGAAGAAGCTGCTATTTAT
TATAAAAGATTTCATAATAGGCTTGCAACACATTCAAATCCGTTAGTCAAAACACTCTCA
TCAAATGTTATTCCGGGAAATCCTCCTAGGCGTTTAAAACGCAACTGGTGCCGTGAT
>cds.Mp_F_13768_c0_seq1|m.9178
AAAATCAAAAATCTTAACTACGAAAATTTCCTGAGTAAATTATCTATAAATAATGGTAGC
CTTTGGAAAGCGTCAAAACAAGCACTACATTTTAAAATAACCACTCCACCTATTAAAAAA
TCCGATGGGAGTTTCACTGTGTCTGACACAGAGAAAGCAGAACTTTTTAAAAATCACCTC
TTTAATGTTTTTCAACCTCACCAAGATATTTTACCTGCCAATTCTGATACGATTCTTAGT
GGTCTTGATATGCCTTTACCTCTATCTTCCTCAATTAAACACTTTTCACCGAGCGATATT
AAATTTGCAATTCAAAAGCACACTCTTAAGAAGTCTCCGGGTTTTGACCTCATAACGGCT
GAAGTAGCCAGATGCCTTCCTAAACGCGCAATCGTATTACTAACTCATATATATAATGCC
ATTCTCAGATTGTCATACTTCCCACTTTTATGGAAATTCTCCAAAATCATACTTTTCCCA
AAACCAAATAAGCCCCCTGACCTGGTAACGTCATATAGACCAATTAGTCTATTACCCTTC
TTCGGAAAAGTGCTAGAAAGATTAATACTGAATCGCATACTTCCCATAATTAGTGAAAAA
AATATATTACCTAACTACCAATTCGGTTTTCGCGCACATCATTCTACAATCCATCAAGTT
CACAGGCTAGTTGACTCGGTGTCTTTCGCACTTGAAAAAAAAATGTATTGTTCTTGTGTA
TTTCTTGACATCCAACAGGCCTTTGACCGTGTATGGCATGAAGGACTGCTTTACAAGGTA
AAGACCTTTCTGCCCCCAACATACTACACGCTACTTAAATCATATCTAACTGATCGTTAT
TTTCAAGTTCATTTTAAATCTGCATACTCTAACATAGCAAACATTAGAGCTGGTGTTCCT
TTCTCCATTACTATATAA
>cds.Mp_F_1376_c0_seq1|m.332
TGCATCTTATTGAAAATTAGATCTTCCACTACTTACCGATTTTTAAGAGAACAAGAAGTA
TTACCTCTACCATGTCCAAGAACTATTAGAAAATTTTTATCAATGATAAACATTCAATGT
GGTTTTGACAAGAAATTTTTCCAAATATTAAAAAAAAAAATTGGTATACTTAGATCTGAA
CAAAAACATGGT
>cds.Mp_F_1376_c1_seq1|m.333
AAATTTTTATCAATGATAAACATTCAATGTGGTTTTGACAAGAAATTTTTCCAAATATTA
AAAAAAAAAATTGGTATACTTAGATCTGAACAAAAACATGGTATGTTAGTTTACGATGAA
ATGTTTTTAAGAGAAAGTCTTAATGTAAACTCTCAGACTCTCACTTATTGTGGATTGGAA
GATTTT
>cds.Mp_F_13770_c0_seq1|m.9185
ATTGGTGAGCGTGTCCTCCGCCGCCTGAAGCCCTTCGACTGCAAGGAGCTTCTCTACTTC
GACTACCAGCCCCTCAGCGCCGAGAAGGAGAAGGAGATTGGTTGCCGTCGTGTTGAGAAC
CTCGAGGAGATGCTCGCCCAGTGCGATGTCGTCACCATCAACTGCCCTCTTCACGAGAAG
ACCCGCGGTCTCTTCAACAAGGAGCTCATCAGCAAGATGAAGCCTGGCTCCTGGCTCGTC
AACACCGCCCGCGGCGCCATCGTCGTCAAGGAAGAC
>cds.Mp_F_13771_c0_seq1|m.9187
ATGTCAGCTGAATTTGAAGTGTATTATATCCGAGTTGTCGTGGAGCAAACACTCGAAGCC
CGTCCGGGCCGAATGATAATTATTGACGATTCAATGAGTTCTGTCCGATTAAAACAACAC
AGCCCTGCACACTATTATATCGCCCTAATTTGCAACAATGATAATAATATACATCAGCAC
GCCGGACACGGTATTTATCCGGACTAG
>cds.Mp_F_13773_c0_seq1|m.9189
CGATCAGCTTGGATTCTGATGGACAAAATAAATCCGCCTGTCCAACAAAATTATCTAATT
AGACCGAATCAGGATTTTGAGAAAAACTCGGCTCTATGTGAAGTTGTTTCTGAGATGGGC
ATCTTTGGTACCATATTATGTGACGGTGATGAAATATTGATCAACAAACAAGTGGGA
>cds.Mp_F_13774_c0_seq1|m.9190
GCCGTTCGACGTGGTCGCTCATTATTGTCAGTGTCGTTTCGATTGATATTCCCATTTTCC
CCGGACATGACGAGCAACAACAGCAACAGCAAGCCGTCGAACAGTGTCGTCGGAGGAGGA
GGTGGAAAACACGTTCGGTCGCATAGTCTGAAAAGTTTTCCGGCAGTGGCCGTGGCGGTT
ATCGACAATAGGAAACCGCCGGACAACGGCGGCGGCAGCGTGGCGTCTGCCGGCAGCGAT
CCACAAACGACTACGAAAATCACATCGACGTGGAAACAGGCATGTGATCGAACTAGAGAT
CGAACTAAACAACTGTTACGAAGAACAATGTCGTGGAAAAGTAATACGATCATAATGCAG
CCCGAAGAACGCAAGCCAGATGAGTCATCCAGTACGTGGGAAATACATGTATGGGCGTCT
TGGATGAAACGTTACGCCAGTGAAGATGAATCAAAAACATTGGATATTCCATTTAAACTA
TCGCCTTTACAAGAGGAAAAGTTATTGATTTTTTTCAAATATTATTTAGACGGCGATTGC
GACGGGTTCGTATTCGAACACGATTTCCATCAATTTGCAGAGAAATTAAGACGTTTTGCT
GATTGGTCACCGAATAGTGATGAATACATAATATTAAAACAAGTTTTAACAGAATTAATT
CAAGTATTCATTCAATGTGAAAGCGGCCAAAGTGTTGCATTTACAAGTCTATCAACAGAC
GACTGGCTTAAAATATGGTGTCAAACATTAAGCAGGTGTACTGTAGCTTCAGACATGCCA
TTGTGGCTGAAATATTTTCAGAACATATTATTTAAGTCTTTGGATTCAGGTAAAGGTGAA
ATAGAAAAGGCAAATTTACAAAGGTTCTACTGTACGTTTCTCGATTCAAACTGTGAGGAA
GCTAAACAAGTTGTGATCGATGAGATATACGATTCACTAACGTCAAACGGAGACTTTAAG
TTGGATTGCGACACTTGGGGCCAATGTTTTGCTAACTGGTTACTGGGCACCAAACCTAAT
GGATGTGGTCAATGGTTATTTGGAAAGTGTGGCCCAAAGCCTGAATTCTTCCCAATCGAT
TATTCTGCTATGAATTCGACGGTCGATACAAGGGATACTTATTCACATAAAAGGCGGAGC
GATAGACATTCGATTGTGGTCTAA
>cds.Mp_F_13776_c0_seq1|m.9192
TATTATTATTATTTTTTTTTTCAATCACAAAATATACAAAATACGTACATATATTATGTA
TCTCATATTTTATCCATTGTAGTTTTTAATTTATGCCAAACGAATGACGAAAACCAAAAA
CCAATACCGAATAACAGATTACTATTATTATTATTGCCGTACATAATAGAATATAATTAT
ACAAAAAAACAAGCTGCTGCTGCTGTTGCTGCAAACGCCGCCGCCGCCGCCGCTGGAAAA
GCTGCCGCCCCTGTGACGTTTGGTCGCTGCGGGAAAGACGTCAAATCGGAGCCACCGAAA
GCTGACGTCTGA
>cds.Mp_F_13777_c0_seq1|m.9195
GGAAAAACTCATTTCACGTCTTACTCGATTTTTAAGATTGATTTGAGAGCATCGAATTTG
GCATCTATAACCGAACGTAACATTAACTCATTTCCGGATTTCAAAATTAGATTTGAATTT
GTCTCGAATGATTCTACAGTAGAGTTTAAACCAAGGAATGGATTACTACATTCAAAAGAA
ATCATGACTATCAGTGTCATATTTAGACCACAGCTTGATAGTGAGATGCAAAGT
>cds.Mp_F_13781_c0_seq1|m.9197
AAGATGACAAAAGAGATTTTATTTGATATTATTGAAGAGCTTGATTTAATAGGATTCAAG
GTTGTGAGCTGTGTTAGTGATTGCGGTGGTGGCAATGTTGGGCTTTGGAAATCGTTAGAA
ATAAATTATGAAAAACCGGTTTTTGAACTTCCAAATGGAAGAAATGTTGTATATGTACCA
GATGCACCACATATTCTAAAACTCACAAGAAATTGGCTGTTAGATACTGGGTTTAAAATA
AACGACAAAATAATAAATAAGCAACCGTTAAATGCATTGGTTAAACTTATGTCTACTGAG
CTTAGTGTTTGC
>cds.Mp_F_13787_c0_seq1|m.9199
ATGGAAGGCGATAACGTTTTAACAGGAGGAGTAGGTTTATTATTACGATACGCGAGTCAG
AATTCATTAGACGAGAGCTCTCAAAAACAAGTACCAAGGTCGGGGAGACGTGAACGAACT
CCATATAGAAATAGCTCTCATACAGTTCGTGCATTTGAAGTTTTACAATCTTTGCGCAGA
GATGAGGTTTTTTGTGATATAAAATTAGAAACAGATGATCATACAGTAGTATTTGGACAC
AAAGTTGTCTTAGCATCTGCTAGCCCTTATTTCCATGCCATGTTCACAAGTTTTGAAGAG
AGCAATAAGGATCATGTAACTATTAGAGAATTAGATTCTACAGCATTAAAACTACTAGTA
GATTTTATTTATACTGCCCAAATAATGGTCAGTGAAGAAAATGTACAGGTTTTGTTACCA
>cds.Mp_F_13790_c0_seq1|m.9201
GGACACGCCAGACAGATTATAGTTTCAAGAAATATTGTCGTAGGTCTCCGTAGAGACGTT
AACATGGTTTCCTCTTACTTTACGTTACTAATAGTTTTGCTTATCGTATTTGTTTACACC
AAACACACGGTTGCTCGGACGAAACCATATTCAAAGCCCAAGTCATCGATCAATGATTAT
TTCGCGGACAAGGGACGACCTCTACTGCAGACACGAGAATACGATGCAAACTTTTGGATG
AACCGGGGCATGACCGACCTGGGTCGTCGGCTCAAAGAGTTAGAGAACCCGATCGTCGGT
CGGGCGAAGAACATAGTGTTCTTCTTAGGGGACGGCATGTCTATAGCAACGGTGACCGCA
GCCAGAGTGCACATGGAACAGTCATCCGGCAGAGCGTTCCCGGACGGTAATGCATCCCTG
ACGTTTGAAAACTTCCCGTACACCGGATTGGTCAGG
>cds.Mp_F_13808_c0_seq1|m.9205
GGGACCGGATTCGTGGCGAACATGGTCACTGAGACGGATTTGCTGTTGTTCCTTGGATAT
TTGGTGGCCGATGAGTCAGGTCGTTACGACTGCTTGAACCGAGTGGCGTGTGAGCAACCG
GCCAGGGCGGAGAGCTACCTGAAAAGCGCCGAAATGGTGTGGAAAACTGCGAAATTATTG
GAACCTGTGGTGCCGATAGACGTGAAATACGAGCAAATGTTGATCAAGTTGCAAGAAGCC
ATTGAAGACGGTAGGGCGGACGGAGATTGTCAGGCCAAATACAAATGTTCCGATTCCACC
AGCACCGAAGATAACTTTAACCTGATTTAA
>cds.Mp_F_1380_c0_seq1|m.334
GCAAAACAGATCAGGACATTGCTTAGCACAGATGAGGCTCGTCAGGCCGTTTCTGCCCGA
ATTAAATGTGAATGGCACTTCAACCCGCCGGCCGCGCCCCACTTTGGTGGACTGTGGGAG
GCTGCAATCAAAAGCACAAAGACACATTTGAAAAAGGTTGTGGGAGCTCAAACATATACC
ATCGAAGAG
>cds.Mp_F_13813_c0_seq1|m.9208
TTTGTTCTTGGTTTACATGTCAAGAATAATATCACGTTTCGAGATGTATTGAATATTCAA
AAAGGCATTGTAGAACTCATTACTAAACCTATAGCTCAGCTATTGGACAGTTTTGTGAAG
GAAAAAATTAATGACCCACTACTATTATCGTCATTTAAAGCATTGTCATTAGATATATCT
AACACATTTACACTA
>cds.Mp_F_13813_c1_seq1|m.9209
AATTTTAATGGTTTCAATTATCAATCAGCAGTTTCTGATCTCCATAAGTCTGCTGTACAA
TTTGTTCTTGGTTTACATGTCAAGAATAATATCACGTTTCGAGATGTATTGAATATTCAA
AAAGGCATTGTAGAACTCATTACTAAACCTATAGCTCAGCTATTGGACAGTTTTGTGAAG
>cds.Mp_F_13814_c0_seq1|m.9210
GGTTTTGTCATGTGCGGCGGCGGCGTCGGCGGTGTACCGACGACACCCCGGCGCCGCGAG
ACAGGACTATCAAATAATTTGAGCCACGCACATCAAAACCTCGTTTTAACGCGAAACGAA
TATGCTACGGAGTATACGGACCGACGGCGACAACAACTTTGA
>cds.Mp_F_13814_c1_seq1|m.9212
CCTGCATTACTTTTGCACGACATATTACATATTGGGCATTCAAAAATATTTGGCAGTGGT
GGGCCAGAAGGCCCTTCCGGGACCTCCGGGATCACCACTGCCGGCGGCGGATACTTTATT
TTACACACGTCATTATCGTCGTCTCGGGTGTTTACGTCTCGTATGGCGCTTAAGCCCTGC
ATTGCTCTTACAATGCAAACTGCAGATTGG
>cds.Mp_F_13816_c0_seq1|m.9216
TATGATAATATACCGGAATCTGAAAATAGAGAACCTACTGATATAGACAATGAAATAGAA
CAACCTGAATCATATGAATACCCAGAAAATGCAATTGAAACACCGGAAGATTCACCTGCA
GATGACGTTGATGAAACTACAAACAATGCAAGACCTCGACCACGTAAAGATAGACGCCAT
AGAAAATCAAGAAAACCAAAATCAGTTAAGGAAAATGAAAACAACCCAGAA
>cds.Mp_F_13829_c0_seq1|m.9224
TTAACGCTTTTGAATATAAAAACACTGCACACAACTCCGTACCATCCCGAAAGTAATCCA
GTGGAGAGAGCGAACAGGGAGATCGGTAGAATGTTACGCACCTATTGTCATAAAAAACAT
ACGACCTGGGTAAAATGGCTTACCAACATTGAGTACTGGATAAACCACGCAACCCATGAA
TCCACCAGTTTCACTCCAGCACAGATACTCCACGGTACTGAACCAAACATCAATATAGGG
AAAAGGATCCATTACCCAGAAAATACTATTCTACCAGATCATGAAGGCATAATCGAAATC
GTAAGAACC
>cds.Mp_F_13829_c0_seq1|m.9225
ATGGATCCTTTTCCCTATATTGATGTTTGGTTCAGTACCGTGGAGTATCTGTGCTGGAGT
GAAACTGGTGGATTCATGGGTTGCGTGGTTTATCCAGTACTCAATGTTGGTAAGCCATTT
TACCCAGGTCGTATGTTTTTTATGACAATAGGTGCGTAA
>cds.Mp_F_13829_c1_seq1|m.9226
GAAAATACTATTCTACCAGATCATGAAGGCATAATCGAAATCGTAAGAACCAAACTGAAA
GACAAGTCGGAAAAACGCAATAAACAGAAAGACAAGAATATGAAGTTCCCAAAATATGTG
GTAGGACAACAAGTGTTGGTAAAAGAACACAAGCTATCATCAGCCGAAGACCGAGAAATC
CACAAATTTTTCTTATTATACAAGGGACCGTTCACAATCCAG
>cds.Mp_F_13839_c0_seq1|m.9230
ATGACAGCCCAGTGCACGAAGACGGCATGGCTGTCGTCGAAGCTCAAACAATTCGCGCTG
GACGAGGAAATCTATTTGAACTACATCGAAAGCGTGTTGGACGGTGAAGAAGATCGATGC
GAAAAGATCAGTGCACTGGAGGCAATTCTCGGAGAAGTGTTGAGCGAGAATGAAGTGAAA
TCTCAATGCATGGAAATAATTGACATGTATGACACACAAGATGACAGTGATGCTAACGAA
ATCAAAACACCCATAGAAGACACCGAAGAGACCTTGGTTAAAATGCTAGAAACAAATATA
AGGACTGTTGTGACAGCTCCCAATAAACTAAATTCAAACGAGGAAGATTCTGATTTAGTT
AAAATTAGAAAAAATATTTTAAACCAATATGCTCAGGTATGTCATGACTAA
>cds.Mp_F_13848_c0_seq1|m.9232
ATGTCACCGACCAAAGTGTTCATGTGCCAATCGGGAGGAGATGGACCAATTATCAAGTCC
GTAAACCTTATAAACAGTTCCAAAATGCCTGGACAGTATCACGTGCAATATGATTGGGCG
AATTGCCCGATAAAATGTAATCCGTCGTTTGGAACGGTCCAAAATCGTGTTCAGATCAAA
TTGGAACTGAAACCC
>cds.Mp_F_13849_c0_seq1|m.9235
ATGTTAACAAAATATCAAAACCCTGTGGAGGACCCGGGAGAACCGAGCCCAGCACATTGT
CTATACGCCACACGCCAGAGTCCAAGCATGGACAAGCTGTTCGTCATTGAAATTTTTTAT
GTCACTGAATCCAGCACATTTATGGCATAG
>cds.Mp_F_13851_c0_seq1|m.9238
GGCGATGGCTGCCGTGCACGTTGTGCGCTGCGTTTATGCTCGTCTTCAGACGCATCTCGT
GGCGGTGAACAAACGATCGCTGCCGCTATCAACACTGCAGCTGTAGTTGCAGTATCAACC
GCGGCGATAACGTCTCGGATCGAGTTCGTCCCGAGGATAACAAATCATGCAGTGTCGGAT
TCGGCGAATAGAGAGTTATTTTTGTACAAGTCCAACGAACAACTCGACGTTAAACACAGT
TTGTCTTATCAACCATGGAATTTAAAGTGCAACATAAACACACCGTTCACTGGTTTCGCA
AAGGGTTGA
>cds.Mp_F_13851_c0_seq1|m.9237
ATGGAATTTAAAGTGCAACATAAACACACCGTTCACTGGTTTCGCAAAGGGTTGAGAATA
CACGACAACCCTAGTTTACGAGAGGGGCTGATCAATGCTAACACGTTCCGATGCATTTTC
ATACTCGATCCGTGGTTCGCCGGTGCATCAAACGTGGGCATCAATAAATGGAGATTCCTT
TTGCAGTGTCTGTCAGATTTAGATAACAGCCTGAAAAAACTAAATTCTAGACTTTTTGTT
ATCAAAGGACAGCCAGCTGAGGCATTGCCCAAACTGTTTAGACAATGGGGTACCACAAAC
TTCACGTTTGAAGAAGATCCTGAACCGTTTGGTCGAGTGAGAGATCAAAATATAAAAGTC
ATGTGTAGCGAAATGGGAATTTCTGTCATAACTCGTTGTTCACACACCCTGTACCAATTA
GATAAAATAATAAACGTGAATGGTGGAAAAGCTCCATTGACATATCACTTATTTCAAAAG
TTATTAGAGTGTATTGATCCACCAGAAAGAGCCGTACCTAGCATAGACAAAGAATTTCTT
GGTAATGCATTTACACCAACTAAATATGACCATGATGAAATATTTGGTGTCCCTACACTC
GAAGAACTTGGATTTAAAGAGATAAACAACTCAGCACGACACATATGGGTTGGGGGCGAG
ACGGAAGCATTGATAAGGTTGCAGTGTCATTTGGAACGGAAAGCATTCATAGCATCTTAT
GGAAAACCAAAAATGACACCACAATCTTTAGTAGCTAGTCCCACAGGTCTCGCACCGTAT
TTGAAATTTGGATGCTTATCCACTAGATTGTTTTTTTCAGAGTTAAATGAACTTTATAAG
AAGATACGAAAATCCCAACCGCCGCTTTCGCTGCACGGACAACTGCTGTGGCGAGATTTC
TTCTACTGTGCGTCCACCAACAATCCGAACTTCGATCGAATGGTCGGAAATCCGATTTGT
GTGCAAATACCGTGGGACAAGAATCCCAGAGCTCTGTCCAAGTGGGCGAACGGACAAACC
GGTTACCCGTGGATCGATGCGATCATGATACAGTTGAGGCAAGAAGGCTGGATCCACTGC
ATAGCGAGGCACGCAGTCGCGTGCTTCCTCACACGTGGCGACCTGTGGCTGTCTTGGGAA
GAAGGGATGAAGGTATTCGATGAACTATTGTTGGACGCCGATTGGTCAGTAAACGCTGGT
TATTGGATGTGGTATTCGTGTTCGTCATTTTACCAAGAGTTCATTCACTGCTATTGTCCT
GTTAGGTTCGGTCGAAAAGTAGATCCGAACGGCGATTATATAAGGAGATACATTCCAGTG
TTGAATAATATGCCTAATCAATACATCCACGAGCCGTGGTTAGCGCCCGAGTCCATTCAG
TTTACTGCCAATTGCATAATTGGCATTGATTACCCATTGCCAATCGTCAATCATGTAAAT
GCTTCTAAAATCAATCTCGAGCGAATGAAACTGGCATATCAGCAGCTGTCTAACTGTCAG
CCGCAATTAGAAAATGGTAAATTAATTCTAATCTCCTCGCTAAGAAGATAA
>cds.Mp_F_13855_c0_seq1|m.9244
GACGACGACGACAACGACGACGGTAATGTCGTATGGGTGCCGGTCGTGTCGGCTAAGCAA
GCGGTGCGCGAGCGGCGCGGTGTCGATGTCGTCGCGGTCGTCGTGTGTCGCACCACGGCA
GTTACACGGTCCGGCGCGGATCCATCAGGTGGTGCGGCGGCGATTCAGTCGCGAAAACCG
CGGTCGTCGCGGGTAGAGGTGGCGTCGGCGTCG
>cds.Mp_F_13872_c0_seq1|m.9249
ACAGACAATGTTGATGACAAATCAACTGAAACAAATAAAGAATCAACTGTAAAAAAAGAA
GAAACAACTGATAAAAAAGAAGAATCAACTGAAGACAAAACAAAAATACCAGAGGAAACA
TTGGTTAATGATAAAGAAACTGAAGAAAATAAAGAGATGTCTGTTGATGAGGGAGAAAAA
CTGGACGATATTGAAGTTGAAGGACAATCCACTGAAAAAGAAGAGATGTCTGTCGATGAA
GGAGAAAAACCAGATGAAGAA
>cds.Mp_F_13874_c0_seq1|m.9252
ATGGTTTTCAAATCAATCGTCTACGTTTTGGTGTCTATTCAGCTGGTCGTTTGTGCGCTG
CCCAACTCGTTTGAAGTGCCGTCCAATGGGGTGCTACCGAGTCCGGTAACGTACTTCGAA
GGAGTACAAAACCAAAACAAAACAAATTCTGGACGCTCCCCCGAGGCTAGATTTGGATAC
ATACCGTCATCTTTTGGCGGAGCATCGACTGGAATGGGCGGATATCAAGGTAATTCGGTC
AGTGGCTATGGATCCAATAAAATTGATATAGGAGGTCTGGTTGTCGGCGCTGTGGTCGGG
CTTGGTATTCTAATTTTCATCCCAAAAATTCTTTACTTATTATTTTCGACAACCAATCTT
TTTGGTGCACATCCAGTAGGCAACGGTTACTCAGGATATGGAAGGAGTGAGGATTTAATG
TCCGGTTTGAATGGTATAGTCACAAAGTTTGAGGAGTCCATGTCCAAGTATAATATAAAT
ACAACAGAATGTATGCAAAAAGCACTATGCACTTATATACAGTCTACGGAACAAGTTAAA
GAAAAATCAGGAGTCAATAATTTTGTTGACAGTTCAATAAATACTTTAACACAGAACTCT
GTAATGAATTTTATGATTGATGGTTCGAGATTCAAAGCAGCTCTTGAAGCCGGGAAGAAT
GGAGAGTGTACGACGGCCTACAGACAATGCCCATTTGACCAAAACAGCATTTATATGTTT
TTAAGGCAAATTTCAACTAAAAAGTAA
>cds.Mp_F_13879_c0_seq1|m.9253
AATACCCTAACAAAACTACTAATTAATTTTCTATTCCAAGATAATAGCAAAGGTTCAGAT
TTATTTTTTCGAAAAATAGCAACATTAATTTGTAAAGTATTTCCTAACGAGCAAAAGAGT
GTATATTTCATACCGGCTGGAGAAGGCAATACTCATGCTAAAGGGAAATTGATAGAGAGA
TGGAAGAATGTATCTCGTAGATTGCGTAGTATAGGTGCAATTGAATCCGATAAGAAAAAA
CCAAGCTCTACTACAGTTGATCTTGCATCACACATATTTCCTGAAAATGTTGAAACCGCT
AAAATCTGGCTTAGTGAAAATGGTTTGTCGGCTAATTTTGAAGATATCAAAAGTAATTGG
ATAATTACTTACCAAATAAGAAAATTAGAAATACAA
>cds.Mp_F_13887_c0_seq1|m.9255
GACGTAGATGCCAGCGGTCTCAAGGTCGACGACCTCGTCACGGAGGGCGAGGGCGAGCTG
CTGAGCCTGGACGGACTGGTGGACATCGTCACGCGGGAAAGACCAGCGGAGACAGGTGAT
GGGACCAGTAAGCATACCCTTCATGGGCTTCTTGGAGACGGACGCAGCGTACTTGGACTC
CTTGACGGTCATGGGCTCAGGGCGGGAGACGTCACCGACGATGATCGGGGGACGCACGCA
ACGGGAGCCGTAAGACTGGACCCAGGCGTGGGTGGTGAAGACGTAACCGTCAAGGCGCTC
ACCGAAGTACTGAACCATGTCGTTACGCTCGGGCTCACCGTGGACGTAGACGTCAAGGTC
AAGCTCATCCTGGATGGCGATGACATCGCGGATCTC
>cds.Mp_F_13887_c0_seq1|m.9254
GAGATCCGCGATGTCATCGCCATCCAGGATGAGCTTGACCTTGACGTCTACGTCCACGGT
GAGCCCGAGCGTAACGACATGGTTCAGTACTTCGGTGAGCGCCTTGACGGTTACGTCTTC
ACCACCCACGCCTGGGTCCAGTCTTACGGCTCCCGTTGCGTGCGTCCCCCGATCATCGTC
GGTGACGTCTCCCGCCCTGAGCCCATGACCGTCAAGGAGTCCAAGTACGCTGCGTCCGTC
TCCAAGAAGCCCATGAAGGGTATGCTTACTGGTCCCATCACCTGTCTCCGCTGGTCTTTC
CCGCGTGACGATGTCCACCAGTCCGTCCAGGCTCAGCAGCTCGCCCTCGCCCTCCGTGAC
GAGGTCGTCGACCTTGAGACCGCTGGCATCTACGTC
>cds.Mp_F_13892_c0_seq1|m.9258
TGCATCATAATGGTATTCCTCTATTGGAACATATTCAAGGCATTAAACCTCAGAGCGAGA
AAAGCAAAGGCGGCGAGAAGACCACAGCTAAGCAGAGACATGAAACCGGGTATCATCATC
GAAAACGTTGCACAGACCAGGAGACGACTAGCCGAGACCACGTTGCTGGCTACAGCCTCA
TTAGCGCCCGGAAGTTCATCCATCATTGATGAAGGGCCAACCAACACCGGAAGCGGAAGT
CAGGACGACGAAGAAGAGGGCGGATCACCCGGATCGGATGACTGTCACATCATACATAAC
GACAAATCTACAGACTTTATCCTGTCCACGGTCATGGAAGAAACTGCGATGGTGGCGACG
TTGGCCACGCCATCCAACCTAACTGCCGACCCAAACGGAAACTTGGGTTCCAGACCACAG
GATATCGATCTTGTAACAAGGGTCTTAAACCCTAACCAAACAGTCAGCTCCATTAGCGAC
AAGATCGGTGATAAGGTACCAGGAAAACGCAGAGATTCCTCGGCAGCGTCGTCACCAATC
ACGATGACCACGGCGTCGGCAACGACATTGACGACCACGGTCACGGTAACGGCCGCCACG
GCCACCCCGACGGCC
>cds.Mp_F_1389_c0_seq1|m.338
ATAGATGATATTTTGGGAGAATCAAGTACCGGAGTAGCTGACTATTTCCAACCTATTCGT
CCTATTTCAAACCATTCAACTCATTCACAAAACTATTCTGTCTATTCGCCAAGTGTATCA
TCATACGGTTCTGAATCTAGTTCAGTTTTAACTTCACCCATGTACATACAAAATTCAAAT
AACTTAGAACATACACAAACATTACAAGAGTACCAAAGTGTGCTAAATTTGAGTAACATT
GAACAAGTGCAG
>cds.Mp_F_13914_c0_seq1|m.9273
ATGTTACTAATTACTATATCTGATGTAACCGCAGCACCTATTACGAAAAACTATATACTA
TGCTCTAAAAAATCTCTTCCTTCGACTCCTAAATCTGTGTCTGATGTTCATAAAACATTA
AATGATATAGATTTGACTATACATCTGAAGACGTATTTTTTATTATTTAATGACGAA
>cds.Mp_F_13919_c0_seq1|m.9274
TCGCCAATAACAGTGCACGCGGAAATAAAAAAACACTATACTGCAACTCAGGAATTTTCT
GAAACAGAAATGGATCGGCGCCGAAAACATAAGAAAAAGCTAAAAGATTTCGGTAGAGAG
TATTTTCTAGATATTTCCGTCAACGCGTTAAAACACATAATTCGAGCCAAAAACGTCGGT
GAACGACGATTTTGGCTGGTGATGTTCACTTTCGCATTGTTCGGCACCGGATTCTGCGTC
CTGGAAGTCTGGAAAGTCTATGAGTCCAGTTTCACCAAAACCATCATATTGTCCACCTCT
TATTTGTATTCCGAGGCTCCGTTTCCGTCAGTGACCATTTGTGAA
>cds.Mp_F_13923_c0_seq1|m.9275
CAGCACCCGAACCACATGGCGGGCCATCACTCGGCCACCACGGCCGCCGCCGCCGCTCTG
GCCCTTCTCAATCAGCTGCACCACCACCATCACCAGCAACAACAGCAACAGCAACACGAT
CTCGCTCACTTGTTGCTCCAACAGCAACAGCACCAGCAGCACCAGCAGCTCCAGCACCAG
CAACAGCTCACGCCACTGCCACAGCTACAGGTGCGGGTAAGAAATTATGAAAATTTCGTC
GTTGGATCCCAGGAAAATGGCATGTCATATCGCGAGATCCTGACCGACGAAGAGCCCATT
ACAAACAAGCGTAAATACTTGGCAGACGACCGGAGTGACTCGGGAAAGGATTTGAAAAAA
GCCAAGTTGGAAACTAAAGCACTGAAAGCGAAACGTCCCGGATTTACCGACGAAAGATAC
AACGAGACGTCGTACTATATTGAAAACGGTTTGAGAAAAGTTTACCCATACTATTTTACA
TTCACTACGTTCACCAAGGGCAGATGGGTAAATCAAAATATATTGGATGTGTTCGCCAGG
GAGTTCAGAGCGCATCCCGCTGAAGAATACGAACGTTGCATTAAATCTGGTTCGTTGACC
GTAAATTATCAAAAAGTGGACACGCAATACAAGTTGAAACACAACGATCTGCTGGCTAAC
GTGGTACACAGACATGAAGTACCAGTGACCAACGATCCAATCACGATCGTGCACATGGAC
GACGACATCGTGGTAGTCAACAAACCCGCAAGCATTCCGGTTCATCCGTGCGGTCGTTAT
CGGCACAACACTGTGGTGTTCGTGTTGGCCAAAGAGCACAACCTGAGAAACCTCAGGACC
ATACACCGTCTGGACCGGTTGACCAGCGGTCTGCTCATGTTCGGCCGGACACCACGGTAC
GCCCGCATCATGGAGGCACAAATCCGCAACAGGCAGGTGAACAAACAGTACGTGTGCCGA
[truncated: 96,631,808 more chars]
