# Supplementary material for: Comparative transcriptomics and proteomics of three different aphid species identifies core and diverse effector sets
Source: BMC Genomics. 2016 Mar 2;17:172. doi: 10.1186/s12864-016-2496-6 (PMC4776380; doi:10.1186/s12864-016-2496-6)
Supplement: Additional file 15: — Predicted nucleotide coding sequences for Myzus persicae genotype J. (GZ 11406 kb) [file 12864_2016_2496_MOESM15_ESM.gz › Myzus_persicae_genotyp_J_nt_cds.fasta]

>cds.Mp_J_10008_c0_seq1|m.7691
ATGTCCAGAAAAACAGAAAGGGCATACACAGCGCTTTTCAATACAATTCTAAGCAAAGTA
CCAGAGTGGCAACCTCAAGTCATAATAGTTGATTTTGAAAGAGCAGCTATAGCTGCTATA
AGAACAATTTTTCCAAATACCTCTATTAGAGGATGTTGGTTTCATTCTACCCAAGCAGTT
TTGAGAAAAGTTGCAAACATAGGATTGATTGAAATATGTAGT
>cds.Mp_J_10018_c0_seq1|m.7696
ATGGACAACAAATTTGTTTTGGCGTGTATACATTTTCTGAGAACCGCAATAAAAATTGAA
CTTGAAAGAAGAAAAAAAACTAAGAAGAGATTGTGGGTAAAAAAATGGATTTCTAACAGA
GATTATTTAGGAGCTTCTTCTACCTTACTTAGGGAGTTGGCGGTTGATGATCAACTGTCA
TATAGAAACATAATGCGAATGAGTACAGAAAACTTTGAAAATCTTTTGTGTCTCACTAGA
AGCATGATACAAAAGCAAGATACAAATATGCGAATGGCACTACCGGCCAAGTTAAAACTT
GAGATAACATTACGTTTTTTAGCAACGGGAGATTCATTCAAGTCTTTACAGTATTTGTTC
AGAAAACCAGCATGTACAATTTCAAAATGTTTGCCCGAAGTTCTTGATGCGATAACAGAA
GCTCTTAAATCATATTTAAAGGTTAGTAAAACATAA
>cds.Mp_J_10021_c0_seq2|m.7698
CTGTACGCCAGCTCAATCCTGATGGCGTTGGCTCTAGGGTTTTCGAACGCCCCGACTCTT
GCGTACGCCGGTGAAGTATGCGAGCCAAAACTAAGAGGCGCATTGACTTCGGCACTGAAC
ATATTTTACTATGGTGGATCCATCATTTTGACACTGGTGTACAGTGTAACCAAGCAATGG
AGATTGACAGTGTTAGTGACTACGGTGTTTCCGATTCTGACCATTGCCATATTATTAACG
ACACCAGATTCT
>cds.Mp_J_10021_c0_seq2|m.7699
ATGCGAGCCAAAACTAAGAGGCGCATTGACTTCGGCACTGAACATATTTTACTATGGTGG
ATCCATCATTTTGACACTGGTGTACAGTGTAACCAAGCAATGGAGATTGACAGTGTTAGT
GACTACGGTGTTTCCGATTCTGACCATTGCCATATTATTAACGACACCAGATTC
>cds.Mp_J_10024_c0_seq1|m.7700
ATGTCCGAGTCCCCGCGCATCGACGTGACCGGCAACGACGACGACGACGAGTTGTGCTGC
ACCAACGACCGGAGCCCGGCCACGGGCGCCGCTAACGGACCGATGACGGCGGCCGCCTGC
AAGACGATGATGATGGCGACGGCCGCGGCCGCGATGACGACGGGCAACGGAGGCGGTGGT
GGAGTTGGTGGCCGCGAATCGCCGGCCGTCAAGTCGGCCGCACCGCCGTATACGTCGTTT
TCTATTTCGAGCATACTCAGCAAGGACAAGCCCGGCGGCGCCGCCGGCAAACAGCATAGG
AGCGTGGGTGCAGCAGTGTCGCCGGCCACAGCAGCGGCCGCGGCCGCTGCAGCGGCCACG
TTCGATGTCACCGCTCATCTAGCGGCCGCAGCCGACCACGCCATGTTATCCAGACTGGGC
TTAATGAGCCACTTTGGAGCTCTAGCTGCAGCTGCTTCGGGCCGTAGTCCGTTCATGCTG
TATCCGGGCGTGGGGATCGCGGGCACCACGGCCAGCGCGCTCGACAAACACTGGTACTCC
GCGTGGTCGCAACCCCTGTCGGCCGCCATCAGCCCTACCGGCGGATCGAGCTCGGCGAAC
GAAGAGAACAGCCGACCCAGCACGCCACACAGCGTGGGCGTCAACACCGGCGGCACGTCG
TCGCTGGCCGGCCACAGTCCGGATGGATGGTCGACCGGCGAGGACGGCGGCGGTGGCCGC
GGGCCCGGGTCGCCGAACCACCAGCGAAGGTTCGTTGGCAACTGCGGCGGCGGCAGCCGT
TACATGGATCAGTCGGTGAACGCGGCCGTGTCCATGGACGACGATGACGACATGGCG
>cds.Mp_J_10027_c0_seq2|m.7709
ATGTCTGTTATGCTGGGTACTATTGACGAACATTCTACCACTGAACCTTATAATCTTACT
AGTCGTTTTTTTCCATCCAAAGTGGGCGGCAAACCAGCTTGGTTAGATTTGAAACATATT
CCAGAAGCAAGCGAGCTGGCCTGTTCGAAGTGTAACATTCCTCTAGTTTTTTTGTGTCAG
TTGTATGCACCAATTGATGAACCCGAATTTCGCGGTTCTTGTTTCCATCGAACTCTGTAT
GTGTTCTATTGCAATGAATGCAAAGACGGAAGAACGTTTGCTGTTTTCAGATCACAGCTT
CGTAAAAAAAATGATTACTATTCAAGTGAACCAGCTGAACCCCACGATCCAGATATTACA
CCTGATATGTGGGGAGTAAAATTATGTAAAGTATGTATTCGGGTAGTACATCTTAGTGTC
CTAATG
>cds.Mp_J_10035_c0_seq1|m.7713
TTGAAAACTCTTTACAACCCCCAAAATGAAGTTATTAATTTAATAAATAATGAGAGGCTG
AGTCAAGTAATCGAAAATCGAAAAAGACTCAAACCGATCATCGAATCGATTTTATTCCTC
GGCCGTCAGAATATTCCGTTTAGAGGCCACCGTGAAAAGGGAAATATTTTAGACAATAAT
GATTCCATTGTAAATTCAGGCAATTTTCGTGAGCTACTCAAGTATAGAGTACTTAGTGGG
GACTCTATACTAGAAAAACATTTAACATCTAAGTCGAAATCAACATATTATATTAGTCCT
AGGGTTCAAAATGACCTGATTAACTGTTGTAAACAAATTATCACACTACAAATTTTAAAA
GAGGTTAAAGATTCCAAATTTTATAGTGTGGTATTTGATGAAACGACTGATATAAGTCAT
GTATCTCAGATGTCTCTTATATTGCGATATATTATTAATGGCGTAGTGCAAGAAAATTTT
ATTTCATTTATTAACTGCCTTGCATATACATATAGTATTCAAGAAGACACTGACAATAAC
ATATGTGAACCTAAACTTACTGGTGACATTTTGGGTAATACAGTAATTAAAATATTAAAA
GAATTTTCTTTAAACCTGGACTACTGCGTTGGGGTTGGTACAGATGGTTGTTCAGTAATG
GTGTCATCAATCCGAGGAGCTGTTAAAACTATTCAATCAATCGCAAAGAATGCTGTTCAC
TGTCCTTGTGCTAACCATGCCTTAAATTTAGCTATTTCTAAATCATCGACCGTACAATGT
ATTAGAAATAATGTTGGTCTATTAAAAGAAATAATCTCGTTTTTTAATATGTCTTCCAAA
AGAAACTTTGTACTAAAAACCGTTTTAAATGGCAAGCCTCATTTAAAAAGTCTTTGTGAA
ACCCGATGGGTGGAACGCCATGACAGCATAATGATTTTTAAGGTATCAATACCTCAAATT
ATAGAAGCCTTAACCAATATTTCCGAGTGGAGTGAACAAGATTCTTCATCGAAAGCAAAA
ATATTATTAACAGCTATGTGTACTTGTGAGTTTATTATTTCAATTGAAATATTATCTAAC
TTGCTTAGTGTCACAGCTCCAATTAGTAAAATACTTCAAGGAACAGATAATGATGTTTTA
GCTGCCTTTGATTGTATTCAAGATGTTATAAGTATTTTGGAAAATAAACGTACCCAGTGT
GAAAAAGTTTTTCAACAATTATTCGAAGACAGCAGTTTATTGATGAAAGATCTTGACATT
GAAATAAAAACTCCAAGACTTTCTAAACACCAAATTAATCGCTCTAATCACCAATCTAAG
AGTACCGATGAATATTACAGGGTGTCTGCATTTATACCATTATTAGACAATGTATTAGAA
GACTTAAAATCAAGATTTTTAAACAAAAAAAACAAAACAATAATGATATTAATTCAACTT
ATCCCAAAACATATTATTCATATTGATGACAAGATGATTAACACAGTCACAGAAACTATA
GTAACACATTATAAATTTGATGATGAAGCATTAGAAGAGTCACAATTGAAATCTGAAATA
GAACTTTGGAAAGAGAAATGGAACAGAATAAAAAGTGAAGCCAGGGAGTTGCAAGTCCTC
TCTAGGTATATTTAG
>cds.Mp_J_10056_c0_seq1|m.7720
TTTATTGTTTGTATTGGGAAATGTTTTGAAAACGTGATATTTGCTGCTTACAATCCATTG
CTAACTTACACAATACGATTTCAAAAAGTGTCATTTCAACCAAACTTCACTGGAAACTAT
ACAATTGAGAAACATAGAGAAAAAGAATTCGTCAACGGATTTCTTTCACTTGACTCACCA
CAAACAATAGACAAGATTGTCGTAGTATTTCATCGTTGTAATCCAGAAGGTGTGGACTGT
GAATATTTCCAATCATGGTCAATGACAGATCTTTGTCCTAAATTAAGGGACAAGAACCAA
ATATGGTCCAGTTGGTACGGGGCATTTGATCCACAGCCGGTTTGTCCAGTAAAAAAAGTG
AATTCTTTTATAAGAAATGGAACTATTGATTTTGAGCAAGCGGTTCGATGGTATCCTGAT
GTTGTTAACTATCAATGGAAAGTGTCACAAAAGTTTTATGCTGGTGAACGCTACATAGGT
ACTTACACGTTTGAACTATCGGTGTTTGGCTACAGGAAAAGAAACAAAAAACCATCAAAA
CAATCAAAACAATAA
>cds.Mp_J_10057_c0_seq1|m.7721
ATGGTCCCGAGCTCTTTAAATGTCGAAAAGACCGTCATGAATTATTTGCTATACACATCT
GTGCTGGTGTTCGGCGTACGAGCGTCTGAAGTCGGGTCGAACAGTTATAATAATTATACT
CTCAGACGACACAAGGTCCACAATATAGTTTTGTACCCGGACAAGCATTCGTGGTGCACG
AGCACGCCCATTAAACAAGTCATATCCGACGTCGATTGCGATCCCGTGGAGATTGACAAC
CTCGTTTGCCTGGGTGCATGTTTCAGTTATTCCATACCGAGGACGGTTCCTACCAACAAC
GGCGATGAAGTCAACTCGTACTGCGACTCGTGCCAACCCGTAAACACGCTATGGATTCCT
GTACAACTGAAGTGCAGCGATGGGTCGAATCACACGAAACGTGTACAGCTGATCAAAGAA
TGCCGGTGCTCGTCCTGTAGCCGACACTGGGAACTGGAAAATCCTCCGACGGACTTCGCA
GACGAGAGAGCCTCCATACAGACATCGAGATATATGCAACTGATGAAACTTGAACAAAAC
GAAAACGCTGAAAACGAAGAGACTTCTACGGACGCGGTGTCGAGGTCTGCGGACGACATT
TTGGACGCAGTCAACTTGACTAGGCTGGCTTACGAGAAAAACATTTGGATCCGAGGTCCT
CATCATTCGAAGGTGCTATTAAGAAAAGAAAATATGGTAAGCGCGCCGAACGTCGCAGCC
AACGACGATATCGCTCAACAATATTTGGGAGAAGGCGATGACAATAAGAATAAACTTTGA
>cds.Mp_J_10059_c0_seq1|m.7726
GCGATCGCGGGCCCTACGTTGTACATGTGTTGGGTTGATCGAATGACCGTCGACGACGAC
GGCAACAACGACTCAGGCAAGTTGATGCCGGAAGAAGCGCTGTTTTCCTTCATCACGAAC
CTGATGGTCGTCCTGGCGGGTTCGTCCTACGACAAGGCGTACGGTATGATCGTCACGTAT
TCGTTGGATTTCCCACACCAGTTCAGCATTAGTTGTAAGTTCGTTCGACAGATGTTAAGA
GCATTCTTGACATCGGAATATGCTACGCCTTCTGACGTGACACGAGATATTAAGACAAGC
GTTAAGGTCTTGAGCACTTCGAATGCGTTTGGTACATCCAATTATTTATTCCATGCCGGT
ATTCGATTGGATTTAATAATATTGTACGCATTTTGCCGTGTAACGGACGAGATGTTTGAT
ACCAGGTCAGATGAGAAAAAGAAAAAAGTCAAATTAGAGTTATCCAAACAATTTATCAGT
GAAATTTTTGCTGACAGAAAATCGGATTATGATGTAAAAAAAACACCCCAAGAAGTGAAA
ATTGATTGGAAAAAATACGAAACCGAGTTCACCGATGTCGAATTAGCATCTTATCGTGCA
GTGTCTAGAATCGCATTTTTTTTACCCCGTAAACCATTCGAAGAGTTATTCGCTGGTTAC
CAATGGGATCTTGAGTTCACATTAGTTCGAAACGAAAAAGATTTGATGTTATACACCAGC
TATGTAGCCGGAAGCATTGGCGCAATGTGCCTTTATGTAATAATGTACAGATATGGTAAT
GACATGAATGAGCTCGTCGACAATGCCGATTATTTGACTAAACACGCGTACAAAATAGGG
CAAGGCTTACAACTCGTGAATATTGCTCGGGACCTCGTAAGCGACAGCGAATCTCTGGGT
CGGTGTTATTTTCCAGCTGAATACATGGACGACGAAAAAGAAGATTTACGGATCCTACGT
CAAGAAAAAAATCCCAGGTCTTTGGGAAATAAGAAGTTGAAGAAATACTCTTCGAAAATG
ATACAGTTGGCTAACAAACAACAATTCGAATCAGTGGGTGCTATCAAATATTTGCCACAA
GATTTAATAGGTTCAGTTCTAGCATCTACTGAAATGTACCGAGGGCTGATTAAGGCGATA
CAGTCGTGCCCGACTTATCCGACCAGAGCGTCGTTACCAAAATTGAGTAAATTATTAATA
GTACTCAATACTCTTTACATTAAAAGCATCCAATACATTTTTTAA
>cds.Mp_J_10060_c0_seq1|m.7728
CAGCGACGAGGTGGACGCGGCCACCAACGGCACGGGCGGCACCGGCGACAAGCAGCGGTC
GGGTCGGGGCGCGCCGATGGCCGTGCGAGCGGCGCCGTCGATGGGCAAGCACGTCAACCA
GCTGCTGGAGCACAAGCAGCGCATATCGCTGTCCAAAGAGCGCAAAGCCGCCAAGACGCT
GGGCGTGATCATGGGCGTGTTCGTCGTCAGCTGGCTGCCGTTCTTCGTCATCTACCTGTT
CTTCCCGTTCTGCAAGTCGTGCTGCCCGCCGTCCAAGGTGCTGGTCAACGTGGTCACGTG
GCTCGGCTACCTCAACTCCACCGTCAACCCGATCATATACACCCGGTGCAACATGGACTT
CCGGCGGTCGTTCAAGAAGATCCTGCACATGGACGAAAAGCACCAGCACTTGCAGCACCA
CCACCGCTGAATGCAACGACGGCGGCACATATAGGGGTGTTTGGGGAGGTGACGGCGCCC
GCGACGTTCCGGAACGAATGTCGTCCCTGA
>cds.Mp_J_10060_c0_seq1|m.7729
AGCGACGAGGTGGACGCGGCCACCAACGGCACGGGCGGCACCGGCGACAAGCAGCGGTCG
GGTCGGGGCGCGCCGATGGCCGTGCGAGCGGCGCCGTCGATGGGCAAGCACGTCAACCAG
CTGCTGGAGCACAAGCAGCGCATATCGCTGTCCAAAGAGCGCAAAGCCGCCAAGACGCTG
GGCGTGATCATGGGCGTGTTCGTCGTCAGCTGGCTGCCGTTCTTCGTCATCTACCTGTTC
TTCCCGTTCTGCAAGTCGTGCTGCCCGCCGTCCAAGGTGCTGGTCAACGTGGTCACGTGG
CTCGGCTACCTCAACTCCACCGTCAACCCGATCATATACACCCGGTGCAACATGGACTTC
CGGCGGTCGTTCAAGAAGATCCTGCACATGGACGAAAAGCACCAGCACTTGCAGCACCAC
CACCGCTGA
>cds.Mp_J_1006_c0_seq1|m.279
GCGCTTGTGTTCATGCTTGTAAGTTTAAACGGTAAATGGAAGCTACCAATAGGCTACTTT
TTCCTAAATAAAATAACTGCTGTAACACAGGCAGAATTGGTTAAGACAGCACTTACTTTG
ACTGATAATGCAGGATTAACAGTATGGGGCATTACTTGTGACGGTGCTTATAGTAATTTA
GCAACAATGAAAATATTA
>cds.Mp_J_10072_c0_seq1|m.7734
ATGACAAGAGCCAAGTTAGAATTGGGTGAAATTACTCATCATAACATTAAACAACTCAAA
CGATTAAATACTGTGGTTTTTCCTGTGTCCTATAATGAGAAGTTTTATAAAGATGTCCTA
GAAGCTGGAGAATTAGCTAAATTAGCGTACTATAATGATATTGTGGTCGGAGCTGTATGT
TGTCGAATAGATCAAGAAGTTGGTCGTCGACTTTATATAATGACTCTAGGGTGCTTGTCA
CAGTATAGAAGACTTGGTATAGGAAGTATGATGGTTGAACATGTTTTAAACTATGTTGAA
AGTGATGGTACATTTGATAGTGTTTATTTACATGTTCAATTGAATAATGACAGTGCCATA
AAGTTTTACAAAAAATTTGGATTTGAGATAGTTGAAACTAAAGAGCATTATTATAAGAGG
ATAGAACCAGCAGATGCTTATGTGCTGGAAAAACGTCTACAACCTAAAACTTTAAATGGG
AAAAATGAACATCATTCAAATAACTTCAAAAAAGATTAA
>cds.Mp_J_10073_c0_seq1|m.7736
ATGAGTTTATATTGTGATACAATGATTTACAAAAACTTAATACCTATTTACCTGAAAAAA
GTACTTGATGAAAAACTTATCTTAATGATTGCTGTATTATTTCGTTGGTTTGTCAGCTTG
CATGATTATTCTGGAAAATCAAAAACTCCGATGTATGGTGATTATGAAGCCCAACGGCAT
TGGATGGAAGTAACAATTTCTATACCAACTATTCAATGGTATTTTAATTCGACCGACAAT
GATCTATTATATTGGGGTCTTGACTATCCACCATTGACAGCCTACCATAGTTATTTAAAT
GGTTTAGTACTTAAAAAAATCCTTCCAGAGTCCGTCCAACTCAATACATCTAGAGGTTTT
GAGTCAAATTTTCATAAACTTCTCATGAGGTATTCTGTGCTTATAGTTGACTTGTTGATA
TTCATCCCGGCTGTTTGTTGGTTTTGTAGACAGTTTTTCAAAATTAAGAATAATAACCAA
CTAAGTCAAACAATGACCATTGCAATGGCATTGTTGTACCCCGGCTTAATATTAATAGAT
CATGGACATTTTCAGTATAACTGTGTTTCTCTTGGTTTATTTGTGGCAAGCGTTGCTAGT
ATGTTCGCCAATAAAACCATTTTCACTTGCATTTTGTTCAGTATGGCCTTAAACTACAAA
CAAATGGAGTTATACCACGCTTTGCCATTTTTTTTTTATTATATTGGATTTATTTATGAA
ACTTATAAAAAACATTCATTAGTTACAGCTTTAAAGACATTATCTATTCTTGTATTGAGT
GTGACAATAACATTTTTATTATTATGGTTTCCTTTTCTGAGTGATCCCAAACAAATGTTT
CAAGTCATACACAGAATTTTCCCGTTAGAACGAGGTGTTTTCGAAGACAAAGTTTCCAAT
ATATGGTGTCTAATTAATGTTCTTTATAAGTTGAGGAATATTAATAATAAAACCATGGCT
ACTATATGCCTATTAACAACATTTATCACGGTGTTGCCCACATGCCTGGATCTTTTAAAA
AATCCTTCCAAAATAAAATTTTTACTTTCATTGATTAATTGTTCATTGTCTTTTTTCCTA
TTTTCATTTCAAGTTCATGAAAAAAGCATACTTTTAGTTGCCATACCAGTTTTAATGTAC
GCTCCTCAAAATGCATTTATGTGTTCTTGGTTTGTGTCCATGACAACATTTAGCATGCTT
CCATTATTGATAAGGGATAATTTATTGGTCCCATTCATTTCTTTGTCGTTAATTTATTTT
ATTGTGCACTATAATATTGAAAAATTAATTTCACAACAAAAAGAAACATCAAAATTACAT
TTAATACGTAATTTATCATTATTCGGATGTACCATATTAACTGTTTGTGCCATAGCATTG
AAACCTCCTGCGAAATATCCAGATTTATGGCCTTTGATTATATCTGTTTATAGTTGTATG
CATTTTATTTTGTTTTTGATCTATTTTAATTTTAGTCAATTAATGTTGCAAGTTCCAAAA
AAAAAATTATATTAA
>cds.Mp_J_10079_c0_seq2|m.7739
ATGAAGTTCTGGGTGAGAAGGTTGGCAAGAAAAACTCAAATCAAACCTAGATTCTTAAAT
TCACAGATTAAATCAATGTTAATTGTTTTACCTATTTGGCTGCCAGGCGGTGTTGTGCAA
GAAAATTTCGTGCTTGAAGGTCGTACAACAAATGCACAATACTAA
>cds.Mp_J_10088_c0_seq1|m.7746
ATGATTATATTATTATTTTTAAAACGTGTTAGGATACCTTTAATACTCGACAATCTCGTT
CCTTATCGATATCACAAATCCTCTCCACCCCCCACCGAGGCTGGCGTCAGAGGTGTCTTG
TACGAGCACCTATATCTACGTCATTATGGCGTGTCTGTGCTAGCTCGTGATGTCCGGACA
ACCGCTCACCCGGATGATACGGATCGCACGCCG
>cds.Mp_J_10090_c0_seq1|m.7754
CAGCAACAGCAACAGCAGCAGCCGTCGGCGTCACCGTCGTCGTTGACGCCTTCGCCGTAC
TCTCAAAAGCCGAAAACGACCAAAGTAAAAAAACCGTTCAGTCTGATGAAGGACAACGAC
CTGCAACACCGCGTCAAGCAGCCGTTTGGCCTTCAACACCAGTTTTACAACAACCCATTT
GCGGGTGGAGCGGGAGGCGTCGGCCACGTGCAGCTACACCACGCCGGCCACCAGCAACAA
CACGGCGGCAGCGGCGGTGGCCACCAACATCCACAACACGACGTGGCCGATGATTCGCGA
TACGCACAAACGGCCACCGCACCCGCACCGGTACCCATCCACGCGTATTCAGGCACTGGC
CATCCGCTGGTCGTCAAACGACCCCACGCTTACGGTTACGTATCCCCTGCGTCCCCGGTG
CCAACCAAGTACGCGCAGGCAGTAAATAAATCACCTCCACTGCACCATCACAATCACAAC
AACCATCACCACCATCACAACAACCTTCACCATCACCATCAGCAGCAGCAGCAACAG
>cds.Mp_J_10092_c0_seq2|m.7759
ATGTTAAGACCCAAAGTGTTATCCCAAGTTTTAAGTCAAGCTAATAGCAACGGTGTTGAA
AATACAATGCTGTTGACACATGATGGAAGCTTATTAGCATTTAGTGGTTATGGTGATAGA
GATTCAAGCATCACAGCTATAATTGCAGCTAATTTGTGGAATACATATCATAAGAATGGT
TTAGCTACATTGAAAGAGGATCAATTGCAACTGGTTCTCATGGACTGTACGGAAGGCAGA
ATTGCGATTAAGCAAGTTGCCAACATTTTATTATGTTTGTATGCAAACCGATCAGTGGAA
TTTGGCTTGCTAAAAGAAAAAATAACAGCTTTATCTTCATATTTAGATGGTCCACTCAGG
CAAATTTCAGCATCTTAA
>cds.Mp_J_10095_c0_seq1|m.7761
TATTTTGAAAATGATTTAACGAATTATATACTTAAAAATGTTTCAATTTCTATTTCTTTT
CCCTTATCAATTATCTTCAATAAATCTTTAATAACTGGTATCTACCCTAAAACATTTAAA
AAATGTGTTGTGATACCTTTATTCAAATCGGGTGATAAAGTATTATGCAGTAATTACAGA
CCAATTTCATTATCCTTAACCTTATCAAAAGTCCTTGAGAAATGTATTAAATATAGAGTA
ATTGACTTCTTAGAAAAAAAAGATTTTTTTTCTAAATCGCAATTTGGTTTTAGATCTGGC
TTATCAACTAACGATGCTCTGTACAAAGTTGATAATTTTGTTAGAAGTAACTTAGATAAA
AGTAATAAAGTTATGGGTATTTTTTTGGATGTGCAAAAAGCATTTGATTGTGTAAACCAT
GAACTACTACTAAAAAAATTAGAAAATTCTGGAATACGTGGACTATCAAATAATTTATTT
AAATCTTTTCTGAGTGGTAGGACTCAAAGAGTTAAATGCTATGAATATTCTAGTGAAGAT
CTAAATGTGACTTGTGGTGTACCTCAAGGCACTGTTCTAGGTCCCTTATTATTTATCATA
TTTATAAACGATCTGCTAAAACTGAAAATAAATCATAATACAGAATTATTAAGCTTCGCT
GATGATACAGCTATTTTGCTATCGGAACTAACTGTTGATAAACTATACAATGAAGCAAAT
AAAATTTTAAATAATGTTTATGCTTGGTTCTGTAAAAATAAATTAAAATTAAATCTTATT
AAATCAAAATATATTTGTTTTATACAACAACCATCAAATACATTAATACATAATAACCTA
ATAGTACATTCTTTAAAATGTAATAAAACCACAAATACAGTTTGTGATCCTAAATGTATT
ATACTAGAAAAAGTACAGGAAATAAAATACTTAGGGATAATTATTGATGATAGATTTAAA
TGGGAAAGTCATATAAATTATTTAAATAACATGCTACGTAAATTCTTCTATTTTTTCAAA
GATGCAAGGTACGTATTTAATAAATACTATAAAAGAATAATTTTCTTATCACTAGTACAA
TCAATTTACACTTACGGTATATCAATTTGGGGTGGAGCCTCAAAATATATTTTAACAAAA
CTTATTGTCACTATAAATTGTATTATAAAATTCTTACTAAATTTACCAATGAATACTAGC
ACTAATTTGATTTATAATGAATTTAATGTTAAAAATCTTAATTCTAACTATAACTTATCG
GTTCTAGTTGATGTATATAAAAATAAAAATTTAATTCCTACATTAGATCATGTGCACAAC
ACTAGATATAAGCAAAATATTAATATACTTGTACCAAATATTAACAAAGTATTTGGTCAA
AGAAGCATTTTATATACGGGTTTATATTTATGTCGTTCACTAAATATCAATATGAAAAAT
TATAAAGATGTCAAGCATTTCAAAAAATATATAAAACAATTAAATTTATCAAATGTGTAA
>cds.Mp_J_10096_c0_seq1|m.7762
AACGGCCCGATAACAACTCAGTTTTATATGTACAGAGATTTAGTTGATTACAAATCTGGT
GTATATCAGTACGATGAGCAGTCAGATGTCGATTTCTTTACCGTCCATAGTGTAAAGATT
TTCGGTTGGGGTGAAGAAAACGGCTCCCCTTACTGGTTGGCAGCCAACTCGTTTGGTACG
GATTGGGGTTATCACGGAACTTTTAAGATTTCAAGAGGTAATGACGGATGCTTCTTCCAA
GAAAAAATGTACGCTGGATTACCATTTTAA
>cds.Mp_J_1009_c0_seq1|m.281
TCTATTAACTCAGTCAGAAAACAAGGTTCAATAACATTTATAATCAGTTTTGAGCATTTA
GTTCTATGCAAATCTAATGATGAAAAGCAACTATTTGTACCGCTCATGGCTTTTAGAAGT
TCACCGAGGTGGTCAACACTTCTGATTGCAGAATGGGTTGCGATGAAAAGAGCTATCTTA
AGGTCTCTAATTTTGTCATTATATGATTTAATACCAATT
>cds.Mp_J_100_c0_seq1|m.22
GGAAACGCCTCGATTGTCCTGGCCGGCGATTTCAACGCCTGGAACGTCGAGTGGGGCTCG
AGGAACAACAACCCTAGAGGCGGCCCACAGTCCGATCTCGTCACCAGCCTGGGACTAATC
CTGGCCAACTCAGGAACCACCCCCACCTTCGTGAGAGGGGCAGCCACCCCGATAATAGAC
GTCACGTTTTTT
>cds.Mp_J_100_c0_seq1|m.21
AAAAACGTGACGTCTATTATCGGGGTGGCTGCCCCTCTCACGAAGGTGGGGGTGGTTCCT
GAGTTGGCCAGGATTAGTCCCAGGCTGGTGACGAGATCGGACTGTGGGCCGCCTCTAGGG
TTGTTGTTCCTCGAGCCCCACTCGACGTTCCAGGCGTTGAAATCGCCGGCCAGGACAATC
GAGGCGTTTCCC
>cds.Mp_J_10105_c0_seq1|m.7768
TTCTATACTAATTGTTATTCTAAATTTCATTATTTAACTTATTTACTCTTAATTGTATTC
TATTTAAAACGATTGTACGTTTATATTAGAACTATGGTTCATATTTGCATAGTATGTAGA
CTTTCATCTACGGATAATAAAGATCTTGCATTACACAGATGTCCTAAGAACTTGGAAAAG
AGGCAAAAATGGGAATCAGCCTTAGGAGTGCAACAACTTGGTAAATGGAATTATGTTTGT
GGAAATCACTTTACTAGTGACAGTTATATCTTTAGTAATGCTAGAAGAATATTGAAGAGT
AATGCTGTACCAATGGTCGCTCAATATTCAGATGAGTCTTATTCACCGATTATTTGTACT
TCTGCAACTGATAATGATTCACAGTGTGTATTTTCTTTAATATCTATGGTTTTAGCAATG
ACCTCATACTCAACAGTATACTATTATAGTAATATATATCGTTCTATGATATTAAGGTCT
ATGGATTTTGATCACGATTAA
>cds.Mp_J_10108_c0_seq1|m.7769
ATGTCAGCCGGGACTCAGCTGCAGATGGCTCCTCAGGCTGGCCAAATGCACCTACCACAC
CCTCAACCGGGGAGTACTATTCATAGCCAAGACTCGAATATGAGTACAGGTTCGTCGCAC
AGCGACAAGGAGCAGGACACTCCGGAAAAAGCCAACTCTATCACCCGCACGCCTACCGAG
CGCAAGCGCAAGCGGAAAATAGACGACATAGCAAGCAACAAGCAGCAGCAGCAGCAG
>cds.Mp_J_10114_c0_seq1|m.7775
ATGGAAAGGATTCCCGAGCAAATGGGTTATTTGATCATGACAATGGATGGAGCTGTGATT
TCCTCAGGTGGTGATTTAGAAAATAATGAAAAAATTGCGGACATTATATCAAAAACAATT
GGAACTAGTAAAAGCTTATATGTACCCGATGAACAATTCCAAAACATGTCAATTTTGTTT
CAACATTATCATTATTCTGTTTGTGTGTCAAATAAGAAAATCCATGTCTCTAAAATTAGA
CACGATCCCAACGCATTAGAAAATGATGAAGTCAAAGTAATTACAGAAAGTTCTTGA
>cds.Mp_J_10115_c0_seq1|m.7777
ATGGCCAACCCGAAAGTGTTTTTCGACATGACCGTCGACGGACAACCGGCCGGCAGGATC
GTAATTGAATTACGAAAAGACGTTGTGCCAAAAACTGCTGAAAATTTCCGTGCCTTGTGT
ACTGGAGAAAAAGGTTACGGTTATAAAGGTAGTGTTTTCCATCGTGTCATCCCCAACTTT
ATGTGCCAAGGAGGTGACTTTACCAATCATAATGGCACTGGAGGCAAATCCATCTATGGT
GCCAAGTTTGGTGACGAAAACTTTACCCTTAGACATACTGGACCAGGTATTTTATCAATG
GCTAATGCTGGTCCAAATACCAATGGTAGTCAATTTTTCATCACTACAGTCAAGACTACA
TGGTTAGATGGTAAACATGTTGTTTTTGGATCTGTGACCGAGGGTATGGATGTCGTAAAA
AAATTAGAGAGTTATGGAACTGATACTGGAGAGACCAAAAAGAAAGTTGTTGTAGCTAAC
TGTGGAGAACTTTAA
>cds.Mp_J_10116_c0_seq2|m.7780
ATGTATTGTCCAGCAGGGAGTTATAATGAAATAAGCTCATTTTGGCTTCGTAGTCAAGAA
GAAAATATCAGATCATTATTCCATTATCCAATTGAAGCATATTCAGTCGTTCCATTATTA
GTTTATTGTGTAATTTTTTTCATATTAACCGAGTTAATTGTCGGCCTTAACATGTCAGCT
GGATTGTTTTTACCTTCGTTATTGATTGGAGCTGCTTGGGGACGCATTGCAAGCATAGCT
ATTCATTATTATTCTCCTGGTACTATTGGAAACGACCCAGGAAAATACGCATTACTTGGA
GCTGCTGCGCAATTGGGAGGAATCGTCAGAGCCACTATAAGTCTGACAGTTGTATTTATT
GAAGCCACAGGCAATGTTCAGTTCTTGTTGCCACTGATGATAACTTTATTCACAGCTAAA
TGGACTGGTGATTTTTTTACAGACGGTATTTATGAAATGCAGATTAAGCTGTCTGGTGTT
CCTTTATTAGTAAGCGAACCACCGCCTTTAACTAGTGATATAACGACAGAAGACTTTATG
AGTGATATAGTCTGTGCAATACCTCACATACTAATGGTTGGAAAATTAGTGGATATATTG
AACTCAACTAAACATAACGGGTTTCCCGTGGTAGCATCAAAAGTTTGTTTCTGCCGGAGA
AGGAATATAGAGCATAAATGCTATGGCTTACTTAAAGGATTTATTCTTCGGTCTCAGTTA
AACGTCATCCTTGAGCACAATTTATACCTCACTCCTTTGCACGATGAAAATTATTGTACA
AAATTGGAGCTCCTTAGAAAGTCCACGTATACTTGTCACGACACTCAACAGTTTCAGAGA
TTAAAAGTTGATGAAGATGAAAGAAGTATTGTTATTGACCTGCGACCATACATGAATTCA
GCACCATATATTGTGAGATTAGAAACAAGTTTGTCAAGGACTTTTAGATTGTTTCGCACT
CTGGGACTGCGGCACATTGTTGTTATCAACAACACTAACGAGGTGGTCGGTATCGTAACT
CGAAAGGATTTGGCGAAATTTCGACTTTGGAGAAAAGCTGCCACAATGGGACTGAAAGAG
GTCAATGTGTATTAA
>cds.Mp_J_10116_c0_seq2|m.7781
AGTATTTACTTTTTTGGGAAGTTTAATGAAAACACAATTTATTTTTCCTATTCAGAATTC
CCCATTTTTATTATATTTGGGATATTCGGCGGTTTACTTGGAGCTTTATTTGTCAATATT
AATTATCGTTTATCAATTTTCAGAATGAAACACATCATATCCAATAGAAAAAAACTTCTA
GAATCTGTATTCGTCGCAGTGTTTGTTGCAATAATTAATTTAACATCCATGATTTTGTTC
AACAACTGCCAAACAAAACTAGAGATAAGCTCGTCTAATGCAGTACAAGTTTGTTGCAGA
TGTATTGTCCAGCAGGGAGTTATAATGAAATAA
>cds.Mp_J_10117_c0_seq1|m.7783
ATGCCGGGAACGAGTGATCCCCAATCTGAAGAAGAAATGTTAGACGGAATTCAACTTCGC
GGACGATCTTTCGACGTTTCAACTGACCACTCAAGATCACCTAGCACAGAAGATGGTTCG
TTTTACCACCCAGACAACAATAATGTATCCGAGGACGACGACGAAAATATTAAAAGCGAT
TCGGAGAGTTCCGACGATAAATCACGAAGGCCCGCGGCGGGCAAACGAAAACGACGGGCG
AGCATCGACGAGGATGATGGTGACGAACCGATTGCACCAAAAACGAGAAAATGCCGCAGG
AGCATCCGGCAAAGGCAATCGGTGGAGGTGTTGACGGCCAAAGACCGAAATTTGCGAAGG
CTGGAGAGCAACGAGCGCGAACGATTACGCATGCACTCGTTGAACGATGCTTTCGAGAAA
TTGCGTGAAGTGGTGCCCCATGTAAAAATGGGACGTAAACTATCAAAGTTGGAAACATTG
ACATTGGCAAAAAACTACATAATGGCATTGACCAACGTCATTTGTGAAATGAGAGGAGAG
CAAAAACCATTTACTTTTGACGATCCCGATCAAGCCGAAGATGACTATGCATCAAGCAAC
GATGGTGGGTTTGAATCGGGTAATAGTACAAAAACTCCCTCAACTTTGGAACAAGAGTTA
CTATCATCAGACTAG
>cds.Mp_J_10120_c0_seq1|m.7790
ACACACACACACACACACACGTACGTACGCGGTGTGACGTGCGCGTCTTACACAAGAGAC
GGACGGACCGCAGGTAAAACGACTGCTCCGTCTGTCGAATACAATAACAATAAATGCGGT
CGGACCGAAAAAACACACACACACACACACACGTAG
>cds.Mp_J_10121_c0_seq1|m.7791
TCACAACATTTGGAAGACAAGATTAAAATGCATCCTGAAAACAAAGATGTTTTAGGTTTA
TATGCTTTGACATTCGACGCATTTGGTCGTTATTTAATGAACCGAGGACAATTTAAACAT
GCAATTTCTTATTTTAGAAAGGCATATAAAGCTAGTGTCAAGTTAAATGGAGAAATTTTT
AAAATGAATGTAATTTTGTTGAAT
>cds.Mp_J_10132_c0_seq1|m.7795
CAGCAGCAGCAGCAGCAGCAACCGTGCTGTTGTTGCGGCCACAACCAGCCGCCACAGCCG
CAGCCGCAGCAACAGCCTGTGGCCATGCGCAGACATTCGACACAGGACAACGGGCACCAC
TACGACATGAGGCGGTGCAGCAATAGCAGCAGCAGCAGTGGTGAGATGATTATGCGCAAA
GACTCTACGTCGGACTTCTGTTGCGGCAGTCAGCCGCGTGACGGATTCCACAACTGGTCT
CGCAAGAGCAGCTCGTCATCGATGGGCGATCGGCGCCTGTCCGTTGACTCTGATTCATCG
GGTGGCAGGGGCCGTCGTCCCAGTCTGGGCCTCGTGACGCCGGACAACGTGGTCAGGATG
CCTAAGGGCCCAGACGGTTGTGGCAGCCGTGGTTTCCAGAGGGAGCCGATGTTGGATTCC
ACCCTTTACGAATGA
>cds.Mp_J_10134_c1_seq1|m.7801
ATGACAAGTATTGAAAATATTGTAGATGTTGCCACGAATACGGTCAGAGCTTTATTGATG
GTCTTTATACCGGATACCAGTAAAGGACCGAGAACGGTGGATGACAGCAAATCGGAAGCA
ATTAAACTACCGACGAATCTGTTTGATGGAGATCTGAGTGAAGGCTTCTTGTAG
>cds.Mp_J_10134_c1_seq1|m.7798
GCTTTTTTAAACATTGTTGTACTAGTTATGTTCTACAAGAAGCCTTCACTCAGATCTCCA
TCAAACAGATTCGTCGGTAGTTTAATTGCTTCCGATTTGCTGTCATCCACCGTTCTCGGT
CCTTTACTGGTATCCGGTATAAAGACCATCAATAAAGCTCTGACCGTATTCGTGGCAACA
TCTACAATATTTTCAATACTTGTCATAGCAATGGACAGATACACAGCAGTTCTCAGCCCT
CTCCATTACGCCACAAATGTCACTAGGCAAAAAAGTGTTTTTGTCATAGGTACGGTATGG
AGTATATCAGCTGCGTTTGCGTCACCGATGTTATTCAAGGACTTGCTATTACACCATAAG
TTTCCCGTGGCGATGATGGAAAAAACACATGGTGTGGTATTGTTACTGATCGCATTCATA
GCTCCCTGTGCTGCCCTTATTTTGGTTTACTTCAAAATGTACGTGGCAGCTCACAGGAAC
AGTCTGAGGACGCGCAAGCACAGCGTGTGCACGGAACCGGACCTGTCGCGGCGCAACTCG
AACGCCATTTTCTCGGCGCTGTTGTTCCGGGAGGAAAGCCGGGCCATGAAAACGTCCATG
ATGGTGCTGTCCACGTTCCTGTTCAGCTGGACGCCACTGTTCTTGCACGTGTCCATTGTC
CAACTGCCGGACGAGGTGGTGTACACGTGCGCCCTGTCCGCGGCCACGCTCAACCCGCTC
GTGTACGTGTTCCGGAACGACGCGTTCCGCAAGGAGATGCTGCGCGTGGTGTGCAGCCGC
AAGCGGTTACGCGAGTCGGCCGCGGCCAAGGCGGCTACCGGCCACCAGCAGCATCGGCTC
ATGACGGCCCACCAGGCCGACAGCGTGTCGGTGCACAGTTTCCGCATGTCGTCAGTCGAG
TGCCAACACTCGTTCGACTCGGTCACGCCGCCGCCCGCCGACTTTGTCGCCACGTACAAT
CCGATAAACGGATCAGAGCGGTGTACGCGATACGAGAGCGTAACGTTCCGTTTGGCCCAG
CGCCGTTGCCAATACTGCAGCAGACAGAGCTCAGACTCGTCGTTGAGCAGTAACTATCCA
TTACTGGTCAACAAAAACCGTTCGTCGAGCGAGCCAAACACACCAAAACATCACAACAAC
AACGAAAACCGAATCGTCATGTTTAAGGTATCGGAAGTGGAGACCAAAAGGAATAAACTG
CAGAGGATGATGGCGATCGACACCGATTGTCCGTCGACTCGAGTCTAG
>cds.Mp_J_10144_c0_seq1|m.7810
TCAGTTACTTCTCAGTCACCAGTTCCGTCTCCTCAAACTTCGGCAGTTTCATATACTCAG
CCTCCAGTTCCGTCCCCTCAGTCTCCTTCAGTTTATTCTCCTCAGCTTTCAGTTACTTCT
CAGTCACCAGTTCCGTCTCCTCAAACTTCGGCAGTTTCATATACTCAGCCTCCAGTTCCG
TCCCCTCAGTCTCCTGCAGTTTATTCTCCTCAGCTGTCAGTTATTTCTCAGTCTCCAGTT
GAATTTCTTCTACAGTCATCTTCTGAAAATCCGGTTGACTTAACTTGGTTAATGGACTGA
>cds.Mp_J_10148_c0_seq1|m.7815
TGTGTGTGTGTGAGTATTGTGCTTGTGACGTGTGTGTGTCTTTCTCGAAATGGATTGTGG
CAACACACGGCCGCGAGTAGGGGTAAAGGCACGCACGCACGCACGTACGCAAGCAGACGA
GGCGGCAACAACTCTCGTGTTATTGTTTTGGTGCCAATGCTCGCAGACAAAACATCAAAC
GAACAACGTCGCGTGCGGGCGGGCGCCGCGGCAACCGACGAAAATATTATTATGTGCAGA
AATAGGTACGCCGTGACCACGCGTTTTCCACAGACGTTTTTCCGGCGTAAATCGGCTCGT
ACGATGACGGCGAACACTGCTATATTAATACACCGTTGGCCGTTTTCACAAATGAAACAA
TATTTAAATATTGATAAAACGACGATAATATTTCCAATTGATTAA
>cds.Mp_J_10148_c0_seq1|m.7816
ACCCACTACCCGCCGTGCCAGTCGTCTTGGCCCGCACCGCAACAGCAGCAGTGCAGCACC
AGACCACCAGCAGCACCACCACCACCAGATAGCAGGCACCACTGCCACCATCGCCGTCTC
TCGACGGACGCCAACCAGCATTCAGCAGCAGACGCGGGGCCCGTCGTGCGACGTCCGCCG
ACCGAACGCATTAATCAATTGGAAATATTATCGTCGTTTTATCAATATTTAAATATTGTT
TCATTTGTGAAAACGGCCAACGGTGTATTAATATAG
>cds.Mp_J_10154_c0_seq2|m.7821
ATGTCTAAAAACGATCAGAGTGATTCTGAATACTTCAATTCCACTCCGGTTTTATACAGG
AAACGATTGAATGCTCAGTTTTACGAAACACCGTGTGAAGAATTGGCCATGAGTTTATTG
GGCAAAGTACTTGTCAGACGACTGGATGATGGTCCCATTATTAGGGGTAGGATTGTTGAA
ACAGAAAGCTATCTGGGCCATGATGATGCTGCTTCTCTATCATTTAAAGGAAAAGTTACA
CCTCGAAATGAACCTATGTTTATGAAACCAGGAACAGCTTTTGTTTATATGACATATGGA
ATGTACCATTGCTTTAATATTTCTAGCAAAGGAGACGGTGCTTCCGTTTTGTTAAGGGCG
GTAGAACCTTTGGATAATTTGAACACTATGACATCTCTACGAAAACAATTTAGAAAATGT
TCAAAAACAGTGATGACTAATAAAGATTTATGCAATGGCCCTGCAAAGTTATGTATAAGC
TTTGCTATTGATATAAAATCTTGTAATAAACAAGATTTGACTTCATGGGATGGAATGTGG
GTAGAAGAAGATGAAAATAGTAAGTTAATCGACACAATCGTTTGTTCGCCAAGAATAGGT
ATTAAATGTGAAAAAATGTGGCAAGATAAATTCCTTAGATATTATATTCGCGATAATCCT
TGCGTTAGTAAGATAGAAAAAACTAAAATGAATGAACTGAAATATTCACAAATCGAAAAT
ATAAAATAA
>cds.Mp_J_10162_c0_seq1|m.7827
CAACAACAACAACTACAACAACACCAACAACAACCACAACACCATCAGTTTTACAACAAC
AACCAACACCAACATCATCAGCATCAGCCGCAGCAGCAACAGGAATACGTCCAACAACAG
CAGGAAGCGTCGCAGCAACCGTCGGTGAAGACCCTGCGGGTGTGGCAGAGGGGCGTACCC
GTGTTGCCCACCACGCCGTCCCTGCAGAGGTTTGCCAACAGGACTTCGCCCACCACGCCC
GGCACCGACGTCTGA
>cds.Mp_J_10177_c0_seq1|m.7835
ATGGATCTATTGAGCAGACAAGGACTGAGGACGGACGGTCGGAGGTCCGGTGAGTTGCGC
AGGATACGGTGCAAGATGGGTGTATTCAATCAGCCGGACGGCAGCGCGTACTTAGAACAG
GGTAACACAAAAGTTGTGGCGGCTATCTATGGACCACACGAGATTCGAACCAATCGATCC
AAAGCGCCCAACGACAGTGCTGTGATCAACTGTCAGTATAGTATGGCCACATTCAGTAGG
AGCGAACGGAAACGTCGGCCAAGAGATAATAAATCAGCTGAGCTTACGTTGCATCTTAAA
CAAGCTATGACTACTGCAATCAAAACTGATCTTTATCCTAAATCTCAAATTGATATTTTT
GTTCAGGTTTTACAATCAGATGGTGGAAATTATAGTGTATGCGTTAATGCAGCTACATTA
GCCCTGATAGATGCTGGAATTGCCATGGAAGAATTTGTGATCTCTTGTACATCGAGTTTA
GCTAATGGAGAAACGCCACTAGTGGACATTAGTCATCTTGAAGAGACAATGGGGGGACCC
AGTCTAACAGTAGCAATATTGCCAATTTCTGGAAAGATTGCTATGTTAGAAACGTCACAA
AGAATTCACATCAATCATTTAGAACCTGTATTGACAGAAGCTGTCCGAGGATGTCGCTAC
ATATACGAGAATTTAAATAAAATCATAAAAAAACATTATGAAGAGATAGGCGGTGCTTTA
AATTGGGGAACTGAAGAGTACAATATTTAA
>cds.Mp_J_10181_c0_seq1|m.7838
ATATCTAAGAAGTGTAATATATTTAACTTGCGACTTATGCAAAAAACATTTCTAGCTTTA
GGACCAGGTATTGGTTCCGGAGATAGTGGAACTGGCATAAGCTTTTTACACTCTAATAAT
TATTATCTAACCGGAATACTGAGTATCAAGGATAGTAAATTAAATGATACAGTCACTTGT
TTTACAGACATTAAATACCAT
>cds.Mp_J_10187_c0_seq1|m.7845
ATGTCCAAGATTAAAGGTAATGTGAAGTGGTTTAATGAATCTAAAGGTTTTGGTTTTATT
ACACCAGAAGATGGAAGTAAGGACGTATTTGTTCATTTTTCAGCTATACAAAGCAATGGA
TTCAAAACTTTAGCAGAAGGTCAAAGTGTGGAATTCGAAATTACCGAAGGAGCAAAAGGA
CCATCTGCTGCTAATGTAGTCAGTTTATAA
>cds.Mp_J_10192_c0_seq1|m.7850
ATACATTATACATATATAAGTAATAATAACCAAATCGGACTCACCGAGCACAAGCGGATA
ACACAGCGAATAAGACCGTCGCGAAAACATGACGTTCCCGGCCTGGCCGATCTGCAGTCG
TCGCCATTTTTGTCTCCTATTGATATCGGCTTGCTATTATTATGGCGTCATTACAGCCAT
TACAGTGGTCGATCACGTGTCCAAGGATCGATACGCAGCCGGAGCTGGCGACAATAA
>cds.Mp_J_10192_c0_seq1|m.7848
ATGACGTTCCCGGCCTGGCCGATCTGCAGTCGTCGCCATTTTTGTCTCCTATTGATATCG
GCTTGCTATTATTATGGCGTCATTACAGCCATTACAGTGGTCGATCACGTGTCCAAGGAT
CGATACGCAGCCGGAGCTGGCGACAATAAGGACACTGTTGACGACACGCGCTTGCAAGAG
AAAGTGGAAGACGAGGACGCGGAAAACAAGCATTTCATGGACGTTTATTCGTTGCAAAGC
GGACCTCAACAGTTGGAGTTTGGGCATGTGTTCGAGGATCCAAACGTATGGGAACAGAGG
TACGAGAAAAAGGATTTTGACGCCCAACGGTACCAAGGAAAAGTGAAATGGGGTGACAAA
GACGGCAGTTATGGTGAACAATATTGGGATTTAAACCACGGCGGCGCTGGATCAAACGAA
AACGAAAAAAATGAACAATACGACGAACCTACTCCGATCGAATACGGACAGGAGAGCCGT
CAGAGACCCGTGGTTTATAAGCCAATGATGATTACACTCCTTAAGAATAAACCCAAGAAA
CCCGTTAAAAGTGTACGGAACTATCCGAAGCGATTAATAGAACCACCAGCAGCACCAACG
ACAATAGGAAGTTCCACTAAAAAAACAGCTCCTGTTTTGGTTTTTGACATGAAGACTGGA
GTGGTCATGGACGAAGCTACAGGGAATAAATTCATTTTGAAACCAATAAAAGATTAA
>cds.Mp_J_10194_c1_seq1|m.7852
ATGTATATGATTACTAACATTACACTGTTAAGGTTAACAATATTAAAACAAAATCGAGGA
GTTGTTTATATTATCAGTTTTGTTTCCATTGGTAGTAATACATTTTCATTTTTTGTTGTT
GGGGGAAAGAGAAAAATAAAAATAAATAATGATGACGCATCATCCCTTTTCCGAGATCAT
TTCTACCCTCCCCAGCTT
>cds.Mp_J_10196_c0_seq1|m.7853
CTTATGCCGCCACCACCACCGCCGCCACTTCTGCCATCATCTCCTCCAAAAACTATTACT
ACTCCAAGAAATCCTACAATCGGAGCTCGATACTTGCAGCAACAGCAGTTATTGTTAGAT
CGACACAGACAGCTGGAACGTATTCGACGTGATGAGGAAGAACGCCGACAACGAGCCCAA
GATGAACGCCTGCGGCTAAAGCAGGAGAGTTCAGATAAAGAAGAGGATAAGGCAAACATG
AAAATGGAAGAAGTCGCTTCACCAAATTTACCATTTTCCCAACGAATGAAATCAAGGCGA
CAAAAAGCTCCAGTAGGCATCATACACCAGGACATGAATCGAGAAACTAACTATAAAGAA
CATGAAGATTTTAGTAAAACTAAAAACGGAGAAGAAAATCAACAATCAAGTGATTATTAC
TTTTATTATGGT
>cds.Mp_J_10197_c0_seq1|m.7857
AAAGAAAATAGAGCAAGTGAACCATCAATTGTAACATTTCCGGGAAATGGACGAATTTTG
GTGGAAGGATTTCAAACAATCGGTGGATCAAATGGGCCCAAATCTAAACTGTTCTCTTTT
AATGTCGTATTTGAACCGGCGGCCACGCAAGAAGACATATTTCAATATTCAGGCATCAAG
AAGCTCATCGAGATGGCCGCTGAAGGTTTCAACACCACTTGCTTTTGTTACGGACAAACC
GGAAGTGGTAAGACTCACACACTTACGGGGCCACCAGGAATGTTTTTCAACAAGCGCATT
GAACCTTTTTCCGCGGATCATGGTCTAGTATTTCGATCATTTATGTACCTATTTCGATTG
GTACAACAACGACAAGATCTTCATTTTGTACTCAAAGCTTCATTTCTAGAAATTTACAAT
GAAAAAGTGATAGATTTATTGAATCCAGGAACTGTCAGAAAGCCATTAGAAGTGAGATGG
TCCAGGAAAGCCCGTAACTTTTATGTTGATAATTTGTTTATGGTGGACTGTGAAGAATTA
GATGACCTACAAGCTGTGCTGGAAGAAGGCATGAAAAACAGAACAGTAGGAAGCCATAAT
ATGAACGAATGCTCCAGTAGGAGTCACACGATGTTGACAGTGTATATAACATCTGAACAA
CAAATATCTGAAGACGGCGTTTTTATCACAAAACAAGGCAAAATTAATTTTGTTGATTTG
GCTGGCAGTGAAATGACTAAGAAAACCATGAGTGAAGGAAAAACTTTAGAAGAAGCAAAT
AATATCAACAAAAGCTTAATG
>cds.Mp_J_10197_c1_seq1|m.7861
ATGGCAGGAAAAATGAAAGAAAATTCAAAATATAGCGACAATTCTCTTTCATCCTTAAAC
GAATCAACTGGGTCGTTAAACAGATCGTACAACGATATCTCTGATCAAGAAAATGGTATA
TACGTCATAGTAAGATCTCGACCATTAAGCACCAAAGAAAATAGAGCAAGTGAACCATCA
ATTGTAACATTTCCGGGAAATGGACGAATTTTGGTGGAAGGATTTCAAACAATCGGTGGA
TCAAATGGGCCC
>cds.Mp_J_101_c0_seq1|m.23
CTAACCATCTACGACTGGTTTTGCGAAGTTTTGCCCAAACTGAAAGAAAAGTCGGTTATA
ATAATCGACAATGCTTCATACCATTCCGTAAAAAAGGACCAAATCCCTACAATAGCCTGG
AGAAAAGACAAAATTGTTGAATGGTTGACTTCAAGAGGCTGTAATGTGGATACGTCGCTG
GTGAAACATTTGTTGTTGGAAAAGGTGCTGGAAATTAGA
>cds.Mp_J_10205_c0_seq1|m.7863
GCTCACAGGGATACTCAAGTTTTGTATGCTGCTGGTCAAAGATTTAAGTGCCCAAACGAA
TGTGGTAAATCGTACAAAAACAAATATACCCTTAAGCGACATTTATTTTTTGAATGTGGT
GGTAAAAAAACATTCTCGTGCAACCTGTGCAGTAAAAAATTTTCACAGAACACTAATCTG
AAGTCACACTTAGCATTAATACATCAAATTATATCTTAA
>cds.Mp_J_10206_c0_seq1|m.7865
CAGGTGAGATTTGAAAACTGCTGTTTTGTACTTTTGCGTACCTATTATAGTTATATGTCG
TATTCCGTATACGATATTTGTAATTGTTTAATTATCATTATTACTGTCGTTTTTGTTTCG
GTAGCCGAATGCCGAATTCGGGGCGCCTTGATGTTCGAGTTGCACGCAGTAATGGCGGAA
GACGCTAGGAGATCCCAGCATGACACCAATGCCGTAATGGAGGCTCTGTTGAGATCCAAG
TTTTATCTAGAACAAGCCGAAAATTTGTTGAAATATGAACCGAAAGAATTACCCGAAGGT
CAAATGGCCGCCCAATGCGAACAGAACGCCATAGACTTGGACTTGTTGTTAAAAAAATTA
CACGAATCGATTGGCAGCGCACCCATGTGA
>cds.Mp_J_10212_c0_seq2|m.7866
ATGTTCGATAATTTATCCATTTGGAAATGGCATATGGACTTTGTGGGCCAAAAACATGCT
GAATATTTGTTTAGAACCATTATTACTATGTGTGGGTTTGTTGGTTTTATTTTGGGGTAC
GTAAAAGAGCAATTTTCAATCACAATTGGTCTAACATTAATTGGATTTTTTGTTTCTGCT
TTACTGACAATTCCACCTTGGCCTTTTTATGCTCGTAATCCACTTAGATGGCAAAAAGTA
AAGAAGGTTAAGAAAATTGAAAATATCCTAACCTATGATGAGTACAAAGAAGAAAAAAAG
AAAGAAAAAAAGAAGACAAAATGA
>cds.Mp_J_10213_c0_seq1|m.7867
GGCCATGCGGCGGCCGCGTCGTCGTTGCGCGTGCCCGCCGGCGGCGGCTCGGGACAGCGG
TCGCGGAGCTTCGACTCGTCTGCGGCCGCCGCCAGCACCAGCGCGGCCACAGGCGACCGT
GACGACCCGGGCGTCTATCTAGAGGTGCCGTCGTCCAAGCACCAGCTGTTCCACCGGCGC
CGGTCGTCCGGCGAAAAGGTGCCGGCCGCCGCGGCTTGCGTGCACTGCGCTTATCTGGAG
GAGCTGTCCAAGATGAACAGGTCGTCGTCTGGCGACGAGAACCAGAGTCAGAGGTCGTTC
ACGTCGACGTCGGCCAGCGAGGACATGGAAGACGAGGACGACCGCAGTTGCCAGATCACC
GTCACCGTGGAGGCCGACCTCCATGACGATCTCGTGGCGGCGGCGGTCCGTCTATCCATC
GCCGACGGGGATCCCACGCTGCCGCCGCCGTCCGAGTCGGCAGACGCGTGCGGCAAAAGC
CCGCTGACGCTGGAGCTGACACCACCGGACGAGTACCTGCAGGGAACCCGGCGGCGGTCG
ATCACGTCGCCGAAGCTGGAACGGCAG
>cds.Mp_J_10213_c1_seq1|m.7874
ATGGACCGTCTGCGATCGACGTTCAAGCGGTCGCGGACGCCGACGGGCGCGGAGATGAAG
ACGCAGACCAGCCTCGAGGTGCCCAAGCAGGTGCGGTCGGTGTCGTTCGACGAGATCAAG
CTGGGGTGCGCCAAGCGGGACGAGGACGCGCGCAAAGAACGGACGTCGGTCGGCGGTGGC
CATGCGGCGGCCGCGTCGTCGTTG
>cds.Mp_J_10233_c0_seq2|m.7885
CATCACCACCATCACCATCACCCGAAGCCCCGGCCGGTCGTCGAGATCCGAGACTACTGC
GTGCCCAAAGACGCTCGTCTGCAGCGACGTGACTCCGCAGACGACTACCGCGGAGACACT
GACGATTACGACGACGAAGATGACGAACAGGACAGACTTTACGAGTCGATATCGAAGGGC
ACCCGGGGACGGTGGCAAGAGTCCACGGACGACGCGGACACCGAAGACGACGAACAGGAG
CAGCTACAGCAGCTGTACCACCGCCGACACCAGCAGCACCACTACCAGCACCAGAACCAA
GACCATCATCACAGGACTCCCTCGGCCGCGGCCCGTAACACCAACCGAGTGAAACGGAAA
AAGTCGGCCCGACGGAACATCAAATACGTGGTGAAGCCCGTCCGACGGGCGCCGTCCGCG
GCCACCCGGAGACCCAGCGTCACAGCCAAGTCAAAATCCGCCGGGACGCCAATAAGTAAG
TCACGTGAACGGTTTCTGTATTAA
>cds.Mp_J_10234_c0_seq1|m.7888
ATGAAGAACTGGAATACGAATAAAATATCCAGTGCTATCATAACTAAGCTTATAATTTTC
CTTTATGTTATCAACTCTCAATTTACGTATTCGAAATGCTTGGAATTCAGAGATATTCTA
CCAGAAGATGCCAAGCAGTATGATAAAATGAGACCACCCAAAATAGATGGTACGGCAACA
AAAGTTCATTTTCATGTTACGGTGATGGGCTTAGATTCAATCGACGAAAATGCAATGACG
TACGCTGCTGATATTTTTTTTGCTCAAACATGGAAGGATCATAGGCTTCGCTTACCGGAA
AATATGACTTCCGAATATAGATTATTAGAAGTTGATTGGTTAAAAAACATTTGGAGACCA
GATTCGTTTTTTAAGAATGCGAAAGCCGTTACATTTCAAACGATGACAATTCCAAATCAT
TACATGTGGCTTTATAAAGACAAAACAATTCTC
>cds.Mp_J_10256_c0_seq1|m.7898
GTTGGAATTGAAATCGGCAGGAGACGGCATGACCGGCACGTACCAACGAGCCTAGTGTCC
CGAGGAGACGACGATCAAAGTTTCAAGCGCAGGACTTACGCATTTCGGAAATACCTCAGA
TCATTGGACACTACTCCTGAAATGACGGAAGAATTGTTTCAAGGAGGATTCAGACCCCAA
GTAATAATCGGCATGATGACGAAGCGTCGGAGAATTTTCTACTTTGGTCAGTGGGTCAGA
AATTGTAGGCGTGAAACCTATATATTAGAGGCTAGCGTAGTGAAATGCAATTACCCGAAT
TTGGTGATAGATTTTCACCAACAAATGATACTCAAGAAAAATAGATTTGAG
>cds.Mp_J_10260_c0_seq1|m.7899
ATGAAACACAATAACAAAAATGAAGAAGAATACCTAGCAGCAAATTTTTTAGGGACTGCT
GGTATTAAAATAAATAATCATGAAAATTATGATGAATCGTCAGATAAAAGTTTAACACCT
AGTGAATCATCTCAAAATAATTTTGAAACACCAAACGAAGAAGAAAAATTTGATCATTCT
TATAGTACACCAAGTTGGCTACAACATTTATCGTATGGAGGTTTAACAGAACTAACAGCA
AATCGGGTTGAAAAAGCTAAGGTTTTTGAAAATACGTTCAAAAAGTTTCACATGGACAAA
ATTAATCCTGATGCTAATAATGTCAAAAGACTAACAAAGCTGACTAAGAAAAATATTATG
ACATACCTGAAGATTTTATTAAATCATTTGTCCTTCAAAGAACTTATATTAGAATAA
>cds.Mp_J_10260_c0_seq1|m.7900
ATGCAAGTAATTTTGGTTAGAAGCATGTTTAAAAATTGTAAACAATCTATTTATGTGAAC
TTTGATCAAATCATAACACCAGAAATATTTTATGAAGTGATATCTACATTACATGATAAT
TCATATAAAATTGTTGTTTTCGTATCTGATAGCGGAGGTGCTAATATAGGCCTACGGGAA
AAATTAAATCTATCAATTGACAACAATTATTTTTTACATCCTTTCATAGATGATAAAATG
TATTTATTTGCAGACGATCCTCATCTTTTAAAACAAATTGGCAATTGGCTAATAGTGGCA
GGTTTTATTCCTTCAGATGGTTCATATGTAAATTCAACACTGTAA
>cds.Mp_J_10260_c0_seq1|m.7902
ATGGAAAAATTGTTAGAAATTTTATCTCACCAACTCAAAAAATTGAAGACGAATCAATCA
CCCATAGAGGTACATTCTGTTATTGAAGAATCAATTAAAGATATGTATAGCAAACTACTC
GATGACTATGAAAAAAATAACAAAACAACAAAAAAAAGTTAA
>cds.Mp_J_10263_c0_seq1|m.7905
ATGAACAAATTAAAATCATCTCAAAAGGATAAAGTGAAAAAATTTATGACATTCACACAG
ACATCTGAAAGTGTTGCAATTTTTTGTTTAGCCAAAAATGACTGGAAACTAGAACAAGCG
TCTGATAACTTTTTTCAAAGTCCACATGAATACGAACCTGCGAAAAACAACAACCCAGGT
TTTACAGTTGATAAAAGAAAGCTGGAGGCCATGTATGCCAGATATCGTGATCCAGCTGAA
CAAAACAAAATTAATGTTGAAGGTGTTATGCGTTTGCTAGATGAACTCAAATTACCTCCT
GATTCAATATTAGTACTCATAATTGCTTGGAAATGTCAAGCAGCAGCTCAATGTGAATTC
ACTAAACAAGAATTTTTAAATGGAATGAGTAAAATGGGGTCTGATTCAATAGAGAAATTA
AAAATTAGATTACCAACTCTGGAAAGAGAACTTTCAGATCCATTAAAATTCAAAGATTTT
TACTATTTTACATTCAATTATGCTAAGAATATAGGTCAAAAAGGTCTAGACCTTGATATG
GCTATTACTTACTGGAACATTATTTTTGTGGGGCGATTCAGGTTCCTTGATCTATGGTGC
CAGTTTCTTAGAGAACACCACAATAAATCAATACCTAGAGATACGTGGAATCTTTTATTA
GAATTCGCTTGTGTTATTGATGATGAAATGACAGATTATGACCAAGAAGGAGCATGGCCA
GTTCTAATAGATGAATTTGTAGAATGGGCTAGGCCTATAGTTTGCCGAAATAAATCAACC
CATATTATAAGTGAAACCAGATTATTGTAA
>cds.Mp_J_1026_c1_seq1|m.287
TTTTCAAGTTGTCCTTTTCCTTTTAAGCAACTTTTTGTCATTCATGGATTTAAAAATAGC
TCATACATACCATTGTTTTTTTCGTTGTTGCCTAGCAAATGCCATAATGCGTACAAGACT
GTATTAGATCATCTCAAAAATCATTTATGTGACTATATCCCAAATAGAGTTTTCAGTGAC
TTCGAACAGGCTATCCACACAGCAATTCAAGATGTGTGGCCCACTACAAATTTGAAAGCA
TGCCGTTTTCACCTAGGGCAAGCATGGTTTCGCAAAATGCAGTCATTAGGTCTAGCAAAA
CCATATATGAAACCT
>cds.Mp_J_10271_c0_seq2|m.7909
ATGGATACGTTGACCAGAAACATGCCGTCCAAAAAGCAGTACAACCTCGTGCCCAACGAT
GATTACGACACTAGAATACCTATGCATCCGGAAGAGGCGTTCGAGCACGGTATTACATTC
CACGCCAAGTTCATCGGATCCCTGGATGTTCCCAGGCCAGTAAACCGAGTAGAAATAGTG
GCAGCCATGAGGCGGATTAGATATGAGTTTAAAGCTAAAGGAATAAAGAAGAAAAAAGTA
TCCATAGAAGTTTCCGTCGAAGGGGTCCGAATTACTTTAAGAAAGAAAAAAAAGAAAAAA
CAATGGACGGACGAGAATAACCTGCTACTAATGCAACATCCTATTTATAGAATATTTTAC
GTTTCTCACGATTCTCAAGACATGAAAATATTCAGTTACATAGCTAGAGATGGTTCCACC
AACGTGTTCAAGTGTAATGTGTTCAAGGCAAATAAAAAGAGCCAAGCGATGCGAGTGGTG
CGGACGGTTGGTCAAGCGTTCGAAGTGTGCCACAGAGTGAACCCGTCCGAAGACGGCGGC
GACAGGGACGACGAGGACGGGACGTCGTTTAGACGTCGCGACGACGACGATGACGACGAC
>cds.Mp_J_10282_c0_seq1|m.7914
CGTAATAATAGTTTGGCACGTTGTGATTCAAAGGCAGAAAAAAATGTTTCGAAACATTTG
GCGACTGTATTAAACAAAACCTTAACCACGACAACCAAAACCATCGCAAACCTTAACAAG
ACAAATTTTGTGGCGACAAACCTAACAACTGCTAAACCGAAAACCTCAAAATCCGTCGCC
ACTACAACTAAGTTGCCCAATGCCACGAAACCCGCCAAAACCGTACAGAAAAACAATTTT
AAGTACCGCGAAGGCACGGTTTGGCCTAAGATCGACAAAAGGCTAAGCGACGCCTTGCAC
AAAACGTCCAATGTCAACACATCGAATCTCACAGAGGAGATCGTAGTCATGTCGGACTTC
AAGGCAAAATATCCAATCAACGAGTGGAAGGAATACGGGTTCTACACGGACGATTACATG
CAGTTAATCAACAGTCATTGGTTCAAATTCAGGCCGCCTAATGCCACGTCACACTACATC
CTCGGATTTCTGTACGCCGTCATCATGGTATTCGGTTGTTTCGGGAACTCACTAGTGATT
TTCATGTACATCAAATGCAAATCATTGCAAACGCCCGCCAACGTGTTGATAATGAATTTG
GCAGTCAGCGATTTCATTATGCTAGCGAAAACGCCGGTTTTCATCTATAACAGTTATCAT
CAAGGTCCTACGCTAGGAAAATTGGGCTGTCAGATCTACGGATTTTTTGGAGGCTTGACG
GGAACCGTGTCCATCATGACGTTG
>cds.Mp_J_10285_c0_seq2|m.7919
CCTAACTACCATCGTCTTTGTGCGGCGTGCGGTCATTCATTGTTTCGCCGACGTTCATTG
TGCTTACACATACCGAATAAAAACGACGTGTTCCGTCTCCGTGTGTGCCAATGCGTATCG
TCGCTTTGTACCGCCGTCACCGCTGCAAACAACAACAACAACAACAACATCGACCACAAT
AACGACAACAACAACGGCAGCGGCGAGAGCGGCAGCGACGACCGGCGACTGCAGACGACC
GTGCAACCAGCTTTGGTTGACCAACAACCGCCGCAGCAACAGCCACAGCCCAGGAGGTTC
AGACACGAGGCGTCCGCAGTCAGGGTCCTCTACCAGACAGGGAGCTCGGAGGAAGAGTTG
CCTGTGTGCGAAAAGTGGGCGGTGTGCAGCAAGGTGGACATGTATCAATGGCCGTGGGTG
GAGAGGCAGTGCAGGTGTCCACCGGGCGTGCCGCCGTGCTCGCAAATGCTGTCGCCGGCT
GACGGGCACACCATCACGGACAAAACGAGACAGTTCAAGCTATGCGAGCCCATCAAGATG
TTGCCCAAATGTCGTTACTTCCGCGACATGGCGTGGACACTGCGCAGCGAGGGCAACGGT
ACGCTGCAGACGGTTCACTGTCACTGCCCCAAGGGTTCGGTCGCCTACCTGCTGAAGCGG
CAAACGTACCAGACCGAGTCCAAACAGATCGGCTACCAGTACTCGTTCGCATGCTCCCCG
CAGAGCAGGCTCCGGTGCCAGCGCAAAGAACCTTGCCGGCTGTTCACGGTGCGCAAGCGA
CAGGAGATGGTGGACGAGGTCAACACTAACACCCTGTGTCAGTGCCCTCCGGAACACGCG
TGTCCGTCTCATCACACGGACGCTGGAGTGATACAGAGTAAGAACTACTCGGAAGAGAAC
ATCCGGACGTACAGCGGATATTGTATGCAACCATCGACCAACTAA
>cds.Mp_J_10295_c0_seq2|m.7926
ATGGGCAGCATACTCGCGCGATTTAAAAAAAAAAAAGATACAAAAGCAGTTTTGGAATCC
TTAGAAGATGAAATTATGTACATCGAAAATATGACTTCAAATACTTCACCAATAAATTAT
TATAAAATAGTGTTCCATTCAGCTCTTATGTATGGATTTATTTGTATACTTTATTACTTT
GGTATAATTCCTTATGAATTGTTTAAAAATAACTATATCATGGCTGTTTTTGCAGCATAC
CCAATCATAGCTCTATACTATTATAAATTTGATGTTTGGTATTATAATCGAAAAATAGTA
ACATATAAAAAAAAATTAATAGAATTAAAATCTGTAAAGAAAAAACTACTTGATGAGGTA
ATGGAAAAAGAAACATTTAAAGTAGCAAAAGAAATTTTAGAAAAATATGCTCCACATCAA
CTTCAATCCATGACTTCTCAAAACTTTATGAACCAAAGAGCACTTCCATCTGCAAGCAAT
AGGCCACCCTATGCTTCTTCTGGTAGGCCACTGGTTAGGGCACCGAATATGGGTCAACCA
CCATCAATAATGCCGTCAGCAGTTAAGCCAAGGTTAACTCTTCCAAGACCAGTACTTTCA
AGGGACCGTACAATATTTGATCGTTTAGCTGATAAAGTTCTTGGCGATGGACCTCAAAAT
CGATATGCATTAATTTGTAGAACATGTGGTTCTCATAATGGAATGGCTCGGAAAGAAGAA
TTCGACTTCTTAGCATACAGATGTGCATATTGTTCTCAGTGGAATCCATCTCTTAAGCCT
AGACCTCAATTAGCAATTAGTTATGACAACAGTGCATTAACGCAAAACGGACGTGTTGCA
TCTACTGAAACTATTGAAGAAATAACTGATGAAATATCAAAAAGTGATTCAGACACAAAT
GAGAGTGAGCATTCTGAGCATCAACACAAAGATTTAATAATTAATGATTCGGGTCCCACA
ATTGAAGAGTTGGTGGATCCACCATCATCATCATCACATAATTCAAATTCTAAAACTGAA
GACCAAGTAGAATTAAAAGATAACTCTGCATCATTAGCTGAAGAATCATTATAG
>cds.Mp_J_10296_c0_seq1|m.7928
ATGAGTCGACAACCAGAAAACCATATCATGGATATTCCTCCTCCTGTATACACAAATGTC
GCAAATAATACTCAACCAGGAGAATCAGAAAATGGAAATGTTAATGCTACTCAGCAAAAT
CCAGTTCATTCACCGACATCACCACAGCATTATGATGTGCAGCCTCCTAGATTAGACTTT
TCTGCTCCTCCCCCATATGAAGACTGCAACCCAGATTTTGTAAAGCTACCAACTTATGAA
GAAGTGCAAATGGAAAAGCGATTAGAAGGAGAAACATCTCCAAGATTACCTGGAAGAGTT
ATTGGAGGACCTCCTAGCATTGGACCATTACCACAAGAAATACCTGCACAAACATTGACT
GTTCTCACAATTGATGCTGCACCTAATCCATGTGAAATTGACACTAATTTATTAGGCACA
GACTACATGTTTTTGACTGCTTTTTTAGTGGCTTTGCTATTCAATTGGGTGGGTTTTTTG
GTGTTAATGTGTTTGTGCCAAACGGTAGCAGCTCGTTATGGAGCACTTGCTGGATTTGGA
TTATCATTAGCAAAATGGACGATGATAGTTAAACGGAATACTGAAATGTCTGATTTATCA
CCAGAAAGTCGTTCAAATACATGGCTCTGGTGGTTAGTTATGGCATTTGGATTTTTAATT
TGTATTCGTGCTGTGATACAATACATGAACATCAAACGTGGCTGGAGACTGCTTAGTGTT
CCTGCACAAGAACGAGTGTTATATTTTTATTAA
>cds.Mp_J_10297_c0_seq1|m.7931
TCGTTATTATTTAATTTACTCCCAATTTGTTTTCATTGTCACATCGGAGAAGTCGTCCTA
GGCCTGCACAAACGTTTGTCGAATCACATTTATAACATGACGTGGTATGACATGCCCAAC
AAAAACAAACAACTCATCGTGATTATGTTTCAACGCACTCAACGAGATCTGACATTAAGT
TCAGCTCTGTTTTCAAGCGAAAGAGCATCTAGATCTTTGATTTCTAAAGTTATTAAACAA
GTGTACACAATTCTAAATGTATTGTTGAAAACATAA
>cds.Mp_J_10310_c0_seq1|m.7937
TCAATAAGTGGTAATCAAGAGTTTATGATAAATCTTATTACAAACAGTTTATTAGGTGAC
AATATTCTACATACATTTTTACAAAAAGCTATTCAATGTGAAAACATTCAAAATTTTGAA
AGCTTTAAACACAATTTTGACGGAACAAACATATCTCTTTGTTTTATTGTTTCTCAATTA
CTCAACAATTACTTCACAAGTCTTTCAACACAAATCCATACCGTTAAAGTGCCTTCAAAC
AATTTCAACCGATCTCCTAGTTTAAAATTTATAATGAATTTTCAAAGACTTTTAATAATG
TCGATTTATCGTAAAAAAAGAAATAAAGATGATAAATGCCATTGTGAATTAGGTATGGAT
GATCAAGGTGCTGAAATACTGCTTACAAAATATTTAAGTCATTTTGTCAAGCGATCCTGT
CAAGCTGTAAGACTAGCAAATCATGTGGCGTCCCGAAGTTCTAAGCACTATCAAATTATC
ACAAAAATTATAAGTGTGACTGGATTTGACAAGTTATTTATGGAGCTTTTAATAAGCTTG
ATTATGGTCCATCAAAAAAGCCCTCTGTTTTTACGGGATATAGATTGGTTTAATCTTTTC
ATACCCGTACTTAACGCTTTGGATGCATTCAATTTGATGACTCCAAACTTAGAACGCGAA
GAAGATGATAATTTGTCCTGGCCTGGATTTTCTAGCTATACTTGTAATACATGGTATAAA
AATGTTGAAGATGTCATGCTGATTCGAAAACCTGATCTAGAAAATCATAATAGGAATGGA
>cds.Mp_J_10310_c1_seq1|m.7938
ACAAAAGTAATAAATACGGTTAAGTTAGCTGCTCAAAAAACCTTAGAAGTTGGTTGGCTT
ATCCTATTTCAAACGCCAAATGAAAGAGCTAATATGTTATGTACTATATTACAACCTTTG
ACTTCACCAAATGATGAATCCCAATCAATAAGTGGTAATCAAGAGTTTATGATAAATCTT
ATTACAAACAGTTTATTAGGTGACAATATTCTACATACATTTTTACAAAAAGCTATTCAA
TGTGAAAACATTCAAAATTTTGAA
>cds.Mp_J_10337_c1_seq1|m.7952
AACAACAACAACAACAACAACGGTGGCGCTTCGTATTCACCGCAGGGATCGGCGGTCGAC
CATCATTCGTTGGGATGGACAAAGTCCAACAAGGACGTGACAGCCGCAGCTACTTGGAGC
CCAGACAATTACTCGTTCTTCGCCGGCGGCAACACCATATACGGGTCTGGTTCCAATTTG
GCTCCACCACACTCGGCTAGCGAAGCCAAGTCCGGATATCCGTACTTCGGTCAACTGTCC
CAAATGGACGCCATGTGTGGCAGGGTGCATTAA
>cds.Mp_J_10341_c0_seq1|m.7956
CCAGTGCCACAACCCCAACCACAATCTAATTATGGACCTCCTCTACAACAACAACCATTA
CCACAACCTCAGCCAAGTTATACACCACAGCAACAACCTCAGTCAAGCTATGGACCTCCA
ACACCAGTGCCACAACCCCAACCACAATCTAATTATGGACCTCCACCACAACAACAACCA
TTGCCTCAGCCTCAACCGAGTTATGGACCACCACAACAACCACAACAACCACAGCAACCA
CAGCAGCCACAGCAGCCACAGCAACCATCACAGCCAAGTTATAGTCCTCCATTGCAGCAA
CCGCCACAGACAAATTATGGTCCACCATCACAGCAGCCCCAATCTTTGTCACAGCCAAGT
TATGGACCACCACCTCAACAACAACAACCGTTGCCTCAGCCTCAACCGAATTATGGTCCA
CCACAGCAACAGCCACAACCATTTCCACAGCCCCGGCCCAGTTATGGACCACCTCCTCAA
CAACAACAACCATTGCCACAAACCCGACCAAGTTATAGTCCACCCCAGCAACAACAACCG
TTACCACAACCAAGTTATAGTCCCCCTCAGCAACAACAACCTTTGCCACAACCTCAACCA
AGTTATGGACCTCCACCATCTCAACAACCTTTACCACAACCACAACCTAGTTATGGACCA
CCAATCCAACAGCAACAACCAACACCACAACTACCCCCACCAAACTGTAACCATCCACAG
CAGCAACAACCATTGCCTCAACCACAGCCAAACTATGGATTGCCTCAACAGCCACTACCA
CAGCCCCAGCCTACTCAACCTCCGACATCATATGGTGCTCCAGTACAAAGTACTATAGCT
CCTCAACAAAATTACGGAAGTCCAAAACCGTCTAATGCTAATATTCCTCAATCCAATCAG
CCAACTGTAGTGCAGTCAATCAGTTTTGGAATACCATCACAATCGTTTAATACACCAAAT
CAACTATTGGGGATGCCACAGAATCAAAATGGGTATTCTTATAGCCCTCCCGCAGTTCAG
CAACAAAATAATCAATTTCAAGGTTATTCTTACAACCAACCAACTCCGAGACCAAATCCA
CAGCCACAACAACCACAACAACCACAACAACCCAAGCAACCCAGTTTTACCTATTCTACA
TCTCAAACGCAACCTCAAAATATACCACAACAAGTTGGTTATTCATACAATCCACCACAA
CCAGCTACACAACAAAATAATGCAAGACCCTCCTCATCCCCACCACAACCCTCATATGGG
ATACCACAACAGCCTCAAACTTCTCCTACTTCAAACAATAATTATAACCCACCCAAGGCG
CAAGCTCAACCACGACCACAGGGCAGTTATATTTATACCGGCGTCCCAGCAACGAGTACA
TCAAGACCACCTCAGCTAGGATACAGTTACAGTCCAACTCAAATTCAGATTACCCAGGTA
CAATTTAAACCACAGCAGACTACAGCAGGAACAGGAGGATACAATTATAACCCTCCATCA
ATACCGTTCCCAACGCCGACCTCTCAAGCTAATCCCCAGTCACAGTTCCCTTATAGCGGG
CCGACGCAATCGCCTTTGCCGACGTTCACGACGTCTTCGCCAACGCAAAGTTACAGCGCG
TCTGCAATCTCGTCTTCGATAGTGACACCAAACGGACGGAACTTGAACTACCAGTCATCG
CAGGCAAACGGATCACCGTCACAGTCTTCCAGTAGCTATTTGACGCCAAAACCTGGCCAG
TCTAGCACACAGACCCAATCAGCGGGCTACGGGTCGCAATCACAACAACCGACGCAAATA
CGATTTGATGAATTTGCGGCTCCACTGTCTGAATCACAGCCACAACCTGTGTACGGCTGA
>cds.Mp_J_10350_c0_seq1|m.7962
ATGTCCAATACTAAAGAGCCGGCTGATAAACAACTCGAAGATTTTAAAAAATCTGTTGAG
AATACTGGAGTTATCAGGACTGGGAATGGTGCGCCAGTTGATGATCTTACTAATTCAATC
CAAGCTGGAGTTAATGGGCCACTGGTGATACAAGATCATACCCTTCTAGATGAAATTTCG
CATTTTGACCGTGAACGTATTCCAGAACGAGTTGTTCATGCAAAAGGAGGAGGTGCATTT
GGTTACTTTGAAGTAACACACGATATTTCAAAATACTGTAAGGCTGATGTATTTTCAAGC
ATAGGAAAACAAACTCCTGTTGCTGTAAGATTTTCAACTGTTGGTGGAGAGAGTGGATCA
GCTGATACTGTTAGAGACCCAAGAGGTTTTGCTGTAAAGTTTTATACTGAAAATGGAATT
TGGGATTTAGTTGGAAACAACACGCCAATATTTTTTGTAAGGGATCCAATTTTATTTCCA
AGTTTTATTCATACCCAAAAGAGAAATCCAGTTACCCATTTAAAGGATGCAAATATGTTT
TGGGACTTTTTGACACTTCGTCCTGAATCATTACACCAGGTGATGATACTGTTCTCAGAT
CGTGGAATCCCAGATGGATATCGTCATATGAACGGTTACGGATCTCATACGTTTAAAATG
GTCAATGCTAGTGATGAGGCAGTTTATGTTAAATTTCATTTCAAGACTGATCAAGGTATT
AAAAATTTGGATGTTAAAAGAGCTCGTGATCTTGCTGCTGATGACCCAGATTATTCAAAC
CGTGATTTATTCAATGCTATTGCTAATGGAAAGCATCCTACTTGGACGCTTTATATACAA
GTGATGACATTTGAAGAAGCTGATGCTAATAAATTCAATCCTTTTGATATTACAAAAGTT
TGGTCACATACTGATTATCCATTAATACCAGTTGGCAAACTAGTGTTGAATCGAAACCCC
ACTAACTATTTTGCTGATATTGAACAAATTGCTTTCAGCCCAGCGCACATGGTGCCTGGT
ATTGAACCTAGTCCTGATAAACTTCTTCAGGCGCGCTTGTTTTCTTATAGTGATACACAT
CGTCATCGCTTAGGACCTAACTATTTGCAGTTGCCTGTAAATTGTCCGTACCGTTCAAAA
GTTACCAATTATCAACGTGATGGACCTCAAGCTTATGATAATCAAGGGTCTGCACCAAAC
TATTATCCCAATAGTTTTTCTGGACCAGAACAGCAACCTCACTTTAAAATGTCGTCATTT
AATGTTTCTGGTGCTGTTGCCAAGTATGATTCAAGTAATGATGATAATTATACACAGGCA
GGTTTACTTTATAGAAACGTTTTGCCTAAAGATGAACAAACTAGATTGGTTGAAAATATA
ACAGATAACTTAAAACATGCTGCTGATTTTCTACAAGAAAAAGCAATTTATCATTTCACT
CAAATTGATGGTGACTTAGGTAAACAACTAAGAGAAAATTTGAAGTTGGCGAAGTGTTCA
AAAGCAAATCTTTAA
>cds.Mp_J_10362_c0_seq2|m.7968
ATGTGTATTGGTAGGAACCATTCTCGCGGAAATCAGTGTAGTACCTTTTGTATAATAATG
AATACTGAACAGCGTAAATACAAATCCAAACAGAACTCAGCCAAAACAGTGAAAGTGAAA
GATGTAAAAAAATGTCATCTTCCCGAAAATCTG
>cds.Mp_J_10364_c0_seq1|m.7969
ATGGCATCAAAATTAAAAACTACAGATACAGACAAATTAAATATGGGAATGAAATCAATA
GTAAATGAATTTAAAGTCAGTTGCGATAAAGTCAAACAATTGAAAGACAACAAAGAGTTA
TTCAATCAAATGGAATTTACTGTCAAAACTTTATCAATTGAAGGTGAAAACGATGACTAT
GCTACACAATTTTCAAATTTCAAAGAAGCTGTGAAAAATGAACAATCGTTTTACTTTAAT
AAAACTGGAATTACTCACAATTTTTTATCAAAAAATGAACAGTTAGAATCTGCCGCAAAC
ATCCTACAAGAAACCGGCATTGATGATTATAATGCTAGTAGCATATTCACTAAATATTTG
TCAATGATTGAAAAATGTAATAAGCAAAAAGAGTTTATTGATGACATTGATGAACATTTA
AATAAATTAAAAATAGTAATTGAACAACAGAATGATCTTAAATGTGAATTATCAAATATA
AATTACTCACCTGTAGGATATACAGCTGAACCTATCAATATTAAACCAATTAAAAGTATA
CAAACCGTAGATGACTGTGATGAAATTGTGAAGTTGGTCAAAAAAATAACGGACATTGAA
AAGAAACAAGAAGAAATCTATTCAGCAACTTCTGAATTAAAATCTGAACAGAAAAAAATG
TACCATGGATTACCACCAAATATGGATCAAGCAATGATGACAGTACAAATAGCAGAGCAA
GCAATGAAGGCTATATCTAAAAAATTAATGGAAAAACTTTAG
>cds.Mp_J_10364_c0_seq3|m.7970
ATGGCATCAAAATTAAAAACTACAGATACAGACAAATTAAATATGGGAATGAAATCAATA
GTAAATGAATTTAAAGTCAGTTGCGATAAAGTCAAACAATTGAAAGACAACAAAGAGTTA
TTCAATCAAATGGAATTTACTGTCAAAACTTTATCAATTGAAGGTGAAAACGATGACTAT
GCTACACAATTTTCAAATTTCAAAGAAGCTGTGAAAAATGAACAATCGTTTTACTTTAAT
AAAACTGGAATTACTCACAATTTTTTATCAAAAAATGAACAGTTAGAATCTGCCGCAAAC
ATCCTACAAGAAACCGGCATTGATGATTATAATGCTAGTAGCATATTCACTAAATATTTG
TCAATGATTGAAAAATGTAATAAGCAAAAAGAGTTTATTGATGACATTGATGAACATTTA
AATAAATTAAAAATAGTAATTGAACAACAGAATGATCTTAAATGTGAATTATCAAATATA
AATTACTCACCTGTAGGATATACAGCTGAACCTATCAATATTAAACCAATTAAAAGTATA
CAAACCGTAGATGACTGTGATGAAATTGTGAAGTTGGTCAAAAAAATAACGGACATTGAA
AAGAAACAAGAAGAAATCTATTCAGCAACTTCTGAATTAAAATCTGAACAGAAAAAAATG
TACCATGGATTACCACCAAATATGGATCAAGCAATGATGACAGTACAAATAGCAGAGCAA
GCAATGAAGGCTATATCTAAAAAATTAATGGAAAAACTTTAG
>cds.Mp_J_10367_c0_seq1|m.7974
ATGCCACCACCACAACTATCTCAGCATTCAAATTATACGTCCAGTTTTACCACACCACAC
AGTTTGCCTACGTTTCAAGATATTCAAAATACTCCATCGCCAGAAAATTCTAATGATACA
GTTCGTTCCCATTTTTCAGATGATACGGAAATATATGACTTATGA
>cds.Mp_J_10367_c0_seq1|m.7972
TTTGGTCAATATATATTGTACTTATTATTATATTTTCATTATTATTATTCAGGTCATGAA
GTGCAAAAAACATGGGCTAATTTACGGACTTGTTTTCGTAGAGAATTAAACGCCCAAAAA
AACACAAAATCAGGACAAGCTGCAACCAAGAGGCGTAAATATGTGTATTTTGAAAAATTA
TTATTTTTACTTCCTTGTATGGAAATTCGCGAACAGAAGGTAACCTGGAACCAAATGATT
CTCATGAAGACGAAGACGACAACAACAATAACGACACTGGCCCTACCACTTCAACACCTA
TTCCTAATCGAAAAAAGAGGACTAATGTATCGAAACCAGACGAGTTGGACGAAGCATTAA
>cds.Mp_J_1036_c0_seq1|m.289
AAGACTCGTTGGCCCGCGCGCGTGTGGGTGAAGGCCCGCGGGAGTCCGGCTACCGAAGAT
CGGAAGACGCCCGGCAAAAATGTCCGACACATACACCGATTACCGGCCTATCAGAGACCA
ATGGCAATTGTCATCATGAACCATAATATTAAATAA
>cds.Mp_J_10370_c0_seq1|m.7975
GGAGCTCACAGGGATACTCAAGAAGTTGACATTTTTAAAAATGAACGCAGCGTCTGCCCA
AATTTATGTGGACGAAGTTTTAAGCATCGAGTGAATATGAAGTATCACTGGCGCAATGAA
TGTGGTCTACGATTCAATTGCCCCCTTTGTGATAAAACTTATATTCAAAAAACACATCTT
AAACGGCATTCAGCATTAGTTCATGGAGTAATACCAATCTAG
>cds.Mp_J_10372_c0_seq2|m.7977
ATGTCAAGAAGCAAGAGCCGTAGCCGCTCTAAGAGCAGAAGTCGCAGCCGTTCGCGCAGC
CATAGGACATCACGCAGCTATTCTAGAAGCCGTTCGGGGTCAAGTCGCAGCCGCAGTCGC
AGCAGGAGCAAGACACCAGTCGATAAACACAGGCTCCATGTCAGAGACATTGGAAGCAGC
ATAACGAGACGTGATATTGAAAAAGAGTTTGAACGATATGGTACATTACTAGAAGTATGG
ATGTCAAGAACTAGACCAAGTTTTGCTTTTGTTGTGTACAAAAGAGATAAAGATGCAGCT
GAAGCACAGAAACGTACTAATGGAATGGAATTGTATGGAAGCTTCTTAACTGTTAGTTTT
GCAAAAACACGTGGACTCAGTCGTAGGTCATCAAGAAACAACAGTTATCGCGATTCACTT
AGATGCTACTCTTGCAATCGTGTAGGACACTTCTCACGTTCCTGTAAAGAAGTCAACTAT
GGTTACAGACGTTAA
>cds.Mp_J_10372_c0_seq2|m.7978
ATGTGTGGTAGGAGACGCATAACTGAATTTAGTGAGACTGCACCATGTCAAGAAGCAAGA
GCCGTAGCCGCTCTAAGAGCAGAAGTCGCAGCCGTTCGCGCAGCCATAGGACATCACGCA
GCTATTCTAGAAGCCGTTCGGGGTCAAGTCGCAGCCGCAGTCGCAGCAGGAGCAAGACAC
CAGTCGATAAACACAGGCTCCATGTCAGAGACATTGGAAGCAGCATAA
>cds.Mp_J_10377_c0_seq1|m.7985
ATCCTGTTCTTCCGGCCCGACATCGAGGACGCCGATCACCGGCTGACGGACCGCCGGATC
GCCGAGATCAGGGATAAGTACGACTTCGTAGTGATCGGCGGTGGTTCCGCTGGTTCCGTT
ATGGCCAATCGTCTGTCCGAGAACGCCAACTGGACGGTTCTATTAATAGAGGCCGGAATC
GACGAACCAGCATTGTCAGATATACCATTGCTGTATCCTTCCCTGCAGCGTACGTCTGTT
GATTGGCAGTACAAAACACAACCCAGTGATTCGTCTTGCTTGGGCTTCAACGGGAACCAA
TCTAGCTGGCCCCGAGGCAAAGTCATCGGGGGCAGCAGTGTCCTTAACGCCATGTTCTAT
GTCAGGGGCAACAGGAAGGATTACGATGCGTGGCAAGACGCCGGCAATGAGGGCTGGGGT
TACGAGGACGTGTTGCCGTACTTCATCAAGTCCCAGGACATGAGGATACCGAACCTCGTG
AATTCGAAGTATCATGGCACAGGAGGATACCTGAGTGTGGAGCATTTCCGGTCGCACTCA
CCGATCGTGCACAGTTTTTTGGAGGCCACCAAGGAATTCGGTTACGACGAAGTTGATATA
AATGGCCAGAGTCAGACAGGATTTACGCGATCTCAAGGAACTCTAAGAGATGGGTTGAGG
TGCAGTACAGCCAAAGCGTTTTTGAGGCCAATTAAAGACCGTCCAAACCTTCACATCAGC
TTGCACACGCATGTTTTAAAAATCGTGATCGAAAATGACCGGGCCACGGGCGTGTTGATA
TCTAAACTGGGGACCATACCGACGCTGGTGAGAGCCGAGAAAGAAGTGGTGCTCTCGGCG
GGCGCAATTAATTCGCCTCACCTGTTGATGTTGTCCGGAATAGGGCCTGCCGATAAGATA
CGTAAGGCTGGTGTCAAAATCACCAAACACATACCCGGTGTGGGGCAGAACCTGCAAGAC
CACATTGCGATGGGCGGTGTCACATATTTGTTCGATTCACCTGATGAATCCAACCCCCTC
GGTCTGGGCATAGTCTTGCCGAGAGTGTTGACTCTCAATTCATTTATCCAATTCTTCCGG
GACAAAATGGGACCTCTCTACAGGATACCACTCGGTGAAGTCATGGGTTTTGTAAACACT
CGCTACAACGATGATATCGACTGGCCGGACGTTCAGCTGTTTATGGCAACTGCCGGAGAC
AACGACGATGGGGGTCTTTTGAACAAACGGGATGTGGGTATCACCGACGCGTATTACGAG
CAAGTTTTTGAACCCATACTATACCGAGACGCTTTTACGATAGCACCGCTGGTTCTGAGG
CCACACAGCCGAGGCTACATAGAGATCACAAGTTCCAACCCTTACGCGGCGCCGAAAATC
GTGCCAAACTACTTAAGCGACCCGCGGGACGTCAGAACCATGGTGGAGGGTGCCAAAATT
GGATACGCTATCAGCCGTACAGTGGCCATGAGCAAGATAAATACCACTTTACATAACATC
CCCACGCCAGGGTGTGAGTGTTACGAGTTTTTGTCCGACCAATACTGGGAATGCCAGGCC
CGTCACTACACGATGACCATTTACCACCCAGTCGGCACGTGCAAGATGGGCCCGGTGGAC
GATGAGTATGCCGTGGTGGATGAGCGTTTGAGGGTGAGGGGCATCAGGGGCTTGAGGGTT
GTCGACGCGTCTATAATGCCTACGATAGTTAACGGAAACACCAACGCGCCAACGATTATG
ATCGCGGAAAAGGCGTCTGACATGATCAAGCAAGATTGGGCCGGACACACGCAAACATTT
AAGGCACGGTATGTCAAGAAGACGGTAATGAGATGGTGGTAA
>cds.Mp_J_10378_c0_seq1|m.7991
TCGCGTAATCGAAAAGCGCGTAGTTCGGCAGTTCAACACGTAGAACAACCGACTAAAAAA
ATTTTTTCCGTCACAACACCTGACCTCACCCGTTCACAGATCCCCAACCTACACCACCCC
ACCACCGTACACACTCACCTCAACGGTGACACGTGTGTACAACACTCACCGGCTCATGGG
GCAGCCGCAGGGGTAGGGACAAAGGCAACAGTGACACGGGTGATCACCAACACAGGTGAC
GGGGGCGCAAGCACACTTGCACCGCAAACCCCCGCATTAGGTCAGTCTGCGCACGTAAGG
CAACAGGCGAGCACAGAGGTAACCGATAGGGACAGTATGGTCATGGCAGTAGACGCCGAC
GACCAGACAGCTCTTGTCGCGGTTCAGAACCAGTTACCCCGCTCGACCAACTGCAATACG
ACTAATAACGGTACGCGAACACGCCCGGACAAAATTCCG
>cds.Mp_J_10379_c0_seq1|m.7992
GGTTTTTCACCTACTGACACAGCATCAACTGATGTGTGTGAAGTATTTCCTGAGAGCAAT
GTAGAAATTGTTGATGAAGTATGTAATTCTGTGAAGTTGAATTACCAGAATTCGGATGAC
AATGTAATATTTGGTTTTTCACCTACTGACACAGCATCAACTGATGTGTGTGAAGTATTT
CCTGAGAGCAATGTAGAAATTGTTGATGAAGTATGTAATTCTGTGAAGTTGAATTACCAG
AATTCGGATGACAATGTAATATTCGGTTATTCACCTTCTAGCACAATATCGACTAAGGTT
GCCAAAGTTCTGTTTCCAGAGAGTCCTTCGACATCTGTAAATATGTTTCTATCCCATAAA
AAAAGAAGGAAGTTCTGGAATTCTAGTAGAGTGGGGGACCTAGAAGAAGATGATTTCTCC
ACACCAAAAAGAAGAAAACAAAATTTTATGATGGTTCAAAGAACGGTATCCAATCTTCGA
TATAAAAATAAATTGTTGCATCAAAAAAATTGTAGACTGCAAAAGAAAGTTGAAAGTTTA
AATGAAATAATAAGCGTTCTTAAAACAAAGTCTATGATTTCTGATAATGCAGCATTAAAC
CTTAAGGTATTTTTACACTTTGTTGTCCAGACAATACCTACAACAGTAAACAATATTTTA
TGTTGTTAG
>cds.Mp_J_10381_c0_seq2|m.7994
CCTGTACTCTGCTTCTCAATCATGATGGACAGCGGTTCGCTGGGTGCGACTTGGATCGCG
TTTGCGTGCTGTTTGTGCTTCGTCATAACGTACAACAGTCGTAATGTTTGCTGCTCTCAC
GAAGCCGACTCTAAAGTGTACACGGAACAAGACAGACAGTACTGGATCGAAAACGGTAAG
GAGAAGGTGACCGAGAAAGTCAAGTACGTGAATAAAAGAGGCGTCGCCAAAAATATAATC
ATGTTCCTGGGTGACGGTATGTCGTTGACGACGTTGACGGCATCGCGTATCTACAAAGGT
CAAATGGAAAAACGTTCCGGCGAGAATGAGTACTTGAGCTTCGAGAAATTCCCATTTGTC
GGCATGTCAAAGACTTACTGCGTGGACAAACAAGTGGCAGACTCGGCATGCACAGCCACC
GCTTACCTGACGGGCGTAAAAACCAACTACGAGACGATCGGGGTATCGGCCTCGGTGAAG
CTGTACGACTGTCCGGGGTCGGTGGCACCCGGCAACCAGACAGAGTCAATAGTCGATTGG
TCGATGGCCGCTGGAAAAGCCGTCGGACTGGTAACCACTACCCGGGTAACACACGCGTCC
CCGGCCGGGGCGTTCGCGCACACGGCTCATCGGGACTGGGAGTCGGACGTCGATCTAGCG
GAGGCGGCAAACCTGACGGACGTGACGCAGTGCGAGGACATCGCCAAACAGCTGATTACC
AGAAGCCCTGGGATAGACATAAAGGTGATACTTGGTGGGGGTCGCAAAAAGTTTTTTCTT
AATGACACAAATCAGAAAGGATCAAGAATGGATATGGATCTCGTAGAATTTTGGAAGAAA
GATAAGACGGAACGTTTCGGAAATGATAAATCAGCATACGTTGAAAACAGGGAACAACTA
TTAAACGTTGACCCTTCTAAGACCGACTATTTATTGGGCCTTTTCGAGAGCTCGCATATG
AAATATCATTTGAAAGCGGACGCTAGTATACAACCCACTTTGGCAGAAATGACTAGAACA
GCTATAGAAATTTTGAAAAAAGAAGAAAATGGATTCTTCCTGTTCGTCGAGGGTGGTCTT
ATCGATGGTGCCCATCATCAAACCGTTGCCAGGTTAGCACTGGACGAGACGGTGGAGTTC
TCTAAAGCCGTCCAACAGGCTGTTGACATGACCAGCGAAGACGACACACTGATTGTCGTC
ACGTCCGATCACTCACATACCATGACAATGGCAGGTTACCCTGTTAGGGGTAACGATATT
TTGAGCCTTTCGGGGTCTCTTGGGATCGACAAATTGCCGTACACTACACTGAGCTACGCC
AATGGTCCGCCAAATCAACAGCCCGACGTGAATTGCGCCCGTCAGGATTTGTCCCAAGTC
GACACAAGTCAATTCCTGGTGTATCCACATCTGGTTCCGATAAAAGACGAAACCCACGGG
GGCGACGACGTGATGGTGTTCGCCCGGGGCCCTTGGGCCCACCTGTTTACCGGCAACTAC
GAACAAAACGTGATACCACTGACGATGGGATTCGCGGCCGGCATCGGACCCGCTGCCGGT
GTGGCCAGCGGTCCGGCCCGGCTCACTTCCGCTGGACTTGGCACAGCGGCCGTCTCGTCA
CCTGTGGCCGTGCTCACCAGCGCCCTGTTGACGACGCTAGTTGTCCTACACGTTTGTTCG
TAG
>cds.Mp_J_10381_c0_seq2|m.7996
ATGTATTCCTTTCGCATCCTTTTTATGAATACATGTATAATGTATATAATAATAAATAAA
CTACGTGACGGGCAGAGACACGCGTATTATGTCATAGATATAAAAAAAAAAAATGTACAG
AATAATATTATAAAAAATTGTAATCGAACGACGGTCGCTGCTCGTGTGGTCTACGAACAA
ACGTGTAGGACAACTAGCGTCGTCAACAGGGCGCTGGTGAGCACGGCCACAGGTGACGAG
ACGGCCGCTGTGCCAAGTCCAGCGGAAGTGAGCCGGGCCGGACCGCTGGCCACACCGGCA
GCGGGTCCGATGCCGGCCGCGAATCCCATCGTCAGTGGTATCACGTTTTGTTCGTAG
>cds.Mp_J_10387_c0_seq1|m.8002
ATGAGATTTTTAATGAGGTACGAACCGTTGGTAAACGAAACTTGGGTTGCACACTATACA
CCTGAAACTAAGAGACAGTCCGAACAGTGGCGTCACACCACTTCACCCTCAACCAAAAAG
TTCAAAACCACCATTTCAGCCAAAAAAATCATGGCATCAGTGTTTTGGGACCACAAAGGC
ATCATTTTGATTGAATATTTACCTCAGGGGGAGACCATCAACGCAGCAAGATATTGTGAG
ACCCTAAAAAAATTGAGGAGAGCTATTCAAAATAAAAGGAGGGGTCTGTTAACGAGCGGA
GTCTGCCTGCTGCACGACAACGCCAGACCCCACACGGCCAATGTCACGAAGCAATTGTTG
GACTCATTTGGATGGGATGTTTTGAACCACCCCCCGTATTCCCCCGACCTGGCGCCTTCA
GATTACCATTTGTTCACTTCCCTGGAGAAGCACATGGGTGGAAAAAAATTTTCAGCTGAC
GAGGAAGTGAAGGGGGCGGTCGACAAGTGGACAAAGGAGATGGCGGCAGAGTTCTACGAG
GCAGGCATAAAAAAATTAATCTGCCGTCTCACAACCTGCATTGAAAGAAATGGTGACTAC
GTAGAAAAATAG
>cds.Mp_J_10401_c0_seq1|m.8009
ATGGCCGAAACAAAGAAGGTGGAAGTAGTCATTTCGGGTGTAGCCGGAGTATTCCCCGAA
AGTGACAATGTGGAAGAATTGAAAGATCTGCTTTTCAGTAAGCAGAACGGAATTACGTTA
GATTCGAGACGTTGGCCACTAGACGAGTATGGTGTAAAATCTGGAGTAGGCAAAGTAAAG
TCTATTAATCGATTTGACAATGTTTTCTTCAATATGCACGGAAAGCTTTGTGAAAGTTCG
GAGACTGTGATTAAGTTGAATTTGGAAAGATCCGTGGAAGCTATTATCGATGCAGGTATT
AATCCGGGAGATTTATACGATACTAATACGGCAGTATTCACATGCTCTTCGGGCAGTGAA
ACCGATACA
>cds.Mp_J_10405_c0_seq1|m.8011
ATGTTTGTAAATCACACTTTAAAAGGTTCGACAAAACGGAATGCTGAAATGGTGATATTC
AAGGCAGAATATATTCCAGAATACAAATGGATAATGCTCGAGTCAAATTCGAATAGTGCA
GTTACTACCAATAAAGAAATAAGCGCTTTAAAATGTAAATCTCAAAATAATATTCTAAAT
AAGTATCATCAGAATAATATTGAAACC
>cds.Mp_J_10409_c0_seq1|m.8012
ATGTACGACGAAGAGATCGACGTAAAGGACGCCGAGGATGTCGACAGTGAGTCGTCGGAT
AGCAGCATCGACAACGACAGCAGTAGAGATCTGAGGACGCCCAGTGCTAAGCAGCGAAAA
CTTTTGATGTCCAGTGGTTCAGGTCGAAGGTCCAGGTCCAGGCTACGAGCTGTGGATTAC
GAAGAAGTAGAT
>cds.Mp_J_10410_c0_seq1|m.8013
ATGGGAGCCAAAGTGTCCAGGACCGACTTTGAGTGGTCGCCCACGGAAGAGCCGCACGCG
ACGCGTAGGAAAGAGATTTTGGAAAAGCACCCTGAAATCAAGAAACTTTATGGACCCGAT
AAGAATTTTAAATGGATTGTTATAATTACTACAGTATTACAGTTGGGATCTCTTTATTTT
ATTAAAGATTTAAGATGGCCAACTGTTATGATTTTGGCCTATTGTTTTGGAGGTGTTGTA
AATCATTCATTGATGCTTGCAATCCATGAAATTGCCCATAACATGGGATATGGACCAAAA
TATCCAATGTACAATAAATTACTGGGTATGTTTGCTAACTTACCCATTGGTCTTCCATTC
TCTGTCACTTTTAAACACTATCATCTTGAACATCATCGGTACCAAGGAGATGAGAAACTT
GATACAGACATACCTACCTATGTTGAAGCAAAATTATTTAATTCGACATTTGGTAAATTT
ATCTGGGTATTATTACAGCCATTTTTCTATGCTTTAAGACCTATGTTTGTTTATCCAAAA
AATCCTACTGCACTTGAAATCATTAGTGTTACTATTCAGTTGGCGTTCAATTATTGGGTA
TATTTTTATTTTGGTACAAAAGTAATTACATACATGTTAGCTGGTTCGTTGATGGCGATG
GGTCTTCATCCCGTTGCAGGGCATTTTATTTCTGAGCATTATATGTTTCATAAAGGGTAT
GAAACATACTCATATTATGGTCCATTAAATTTTATTACATTTAATGTTGGCTATCATAAC
GAACATCATGACTTTCCATTTGTTCCTGGTTCTAAACTTCCGCAAGTCAAGAAAATTGCG
CCAGAATTTTATGATAATTTACCTCAACACCATTCATGGACAAGTGTGCTGTATGATTTT
ATCATGGATCCTAACATTGGACCATATGCACGAATAAAGCGTAAAAATAAAGGATTAAAA
TTTTAA
>cds.Mp_J_10410_c0_seq1|m.8015
GTCGCGTGGTTCTCCGTGCGCGTTCGCTGTTCACTGCTAATCAGTAATCAGTCGTTCAAT
CGCGCTCGTGCTTCGTGTTTGCCGCCGCGGCCGATCGATTGCGTAATAAAAATCGTTCCG
AGGTACGCCCGACGGACGGTCGGCGTTGTGTCGTGTGATCGGCCAGTTGGTTTTTCTGTT
GTTCAGACCATGATGACTGGTCTTGTTCTCATCCTACGACAGAAGCTGTACGAATAG
>cds.Mp_J_10417_c0_seq2|m.8020
ATGTCAAATAATTCTGCCATGGGATTGTTTATGATGTCAAATCCAGTGTTCGAATGTTAT
GCATTTTACGGTAGCATTCTTATTTTTAAAATGATTATGATGTCTTTTCTAACGGTACTT
CAGCGATTTCGAAAAAAAATTTTCATAAGTCCAGAAGATACTGCAATCAGCAAAGGAGGC
GGGGAAATTAGATATGATGATCCAGATGTCGAAAGAGTAAGAAGGGCACATTTAAACGAT
TTGGAAAATATACCTATATTTTTAATCACTGGATTACTTTTAGTTGCAAGCAATCCTCCA
GAAATGATAGCGAACAATTTGTACAGAATTTATACATTTGTAAGAATAATGCATACAATT
TCTTATGCTGTGTTCGTACTACCCCAACCTACAAGGGCAATATTATTTATTGCAGGAGCA
GTTATAAATATTATTATGGTAGCATATGTTATTTTAAGTATGCATCATTTTTAA
>cds.Mp_J_10418_c0_seq1|m.8021
ATGACTACGGTACAACAGCTACGAGATGAACTTGAAAACTTCAAAACAGTGGCAGTAGTT
GATGACTCAGATTCAGCTGAGAAGCCTAATTTGAAAGGAGATTGGTTAAATTTTTTCTTG
CTACTATTACTGTACACTATGCAAGGTTTCCCTTTGGGCCTTACTTCAGCTATACCAATA
ATTTTGCAAAGCCAGAATGATATATCCTACCAAGATCAGGCTTTATTTAGTTTAGCTGGA
TGGCCATTTAGCTTAAAACTATTATGGGCTCCTTTAGTAGATGCACTCTACATACAAAGA
ATAGGAAGGCGAAAGTCTTGG
>cds.Mp_J_10425_c0_seq1|m.8022
ATGTCTAACAACACTGGAAACAACGATTCGATGGCAACTCGGGAGGAAGCGAGCAATGGT
GCAGAAAATGGCAGAGGCATGAGCCGTCGCCGTCGTCGTCGCTATTCGAATGGTCGACGT
GAAGTAGAAGTATGTGGATGTTTGCATACAGTTGCTCGCGGTTTCTTCTCAGGGCAGAAT
GGAAGCAGAGTGCCTACATATAAATTCACTAGTTACCCTTCAAACCCATCAATAATTTAC
ATCGATCTGACTAATTCCGATGGAGAAGATGAGATTAATGATGACACAACGAGCAACTTC
TACAATGAAGGTGACGTCGTAGATGAAAGTGACGAACCGATGGGGATAAATCGTGAATAA
>cds.Mp_J_10428_c0_seq2|m.8026
ATGACGACGCCTTCATCCACAACCAGCCAAAAACACAAAGCGTTTTCTGGGGAGCCTATG
AGAGACAAACCAGTTGAAGATCTAGCTGGTATTGGAGCTGTACTAGCAACCAGACTGAAA
GAACAAGGATTCAACAAAGCTTACAATGTATTAGGTCAATTTCTTCTTTTGGAGATGGAT
CAAGAGTTATTCTGTGACTGGTTAAAAGATACCATAAAAGCCAACTCAAAACAATCAAAA
GATTGTCATGCTTGCTTAAAAGCGTGGTGTGATGAATTTTTGTAG
>cds.Mp_J_10432_c0_seq1|m.8028
AAGTGTGTAATATGCAATTTAACATGTGGTAATTGTTTTCGTTGCTCTGAGGCAAGTTGC
AATACATGGTTCCATATTTCTTGTGGCATATTTGCTGGATTCGATTATCAAATTGACAAA
AACTTTGAGCATATTATTTTGATCCATTGCAATAACCATTGTTATATTCCAGATAAACAA
CGGCTTGTTAACATAAACCAGCAAGTATGGGCAAAGCACTTGCAACATAGAAGGATCTCT
CAATGTAGAATTGTAAAAATTGATAAAACTCCTTTAGGTATCGTCAAGTTCGGTGATGGT
ACAATATCAGACAGTATTGGACTTAAAGAAATTAAGAACTATGCAAATCATCTCTTAGCC
ATAAATGAAGAAATACATTTGGAATCTGGCGACACAGGTTTATTAATGGGGTTAAATTAT
AAGCCTACATATTCAGTTGTATTTAATGATGGAACATCTGGTTGTCTACTTCCTGATGAT
ATATTCAGTTATGATGATCATATTACTAGCCATCTTAAGCTGAACAACCAT
>cds.Mp_J_10436_c0_seq1|m.8031
ATGAATTTGTTAGCGGTTTTTTGTTATATAACCATGATGTGTGACTCTCAATTATTTAAG
CGACTTGAGCAGCCGGCTGCGATATCTCAAGTCAAGCGAATTGAGCAACCAGCTATGATC
GCAAATCGGATCGGACAGCCTACGGTCGCACCTAGGTTCGGACAACCAACGATCGCACCC
CGGTTCGGACTGCCTACGATCGCACCTCAGGTCGGACAGGCTGCGATCACACCTCAGGTC
GGACAGGCT
>cds.Mp_J_10440_c0_seq1|m.8038
GCACTGTGGCCTCAGGAAACTGATTATAAGCTACAACATGCTCAATCACTTTACTCTGCT
GGACAATATGAAGATGCTCTAAGAGCAGCAAACGGAATTACTACTAGTGGTTATGAAAAT
AAGGTTCGAAAACTAACTGCTGCAATTAGATATGGTATGGAAGACATAGCAGGTGCCCGG
TCTTTGTTGGAAACCAATTCTGGGCTTAATGATGATCCAGACACAGATATAAACTATGGA
TGCCTTCTCTACAAGGAGAGCCGGTATGAAGAAGCATTACAGAAATTTTTAAATGCACAA
ACAATGCTTGGTTATAGGCCCCATTTGTCATATAGTGTAGCTCTGTGCTATTATAAGCTT
AAGGATTTCACCTCATCACTGAAACATATAGGCGATATTATCGATAGAGGTATTAGAGAA
CACCCTGAACTAGGAATTGGCATGACAACTGAAGGGATTGAAGTTCGTAGCGTCGGTAAC
ACTCTGACACTCCATGAATCAGCCTTGGTTGAAGCATTCAATTTGAAAGCCGCAATCCAG
TTTGAAAAGAATGACATTGATAGTGCAAGGGAAGCAATGACTGACATGCCTCCAAGATGG
GAAGAAGAATTGGACTCTGTTACATTGCATAACCAGGCATTATGTTCGGTGGACATGTCG
CCTACACAAGGGTTTCATAAACTACAGTTCCTCATGCAACAGTCAACTTATCCACAAGAA
ACGTTACAAAATCTATTGATTTTATATTGCAAACATGGATACCACGATTTGGCTTCTGAA
ATTATATCAACATACTCACCAGTCAAGGAC
>cds.Mp_J_10451_c0_seq1|m.8044
CACCTGCGCCCGGTGGCCGAGAGCAGTCCCGCGATTCCATTGCCGCAGCCGTCCACGCCG
CACAACACGCGCACGGAGGTACCGGAGTCTGCGACCGCGTCCGTCGAGTGGTCGGTAGTC
GTTTCGTCGGTGGGTAGCCCTCCAAGTTTTTACCAGACGCCGATGCAGACACCAACGCAA
AAGTTCCCGGACACGCCGTCGGTACAAAATCTCCCAGACACGCCGTTGCAATTGCTTTCG
GACACGCCTTTGCAAACGCTCCCAGACGCGCCGTTGCAAACGCTCTCAGACACGCCATTG
CAAACGCTCTCAGACACGCCCGTCAACTGCAAACCACGTTCTAATGGCGAAAGTGTTAAG
CGGGTATCGATAGGCGACAGTTTAAAGCAAAAAGGATTTTTCTGGGCAAACATGGCTCGT
CGCTTCCGGTTGGCGCTGCGGCCCTCCAAACCCAAAGTCTTCGAGAACGGTTGCTGTCCA
TCGCCGTCTGAAGCAGAAAATGTGGATTACCTCATGGTCAATCCGTACGGTAACATCAAA
TCGAGGCGGCCTATCTGTGACAACGACACGTTGACGACACCAGTCCATCCCAGGCCGTCG
CTTGAGGCCATCCGCAAAGCCCACGAAGAAGCGAGCAAGGCCTTTAACAGATTTATGACC
GATTAA
>cds.Mp_J_10461_c0_seq1|m.8050
ATGCATGAAGAAGCAATAACAAATTTTAATGTTATATCAGTTGGAGTACTACAAGGTAGT
GTCTTAGAACCTATTCTTTATCTAATTTATGCAACTAACATCCAAACCAATTGTGACTCA
ATGAAGACTATGTTTGATGACCATGCGCAAATTTTAGCAACAAGTAGTGATCAAAAGACT
ACGACTGAATACATACAGACCTCAATCAATAGTAGCTCTAAAATTGAACAAGGAGAAGGA
AAATTAAGATCAAGTATGATAAGTCGGTGA
>cds.Mp_J_10463_c0_seq1|m.8052
TTAAATGATCATCCTATAAATTTAATTTGTAATAGTATTGATAAAGTAGTTCATACTTAT
TGTGAGTTAATACCACCTGCTGTTTCAAACATATCTCCCAATAGCAATGTTAATATTAAT
GTAGATCAAAATATTGAATCAGTAGATGACATAAAAAAACAAATTTATCAAAATAGTATT
GCTTTAATTTCTAAATGGTATAGTTACTCTGGTTTACCTAGAAAAACAGTTCAAAAATTG
ATTGATGATTTACTAGAGTTTAATAGTATGATTTTATCTATTTTGAAAGAAAAGATAAAT
CAAGTAATAAGCGTATGTAACGATGATAATATTGGCAATGAGCTATCACAAATTAAAGAG
ATAATTTTAAATATGGGTTCACCATTTGAAGGTATGCAAACTGAATATTTAAGACTCCAG
ACACTTGATGAACAGGGCCTTTTAGTTCGACCTGAAGAAATATCCATTGGATACAGGCTT
AATGATAGATTATGTAACGGTAGAGTAGTATTGGAACCAAAAGCAGTTAAAATAAGTGTA
ATTCCTCTTAGATTAGTTTTCAAAAAGTTCTTAGAACACAGTAATATGTTTGAGATAATA
CTAAATTATATATCTTATTTGAAAACAACTGAAAGTGAGTTGATATCTAGTTTTCTACAA
TCACAATTATGGAAGGAGAAATTAAGAATGAATCAGAACAAAATAATTTTACCTTTGTTT
TTGTATTTTGATGATTTCGAAGTGAACAACCCTTTAGGTTCTCATGCTGGTTGTCAAAAG
TTAGGTGCTGTATATGTTTCATTATCA
>cds.Mp_J_10465_c0_seq1|m.8055
CTGAGATTCGTTTCCATTTACATGGTGTTCGTGATGGGGTTCTCGCAAGCTTATTACGTG
ATTTTCCTATCTTACGACAACCCGCTGACACCAGAGGGCATTGACGATTCCGTGCTGAAC
CCGATGCCCACGCCGACCGAGTCCATCATGGCGATGTTCCTTATGTCCGTCAACACGTTC
ACAGATTACTACACGGCGTTCGACAAGACTAGTCACACGTTGGTCGCAAAGTTTTGCTTT
ATAGTTTTCATGGTGATCGTGGCCATATTGCTGGTGAACATGTTAATCGCCATGATGGGG
AACACTTATCAAAAGATCGCCGAGACCAGAAACGAATGGCAGAGACAATGGGCTCGGATC
GTACTGGTGGTAGAGAGAGGTGTCAGCCCGTCACAGAGGCTCAAAAAGCTCATGTACTAC
TCGCAACCGATGTCAGATGGTCGGAGGGCGTTGGTGTTGCGACTCAATCAGACGGATGAA
GACAAGGAGCAAATG
>cds.Mp_J_10466_c0_seq1|m.8056
ATGCGGGGGTTGTCTTCGGCGATCGACGATACTGGCGGTGGCTGTGGCAGTGATGTTGAC
CAGTTTCAAGGAGATGAAGCAGAAGACCATTTTGAACCATCACTGTTCGCCGAATATTCC
CCGCTTCCTCTTCCTGACGATGTGCACACGGCTTTTTTGGCCGCCAACTTGTTGCTGCTC
TATCTGAACCTGGCTAGGCTGTCGACTATGCCAATTGGCGACGCACATCAGTTACCGGTT
ACCGTCAACGACCGTGACGACCACGACAACGACTATAACAATGGTACGTCAGTGGCAGAG
GAGGCAGTGACAGTGAGCGTTACTGCTGCGGTGCAGGCGACGGCGGAACGGCGCTTGAGC
GACGAACGGTTGCCCGGGGAACCGGGGCCGTCAACAGACGACGGGCGACCGTGGCCGGCG
GACGCTACAACGTCGACGGCGCGGGTACCGCTGCAGCGACACCAC
>cds.Mp_J_10467_c0_seq2|m.8058
ATGGTTTTTGTTGATACATCAAGAATTGCATTATATTTCCCTAGCAAATCATTGTCAATG
TTAAAAAAATCTCAAAGCTGTAAAAATTTGGATCTGAAGGAATTAATTGAGTTGTCAAGT
ATTAACGAAGATGGATTACTTGTATTAAGAATATCTAACATTTCCTTAAAATGTGTTGTA
CCACAAAATCAAATGGAACAGTATTTAAATACAACTCCAGTGCGCTTTCCTTACACTTTA
TGGTCTCCTGATGGTGTATATTTTCCATGGCAACTTAATTTTTGTAAATTGGAA
>cds.Mp_J_10473_c0_seq1|m.8060
ATGAAACTGATTACACCAACTATTATATTTGGAAAGATGCAAAAAAATCAAGATGAAGTG
ATAAAAAATAACAGTATAATTCCTATTGTGCCAAATAACTGGCAAAGGATTTGTGATGAT
GCTAGTGCTTGGATTTGGCATAACACTCGCAAACAGTTTTATTTCACT
>cds.Mp_J_10476_c0_seq2|m.8061
ATGTACATCATAGGTATGACCAAACCTTTACAGCATGAAATGTTCAAAAATGGTGTTAAA
ATTAATATAGTAACAATAGAAGTAGACGCCCAAAGTACTGATAATTCTTATGATAAAATA
TCACGTCATAACACTTCAATGAAAAAATATTTTACACATATTTTAATTAAACTTTTAGGA
TTTAAATCTATTGTCATTGCATAA
>cds.Mp_J_10477_c0_seq1|m.8062
AATAATAATAATAATATTATCGCAACGACACGGGAGAGACCGTCTTCGGGGACCGTCACG
ATCGCGAATTCGTCTGGTTTTTTTTCGTTTTCATTTTGCCTGAGCGATGAAGGTCGGTCG
AGCGAAAAAAAACTCTCGGCGTGCAAATCAGGCTGGCGAGTTTCCGGACATTATTTAATA
CTGTCGTCGTCGTCGCATTGTTATTGTTATTGTTGTGGTCGTCGTTATCAACACGACGAT
AATATTATTATTATTATT
>cds.Mp_J_10480_c0_seq2|m.8063
ACTCCAACTACTCCAACTACTGCCACAAAGACCACGGTGACGACTACAGCAAAAAATACA
ATTTTAAATGTAACCGTTAACAATACAACGTCTTCTAATCCCATAATAACAACTCCAAAA
AACGGATACAATCATACGATAATAATTGACAAAATTACCACAGCAAGTACTGTTAAATCT
TCGAACATTACATCTACGTTTGCACCCGTATCTATAACAAATTTAACAACGAAGTCCATG
ATTGTATCAATTCCATTGACTACGACGTCCACCGAAGTACCAACAAGTACTTTATATGTT
AATTCCACGACATCTAGTTCCATTAACCCTCATTCAGTAACTACAAGTTCTAATGCGTCA
ATGGTTATTCCAAGTATAGTGGTGGACATTCAACGTAATTCGTCAAAAATAATCAGTACA
CCTTCTATGGCGATAATCCCTAACATCTCTAGCTCGACAATCGAATCTATAACAATGAAC
AAAACTTTTGCTACCGAAAAATTAAATATTACGCCTACTGCGATCACCAAATCTTTGATG
GCAAATACCACTATTTCTATGAGTACGACATTACCTAATATGTCTAGCTCGACGTCCAGA
CCAGATAAACTTAATCCTACTATGAAGGTGATTTTTATTCCTACTATAGTTACTAAATCT
GTAGTGGAAAATACTCCTTTAATGACTTCAACGGCAGTTTATTTAACTAACTCAACCGTT
AAACCACTTATTAAAATATATACAACACTTTCTACCTTAAAATTAATTAATTCATCTACC
ACAACCGCTAAAAGTATAATGGTAAATTCCACATCCACTACAGCATTAATTAATAATTCT
ACTAAGTTATCAATCAAATCGAATATCCCTGCAATTAGTGATGAACAGTTGAGTAATAAA
TCACTTAATACTCAACAAACAAAACAGAAAACCATAATCAACGAAAATAGAACAACGTTA
AATAATTCAACAACTCGCGTACCGAGTATCGTCAAATATTTAAACGACTCAATTGTTCCT
GATAAAAAAATGGTAGTTTTCGATATCTCTGGGCCAAATCCTAACCTAAAACCATTTGAA
TACAATAGAACTTTAAACGATAAAGATCTCCTTAATATAACAACCGAATCTTATAACTTT
TCGGATCTAAGGAATTCTAGTATGCCATATAAAAATAAAAAGCCAACAAAAGTGTTAAAA
GTTCACGAGGAACCGGAATTAAACAATTTACTTCATAACCAATCCACTAAAAACATTGAT
AATCAGTTGGCAGAGCACGTGAAACAATATGAAAATACGGACTCTACTTACACATTTGAT
ACCGTTACCATTATTAAATACATCGCTGCACTCGGTGTCGTTCTTCTCACTTTCAAGTTC
ACTTTGTCCTTTATATTGTTGCGTTTCAATAAACCTTCCAGTGATGAAATGGGCGAACGC
TTCATTGGGATGGATAGTGAAAGTTCTTGTAACATGGAACTGATGAGTAATAACAAGGAA
TGA
>cds.Mp_J_10490_c0_seq1|m.8067
GAACTCAATTATAACGACAACATACAAAGATTTTTCAATAGCAAAGTAAAAACAAATTCA
TCAGAAGACTCAAGTTGTTCTAAAAAATTTGCTGCAAGAGAAGTCACTTCTTTTGAAAAA
GATACGACTAAAGTTCAACCAGATACAATACCATTATCTCAATGTGGAACACCAATTTTA
AATAGGACTGTAACTCAAAATTCTCCTAGTTATGATTCAGAACAATGTGCAAGTAAAAAT
TGTCAACTTACTCAAAAAATGCTTTTACGTCACAATGAAAAAATGGAATGTGATCTCGTC
AAACAGCATAAACAAAACAAATCGTCCAAAAAACAAAATTTTTCAAATCAAGCTATATAC
ATTTCTGATATAGCACATGGAATAAAACGTAACAACTCAACTGCAAATGAAAATAAATCA
TTCAAGCTCTCTAAAAGAAAATGTCTTTCAAATAGCAGTGGTCCGACTAATGTTACACAA
CCATTTAAGCATCAAGACATTGCTGCTACCCCCACTGTTGCTAGAGCAACACAAATTTGG
TCTTTTTGTCAAATTACACGAGATTCGCAAACAATGACTGATTTACCACCAATACAACCA
CAAGCTTTACCAGGTTCATGTCAAAAACTAGTTTTACCAAGTCAAGCACTAATTGTACCA
TGCCAACCGCTTATCTATAACGTACCACTCAGTAATAACGTGATGCCTGTACAAAATAAA
TGTAATTTTATGGACATGAAGTTTGGAAACAATCAAGAAACGTTATCTAACAAGTTACAG
TCATTAAGTATGCCGAGTCACATTACTGAAAATCCTCAACTTTTACACATGGAACAACAG
TTACATATACAACAACTATACCAGAATATTGAAAATAAAAATGAAGCATCAATTCAATCG
GGAAACAGTGACCAGAATATTCGAAAGAAAACAAAAGCATCACAAGTAAACCAAGAAGAA
GTTATGACTAGTTCGGATTCTGATTTTAAAAGAGAAACCGGAAGTTTGAAATCAAGCAGT
GGATGGATGTACGAAGACAGTAGTTATTACTCATCAAGTTTGAGAGAAAAAACCGATAGT
AGTGAAAGAGAAGACTTTCCTTTGCTGAATGTATATGAAAAAACAAATTGTTCTCATCAA
TTAATTAAAAAGCAACCATTCTGGATGGAAGATATTGTAACAACTCCAGATTTAGTCTAT
CGGTACCAAATGGACTATGGGGACGTAAACGAAGTGTTGCGTAAAGATATGAACACATTG
AATACATTTACTCAACCTATGTTAGTGAACGAACAGTTGAAACAACTATGCGTGGAAATA
GACGTAAATGGTTCATCTAAAACATCGTACTTCGAAGACGGAACTTCATCAAGCAGTGAT
GGAGACGAATGTTACATTTCTATTGGAAAAAATAAAAGAAGAAGAATTGATTTCTGCAGA
ATGGCAATGATTTATGAAGAAGATGCCTTAATACCACCACCAACGACCTCGCCGCGTAAT
AAGTTGCCAAAAAGTGATCAGTCAACATCTTAA
>cds.Mp_J_10495_c0_seq1|m.8076
ATGGCTGGTAGATCTCGAGGACGTAATGGCAACGGCAGGTTTCATAACTCCAATCCACGT
AGTGAACGAAGTAATGAACATGATGATCGAACTTCAAGACCTAGTACTAGTCGAGGAGGT
GGTGGATACTCAGATCGTCATGGTTTTAATAAAAAGGTGACATTCAAAGCCAATAACCGT
GGAGGTAATCATTTTCGTAAAAGTTGGGATAGTAAAACTGATTTGGTCCGTGATCAACTG
GATAGTGAATTTTCAAATCGAAATGGACCATCTAGAAATAATACTGGTCGACGATCTTTT
CCTGAA
>cds.Mp_J_10496_c0_seq2|m.8077
CGCGTTCGTTTCACGGTCACGCCAGCCGCCGCGTTGGCTCGTTCGTTTGTGTCGCCCGAC
ACGCATAATACCTACGATACTCTTCATTATTACATTTTATTATTAATCGTTAATAATAAT
TGCTATTCGTCATATTTTACTGATGCTGCCGCCGCCGCTGCTACTGCGAATTATGACATA
ATAATAATACATCACATGAGATAA
>cds.Mp_J_10497_c0_seq1|m.8078
TCACTATGTCAATCCATTCAAAATCCCGATGTATTAGTTTTAGAATCAGAAGTAGTAGAA
CCTGTAATATCAAATTCTTTGCCTACACCAATATTTACTGGTCCTAAATCGACTGAAATT
ACTGATGATCAATCGGAATCAAATAACATTAAGGATTTTATTGCTTCTTGGGCTATTCAG
TATAAAATTCCTCATAATGCGCTCAACGGACTTCTATCTGGTTTAAAAAAACACAAATGT
TTCCAAAGCCTTCCTCTTGATGCAAGAACTGTTTTATGTACTCCAAGTCAAATTTCTAAA
ACTATTAAAACTCTTAAACCTGGGACTTACCATCATTTTGGTTTGGTCTCTGGTATTAAA
AGATATGCTCCAGAAAATTCATCAGAGCTGAAAATTGCTGTTGGTATTGATGGTTTACCC
TTAAGTAAAAGCAGTGGAAATCAATTCTGGCCAATATTGGCATATATTATTTCAGAATTT
TCAACTAAAAAAGTATTTCCAATAGGAATTTACTACGGTCAGAGTAAACCAGAAGACAGC
AATGAATTTCTTTCAGAATTTGTTGAAGAAGCTGATGATTTAATGAAAAATGGAATTAAC
ATAAATGATGTTATTATCAAAATATCTATAAGTTTCATTTGTTGTGATTCGCCAGCTAGA
GCATTTGTTTTACGTGTTAAAACACATTCTGGATTTCATTCTTGTACCCGTTGTTTCATT
GATGGCGATTATCAAAAAAATAGAGTTTGTTTTCCATATTCAAATAGAAAATCTACTTTG
AGGGATCATAATTCATATATAAATATGGTAGATGAAGATTATCACACATCAGAATCTCCA
TCAGTTTTAGCCAAATTGAATGATTTTGATTTAGTAAAATCATTCCCCCTCGACTACATG
CATTTAGTTTGTTTGGGGGTAATGAAAAAGTTATTATTACTTTGGAAATCTGGTCCATTA
AAAATCCGTTTACCGTCCAGAGATATTAAAGATCTGTCAAAATCGTTATTAGCATTAAAT
ACTGATATTTCATCAGACTTTGTTAGAAAGAGTAGAAGTCTTTTTGAAGTTGGACGCTGG
AAAGCTGTTGAGCTACGATTTTTTTTACTTTATTCAGGACCAGTTGTTTTAAAAGCTAAA
TTAAATGATGAATGTTATTCTCATTTTATGTCTTTAAGCATTGCTATGATTATACTTCTT
AGTCCAAATCACAAATCACTTGTCAATTATGCAAGACATTTATTAGATTACTTTGTGAAA
CAATTTCAAAATTTATATGGTGAATACCTTGTATCACATAATGTCCATACTTTATTGCAT
CTATGTGACGATTATGATAAATTCGGACCACTTGACCAATGTAGTGCGTTTATTTTTGAG
AATCATATGAAAGAATTAAAATCTTTTTTAAGAAAACCAGAAAAGCCATTAGAACAGGTT
ATAAATAGGTATTCAGAAATAAACTCAATTAGCGTGAACACTTTCAAAAATATACAATTG
AATGAGAAACCG
>cds.Mp_J_10504_c0_seq2|m.8081
ATGGCAGGTGCTACGATGTTAGCGCGCATCAACAAGCCGTCTGACTTTGCCATGAATAAA
GTCGAAACGGAACACGACAGGATTATGGCACGCGAGCAACTGATCCTCACGCAGGGTGAA
CTCTTAAAGAAAGAAGGTAAGGCCAAAGAATTGGCCGCCCTTATTAAGGAGACCAGGCCG
TTTTTGTCCGAAATTAGTAAGGCGAAGGCTGCCAAATTAGTGAGGTCCCTGGTTGACCTC
TTCCTGGACCTCGAAGCAGGCATCGGAATTGAATTACAACTGTGCAAGGAGTGCATAGAA
TGGGCGAAAGAAGAGCGGCGAACGTTTCTCAGGCAGTCTCTGGAATCCCGATTGATGGCC
CTATACTTCGATTCCGGAATGTTTAAAGAAGCGTTGCAACACGGCTCCGTACTATTGAAA
GAATTGAAAAAACTAGATGATAAAAATTTGTTGGTTGACGTTTTATTATTGGAAAGCAAA
GCTTATCATGCTCTGAACAACTTGTCCAAGGCTAGGGCCTCTTTAACTTCTGCTAGAACG
ACTGCAAACTCAATTTATTGCCCCCCTAAAATGCAGTCTTCTCTTGACTTGCAGTCAGGA
ATCTTACATGCAGCTGACGAGCAAGATTTTAAAACTGCTTATTCTTATTTCTATGAAGCT
TTTGAAGGGTTTGACAGCGTGGACAGTACATCTAATGCACTTAAGGCATTGAAGTACATG
CTTTTGTCAAAGATAATGTTAAATAATGCAGAAGATGTGCAACAGATTGTGAGTGGTAAA
TTAGCATTAAAATATACGGGTCGTGATGTAGAAGCAATGAAGAGCATTGCAAGGGCTAGT
CATAAAAGATCTTTAGCAGATTTTCAAATTGCGTTAAATGAATATAAAAAAGAATTGGAA
GATGATCCAATTGTCAGAGCACATTTAGATACACTTTATGGAAATATGTTGGAACAAAAT
CTGTGTAGAATCATTGAACCATACTCAAGGTAA
>cds.Mp_J_10510_c0_seq1|m.8087
CAGTTACCCCGCTCGACCAACTGCAATACGACTAATAACGGTACGCGAACACGCCCGGAC
AAAATTCCGACCCCCGCGGTCGAACTCGAATTTCCGTCAGGCTTCGTAACAGCCCTATTA
GACTCGCAAGCGCAGAAATCGTACGTAAACCCGACGGTAGCCCGTAAATACGGCTTATCA
CCTCCCCACGGACCACCAAACAACGTCCGAATGGCGGACGGTCACACTGCGATAACCAGT
GGCACCACCACATTCGAAGCTAGGATAGGTGCACTTGATATAAAATTCGAAGCGACCATC
CTAGACGATCTGTATTGCGACGCGTTACTAGGACACGACTTCCTTGTCGATAACGAAGTC
TCTTGGGATTACGCCGCGTGCACAATACACATGGGTAGGCAAATTCGTACGTCGACATGC
TGGAAAGGGAGGTCACAACCCCCCACCGCTAGCCCCGACTTATCGCAAATTGAATTTGGA
AACGACACCGAAACTCGCGTGAAACTTACCGAAATATTAAATAAATATGCGGTGGTATTC
ACCGAAAAAGTAGGACGTACCAAATCAATTGAGCACGAAATATTGCTAAAAGACCCATCG
CCTATCGCGCTCAAACCATACCCGTACCCACAGCAAAAACAAATTGCTATCGATGAAATG
GTGCGCGATATGGAAATTCAGGGGCTCGTAGAACCCAGTACCTCACCTTGG
>cds.Mp_J_10518_c0_seq1|m.8092
GGAGCTCACAGGGATACTCAAGGGACTTTTGTGAAACGGTTCTTAAATGCAGGTTTTGTA
GTAAGTCCACCATCCAGTACGTCATCTGTTGATCAAAAGCCATCAACATTTAAGTGTCAT
AAATGTACAAAAAGTTATCGTTACAAACATGGTTTATGGAGACATGTTCGGTATGAATGT
GGAAAGGAACCACAATTTCAATGTTTATTTTGTCCAAAAATGTGTAAAATTAAGACTAAT
CTTACACAGCATATGCGTCTTAGACATTATCAACTTATGAGCACTTTGTACCAATCACAG
TACTATGCTTAA
>cds.Mp_J_1051_c0_seq1|m.290
CCAGTTCCACCGACCACTATTGCTGGATCAGGAGGTGAAGTTTTCATGTCTCGGCAGAGG
CTGGACACGGAAAAATCAGTGCACTTGGTCACCGATGTAGAGTTGGCCATTTTTTTGTTT
GCTGTTCACTATTTAAATAACTACTTAGTTCACTGCTTTGATCGTGGATCTCACAAAATT
ATGAATGGTGGATAA
>cds.Mp_J_10520_c0_seq2|m.8094
ATGTCAGACAATGAAGACCGTCAAAGTGTACCTGTCAACATTCGTTACACTCGAGGTTTC
TCATTTTTACGATTACAACTTCCAACAACCAATGAGTTTAGTGATTTGAGACGGCCTCAA
AGATCACGTAGTCAAGGTTTTCTTACTGGGTTGTCAAATCGTTTACCATCATTTTCTATC
ACTGGTCCATTATATGATGATAGTCCATTACCACCTACTGATAATACAAACAAAAGATTC
AGCTTTGCAAATTTCAGAAAAATTTCATCGGCGGTCAGTAGAAATATTGTTCTAACACCA
GCCTCACTAAAACACCGATTTTCTGTTATTTAA
>cds.Mp_J_10523_c0_seq1|m.8096
ATGGAGAATACTACTTCAACCACATTTACAACTGATAATCAATCGTCAAATAAGAATAAC
GAATTGAAAAATGGGGAAAATATCGAAGATTGCCAACAACAGCATCAGAGACGCCAGAGG
GCTACCGGAAATGGTCGGTGGTGTACCAGCAGCGTTCGATCACGATCATCTACATCATTT
CTCATACACAATTTACTAATATCTTGTTCGGGTGATGCTAGTGACGTGCAAACAACTGTA
TCTCCTCCATCACATCCGTTGGTTGAACAAGATAACGACAATGAAGATACTAGTAATAAT
AGTAGCAGCAGTGAAGGCAAAAGTAGAAGTTGTAGTCCACAAGAGATACAACTATCATCC
CCTGTAATGGATGTAAAAGAAGAAAAAGAAGATGATGTTAATGGAATGTACGATGCAGAA
CACTACAGAATTAAGAGACGTAAATGCACCATTCCTTTTAGAAGGAGAACAGCTAAGAAA
AAAGAGAGCAGCAGCACTAATGCTAGCGGTGATAGTGATATTGAAAAAAGAGAAATTGAT
AAAGAAGCATCATCACTAAAAGTTTCTGAGGAAGATTCACAAATGCCATCAATGCAAACC
CAATCACCACCTATTTCAATATACCTATCCACAACTATGAATCATCAACATCAACAATCT
GCGATACAAACATCAACCCAAACACCTACTTCAACGTCAACCATGCCTGTGTCATCGTTA
AACTTCAGCGTAAACGCCATTCTCAGTGGAGGAGGATGTTCTAATGGGCGAAGCAATAGT
ACTAGTAGTAACTGTAGCACCGGAAGCAACGGGAGTAACGGGTCCAGTGGTTTCGGGTAC
GGTGGAAAAATGATGCCGCATCAACAAAATATATATGACACTGGTCAACAGCACAGCCAA
CATTTGGCGTCTGCTGCTTTTTTGCGAATTACAGCCGCG
>cds.Mp_J_10533_c0_seq1|m.8101
CTTATAATTATTAGAGTATTAGAATATAGATTGAATAAAACATATGGTTTATTAATTTTT
ATTAGTTGTGTTAAATCTATTATTTACAAAAGTCACTTTGTTCATGAACATACAATGGTG
AAAAAAAAAACTGCGATTTTGAAAGAATTACAAGTACCTATTCAACAAGTTTTGTAG
>cds.Mp_J_10539_c0_seq1|m.8102
GAAAACACTGGTAAACTACCTATGATTTTACCGAAAGTTGCTGGAGAATTATCTCATGAT
GATACATTTTCTTCAAATAATGTTGAAAATGAAGACCTACCCCCTGAAAATGAAGACCAA
CCCCCTGAAAATGAAGACCTACCTCCTGATCAAAGCGAATCGTCAAAAAAATTTTGGAGT
CTAGTTGAACCTTATCTTGCTGAAGTAAATAAAGAATCCCTCAACTGGTTAGAAGATTTG
GTAATGTCTTATGACTCTGAACCCGATATAATACCACCTTTAGGTGAACACTATACAAAA
TGCTGGGTACGGGAAGAAATGCAAAATCAACAAGCTTCAAGCTCCTCTCGTCAGCCAAAT
ATGAAAACTCCACTAGCTGAACGAGTATCCCCTGATGTGGTAGAACTAATTACTAGAGTT
AATAACGCTGCCCGCGGTCGTAATGAATCAACACCAATATACCAAAAAGTTATTGCA
>cds.Mp_J_10539_c1_seq1|m.8103
ATGTCTTCAAAGAAACCCTCTCAACATAGTGGAGAACCAAGTGGCATTAGAAGATCAGCA
AGGAAAAGATGTCCAAAACGACATCAAACATTATCACCTAATCTGCCAAAAACCAATAAT
GTCAAAGCTGGTAGTAAATCTGCCAAAGTTCATACAGTCATTGATGAAAGAGTACTTTCA
TTACCTAGGTTAAACCCCACTCAAATTAAACCGGATTCAGCAATCTGGTATGTAGTAAAT
CATGAAGACAATTATGAAATTGAAGATATAATCACAAATGAGGTATTTGATAACATACAA
TGGGAATGTGAATCAATGTTAGCAGATGTAATTCTACGCAAAAGACAAATAAAAACTGTT
ACTAATTTGATTTCTTCTGTGCAAGAAGTTGATTCACAAAATAATGTAGAAAACACTGGT
AAACTACCTATGATTTTACCGAAAGTTGCTGGAGAATTATCTCATGATGATACATTTTCT
TCAAATAATGTTGAAAATGAAGACCTACCCCCT
>cds.Mp_J_10543_c0_seq2|m.8104
ATGCTGAACAAAGAAGGAATATCCGTGCCCGATGGTATTCTGTTTGAAGCCCGACCAAAA
GAATCGTTTCACCAAAGTCCACGGAACGATCCAGAACTATCCAACTCAATACTCAAAATG
ATCCACACGCCAGACAGCAGGTATATTCCTTCGGAAGGAAAGTACGATGGTAATAACGAA
GTGGAGACAACGTACAAAATCCCAATACCCTCATATATGCAAAATTACCAGCTACCGAAG
TTTAGGCCAGTATCAGAAACGTTTCAACTACCAGTCCGGCAGGTATTCGAAAGCGGTTTG
TCAATCAATAACTTGAGGGGACAACTAGGATTTCCTTTCAACACTATGCCAAAGAGTTTG
AGTTCATTAGATGGCCACGTGCCAATCACC
>cds.Mp_J_10544_c0_seq1|m.8106
ATGCGTCTTATAAAATCATTTGGTATAAATCGCTATTCTACTTTCATACATCATATTCTT
TTTGTGTTATTATTATATAACATTTACCTCTCACTTACACTACTTAAGGCAAGTTCCTTA
TCAAAAACGGATTGTGGTAATGAGAAATCAAACACTTCATATTTTCATCTTAAACTATCT
AATGGCCGATGGGACAGTAGACACATGGTCAAAACATTTGATAATGTTATACAAGCAGAA
CAAAAACAAACCGGAATGGTATGTTTAGCAACACAATGTTCCGTAGATAGATTACATTCT
ATTGTAGATCTTGCAAAAAATTGGAATGGATCAATATCGACTGCAATTTATGTAGCTGGT
GAAGAATTATATTATTTACAAGATTATGTAAGATTTCTACGACGATGTTATCGATCAGTT
CGTCAAACTGTTACTTTTCATCTTGCCCTACCTGCAAATCAATTTCCACAATCTACTCAA
TCAGGTTTTACAACAGATCAATTACCATGTCACCAGGATCCAATTATTGTTCTATCAAAT
TTGATGAAGCAATTACCAGAAACTCTTAAACGATGGAGAATTCGCATGCCTTACCCTCAA
AATCATCTGAGAAATCTAGCTCGTTTAAATTGTCAAACTCATTATGTGTTGGTTACAGAC
ATTGATATTATTCCTAGCATTGATTCAGCAATATTACTCAATACATTTTTGTCTGAAAGA
CCGAAATGTCTAAAATGCGTATATGTCTTGCCCACATACGAAGTTCATAAATCAGCTAAT
CCACCAAAAAATGTCACTGAGTTAATAAAATTAAAATCTACTGGGCTTGCAAGATATTTT
CATATGGAAGTCTTTAAATTAAACCAGATGCCAACTAATTTTCTAATGTTTGAAAAAAGT
TCAAAAAAATATAACGGTTTACACATCAGCCATAAAGTACCTAAATATCAATTGTATTAT
GAACCATTTTATGTGTCATTAAACAATGTTCCAAGCTACGATGAAAGGTTCATTGGATAC
GGATACACAAGGAACTCACAGGTGTACGAAATGTTTGCAGCTAAATATCAATTTGAAGTA
CTTGCTAATATTTTTACGTTCCAGCATAGTTTTGCCTCGCAGAAAAAGAAATCTAACTAT
CGAGAAATTCAATATGCCGAAAATTTAGCATTATTCACTAAATTTAAAAAGGAAATAGCT
GCACGATATTTACTAAGCCATTATATATGA
>cds.Mp_J_10544_c0_seq1|m.8107
ATGAACAATGTCGATTCAGTTGGTCCTCCAGATCCAGTATCAAATTTGAGACCAATTAAA
TATCATATACCACAACACGAGTCTCTAGTTGAACGTCAATTGCGGCTTAAGCGAATTGAA
GTAGCAAAATGGAATCATGAATTTTGGACTAACCATAACCTGAGATTTATAAAAGAGAGG
GAAGCATACAAAAAATGTTTATCCGACAAGGGCATTTCAACAGCCACTGCCGATCAAATG
TCTGAATTTTACAAAGATTTTTTAGACAAAAATTGGAAAACACATATGACTTATAACTTT
GAATGGTATAAAAAAAATATAACAATTGTACGTTTAATGATGAATAAAAATATGTTCAAA
GCTATTCAGTGGATTAAGATATTTAAATTTTAA
>cds.Mp_J_1055_c0_seq1|m.292
GACGATGTGCGCGACCTGCAGGCCGTGTACACGAAACGGCACCTATCCACTGAGGTGACC
GGATCCAACCACGAGTCTCAAAAGGTGGATAGGCGACCGGACGTCGGCAGGCATTCGGTC
ACCACGCGCGTCTTGCGCAAAACCACCGTGCTGACGCGCGGCGTCGAGGTGTCGGCCACC
GAGAGCATGATG
>cds.Mp_J_10561_c0_seq1|m.8115
TGGTTTCAGTACAATTTAGTAGACAATTCGTATTGTTTAGGTGAAACTTCAAAACCATTA
ATCGTCATGTCATTTATATTGTGGTTGGCTCTGGTTTCCACTGGATGTCTAGTGAATTTA
GAGGCTGCGGAAATTGCTGAAAACCATATTCTAACGCCAGAAATACCTGTGCAAGACAAT
TCAATCATCGAGGTGCCTAGGTCAGTATCTAAAAAAAAAGGGAGACAACTTTCAGATTTA
GATTCACTATTCAAATTCATTAATCTTACTACTGAAGAATTCATGAGAGATTCATCAAAT
GGAGTTATGGACTATAATTCGTATTTGGATACTTTAAGATATGCATTTGTTGAATATAAA
AAGGCCAATAGGGTTGAAACCACCACTGAGCACAACTTTGTTAGTTACGGATGGTAA
>cds.Mp_J_10577_c0_seq1|m.8121
ATGTATTCATATGAACGACGCGGGAAGAAAATTGTGTTTGCGCTGGGAGAAAGTTGTATG
GATGTTGAGAAGTTAAGGGGCTTAACCCGTGAAGCGCACACCAAGAGCAGTGCAGAGAAG
TCAAAGCACGCTAAAAATGTGTCATCGTGGTATTAG
>cds.Mp_J_10587_c0_seq1|m.8125
GAAACGTCAACAAACAAAAATATTCTTATTAATGATTTTTTAAACTTTTTGAACAATGCA
ATTAATTACTTGAATAAATGGTTTGATTTCTCAGATTTAAATTGGTTAAAACAAGTAAAA
TGTGTTAACCTTTCAAGTGAACTTAAATATTCTGAATTGTTACATTTGATTAGTGAGCTT
AAATTAGAACATAAACTTTTTTTGAATATGAATGAACTGTATGACGAATGCAATAGAATA
AATGAAATGTTACCATTATTAAAAGAACCTTATTCAAATTCATGTAATAAATGGCAAAGT
TTATTTAAAATTGCAAATCTTGAAGATAATAACTTTTATCTTAAAAATATTTACAAAGTT
GTTAGTTTTATTTATAGTATTCCTGCAACATCAAGTTACTGTGAGAGAGTATTTTCTATG
ATGAACTTAAAATATAGAGATGAAAGAAATAAGTGTAGACTTGAACTTATCAAATATGAA
TTAATTATCACTCTTAATGCTAAAGAAACATGCACTGAAATTTATGATACTTTTTTAAAA
GATGAAAAATTACTAAAAGCT
>cds.Mp_J_10589_c0_seq1|m.8126
ATGTCGAAAAATCCATTTGTATGTAAGACGCGTAGACGAAAGAAGGCCAAAACAACCCCT
ACCCCTATTGTCAAGCCAAAAGAGAAGGCATTTTGCCCTCGTTCCATGGTACGTTATGAA
GGATCACCCAATGACTACAGTACTAAATGGGTGTGCAAAATGTGCTTGAAATGTTTGTTG
AGTGAAGCAGCTGTTTTAAACCATGTGGCCAGTTGCACTTCATCATCTCGACCACAACTT
CCTGCAGTGCTAACTAATAACAATGAAGATACTCGTTACATTTGTGAGTTTTGCAATAAA
ATATTTTCACGACGTGTAACACTAAAGAAGCACTTGGAAGAACATGAAAAATCGTCGAGC
AGTCTTGGCTCAGAACAATCTGACAACGAAGTTGAAGATGATCCTTCAATGGCAGATGAT
GACGACAAACCTGAGGAGCCAATTCCATGCAGTAGCAAGGATTTAATTTAA
>cds.Mp_J_10590_c0_seq1|m.8128
GCTCACAGGGATACTCAAGCTGTTACAAATTCATACTGGATGACTAAACTGGATACTATT
TCTATGTTAAACCCTGCCATATGTCCAAACTTCAATTGCACGAGGAAATACAAAGGAATG
TATCGAAAAAAATTATTAAAACGACATTTGATGTACGAATGTGGCGTTCCTAAGCAATTT
CAATGTTCCAAATGTCAGAAGGAATTTGCACAAAATTATTCATTAAAAAAACACATGGCC
ATTGTTCATAGGCAGTTGATTTAA
>cds.Mp_J_10594_c0_seq1|m.8130
AAGACTGATGCATACAGAAATTTTTTGGAGTTCAAATCAAACAGAATTAAACATGATATC
TCTATCCAAAAAAAACAAAAATTGAAAAAAGAACAACCATCTCATGATCACAAATTTATA
AAGGATCAAAAATTGAAAGAAGAACAGCCGTCTCATGATAACAAATTTAAAAAGGATCAA
>cds.Mp_J_10598_c0_seq1|m.8134
GAAAAGTTCTGTCATGAGTTAAATATAAATCACGTTAAGATATCGTCTAAGAGTCCGCGT
AGCAATGGCCAAGCCGAAATAATTAACGGGATAGCTGTGAGGTGTTTAGCAATGATTACC
GAAAATCCCGATAATACTGATTGGGACTTAAGGTCGATGGAAGTGCAGTGGGGAATTAAC
AATAGTAAACACAGAGTGACAGGTTACACGCCGTCCGACGTGATATACCGGTTTAAAATT
GCTAGTCGTATCGAAAACCCGTTAGTGAGTGAAGTGTCCAAAATAAACAAAGATAAACGT
ATAACAGAAAAAGAAATTGACCCGACTGAGATTCTACGGAAAAATCGAGAAAAGGAATTA
CGTAAAATAACACAACGAAAGACAAGACCCGAAAAGTTTCATAAGGGAGATTTGGTATTA
ATTAAGTGGGAGGCGCCGGCCTCAGGACAGAGCAGAAAGTTAGAGCCTAAATATAAAGGA
CCGTATCAAATAGCTCGGGAACTGAGATACGACCGATACGTCGTAACTGATGTAGAAGGG
GAACAGTTAGGACAAAGACCATTTAGTGGGGTAATAGGATTTGACCGTCTAAAGCGAGTA
TGTAAATAA
>cds.Mp_J_10600_c0_seq1|m.8135
CGTCGTCGCCGTCGTCGTTTTTCGGTCGTCGCATTTCGTATCGCCGGTGCACACGACCAC
CGCCGCGCCGCCGATATCGTCGTTCGTCGTTCGCCGTTCGCTGTCGACGGGGCCGTTGTA
GACCGAGATGAAAATAAGTCAATAATGGGCGGAATGGATACAGACCAATTATATTCCGTG
CGCTGGAATGAATTCCACACAAGTATTATAACATCATTCAGACATTTACTCGATCAAGAA
GATTTTATAGATGTTACTATAGCTTGTGACGGTCATTCATTTACTGCACATAAAGTTGTG
CTCTCTGCATGTAGTCCTTACTTCAGATCTCTGCTCAAGGCAAATCCATGCCAACATCCC
ATTGTAATCCTTCGCGATGTTAAGAAACAAGAAATGGAAGCATTATTAAGTTTCATGTAC
AATGGAGAAGTTCGGATTAATCAAGAACATTTACCAGAATTTTTAAAGACTGCTCGTAGC
TTGCAAGTACGAGGTCTCGTTGATTTTACTAAAGAAAACCAACCGTCCTCGTGGGGAAGT
TCAAGCGTAGTTCCAGTTGATGTTGTTGGAAAAAATAAAGCCAGTGATAATTTACCTAGC
CCACCATATAAAAGACAACGCAATAACTCTGAACAGTTGACTACTCAACCACTGACTCCT
AGTAGTAGTTATAATGCTGAGAGAGATAAAGATACACCATCATTGCTTGTTCAAGCATTG
GAATTGAATCAATCACAGTCAAGTCAGAATAAAAATGCAGTTGACTCGTCAGTCACTGGG
CATTCGTCTGATGAAGAAGATAGCAATTCTGGAGATTCAGATGGCAGTCATACAGTTAAT
GATAATACCCGTTCAGATGGAAATCAACAAAACAATGACATTGTTATTCAACCTCAAATA
TCTCAGGCCCAACATTCAAAACTAGAACCGGTAGATTTTTTATCAAGTAGTGGTAATAAT
CATGACCTACACAATACGTCAATCTCGATTGAACAACAGTCCAGGCATTCTTTTCCTACA
TCAATTTCATCTGGAGTTTCAATTATAAGTAGCTTACAAGGATTGCCGGGTCTATTACCA
GGTCCATCAGGCATACACAACAATAGCCAAGAAAACAGCTATGCAAGGAGATCGATCGAG
ATGACCAGAGTGAGGGCAACCGACCCGAGACCGTGTCCCAAGTGCGGCAAGATCTACCGT
TCGGCACACACGCTCCGCACACATCTGGAGGACAAGCACACCGTGTGTTCTGGATATAGA
TGCGTGCTGTGTGGCACGGTGGCAAAATCGAGGAATTCGTTGCACTCGCACATGTCGCGT
CAACACCGCGGTATAAGTACCAAGGACCTACCCGTGCAACCGATGCCGTCCAATTTCGAT
CCGGAACTGGCGTCCAACCTGCTGCTGAAAGCCGGAGTCAAGGTATCACCAGCTGAACTA
CGGGCGAGGGCTTCGCCGACGGACGCGGTCACCACCAGCCACCGACGCGGCGACGGCAAG
CTGGACTTGCAGTCGGCCAACAGCAGCGTGTGCGGCGGCGACGATCCCGAGGACCTGACC
GTAAACTCGTCCGGTCATCACCACCACGGCCACCACAACAACAACAATAACCATCACCAC
CAGCAGTACGGCAAC
>cds.Mp_J_10602_c0_seq1|m.8141
ATGGTGGATCTGAACCCGGTTAAGGAACCGATGCTAGAAGATGGTCGGACGGCCCTGCAC
TACGCCGCTTCGACGGGCGACAGTGGCTCGGTCGCCGAACTATTGGCCACCGGGACCGTG
GACGCCAACGCCCAGGATGCGGTCGGTTATTCGGCCGTACAAATCGCTGCGGCCGAAGGT
CACCTGGACGTGCTGCGACTGCTGTTGCGACACGACGCCAACGCCAACCTGCACGACAAC
CTGCATGGCAATACGGCCCTGCACGAGGCCAGCTGGAAAGGTTACAGCAAAACAGTGGCG
TTGCTTGCATCTTCCGGCAGCGACTTGGACCGCAAGAATTATGGCGGATCGTCTGCATTG
CATTTGTGCTGCCAGAACGGACACAACCAAAGCTGCCGGGAACTCCTACTCGCCGGATGT
GATCCGGATGTCCAAAACAACTATGGTGATACACCACTTCACACAAGTGCCCGGTATGGA
CACGCCGGAGTACTGAGAATATTAATAAGTGCTCAGTGTAAAGTTTCTGAACAAAATAAA
AATGGTGATACAGTACTACATATTGCCGCAGCTATGGCCAGGAAGAAATTAACCAAAATA
ATTTTGCAAGCTAAATGCAATATTGCATTAAAAAATAAGCAAAATGAAACTGCCAGAGAT
ATAGCAGAACGTAAAAATTTGACTGATATTTTAGAAATTTTAAAGAATCCCACGTACAAA
AAGAAAGGCAGCAGTTCAAAAACAAAAAAAGATTCAAAAGATAGTAAAAAACGAACCGAT
ACAAATGTTAAAAAACAATGGTCTCCCTACGGTTGCCATTATTTTCCGGATACCAAGGAG
TTTCCGAAACCTAAGTTGAACTCGTTGCCTGAAGAACCGTTACATGCAGGTGAACAATAT
TATCTTGACTTGGCTGGAAACATTAGAAAAGGACCAGTAGGCGTAGGGTATACATGTTAT
TGTGCACCCTTTTTCAAGGAATTAGAAGCTCGGCTAGACCACAATACGAAAAAACTAAAA
AGGCAAATTTGTCGTACTGAAGATAATATTAATCGGAGATTGTGTTCCGTTGAGAAACAG
CTGAAGCGATCGAATGAAAAACTTCAACAGGTGGCTGAAGAAGTGAGCGACAACGACAGC
GAGTTGGAGAACCGGTTTCGAACAGAATGTGCTATTGATACCACGGTCATGGACCCAAAC
TTACGATGGCGATTGGACTATCTGACAGCTCGACGTCACGATGATATACCATGTAATGAT
TCTGGATATAGCACCAAAATGTTTAGTAACTCCCAAGGGCCATCACCTTCATTGTCCAAT
TTAATGGAAAATGGCACGGTACCTATTATAGAAAGCAGTAAAATGCCAAAATCATTAAGT
GTATTACCTGACAATAGCAACATGGAAAGTATTGTATGA
>cds.Mp_J_10604_c0_seq1|m.8148
ATGAATACTGACTCAAGTAGTTGCTTAATCGAACATCTATTGAAAAATGAATTTCATTTA
AAAAATGTCTATGAAAAATTAACAATCATAAAAAATGATAGACCATGTCCTGAAATTGCA
AAATTGACAATTTCTCATAAAGAAAAAAACAAAGTTAACATTCGACATTTTAATATTTCT
AATTATGAATTCCATGATTGA
>cds.Mp_J_10604_c0_seq1|m.8146
ATGTTTTGGTTTTCACGAATAAGCCGCGCCGTGGTCGCTGCGGTATTATCAACAAGTGTC
TCGTGTCTGAATTATTGTTTGATGCACCAAAGGCCCGCGAGAAAACAATCAGGTGAGTTA
CACCTGTTGCCACCTCTTTCCAAATCATACATACAGACCTTCTACGTTTCGGTTCGAAAC
GTCGAAGCAGAACTGGGGTGTCTTGTAGAGTGTTAG
>cds.Mp_J_10611_c0_seq1|m.8151
ATGGATACGAACAACAAAGCATCGACGTCACATATCAAATCCGATTCGTCAGACGAGGAT
GATGAACGCCATGAAAACTATTCAACTGAAGAGTTATCTCTTAAGCTAAAGACATTCCGT
AATTTATGTCTAGAAAACAAAATAAATGTGAACAGCGCATTTGAAATTGATATGATTGGA
TATTTTCATTCTTGGTTGAAGAAAAAAAAAAGCTCAATATTTGACGACACCACATTCCAA
GAGATTAGTGACTATCTTGAAGCTTCGGAAATAATCTATGCTTATCGTGTTGACAATTTG
GCAGAAACAACTAGTAAACTAGTTGAACAATTTAAATTCAATAATCCCAGTTATAGTACA
ACAAGAATAAAGGATGATGATAACGCAACTGCTGTTCAGAAATCAAAGAGACAAAATATG
ATGTTGACTACAAATGAAAAATTAAGACGTACACCAAGGGAAAATGAAAAGTATTCCTTC
GATTCAGAAATAAATCATATGACTTCTAGCTTTAGTTGTAGAGAATTATTATCCGTGGGT
AGTCCTTTCCGTTTTATGAGATCATTGTACTCCAATGAAACCTTACCAGAAGAAATGAAA
AGAGTTCGTGAAAATTCTACCAAAAAAGTAGAAGATTATGAAACAATAGAAGTTGATAAA
AGTTTTTTAGAGCTGTCTGATGCACTTTCGAAAAGAGCTATCTGCCCTGAATTTAAGGGT
TTTATAGCTGCACGTGACAAAGGTGACAATTCAAACAATGATCAATTGAACGGCAATAAG
TATCACTTTGATCCTAATGTTCATCAATTTATTTATAATTCTGAAGCCTCTATATGTGAT
GAACCAAATAATAGTAAACTTGATGAACGAAAAGACATTATTTCAAATTTTAACGTAAAT
GATAATATTGATGAAAATTCACAGCAAAATATTAAACAAACTTATAAAAAACACAATCAA
GTTAAGGATGAAAGTGTTAAAATAGATTGGTTAGATATGAGCCAAATAGATAAACTATTG
AAAAAAAATGATGAAGATGGAAAATACATATCACCTTTTACACTACAAAAATGGGATCCA
CTTGTAAATATATCTGATATGCGTGCAATTGTTGCCGATGTTCCATATAAGTTTAATTTT
TTGAAATATACT
>cds.Mp_J_10615_c0_seq1|m.8153
GATGATGATGATGATGATATATTTTCTCAGAAATCTGGGAAAGTTAATAAGCCATCATCG
AATATATTTGATAGTGATGATGAATTTGAGTTTAATCAAACATTTGCAAAAAAGAAATCT
GACAAAACAAAGTCAATATTTGGTGATGATAGTGATGATGATCTATTTAATACTCCCTGC
AAACCTGCCGGAAGTAATTTAACTTCTAACAAACCAATTGATAAATTAAATCAGCGACAA
ACTCGATCTAGTGGTGATGGATATGTAAAACTTGCTGCTGAAAGTGTTGCTGGTAATCCG
TTAGAATCTAAAAAAAACTGA
>cds.Mp_J_10620_c0_seq1|m.8159
ATGTACATATTTTATATATTTACAAATTTTATACTTCCGTTGTTCTGTCTTGCACAGTTT
GAACCGGGGCAGTGTGCACTGAGCGCTCGCCTGGTTACAAATATCCGGGGCTCTGGTTTC
CTACAGTGCGACCGAGTGCCCGTCTGGTGCTCATTATCAGACAGGGCGCCCGGTGCTTAA
>cds.Mp_J_10626_c0_seq1|m.8160
ATGAAACCAAGGTTTGCTTGCCCCAATTTATGCGGAAAATCATACAAAGATAAAGTATCG
GTTGTTCGACATCTTAAATACAATTGTAAAATGGAAACGATGTTTGAATGTCCGGTTTGC
TTCAGACAATTCACTAACAAACAATCTATGAAAAGACATTCAATACTGGTTCATAAACAT
TTTCCAGAATAA
>cds.Mp_J_10637_c0_seq1|m.8163
ATGTTGTCACTGGACCACTTGCTCTGGATCATTTCTGCGGCTAGTCTATCCATGGTGGCA
AGCTTATTACTGTTTTTACAAAATATCCGGTATTTGGCGGTCTTTTCCAAGCAAGGTCTC
AACGCTTCTGTCCGGAGAAAGTGGGATCTTCTCTACAAGGGAACGTCGTACGCGGGAAAA
CGTGACACTCAACAAATTGGACTGAGGCCCAGGCACGCCTATGGTGAACCTCACCAAAAC
ATAGATTTGAATATGGTTGAAGATTTGGAAGCGTATATGTCTGATCAACAATGGTTCTGC
AGTATTGTCGGATGA
>cds.Mp_J_10639_c0_seq1|m.8167
ATGTCCTTAAAAGCCGGCGCCAAGGTTTTTAAGTCGAGCTTGAGTAATGCTTCATTGCCT
AACATTCCATTCAGTTCACTCAACAGTTTCGTGTCTCCATGCAATTTCAGCAAAGAGGCA
AAACCAAAGACGAAAAATTTCACTCTTAGTCTTTGGTGTGCCCAATTTTCAACAGTTGCA
TTACCACTGGCTGATTGTATTTTACCCACATGTTCTGCGTACCACGGTGAGAAGTATCCA
ATTAACTCTTGA
>cds.Mp_J_10640_c0_seq1|m.8169
CCCTCCTACTACTGTGATAATAAACAATATATTAATAACGTCATCCGAGGACACATAACG
TGTTGTGATAACTGTAACAAGCTGTGCACGTGGATACGAGTGTTGAAGATTATGTCATTA
ATATCAGTACTGTACAACGCATTTATGATTGCGTTTACCAGTGACTTGTTACCTCGATAT
GTGTATTCTCAAATCTCGACCGGAACGTCGTCTTCGTTGGAGGGTTACGTCGCTTGGTCT
TTATCCTCGAAGAGAAATGTGACTGAATACTATTACGGAGAATTAGAAAACATAGATGGA
CCTGAAACATGTCGGTACAGGGGATACGGAGCTGATGCTAATTCGGAACACAATGACTAC
AGAAAATGGCAAGTGTTGGCTGCTCGGCTAGCGTTTGTCGTGATATTTGAGCACTGCGTA
TTAGCATCCATCGCGGCCCTGGTGTACTTCATTCGGAAAAGGTTCGCCAAATACAAAACT
GAAGCGAAGCCAAATGTCGACAGTCCGTCCGGTGACAGATCAGCTGCAAGTGCGACAGTC
GTCACTGACTCCTGTGACTATTCGGCGGTAATCTATGCAGCAGATGGCTCTTTGGCTACT
GCTCCCGACAAAATGGAGGAAGGAGAGCCTCAGGCGTTCAACAGAAATCCGGTGGCTGTG
CCGTCAACCTTGGTAGTAGTCGATATGGAAAACGAAGATCAAGAAAAATGGACGAATAAC
GAATACTCCTCTCCATCTAGGAGGCACGGACCTGAAGATAGACTGCAGGATTCGCTACGT
TTTTCCGCGACTTGA
>cds.Mp_J_10641_c0_seq2|m.8173
ATGAAAATAGCAGAAGTTGAAAGTCGATTTGATGATATCAACACATTTGTTGATAGTTTG
GCTAAATATGGTTTTGAAAAAACAAAAGTAGATCAGACAATCGAAATGTTTGTCTTTATG
GACTTTAAAAAAACTCAAGACATAAGTAAGACAGCATTAAAAAAGAAATTACCCACATTA
GAATTAAAACCT
>cds.Mp_J_10641_c0_seq2|m.8172
ATGGCCGATCGTCTTACCCAACTCCAAGACATCGTTAATCAGCAGGCGGATAACTTCTGC
AACAGCATTGGAATTTTACAACAGTGTGCTCTACCGTCCAAGTTTTCAAACTTTGACCGA
AACGGATCGCAAACACCACAGCAACAAGAAGATTATACAAGTTTATTTTCTTCACTTATA
ACACGCTGTGCCAAAGATATTGACGCATTAATCGAATCATTACCCAACGACGATACTTCT
ACAGATTTACAAGTTGCAAGTTTGCGGAGATTAGAGCAGGATAATCAATTAGCTGCAGAA
CGTTTGGAAGAAGTTGTTCGAAAAGGTGAACTTCTTCTTGAACAGATACAGGCAGCTCTC
TCTGATATTGCTCAACAACAATTAGATATTCAACAAAGTAGTGATAACAACACGTGTTAA
>cds.Mp_J_10641_c0_seq2|m.8171
ATGAAAGTAAAAAATAAAAAAAATGTAGCCAAAGCTATTTCGGCTATTGGTAAGACACAT
AAAATTAAAAGGAATAAAATAAAACGATTAACAGAAAAGAAAGGTAAAAAGAAGAAGATA
TCAAAAAAAGCACTGATCGAAGTCGGTCTGAAAAATGACAAAAAAAAACCTAAAGCAAAA
GTAGAAACTACTCAATCTATTACAAATGACAATTTAATAAAATTAACAAATATAAGTTAC
AAAGGTGCGCCTGAAAGTTCTACTCCTAGTTTATATAAACAACAAAAGAAGGTTGATGGA
GACAAAACACCCAGTTCCTTTATTCAGAGAATGAAAGATAAACTGAAAGGTGCAAGATTC
AGATATATAAATGAACAATTTTATTCATCTAGCAGCCAAGACGCTTTGCTATATTTTAAA
AAAGAACCAAGTGCATTCAAAGCCTATCACAACGGCTACATGCAACAAGTTACTCAATGG
CCAGTCAAACCACTAGATGTTATAATAAAACAAATCAAGCCAACTTTGAAGAAGTCGAAT
GCCAATTCACCTGTTGTAGTTGCAGATTTTGGTTGTGGTGATGCCAAACTTGCTCGGGCA
TTTCCTAAAGTAAAAGTTCATTCATTTGATTTTGTGGCAGTCAATCAGTATGTTACTGCT
GGTGATATGTCTCACACTGGCTTAGCCAATGGATCTGTTGACATTGCAGTTTTCTGTCTC
TCCCTGATGGGCACTAATTTACAATCATTCATCAAAGAAGCCAATAGGGTTTTGAAAACT
GGGTAA
>cds.Mp_J_10643_c0_seq1|m.8175
AATAATAATAATAATAATATAAAAAAAACGACAACGACGACAACGACAAATGACCAAAGT
TTATTCGTTCCCGTGACGCTATCGTCGGCCGGTCGTCCCTCGAGTGCGGCACCGGTCGTC
GCACAATATAACATTATATTACAATCGCCGTCGTGGCAGGACGATGGAAAACGGATTTCC
GGTCAGCGCCGCCGCCGCGCTAACAGGACCTGA
>cds.Mp_J_10643_c0_seq1|m.8174
CGTCCGTTACGTGTTTTCGGCATTCGCGCTACCGTTGGCCAGTTGAAAAATCGCTATTCA
GGTAATATGTATCGACGACACGAATCGCTCATCAGTCAGGTGACCAAAACGGCAGATGAC
GTGCCTGTGATCGTGACTAGATTGGCGAGCACGGAAAAGAACGACATTGATTACTATCCT
TTTTCACAAGTACTGCGAATACGTGTCCTACAGATCGTTTGTGGCATACTTGCAGTTGTC
ATGGGCAGCGTGGCTTGCATAGAAGAGAAAGGTTCATTTGGCAACCTCGGGCTGGGCATA
CCGACGGGACTCAGCACAGTACTCGCTGCAGCATCCAGTATCCACACCAGCCGTCTGTTC
AGCGGGTACCGAGACACCCTGATGTCGTCATCCGGCCATCCGAGGGTTTCAGTGCTCCGG
CTTCTGGGGCCCACCACTCAATCGGCAATCGCCGTCGGCACTTTTTGGCTGCTGGCACTC
GCCTTGAACGTGGTCCTCTTCACGCGGGCCGGACGTACGCTTCTAAACTACGACAGTTCA
CCCAGCTCCAACCCGACGTTGTTCTGGATGGCCATTGTCCATCTGACGTTGACGTCCCTC
GTGCTGTTCGCGGTTGGCGCGATCGCTTGGCTGGACTGCCACCACGACCCGGACTGA
>cds.Mp_J_10648_c0_seq1|m.8178
ATGACCACCATCAAATCAACACCATCAAATCAACACCATCAATATCAACAACACCATCAT
CATCATTGGCAAATGACGCCCCAATTAAGTTCATTTAACCATAACAACTCACATTCCTCC
TATATGAATATAAAATTCAAACTATTTTATATGGATATAATTAAATTAGATATCAAAAGG
ATAAGAATAATTACAAAA
>cds.Mp_J_10651_c0_seq1|m.8179
ATGTCTTATGTATATGTATTTAATTCAACTGAAAAATTAATTCGAGTTTCGAACGATGTA
CATTATTTTAACGAATCTAACCTTAAAAAATTATCACTCGTCAGTATATTCTTTGACAAA
CAAATGAGGGGGGGAGGTACCTACCCACATAATATTTTTCAGAGACAGATTTATAATTTT
AGTTTCCCCATTTTGTATATCGTGGCACATTTCAGACACGATTATTATTTTATTTTATTT
CAACTATCACATAGTTGGAAATTTGGGGGAGGAATCGAGAGGACAAAGCCTCCACAAAGC
ATAGAAATAGAAAAATGTGCAGCTCCTCAAACATAA
>cds.Mp_J_10655_c0_seq2|m.8185
CTTAATGAACAATCTGCCGAAGTTGTTCCGTGTAAATGGATTATTTTTAATGACATCCTT
CAACAATTTATTTGTCAGTGGCCTGGAAGTGGAAATATTTCAAAATATGTCATAGCCCAA
AAACAGCCTCTTGTAACTTGGGAAGAGTACGATTGTATACCTCGAAAGTTTTATGAAACG
TACAATGAAGCAAAATCAAAACTATCTTCATTTTGCGACACAAGCACTACTGAATTGGAG
GATACTCATAGAAAACGTATTCCAAATAAGAATTTCAATTCTGGTTCAGAATATTTGTCA
AATGTGGCCCCAAAACGTAAAAAAAAGCAACTAAACTATTTAAAGTTTCCAAAATTAAGA
ACAAAAATGAAGTAG
>cds.Mp_J_10655_c0_seq2|m.8184
ATGTTTTCAAATCCATTGGCCAATGCTCCAAAACCAACAGATTCAATAGATTTCTTTAAT
GTGGTTAATGATAATGAATATGATCATGATAGTACACAAGTACCTGACAAATTAAACATC
ACTAATTTACACTCAGGAATCATGAAAGATATCAGCTCTAATATTGAGCATCAACCAGAA
TCAGAAGATATCAGCTCTAATAATGATTATCGCCCGGAGACAGAAGATATGAGCTCTAAA
ATTCAGCATCAACCAGAGTCTGAATGTATTAATATACATTTGACGCAAATGGTAAATGAT
ATTGGTCACGCTGTTATGGATGTTGCACGTAAGATGGCCACATTACAAAAAGATATAAAA
ATAATTCAAGTAGATGTAATGAAAAACCAAGAACTTTTGATAGATATAAACACGCATTTA
ACCCATTCAGTTACCACTACAGACCAAAGATCTTTCAACCGGTCTAGTTTGAACCTACCT
ATAGAAACTATGGATGAATTGAAAAAAATTGACGCTGAAGAGGATAAATTAAAAACTTTG
TATCAGATTTTAAAAAGAGATTCAAAATCATTTGATGCCAAGCGTACAACATACTTGGCA
ATGAAGACAGTCATCCATAACAGATTAGCTGAATATTTAAACATGGAAGGTAGACGAGGA
GATAAAAGTGCATTTAGCAAATTTAAAATTTGTACCATTGTTATAGATAGCGTTAAAGAC
CATTTCCCACACAGTTCAATTGTAGAAATTAAAGGACACATAAGTGACTGGTTAAAACAA
GCACCCAAAAGAAAATAA
>cds.Mp_J_10656_c0_seq1|m.8188
ATGGATTCACTTATAGCAATGGTATTTTCGCGATTATCTCTACAGTATAATATTATACCA
GAGGTGTTTCAATGTTTGTTTAATAATAATGAATTACAAATGGTCGTCACTCGTCATGTA
TGCTTTAAAATACCTATACGGGTAGACAAGGGTGAATTTTATACGGATACATCTTGA
>cds.Mp_J_10658_c0_seq1|m.8189
ATGGAATGGTATAAAATCAAATCTGAAAAAGAACGAGATTTACTAGTGGTCGATAATTTT
ATTCATCGCATTGATAGAATACGGGACACAACTGAGTATTATAAATGTATTCAAAATTGC
GGCGGTCGTGCTATTTTAAAAAACAATACCGATGTTGTATTGTCGAAAAAACACGATCAT
CCAATACATGGAGTTATAATAATTAAATAA
>cds.Mp_J_10660_c0_seq1|m.8191
ATGGATGTCTCCGTGGATGTCAATAGCGAGGCTACCGATAGCCTCAAAATTGCAAATCCA
GCATGGGCAGATGCTATGAGCAAAATTTTAAAAACAAAAAAGCGGAAAGGAAAACCATTA
GTATTGTCCAAGGCAAAGATCATTTCAGAAACTGACCTTAATAAAATAAAGCAAGAAAAA
GAGGATGTAGATAACTCATTTGAAGTTGTTGATAAAGGTGGTCAAAAAGTTGCAGTACCG
GTCAATATTGAAGAAATTAAAGATGAAAAACCAGACTTGGAACATTTAGAACCAAAAATA
CCAAATCGAATTCGTATAAGGGAACAAGTATTAATGGGAAGACAAAAACCTTCAGTTAGT
GATAGAGTTAAAGAAAAAAATTTATCAAAAATTGCTACAAAGGGTGTTGTACAACTATTC
AATTTAGTTAAACAGCAACAAAGAACTGTAGAGAAGAAATTAAAAAATGTAGGACCATCA
ATTTTAAAACAAGACAAAGTATTGGAATCTCTAGATAAAAAATCATTTATTGATTCCATT
GATCATAGGAAAGAAAATGATGAAAGTGGTTGGGATGTTCTCCGAGATGATTTTATGGGC
GGCACTAAAATTAAAGACTGGGATAAACAGATTGAAAATGATAGTGAAGATGATGGAATT
AACGTCTAA
>cds.Mp_J_10662_c0_seq1|m.8195
AAAAAAAGGAGATGGTGGATGACAAAAATACACCGAAATAGAACAAGCCAAAGTACCGAT
CATATGTTAGCAGAATTGCTTTTTGAACCTTCAGGCGAATTTGAAAATTTCCTACGAATG
TCATCATCAGATTTCTCATATATACTAGACAAGATTTCACCTGTGATATCTAAAAAACAC
ACTCAATTAAGAGAACCTATACCTGCCAAAACCAGACTTGCTATCACTTTACGATTTTTG
GCTACTGGAGATAGTTATAAGAGTTTACATTTTTTGTTTAAAGTGTCCAGTCAAATCATT
TCAATTATTGTTCCAGAAGTATGTGCTGCAATCAACGACCTTCTCAAAGATGAAATAAAG
GTAACAATATTCTAA
>cds.Mp_J_10664_c0_seq1|m.8196
CAGGAAGTAAAAAAATTATTTCTGTCCAAGGAACATCAAAATAAAGTTAACGATGAAATA
GCAAAGCATGGCATACAATGGCACTTTATCCCGCCCCGTTCCCCACATTTTGGTGGTTTG
TGGGAGGCGGCAGTAAAATCATTGAAGTCGCATTTATATAAAACGTTGGGTAACGCATCA
CTCACTTTTGAGGAATTAAATACGGTTTTGGTACGAATTGAGGCGATATTAAATTCCCGT
CCTTTAACACCTCTTTCCACCGATCCTTCCGACATGTCTGTTTTAACACCCGGACATTTC
CTCATTGGCGATTCTCTGCGCGCGCTGCCTGACAGGGATGAAACAGCCACACCTCCAAGT
AATTTGTCGAGGTGGAGAAGAGTCACCCAACTTTCTCAGCATCTTTGGTCTCGATGGAGC
CGAGATTATCTTGGTCAGTTACAACGGCGCAATAAATGGTCCAGCTCTCAAGGTCCTGGT
ATGCAGATAGGAACAGTGGTCTTCATCCGAGACGACAACCTCCCACCACTTCAGTGGTCA
ATAGGTCGAGTCATTGCAACCCATGTGGGCACCGACAATCACGTGCGTGTAGCGACCGTC
AGAACGAGTCGCGGGGATTTTAAACGCGCTGTGCGTAACTTATGTCCGTTACCTTTTACT
GGCAATAGTTTGTAA
>cds.Mp_J_10668_c0_seq1|m.8200
ATGCGTTCCGGAGCAGCTGCACCGCCGCCGTTTTTCGATCGCCGTGCGAACGTTGCTGTG
GTCGATCGGTTGCTTACAGATGATGGTGGAAAGCTTGGCGGCCAAGCCGACATGTTCAAC
TATTATTCCAAATATACGCTCGTGGACATTATGTCGTATTCGTCGTCGCACCAAACGGCC
CGGGACGTGGACTACGCTCAAGTGATGAGAAACTAG
>cds.Mp_J_10668_c0_seq1|m.8201
ATGTCGGCTTGGCCGCCAAGCTTTCCACCATCATCTGTAAGCAACCGATCGACCACAGCA
ACGTTCGCACGGCGATCGAAAAACGGCGGCGGTGCAGCTGCTCCGGAACGCATTTATGAA
ATGCTGCTGTCTTTGTGGAGAGGGCGCAAAGATAATCGCTTTAAAGTATTATATTATACA
GAGGGACAGGTATAG
>cds.Mp_J_10673_c0_seq1|m.8202
CATTTCCATTTGTACCACGACGAAATAAATGAACACACTATCAAAATTTTTTTTTTCGAC
CGTTGGAACAATGAAGAAGGAAAAGAAGTCCCAATACCTATTTGCGGTGATCCATGCAAA
TTTAAGGACTTTCAAAATATTTTGAAAAAGAATTTCTCCGAAGAAAAAGAATGGGCAGAA
GAGTGTCAGAACTTAGAAAGCTAA
>cds.Mp_J_10677_c0_seq1|m.8205
CGTGATACCAAGGATAGGCTCAGTGGAATACAATTCACTTGTATTAACGCCCTGTGTCCT
ATCCGAAATATCACGGTTAGTGACAGCAGCACCGCCGAGAGACCAGCAACTGCAGCACCG
CCGAGAAACCGACAACAGCAACCGGAGGATCCACGGAGCCATACCACCGCCGACCCCGAA
CTGTAA
>cds.Mp_J_10678_c0_seq1|m.8208
ATGAATGTAATACAAATAGCGTCACGTAAACAACAACTTATGGGTGCAGCTGGTATAATG
AATTTTCCATTTTGCTTAGAGAAAATGAGGTTACAGCAATTGGTGAAACCCAAGCTGTTT
GGAACCAATCAGTATTTTGGGAACTACCGCAACAATGATATTTTTGTTGAAATTGATTCC
AAAATAATCTCCAAGTTCTATTTGTGGCATATTTGCTGA
>cds.Mp_J_10678_c0_seq1|m.8207
TTGGTATTTAGAAAAATCGAATCTTCAAAGCAAAGTCTAAAACTGAAATCTTATGTTACG
GTGACTGCAGTCGAAGCCGTGGTACTCATTTGTTACTGTGCTAATTTACAATTTACTTTG
CAAACGATTTCTGGAGAGGTGGAAAACATATTGACCACAAGTCTCAGCAAATATGCCACA
AATAGAACTTGGAGATTATTTTGGAATCAATTTCAACAAAAATATCATTGTTGCGGTAGT
TCCCAAAATACTGATTGGTTCCAAACAGCTTGGGTTTCACCAATTGCTGTAACCTCATTT
TCTCTAAGCAAAATGGAAAATTCATTATACCAGCTGCACCCATAA
>cds.Mp_J_10682_c0_seq1|m.8211
ATGTTGTCAAAGCAGTTATGGAGGTCGTTCGCCGCTAGGAACAAAATCGTAAATGGCTTA
TTAAAACACAATGAAAAGAAAACCCAATCATCGTCGATAGTCACTCGAAATGCATCCAAT
AACTTTGAAGAAGAGTTAAATAAACCCGTGAAATATACAACAAGTCCTGCGCACAATTGG
AAAGCTCAACATTCTCGTATAGGAAGCAAGGCTGAATTTGGTCCATGGTATGAACCCCAC
GTCGTCAGTGCAAGCTTAATTTTATTTATGGTATATTTTTTCATATTACGTGAAGAAAAC
GATCTCGATTTATTGCTAGAGAAACCATTGTCAGAGACTTTAAAAAAGGAATAA
>cds.Mp_J_10692_c0_seq1|m.8215
ATGGGAAAGTACAAAAAAAAAATTGGAGGTCGATCATATCAAAATTATTCCCCCCAGTCG
TTACAAAAAGCTATTAATGATGTTATATCCAAAAAACTTACATATCGTGATGCAGAAGCG
AAGTACGGGGTTTCAAAATCAACCATTCAAAGAAAAGTGAATGAAAAAAATATGTTGAAA
GTTGGTAGGCCTAATGCTCTTTCAAATGTTGATGAGGAAAGTTTAGTCAATGGGATAATT
TTATCGAGCAAGTGGGGTTTTCCGTTCACTTCTCTCGACATAAGGCTATTAGTACAGAGT
TTTTTAAATAATAATGGTGTCAAAGATCCAAGATTTAATGGTAATTTACCTGGATACACT
TGGGCTAAACATTTTATAAACCGTCACAAGTCTGTTCTGAGCGAGAGATTAGCTGAAAAT
ATTAAAAGGTCAAGGGCAGAAATAAATCCACATATAATAACGCAATATTTTGACAACCTT
GAAAATTCATTGGCTGGAGTTTTACCACAATTAATAATTAATTATGACGAAACTAATATG
ACTGATGATCCTGGAAAATGTAAAGTTATTACAAGACGAGGAAGTAAACACCCTGAACGT
ATACTAGACTCATCTAAGTCAAGCGTGTCTGTCATGTTTGCAGGAACAGCTTCGGGTTTC
TTACTACCACCGTATGTGGTTTACAAAGCAGAGCACCTGTATGATAGTTGGTTAGAGGGA
GGGCCAAGAGGAACAAGATACAGGTATTGTAATTATAAGTGA
>cds.Mp_J_10693_c0_seq1|m.8217
ATGCAGTATATTAAAGTCACAAGTTCAGCGTTCCTGTTGGCAGTGTTAATAGTTTGTTGC
ACGCATCAGATAGTGTCGGCTGGATACAACTTTGGATACGGCGTGAACGATCCGTCGAGT
GGTGACATCAAGGACCAACAGGAGACGAAAAACGGCGATCAACTGACTGGCTACTACAGG
TTGCTGGACTCTGACGGTATGGTCAGAACAGTTAATTACCAATCGCATCCATTGACTGGT
TTCACGGCCCAAGTCAGCAGAGACCCAATCGGTCTGGAAGGTCTGTCTAAATACCGTTCG
GGGGAGGTGTCCCCACAACCTCGTCCACGAGTGCCACTTGTACCCAGCAACCAATACTTG
CGTTATGACGATGGCACACTGGAAGGTTACCAACAATGGTGA
>cds.Mp_J_10694_c1_seq1|m.8219
AAAAAAAAAAAAAAATGTCCACGTTTCAACGTGCCAACACTACGGCGGATGATACAAATA
CAATTGCCAAAAAGCTGTACAGCTGACTCAGGGGGGTTGCTGTCGGTGTGTCTTAAACTG
TGTTCATTTTTGTTTTGTAAAAAGACCCGAGCCCAACAACCATCACCCCGTCAGCCGTAC
AAAACACATCGCATGTACAGCACACTACAATACACTTGCTAG
>cds.Mp_J_10696_c0_seq2|m.8221
CCTAAACGTACAAAAAAAAAAAACTATGCTGTAATAAAACTTAAAATCTTGAAACAAAGA
AGAAAAATTAGAACATTACAACAAAGAGTGAATCGACTTAAAAAAAAAAATTCAAGCTTA
TCTTCTTTATATTATCATCTGAAAAAAACAAAATTTGATCAGTGA
>cds.Mp_J_10697_c0_seq1|m.8222
CACCGGCTGTACATACGAGGTATGCAGATGGTCCTCACGAATGCAACATTTTACTATATC
AAAGGCCATCGAAGAAAAAAGGTTGGGCATCACTGGACTAAAATAACAAGCATCGAAGAC
GTGAAATACCACATCGATCGTAATATTATAATAACTGATAGAACAGTGTACGTTAGAATG
CAACACCGAAGAATAACAGAAAACGGTGATAAGACTTTCGTTCTCCAGTTACGGGTGGCT
CGAGGTATCGAT
>cds.Mp_J_10716_c0_seq2|m.8235
CCCGTTCCACAAATTCCTTATTCCACGTTTGGAAAAAGTATTTTGTGGAACAAAAGTCCA
CTGGAACAAGTGTTTTGTGGAACAATAATAAATGTCCCATATTTGGCTGACGCGAAAATT
AGTAACTACCATTGCCGAAATATAACCTGA
>cds.Mp_J_10728_c0_seq1|m.8242
TTTTTTTTTATAGTTAACTCGAGACGGTTATTCACATTTCCACTGAAATATTTATGTCCT
AGAAATTGTGGACGTTCGTATAACCATCGTGCTACTATGAATCGTCATCTTAAATACGAA
TGTGGTGTTCCGCCTCGATTTAAATGCACCATATGTGGAAAAATGTTTGCCCAAAAAGTT
AACCTGAACACGCATATCATGTCTGTACACTGCAAAATTCCAGCTACTCCACAGTTTTCA
AATCAAATTTGA
>cds.Mp_J_10743_c0_seq1|m.8248
TATCAGCAAATTTTACGTGCCGCTAAACGTCTGGCGGCCACTAGCGGTTTGCCCGAAATA
ATGTCGCCCACAGCACTCACGAGAACCGTCACGCCCGATCATCGTGTTTATCGCCGGCGA
AAATGCGCGGCCGGCGACGACGACACCTCGCGAAACGCGTACACATCGAACGAT
>cds.Mp_J_10745_c0_seq1|m.8250
ATCATTATGGAACAAATAAATAACTCTGTTGAAGTGTTAAATATTGTAAGATCGATTGTG
CATCATTTAAATAAAGTCAACTTAGCTAATATGATACAGAAAATGATTGCTTTGCGAATA
AATAATGTTAAACTACTCGAAGAAATATCAGATATAATATTTGATCGAGCTTTACGGAGA
CAAAATTGTACACATATATATGCCCATATGTGTGCAGCTATGATTAACGACTCTAAGTTT
AATAAACCGGTTACAAATACTAAGACTACATTTCAAAAAGTTCTATTAGAAAAATGTGAA
AATGTATTTTATACTTTGACCAATTATCAACAAGAGTTAGATAAATTTATAGAGAAGATG
AAGAACAATAATGTGGCACCAAATAAGTTTATAACCTCTCTGAATCATTTTCAGTTTGAT
TTTAATAAAACATCTATGTGCAATTGTAGATTTATGGGAGAACTGTTTAGAAAAGGTGCT
TTTCCAAAAAAAGTTATATTGTCATGCATTACACAATTATGCGAGCAATTAAGTAATGAA
AAAAATGAAATACAATTGTATTGTTTATGTATAATACTACAATTAGCAGGACCAATATTA
TCAAAAACATATGATTTGAACATACCAATAAATAAGCTTGTAACGTCTTTAGATAACCAT
GACATGTCATCGGCACTAAAATGTTTAATACTTCGAGTACAAAGAATGCATTCTAAGGGT
TGGATAAATGAGGAGTCTGTTGAGTTTGTAGAAAACAATTATTTTGACTTCAGTAAATTA
CCATTACAAATGAAAAGTGTGTATAGATTAAAATCATATAAGATAATGGCAGAATGGATT
TTTGATGAATGTTATGATGTTCTTTTCGATTTTGTCAACAAGAAAAAAACTAATGAAGTT
ATACAGTTATTAGAAATGAAAAATACTTGGATTTGCTATGATCCAGTATCTTTTGTTGTA
TCATTGATTCTTGTAGCCCTTGAAGAAAATCAAAATATAAGAAATTATGCTGGAAAACTT
TTAGATCATCTCAATAAAAAAAGATTGTTATCAAATCGTTTAATTAAATTAGGAGTCAAC
AAAGTATTGAACGACTCAGGCATTAAAAAAGAGTATCCAAATTTGTCAAACTTAATTTTT
GATATAACTGCTCACTGCTCAGTCTAA
>cds.Mp_J_10748_c0_seq1|m.8253
ATGAATCATCATCGAAGTATCAATGGAGATGAAATAATTTATCATTTGAAGACACTAGAA
AGAGGTACACCTATTCGGTATGCTGAAGTCTCAATGTCAAATGGTTTTGGTTTACGGCTA
ATTTATAAATGGATTGGTATTTCCTTTTTGCAACTCCAACGTGAAAATATAATGAATCAC
TTAGAAACAAATGGAAGTGAAACAAAAATTATGACTATGGAATTGGATGTTTACCAGCAA
AGTAATGAAGCAAATTATGATGAATTTTTATCTAGATTATCTAAACAACGTAGAGCTGAT
GCTGAAAACAAATCAGTAGCCCCTACTTTACCTTTACCCTTATTAAATAAACCGTCACCT
AGTATAAAAGAAGTTAAATCTCCAGTTGAAAATTCAAGAATTATGGATTCCAAAACACAA
GATATTGCACAAAAAATGTTTCCTGGAAATAAGTCCAATGTAGTGCAAACAGAATTAAAG
AAAGATGTTGAAATACTTAAAGAAGAACCATTTATAAAAACCCCATCGATAATAAACATT
AACAACTTGGATGACTTTGTTCCTGATGATGAATTAGATAAATCATTTTTAGAAGATGCA
GGTCATGGGGATATTGTTGTTAAAACATCTAAAGAAACTGAAATAAATTCTGATGAAAGT
GACGATGATTGTGGAAATCCAATGGTGGCAGGTTATCAAGCCGATGTAGATCCTGATGAT
TTTACACCAGATACTGACAGAATTAAGATTGAAAAGAACAACATTGAATCAAATGGTCTA
GAAAATTGGTCCTCTATTCAAAATACTACAAGACCAAGACCGGAAGGGGGTGAAGACGAA
GAATCAAAACCACGTGTAGATGGATTAAGTAATGTTAGTTTTAAGGTAAAAGAAAAAAAA
GGCAAGAGTAAAAGTGAAAAAAAGAATAAAAAGAAGACTAATAGTTCTAAATCTGAGTAT
GAGAACTTGGAATGTTTTTTGAATGATGAATAA
>cds.Mp_J_10753_c0_seq1|m.8256
ATGGACAGAAGCAACCGCAAGACAATTCGTGTAGGTTCACGTAAAAGTGAATTAGCATTA
ATCCAAACCAAGTTCGTTATTGACCAGTTAAAAGAATTACATCCAGAAATAGAATTTGAA
ATAGTCTCCATGACCACAATGGGTGACCGAGTTCTAGACAAACCTTTACCAAAAATCGGA
GAGAAAAGTTTGTTCACCAAGGATCTTGAAGTTGCTCTACTTAGCGGTACTGTTGATTTC
ATCGTACATTCATTGAAGGATTTACCAACTGTGATGGAAATCGGAACAACAATTGGTGCT
GTTTTAAAACGAGATGATCCAAGAGATGCTCTTGTACTTCGAGAGGATTGTAAAAAATAT
CAACTGGACTCATTACCTTCAAAGAGTTTCATTGGAACTAGTTCTTTAAGACGCACAGCT
CAGTTGAAAAGAAAATTTCCTAATCTTCAAGTATCCGATGTACGTGGAAATTTAAACACA
AGATTGAAGAAATTGGACATTAGTCAATCTACTAACAATAACACAGATACAAATTATAGT
GGCATAATTTTAGCATTGGCTGGAATTCAAAGGATGGGATGGGAAAAACGTGTGTCCCAA
ATAATTGATTCAGATGTTATGCTTTATGCTGTTGGACAAGGAGCTTTGGCAGTCGAGTGT
CGTTTAGGAGACGATTATATTTTAGAAATGCTTGAACCATTGCATCACTATGAAACAGTT
TTACAAGTTGTTGCTGAAAGAGGTTTCCTTACACGATTGGGTGGAGGATGTAGTGCACCT
GTTGGTATAAGGTCTACTGTTTGTTTAACAAAAAATGCTATGTCTTTGGATGGTGCCGTG
TGGAGTCTTGATGGTGCAGAAGAATTACAGTGTTCATCTTCTGCAGAGTTGGCAGATAAA
AAAGTAATACAGAGCCATATTGATCAGTACAGAGGTGAAGATGGAGAACCACCAAAGAAA
TGTCCATACAAACAACCTAGACAATTTGTAGGTGTTACACCAGGAAAAATTAGTTATTTA
GATTTGGATACAGCATTAAAATTGGGTACAGAGTTAGCAGAGAATTTAATAAGCAAGGGT
GCCCTTGATGTAATGAATGCGGCAAAAGATATAATTCATTCTTCCATCAAATAA
>cds.Mp_J_10754_c0_seq2|m.8260
ATGGTTTTGTATAGAATATTGTTAAGATATGTACCAATGATAACCTTCCCAATAGCTTTT
GTAGCTGGTATTATTGGTTACAATGTAGAACGTACAATATCTAATGTAGAAACACCATCT
ATACCCAGTATTTTGGAAGAAAAACTTAAAAGAATAGATGATCAGAAAGTTTCTTACAAA
GAACCTCCGGTTTTAGAAAGAAATCTTTCACCGCCATTAAAAAAAGGCTATTGA
>cds.Mp_J_10754_c0_seq2|m.8259
ATGAGGATAAACAATGCGTTGACGAGATCATGTTTGGTTAACCATCAGTTCCGCAGATAC
GTGGCTACAACTGAAAAACCAAAAGACATTACATCAAATGTTAAAGGTCTGAGTTCCAAG
GTTATCATTGCTAACCCACCACCAGAACGTGTAAAGAAAGCCGCAGAAAACGGTCCCTAC
AAGAATCCACAATATTTCAGTTACCACAAAAATTCATATTTTGATGCTGAGATTGAAATG
CACAAATACAGATTACCACAACCTTCAAGTTTAAAATAG
>cds.Mp_J_10755_c0_seq2|m.8261
GGAGCTCACAGGGATACTCAAGGATTAATATTAATGCCAACTTTCGATCGGTTCTATTGC
CCACGAGGATGTGGCCGAAGTTATAAAAGAAAAGATCACTGTTGGCGACATATTAAGTAT
GAGTGTGGAGTACCAAGACAATTCAAATGCTCACATTGCTCAAGGAGTTTTGCACATAAC
AGTGCTTTAAAAAAACATGTAGTAGTTGTTCATAAAATAATAAATAAAGATTTAGGAAAC
CGGCGATCTCGAAAATCCGAATAA
>cds.Mp_J_10758_c0_seq1|m.8263
ATGAAAACTGCGATGGGTCAGTGTCTTGATATGTTAACCGCCAATAGCTTCAAGTCAAAA
AAACTTGAAAAATATACCATGGAAAATTATACAGCTATTGTGAAATATAAGACTGCTTAT
TATTCTTTTTTTCTTCCAGTATGTCTTGCAATGCGCATGACAAACATCAATGACCCAGAA
ATCTTTCGACAAGCAAAGACTATACTGCTTGAAATGGGACACTTCTTTCAAGTTCAAGAT
GACTTTTTAGACTGTTATGGAGATCCAGACGTCATGGGAAAAATTGGCACAGACATA
>cds.Mp_J_10761_c0_seq1|m.8266
ATGAACAATGTCGATTCAGTTGGTCCTCCAGATCCAGTATCAAATTTGAGACCAATTAAA
TATCATATACCACAACACGAGTCTCTAGTTGAACGTCAATTGCGGCTTAAGCGAATTGAA
GTAGCAAAATGGAATCATGAATTTTGGACTAACCATAACCTGAGATTTATAAAAGAGAGG
GAAGCATACAAAAAATGTTTATCCGACAAGGGCATTTCAACAGCCACTGCCGATCAAATG
TCTGAATTTTACAAAGATTTTTTAGACAAAAATTGGAAAACACATATGACTTATAACTTT
GAATGGTATAAAAAAAATATAACAATTGTACGTTTAATGATGAATAAAAATATGTTCAAA
GCTATTCAGTGGATTAAGATATTTAAATTTTAA
>cds.Mp_J_10761_c0_seq1|m.8265
ATGCGTCTTATAAAATCATTTGGTATAAATCGCTATTCTACTTTCATACATCATATTCTT
TTTGTGTTATTATTATATAACATTTACCTCTCACTTACACTACTTAAGGCAAGTTCCTTA
TCAAAAACGGATTGTGGTAATGAGAAATCAAACACTTCATATTTTCATCTTAAACTATCT
AATGGCCGATGGGACAGTAGACACATGGTCAAAACATTTGATAATGTTATACAAGCAGAA
CAAAAACAAACCGGAATGGTATGTTTAGCAACACAATGTTCCGTAGATAGATTACATTCT
ATTGTAGATCTTGCAAAAAATTGGAATGGATCAATATCGACTGCAATTTATGTAGCTGGT
GAAGAATTATATTATTTACAAGGTTTGAAAAAAGTTCAAAAA
>cds.Mp_J_10762_c0_seq1|m.8267
ATGCCCGACCGGACTCCACTGAGTGTCAAGTACGGCAAATGGGCAGTGGTCACTGGTTCT
ACAGACGGCATTGGGAAAGAATACGCCAAGGAATTAGCCAAGAGAGGTCTTAACATCGTA
TTAATTAGTAGGACAATTGAGAAATTGAATAAGACTGCTACAGAAATAGAACAAGAGTTT
AACGTCGAAGTGAAGGTTATACAAGCTGATTTCAGTAAAGGGCAGATTGTGTTCGAGCAT
ATCACCAAGGAATTAGATGGCATTGAAATCGGAATACTGATAAACAACGTCGGAATGCAA
TACTTGTATCCAATGTACATGACCGAAGTACCGGAATCTACTGTATGGGATTTGGTGAAC
GTTAACGTTGGTGCTACCACGCACATGACAAAACTCGTTTTGCCAGGCATGCAAAAGCGG
AAACGGGGAGCCATCGTAAACGTATCGTCCAGTGCCGAATTGCAGCCCATGCCACTATTG
GCCGTTTACGCGGCAACCAAGTCGTACATAAAAAGCTTCACAGAAGCACTTCGCATCGAG
TATGAAGAAGACAATATAACAGTACAACATCTTTTCCCGTTGTTTGTCAACACAAAAATG
AATGCTTTCAGCTACAGATTACAAGAGACTACTCTATTCGTACCCGATGCAAAGATGTAC
GCCACGAATGCCGTGAACACGCTGGGTATGGTGAACCACTCGACCGGCTATTGGGCTCAT
GGTATTCAGCATTTTTTTATGAGACTGCCACCAGTATGGATAAGAACTTTGGTTGGAGAA
TTTATGACTCATTCCTTTAGAAGCGATTATTTTTCTAAAAAAGGTTTAAAAGTA
>cds.Mp_J_10771_c0_seq1|m.8274
ATGAGCGACCGTAGCAGATTCGCGTTCGGCAGCCAGACCCAAGCGCCCCAGTACCAGAAC
CGATGCGCTCTGTGCTTGACCACGGACGATGGGAACGCGGCGGGTGTCTGTCAGCACACC
GCCAGCGTCGAGTCGGCACTGCACTATCTGCGGAATTACGGGGCCCCGACGAGTCCGCCG
TACGGCCCGTCGACGTACCACGGCCAGGACGCAGGCCAGGCGCCGTCTGCACACCCGTCG
TTCGGCGGCTGCTCTCCGCCCGTCTCGCCCAACTACTACACGCTGGCCGAGTTCCTGTTG
CGCATGAACCGCATGCAACAGGAGAACAACGGTGGCTACCATCACTTGCGCCAGCCTCCG
ATTTCGTCCAGACCGCCCAAGCCCAAGTCCGAGATGGGATGCCTGCGCGAGTGCGCGTTC
TGCAAGAGCAACGGCGAGACGGCCGAGTTCTACAAGTCGCACTTCCTCAAGGACCCCGTC
GGCCGAGTCAGATGCCCGATACTGCAACGGTATCAATGCCCGTTTTGTTATGCAACTGGA
GAGAACGCCCACACAAGGCGTTACTGTCCAAAAAATCCAAACAAAATGTGTTTTATCAAA
GGAGATCAACTTGTTAAGCAAAATTTGCAGTGA
>cds.Mp_J_10772_c0_seq2|m.8278
ACGAAGTGCTGTGAACTGGTCCGAACACGAGAAACAGAACATACCATGGCGTTCACTATT
TTTGCAGTCTCGGCATGTTTATTATTGTCCGTCGCCAACGTCACCCCCATTTCCGTACCA
TCGTACCCATCGCCATCGAGCTCGTCGGCTCCATCATACTCCCCAGCTCCAGCATACTCG
CCAGCTCCATCATACAGTTCAGCTCCGTCATACAGCCCCGCTCCAGCCTACAAGCCAGCT
CCGTCGTATAGCACAGCTCCAGCCTACAAACCAGCCCCAGCATACAAGCCAGCCCCAGCA
TACAAACCAGCGCCGTCTTACTCCTCACCGTCTTACTCTGCACCATCTTACTCT
>cds.Mp_J_10779_c0_seq1|m.8287
ATGTTAAACATGACGTCTTTTTGCTTGGACGCCATGTCGACAAGGTGCTTAGACATGTTT
CCAAAAAACAAACAAAACGAAAACAATTGGATTCAAAATGTTAACTACGTGTACATACAA
CGTACCAAATCTCAATTGGTAATCGTGTGA
>cds.Mp_J_10779_c0_seq1|m.8285
ATGTCTAAGCACCTTGTCGACATGGCGTCCAAGCAAAAAGACGTCATGTTTAACATGTTG
TCAATAAAGCACAAGTTACTGATCCCAGGAGAAGAATGTGAAAAATGTAAACAGCATTCT
AAAGATTGGTTAATTATTAATGTGTGTCATCACGTACTCTGTATAGATTGTGCTAAAATT
GAAGGTGCAGGAACAAGTTCTTGTCAGATATGCAGTACCATGTTTGATCCAAACACACAA
GTCAGTACAGTTACTGAAATGAAAATAGCATTTTCTCAAATTGAAGATCTAGTGTGGAAA
GTAATTGCATTAGAGAGTGGAACATTGGACGAATTATATCCTGATGAAGAATTTAACAAA
AAAATAAAACCAGATATGATTCATATTAACTCAATTAAATCTTCAATACAAAACCACTCA
TCTAATCAAAACACTGAATCTAACGAGGAATCTAATTTAAATTTATCTCAATCATCAGTA
GATTTATTTGAAGAGACTGAGGACATTGATATTCCAGAAGAAAATTATAGTCATCAGCCT
AATGAATCTGTGTCTGTTAGTGTCAATTCCGATAGAAATGATAAACTGGTAAAATAG
>cds.Mp_J_10781_c0_seq1|m.8288
GTCGTCGCTGTGGCTCGGAGAATCGACTTGATACAAGAACTTTCCGACGAGTTACAGTCA
TCTGTGGCTAAAATCTTCCCGGTTCAATGTGATTTGACTCGAGAATCGGAAATATTGAAT
ATGTTCAAGTGGATCGAAACCACAATCGGCCAAGGAGTGTCGGTCACAATCAATAATGCA
GGAACAATGATAAAAAGCAAAATTTTGGACGGTGAAACGAACGACTGGAGATATTTGTTC
GATCTCAACGTTATAGCAGTAACTATATGCTGTAGGGAATCGTACAAATCGATGAATAAA
TATGGTATTTTAGATGGACACATTATAAATATAAACAGCACCGCTGGGTACACATTACTA
CCAACGTCAGGACAGAAAGTGTACAATTCTTCGAAAACTGCACTTACGTATTTAACTGAA
GGACTTAGACACGAACTTGCTCATGCTGGGTCAAAAATCAAAGTAACAAGTATCAATCCG
GGAAAAGTAAACTCTGAAGCTGTCGGAAGTGTCAGAGGAAATGAAAAATCTACTTTGTCA
ATGAAGCCCGAAAGAGTAGCGTCCATGGTGATCGTAGCATTAACTCAACCGATAGATGTT
GTGATAGGCGAGTTGACCGTTCTATCTGTGGGCGAAACTATGCAAACGTATCCTCCACCC
ATCATATCCTTAAAGTAA
>cds.Mp_J_10784_c0_seq1|m.8290
ATGACAACCAAGCGGAGCACCCGGTCCGGGTCGATCGAGTCGAATTACATACCCACGGGC
TTGGCCATGAGATCCGAGACCAAAGGCACACTGCTGGTCAGGGACCCGACGACCGTGTCG
AACATATTCTTGACGGTGTTGCTGTTCGCGTGCCGAAAATACCTGTTTTTCTCGACGCAC
AAACGGCTGTTCGTGTACCTGATCCTGCTGGTCGCCTCCGTAGTTGGCGACTTCATCAGG
TTCCCGAAGATCTACTTCGCCAACAGCGACACGTTCCTTAACCAGTACCTGGTCAAGTTG
GGTTGGTTTTGGACGTTGCTGTGGACGCTGTCGTTTCTGGTGACCACCAGCAAGGTGTTC
TGCCTCAACTCGCGACCGACCATTACCGTGCACGCCACTCGTCTGGTGGTAGCCACATTT
TTCTGGTACTTTTGGACAAACGCCTTCAATCGACTCGAAGATTATTACGGCAAGTGTTCG
GGAGGTAGAGGACTGACTCGATCAGCGTGCAAGTCTGCTGGCCACCTGTGGAAATCGTTT
GACATATCTGGTCACGTTTTCATACTCATATATAGTACACTGGTGATGATTAGTGAAGCG
AGGCCGATCATTGGCTGGGATAAAATTCAAGATGTCTTGAGAAATGAAGAGAATGCTCGC
AAAGAAGGCAAAAGCGTGGCTACCACATTTAGCAGTCTGAAAGAAGAGGAACTGCAAGAG
ATGAAAACTGTTTACAAAAAAATGACCCCTTATGTTCAAGTTTTATTCATAGTAATCACA
ATTTTTGTTGCTATTTGGGAGCTAATGCTCATCACAACAATGATGTATTTCCACACAATG
CCCGAAAAACTATTGGCTGGCATAGTGGCAATGTCAACGTGGTTTGTGACATACAGGGCC
TGGTATAGTTCATCATTTTTGCCTCCTCTGCCCGGTGACGGGTTCTTTAAATATCAAGCA
CTTCAAAAGAGTGAAGTAGGTATTTAG
>cds.Mp_J_10790_c0_seq1|m.8294
ATGTCGAGGACTACAGTTTATGATAGATCCATCAAACATTTTGGAAGTTACGCAAATGAT
TCTAAACATACAATATCAAGTTTAAGAGCTCAGATAATAACTAAAGATAATGTGATTGCA
TCAATACCAACTCAACACAAAGTCAAGGCTGAAAAGTCTTATAAATGCGATATTTGTAAA
GAACATTTTTTACAAAGAAGGCGCTTAATATCTCACATTAAGCATCATATGAGGGAGAAA
AAATTTGAATGTAGTACTTGTCATAACCGGTTTTTATCTGCAGGACACTTAAGAGTTCAT
ATTAGGATTCATACTGGGGAAAAACCATTCAAATGCAATATTTGCAGTAAATCATTTTCA
AGGATGGGTAATTTAAAAATGCACAGTAACATGCATACGGGAGAAAAACAATTTAAATGT
GATTTCTGTGATATAACGATGCTACATGAAGGAACCTTGAAACGTCACTATAAGACTCAT
AGTGGATATAGACCATATAAATGCAATTTTTGTAGTAAATCATTTTCAAGGGTGGATAAT
TTAAAAACTCACATTAACCTTCATACGGGAGAATTTAAATATAAATGTGATATTTGTGAT
AAATGTTTTCTAGACGAAAGGCTCTTAAAACGTCACAATATGACTCACACTGGAGTTAAA
CCACATAAATGCAATTTTTGTGATTCCTCATTTTCAAGGATAGATACTTTAAAGCTTCAT
GTGAAGAGGATTCATCCAGGAGAAAATTAA
>cds.Mp_J_10792_c0_seq1|m.8297
ATGGAACATTTACGTAGCACAAACGTTGTGTTTGCAATTGTAATGGCATTGTTGGTAGTA
CAGTCATCTACACGACCACAACCAGATGAATTGGAGGAAATAAAAAAGACACTGTACAAT
GCATGTGCTGGAAAGTTTCCAATTACGGAAGAAATGAAGAAAGATATTCTAAATTCAAAT
ATGGTAGATGATCAAAATTTTAAATGTTTTTTAAGGTGTTGCTTTGACGAGATGTCAATG
ATTGATGAAGATGGTATTATCGACGGGGAATCATTGATATCAATGGCTACAGACAATCTT
AAGCCAGTCATTCAGCAAGTCGTTCAGAGTTGTGTAAAAGATATTAAGCAAGATGGTTGT
GAAGCTGCATTCAACTTTATTAGCTGTGGATTGAAATTAAATCCAATGACTATTCAACTG
TTGCCATTGTGA
>cds.Mp_J_10797_c0_seq1|m.8299
ATGTCGGTCGAAAAAGACATAATTAAAATACAGAACAAGCTACAAAGCATGTCTGACGAA
AATGCTGACCAAACCCAAGCACTTGATTTATTGAAAGCTCTTAAAGACCTGCCGATTACA
CTAGACATACTTACTAAGACTCGTGTGGGAATGACTGTCAATTCATTCCGAAAAAGCTGC
AAAGATGAAGAAGTAATTACATTTTCGAAGGCATTGATTAAAAATTGGAAAAAATTATTA
AGTGGAGACAAATCTGTACCTCAAGAGCCGAAGAAGGATAAAAAAGAGCGCAAGAAATCG
GAGGAAAGAGAACAAAAAATAGATACAAAGAAAGATACACCAAAACCAGTCGTATTTCCA
ACACCATCAACCACAGATGCAATACGTCTCAAATGTCGCGATTTACTAATCACCGCATTG
AAAACTGAAGATGAATTTGGTGGTTGTGCGTCGATCGAAGAACTTGCTGATGAACTAGAA
GATGCTATCTACTCCGAGTTTAAAAACACTGATGCTCGTTACAAAAATAGAGTAAGAAGT
AGATACTCAAATCTAAGAGATGCTAAAAACCCACAACTAAGAAGCAATTTCATTGCTGGC
GCAATTACTCCTGCTCAATTAGCTAAAATGACTGCTGAAGAGATGGCCAGTAACGAGATG
AAAACATTGAGAAATAGACTCATTAAAGAATCTATAGATGATGCTCAATTGGCGACTGTA
CAGGGAACTTCAACTGATTTATTGAAATGTGGTAAATGTAAAAAACGAAACTGTACGTAC
AACCAAATCCAGACAAGAAGTGCTGATGAACCAATGACAACCTTTGTTATGTGCAATGAA
TGTGGTAACAGATGGAAGTTTTGTTAG
>cds.Mp_J_10800_c0_seq2|m.8304
ATGTCCCTGAAAGTATTTAAAGAGCACGCCGAGTTGTTTCCGATCCGCGACGTACCCGCT
GTGGTGGACGTGTTCCGCAGGGAGCTGGAAAAAAAAGAACCGGACCTGTTGCTGCTGTCG
CTGGTGGCTGGCGCCATCGAGAACACGATGACTTGTATCCGACCGACCACCGAAATGCCG
GTCATCGTCACGGCCGAAACCAACTTTGACTTTGATCAGGTGCCACTGAGGCTGCCTGAC
GTCGAGCTGCACATTGTAGAAGCTCTGTACACAAAATTCTACTCGGTCATCAAGAGCAGC
GTTGACCCATTGCATTTTGATGACCGAGACGGACATGCCAGCCGAGAACTCGTGAAAAGG
GTGTCCGACGTCATATGGAACACACTTACTAGAAGTTATTATAAGGACAGAGCGCACTTG
CAAAGCATGTATAGCTATTTAACAGGTTCAAAATTGGATTGTTTTGGTGTTGCATTTGCT
GTAGTAGCTGCTTGTCAAATACTCGGTTACAATGATGTTCATTTGGCTTTGTCTGAAGAC
CACGCATGGGTTGTATTTGGTCCAGATGGTAGTGAAAACGCAGAAGTTACGTGGCATGGT
AATTTTTCATGA
>cds.Mp_J_10800_c0_seq2|m.8307
AACAACAAAACACGAAACGACGCGGCACGACCGTCCGTAACAATACGAAACGCCGCAACA
CTTTATTTTTTAACGGTCATACTGGAGACGCGCTGCAGTCGACCTCGGGTGAATGTTTTT
CGTATTGACGAGGTCGCCGGTCTACAACAAGAGTTGTGGTGGTTGCAGTGCTGCGGGTGC
AACTTGTGGGGTAGGTACAGGCGGTTATTATGTCCCTGA
>cds.Mp_J_10810_c0_seq1|m.8312
CTCAACTTTTTTAGTTTAACTTTATCAGATGATGATTCTATAGTTAATATGGACAAGACC
GCCGTGTTCAAAGCGTATGTTAAGACTATCAAAACGAGAAACAGAGCATTCGGGTCTCCA
GCACCGCCACAGGTGGATATTCTAAAGCAACGTAAGCCACGTCGAGACGAATTTTCTCGT
AGGGCCAAGGACATTGTCAACGATCTAGTTAAGCTGACAGACTTTTTGAACCGTCACTTT
AAGGACTATATCGACGTCCAGGCTTTCAATCAGCAGACCACTTTGACGGACGCGGACCGT
GACAAAATCGATATAGGCGCGCAACACATCATCAAAACGTGCGGTCAACAGTTGATGGTG
CTTAAAAAAAGTTTGACAGGCGATTGCAGTCAAATAGACGATCATAGACGTCAGATCATA
CGCTATGTCGAATGGCGTCAAAAATCCGTTACCAAGCTGTTTGCAGAGATCAAAGCAACA
CGAGCCCAAAGATGTCTAGAGTATGAAAACGTTTCAAAGCTGAGCAACTTGACTCACGGG
TTTGAACCCCCAAAAGAAACCAATAACGCGGCCGCTGTTGAGTACGAAGCAGCTGACCGA
CAATATGCAGCTCAACTAGATGATGAATTGTCACCAGAAGAATTGCAAATGTTTGAAGCC
GAAAATATAGAAATGTACAATGAATTAAATCAATTATCAAATGAAGTAAGAAATATAGAG
TCCAAGGCTGTACGAATTGCTGAGTTGCAAGAGTTGTTTACAGAAAAAATATTGGAACAA
GATCAGGATCTCGAGAGGATAGATACAATTGCAGTGAATACTACTGAGAACATTGTTGAT
GCCAACACTGAAATAAGATCTGCGATACAAACCAACGCCGGTCTTAGAGTATATATATTG
TTCTTTATATTAGTACTTTCATTTACCTTACTATTCTTGGATTGGTACAATGATTAA
>cds.Mp_J_10819_c0_seq1|m.8324
ATGGGTAATAATTATGATAATATTGACACTATACACGACTCGCGGACGACACGGCGCGGC
GTGTTGGTCGGCAGCGATACGACCAGCGTCGGCGATAACACGCGACTACCGGCACTGTGG
TCTTCGGGACAACACAACACTAGAACAACTGTGTTTGCCGGGTGA
>cds.Mp_J_10827_c0_seq1|m.8326
ATGATGTCGAGTTCCATTGAAATTGATGAGATAATATCTAATTTAAGAGCAACCATCACA
TCAAACAAAGGCGGTGTGCAATTAAATTGCATTGAATCTGATTATTATAATTTAATTGGT
GAACCTATACCGTATCGAAAACTAGGATACAACTCTTTAGAAGAATTTCTTGAGCCTCTC
AAGGTATTCAAAATAAAAAATAAAGGATTCCACAAATTTGTGAATGTTGTCAGTGATGGA
AAGACTCAACACTTAGAAAAAATGATAAGCAAACAAAAAACCAAGTCTAAACGTTCAAAA
TCCAAGTTATCTGCAGTACCATATAAGAATTTGAATAATACTCTTAATGGTTCCAACAAT
GCTATGCAATATCGGTTGAGAAGAAAAAGACAATCGGTCAATTATTTTGAAAATCGTACC
GCTGATGGAAATCCTACCATCAAAGAAAATGTTAGACCTCCAAAAATGAAATATGAAAAT
AAATTACTGAACAACGAAAATAAATCAAAAGTATTTGCTCAAGACCGATTACAAAAATAT
GGGAAAAAAGATATTAATCAAATTGAGGTTAAGAATGAAGAATTAAAAAATGAGACTATA
ATTGATGATTCATTATTGGAACTATCAGAGATTTTCACAAAAAAATGCAATATCCAGGAA
ACGGCATGCAGTATACCAATACAACCTAAACAAATACCTTCATATTACAATGAGCAGACT
AACTTGGAAATAAATCAGTATACATTTGAAAGTAAATGCAAGAAAATTGTAACAGTAGTA
GCTGTGTTAAGTCCTTCAAGCATTTGTGTCATATTGGAAGATAGCAATACTAATACAGTG
ATAACTATATTAAATAAATTGAAACCATTTGATGAATTCCCATTCATCAAAGAAATTGTA
ATTGAAAAATTGTTGGAAACCAAGTGTATTCTAATTCCAAACAGTGTAATTACAAATCCC
CCTACTGTCACTCTATATGATTTGGAAACTTTGATGAATATAAATGATGTCATATTCAGT
AGTTTCTATGAAAAAGTAACACCAAAGATTACTTCTGGAGATAAATTTGATTCTAGCGAA
GCTAAACTAATATCAATTGAAGCTGGATACTGTTATTTGCAGTTTAATCAAGATTTAATA
AAATCCCTGGAAAAACTTTTTTCATCTGATCAATTTTCAGGACCTTCTTTAAAAAATTGT
AGAGATATTGATTATAAAGATACATATTTGGCTTGTTATAAATCAAACATTAAGGGTAGA
GTTAAAGTGGAGTATTTCGTTAATGATTATCAAGTTAAAGTATTTTTTATTGACTATGGC
TGTTTCAAGATTGTTGAAATAGATACACTAATTGATTTGCTCAGAGTTGACGCCCTTCTT
GTTCGAATTCCAGGTCAAGCTATTAAAGTGGCATTGCACATGTTTCCTCCCGAAGATGTT
ACTAGCAGAACAGAAGAAGAGTTATTTAATATTTTAGGGAATAATACCAATGTATCTATT
TATAAACTTAAAGATTTTAAGGGACAAATTCCATGTGTTCAGTTATGGAATATTGCATAT
CCTGATACATTTATCAACATTATTTTATACTCAAGATTATTCAAGTTTTGA
>cds.Mp_J_10831_c0_seq1|m.8328
GATACATGGAATAAAGTTGAAAATGCACAAAGATCAGATCACAAATCACCTCAGACACCA
TCAATGTTTGCAAAAAATATAAAAACAACTCTGCCTTTTCAATCACAAATTGAATCATGT
AATTTAGATAAATTAATTGACTGTATGGAACATTTGAAACAAATGCCAAAATCGGACCAT
GAACAAAACGAGTCACTAGAATCAAGAAATTTTGTTGAATCTCAAGATAGTTTTATGACT
TATTCACCTTTAAACAAATATTCAACTGAGAGGCCATTGAATAAACAATTTGAAAATTCA
ATAGAAACAGAATTTATGGGTTCTACTTTGTTAGAAATGACAAATGGCAGCATTGAAAAA
TTGAATCAAATGTACAATCAGTGTAAATCAGAAAATCAGGAGCTCCAATACAAGTGTGCA
AAGATTGAAAAGTTCTGGGAATCTAAGTACAATGAAGTATGTGAAATAGCAAACAAAGCA
CTTAATGAGGCTAAACGGTTGAAAGACGAAGGTAATGACTTGAAACTTACTATGGATGCC
TTGAGCAATGAATACTTTGAGTGTGAAGAATATTGGTTACTTAAATTAGAAGAAGAGCGT
AAACTAAATAAATTGGAGAAAAAAGTTAGTAATGAAAAACTGAATAATCTAGAAGTCAAG
ATT
>cds.Mp_J_10833_c0_seq1|m.8333
ACGCTGGGCGTGATCATGGGCGTGTTCGTCGTCAGCTGGCTGCCGTTCTTCGTCATCTAC
CTGTTCTTCCCGTTCTGCAAGTCTTGCTGCCCGCCGTCCAAGGTGCTGGTCAACGTGGTC
ACGTGGCTCGGCTACCTCAACTCCACCGTCAACCCGATCATATACACCCGGTGCAACATG
GACTTCCGGCGGTCGTTCAAGAAGATCCTGCACATGGACGAAAAGCACCAGCACTTGCAG
CACCACCACCGCTGA
>cds.Mp_J_10833_c0_seq1|m.8330
ATGGATCGGCGAAACCGCGAAAACTCATCCCCGCCCATCCAACCCTCCGAAACATTCAGG
GACGACATTCGTTCCGGAACGTCGCGGGCGCCGTCACCTCCCCAAACACCCCTATATGTG
CCGCCGTCGTTGCATTCAGCGGTGGTGGTGCTGCAAGTGCTGGTGCTTTTCGTCCATGTG
CAGGATCTTCTTGAACGACCGCCGGAAGTCCATGTTGCACCGGGTGTATATGATCGGGTT
GACGGTGGAGTTGAGGTAGCCGAGCCACGTGACCACGTTGACCAGCACCTTGGACGGCGG
GCAGCAAGACTTGCAGAACGGGAAGAACAGGTAGATGACGAAGAACGGCAGCCAGCTGAC
GACGAACACGCCCATGATCACGCCCAGCGT
>cds.Mp_J_10833_c0_seq1|m.8331
GACGCTGGGCGTGATCATGGGCGTGTTCGTCGTCAGCTGGCTGCCGTTCTTCGTCATCTA
CCTGTTCTTCCCGTTCTGCAAGTCTTGCTGCCCGCCGTCCAAGGTGCTGGTCAACGTGGT
CACGTGGCTCGGCTACCTCAACTCCACCGTCAACCCGATCATATACACCCGGTGCAACAT
GGACTTCCGGCGGTCGTTCAAGAAGATCCTGCACATGGACGAAAAGCACCAGCACTTGCA
GCACCACCACCGCTGAATGCAACGACGGCGGCACATATAGGGGTGTTTGGGGAGGTGACG
GCGCCCGCGACGTTCCGGAACGAATGTCGTCCCTGA
>cds.Mp_J_10835_c0_seq2|m.8334
ATGTCTTCTTTTGGCCCCCAATTTGTGGAATCAAATGGCCACTGGAAACATTCAAATTGT
TTAAATATTGTAACAGTGCATGTTACAAATTTATCGTTTCCATGTACTGACCATAAACAT
GAAATTGTGACTGAAATTTTTACCATGTATATTGTGATGCGTATGAGGCAATATTCATAC
ATAGTGAACCAAAAAGAAAAAAAAACCAACAGGACAAAAAAGAAACTGTCAAAACTTGTA
GCAAGTTAA
>cds.Mp_J_10836_c0_seq1|m.8336
ATGAATGTTTTATTACAGGGAATGAAAAATTTAGTACTCAATAAATCACTGGGAGAAACG
ACTAGGTGTATGGCATCGCTTTATCAAATGCACAAGACAGGCCCTCATAAAAAACCAATG
TTCAAAAGAAATCCGTTGGGTGATAATCCATTTTTAAAAGGTGTTATACTCAAAACGCTG
ATAAGAAAACCAAAGAAACCGAATTCGGCCAACAGAAAGTGTGTCTTGGTACGATTGAGC
AATGGCAAGGAAATGATTGCTTATATACCTGGCGAAGGGCACAACCTACAAGAACACAAT
GTTGTATTAGTACGTAATGGACGATGTAAAGATTTGCCTGGTGTAAAAATAACGTGCGTT
AGAGGAAAATTCGATTTACCACACGTTGTGAAAAAAACTCAAACAAATTCTTAA
>cds.Mp_J_10841_c0_seq1|m.8340
ATGGATACCTACAATACATGTCCATGTATGCGTCGTGAAAACCCTAAAGACCGTGTATGT
TTTTCTAATGGTTGTGATAAGCGCACTGTATTTACATTAAGTAAAATGGCATATTATGCT
TGTATTGACATTCAAAAAAAAGAGTACAACAGAATTAGAAATGCACCGGTAGTTGATATA
CAGAACTGTTGTCGCAAAATATTGGATGCCATTAAAAGAAATATTGATTTGCCATATGAT
CCAAATCATACAGAATGTATCTATGCATATCGTGAAAACTTTAAGGTAGCATGTTTTGAA
GCTGCAAGAGTTGGGCATATGGACTGTTTAAGATTTGCCCATGAAAATGGATTTCTGTGG
ACCACTAGAACATCCAAGAGGGCTGCAAAAAATGGATATCTTGACTGTTTAGAATATGCA
CATGAGCATGGATGTCCATATGGTGACACCATTTTAAAATACTCTGCTAAAGGTGGACAC
TTAGAGTGTATGAAGTACTTGTATGAAACTGGATGTAAATTGACAATTTTAGCATGCTCT
GCCGCTGCAGAAGGTGGTTTTTTAAAATGTTTAAAGTTTGCTCATGAAATTGGATGTCCG
TGGGGAATTAAGACGTGCACTAAAGCTGCAGCTGGTGGCTACTTGGATTGCTTAAAATAT
GCTCACAGGAATGGAAGTGTCTTAACCGTGAAAACATGCGCTGCGGCAGCAAGAGGTGGA
CATTTGAAATGTTTAAAATATGCTCACCGAAATCGATGTAGATGGGATGAAGAAACAACT
AATAATGCTGCACTTGGGGGACATTTTAAGTGTCTTGTATATGCACAAAAACACGGATGT
CCGCTAGGTCTAAATATTTTGGAAAAGGCTGCGATAGGTGGAAGCTTGGACTGTATGAAA
TACTTATATAAATTAGGATGTCAGATAGGACGATTAACATGTGCCACTCCTGCAAAACAT
GGGAACTTAGAATGTTTAAAATATTGTCGTAAAATTGGATGTGAATGGGGAAGAAATGTG
TGCACCAAAGCTGCAGCTCGTGGCCACTTAGCTTGCCTCATCTATGCCCATGAAAGTGGT
TGTATTATGACCTGTACCACGTGCACAGCCGCTGCACGAGATGAACATTTAGATTGTTTA
GAGTATGGTCGTCGGTTTGTAGATTGGTGA
>cds.Mp_J_10842_c0_seq1|m.8346
ATGGGATGTGCCCCGAGCACTCAGAGAAGCATAATTGATAACGGAATGGGTTCTAAAGAA
ACTGGAATAGAAGCATACCAAAAAGTAGAGCGTGACATTGCTAGAGAAGAACAAGCTGCT
CCGGCTCCATCTTTAGGTCACGAGATGGCAAAACTGGATCGTTTTATCACAGATATAGAA
AATTTAATGAGTCAGCTCAGTCAAGAACGTATAGCGGATGTTGAATTAACATCTAACGAC
CGATTTTCCCAAAGATACTTCAATTCGAGAATTGTTGACGAAAGCGACAATGCAATTAGG
ACTGTCATGGCAGAATTACGAGTTAATTTGAATCAAATACTTGCGATAGAGCACGAAGAA
TTTATTGCAAATCTTAATCGAAAATCTTTAAAACTTCACCATTTAAATTGGTTAAGTCAA
ATGAGAGCTAGAAGTGAAGAAGAAATATCAAAACTTAGCGTAAGAGTACAGCATTTACAG
AAACTTTATGAAAGTCAAGAACTAATAATAAGAAGTTTAGTTGGGAGTAAATCATCGAAT
ACCGGACAATTGGAACGGGAATTGGACAGGGTTCGCAGTTACCGAGACACGTTAGTTAGT
GGTGAATTGTCGTGGAAAGATGCCACGTTATTCGCCCAAGACTCAGCGGATTATAGTCGA
ACGGCATATAAAAGTTGGCACTCACTGCGGACTGAAGAAGATGAATCTATAAGATTTCGT
CAAGCATTGAAAACTAGAGACTCGATGCACCAAGCTGCTCTATGCGTTCGGATGGCACAA
ACCATGTTGCCCGGTGTTCAATTCCCGTATTGTACTTCAAGAGAAGTATTTGCTATTCTA
CAAGTGATCGAATACTTGTTTACTGATTTGCAAGTTTCCGAAAGGTTTGGTCATGCTCTT
GAAGTTTATAAAAGTTTCAACAAAAGAGCGACGGCATTGACTCAGTGGCTAAAACAGACT
ACAGATGAAACTATTCATAAGGATGTTGAAGAAGTGGACGAACGTATCAATGATTTGTCA
AGCACACTGAGTCAAGAAAGAACAATGAATAGGACAGAGTTTCGGGAGACCAATTCAGAA
CGGTACAACATACTAGGATCTCACCAACGTATTGTTACCAAATGGCTAGGTGATACCATA
GGACCTAAAAAAGAATATATTGAGCTGCATTCAAGATTTCGTTTATAA
>cds.Mp_J_10844_c0_seq1|m.8348
ATGAGTTTGTCACACACTCGCAGTATATTGCAGCACTCAAGCAAAATTTTGCAATTCAGT
AATAGTCAGATTTCTAACAGTATTCGCGGATTGACTATACCAATTGTAGTAGAACAAACT
GGCCGCGGAGAACGTTCTTACGATATATTTTCTAGACTTCTTAAAGAACGAATAGTTTGT
GTTATGGGAGAGATTAATGATCATGTTGCTTCATTGGTCATAGCTCAGTTATTGTTTTTA
CAATTTGAAAATCAAAAAGCCACAATCAATATGTATATTAACAGCCCTGGCGGTAGTGTT
ACAGCGGGTTTAGGCATTTATGACACTATGATGTATATTAAGCCAGATGTATCAACTTGG
TGCATAGGACAAGCTTGTAGTATGGGAAGTGTTTTATTAGCCGCAGGGGCAAAGGGTAAA
AGGCATGCGTTGCCTCATTCAAGGATCATGATTCATCAGCCATCTGGTGGAATGCAGGGA
AAAGCATCAGATATGAAAATTGTAACCGATGAAATTCTGAGACTTAAATCGTCTTTAATT
GACATTTATGGTAAACACACTGGAATGCCTGCAGATAAAATTGATGCTAGTATGGAATCT
GATCATTTCATGAGTGCGGACGAAGCTGTCACTTTTGGACTGATTGACAAAGTTGAACAA
CCATCAATAAATTGA
>cds.Mp_J_10846_c0_seq1|m.8351
ATGTTTTCGTCTTTGAAACATCTAAGTAGACCTACCTCAGACTTGACCAGTCGACTTATG
TCCTCTCAAGTAAAAACCGCCGTCGTCATGTTAAACATGGGTGGGCCACAACATGTTGAC
CAAGTGCATGGCTATTTGAAACGCATAATGACCGATCGAGACATGATGCAGTTACCTTTT
CAAAACATCTTGGGACCATATATCGCCAAGAGAAGAACTTCAGAAGTACAGAAAAAATAT
GCTGAAATTGGTGGGGGATCACCAATTTTGAAGTGGACCAATATTCAAGGAAAATTGATG
TGTGAAAAATTAGACAAAATATCACCTAGTACTGCTCCACATAAACATTATGTTGCATTT
AGATATGTTGAACCATTAACTGAAAGTACGCTTGATCAAGTACAAAAAGATGGTGCTGAT
AGAGTAGTATTGTTTTCACAATATCCTCAATATAGTTGTGCTACCAGTGGTTCAAGTTTT
AATGCCATTTATTCATATTTTCAAAATAAAACGTTTCCAGAAAATTTAAAATTGAGCATA
ATCGACCGATGGGCTACACATCCATTGTTAATTAAGGCAATTGGTTCAAGAATTTCCGAT
GAAATTCAGAAATTTCCTGAAAGTGATAGAGATGACGTTGTCATCTTATTTTCAGCTCAT
TCTTTACCTTTAAAGGCTGTTAACCGTGGAGATGCTTATCCTTCAGAGGTAAGCTCAACA
GTGCATGCTGTGATGAAAGAACTAGGTCATGCTTATCCTTATGCATTAGTTTGGCAGTCT
AAAGTTGGCCCATTGCCTTGGTTGGGACCATTCACGGATGATGCATTAAAAGGTTATGTG
AAGCAAGGCAAAAAAAATTTTATATTAGTACCTATTGCATTTGTCAATGAACATATTGAG
ACACTACATGAACTTGACATTGAATATTGTAAAGAACTCGGAGAAGAACTAGGAGTCAAA
AATATCCGTAGAGCTGCTGCACCTAATGATCATTCTTTGTTTATTGATGCTATTGCTGAT
ATAGTGTCGCAACATCTCCGAGAAAACAAACCCGTTAGTCCCAAATTTCTTTTAAGATGC
GCACATTGTATTAGTTCTCGTTGTTACGAATCCAAACAGTGGTTTTCAAGTGTCTGCAAG
TCGAAATAA
>cds.Mp_J_10850_c0_seq1|m.8353
ACATCAGTTGATGTTAATAAATCTGTTTCCTATGTTCAGTCTCCAATTGGAAAAATAATG
ATCGAAAATATAGATAATAATTTATGCTATGTTAAAGAAAAAAACTTGAGTGGAAGCCCT
ATTAAACTTATGAGCAATGAAACTAATATGTCAAATTCAGTTTATGACACATCAGTTTCT
TATATTCAGTCTCCTATTGGTAAAGTGAGAGTTGAAAATATCAAATCTGTTTCTGAACCA
CGGTTTTATAAAAATAACAATGAATCGGCTGCTAAAAGATCATTGAACTTTGAACCCGTG
TCTAGTAAACTTTCCTTGCATTCTTCAACAGAGTTTGATACAAATAAAAAACCATTGATG
TCTAACGCTGAATTTCAGGCTTTTGTTATAAGTTCACTATCTAAACTTAAGTTTGAAATC
AGTAATATGAGTTCTACTATTCATGCAAATTATATATCCTCTGAAGCATTTTATAAAAAT
GTTGGACATTCAACTTCTTTAAATTTGTCAAACAACATTCAACAGTCTGTGGATATAAGT
GAAATATTTCCCATAAATACAGAAGATCAATTAAAAAAGTTTGATGACAAGTTAAAATCG
AACAATGATTTTAAATTAAATGTGATGGCCAAATTGTCTTTATTTGTTGGCATTAAAAAT
GTTGGCGATAGTGTACGCCGTTTGATGTCTAGAATGTTTTCTGATGAGTTACTTCAAAAT
TATTCTCTGCTGGGGTTTAAGAAGAAAAATAGATTTTCTAATTTCTTGGTCTACCGTCTT
ATTCTAGATGTCATTAGAGTTCAACCAAAATTCAGCTCTACTCTTGACAAAGAAATTGAT
GTACCAATATCCACATGGCTCTCTCATGCAAAATTTCGTATTAAAGACAAAAAAATTTAA
>cds.Mp_J_10866_c0_seq1|m.8363
TCAAATATTGACGTGTATGACCGTTTCCCAAAATGCGATTTTTCGAAAATCGATATTTTC
GCTCTACCGAACACGCTCAAATTTGAAACTGCAATCGTCTTAGAATTGCAATTATCTTTA
AGATACCTCAGTGATGTTGAGAGTGTATCGCTTCTCGGCCTATCGCCTATCGGCTAA
>cds.Mp_J_10872_c0_seq2|m.8364
ATGAATGTTGAAGTAAGACGTGAAGCGAGACGCAGAAGAATATTAGAGAATTCACAAGTT
AGACTTAAAAAAATTACATCCATAATTTCTAACCCAAGTATATTAAATGAATCAGAATTT
ATAAAAGACAAACCAGAAAATTGTACGCGGAATTCTGAATTGCTCGATTCTCCTGTTCCA
CAATGTCTTAAAGAAAATGTGATACCAACAGTTCTTGAGAACCAACAAGTTTTCAACTAT
GAACAAAATCATTTCAATCCAAAATTACATTCCAAAGATATTAAATATGAAATTAAATGT
TCATCTATTACAATCTTACATATTGTATTATCTCAAATTGTTTTAGTATTATTTTACTAT
GACTTAGGATTTTTATTTGGCAATTCAATAGTAGTGCCATTTCTCCTCAGTGCAATACCT
GAATTATATACATCAAAAGAACAACATGATAATGTACATATAATTGTGTTATTAATGTTG
GGGTTTTCACAGAATTTGGCAAGAAATATATCTAGATATCTCAAATTGGCAAGCATAACA
GGAAAAAGATTTTGTGTATATATTTTTTGTTTTACATGTTCATATGCAATATTCACTAAT
CTATATTTTGATGTTAAAAATTCTTTACAATAA
>cds.Mp_J_10873_c0_seq1|m.8366
ATGTCGGTCTATGAAAACGTAGACTACGATGGCTTGTTGGCGAAAATGGACCGAAAATCG
GTTGTGATCGATGTCCGTGAATGTCACGAGCTTGCTGCTACTGGATTTTTACCAAACAGT
ATTAACATTCCACTCGGTGAGTTGGAAAACGATTTAAATTTGCCCGCTGACGTATTCGAG
GAAAAATACAAAGTACCCAAACCCGACAAAAACAACGACGAAATTGTTTTCTCCTGTGCC
CGGGGAAATAGAAGTCGTCGTGCAGCTGAAATCGCTTTTAAACTAGACTATAAAAAATTA
TATAACTACACAGGCGGTTGGGCCGAATGGTCGGAGAAAAAAACAAGTACATAA
>cds.Mp_J_10876_c0_seq1|m.8368
ATGAACGCTTCTATGACGACTACTGTTTTGATCTCGACAATTGTTCTAATTTTGTACTCG
AAGACTGCTCGTTGTTGTGGTGGTTACGAGTTAGAAATCGATTATATCAGAAACTGCAAC
TCGGACAACATTGTCACACTCTCTGATAAATTTACAGTCGTCTTGAAACCTAATTGCGAA
ATACATGTCGACGGATGTTTTACCACTCACGCGAACATCACCAGCGCCATGGTCGACTTC
ACCTTCCAAAAGGACTTGATAAAGGTGTCGGGCAAAAGGGACGGTTGCAAACAGCTCGAC
GACGTGAAATCATCGAGTGACATTCAAATGGGTTTGGAAATACTCGGACTGCCGAAGAGC
TGTCCAATTAACAAGGGGACAGTGTGCTTGGATAAACCGATTAACGTGAGCAAGTATAAA
TTACAAATGAACATGTTAGCCGGCCATCTCAAGGGGAAATCGGTAACGACCACTAACGCG
GGCAAGACCTGTATGGAGTTTTCGCTAAAATTTGTCAACGTGCTCATAAAAGCCATCGGC
CGCGGTGTGATTGGTTGA
>cds.Mp_J_10877_c0_seq1|m.8370
ATGTGTGACATGATGCCCAGCAGGGACGTGATGACGTCTGCAGCAGCAGCCGCCTCCGCC
GAAAAGCCCAAGTTGTTGCCTTTAGACGTAGAGCATCTGGTGTCCGAGATCAAAGAAAAC
CTACGGTTATCGGGGTTCAAGTCTAGGCGTAATCGCACCACCCACTTTGCACGGGCAAAA
CCCTATACGACCAGGCCGGCGGCTTGCGACTCTTGTGCTGCCCGACGACCGTGTCGGTGC
GACGACGACGACGACGACCAGGCAAACGACGACCCGTACCAAATGCTGCAGGAATTGTTG
AGGGAGGGCAGTCTCATCAAAGAAGCAGTTCGCCGACTGCAGATTGGACTTTCTCCCAAA
CAAAGGTACTATTATGAATCAGATGAAGAGTCTTCCAGGAGCCCCAAGTTTAGATTGTGT
TAA
>cds.Mp_J_10879_c0_seq1|m.8371
GAAACGCGCCGCAGACGGTCGTGTCTCCGCTATCCGCTCGTCCGCTGCCGTCGTACAGTT
TGCCGTCGATGTCCGTCCGCCGCCGACGACGACGCCGCCGCCGCCGGGACACGTGCGCGG
TTTTCAATTGTAGTTTCGCAGTTCTGCGGCCGAGAAACCTTGAAACGACGGTGTGTCACA
CCGGTGAGATCATCCCCCTTGCGCGATCAATGGTATCTACCCCGTAAATATACGCCTCCA
CGAACCGTTTCCACTCCTCCGCCCCCGGGGTCATGGTGGCGATGGCCATGTATTTCTACG
CCAGTCGGTTGA
>cds.Mp_J_10880_c0_seq1|m.8374
ATGGCCACAATCACTGCCACACAGCGTGTGGTGAATAATCATCTGACCAACTTCAATTAT
CATCATTTGTCAAGTGTAATCAAATACTTGAATAATCACCAACCGACACCGCAACAACCG
CAACAGCCTAAAACATGGACAACAACCAATGCATTGTCAATATCACAAAGATATTTTGAG
AAGATTGCTCCAGCATCTGTTGGCATTCCAGCATTGATGAATCAAAATTTTTATGATATG
CAGGATTCTGGTTCAGATGCATCTGGTCACGATGGCTATGGAAGACACAGGAGACATAAC
AGGGACAAGGAACCTATATTTCAATGTCCCGACTGTGACAAAAGGTATCGCTCTAAAACC
AGCTTAAGTCTACACAAACGTCTTGAATGTGGAAAAGAACCAGCCTTCCAGTGCCCATAC
TGCCCGCTCAAAACACATCAGAAAGGTAACCTACAAGTGCATATAAAAAAGAAACACAAT
GAGCACGGAGAACTTAATAGGACTTATTAA
>cds.Mp_J_10883_c0_seq1|m.8376
ATGTGCGACGAAGACGTAGCAGCTCTAGTGGTGGACAACGGTTCCGGTATGTGCAAGGCG
GGATTCGCTGGCGACGACGCACCCAGAGCCGTTTTTCCGTCCATCGTAGGACGTCCACGT
TATCAGGGCATCATGGTGGGCATGGGACAAAAAGACAGTTACGTCGGTGACGAAGCACAG
TCCAAGAGGGGCGTGCTGACTGTCAAGTATCCCATCGAACACGGTATCGTCACCAACTGG
GATGACATGGAAAAAGTGTGGCACCATACATTCTACAACGAGCTACGTGTAGCCCCCGAA
GAGCACCCTGTGTTGCTGACCGAAGCACCGCTCAACCCAAAAGCCAACAGAGAGAAAATG
ACACAGATCATGTTCGAAACGTTCAACACCCCGGCAATGTACGTTGCCATCCAAGCCGTA
CTCTCTTTGTACGCTTCCGGTCGGACGACTGGTATAGTTTTGGACTCTGGTGATGGTGTG
TCCCACACCGTGCCCATCTACGAAGGTTACGCCTTACCACACGCCATACTCCGTCTGGAC
TTGGCAGGTCGCGATCTCACAGACTACCTGATGAAGATCCTCACCGAAAGAGGTTATAGC
TTCACGACTACCGCTGAACGAGAAATTGTCCGCGACATTAAGGAAAAGCTGTGTTACGTG
GCACTTGACTTCGAGCAGGAAATGCAGACAGCTGCGTCGTCCAGCGCTCTAGAGAAATCC
TACGAACTCCCGGACGGACAGGTGATCACCATC
>cds.Mp_J_10884_c0_seq1|m.8379
ATGGGAATACACAGTGATGTACATTGTACATGTATAATCAAAGTTCAAGATTATGACGAA
AGTGAAGGTTCAGAAGTAAAAGGTAAACATGAAAATTTACAATTCCTACTTAAAAATTAT
TTACAACCAAATAAATTAATGACATACATGGAGTAA
>cds.Mp_J_10890_c0_seq1|m.8382
ATGGATGTAATTGACAATAACATACCAACTCCGAAACGAGACTATACTTCTCCATTTTTA
CTGCCTGTAGACAATTGTTTACTAGTACCTGGCCGAGGGGCTGTTGTTATAGGCACATTA
AAAAGAGGAACGGTGTGCAAAAATGACAAAGTCGAGTTATTAGGATTTGATGAAAAAAAA
GCAACCAGTGTTGGGGATATCCAAGTGTTTAATAAATCAGTGGCAAGTGCTAAAGCGGGA
GAAAATGTTGGTATACTGTTAAGAGGCCTAAAGCCTAGATTAGTTCGTAAGGGTATGATA
TTGTGCCCAATTAATACGTTGACACTGAACAATCATTATAAAGCCACAATTTATTTTCTT
TCACGTTCTGAGGGTGGACGATCGAAACCGATCACATCAAATTATCAACAGCAGTTATTC
AGTCATACGTGGAACATTGTTTGCCGAATTGATCTGGATTCTGCCGTATCTATGGTAATG
CCTGGAGAACATGCTGAAGTTATAATAACTTTATTGAATAAAATGATTATGGATATTGGA
CAACCATTTACCGTACGAGAAAATGGAAGAACAGTAGCTACTGGTATTATTAGTGAAATT
TTATCAAATGTAAATGTATCTAAAAACAATTTAAGTAAGGTGCAGGCAGAAAGTTAA
>cds.Mp_J_10893_c0_seq1|m.8384
ATGTTTGTGTGTGCATATTGCAATAATCAATTTAGTAAAAAATTCAATTTAATTCGGCAC
ATTAATGTACATATGGAAGATCGCAACATCAAAAGACCATCATTAGTTCCATCAATTGAT
TTGGAAACAATTTATTTGAATTTTGATTCACCTCAAGGTTTTGATGAATGGAAAGAAAAT
GAGGAAGTGAATATGTCAACGCGATATGTAAAACATAGAGGAAGCCGGGTGAATAAAAAT
AAAAGTATAACTACAATATACTATTGTCATCGTTCGGGAGTGTTTAAAAGTAAGAACACT
GGAAAACGCGCTTTAAAATTGGTTGGTTCGTGTAAAATAGGTAAAATATTATAA
>cds.Mp_J_10894_c0_seq1|m.8388
ATGCATATATTTGATTTTGCCAGACCGACTTGTCTCGTACGATATATAGCATATGTATTG
TTGATATGTCGATATTATTGCATGGCTTATGATGGGTTTGGCGGCCCGAGAGAGGGTGCA
TGGAACGTCAGTGTCGTCGGTGGGCCTGGGGGTAGCGGGGTGGGT
>cds.Mp_J_10897_c0_seq1|m.8392
ATAATTGGTGATCCTGACGACTACGGTGGAACAACAGTGGGTTCTGCCAGATTAGCAGCC
GCCTTGTGTCGTGCTGATGGTCGGGCCACCGTACTACCATATCGACGAAATTTTACTGAA
AGTGAACAAGTTAGCCCACTTTTGAGTACATGCCCGCTTCAACTTTTGGGCCAACCAGGA
CCAGCGGGACGTCGAGCTCGTCTAGATGTCATAGAGAGGTTTGCTTGTCTGCAGTACCTA
GTTGCAATGACAGTAATAGTGACGCCTTGTTTGCTACTAATTGGCAGTGACATAAATGAC
AAAGAAAATCTAGCAGATGAAAATCTCGAGTGGAGTTTGGAAGATGAATACGAATACCGC
CGTCGGCGGTTCTATTACCGATGTGCTGGTATTAGTAGTTGGTGTGTCTCTGATAACAAT
TCCACTTCTGATGACGATGACGAGAATTATAAACTAACTGCTAATTCAGATTTTGACTCT
GGTTATTCATTGCCACCAAGAGAAGAGTGGGCTATTGAAAAACGTCACTGGTTGGATCTT
CTGACTAGACATAGAGCAGCTGCTCTCGATAAGTGGATTCGTACGGCAGCTGATGCCAAA
CAGGCAGTGGGTGATGTGTATGGTTATCGGGCTCTGATGTCAGCGCTATGTTCTGATAGG
ATTCAGTCACTTCAAGATGCATGGGCAACTCTTCGTCGATTACACACTGACACAGCTGTT
GCGTTTGAGTCCCGGCTTCGACCCGAGTTTCTGGGCCGCAGAGAAAAAAATTTAGTGACA
GTGTTGGGAAAACCAGGCATTAATGACATCGATGATAACGACGTGAATGAGCTACTGCAG
CTTCCGCCAAACGCAACAGTTCCTGATGCCACAGCACTGGCTGTACTATATGAACATTTG
TATAACGACAATAATTTTAATACGAGTAGTAGCTTCAACACTACTTCCACTAGCTTAAAC
GATGTTGGCAGTAACAAGGAAAAAGACCCTAGAGTATCGTCATTTTTTACATCACCATTG
TTACTGTCACCTTCACCGTGGTCGTCTCTCAATAGTGGTATAAGTCGTGGACTAGGATCT
TCGGTTGCGTCTGACTACGGACTGAGTGCTCTTCATGTTCAGTGCATCCAGTACTCCGAG
TGGGTGCAGCAGAGTTACGGTAATGATGATTCTATATTAACGAAACCACCTATGTTACAA
TTGGACCGGTTTCGCAGTAACTTCCGTGCACTATTACATCAGTATAGTGGAAGTTGCATT
GATGATTATGACGACGATGATGAAAGATTTAACTATGTACTCGATTACAAAGATGAAAAC
TTCCAGAAGGATGAAAATACTTCCCACCACAAGGAAGTTAACTACAATCGAAACGACGAA
TTTGCATACGAACGACAGTATGAAGACAATATAGAGAAATATGGCACAAGTAGTGCTGAT
TATGATGATTGTGGCGATGACGATGATGATGATGCTACAGTTATCTGCTGTAATAACAGC
AGTTCTCTTTCAGCAGTGAGAAGCATTGCAGTTGATAGTATGTGTGAAGACTCACATGTT
GGAGCTATGGCAACAGAAAAGCGACGACAAACAACAACGAAAAATGAAGAATGCCATCTT
TCTCCAGATCAAGAAGAAGACCGATTCTATCGCTGGATCGAGGATGTGAGTGTTTATAGT
CCAGGCCCCGCACCGCTGAATATTGTGTTCTGCACCGAGCTTCATGTCCGACTATTTTGG
CCTCCAACTCTTTTCCTTCAAGACGTTAATGACGACAAAGATACCGTTGATCATAAGTTG
GCGATACCCGCCTACGCGCTAGGCACGACATACGCTGCGACCGCAACAGCAGCTTACGAT
GGTGAAAGCGAATCTTCTATCCATGTGCCACTGGCGTTGGACCTGAATCATGTAATTACT
GCACAACTGGATCAAGCTGCTCAGGATATGCGTCTCAGGTACAAAGCCATGGATGATTTT
TTGGATAGAGCATGTGCCTATTCGACGTTGCTCGCTAAAGTAGCCTATGAAGATAATACG
ATGGTAGGCAAACAACAACAGCATTGTATGCTGTCACAGTGTGTTTAG
>cds.Mp_J_10900_c0_seq1|m.8398
ATGATTACCACACGCATTTTGATTTTCACAATTGTATTTGCTTCCTCAGTCAATTTTATA
CCCTGTTCAGTTCTGAATGGCAGTGAATTGAAACCAAGTATAAAGCAATTTGCTGTCGTA
GATGATAAACCAGCAGATCATACAGTGGTCGAAGAAGAATTGAATAAACAAGATTTAGTG
AAAACATCAGTTCCAGCAAAAATTCGTCATGTGGTGTCTCAATCCATTGGTTTATTTTTC
TGGCCCCTCAAAAAATCGTGGAAAGTAATCAAGCAAATTATACCTTTACCTCAAAATATC
ATTCCAAAACAAACGCCAACTCGGAATGAGATGACCATTCAATGA
>cds.Mp_J_10903_c0_seq1|m.8399
GTTATCGATGAATCAATGGATAATGAATTACGTGATAGTAAAAACATATTAACCAATTTA
TCAAATCACGAGAATCAAAATCAGAAATTGATCATAGCCAATCGCCAACAACACGAGACG
GAACAGCATCTGCTGATTGCAGCTCAAAGAGACAGCGACTGTTTATCCAAGGAATATAGA
ACATTGAAAAATAATTTCAATGAATTGACTGAGAACCAGAATAAAATGGAAAATGAGTTG
GCAAAAACCGATGAAAAAATAAAAGAATTGAAAGAAACTATCGAATGGGGTGATGAAACG
CTTTTGGCATGGAACAACGACTTGGTTAAACGATGTACAGATGTTAATATTCTCGAGACA
TATCATTTAGAGGATAATAACAGGTTTAAGGAATTGGAATTACGAAGACAATACCTTCAA
CGGGATGTGATTGACAGGGAGTCACTTGTGGAAAAAGAAGTAGGTGAACTACTTCAAGTA
GAAAGAGAGCTAGAACAAACTGCTAGATTAACTAGACAAGCACAACATGAAAGAAACCAC
CGGCTTGAACAATGGGAAAATGCAGTTAATTTTTTGAACTCTAATCAAAAAGATTCTCAG
AATACCATTGAAGAAATCAATAAAATTAGGTTAGCTGCTCGTGAAGTGTATGATAATATG
AATGAAAATAAACAGAAGTATCAAGAATATTTGGAGAAAAATGAAGAATTAGAAAATAAA
ATGGAAGAAGTAAATAAAGTCAATAATGAGCTGAAGTTATCGACCCTTAATAAGCTTTCG
GAAACTGAAGATTTACAATCAGAGGTGTTGTCCGCTCAAAAAGCTCTGAGTGTTATGGGC
AATAAGTTAGAAAATGAGCGTACAAAACGTAAGCATATGGAAAACGAATTAACAAAATTA
AAAACCCAGATACAACAAAAGGAAAAAAGCTTGGCAAAAATAAAGGATGATTTGTCTAAA
ATCAAAAATCAGTCCATGACCACGGAGGAGAGATTAAATGAACTGAATTTGATCTACAAT
CAAAAAAAAAGTGAAGCAGAAAAATTTATGTCAGAAAAAAATAAATTACTTAATATTGCG
TATAACGTACGAAATGAGATAAGCCAGGAAAAAATTAACATCGATTTGTTGACAAGTCAA
TTAGAACGAATTTGTAACAAACAAAATCTACTGAGTAAGGAAGAATCGAAATTAAAAAAA
TTAATTTTGGAAAAAAAAGAAATCGTATACAACTTGAGCTTTCAACTCGAAACTATACGA
ATAGGAATTGCTGAAGCCAAGGGAACCACGGATATTGAAGAG
>cds.Mp_J_10906_c0_seq1|m.8404
GGAGGCCCGCCACAACAGCGTCGGTCAGCCGACATGGACGACATGAGCGGCGGTGGGTGC
GGCGACAGCAGCGACGGCGAACCGGACGATGAACAACTATCCGGCGGCCGGGCGAGCGCG
TCACCCGCGGCAGCGGCCGGTGGTATGTCACCCCCCGACAAGAAAAAACACCGCCGGAAT
CGCACCACGTTCACCACCTATCAGCTGCACGAGCTGGAGCGAGCGTTCGAGAAGTCGCAC
TACCCGGACGTGTACAGCCGAGAAGAGTTGGCCATGAAGGTCAACTTGCCGGAAGTCAGG
GTCCAGGTGTGGTTCCAGAACCGGAGGGCCAAGTGGCGCAGACAGGAGAAGATGGAGGCG
GCTAGACTGGGCCTGAACGACTACGTGCACTCGACGATGACCGGCTCGCTCAGCCGGATG
CCCGGGTCCAGCCTGGCGCTGCCCGTCGACCCGTGGCTGTCGCCGCCGCTGCTGTCCGCG
CTACCGGGTTTCCTGTCGCACCCGCAGACGGGCTACCCGAGCTACCTGACGCCACCGGTG
GTGCACTGTAGCCCGCCGTCGTCCGCACAGAAGTCACCGCCGTCACCGCAACAACAGATC
ACCATCGCCACGCCACCGTCGTCGTCATCGCTGTCCACGTCTTCATCGTCAGCGGTGTCC
ACTGCCGATCCCAGGACATCGTCCATAGCTGTGCTTAGGCTCAAGGCCAAGGAGCACGTC
GAGTCCATCACGAAAGGCATGCAAATGGTCTAG
>cds.Mp_J_10910_c0_seq1|m.8409
ATGTCCACGATCAGCCGGCGGACTGGCCACGCGTACCTCGGCACCGAGACGACCACTGCC
ACCGTCCACGCGGCCGCCACGCCGGACACCAGATACCCGACGTGTTTGTCCCGATGCAAC
CTGTTGTGCCGCGGGTGTTTGATGGACGCGTACCGGTCGATCGACTGCGTCATCAGGCTC
AACGTGCTGGCCGCCACCGGTATGTACTGTACTGCGTTAACGATGGTGTACGAAGACAGT
ATCGGCCACTCCCAAGAAAGCACTGTTAACGGTCCGCTAATAATGCACACCATACTGTCA
GCGACGCACAAGTTTAGCAGCAAAAGGTTGTTGGAAACCTTATGGCTCATGGATAGAGCC
AGAAACACACATAAATTCGCTGTGGTGCCGATTATCGCCACAAGCACCATGTGGACGGCC
ATTAATGACGTAGCTATGGTCGAAAACCCATCGTCTGGTAAATGCGACTCGTTGAAGTAC
GTCTTCTCCATGATTGTTTTATTTTCGTTTAATCTTTTGCGCGGCTCATCATCGGAGGAG
ACTGTACGCTGTTGGGTCGCCAGTCGCCACGCGTGTGACTACGGGGCGGTTTTCAAC
>cds.Mp_J_10910_c0_seq1|m.8408
ATGGAGAAGACGTACTTCAACGAGTCGCATTTACCAGACGATGGGTTTTCGACCATAGCT
ACGTCATTAATGGCCGTCCACATGGTGCTTGTGGCGATAATCGGCACCACAGCGAATTTA
TGTGTGTTTCTGGCTCTATCCATGAGCCATAAGGTTTCCAACAACCTTTTGCTGCTAAAC
TTGTGCGTCGCTGACAGTATGGTGTGCATTATTAGCGGACCGTTAACAGTGCTTTCTTGG
GAGTGGCCGATACTGTCTTCGTACACCATCGTTAACGCAGTACAGTACATACCGGTGGCG
GCCAGCACGTTGAGCCTGATGACGCAGTCGATCGACCGGTACGCGTCCATCAAACACCCG
CGGCACAACAGGTTGCATCGGGACAAACACGTCGGGTATCTGGTGTCCGGCGTGGCGGCC
GCGTGGACGGTGGCAGTGGTCGTCTCGGTGCCGAGGTACGCGTGGCCAGTCCGCCGGCTG
ATCGTGGACATGCAGTGGACGCGGTACTACGAGGCGTGCTACGTGGCCGTGGTGTTCGCC
GTTCCGTGGGCCGCTGTAGCGTTCAGCCAGCGGGCCGTCAGCAGGACGCTGTACATCACG
TCGCTCAAGGCGGCCGCGGCCCGCGGTCAATTGCCTCTGCCCATGCCCTTAATGACGGCC
GAGTCCAAGCAAGTGATCCTAGTGGCGTCCATACAGAAGAATACAACTGTCCAGTCCAAG
GTTACCAATGACGTTGTGGTACAACAGCAACAACCACATTCGTCCCATCAGCAAACTCAA
CAAGAACAACAGCAGCAGCTGCAAGTACAACAGCAACAGCAGCAGAAGCAGCGTCCAACG
CCGAGCGCACGAAGCCGGAGACGGTTGGCCAAAGTTTTGGTAGCACTGGCCGGCGTGTTC
GTCGCCTGTTGGTTACCGTACGCCGCTGCGTTACTCTACGCGAACTGGTTTTTTTCGTCA
CCACAAGACGGTGACGTCGACGAAAACGGTAACAAAGGCGACGGTGGCAGCAGGCACACA
GTCCAGCAGTTGGCCACCGTGGCCGCTATGCTGCTGGGACACGCCCATTCAGCCGTCAAC
CCCGTGGTGTACTGGTGGCTGAACCGGCACACGTTAAGCGCCTGTCCGTGGTGCTGGTCT
TCGGGTGATCAGTTTGATGACGACGATGATGATGACGGTGCAGGGTTCGGATGCGGAGCA
TTGGGTTGCGTAGTCGGCGGGGCCGTGATGGCGTTCGGATGCGGCCGGGGCGACGGCAGT
TGCGGTGACAGCGGTGCCGTCGATTGCGGCGGCGGCACCGGTTGCCGGCAGTCACAAAAC
CACACGCCTACACGGCTCAACCGATTGCTGTTCCACCGACAGCCCAACAACCACCAGCGC
AGCCGCCAACCGTCGTCCACCAACGAAGCAGCCCTGGGCCCGTTCAACCCTAGGTTCGCC
ACCCCGAAGAAGCGGCCACAACAGTTGCCCGTCGTCAAGAACCCTGTCATGCTGTATTAC
GCTTAA
>cds.Mp_J_10911_c0_seq1|m.8415
CACTCGACGGTCACCGTGCAGCTGATATCCGCTGTCCGGATGACCAAGGCAGTGGTGCGG
CACGACACGGACACCGTCCTGTTCCTGCTGGAATGCGGCGTGACGCCGAACATGACCACC
GAGGCGTACGGGACACCTCTGCACGTGGCCGTGCGGCACCGCCAGTACCGCATGATGGCC
ACCGTACTGACGTCGAACCGGTGCCGCGCGACCGTCCGCCATAACGGCGCCACGCCGCTC
GACTACGCCATGGCCATGGGCGACGCCCGCGCCACTAAAATGATACTGTGCGGGCCCGGC
CACTCCGCCGGATCAGACTTCCGGCCGTTCCTCCGGTGA
>cds.Mp_J_10911_c0_seq1|m.8418
ATGCGGTACTGGCGGTGCCGCACGGCCACGTGCAGAGGTGTCCCGTACGCCTCGGTGGTC
ATGTTCGGCGTCACGCCGCATTCCAGCAGGAACAGGACGGTGTCCGTGTCGTGCCGCACC
ACTGCCTTGGTCATCCGGACAGCGGATATCAGCTGCACGGTGACCGTCGAGTGG
>cds.Mp_J_10914_c0_seq1|m.8420
GTAGACGCCATTCAATCACTCTCCGAGGCACAGCGCCAGACGGCAGCACTTATCACTTTG
GCACAGTTAGTACTAAAATCAGTGTACACTGCGTATCGAGATTCGACATCAGATAGTATT
CCGGCATCCGGATGTAGCCCCCCTCCCCAGAGACAACTACTGCCCGGGGAAAGTGCTCTG
CAACCCTCTGTCAAATCCGGCCCTGACGTATGTTAG
>cds.Mp_J_10915_c0_seq1|m.8422
TTCTTCACCGCGTTCCTCTGGGTGCGCGAGTCGCCGTACTACCTGCTCAAGGTGGGCCGG
GCGGCCGACGCGGCCCGATGCCTGCGCTGGTACAGGGGCTGCGACGCCGAAAGTGGCAAC
GGCGACGAAGCCGTGGACGCCACCGTGGCCGCGGAGCTCCGGCTGATGGAGGCCAACGTG
CGGAAGGACATGGAGCACGGGTCT
>cds.Mp_J_10915_c1_seq1|m.8428
ATGCTTAAATCGGGAGTTCATAGACAAATATACGCCACTATAGCCGCGTCCATGTCGATA
TTCATCAGTGGCATGTGGCTGGGATGGCCAAGCTCGGCGTCCGAGAAGTTCATGAAGCAC
GAGACGGGCGAGCTACACGTGACCTACGACCAGCTGTCATGGATAGTGTGCATGATGGAC
TTGGGAAACTTCATCAGCCCGCTGTTCGGCGGCTACCTGATGGACCGGTATGGCCGGAAG
AAGGTGATCGCCGCTCTCGGCCCGCTGTTCATCGCTTCCTGGTCGCTGACGCTGTTCGTG
CCCACCACGTTCGCCCTGTACACGGCCAGGCTGATGGCGGGCCTGGGCAAGGGCGTCTCG
TACACGGTGGTGCCGGTGTTCTTGGGCGAGATCGCGGGCGTTGGCATCCGCGGCGCCCTG
GGCAGCGTGTTCACCATACAGCTCAGCGGCGGCGTGCTGTTCGAAGTGATCGTCGGCCCG
TACGTGTCGTACCACACGCTCAACGCTACGTCTGCCGTCGTGCCCGTGCTGTTCTTCACC
GCGTTCCTCTGGGTGCGCGAGTCGCCGTACTACCTGCTCAAGGTGGGCCGGGCGGCCGAC
GCGGCCCGATGCCTGCGCTGGTACAGGGGCTGCGACGCCGAAAGTGGCAAC
>cds.Mp_J_10919_c0_seq1|m.8435
ATGCGCTTCGCGTCCGCACCGCCGCCGCAGTCTCAGATAACGCACGACGACGACACCGTC
GACCGCTATCGGCGTCTGCTCTGCTCTACAGTCTACAGCGTGGTGCACACTGCACGCTAT
CGCGCTGCTCAATCGCTATCCGCTTCAGACGCTAGTCGCTACTGCTGCTGTCGTGACGTG
CTGTCGTTCTCGTCGTTCGCCTGCTCGGTCGTGTGTCGATACAGCACCACGTAA
>cds.Mp_J_10919_c0_seq1|m.8433
ATGTATATTTCTCGATATTGTGGAATGTATGGGACTACTCCTCCAAATACCATGATTGTT
GAACAACACCATCGTGTTACTTTTCGAACAGTAATGTCTCTTACTTCTTCCACAACTGGT
TCCATATTGATGGGTCAAATGATTTACTTTATGCTTGGAGCTCACCTTGAAGATTTCCAT
ACTAAATTTCAAGGCATCGTGACGACGACGGCGTTGGTCGAGTTGCCGTTGTGCGGACTA
AGAAACTCACATCGTAAACATAGTCGCAGACAATATTATAGCATTGGCCACGGGACGCGA
AATTTTACGTGGTGCTGTATCGACACACGACCGAGCAGGCGAACGACGAGAACGACAGCA
CGTCACGACAGCAGCAGTAGCGACTAG
>cds.Mp_J_10919_c0_seq1|m.8432
ATGGAACCAGTTGTGGAAGAAGTAAGAGACATTACTGTTCGAAAAGTAACACGATGGTGT
TGTTCAACAATCATGGTATTTGGAGGAGTAGTCCCATACATTCCACAATATCGAGAAATA
TACATCAAACAAGATGCAGAAGGCTTCTCAATGTATGTGTGCCTTGCACTTTTAGTTGCA
AACACTTTGAGAATACTATTTTGGTTTGGTAAACGTTATGAGCTTCCATTACTATTCCAA
AGTATTGTAATGAATATTATGATGTTACTTATGATACACTTATGTGTAAAAGTTCGTAAC
AAAACGCAGTTAATCAGAGGACCAGACAGATATTTTACTGATTTTGATTGGCATTACTTT
TGGCAATGGACAGACTTTCAATCTTATATAGATTTCTTAATCGCTATGAGTATTTGTCTT
TCCATTATAACATTCATATTTCTGCACAATGTTATATTCATTGAAATTATCGGATTTCTT
GCTCTCCTAACTGAAGCCATGTTGGGTGTTCCTCAACTAGTCAAAAACCTGAGAAATCGT
TCTACAGAAGGAATGAGTGTTACAATGGTATTACTTTGGACAACAGGAGATGCATTTAAG
ACATGTTACTTTGTAAGTCGAAAAGCTCCTCTACAATTCTGGATGTGTGGTACACTTCAG
GTTATGATAGATCTGACAATACTTGGTCAAGTAGTCTGGTACCGTAATGAACCACCATAT
AAAATTCCTCGAATAGACTGA
>cds.Mp_J_1091_c0_seq1|m.301
AAAATTCAAGAAAAACTAAATGTAGTGTCCTACGAAAATTTAGAAAAAGTACTTAAAGAA
AATCAAAATCCGTTAGTTATTACAGCTGAACCAAATGAAATTAATAAACCCAAGTTACCT
TCGAAATCGAATTTTGAACCCTTAGATTACACTAAACGGGAAACTGGAATCATTAAACCA
TTTATCACTGAGAAGAAAACATTGCCTGAAACAAATACCCAGTCTGAAAAAAGTTATAGC
GTTAATTTTGATGGAATGGTAGCTTGGTATGGTAAAAAAAACACAGACATTTCATCTACA
GATCTCATTGAAAGATTAGCCGACCGGATTTTTAACTTG
>cds.Mp_J_10925_c0_seq2|m.8436
ATGTCAATGTCATTTTTGGCTCCGTCTTTGAGGTTTTCTGTATTTGATCCAACGAAATTG
AAGACCATACATTCGGTTCTTATTAATGTGGTGAGGCACAAGTGGAATTTCACACACATG
GAGTTGCCCAGTCCGAAATCCAGAAACTTCAGACGGGAAATCGAATGGCCTGCGAAGTAT
ACCGTGAAACCATTAAACAATAAACACTTGGCTGGCCGAGATCCTGCCTCAGGCCGAGTT
GTTGTCAAAGGCTTGGGTGGCGGTATCAAACAGAAATACCATTGGGTCGATTTAAAAAGA
TTTGGACCCACTGGTGAACACGATGCTCCTCGAATTGATCGTGTCTTAGAGATAATGGAC
TGTGGCTGCCGAACAGCTAAAGTGGCATTGGTTGGCTGTGGCACAAATTTAAAATATATT
ATTGCAACTGTTAATATGAAACCTGGAGATATGTTGGTCACATCTGGTTACATTCCTCGT
ATTCCAGTTAATCCAAATGAAGGAGATGCATATCCACTCGGTGCACTGTCTAAGGGAACT
AAAGTACACTGCATTGAAAAGATGCCAGGTGAAGGAGCTCATTATGTAATGACAGCTGGA
TCAACAGCTACTATATTGAGGCAAGTCGACGACAGGGTCATTATTCAATTGCCATCAAAA
TTACAAGTATCACTTTCCAAACATTGTATGGCATCAATTGGACAAATATCAAATGCGAAT
CACTTCAAGGAACACATTGGCAGTCCAAATCGTAATCGTGAACTGGGTAATCGTCCTCGG
TCTGGATTGTGGCAAAGAAAAACTGGTCGTTTTGGCCGTAAAATCAGACCACCACCACCA
TTAAAAATTATAACTGAACTTGCTCCAAAAAAAATGGAAAAAGTTACATTAGAACTAAGT
GCTTTGTTTTGA
>cds.Mp_J_10926_c0_seq1|m.8438
ATGGAGTTCGTGGACGAACCGGCGGTGTTGTCGGTACAGCAAGATGTGCAAGTCGACCCC
GCCGTGGTCAGGCCCATTCGATCGGCCAGTCCGTTCCTGGGCATCTTAAGCCTAAGCGGT
CACGAAAAGCCGTACAAGACCCAGCAACATCATCATCACTATCACCAGGAACAGCATGAG
TACGAGCCCGAG
>cds.Mp_J_10929_c0_seq2|m.8440
ATGGTATATAACGTAAAATCTCACGAACTGGACCAAATACCATCGATAAAAGGACGTGTA
GATGAAGCAGCTGATCAACAAAGTGGTATTCATTCGTTAAAAATTAATCCATCCAGAACA
TTACTGGCAACAGGAGCATATAATTCTAATGAAATTGCAGTGTATAGATTGCCAACATTA
GATCCAATTGTTCTAGCTGAGGGTGCTCACAAAGATTGGATATTTGATATTGAATGGTTG
GATGATGAGTTTTTTGTTAGTGGATCACGGGATACCAAGCTTGCTCTATGGCAAGTTCAA
GATAAATATCAAGAAAAGTATGATTCTGATGGCGACCTTATACAACCAGTTACTCAATTT
CTTAGTCCTGCAGTTATAAGAAGTTGTAAGACAGCACAAAAAGTCCGAGCAATCACATTT
AATAAGAGTTTAAAAGAAATGGTTACATTGTCATTAAATGGATATGTTCATGTTTGGGAT
GTTGAACGTTTTAAACAAAGATTTTCAAGAAGATTATCCTCTTGTCAGGACAATGTCTGT
ATGGCAATGAAAAATGATAGTAGTTTATATGCTGTTGGATGCCGTTCATATACACTGTTA
CTTGATTCAAGAACATTACATACCATAAAAAAAATTCCTGCAAGATATAGTGGATGTGGA
ATTAGGTCTTTAAGTTTTCAAGATAATGTAATTACAATTGGAACAGGTGTTGGTGTAATA
ATGTTTTATGATATACGGGCAGGAAAGTACTTAGAATCTAGTATTAACTCCAGTAGAGCA
GTTGTGTTAAAAACAAGTAGAGGTTATGTTTATCCTGACGAAGATTTCATGGTGGACCAA
GGATTTCAACAAGTGAAATATACACCTGCAATTTATACACATTGCTATGATTATTCAGGA
ACACGATTATTTTCTGCTGGTGGACCGTTACCAGCTAATTTATGTGGCAATTATGCAGGC
TTATGGCAGTAA
>cds.Mp_J_10931_c0_seq2|m.8441
ATGGATAAGGGTTACAAGCATGTGCGAACGTCGCTATGGTGCTGGTGTAGGAGTTTTGGG
TGGTGTGCTGTATGCTGTAGGAGTTATAATAACCAGCTAAAATTTCTGAGGAGTGTTGAA
GCATACAACCTAATAACAAGAGTTTGGACTATTATTGCAGGCATGCATTCGCCTCGACAA
AATGCAGGAGTTGTTCCATTAGATGGTTTATTGTATGCTGTTGGTGGATACGATGGAACT
TCTGTTCTTGATTCTATAGAATGTTACTGCCTGAGACCAATACCTGGACCATAG
>cds.Mp_J_10934_c0_seq1|m.8444
ATGTCTAAAGTAGATAGTCCAGAGGACATATATGGGAAAAATATAGGAATGCAGCTAGCA
GAAATGACTAAAACTCAAAAATGTATTGCTGAAAAATTGATTTCAGAAGTTATTTTTTAC
GGAAAATTGGAAAAATTGACTTTATGTTCATCAATTTCATTAAGCGGCTATGATAATTCT
TATAACTATTCAACACCATCACCTAGTTCT
>cds.Mp_J_10935_c0_seq1|m.8445
TCAGACCAACGGCAACGCAGAAAAATTACTGTGCTCGTGGTTGGTTTGGATAACGCTGGA
AAAACGTGTACCGTTAAAAGTATTATGAAAGAAAAGCAAAAAAATATTCTTTCTACTGTT
GGATTTTCGTCTTCCAAATGTAATTATCACGACAACGCTATAACTATTTACGATTTAGGT
GGCCACAAACAAATCAGAGATATATGGAAGCAGTATTTTGCTGATGTACACGGAGTAATA
TTTGTGGTGGATTCGGCGGATCTTAGTCGGTTAAATGAATGCAAAGAGGTTTTTCATAAT
TTACTTGGGCATGAAAATATTGCCGGAAAACCAGTGCTATTATTTGCTAATAAGCAAGAC
AAACCAGGGGCGCTAGATGAGTTGGATATAGTAGACCGATTGAATGTAGAGGCTGTGGTG
AATACAAATAAGTGTCCAACACTTGTAGAAACATGTACTGCTCTTCATACTGCACCTATT
AATTACTGTAGTTCTGCTTTTATTGATCCGAGCATTGATAGCGGATTTAGTTGGCTGGTA
TTACATATTGTAAGGTTATATGATACACTCAACCGTCGTGTCATGGAAGATATGGCACAG
TATAAAGCTCAAGTGGATAAAAAGATCGAAGAGTGGAAAAAAAATCAACAGAATTCAAAC
GACTCATATTTACTATCGTTTAATGCACCGCACCGGAGATCTACCAAGCGCAATCCGTTC
AGACGAATTAACAAAGTCATAGATAGTTTTGATTCAAAAACCTCACACCCGACGACTGAC
ATGGGGAGTACATCTTATATTATACCACTCAGAAGTGAGTCCGATGAGGAGTACGAACCA
CCTGATCTTCAACCACATCCTGAGCCAACTGCATTCCGAAATAAAGTCGCCCCGACATTA
CCGACAAAAATACAAGCCGAACCAATGCCATCGGTCAAATCGCGATCACCGCTTTTCAGG
GCCAAATCCAGAGAGTATGATAGGAATTTGGCTGAAACCGTAACGACCACCGCTAATACC
ACTACCGCCTTTACCACCATTAACTCGACTGAAATGTTTATTCAAAACGAATCTGGCACA
GCAAAAATGAAACGATCTATTTTTAGCAATAAGTCAAATTCAGCTGGTGCTAGTGGTAGT
GGTACTACTCGTCCATCAAGACCTAGTCGGTCGTCTAGCGCTAAGTCATTAAAGAAAAGT
GAATTTGCTGACAAACAAGATGATAATAATAAATCGGAAAAGTTGAATCCGAATGATGAA
GAAGACGTGGTGGTTCAACAACCGGATGAATCAATTGTTAGTCCAGAAATAATAAGCCAC
ATATGA
>cds.Mp_J_10936_c0_seq2|m.8449
ATGCGGCCCACAACTGAGGACAATATGAACTCGTTAGCACCACAACAATATTGTTTACGG
TGGAAGTATCATCACTCAAATTTACAAGCAATGTTTTCCCAACTTTTAGAACGGGAAAGT
TATTGTGATGTTACATTGGCTTGTGAGGGAAAAACTCTTAGAGCCCATAAGGTTATGCTT
TCTGCCTGTAGTACTTACTTCGATACTATTTTGTCACAGCATGATGAGAATAAAGCTATA
GTTATTCTCAAAGATGTTAAGTTCTCTGATATTCAAGCTCTAGTCAGTTTTATGTACAAA
GGAGAAATTAATGTTGAAAATACTGAGCTTTCTTCTTTGTTAAAAACTGCAGAAGAACTT
AAGATTAAAGGCTTGGCTGAAGTATCATGGAGATCAGATCAAGAACAGCAAAATCAAAGT
TTTAATGTAACTTCTGATGAGTCAAATATTAGCAAGAAGAGAAAATTAGATTCAACGCTT
GCTACTACTGCTAATATAAAAAAAGAATTTACAGATAAACAACAAGAAAATGATGATGAT
ATGGATGGAGCAGATGTTGAAGATGAGTCTGAACCTGACCAGTCCATTTGGGAACCAGAA
ATGCAACATGTTGTCGATACTGATAACGTAGAGCTTCCTAAACCAACAACTGGTACAGTA
AATGTAACAACTTTTTCATCCGAAGAAGAAAGAGCAAGTAGTGTCACCAATGTTAGCCAA
GGATTCAGTGAACAACCAGCGCATGTTCCGGATTTAAGCCAATTTTCTGATGTAATGAAA
ATGAATGACTATCTAGAATCAGGTGGGCGCCGTCCACAATTTTGGGAAGAACCTTTTACC
AAAAGACTTATGGAAGCAATTAAAAATAAAGAACTAGAAATGAAAGTTGCTGCAGAGTTA
ATGGGAGTATCTTATGGAACCCTTTACGGTAGATATCGAGATGCTTATGGCTGCTTAAAA
CATCCGTACAGAGTTCGAGATTTTTGGTTGGAACAAGGTCCAGCCGATGTATTGGCTAAA
TTGCAAAGAAAAGAATTAACTCTATTCCGAGCAGCAGAAATATTAAATGTCACTGTAACC
ACATTGGCTAACTACTTGTCAACAATGAGACAAGGAGATAATTCACTTACTGTAGCCACT
GCTACTGTTAGTGCTACTGACAAATCAACATTTAGAGTAGATGTTTTGTCTGAAAGTGAT
AGAGAAGAAGGTTCTGATGAAGATGATGAAGACAATGATGAAATTGAAAATATTATAACA
AGTAGTACTACTCAATCTCAACAAAATAAACCAGACATCACATTTGTTACAGCACCAGGT
TCAATATCTAAAGTGAATAATCTAAACGGTAACTAG
>cds.Mp_J_10939_c0_seq1|m.8451
ATGGAAACCGTCATTGGGATAAAGTTCAATGATTTCGTACTCATCGCCACAGACATGACG
GCTGCCCATAGTATTATGGTCATGAAAGACGATGAAGACAAAACTTACAACATCACCGAC
AACGTAGTGATGGGTGTCACAGGTGAAGCAGGGGACGTTCCTAGATTTGCAGAGTACATC
ACTCAAAACGTCAAACTTTACCGCATGCGTAATGGATACGATTTGTCCATTCCAGCTATT
GCAAATTTCACTCGTAAAACTGTTGCTGAACACCTTAGAAGCCAAAGTCCTTATCAAGTG
AACTTCATGCTTGGAGGATATAATCCAACTGAAAAAAAATCACATTTATACTTCATTGAT
TATTTGGGAGCTCAGGTTGATGTTCCTTATGGTGCTCATGGATATGGTGGTATGATGACA
ATCACAGTTATGGATCGTTACTACAAACCAGATGCAAATTATCAAGAAGCATACGATCTC
CTAAAGAAATGCATATTAGAAGTACAAAAACGTTGTATTATCAACATGCCCAAGTTTAAA
GTTAAAATATCTTGTGCTGGAGGTGTACAAGAATTGCCAATAATAACCAAGGATAATATT
GAACAGAATATCATAGTTAATGTAAAAGAGTAA
>cds.Mp_J_10946_c0_seq1|m.8454
AACAACAACAACAACAACAACGGGTGTCATGATCATCAGAGTGCTCAAAATGGTCAAAAC
GGTACTTCCACCGCGAACGGGAACAATAATTGTGGATGTCCAAAGGGTTTCCGGAAGTCG
GGCTACCGTGGCGAGTGTGTGGATATCAACGAGTGCCTCGACTCACCATGTGACCCCAAC
CTTAACTGCATCAACACGCCCGGTGGCTACCAGTGCGTGTGCGCCAATGGACAGATCTAC
GATCCTCAGTACGGTGCATCACAGGGTTGTAACGGCAGACCGACATCATCTCAGCATGGC
GGTGGAGGCGGTGGCGGCGGAATAGGATGCTACGGGAGTCCTTGTGCATTCGGTTGCACT
CCACATGGACATGGAGGTTTCTCCTGCGGATGTCCTTCAGGCTACCAACGGATTGGCCAG
GGTCATTGTCTATCGACCATAAGTCCACTGACCAGTGGCTCCAACATAGGACCACCAGAT
CTGGGTGACATCCCGACGTTTCCTATAGAACCAGAGTTGTATCCCAAAAGCTCGGGTGGA
AAAATAATATCGACCGAGGGCTGTTTCTCGTGCAAGATAAATGGGGATGGTAGACTTCGT
CATAGGAGGACGACAAACGTATCGTCGGAAATTATCACGGTGGACAACAACGATGATCAC
CTCATGAAGATACACAAGCACAGACACCACCGGGACGATGGAGTTCACAAGACCATCAGA
ATGAAAATGTCTGATGCTAAACGAAACACTCGTATTTTGAAACTGCTTCCAGCCGTCAAG
GAAAATTACAATTACTTCGTGGTGCCAACCGGTGACTCAACTAACAAGTTCCGGATAAAA
CGGAACTCCAAAGGCATTTGGGGATTGCACTTCCGGCGGAATCCCAGAAAACCCGGAAAA
TATCACTTGGCCATAGACAGTCAGCGCACTGCGGCCGACGGCCAAACCGAACTCCAGAAA
CTTCCAATTTTGCACGTCAAGCTGATAGTGTCCGGAAACTAA
>cds.Mp_J_10947_c0_seq1|m.8459
ATGCTGAACTACACAACGGTAGAAACCATGGACGAAGAGTCGATGGAGGATGGACCTTGG
TTTTTTGGGCTTAAAAATGGTTCTGACTGCCGATATTTTTATGTTCTTCGAAGAGACAAA
AACACATTACTACCTATTATTCTACGAGAGTGTGAAGCTGTTATTCATTCAGACTAA
>cds.Mp_J_10953_c0_seq1|m.8463
ATGTCTGTAAGTGCATTGACGGTGGCCGGTTCTAGGACGTCTGGAACACCCATCCGTACA
CAAAATGTGATGGCAGCAAATGCTATTGCAAACATTGTTAAAAGCTCATTGGGACCCGTT
GGCCTGGATAAAATGTTGGTCGATGACATTGGAGATGTCACAGTAACCAACGACGGTGCT
ACTATTTTGAAGTTGTTGGATGTCGAACATCCAGCTGCTCGAGTCCTCGTTGAATTGGCT
CAATTACAAGATGAAGAAGTTGGTGATGGCACAACATCAGTTGTTATAATAGCAGCAGAA
TTACTTAAAAATGCAGATGAGTTGGTTAAACAAAAAATACATCCAACGTCTATCATAAGC
GGATATCGTTTGGCATGCAAAGAATCTTGTAAATATATACAGAACAATTTAACTGTAAAT
GTTGATGATTTACGTCGTGATTGGTTGGAAAATGCTGCTACTACATCTATGTCTAGCAAA
TTAATCATGGCTGATTCAGAATTCTTTTCAAAAATGGTTGTAGATGCTTGCATGCTTGTG
AAGCGACCATCTGATAAACGTGGTGGAGTATCTGTTCCTATTAAAACCATCAATGTACTT
AAAGCTCATGGTAAAAGTGCACGAGAAAGTTTACTTATTCAAGGATATGCCCTAAATTGT
ACCGTTGCTTCTGAGGCAATGCAAAAAAAAATCGTAAATGCCAAAATTGCTTGTTTAGAT
TTTTCTCTCCAAAAAACAAAAATGAAATTAGGTGTACAGGTTTTGGTTAATGACGTAGAC
CAGCTGGAAGCTATCCGTCAACGTGAGTCTGATATAACAAAAGAACGTGTTCAAAAAATT
TTAGCAACTGGAGCCAATGTTATATTATGCACGGGCGGTATTGATGACATTTGCCTGAAG
TATTTCATTGAAGCAAAAGCTTTGGCTGTACGCCGTGTTAAAAAGGTTGATTTGAAAAGA
ATTGCCAAAGCCACAGGTGCAGCTTTTTTGACTTCTTTAACAAATATGGAAGGAGAAGAG
ACTTTCGAAAGTTCAAGTCTTGGTGAAGCTGCTGAAGTTGTTCAAGACCAAATATCTGAT
GATGAATTAATAATTGTTAAAGGACCAAAAGCTCAAAGTGCTGCATCAATTATACTACGT
GGACCAAATGATTTCTATTGTGATGAAATGGAACGTTCTATTCATGATGCTCTGTGCGCA
GTTCAGCGTGTACTTGAATCTAGATCGGCTGTAGCTGGTGGTGGAGCAGTTGAAGCTGCT
TTATCTATTTATTTGGAAAATTTTGCTACATCCTTGAGTTCACGAGAGCAACTGGCTATT
GCAGAATTTGCACGCTCTCTGTTGGTTATCCCTAAAACCTTGGCAATAAACGCTGCACAA
GATGCCACAGAGTTGGTGGCTAAACTCAGATCTTACCATAATGAAAGCCAAACAAGTAGT
GAAAACGACGTTTATAAATGGTATGGATTAGATTTGGAAGAAGGTGAAATACGGGACAAT
CTTAAAGCTGGTGTCCTGGAACCTGCTATATCCAAAATTAAGTCATTAAAATTTGCAACA
GAGGCTGCAATAACTATTCTTAGAATAGATGATATGATCAAATTAGATCCTGAACAAAAG
GCTGGACGTGGATATCAACAAGCATATGATGCTGGAGAGCTTTAA
>cds.Mp_J_10957_c0_seq1|m.8466
ATGTCCGTCTTCTTGGTGAATCCGTCCACAGAAGAAGAAGAGGAAGACAATCCGACCGAA
GATGATCCAAACGCGATTACAATATCCGTAGAAGAGAACAATCAAACTTGCAATGTGGCC
GCACTAAACCAATTTTGGCCCAAAGCAATCGAAGAAATTAGAAAGATTGGAACATTAGAC
TTAAAAACACAAGCATTACCACTAGCCAGAATAAAAAAAGTGATGAAATTAGATGATAAT
GTGAAAATGATAAGTGCCGAGGCTCCAATGTTGTTCTCGAAAGCTGCAGAAATATTTATC
AACGAATTAACTCTTCGCGCTTGGATTCATACCGAAGACAACCGACGACGGACTTTACAA
AGAAATGATATTGCTATGGCAATCACCAAGTATGATCAATTTGATTTTCTTATCGACATA
GTGCCTAGAGAAGAAGCAAAAATTGTTACAAAAGAAGTTAAGACATCACTGAATCCCGAA
CAAGTTCAGTACTATTTTCAACTTGCTCAACAACAACAACAACAGCAACAA
>cds.Mp_J_10959_c0_seq1|m.8468
ATGGAACGAATATGGAGGCTGCTACAAGCGGCTTCCTTTCTCGTACCGTTACTACAAAAC
GTGCTATCAGATAGTTCAGACGTGTTTGAAAATGGAAAATCAGACAAAGAGATACTTGAT
AATTTGGTGAACCCAAACAGATATGACAAAAGATTATTGCCACCAGTGGATGATCAAGAT
TTTTGTTGCGGTATGAAAACGCCTCAAGACGTGAGAGTGATACTTCCTTCGGCAAACAGA
CATCCTATTCGTAAAGGGCCCTTATTAGTAAATGTCAGCGTACTATTACTCAGTCTGGCC
TCGCCCGACGAGTCTAGTTTGAAGTACGAGGTTGAATTTTTACTGCAACAACAATGGTAT
GACCCTCGTCTGCGGTACTCGAACCAAAGCAGGTATGATTTTCTAAATGCTATTCACCAC
CACGGGGATATTTGGGTGCCGGACACGTATTTCATCATGCACGGCGATTTCAAAGCATCG
CTAATACCAGTACACTTTTCTCTGAGGATCTACAGGAACGGCAGTGTCCATTATTTAATG
AGACGCCATTTGATCCTGTCTTGCCAGGGTATATTGAACATATTTCCGTTTGATGATCCG
CAGTGCACGTTTTCAATGGAAAGCATATCATAT
>cds.Mp_J_10963_c0_seq1|m.8470
CGGACACGATGGGCTGCAGACAGCGCGGTCGATGCACCGACTCGCCGCACACGATCCGAC
GACGACATGGTGTTCAAAGCCAGTCGTAAAATAAGTCGAAAACTTAAAACTAGAGTATCA
CTTTTGCTATTGGTCTGTTTAGCAATGCCAGCGGCTGCAAAAGATAACGATTTAGACTTC
ACGGTCGTGCCCATTACCTCGTTAACCATAAGACACTGTGGTCATATTCTAATAGCCGCG
AACGCAAAAAACAACGAAATATACATGTCTACGAAATCCCGCAACCCAACCGAAGAATCG
ATAAACTTAAATAGAAACAATGACATCAAAATACTGAAAAGAGTGCGGACGCAGCTAAAA
GTAGCTAGAAATCATTTTCGAAATAACCGAGAAGTAATCGCCCGGCTTTATTCGGATGTA
AAGACCGTGATGCAAACAAATTATCATTACGAGTGGTTGCCCTCTCAGTCACTGGTTTGG
TACAAGAAACACGTCAAAAAGCTTGACAAGGACACCAAGGTGTTTATACTTTTGCCTGTG
TTACGGGATTCATTGCACAATTTTTCAGTAACGCTCGAACAAATGCGATTATTCAACGAA
ACACATTTTATATCCAATTACACAATAAGAAAACTTATGTTAGACGATCTATCCAAACAT
CTTATCGCAGTGTTGTGCGAGGTGGAGGCGGCAATGATAAGCCTGAGCACGTGGCACAAC
AGGAAGATGCCCGACGGGCCGAGGACCACGATCGTCGGCGGCCCGGGCTGGGACCCTAAT
CCCGACCACACGACCATGATGATCCAGGACTGGGGTGTGTTGACCATCTACTATAGGTTC
CTAAAGGACTGGCTGCACATCAGCCGGAAAATGGTCCAAGATCAGGTGGAAATGCACCAA
CGGTGGTCAGCCGTCTCAGTCATCCCAGCCGTCTCAGACTCCGACGACAGCGACGACAAT
GACGACTCCTCTGGCTCCACCGTCGACCGACTGCCACCTGCAACGCCCCTGTCGTCATCG
CTGTTATCGTTATCGCCACTGTCGTCATCGCCAATGCCGTGTATCAGACACCGCAGATGT
GGTTCGTCCAAGTATAAGAAGCGTCCCAAAAAGTCCGGCTCGGTCACGTAG
>cds.Mp_J_10966_c0_seq1|m.8476
GGGGCTACCGATCAAACCGCCTGCATCAATACGGCCACCACCGCTGACCAATTCTTCAAA
TCAACAATAAATAATAAACCTGCAATAATAAACAGATGTGACCAAAAAAAATCTATGGGT
AAATCATCAACGAGCCAAAGACAAAGAGCAAAACGAAAACCTAGAGTACTATTTTCTCAG
GATGTAATATCAGAACTGGAACATCGGTTCAATCAACAGCGATATTTATCGGCCACAGAG
CGAGAAGCAATGGCATTAAGACTAAGATTAACTCCAACCCAAGTAAAAATTTGGTTTCAA
AATCGGCGATATAAAAGCAAAAAGTTAATAACAGCGGACTGTACAATACCAGATAACAAT
AAAAAGCCTCCCAGAAGACAATTTCCAGTAATTAAGCATTGCTATACAGAGTTAACAAGT
TTGATCACAAATAATAATCATAACTTCAATCACAGCAACAAATATTTTAACATTTAA
>cds.Mp_J_10978_c0_seq1|m.8478
GTCGGTCAGAAAATGGCGTCAGTCAAGTTTCTGGAGGAAGTACTCAGTAAGGACGTGGAC
GAAAACGCGTTCAGTGCAATCGTGGTGTCGCTGGAAAGCGAGCTGGTCACCAACACGTCT
GTCGTGTCCACCGGTAACAGGAGTCACCACCACAACAACACCAACACTAACAATAGCACC
AGCAGCAGCAGCAGCAATAATGCTGTCGCAGCTACAGCGGCCGCGCCGCAAAAACAACAG
CAGCAGCACGTCTTGGTCAACGGTGCCCGGGCCGCCGCCTCCTCGATGAACAAATGCATA
GCCGCCGTCTCCGCCAACAACAACAACAACAATAGTCTTATAAGCCACTGCGATAGTTTA
ATGCCGGGCATCAGTCAGGCGGATTTTGTTGGCCAACAACAACAACAGCAGCAGCAGGCC
GGTCCGCCGTCGCCGTGTTCAGCCAGTCAGTCAGTCGAGAGTCGTGTTTGA
>cds.Mp_J_10985_c0_seq1|m.8484
ATGGACACGTATGAGAGCATTTTGTTGGTAAAAAACGAAGTGTTTGTTTTCAAAATACCA
CCAAGAACCACCAACAGAGGATACAGGGCGGCCGATTGGAATCTCGCTGAACCAACTTGG
ACAGGCCGCTTGAGGATTGTCAGTGTGGGTGATGCATGCACTCTTAAACTCGAAGACCGC
AACAATGGCGAACTGTTTGCTAAATGTCCCATTGAACAGTACCCAGGTGTGGCTCTTGAG
TCTGTATCTGATTCGTCTAGATACTTTGTAGTACGCATACAAGATGAAAATGGTCGTGCT
GCATTTATTGGTCTTGGATTTGGAGATCGTTCTGATAGTTTTGATTTGAATGTTGCCTTA
CAAGATCATTTTAAAAGAATTAAAGTCTGTGAAGAAATTGCTAAGGAAAAGAATGAACCC
AAACAAGAATTGGATCTGAAATTCAAAGAAGGCGAAACAATTAAAATCAATATGAAAATT
ACTAAAAAAGATGGCAGTGAAGGAGTGCCTAATAAGCAAGCTGCTAAACCACGACCGACA
ATTTCGGGCAGTGGAGGACTGTTGCCGCCACCTCCAGGCTCATCCGGTTTAAAAACCATT
CCAGCACCGCCATCTCAAACTTCATCTCCATCGCATCAATCTACAAATCCAAATAATTGG
GGTGAATTTACTTCTGCAAATAATACTTCTCAACCAGGTGGAAATTCTAATCCTAATTGG
GTGCAATTTTAA
>cds.Mp_J_10993_c0_seq1|m.8488
ATGAAAATTATAATCATTTTATTACTGGCAATTAAAGTAGCATATTTATCTGGAGGAGGT
TTGAATCATTGCACTAACCGGAATTTAGTATACAATGGTGTTAAATATGATGATAAAAAG
TATCCGTACGTAGTCTCAATTCAAATTCAAAATGCGACACATACATCGCATTGCACGGGT
ACAATGGTAAAAAAATTGTACGTAGTGACCGCTGCTCACTGTCTTTACGGATATACAGCA
CAAAATGTAAGAGTATTTCTAGGATCAGAACTGAATAAGGTTTATCAAAATGCAGTCGAG
CTGCACATGCCCAAATCGTACTTACCCAGGAGAATTGTGTTTTCAGACGTAGCTATTATT
AAAGTACAAAAACCATTTCCAAAATTAAAAAAATTTTTGAAAATTGGTGGCCATCCGAAG
CAGTTTAAAGGTAACAAATCATTAACATGTACATGTATTGGATTTGGTATGACAACAGAG
GATCCATTTACAATGGGAGTTGAGGGATATTTGATGGACACTACAGTGACATATGGTCGA
AGAGCTTGTCGAGACTATGACACTGAAATGATAAATAATACTTGGAGAGAATATCTGTGT
TCAAGACCTGGCCGGATTACAATGGTGTGTCAGGGAGACAGCGGTGGTCCAATGATTTGC
AAAAACAAGCTTTATGGAGTATGCAGTTTTTTCTTTAATTACAGCAACAATAGTACCGAT
AGGAAGAATACTTGTGGTGGACCTAACATGCAGCCGGTGCATACATTCTTACACTATCAT
TTAAAATGGATAAATAATATAATAGATCCGGGTGCGAATTCCGGGCTTTTGCTTAAACAG
CACCAATTGCATACAATTGTAGCAATATCACTGTGTATTTTACTAATATTTTAA
>cds.Mp_J_10994_c0_seq1|m.8490
ATGGCGGCGGAGGACTCGAAAAAATATTGTTTCGGTTTCATCGACCTACGCCGTGGTATC
AAAATCATAGCTCTACTGAACATAAGTGTTTTGTTCTTAGCCGTCGTATTGAATATAATT
TTTTTGGTAATGGTACTAGGAGAAAAGTATCGTATACCTTCCTCAAGTAATTCAACCGAA
GAAATCAAAAACTATAGAATAAACACTATACATGGTTTATGTGCTTCGTCGTTTTTGGAA
ATTATACTTCTTTACTTCAACCTTGGTCTGAAGAAATCAATACACGAACAAAATGTTCAA
AATATCAAGCATTGGTTATTGTTGTATACAATGGTTTTATTACATATTTTCATTTACTAC
ATTAGTGCGGCATTTGTATCTGATGAACCACTGTTCTTCTCGTGTATTGGACTTATCTCT
AGTTTGATCATTTTGCTAATGCTGTACGTTGTAAAACGTTTTTACCGCGAAGAACTTGAA
CACTTGGCCCCCAGCAATACTACAGAAGACAATAATGTTACTCCATCACAGACCGCATGA
>cds.Mp_J_10998_c0_seq1|m.8496
ATGATTATGGTGGCATTAGTTCATGCACATACTGCTGCTGTAGCTGCTCACACTGTGATT
GATGCAGATGCTATTGCGGTACATCATAACTTTGAGGATACATCGTCACTGGATGAAGTT
GATAAAACCCATCTTCCTTTGATTTTAAAACTGTGA
>cds.Mp_J_11002_c0_seq1|m.8498
ATGGAGAAATCAATATTTTCTTTTTTGGCCATCTGTCTGTCGGTTCAGTTGGCGTATGAT
TACTGCAGTAGCGACTGCGGCAAGTACGTGGCCGCAGGAGTATGTGCATCATTGGGATTG
TGGTATGGTTACCGATTTTTGATCAGACCATTGGACATACAAAGGAAATTGGCAGACGTG
GGTTACGAACAGCACTTCACACAAAACCAGTGGGCGTCAAAGGATAAGTTACACTTGATA
CGATCCATGATGAGACTGAGGAAAAAAGGGACGTTACCGCCAGTCTATCCGAACGGATGG
TTTGCGCTCCTAGACTCCGATCAAATCATGGTCAATCAAGTTAAATACGTGACGGCTCTA
GGAGAAAACTTCGCAGTGTTTCGTGCATCCAACGGCAACGTCAATATATTAAATGCCTAC
TGTCCTCATCTGGGCGCTAATATGGCTATTGGAGGAATAGTTAGAGGAAACTGTCTTCAA
TGCCCATTTCACGGATGGACATTTGACGGTACCAGTGGAAAGTGCGTCCGAATTCCGAAC
GATTGTTCTAATGGGGTGTCATCGAGGGCGGCGTCCGTGAAGAGATGGGATTGTTGCGAA
GCCAACGGGTTCGTGTTCGTGTGGTACCACGCGGAGAACGAGGCGCCGTCGTGGCGCCCG
GCCAGAGACGTCGAGGAGGCCGGCCGCGGCTGGTTGTACCGCGGCCGCAGCGAGCACTAC
GTGAACGCGCACATCCAAGACATCCCGGAAAACGGGGCGGACGTGGCCCATCTGCCAGCA
CTGCACGGCCACATGGCGCTCGGCGGCCAGTACGCCGCTCAGGCCGACCGGTCGCTGTGG
AAGTTGCTCGGCGTTCACGAGTGGACGGCCGCTTGGAGGGCG
>cds.Mp_J_11004_c0_seq1|m.8502
AGCAGCAGCAGCAGCAGCAGCAGACACGCGAAATATGATCACGACACGAACACACACACG
CCCACACACATGATAATGTCTCAACGTCACGTCCCGAGAGCCCAACGCCGAATATATTAT
ACACACACACACACACGCGTGCGCGAAATAAAATTTGGAATTGAAAAAAATTTAATGATC
AAAATCGAATGTAATAAAATTTCAAAAAAAAAATTGTTTTTAAACGGACCGATTCAATCA
TACAGTAGTTGTGTATCGTGTGTATTATGTTGA
>cds.Mp_J_11005_c0_seq1|m.8505
ATGTTTGATCTAATCAAGCTGGCCTTTATGGCTTGCAATGACGATGCAAAAGAATGGTAT
AACACTGTTCCCAGGAACATCGTTAAAGTTGATGTGAAAAATTGTTGTATAGAACTAAAG
AATGTTATGGTAGAAAACCATATAAATCCATCAAATACTGAATTGTGTGCGGATGCAGCA
TTCAATGGCCATTATGATTGTTTATCATTTGCTCATCGTTTAGGATTTTTATGGAATGAA
ACAACATGTGTGAGCGCTGCATGTAACGGCCAATTGGATTGTTTGAAATATGCGGTTGAA
AATGGATGTCCTGTTACCAAAGACGCAATGAACATTTCTGCAAAAAAAGGTTATTTAGAC
TGTTTAAAATACCTACATACCAAGGATGTAATGTGGGACGAATTTACATGTTGTTATGCG
GCAGAAAACGGTCATATTGACTGTTTGAGATATCTTCATGAAAATGGGTGTCCATGGAAC
GAACACGTAAGCTATTGTGTTGCATTGAATGGTCATCTTGAATGCTTGATATACTCCCAT
GAACATGGATGTCCATGGAACGACCTAGTTACCTGCTTCACTGCAATAAAGGGATGTTTA
AGCTGCATGATATATGCACATGAAAACGATTGTCCATGGCATGAAGATACAGCCTTCTTC
GCAGGATTGGGAGGACACATAGATTGTTTAACATATGCCATAGAAAATGGTTGTGAGGTG
AATGACAAAATACATGAAATGTTGTCTACATTTGATACAAAATAA
>cds.Mp_J_11007_c0_seq1|m.8510
TCAGAAATATTATATTATCTGCTTAGGGATAAGAAATTTAAAATGTATGACGTCATTCAA
AAAACTAAAACGATTAAAAACATCATCCAGATTCATTATTTGCGTCATATCGATGAACCA
TCGAACAATGTTATTATGGCTCAAAATCATGACAACGAATATTCGGCGGTGGTGTCCGCG
GATTCTCCATGCCGCGATCGACTGTACCTTAGATATTGTTAA
>cds.Mp_J_11016_c0_seq1|m.8515
ATGCCGTGTGAAATGATAACGGTCCAATTGGGCCAATGTGGAAATCAAATTGGATTCGAA
TTTTGGAAAAAACTATGTGCCGAACACGGTATCAATCCAGAAGGAGTCCTGGAGCCTTTT
GCTACAGAAGGTGTTGGTGATCGAAAAGATGTTTTTTTTTATCAAGCCGATGACAACCAC
TATGTTCCGAGAGCAGTTTTGCTGGATTTGGAGCCACGTGTCATACACTCAATCATGTCT
TCCAACTACTCAAAACTTTACAACCCTGAAAATGTCTATTTATCTAAACATGGTGGTGGT
GCCGGAAACAATTGGGCATCAGGTTTTAGTCAGGGTGAAAGATTACAGGAAGAAGTGTTT
GACATATTAGATCGCGAAGCAGAAGGCGGTGATAGCCTTCAAGGATTTGTGTTGTGCCAT
TCAATTGCTGGAGGAACAGGTTCAGGAATGGGTTCATTTATACTTGAACATTTAACTGAT
CGATATCCAAAAAAAATTATCGAAACATATAGTGTATTTCCAAATCAAGATGAAATTAGG
TAA
>cds.Mp_J_11017_c0_seq2|m.8519
ATGACAAAGTATATATTAATACATTTTGTCATGATGATACCACAGAATATATTAAATCAG
AAAGAACAAAATGACAAACGAATAAAAAAATTCAAAAAACACAAAAGTGCAAATACCGAC
ACAAGTACACAACCAACGGTCGCAGACACTGGCGACCGGTCGACT
>cds.Mp_J_11017_c0_seq2|m.8517
ATGGAACAACAAACTGATGTCGTGGACGCAAAGTTGCACGAAGTTGTTAAACAGTCTCTA
AAAGATGGTCCTAATTGGAACAACTTTGCATTAACAGTTGAAACAGAAATAAGAAAAATC
TTAAAAGAAAAACGTGTAATCAATAGTACTACAGAAAAGAAACCTGAACAATCTGAAACA
ATTGAGTTGATTAACAAGCTCATATCTGAATACATGGATTGGATGGGATACAAATTGACA
AACTCAATGTTTAAGAAAGAATTGGGAACCGAGTTAAAGACAAATGGTTATCGGAAGCAG
ATGACTTCATTATTATGCCTTGAAGACAGCGATGAAACATTAAAACTGCCTCTTCTTACA
GTGTTAATAACAATGTTTAAGAATAAAGACGGAGACAATAAAAAACCTTTAGATATTTGA
>cds.Mp_J_1101_c0_seq1|m.303
AGCAGTATCTTAGAAAGTTTAGTGGGCAAATCATTTTTGCCAAGAGGTACTGGTATAGTG
ACTCGAGCCCCTTTAGTCTTGCACCTAATACAGCCAACAGGACAAGACATTGGCGATGGA
GATTTGAATAAATCAAAAGATCATGCTATATTTCTGCATAAGCCAGGTGTTATGTATAAC
GATTTTAATAAAGTCAGAAAGGAAATTGAAGTTCGG
>cds.Mp_J_11026_c1_seq1|m.8522
GCTTTCGAATCATTGCACTACAAACGAATATTTATCCGGCAACCGATCATACATTTTCTA
GTTGCACACCAATGCAGTTGTATAAACTCATTATTATTCGACAAGGTGGATTTTAACAAA
ATAATCGTCAGCATGGTTCTATGGAATAAAATAGTTTTATTTTTGATATCGCTGTGCATG
GTCGCTTTGTGCGATTCGATGTTTCAAAAACCATTGGACCCCTTCACGTTACTCAGATAC
GACAAACGGACGCCAGAGGACCAGCCACCGAACAGCGAAAAGAACGTGTCGGTCGAATTC
GACGAATACCCGGTGATTGTGCCAAAAAGGACTGCAATGTTGCTGGATAGACTGATGGTG
GCATTACAAAAAGCTGTAGATGGAAATAATTCTGGAAATATGAAAGGATACTACCCAGAA
AGATCAATTCCAATTAGTGGAGCTCCTAGACCAAGCCCAGGAATGGAACTACAGAGACGA
AATCAACAAAAAGGACGATTATACTGGAGGTGTTATTTCAACGCTGTGTCCTGTTTTAAA
TAG
>cds.Mp_J_11029_c0_seq1|m.8524
GTACGCCTGTTGGTGTTCATCGGCTTTTACGTGTCGTTCTTGGCCGTCGGAGCATTTGTG
TTCTCTGCCATCGAGGCGCCGGAGGAAGCCGCTCGGGTCAGGGAGCTCAAGGACCTCCGG
CAGGATTTTCTCGACGGGCACACGTGTGTCGGAGATGACTCAATGGAGAATTTTATAAAA
GAAGTTTTATCTGCTAGTAACAGAGGTGTATCAGCAGCCAAAAATGTTTCAGGAGAACCA
AACTGGAGTTTTGGCCAATCTTTATTTTTTGCTTGCACCGTAATAACAACTATTGGTTAC
GGCCATGTCACTCCGCTGTCTCAAGAGGGCAAGTTGTTCTGCATGCTCTACGCACTTTTT
GGTATACCCTTGACTCTGGTGCTGTTGACCGCACTGGTCGATCGGTTGATGATACCTACC
ACAAAGTACCTACACTTCCTCAACAGCCGCCTCGGACATTTATATCCGCCGTTTACAATC
CGGTTGTTACATTTCGGCACTATACTCGGCACGTTGATATTTCTGTTTCTACTGCTTCCG
GCGGCGATGTTCACGTACTTGGAACCCGAGTGGAACTACATGGACTCGTTGTACTACTGT
TTTATATCACTCACTACCATTGGTCTCGGAGACTACATCCCGGGCGACGCTCCAGACCAG
AAGTACAGACCACTCTACAAACTAATGATAACCGGCTACCTGGTCGTGGGACTTGTATGT
GTGATGTTAACGCTGTCTATCTACTACGACATCCGGCAATTAAACTTTGGCGTGCTTTTC
ATGCTGGACAACGACGAAACCCGTTCAATTGACCCAGAAAAAATGCATTTACAGGAACCT
GGAACAAACAGGACCAAGTACACAAATGAAAAAGATTCACCCACAAGCTTGGAGGATACC
ACTCCAATACACAGCATTCCTTAA
>cds.Mp_J_11030_c0_seq1|m.8528
GCCATTCAGCGCGTGTCAACCGCCGTCCACCCGCTCCGGTCCAAAGCGTTTGCTTGTAGT
CGGCGTGACCGCCGGCCGCCACTTCGGTTTCGAAAGATTTCCAAGCTACCGGGCAGCCAG
ACGACAGTTCGATTTTCAACGGACCGCGGACCAAAAGTAGATATCAAAGAATTGAATCTG
GACGAATTGCGCCTGGACGAGAGACTTTGGACGGCGTACGAGAGGGGCTGGTGCGATCTG
TTGCAGTCATACATGAACATGCAGCTGATGCAGTCTGAGACTTCCTACATGCTGCCGGAA
CTCGCGAGGCCTGGGCTTCCGGGCGCCGCAGCTTCCGGTGCGGCAGCAGTGCAGGCCGCC
GCGGCGAGCGCATCACTCGATCCGGAGAGCGCATCTTCGGCTGGCGAGCAGGCGAACGCA
TCGGCTGCAGCTGCAGCTGCAACGGACGTGAAGGACTCTTCGGACAAGGCGAACGGTGCA
CCGGAACCAGTGCGTTCGCCGGATTCGGTGGCATTAAGCGCAGCCGAAATCATGATGAAG
GAACACCCTTCTCCCAGACGGATCGACGTTCGCGTTCTCTCGTCGCGCATAAAGCGGACT
TACAAGTACGCCGACGTCCGTCTGTGCGAATTCCAGGGACTCGGGCCACGCGCTGTGGTG
GATCAGACGCCTCCGGACGCGGACAACAATGGCGAATCGGAAGTGATCGCTAAGCAGCTG
TCCTCGATCAGAATCAAGATCACGACACCGGAAGCGACAGAGTTCGAACTCACCGACACG
TTCGACGAAGACGAGGAAGGCGACGGTGACGACGAGAAGTCGAACGCCGAAGACGAGTAG
>cds.Mp_J_11031_c0_seq1|m.8534
GATCAAAAAAAATGTTTTCTTTTCACGAAACCAATCATTCCTTCATTCTGTTCTGGTCCA
ATAAGACAACTGGATAATCGTTTCTTAGGCACGGCACATCTAAAGGTACATCACCCTGTA
AATAAAAATGGTAATAAATGTAAAAAATTGACTTGA
>cds.Mp_J_11035_c0_seq1|m.8535
ATGAATGATTCTAATAATAATTGCAAATGCACCAAAAAATGTCAAATATTATTAGAAAAT
CCATTCGAATGTTTCCCAAAATACGGCGTAACACGTATGTTACAGATACCTATATTAATG
CAATATTTATTCAGTTCAAATTCTGGAGATCAAAAAAGCATTGATTTATCAAAGTATGAG
ATAAAGCCACTCAATTCATTTAAAACAAATTCGATTAAAGGACCAACAATATCTAATGCA
CATCATGAAAACACAAGTAACGCAAATATACCAAAAAAAGAATTAAATGAATTGGTGCAA
TCAAATGGACAAAAAAATTGA
>cds.Mp_J_11038_c0_seq1|m.8537
ATGTCCGGCAAGAGTTCGCTGGAAGTCAGCCGCCTGATAGCCGAAGTGCACCGGAGGCCC
GAGGTCTGGGACCGGCAACACCCGCAACACCACAACAGGTCCGTGCTGGACCATCACTGG
GAGTCCGTGGCCGCTTTGCTCGGCATCACGGGTAAAGCTGCTCGAGGAAAATGGAAAAAC
TTAAAAGACCATTTTCGTAAAGAGTACAAAAGATGTATGACTAGCATGGAAAGTGATCAA
GAAATGTCTAGATGGCCATATTTCCATTCTATGATGTTCATCAAAGATCAGATCTCACAC
ACCGTCACA
>cds.Mp_J_11039_c0_seq1|m.8538
ATGGGTTCAACCAAGTTGAACATTGTTTTGGTTTTGTTGCAACTGACGAGCATGTGCATG
TGTCAAAAGTTCAACCCCGTGTACCGGGGGGGACCGATCACCACGGACAGGCAGATCGCA
GCCGGCCAACAGCAGTACACGAACGACGCGGCGCTGCAGTCGGCCGTCGCCGGCGACGTT
TACCAACAATATCCGGAACAGCAATACAACTACCCGACACAGGCGTACTACTATCCGCCA
CAGCAAAAGCAAATGTTGGAGAAGCAACAACAGTCTAGGTTAGAGCAACAACGGCTCCAG
CTCCAGCAGTTGCAACAGCTCCAGTCGTCCTGGGCCGGTTACTACCAACCGGCTGTGTCG
CCTCAGCAACAGCAGTACACCAGTGACTACCAACAGCAATTGCAGCAGCTACAGCAGCAA
CAGCAGCAACCGCAGCAACAGCAACAGCAGCAG
>cds.Mp_J_11040_c0_seq1|m.8542
CTACGCGTCGCAAGTTACTCGGTCGGTCCCCGAGGTGATTTCTCGTATTGGCTGCAAACT
TATCGGACGTTTTTGCGGAACTGCGAAGACGGCGTAATAAGTAATGACGACCACCGCCGC
CTCAACCATCACCACAGCCGTGGACCGAGTAAACTGCCCTCGGTTTGA
>cds.Mp_J_11042_c0_seq2|m.8544
ATGACGAAATTTACGATCGTGGCCTTAGTGCAAGTGACCGTCTTGTTTGTAATGCAGGTA
TCCGTAGAACCATGCAGCGACGAATTCATCAAGGAAATGATAGTGAAAGTTTGTGGAATG
GGTGAAATAAAACGTTCATTCCCTGATAACAGCCGCGCCAGCTCGTCGTTAAGCCCAAAT
TTTAAGGGCATGTTGACTGACGTCGAACGCGAATTCAAACATTTGGTCGAAGGCATCGAA
GAAGTAGACTTGCTGCTGAAAACATCTAATAAGAAAAAACCAAAAGAACCAAACGTCACT
CCACTGTGGCTGCGTCCAATTATTTTACCGGGTTTCGGAGACGACAGATCGAGACACGTG
AAAATGCGTGGTGACACCGGAAAGGCCGCCATTAGAAAACGGGGAGTGATGCAGGTGTTC
AGAGAGTGCTGCGTCAAGAAGACGTGTTCAGTCGGAGATTTAAACCGTATATGCGAGAAG
AAATAA
>cds.Mp_J_11044_c0_seq1|m.8547
TTCATTTGTTCAAAAATAAAAATAATTTTCTTCCTTAAAAAAATAACTGCAAACTCACTT
TTCAAATGTCCAAACAAAGATTTTTTAAAAAAAGAAAAATACTTTGTGACCATGGTAAAA
AAGACTAGTCAGAATATTACATTTAAAAATCTATACTATAGTAAATTTATATTACAAACT
AGAGCTTTTGACTTTCTTATTAATAAACTAACCATTTACATGTCATTGGTGGCATAG
>cds.Mp_J_11048_c0_seq1|m.8549
ATGTTACTCAGTACAAAACAAAATCAACTACTAACAACATTGGTTTTTTTATCAATATTT
GCTGAAATCAAAGGATTTCAATGGAGAAAAAATAAAGAAAAGAAAGAAGCGAAATTACGA
AAACAAAGAGCTGATAAAGAAATAGAAATGAAAGGAATTTGTAAAACCCTAAACGATTTC
TATTATCAACATGCATTAAATCGAGAAACTACTAAATTTATTCATACCCCTGAAGGAAAA
GGTTTAAAAAAGCGCTTACTCAAGAAAAAACCAATTAGAACCGAAAGTTGTGGTGACTCA
AAGGACTATAATGAATTTACTATTTTCGTATTAAAAAAATCACCACCTGAGATGAGGCAA
CTACAATGTGATTTGATTAAACCTAAAATACAATCAGTATCCGATAAACAATGCAATTCA
TTTGAGGAATATTTAATTCAATTTGGTTTAAGAGTGTGCTATAATTTTTTTAAACATATT
TTTAGTATAGGGAAAAAAAATGAAAGAAATTCCATTTTAAAAAAGTTGACTAAGTATCTT
AAAAATTATATTATAAGACATGAGAAGGTCAAGGATGAGACTATCAAAAAGAAGGATACA
TCAAGAATTCGAGGAGTAATTAAATATTACTATAAAATACTCTGCAAGAAGATTATGCCA
CATTATAATTTATTTTTCACATTTTATAAGAAGTATTTAAAGTCTAAAGAAGGTAAGGGT
TATAAAACTCCTGAATTAACTTGTGATTATTTTTCACGCATACCTAGAGAAAATATGAAC
ATCGAGGACTAA
>cds.Mp_J_11052_c0_seq1|m.8557
GATACTCAAGTTATAAAATGGTTAGGATGCTTGGACCATTTAGCAAAACCTGACCCGGCT
AAGTGCCCTAATAATAATTGTCAACGGAAATTTGGCGGGTATACCAGAAAATATAATTTA
AAAAATCATCTTCTCAACGAATGTGGAGTTATTATAAAATGTCAACTGTGTTCTAAACGG
TTTGGACATCTTAAAAGCCTTCGTTACCACATGGGAGTAGCACATGCAACTATTTTATAG
>cds.Mp_J_11059_c0_seq1|m.8559
GAAACATACGTACTTCAACGAGTTAAGAAAGCTGGCGCAAATAAATTTGAGAAAATCATT
GGATTTCGAAGTTATAATCCTTTCAAATTTTGTTGTAACAATGTCGAAATCGATGCATCG
AAGTTTGGCAAACGAAAGTATAATCGCGGTCATCAGGTGGAGGGTCAGTGTTTATTTGGA
GTTGTAGAACCGGAATCCGGAAATATTTTCTCATTCCAGGGGAATACTGAGTTTTTTAAA
CTCACTATTGACTAG
>cds.Mp_J_11062_c0_seq1|m.8565
ATGATTTCCAAGATGCTTTTAGTTACTTTTCCTATTCTTGTAGTCTTGTGTCATAAATCA
TTGGCACAATATGCACCAGCACCGCCGGGTGTCAACCCGCAGCTGTATCAACAACAGCAG
CAGCAAGTACCTATTCAACATTTACCTCCCCAACAAAATGTTCCTCAACAATTACCTTAC
CAACAGCAACCGCCGCCACCACCATCACCTCAGCAGCAGCCACATCAACCACAACAACAA
CAACAACAA
>cds.Mp_J_11063_c0_seq1|m.8567
ATGCAGACGTACGCGTGCGACCGGCGAAAGCGCGGTGCCTCGGCGGCGATCGCGGTGGCC
CTGTGCGCGACTTGCCTGCTGAACGCCCCCCCGGCGGCGCACGCGCAGACCGATACCACG
GCGGTGCCCGACGTCGTCGGAAGCGGAGGACCGCAATTACTGTCGTCGTTGCAACCGCCG
ACGACCACTACCACCACCGCTCAACACCAGGCCAAGTACGACGACTCAGCCAACACGGAA
CTCCTCAAGCAGGTGTTGATGAAGAAATGTCTGCACCGGTACACGATGACGTGCCTGAAA
CTGGACCTGGTACGGCTGATCGACCGGCTGGGCACGGCCCGCGCCTATCAGCTGGTTCCC
GGCGTGTCGCTTGTCCGGGCCTCGGACGGGAATCAGTCGACGACCTCC
>cds.Mp_J_11074_c0_seq1|m.8574
ATGGTACACTTGACGTTCGTCGCCAGCCTAGTCTTCGGCTTTGTCGCCGCGTCCACCGCC
GGCATCACCGATGACGACAATGACGGTTTGTCGGCGGTGCCAGCGCCTTGGGAGGACAGC
CGTTTGGACGAGAGGATCTACGCTGACACGCCAAACTATCTGACGTTCCAGCTGAACCGC
AAGAGATATTCCGTACCGTATCATCCGGTGGCCAGGTTGAGGTCCAGTCAAACGTCCGGC
GCAGTGCTTCCGTTCGCCATGATCGCCAACAGGAACTACATGAACGACGATGGAAACCGA
TTCGAACCAGTGTGGAAGCCGACCGCAGCCGAACTACTGACTGTGCTGATGAATCGCCGG
AAGAATGCGGACACTGGAATGGATAACACAAACTTCATGCGATTTGGCATCAGTAAAAGA
ACGCGTTTCGACGATAAATAA
>cds.Mp_J_11077_c0_seq2|m.8584
GAGCACCATGGTTGGGGGGGGGAGGGGCAAATTGTTGGGGGAATTGGGGTGACTAGAAAA
GAAGTTTCGGTGCAGACGGATCAGCGCCGCCTCGGCGTGGTGGCGGCGAACCGTCGCGGT
CAGTCCACCGTAATCACCGACGACGTCTGCGTGGTGGTGCTACCGTTGCTGGAGAACGAG
CTGCGCGTCATCTCGGTGTCGGTGGGCAAGTGCGCGGCGGTGGGCACAACTATGGACGAC
GGCACGGCAGACGGCTTCGCGGCCGACTTGCCGAACCCCATGCCGCCCTGGCCGCCGCCG
AACCACCGGCCGAAAACGTGTTGCGGGCCAGCCGCGTTGACGCCGCCGACGGAGGCCGCC
GACTTGACGGGCCCCGCGGCCACGGACGACGCGACGGTCGCGTTCCGGACGTTGTCGTAG
>cds.Mp_J_11077_c0_seq2|m.8582
ATGAAACAGAAGAAGAAGAAAGACGAACCGCAGCGGCCGCCGTCCGGTACAGACGAACAG
CAACAGCAGCAGCTATGCAACGGCGCGAGCGAGCCGAGACCCAAGAAATCGGCTCTGAAA
CGCACGGCAACCGGTGGCGGCTCCAAGGCGGCCAAGTCCAGCAAGCACAAGCGGCACGTG
CAGTTCAACGAGAGCCTGAACGTGTTCTTCGAATCAGACTACGTGATTGTCATCCGGGAC
GATGACTGCGAGTTCGACGAGGAGGACTTTGACTTTTGGTCGCAGCACCCGTGCAGCTGT
GGCGATGCCACGTGTTTTCAACCGTGGCTGGACGATGAAGACAGCCGTGGCATGCCACCA
CTCGACCCGTATGAAGAACAGCCAGCCACGCTCAGTCCACCGGATGGTTACAAGGATGGC
TGTCCCAGGCACGTCCCGCCGTCTCTGGACCACCTGAAATACGCAGATGATGATTTGGCT
ACAAGATATGGTTCGGATGCTATGGATGGTTGCAGCGATACGCATGTCGCCATGCCATAT
AATTCCAATGTCAACTCCACGTCCTATTTCGAGGATAACAATCAAAAAGCTCGTCATGAA
CTTTCATCCTTACCCTGGCCAAGTAAAGACGAACAGAAGCAGCAGCAGCAGCAGCAACAA
CCGTTTCAACAACAGCAACAACAGCAGCAGTACAATAATAACAACAATAGCAACATCAAC
AACAACGAGTATAACATAGTTCCTACCATTCAAGAAGAGGATGACGAAACGTTAGAGTCC
GCTTCCCTACAGGCGGCGGTCTCCTACGAACCTGAGGCATCGTCGAAACCACCTCAGTCC
ACCCGGGCTAGTCTGAAGAGCACGTCCAGTTCCATTGTAAACCATTTGAGATACAGGATA
TCGAACGCGAGCATGTTCCGTTACCGGGAGGAGACGCGGGCGGCCAAGATATCCGCCCTA
GTCATTGTCACGGCGGCCGCATGCTGGACGCCGTACGCGGTGCTCAAGCTGTCCGTGTGG
CCGCCGCTGTCTGGCGGCGGTATCCCGTCACCGGGCCCGCTGGCTGCACTCCTGTCGCTG
TCCGCGCACGCCGTCATCACGCCCATACTGTTCGCGCACCGAAACCGACGTGTGCACCGC
GAACTCTGCCGCATATTCTGCCGGCGGAAGCGGTGCAGCAGCTTCTACGACAACGTCCGG
AACGCGACCGTCGCGTCGTCCGTGGCCGCGGGGCCCGTCAAGTCGGCGGCCTCCGTCGGC
GGCGTCAACGCGGCTGGCCCGCAACACGTTTTCGGCCGGTGGTTCGGCGGCGGCCAGGGC
GGCATGGGGTTCGGCAAGTCGGCCGCGAAGCCGTCTGCCGTGCCGTCGTCCATAGTTGTG
CCCACCGCCGCGCACTTGCCCACCGACACCGAGATGACGCGCAGCTCGTTCTCCAGCAAC
GGTAGCACCACCACGCAGACGTCGTCGGTGATTACGGTGGACTGA
>cds.Mp_J_11077_c0_seq2|m.8589
ATGCAACGGCGCGAGCGAGCCGAGACCCAAGAAATCGGCTCTGAAACGCACGGCAACCGG
TGGCGGCTCCAAGGCGGCCAAGTCCAGCAAGCACAAGCGGCACGTGCAGTTCAACGAGAG
CCTGAACGTGTTCTTCGAATCAGACTACGTGATTGTCATCCGGGACGATGA
>cds.Mp_J_11080_c0_seq1|m.8591
ATGACACAAATGGAAGACCAAGAGAAACAACTAGAGTTTGCGTTAGCATCCGTTCAAAAA
CAAGGGGTGCATATGAAAATGTGCTTGGATAAAAATAAATTAATGGAAGCACTTAAACAT
GCATCTGCTATGCTTGCCGAACTACGCACATCTTTATTATCACCAAAGAGCTACTATGAA
CTATTTATGAAAGTAACCAACGAACTATGTTATTTAGACTTATATTTAGTGGAAGAGTTT
GAACGAGGTCGAAAAGTCGATGATTTATATCAAATCATACAGTATGCTGGAAATATTGTA
CCAAGGCTTTATTTATTGATTACAGTGGGCTTAGTTTACATAAAAACTAATACAAATTTA
AAACGAGACCTCTTAAAAGATTTAGTAGAAATGTGTCGTGGCGTTCAACATCCTTTACGT
GGTCTATTTTTACGACATTATTTATTACAATGTTCCAAAAATGTATTACCTGATGTACCA
GACAATGAAGAGACTGAACACCCTGAAGGCACTGTTCGTGATTCAATTGATTTTATTTTA
ATGAATTTTGCTGAGATGAATAAACTATGGGTAAGAATGCAACACCAAGGGCATTCCAGA
GAAAAGGAACGCCGTGAAAAAGAACGCGAAGAATTAAAAATTCTTGTTGGAACTAATTTG
GTCAGATTGTCACATTTAGATAGTATTACATTGGATAAATACCGTAAAGTAGTTTTGCCT
GGTATTTTAGAACAGATTGTTAGTTGTCGAGATGCAATTGCCCAAGAGTATCTTATGGAA
TGTATAATTCAGGTGTTTCCAGATGAATTTCATCTTTATACACTGAATGTGTTTTTGAAG
TCATGTTGTGAGTTACAGCCTTCTGTGAATGTAAAGACTATCGTCATTTTAATGATTAAT
CGTCTAACAGTATTTACTTTTCACAATTCAAATGCGTCTGAAGTAAAATTATTTGAAGTA
CTAACTGAACAAATAGCCAATATTATACAGAGTCGTGATTTACCTCTTGAAGATACTGTG
TCACTTCAAGCTGCTATGGTCGGCTTAGCTCTAAAATGCTATCCAGATAATTTAGATTAT
GTGGATAAATCTCTTCAGACCATTTCTGATACATTTGCCAAGCGTAAAATTGAAAAAATC
AGTCATAAAAATCCAGTATCTAGAGAGTTGATGGCTCTAATGAAATTGCCCATTGACAAT
TATAATGATCTTCTTTTAGTAATGAAGCTCAAACATTTCCCTGAAATAATCGAATATTTT
GATTATACTGGTCGTAAAACTATTGCTATTTATTTATTACAAAATGCTGTTCAATGTAGA
ACAATGATTCCATCAGTTGAACAGGCCGACATTGTTCTTACAATGGTGTCTCCACTAGTT
AAGGACCAACCTGATCAACCAGTTGGTGAAGAAGATCCTGAAGATTTTGCTGAGGAACAA
AGTCTTCTTGGAAGATTTGTTCATCACATGAAAGCAGATGAACCTGATTTACAATTTAAA
ATTTTAATGGCAGAGAGAGAACATTTTAGTTTGGGAGGAAATAAACGAATCTGTTATACA
TTACCACCTCTTGTATTCCAAGCTTATCAGCTGGCTTTGATCTATAGTAGAAAAAGAGAA
CAAGATGAACTGTGGGAGAAAAAATGCCGAAAAATATTCCAGTTCTGTCATCAGACAATT
TTAGAATTAACTAAAGCCGAACTTGCAGAATTGCCGCTTAGATTATTTTTGCAAGGAGCA
TTAACTATTTCACAAATAAATTTCAAAAATTATGAAACTGTGGCCTATGAATTTTACTCT
CAGGCCTTTACACTGTACGAAGAAGAAATATCTGAGAGTAAATGTCAATTAGCTGCTATT
ATTTTACTGATTGGTACTTTTGAAAAAATAAATTGTTTTGATGAAGAAAATGCTGAACCT
GTTCGTACTCAGTGTGCTCTTGCTGCATCTAAATTACTTAAGAAACCAGATCAATGTAGA
GCTGTAGCTATCAGCTCACATTTATTTTGGTCAGCACAAAATAATGTAGGACAACCGCTT
CAAGATGGTAAACGTGTTATGGATTGCTTAAAAAAATGTGTGCGCATTACAAAACAGTGT
ATGGAAGTGTCTGTTCAAGTTCAATTGTTTGTTGAGTTATTAAACTATTATGTTTATTTC
TATGAAAGAGGCAATAATAATGTATCTGTGGATATATTGAACCAGTTAATAGGTCAGATA
AAAAAAGAAATAACTGGTTTAACTCCAAATGAAGAAACTGAACAGATAACCAAACATTTT
GAAAATACAATTGCATATTTACAAAACAGAATTGAATCTGCCGATACAGAAGATTCAGTT
TATAAAGCTTTAGAAGGTTTGACGTTATAA
>cds.Mp_J_11083_c0_seq1|m.8593
ATGGCACCAAAAAAAAGTTCTGGTGCATGTGTATTTTGTTTGAGTTCGCTGTACAAAAAT
CCAAACATCTCTTTACACTCGTTCCCCAAAGACCAATCCCGGCGATCTTTGTGGCTTACA
GCTTGTGGTTTAACTGAAAATGATTATAAGCCTTCTAGAAAGCTGTGTTCGCAACATTTC
GACCACAATTGTTTCAAAACTGGGACTACTTTGAACATTTTAAAACCAAATTCAGTTCCT
ACAAAGTTCAACAAACACGCAAAAGAATTTTTTATATCAACGAGCTCTCACAAGATGCCT
GAGATGTCTTCTTGCAAGGTGCCAGAGTTGCATACTTACCAAATTGACGAGGAGGATGTT
TCAACTGCAAAATTTGAAATTGTTTCAAATTGTGAAATGGAAACTTCCCAAATCAATGAT
ACTCCTAAACGAAAGCCCCGCAAATATTATGTGGGTGATATAACAATGCCAGACTTATCC
ACTCCGAGAAGAGCTAAACGGAATTTCATTAAAGCTAAGTACAAAATAATTGAACAACGG
AACAAAATTAAATATTTGAATTTGAAAGTAAGCAGACTCCGCAAAAAACTGTCATCTATG
ACTGAATTAATGAATCATTTAAAAAAAAAATCTAACTGA
>cds.Mp_J_11084_c0_seq2|m.8594
ATGATTAAACAAGTATTTAAATCATTTCCGGACAATAAACCAATATCAGGATTATGTATA
GTAGAAGATATTACCAAATGCCCAACAGGATATAATCCCATATCAAAAACACATGACCAA
GATTCAGATGCTGATTTACATATGCAGTCATGGAAAGAGTCTGTGTTTATTGGCAGAAAA
ATTACAAGATATCTATGCTTATCTAAAACAGAAGGGATTTCAGATTACATTGTAGTAAAT
ATAAATATAATAAATGAAAAAGAATGTCCTCCTGATGGCTACTGTTTAATTCCCAGAACT
ATTGACAGTGATCAAAAAGCCTGGCGAAAACGTCAATTATGTTACAAATTAATTAGAAAA
AGTCAAGCTTCATTTGCAATTACTGATATTATACTATTAAGTCGATCAAAAAAAGCACCA
GATGGTTTTATTTTAGTTGGGGATTTAAATGGCTTAACACTTTGTTATAAAACTAGCCCT
CAATCTCCAGATGTGCCATTGCCATCATTGACTTATGGATTAACACCAACACTGTCAACA
GAAAATGTTCCAAACAGCAATGGATCCTTAAGTTCACTCCCCAGCTTAGAATCTAGTGCT
AATGTATTATCCCATGATTATGATCGACTAATGTCATTAAAACCTACACGGCCAGCACCA
AAATTACCTCCAACGTATTCATCGTCTAACTATTCTACATTAAACTCTTATCAAGGGTTA
GAAGGTATTCCATTTATATTGAATCAAAATATTTCTGTGGAAAATAAGTCTATTTTTAAG
GATATACCAGAAATTAAAATAAAAACACTCGAAGACCTTGATTTAGAGTACAACTACAGT
TTTGAACAAGAACGACAAGTGTAA
>cds.Mp_J_11089_c0_seq1|m.8596
ATGTCTGGAGAATTCTATTTGCGGTATTACATAGGACACAAAGGCAAGTTTGGACATGAA
TTTTTGGAGTTTGAGTTCCGTCCTGATGGTAAACTACGATACGCCAACAATTCCAACTAC
AAAAATGACACAATGATCCGTAAAGAAGTGTATGTTCATCAACCAGTAATTGATGAGCTC
AAACGTATTGTATCCGATTCCGAGATTATGCATGAAGATGATGCGCTGTGGCCACCACCT
GATAGAGTTGGCAGACAAGAGTTGGAGATCGTCATTGATGATGAACATATATCATTTACC
ACTTCTAAAACAGGATCGTTGTTGGATGTAAATACATCTAAGGATCCAGAAGGTCTCAGA
ACATTTTACTACCTAGTTCAAGATCTAAAATGTTTCGTATTTTCATTAATATCATTGCAT
TTCAAGATCAAGCCAATTTCATAA
>cds.Mp_J_11090_c0_seq2|m.8600
ATTAAATATCCGTCCCAGGGCACTGTGTTCGATTACTACATCGACACAGAAACGAAGGAG
TTCCTGCCCTGGACTCAAGTCATACCGAAATTTGAACTGGACTCGGACATGCCTCTGCAG
AGCGCTTTGGTCCACACGCCGGAATCGATAAGGACCCGGTTTTTTGTGGACCTTCTCATG
GACCATAAACACCCAGTAATGCTAGTTGGGAGCGCAGGCTGCGGAAAAACGGTACTGATG
AATGAGAAACTTGCCAGTCTCTCGGAAAATTATGCTGTGACCAATATACCGTTCAACTAC
TATACGACTTCAGAGATGTTACAAAAAATACTCGAAAAACCTTTGGAAAAAAAAGCTGGC
CGAAATTATGGACCACCGGGGAATAAAACACTCATATACTTTTTAGACGACATGAATATG
CCTGAGGTAGATTGTTACGGAACCGTTCAACCGCACACTTTGATACGACAACATTTAGAC
TACGGTCACTGGTACGACAGAACTAAACTGTCATTAAAAGACATTCACAACTGTCAGTAT
GTGTCCTGCATGAATCCAACTGCAGGAAGTTTTACCATCAACCCTAGGTTACAGCGACAT
TTTTGTGTCATCGCTGTGAGTTTTCCAGGGTCAGAGTCATTGACGATGATTTATGCTTCA
ATTTTAAATCAACATTTCGGAAATTTTGAGTATCGAATCCCCCAAGTTGCCTCAAAACTA
GCTGATAACGTGATCGAAGCTACAATCTGGCTACACAACAAAGTTAATTCGGTTTTCCTA
CCAACCGCTACCAAGTTTCATTACATATTCAATCTGAGAGATTTATCAAATGTGTTCCAA
GGTCTGCTCTTCAGTACTGGAGAGTGTCTGAACTGCAGTGCAGATTTAATGCGATTGTGG
ATGCACGAATGCCAAAGAGTCTACTCTGATAAATTAGTTGACGACAAAGATTCAGACGCT
TTTACTAAAATACAGACTGATGCTTTGAAAAAATTCTTTGATGAAATCGACGAATGTGCA
GTTTTTGAAAAACCAAATATTTATTGCCATTTTGCTCAAGGTATTGGTGAACCTAAGTAT
TCGTCGGTTAGAAATTGGACTAATCTTACAAAATTACTGGAAGAAGCTCTTAACTTGTAC
AATGATTTGGTCGCCGCCATGAATTTGGTGTTGTTCGAAGACGCTATGATGCACATTTGC
AGAATAAACCGAATATTGGAATCGCCAAGGGGCAGCTGTTTGTTGGTAGGTGTCGGAGGT
AGCGGAAAACAGTGTTTAGCGCGTTTGGCTGCGTTTATTTCTAGCTTGGAGGTAGCTCAA
ATACAACTACGCAAGGGCTACGGACTTTTGGATCTTAAAATGGAATTATCCAGTTTGTAT
TTGAAGTCGGGTTTGAAAAACGTAGGAATCGTTTTTTTGATGACTGACGCTCAAGTACCG
TCAGAATCGTTTCTAGTTCTCATCAACGACATGCTTTCAACGGGTGAAATCCCAGAACTT
TTTCCCGACGATGAGGTCGAGAACATTATAGCCGGCGTTCGTAACGAAGTCAAAGGCGCC
GGACAGTTGGACACACGCGAAAATTGTTGGAAGTTTTTCATCGACCGGGTTAGACGGCAA
TTAAAAATCGTTCTGTGCTTCTCGCCAGTAGGATCGGTGTTGAGGGTTCGTTCCAGGAAA
TTTCCCGCACTGGTCAACTGTACATCAATCAACTGGTTTCATGAGTGGCCCCAACAAGCG
CTCATGTCAGTGTCCAATCAGTTTTTATCGGAACTCGAAGTGCTACCCGAAAACTTCAGA
GAATCCGTCGCCAAGTTTATGGGTTACGCGCACACGCAAGTCAACATTATTTCGCGAATA
TATTTACAGAGCGACCGCCGGTACAATTACACCACACCCAAATCGTTTTTGGAACAGATA
TCTCTCTACTCCAAGTTGCTGAGGCGAAAATCGGCTGAGTTGGCTAGCAAAATTGACCGA
CTTGAAAATGGGTTAGAAAAACTCAAAAGTACAGCCAATCAAGTGGATAATTTAAAAGAA
AAATTAGCAATTCAAGAAATTGAGTTAAAAATTAAAAATGACGCGGCCGACAAACTCATT
CAAATAGTTGGTATTGAGACTGAAAAAGTATCAAAAGAAAAGGCATTTGCCGATGATGAG
GAAAAAAAAGTTGGTTCAATAGCAGAAGAAGTTAAGAAAAAACAACGGGATTGCGAAGAA
GACCTCGTCAAGGCTGAACCAGCACTACTCGCTGCTCAGGAAGCTTTAAATACTTTGAAC
AAATCAAATTTAACAGAATTAAAATCATTTGGTTCACCTCCCGGTGTTGTTACGAATGTA
ACGGCTGCTGTGATGGTGTTATTGGCACAAAACGGTAAAATACCGAAGGACCGTAGCTGG
AAAGCTACTAAAATTATGATGGCTAAAGTGGACAGTTTCCTCGATTTACTCATAAACTAT
GACAAAGAAAACATTCATCCCGAAGTTACTAAAGCCATTAAACCGTATTTAAAAGATCCC
GAGTTTGAACCAGAATTCGTTAGATCAAAATCCGCAGCAGCTGCTGGTCTCTGTGCTTGG
GTGATAAACATTATAAAATTTTACGAAGTATATTGTGACGTGGAACCAAAACGATTG
>cds.Mp_J_11090_c0_seq2|m.8604
ATGAAAAACTTCCAACAATTTTCGCGTGTGTCCAACTGTCCGGCGCCTTTGACTTCGTTA
CGAACGCCGGCTATAATGTTCTCGACCTCATCGTCGGGAAAAAGTTCTGGGATTTCACCC
GTTGAAAGCATGTCGTTGATGAGAACTAGAAACGATTCTGACGGTACTTGA
>cds.Mp_J_11095_c0_seq1|m.8608
AAATCTAATATTCTACATTTCAATAATAGAAACCGTGTCGAGAATCCGCAAATGAGATTT
CCTGTTGACTATATGGATGAAGGCGATCAATTTAAAATTGAAACTTACTTTCAAATGATA
GATGAGATACAAAGTGAATTAGAATACAGAAAAACTGTTTATTCTAATTTAGCAACAAAT
TTTAACTTTTTAAATGGTATCTCGGCAATATCAGATGCTGAATCATATCACAAACTTGAA
AATCTACAAAGCATATACTTAGATCTAACACACCATATTTCTACCGAATGTAATGAATTG
AGAAGTATTTTGTTCAAGAAAAAAATAAAAACAACTACTATTAGAGATGTCAGTTGTTTT
ATAAATCAACGATCATATAGAATCTTTTTTAAAGACCTTGGAAATGTAATAAGAATGGCA
TTGAGCATTTCAGCTACCGATTGTAAGGTTGAACATTCCACTATGTCTGTATTAAAAAAA
GTTATAACTTTGAAATCAACAACGAGCGAAGACACCTATAATTCATTATTACTCATTAAT
ATGGATCAAGAACTACTCAAACGCATAGACTTTCAATGGGCTATTCATAATTTTACTCGC
AGCCAATCAGCTGGAACATTTTAA
>cds.Mp_J_11098_c0_seq1|m.8610
ATGAGCTTGAATCAAAGAACAGAATTAAAATGGAAGTATTTATTCACTAACTGTATGGTC
AAATTAGTGGTGACAGAAGCCCATCCTTATGAAAAGTTAACAATTTTAGTAGTAGATATA
GAAAATGAAGGGCCAATATCTAATTTTATATCGCGTATACCAATATATTAA
>cds.Mp_J_11099_c0_seq2|m.8611
ATGTCTTCGAATGAAGAAATAAGTTCTAACGACGAAATGGGTTCTGACGAAGAAATGGTT
TCCAATAACGATGTAGATAGTGAAGAATTTGGTTCAGACGTTGAAATGGAATCCGGCGAA
GAATTTGGCTCTGGCGATGAAGAAAACTACTCTGATGATGGTTCAAGTACTCAGAATATT
GCCAAACCTTTGACTGATATGGCAAAAGCCCAGGTTGTTATTGCACATAAGGAATTTTAT
GACAATCTATTACTCCTTCGCATAAAGCTACAAAAATGCCTTTCACTTGCCAATACTCTG
CCACAAGACTTGGACAAAATTACTAAGGAAGACAAGGAAGAATGCGCCTATGACACTGTA
AAAGATTTAGAACAGTATTTAATTACGGTGATAAAATATCAAACAGACTTACTTGCTAAA
AATCAAAATGTTAAAATGATGTAA
>cds.Mp_J_11100_c0_seq1|m.8612
TATTTGAGAGAAGAAATGGTTGCTTCTAAAGTAGATATTATCAACGCCTTTGTTAGAGTT
GGTCCAGAAGCAGACAAACTCATTCGAGGATCAATAAAATTAAAATTAGCATCGGCTTCA
AAGAATAAATTAAATATTGAAACTACAAGTAAAAATTCGAACACACCAGTTAATACTGTT
CTAAAAGAAATCCAAGAGAAGTGTTATGAACATCTGATGGATGTTTGCCGCGGGATAGCT
GCTTCATTAAATGTGAACACTAATGCTATTATGACCATTCAAGCCATTCAAGAGATGTCT
AATTCTTTGCCAGAAACTGAAGAAGAAATGTTAAAAATTGTTGGAGTAACTAAAGCCAAT
TTCGAAAAATATGGCCGACAATTGTTAGAAATTACACAGGAAGCAGCTGCAAATAAATTT
GGTAAAAAAAATTTTAATGGCTTATTGGGG
>cds.Mp_J_11101_c0_seq1|m.8617
ATGTGTCGCCTACATGGTGCTTTTTCTTCTTCTGTGGCCCGGTCATATTTGGAAAACGAA
GTGGCTGTTGTTAGGAGTTTAGGCCGTTCCTCTGTTGACAGTCACAAATTATTATTTTTA
AAGTTGCGTGAATGCCACATGGTACATCCAAAA
>cds.Mp_J_11101_c0_seq1|m.8615
ATGACCGGGCCACAGAAGAAGAAAAAGCACCATGTAGGCGACACATTCTACAAACGGAAA
TACAAGACCAAGCACAGAGCCAGAGACATCGACGAGGTTGATAAGGACCTAAAAAAAGAA
AATGCAGACCGTTTGTTAAAACAAGCTCTTGATTTTGATAAACCTGGGGAAGGACAACAC
TATTGTATACATTGCGCACGCTACTTTTTGAGTGATCAAGTCCTACAAGATCATTTTCGT
ACAAAATTGCACAAGAAACGGATTAAAGAACTTAGGCTCGAACCATATACTATTGAAGAG
GCCGAAAGAGCTGCTGGTTTTGGAAGTTACATAGCTCCAAAAGAAAGAGTCATTGTTACA
CAACCGATTAATGTGGAAGAATATAAAGAACCTGAAGAAGTTGCTGATATTTGTTCATTA
AATATAGATTTACAATGA
>cds.Mp_J_11101_c0_seq1|m.8614
ATGATTAAAAAATTGTCTTCTATTAATTCCCTCTTAAAGGTAACTAAAAAATATAGTACA
TCAAAACTGTATATACCGTACAATCAGACATCCGATACGTATGTTGTCGTTGAACCATAT
ATAGATCTAGATAATCGTTTAAAAAATATAAATATTTTAAAAGATAATATTACTTTAAGG
GGTTTGAATATCGATATAGATAAAATATGTGATAATTGGTCAAGTTTCATAAGCTTACGA
GATGAAATTGTCTGTTTAAATGTTGAAAAACAAAAACTTGCTGAACAATTAAAAAAGATC
AAAAAGGATAATACAAATGAGATACACGGACTTAGAGAAACTAGATCGAAATTGATGACA
AGATTGAAGTCGTTGAGAGATGATATTTCTACATTGGAAGCGGAAGTGGTTATTCCTAGT
CTTAGCATCCCCAATATCTTACATCCTGAGTGCCCCTTATCTGAGAGTAAAATTTTATTT
CAACACTTGGGGAAAATAAAAATTGATAATAAAGAGTGTGTAGATCATTTAAAAATTGGC
TCTGCTTTGGAATGTTTGGATTTCATAAATCCTGTAATGGTTTACATTAAGAACAAAGCT
TCTCTTTGTGAACAAGCAATTCTGGCTTATTTTAACGAGTCTCTAGAAAAGTCTGATTTC
ATACCTTTTTGTAATTCGGACCTTATTAAAAGTGTAATTGTTGAAGGATGTGGGGCTGAC
GTCAACAATGCAGATCAAACATTTATTTTAAGTGATAAAAACCTGCACTTGGTGGGTGGT
GCAAGTCTTCAATCTTTCTGTGCATTCCTTACCAAAGTGAGTGTGGGCGGAAACAAACTG
CCTATGAGGTTGTATTCGACTGGTCGCTTGTATAAACCCTACATTAAAAACATTGGACTT
TTCTCTGCTGTACAAACAAATGCTGTTGAGATTTTCATTGGTTCAACTGATGAACAGAAA
TCCAGAGACCAATTTGACAAAATGTTGGCCGTTTACAGACAGCTTTATGAAAATATCGGT
TTAGACTATCGCATAGTTTACTCACCAGTTTCTAAGTTAGAAAACTGGGAGAGCTTAAGG
GCTCAAGTGGAACTGTACTCTGTCAGCTGTCGAGATTACATTGCGGTTGCTTCATTATCT
TTGTCTGGAGATTTCATTAGCAAGCGTTTGAGAATTTACTGGTCTGGTAAAGACAAACAC
AATTTTTTAAACATTGTTAATGGAAAAATGGTAGACACTAATGTACTTCTAGGCTGTTTG
TTAGAACAAAATGTAAATGAGTTCACTGTACCAGATTGTTTGAAAAATTGTATGATTGTA
TAA
>cds.Mp_J_11115_c0_seq1|m.8620
ATGACATCGATATTGCGTCAGATGTTAAACATCAATAAAACAACAAGAATTAGCTCATCC
AACTCTTATAAACAATTCCTATGTACTAAATCTGATGATCCAATCCAATCTCATATAGGA
AAATTAGTGAAGGGTAACAAAATCGTCGTCTTCATGAAAGGTGATCCACAAGCTCCCAGA
TGTGGCTTTAGTAATGCAGTTGTTGACATTTTAAATATTCACAAAGCTAAATTTGAAGCT
CATGATGTACTTATTGATGAAAAACTTAGAAATGGAATAAAAGAATTCTCCAATTGGCCA
ACAATTCCCCAAGTTTTTGTAGATGGAGAATTCATTGGTGGTTGTGATATTTTATTGCAA
TTGCATAGGTCAGGTGAACTAGATAAAATACTAGAAAAGAACACTCAAGAAAAGCCTGTA
GCATAA
>cds.Mp_J_11117_c0_seq1|m.8623
ATGTTTCCTTCAGTGGTGCGCGCCTGTTCAAAATTATCCCGCGGAGTCGTGGCTGTTGGG
CGACACTCGACCATCAAACCGATCACAGCCGTTTCTGCAAGGTTTATGTCCGAACACAAA
GAAGAAACCGACGAAGAGTTCTACTCTAGGTATGAAGCGTACTTCAACCGCAGCGACATT
GATGGATGGGAAGTGAGGAAAGCAATGAATGATCTGGCGGGTCAAGACGCGATAGCTGAA
CCAAAAGTAATTGTTGCTGCCTTGAAAGCTTGTCGTCGTCTCAACGATTATGCCATAGCA
ATTAGGTTTCTAGAGAATGTGCGAATCAAAAGTGAAATTGACAAAAGCATCTATCCTTAC
ATCTTACAAGAAATCTCACCAACTCTTCAAGAATTAGGTATAGACACACCCGAAGCACTT
GGGTATGACAAACCAGAATTAGCATTGGATGATGTTGATCACATTTATTAA
>cds.Mp_J_11120_c0_seq1|m.8627
ATGGAGCACATAAAAATAGGACGGGATATTAATTCAGTAGTTCAGCGTTTGAAGTGTCTT
GAAGCAAGATTACTTGAGTTTGAAAAAGGTAAACAAGAAGCCATGCAGCTTAATGAACAG
CTTGTAAAAAAATTGAAAGCATGTGAAATGCTTAGATCTAGAGGTGAACAATTTATTGAT
GGCCTTTATAAAGCACTTGATCAAGGAAAACTAGTGAAGTTAACAAACTCTAAAGGACAT
ACACGTTGGATCAAGCGAATGCGAACTACTGAAATAAGAAACCATGTTATATCTACCAAA
ATAGTCAGAAACGAAGTATATTTAACAGCAATCATAAATACTCAAGAACAAGAAATACAG
AGATTACGTGCCATTAACAATGAGCTTATTAATACTAATACATATTTAAAGTATTACAAG
CAGCCTGGCCAAATTTATGAACCACAGATTACTGAAACCAATAATACAGAAGATGTCACT
CAATTAAAATATTCTAGTATTGAATCAATTTCTTCTGCAGAAGTCAAATTTATTGATGAC
TCAGAGTTCAGTGATGACTACTGCGAATAA
>cds.Mp_J_11122_c0_seq2|m.8628
CACCACCACCACCACCATCACCAAAGAAAACAGCGGCCACGATCATGTAGCTCTTCTGAA
GATGAGAATAATCCAGTTAATGATAAAGTAGCTCAAGTAGCCCCAAGATTCCTACCACCC
CATCGTGCTCCAAGAACTAATCCACAGTGTAATGGTGGTGGTGGTATGGCTAGATCCTTA
GCTTGGAAATGGTCTCCGAGCAAAGTCAACGGAGTTAGCCCTAATCCTAAATGTGCACCT
GGTGATGTTAAAAAAGTGTGCCCTGCTGAAATGCCTATAAGAAGGCGTGTGTCCATTGAT
TCTAGTCGTGGGATGTCTGAAGACTCTTCTGAAGATGAAGACACAAGAAATCAAAATATT
GCCAACAATTTGAAAACTAATCGCTCTATTGATCAGATAAGCTACCAGAAAGAAATTGAA
CGTCTTCAAACCAATGTGCAAATACTTAAGTTGAAGTTAGAACAGGCCGAACAGCAACTG
GAATCTGAACCAGATTCGCCAGAAATTATTGATAATGAACCAGATAATATGAAAAACATA
ATAGCCAGGTTGATGTCTGTAGAAGATGAACTGAGACGTGAGCAGCGCAAAATGTCTGAC
ACTCTAACTCACAAGCAGCGCGTGATTGAGGCTCAAGAACACCAGATTGCTGCATTGGAT
GCGGCTAACAACCGATTGTTGAATGCTTTAAGCCAGCTCAAAGAACGGTACCAAATGACG
AATGGAAAAACCAATAGTCCAAGTCCCAATATCAACCATAGACTGCTTGCCGAGCTTGGT
GAACTAAAGAGCTCATCTTGTTAA
>cds.Mp_J_11131_c0_seq1|m.8641
ATGAATCTGGTGTCCAGGCATCAGTACGGCGGTAGCGGCGTCGTGTCGTCGTCGTCGTCG
TCGTCACGCTCGTTCGGTGGCTGCGGCAAATCGGACGACGCTACCAGCTCGGACGAAGAG
GCGATAGTGGACGTCGAACGGCCCGACACGCCGCCACCG
>cds.Mp_J_11133_c0_seq2|m.8642
AAAGCTGGTGTAGAAGTAGTGAATGATAACTTAGTGTTTGCAGTGGGTGGCAAAAGTCTT
AAGTCTGTTGATGTGCTTGATTTATCTTTAAAATCACCTTGTTGGGAACCAAGTGTTGAC
ATGTTAACTAAACGATATTCCTTAGGAGTTGGTGTGATAAATAACTATCTATATGCCGTT
GGTGGAAAGAATGAAATTGATGGTTATTTAGATAGCGCTGAAGTGTTTGACTACAATACT
CAAGAATGGAGTACGATATCTAGTATGTCTACTGATAGAATTGATTTTGGGGTTGGAGTA
CTAAATAATCTTTTATATGTGGTAGGTGGATGTAATGGTTCATCAGTGTACGGTTTAGAT
ACTGTCGAATGCTATCATCCCAGTCTTGATACATGGATACCAGTTGCAAAAATGAGAGTA
CATCGCAAAGGCGTTAGAGTAGGAGTTTTAGATGGTGTACTGTATGCTGTAGGTGGTCTT
AATGAATCATGCACTCTAAGTAGTGTTGAAACATATAGACCGAGTACAGGAATTTGGACT
CCTATTGCAGACATGCATTTTCCTAGAAGTCGTCCAGGAGTAGTTGTGTTAAATGGTTTA
TTGTATGTCATCGGT
>cds.Mp_J_1113_c0_seq1|m.304
CTAGTTTTCTTGAAACTCCGTGTTACACGTCGAATAGTATCTGTTTGTATATCATATAGG
CACTCATCGGAACCAACAAAAAAGCAAAATATTAAAACCATGAAGCATAATATTATTTTT
ATGTTAATAAAATTGATATTTTTAATTAGTTCAGGATCGTCTGATGATTTAAAACTGTTT
TCC
>cds.Mp_J_11142_c0_seq1|m.8648
GCTATTTTAATGGCAAAATGGATTCATCAAATGATTTCTTTAATAGAAATATTCATTTGT
AGAACGTGTTTCTTCGAATTTGCGGCTTTAGATATATCAAACAATAACATAAAAAACTTG
GATTACTATTTATCACGGTTGGAAGAAAAAAGTGAGATAGGCTTAAAATACAATGCATAT
AATAAGATTGATATGTACAATCCTAATAATTTTTTGATGTACGACTACACAAAAGATATT
GGATTGTACGATGTAAAGATTAAATTTTTATCAATTTCGACAGTTATTTTCCAATCAGGG
ATAACAAGTTATAATATAAAAAATGTGTTAATATCCCAAATATTTTTAATCGAATCACTA
AGAAGCCTATTTTCTCAACAAATTATGAATGTACTATCAAATATTACAAATGGTTCTTTT
CAAATTAAAAATGTATACAATGGATTTCTCAAATACAAGGATCTTATACCCGATAATTAT
ATAGAAAATTTTTTAAAGTTTATACATGATATTGAAAATAATTTAGCCAGTTTCCTTAAA
TCCGGTACAAATAACTTTAACTCATTGAAAGATATGATAAATAATATATTGAAGGAAGAT
TCAATATTTCACTTGGACACAATAAATTCAAACATTCATAATATAAATATTTCATCAATA
ACTGAATTTATTGAAAAAATCAAAGGAAGTCCATATTTTCCATCGTTCAAACAAACGTTT
GAAATCTTATTACAAGAGCCAGGTATGATAGAATATTACTATATACTTGACGAAATTATG
TACCAGAAGATAACAAAAGCTTCAAATAAACCAAGCGCAACGTGTTCGATTGCGCTTGAA
CTACAGTTTGGATTTATTTGGATCTGGACGATGCTAGATAAAATGGAAAATGAAAGATTA
GAGAAGTCTTTAAATTCATATTTAGTTGGTGTATTTCAACACGTTAATTATTTATATGAA
TTTAAAAGCACCCGACAAATAGTTAAAAATACTTTGTTGCATTTATTAAATCATATCAAA
GATTCAACATCTCAAGTATATACAAATATTAAGTCTTCAGAATTTGTTATATTGAAACAG
TTAGTATTGAGTATTATTATTGAAATGGGTTATCATGAACTAAACAATTGTAAAGTGTCT
GAAGAAAATAAAACAACTTATAGCGAATTACAGGCTACAGGTATTTTTTCTTTTGAGGAA
ATTCGACGTACAGTAGATATTGAAATGGAGAAAATTTGTAAAACTACAGGTCAGGTAAAG
GTAAAAAATGATATTTCCGATGTTCAAAAAGGACAGACATATATCGACACAATAAATTCT
CTAGAAAATGTGGATTTAGATAGATTTCAATTTTATTGGAACGTATATCAAAAACAAATT
TTAAATGTGTGTCAAGATTTCTACCAAGATTTTAAAACACCGGATAATCATCAGGTAGAT
CATCATTTTCAATTGACTGTTTTGGAATGGTACTTATATGAAGCATACACAAAAGTCTTG
TGTATGTTCAAAATTAAAAAAAAACAACCTTCCAAGAAAAAAATAATTTTTATAAAAGAG
AGTTTTGAAAAATTCTGGGAAAGTCTTACATTTTCAACATATATAATGAGAAGTGTACGA
TATTTCATTAAAATTTACATAGATTACTTTTCAAATAAAATAATAAATGAAGAAAGTGTC
AAAGAATTTACTGCTATAGTGGATAAACAAGAGTACTGGGAAAATGATTCAATCGATGAA
TCTCAAAGTATAAAAGATTTTTTTAATTCATTCCAAAAATATACTGAATTTATAAATTAT
TATTTTATAGATACTAAGAATAATACATTTATTGATTATACTAAAGACTCCTCGGCTGTC
GCAATATTTTGGAATAAAATTAATGAATAA
>cds.Mp_J_11143_c0_seq1|m.8651
TTGTGTCACGATCTCGATCACCGGGGCACGAACAATGCTTTCCAGACGAAGACCGAATCA
CCGTTAGCAATTCTTTATACGACCAGTACAATGGAACACCATCACTTCGATCAATGCGTA
ATGATCCTAAACAGCGACGGCAACAACATATTCCAAGCCTTGTCACCGGAAGATTACCGT
TGCGTTATGAAGCTGGTGGAGAACTCGATTCTGTCGACAGACCTGGCCATGTATTTCAAA
AAGAAAAACAGATTTATGGAGGTCGTTGAAAATGGCGAATTCGATTGGCAAAGCGAAGAG
AAAAAAGCTTTGTTGTGTGGCATTTTGATGACTGCTTGCGACGTGAGTGCTATAGCAAAG
CCTTGGGAAGTTCAACATAAAATGGCTAAGCTCGTGGCCGACGAATTTTTCGACCAAGGC
GATTTGGAGAAGTTACAACTTAACCAACAACCGATGGCTATGATGGATAGAGAAAAAAAA
GACGAACTCCCACAGATGCAAGTTGAGTTCATCGATGTCATATGTTTGCCGTTGTACAAA
GTGCTATGTGACACATTCCCGTGGATCACGCCATTGTACGAAGGCACTCTAGAAAATCGA
AAACACTGGAAAGATTTAGCCGAAAAAGTCGAAATGGGCTTGACGTGGATTGACCACGAC
AAAATTGAAATTCCTGTCGAAGAATTTTTTACACACAAAAGCACGAAAGACATAGAGTTC
ACAGTAACCACGCTGAATACTACCCAAAATTGCACGAAGAAAAGCAATACAAAAGTTAGT
AAGAAACATGGTAAACATACCTAA
>cds.Mp_J_11143_c0_seq1|m.8653
TTTGTGTCACGATCTCGATCACCGGGGCACGAACAATGCTTTCCAGACGAAGACCGAATC
ACCGTTAGCAATTCTTTATACGACCAGTACAATGGAACACCATCACTTCGATCAATGCGT
AATGATCCTAAACAGCGACGGCAACAACATATTCCAAGCCTTGTCACCGGAAGATTACCG
TTGCGTTATGAAGCTGGTGGAGAACTCGATTCTGTCGACAGACCTGGCCATGTATTTCAA
AAAGAAAAACAGATTTATGGAGGTCGTTGA
>cds.Mp_J_11149_c0_seq1|m.8658
ATGAGCCTTGTCACGACACGGGAAGTTGCAGATCATTTGGGATACGCTGTAAAAATCAAA
GCCCGCCCTTACCTAGACGGATCACAGTTTCAAAGAGTTCGTGGTGTAAGTTATGGAGAG
ATTTGGATTTTCATCACCGCCACATGTATAATTGTACTAGTACTCGTAACTGGCGTTTTC
GTAGCGCATAAGAAAAAAAGAAGAAAAAATAGCATTAGCTCCGACAGGACTAACATGGCG
TTTTGCGAAGATCAAACGCCTCACAACGATGTAAAAACAGAGGCGACGTCTACTGAAGAC
ATCGGGGCTCTCCACACACCCGAACCTAAGCCGAGAAATAGAAATAAAATTTCAAATTCA
TTGCTTTCGATGCAGGCAGTTAATAAATTTCAAAAAGATTCGATACCGGGACCGTTGACA
GATGTACTGGATGGACTTAATGGAAGTGAAAATAAAAATTCACGTACAGTGACAAGACAC
GAGAGTATTGGTGGCCAAGATCCTGGGGTGGTTGGACCTATAGTTTGGGATTTACATTGT
AAACAAATGAAAATAAAAAGTAACGATCAGGATGACGATTCGTGTTCGAGCTTTGACGCT
TTCAACGCCATGGACACCAACGTCACAAAAATGCGACAAAAATTTCACGAATTACTTGAC
GATGCATTCACTTTGTTCGGTAGTCGAAACTCAAGTATGAACAGTGGTGAAAGTTCCCCG
TCCATGAGTAACCATGAG
>cds.Mp_J_11152_c0_seq2|m.8659
GCTCACAGGGATACTCAAGGGTCTAAATCAAAAACAACTGGGAGTTACACGTGCCCAAAT
AAATCATGTAATAAAATCTACAAGTCCAAAGGTAGTTACTTCAATCATGTGAATTATGAA
TGTGGTGGTCGCAAGCAATTTGAATGTTGGTTATGCCATAAGAAGTTTAGCCAAAAAGGC
TCTTTAAAAAGTCATCTTGGTATTGTTCATAGTTATTTGTGTGGTACTGTGTGA
>cds.Mp_J_11155_c0_seq2|m.8660
ATGCAAAAGATCAAGCAAATTAGGAATGAATTTTTTATTAACACTTCGTTTCCAGGAGTT
GTGGGCTGCATTGATTGCACACATATTGCAATTGTACCTCCTAACAACCAGAATGCAGAA
ATACCTGAGTATATTTATGTAAACAGAAAAGGTTACCACTCATTAAATGTACAATTGATT
TGTGATTCTAAACTTTATATTTTGAGTGTGAATGCAAAATTTCCTGGCAGTACAGCAGAC
TCTCATATATGGAATTCATCTACAGATATAAAAAATATCTTGGAGGAATTGTATAGACGT
GAACACAAAGGCATATATTTACTGGGAGATTCAGGATACGCCCTAAGACCTTGGCTTTTA
ACACCATATTCTGAAACAACAACTAACGAAGAAGAAAAATACAACAAAATGCAGATGACA
ACACGAAGTATAATTGAGAGATGTAATGGTGTATTAAAGGCTCGGTTCAGGTGTTTATTG
AAGCATAGGGTATTACACTATACGCCGCAAAAATCAGGGAAAATTGTAAATGCCTGTGTT
ATTTTACACAATATGTGCATATTGGCTAAAATTCCAGTTCCAGACATGAATGATGAAAAT
GTGGAAGAAATTGATTTTGGAATTATAAATAATAATTATCCTGAAGATGGCATTCGAGGA
AGGAATGTGAATCCTGAATTAGTTGAAAGTAGAAGAATAAGAGACAATATAGCAAGATGT
TTGTACAATAGGTAG
>cds.Mp_J_11158_c0_seq1|m.8663
ATACCAGGCGCATTTATGGACTTGGCGTTGATTATACGTGGTAAATCTCCCAAAATGTTA
AAAATGTATGCAAAAACAGAGAATATGGTCGATTTACTTTACGATTTTTCTACCAGGCAG
TGGAAATTTGACAATAAAAATACTAGACAGTTGTGGTTGTCACTAAGTAAAGACGATCGC
AATATGTTCCAGTTCAGTTTAAAATCATTTGATTGGAAGTCGTATATACAATCCTATTAT
TATGGTATCAGAACACATATACTTCATGAAGACATAAGTAACATTGAAAATGCTATATCA
AAAAATAAAAGGTTATTGAGGCTGCATCAGTTGTGTGTTGTTCTAGTTATTTATCTCGTG
TTCCAATTGTGTTGGATATTTATAAAGTATTTGTTTTGA
>cds.Mp_J_11162_c0_seq1|m.8664
ATGGTATTACAGTACACAAGCACTGCCGTTGACCCACCTGTAACATTGCTAAGAGGTGTA
GACAGCTATGAAAATGATGAACTGATTGAAAATATGTTACCCGAAGATGTGTGGTTTCAT
GTGGATAGCCTCTCATCAGCACATGTGTATCTGAGGTTAAAAGAGGGACAAACAATTGAT
GATATACCTAAACCATTGTTAGAAGATGCATGCCAATTAGTTAAAGCAAACAGTATTCAA
GGATGCAAATTAGCTGAAGTTAAGGTAGTCTACACAATGTGGTCAAATCTTAAAAAGTTA
CCAGGCATGAAACCTGGAGAAGTGTCGTTTCTGAATCCTAGTAGTGTGATAAAGGTTAAT
GTGAAAAAAGAGAAGACCATTGTTAATAGATTACAAAAGACCGAAAAAAGTATAGTAATT
GATTACGAGAGTGCAAGAGCTGACAGGGAACGAAGAGAAATTGAGAAGAAGAAAGCAGCA
AGAAAAATTAATTTAGAAAACAAAAAAGAAGAAGAGCGAAGGAATCGCGAAGCTGCCGAA
CTAAAGTCTTACTCATCTCTAATGAAAACGGAAAATATGACAGCCAACACTGATTACTCC
GGCTATGATTCAGATAGTTTTATGTGA
>cds.Mp_J_11165_c0_seq1|m.8668
ATGACTGAGGAAAAACAAATAATAATAAAAGAAAAGAGTACGCTGAGAAAAGAGACTAAA
AATTCTTATTTACAATTACAAGGAACAGAAACTTGGTCAACTAATTACAATAATACCAAA
CAAACTTTGAGGAATATAATAATAATTAATATTTTTGAAAATATA
>cds.Mp_J_11173_c0_seq1|m.8669
TTGTTCGTTATCACGGTAGTTGGTTTAATATTAAACAACCAATCGTTCAAGTCTCTCAGA
ATGGCATATAATACAAGGCCCGTCATCGTCATGTTATTCCTTATAACCATTATATGCATC
GTGACCTCTTTGCCGGCTTCAATGAACAAGCCACTAGTAGACCCAGGACTCTTTGTGATA
TCGGGCGTCAAAACTTGTGGGAACACTTCCGGTTATTGCCTTCTGGGCAGTGATTGCACC
ATGGACGACGATTTTTTACCAGATCCAACTGGTAACTGTGATGGTTTGAAACGTGCATTT
ACCCCGAGTGCTCCTTTTACCTGTTGTAAGTTTAATCAAAGATCACGGCAATCAGGGACA
CCGATGATAGAACCTAATACCAAAAAGGCAACAAACACTGCAACTAAAGATAAATTGGGA
AGAAACACAAGGGAAAATATAGATTCTTCACTGATGGACAGTGATCAATTAGCGAAACTA
AACGAAATTGAGTTAGTGGTAAAAAAAATTGTCGAGCAATTAATAAATGAAACTGCAAAT
AATATTAAAGCTGAAGAAACTATATTAAATACTGAAACAAAAATGGAAGAAAATACGATC
AGGAATAGTATAAATGATGAAAAACCAACAATGAACGACATTATTGAAATAAAAGATACT
ACTGTAGATCCTTTGATAAATCCAGAAGAAACATTGAACGAAGAATATTTGAAAAAAGAA
ATACATTTAGAAGACAAAAAAGACGATGAAACAATTGCATCAGATACAACTGAATCAGAG
ACGGAAGAGCCAACCATCGATGACGAATTTAAAGCTGAAAAACGTATTTGTCAAAAATCC
TGTAAAAGTGAAATTATTTTTTTGGTTGATAAAAAACCAATGTGTTATGGAACACTTTTA
GATGACATATGGATACTTACTTCTGCCACATGCGCTTCCAGGTTAAATAAATCAGGTATA
AGGAAAGTGACGGTAAGTCGAAAAGACCTAGTGGGTGCGACATTGAGCATTTCGAACATA
TTAGTTCACGAGAACTTCAAATCACCAGTTTCTAAAAGCGCACCAGAAAACAACGATTTA
GCTCTAGCTAGTTTGACCGTTCCACTCGAAGGTCAAGCATGTACTCCGTGTTTCAGCCAA
AGAAGTACCGTAGCGAATGAAGTATGCAAGACTTCTCAAAACCCTAATTTTAAGAATACA
ATGAAATCATCCGAAAACTGTGAAGGTCGTGTACAATTACGAAAGTTGATTAGCAATCCA
TACATAATACTGCCGTGCAATCACTGGAGGATGCAATACAACCAAGAAGGGCGACTGGGA
AGCAGCCTGTGGTGTGACGGTAAACTGGCTGGCGTCCAAACTGGCGTTGGCGTAGGGTCG
TTGATTTATACGCCAGTGAATGAGTACGCCATGTGGATATCCGATAACAAGAGGATTGAA
GATAGAAGATGA
>cds.Mp_J_11179_c0_seq1|m.8674
ATGGAGGAGACATCAGATACTATAATTAAGGAGCTATTCAACTCTTTAGATCAGAAAGTG
CCGTATATTCCTGAATCTGATGTTATAACTACTAACTCGATGGAAAAGTCCATTAAAAAA
CACAAGCGACATGACAAATCAAAAAAACATAAAAAACACAAGAAAAAATCGAAGAAATCC
AAAAAGAAAAAACATCATACCAGGTCCAATTCACCCGTAGAGCACATAGAGCTGAAACTC
AAAAAGGATAAGCTAGAAGAAGCCAAATCTGGTATGTCAGTGTCCTTAGATGTCATCATG
GAAACAATTGTGAGTACAGCTAATGAAAAAAGTAAGGAGTTCAAAGATATTAAACACGAT
GAAAATGAGAACTGTCATCTAGATATGACTGTATTAGATGAAAATAAAGTACATACACCA
GAAAATGATTCAAATCAAACAAAATTTAATACAACAGGTCTAAATGGAAAAATCATCATT
AAAGATTTAAAAGAGAGTCGTTTATACCATGAGTTAGTTAATGAAGTCCAAGAAAAAGAA
CGGCTAAAAACTGAAAAATGTAAAAATAGTGATCAAAGTAATTCATCACATTATTTAGAT
AAAAAAAAAAAAAAAGAAAAA
>cds.Mp_J_11185_c0_seq2|m.8675
ATGGGACCACCGTGTGCAAATAAGTGTCGTAGTAAATGTTATGACAAATTGAACTATGAT
AATCGCAAACTAATATTTGATTCCTATTGGGAATTAGGCGATCATACTAGGCAGTGGGAC
TTCATCGCCCAACATGTTACAGTTGTTCATAAAAAACAACAAATTGCTAATCGTTCACTA
ACACGCAGAAACTTTTCTAGAGAATATAATCTCACTGTTGATAATATACAATTTAAAGTT
TGCAAAAATATGTTCCTACAAACTTTAAGCATTTCCGAAACAGTTGTTAATACTACTCTC
TCCAAACTTAAAAATTCACCAACCATATCAAAAGATATGAGAGGAAAACATTTTTCTCGT
CCTAATGTTATAGCGGATGATGTGAAAAATCTTATCAAAGAACATATTTCAAGTTTCCCA
GCCGTTGAATCCCATTATATAAGACATGACTCAAAAAGAGAATACCTTGAAAGTGGACTT
TCTATTTCAAAAATGTACAGATTGTATACTGAATGGATTAAAGACAAACCTACAAATTCT
AGTACAATAAATGCCACTTTAAGGCAGTACAATGATATTTTTAACAATGATTTTAACTTA
TCTTTTTTTAAGCCAAAAAAAGATCTGTGCGATGTGTGCGAACAGTACAAGCTTTCTAGT
GATGAAGAAAAAATTCAAATACAA
>cds.Mp_J_11188_c0_seq1|m.8677
AAGCCGATGAAACACGATTTCGGTGGGACGCTGCCCATCGGTGCTTACGACAACAACTAT
TACGAAAGGCATTTTGGAAAGTATCACGTGAATGAGATGTCGCATTATCCAGACATAATA
CACGAACCACCAAAAGTCTATCATCACAGCGTCACGACTGCTCATAAAAAAGATCCCTGG
AAGAGCATGCTTAAGGTGTTGGCCACTATCCTGCCGGTTGGCCTGTTGCTTGCTTCCTTC
CCACCGACTGTCATCAAAGTAAATTCCACGCAATACCCTTATCAGTTCCAAAAGAATTCG
ACGGTATACCATCCAAATGTTATTACTGGAAGGTATAGGGCGTTGAGAAAGATGGACACG
GAATGGAAAACAAATGGGGAAGACAAATTGCCCGGATACTTGAACGATTGTTTGAAAAAG
AAAATATGCAACACCTTAAAGAGCAACTATTCTCATAGTGAATTGGAAACTCTACAGCAA
AACTATAAACTAAACTGGACCACGGACAATGGCCCGACGATGGTCGAAATCGCAAAAGCA
GCCGCGTCTGCAGAGCCGGAATCGTGTCAAGTATTCGTTTGCAGTGATTGA
>cds.Mp_J_11198_c0_seq1|m.8684
ATGTCGGTCTATGAAAACGTAGACTACGATGGCTTGTTGGCGAAAATGGACCGAAAATCG
GTTGTGATCGATGTCCGTGAATGTCACGAGCTTGCTGCTACTGGATTTTTACCAAACAGT
ATTAACATTCCACTCGGTGAGTTGGAAAACGATTTAAATTTGCCCGCTGACGTATTCGAG
GAAAAATACAAAGTACCCAAACCCGACAAAAACAACGACGAAATTGTTTTCTCCTGTGCC
CGGGGAAATAGAAGTCGTCGTGCAGCTGAAATCGCTTTTAAACTAGACTATAAAAAATTA
TATAACTACACAGGCGGTTGGGCCGAATGGTCGGAGAAAAAAACAAGTACATAA
>cds.Mp_J_11200_c0_seq2|m.8689
ATGCCACACAAAATCAATGTGGGCCTCGTGGCGCTGGCCGCTCTGGCGGCGACTGTGTTA
GCCGACCCTTCGGTGGACCGGCGGGCCAGCATGGGGTTCATGGGCATGCGGGGCAAAAAA
GACCGCGACCAGGGCGGTGGAGGCAGCGGCGGAGACGAGACTTCGGCCGCGGTCGACCTG
GACAAGCGGACCATGGTGTTCCGGCGCCCGATGTTCGACGGCGGCAGCAGGCCCGTGGTG
TTCGGCGGCGGTTCGGCGGAGGGCTTCAAGCGGGCCAGCATGGGGTTCATGGGCATG
>cds.Mp_J_11203_c0_seq1|m.8691
ATGAAAACTAAGTCTCTTGCTAACGAAATTTTGTTCAATTTATCAAGTTCAAAAAATATC
ACACAGTCGTTAAAAGATACCAGCGCTAATGACCAAGATGATGAAATGGTAGTTGTAATT
ATATCAAAGTTCTCCAATGTTCCTGAAATGAAAATATTCCAAGAAAAATGTATTACAGGA
TGTGAAACAGATATTTCAGAAATTACAGAAAATATTGATGAAAATTATATAAAATCTTAC
TACAAAATAAGTCAAATAGAAAGTGGAAACTCCAGTCTACTCGATTCCATTGTTACTAGA
ATTGCTTGTAAAACTCTAACATTGTAA
>cds.Mp_J_11208_c0_seq1|m.8695
ATGCTTTCCACAAACTTGTATAACAACATCGACCTAGCCAGAAAACGTGAACAACAAATC
GATACGTTAAAAGTTTTTAATGAAAATGTTACAGAAATTAATTTTGATAAAGAATACTCT
GTTGAATTTCCTACTAAAGCTGGGAATTTGAGCCTGGTCATTGATTTGGGTCCAAAATTT
CCTTTTGAGAAGCCCACTATGAAAATTTGCCCTCGAATTACACACAAATGGGTGGACACT
ACTGGTGAAATTGTTCTAGCTCCTGGATTGATGAATTACACTATTCACTCTGATTTGGGG
AGAGTAGTACAGGTGATAAGAAGAGAGTTTGAATTAGACCAATCACTTACACTGGCAAAT
GGTATCAATAATGATGGATTTTCAGGGAATATCGCCATTGGTTCTGTCAAAAATGCAATT
ACATCTCTCAGTAATGATGTTGAATTTTTTAGTCTTGCAAAACTAACATCAGCTGAATTA
CTACGTTTAAATAATAATGTTGATTGCCTAGATGAATTCATTTCAGAATTACCATCAATT
GAAGCATCTAATAAAAACATTGAAAATACTATCACAAAAATTATGGACTTAGCAAATTCA
AACATGTCTAAAGAAGAACCAATAAATAATTTAAAATTAGAAATATCAAAACAATTAGAA
ACAATAGAAAACTATCAAAAATCATATGCTGGACTTTCAACTAAGTATGTTAAGTTATCA
GAGAAATATTCTCCACAATCAATTTCGGATAATTTAAAAAAAGCGGCATTGAAATGTGAC
GAGGAAAGTGAACGAATAGCCGAACAGTTTTTAAATGGTGATATAGATTGTGATAAATTT
TTACAAGTGTATGTAAAATCAAGAACTGTGTCATATACAAGGAAGGCAAAAGAAGACAGA
CTGAATTATCAATTAAAGCAATTGAAAGAGGCTGGGTTTTAA
>cds.Mp_J_11210_c0_seq2|m.8699
ATGGTTGACAAATTGGATAAATACATTGACAGTTATTCTAAAGAATGGTACCAGGCGTTC
TTGCTATTGATGATGGCCGGTACACCAGGGATATTTAATGCTATACAGATCTCGTCATAC
GTGTTTCTAGTTGACAAACCTTCGTACTGGTGTGATGTACCAGTTTTGAAAGCGGCAGGA
TGGAGTGACCAAATGCTATTAAATGTTTCTACACCGTATCAAAATTATTCATCAAAAAAA
ATTGAAGAATGTTCTTATTACGATCGAAATTATTCAATATTTGCCAAAAATGGATACAAT
TGGTCAATGAATAATTTAGATACTGCCAATTCTATACCTTGTCAGTATTATAGTTACAGT
TCTAGAGAATCTGTTGTAACTGAATGGAATTTAGTTTGTGATAATGTAGCAATGAAATCA
AATATTCAAGCAGCTATAGCTTTTGGAAAGTTTGTTGGTGGA
>cds.Mp_J_11213_c0_seq1|m.8702
ATGAGTTTTGATGAATATGAGACCATACCATCATCTAATGTGACTGATCACATGATGGCT
GGTGCCATTGCAGGAATTATGGAACATTGTGTAATGTACCCTCTAGATTCTGTAAAGACT
CGGCTGCAGGCATTCATGCCATCTGGAAATGTAGGGAATCGAGGAATTGGCACTGTCCTT
TTCAATATGATAAAACATGAAGGATATTTAAGACCAATGCGTGGGATGGGGACTGTTATT
ATAGGCGCTGGCCCTGCTCATGCTCTCTATTTTGCATCTTATGAACATTTGAAGCAAAAA
ATTTCCCATCAAACACCTTTAAATATGACGGTTTCCTCAGGTGTTGCTGGATGTGTTTCA
ACTATTATACATGATGCAATTATGACTCCAACAGATGTTGTTAAACAACGTTTGCAAATG
TCAAACTCACCATATAATGGTATTTTAAATTGCGTTAGTTCAATTTGGCGAACTGAAGGA
TTAGGAGCATTCTATCGTTCGTACATGGTACAATTGTTCATGAATGCACCATTTCAAATA
GTTCATTTTATGACATATGAGTATTGTCAAAATTTTTTGAATCCAGATAGGATATACAAT
CCTTTATATCATATGATATCAGGGGGTGTTGCTGGAGGACTCGCCGCTGCCATAACAACG
CCATTGGATGTATGCAAGACTCTGTTAAACACTCAAACTACAAATGTAAGAGTTGAAGGT
TTATTCCGTGCAGTCACAACTGTTTATACCTTGGGTGGTCCCGGAGGATTTTTTAGAGGT
ATGGTAGCTCGTGTCTTGTACCAAATGCCATCAACAGCCATATCCTGGACGACTTATGAA
TTTTTCAAATTTGTACTAATGAAGAAATCAAACATTTCTGATGATCGACCACCTCCTCCA
CCTCCTCCAATAAGTTCATCATTGGTAAATGAAAAAATAACAAAAAAAACTAGCGTTCGA
TGTGATTTGCCTGTAGCCTCAAGATCACGTATATATAGTCATTATACAGTTAGAGATGAT
GGGTCTAAAGGTCAGCAATTTTAG
>cds.Mp_J_11215_c0_seq1|m.8705
AATAATATGCTGTGTTTATTTTTTGAAAAAAAAAATATTATTATTATTTATACAAATATT
TTTATTTTATTTTTAAGGGGACTTGAAGCATTGGTAGTTGACTATTTACGTGTACCAGTT
GTAGGACAGCTGGCTAACAAAGCTGGACATGTAGCTGTTGCTCTTCTTGCGATTGTCACC
TTGGCTGGATTTTTGCAAGTTACTTTTGTTGGTGATGGACTTGGCAATGCCATTGTTCAA
CTTTCGAAGTTGTAA
>cds.Mp_J_11216_c0_seq1|m.8706
CAGCAGCAGCAACAACAACCACAACAGCAGCAACAGTTGCCTGCCGCTACGCAGCAACAG
CCACAACAGTTCCAACAGCAACCACGGGCTCAGTTCCAGCAACCCGCAGCCAGGGCTGTT
CAACAACCACAACAACAACAACAGCAACAACCGCCTCCTAATGCTAATGATTTAGTAATT
AATTCAATTGTAAATTGTAAATTATTTGGAGATGAAAGAGATCAGGTTATTTGTAAACTT
AACTTGTTGCAAGCTTGTTGGGGTACTGGAAAAGGATTTTATGGATTGAATATGCCACCT
GTTGAGTATACCCCACAAAACCCACTCTGCCGTTTCAAAGCTATTACATACAGTGTGAAA
CCAACATCATCAAGTAGAGATGCACTTGTGGCAATAAATATTAATAAAAAAATGGATGAA
ATACGAAAACAAGAAGTACAGTTCACGTCTAATTTATTTGCGGTTTTGGGAAGTAAACCA
AATTTAAGTGTACATTTAGATACATTAAAATTGTACACAGAAACTAAGTCAATGGCTTTG
ATATATGTCGAAGAAAAACTTCAGAATGGTAGTACAAAACGAATTTCTAATATTGATATT
ATTAATTATCTAATGCAACCTGCTCCCAAGCAACAATTATCAAGTATGGGCATTGAAAAT
ATATTTCCATACACTGGTTTTACTGAAGAAAATCTACGTGAATATTATGAAAATCCACCT
GCTGGAATTGATTTACGAGTTTGGAAACAAGCTCAAGCAGATAATCCAAATCCAGCAGTG
TTCATACCCGTACCGATTGTTGGTTTCTCAGAGTTATGTTGGAAATATAAATGTCATAAT
GAACAAGTAACAGTACATAAGTTAACGCTTAACAGTATTGCAGATAGATTATCAGAATTA
GCTAGAAAAAAAACAAGAGTGGAATCTAAGCTTGAACAATATACAGACAAAATGGATCAA
TTAACACACAGGATTGTTAAAGTATTAGTAGGTCAAATGGTCATATTAAATGCAGGAATG
GCTCTTAGGCCTGAAGAAGAAACAATAAAAAATCAATTAGAAATTTTATACAACGATATT
AATTCACCATTAAGATTCCAAGGAAAGTTAACTGAAATTGCTACTCTAGTTCGATTAAAA
AATTCAGAACTATCAGAAGACTCGAAAAGTAATTCAGGTTGTATTCCGCAAGTAGCTGAA
GAAATTAAACATTTCTTAGAACTCCAACAAACAATGATATCCGAAATGCAGACAGTAGTC
AAAGAAGATTTCAACGCTATAAATTTAATGAAAGAGTCGTTAAAAAATGTAAGATAG
>cds.Mp_J_11219_c0_seq1|m.8709
ATGTATTCCCGTGCGATAGTCCGTTCGTTCTTGGCGCGCCCGTCCGCGTACAACAAACTG
GCGGCCAACAGCTCTACGGCGGCCGTCTTCCAGGCTGAGCCAAAGCCACCCGTACAGGGT
GTGATGCAGGTGCGCGAGGACAAGATCGTCGGCCGCGACATTGTCGGCTACGGTCTGAAC
GGCGAACCCCAATACTTCGACTCCATCACCTTTCCGTTCCCCAGCGTTAGGTTTATGAAG
AATACCCCCGAAATAGTGGCTCTGCGCGAAAAGGAAAAGGGAGACTGGAAAAAACTGAGT
ATAGAAGAGAAAAAAAAATTGTACAGAGCAAGTTTTTGCCAGACATTAGTTGAAGTAGAT
GCACCAACTGGTGAATGGAAAGCCATATTTGGATGGGTCATGGTCTGGGTTTCTGTTGCT
GTTTTTTCTTTTGTCGGAGTTCGTAAATTCCTGACAAGCACTGCTGATGACCCAACTTTA
TCTCTTGAATATCGTCAAGCCCAATTGAAACGTATGATTGATTTACGTGTTGATCCAATT
GATGGGTTGTCCTCAAACTGGGACTACGAAAAGAACACGTGGAAGAGTTAA
>cds.Mp_J_11223_c0_seq1|m.8712
CTACAACAACAACAACACCACCACCTCCACCACCACCACCACCAGCAGCAGCAGTCGTCG
TCGGCGACCGCGTCTGGTGGACCGTTGCCGTACGGGTACGATGACGAAGTGGACGACGAA
GACGTTGACGACGAAGAAGTAGATGACGACGACGTGGACGATGACACGATCGCGTCCATA
ATGATGCAACTACCGTCGTCGTCACCGCGCGGCAAGCGGAAGCGGTGTGTGGACGAACCG
CTCGACGACCTGTTGTCGCAGTTCATCAACAACAACCAGCGTGAGGACGAAGACGTGAAC
GTGGTGGACCTGGACCTACACGAGTATCCGGCAGCCAAGAGACTGAGGACGGATGAGGCA
GCCGCCGCGGCGGCCGCAGCCGCAGTGGCCGCCGTCGTGGCGGGGACTACCCCGTCGGCA
GCAGACTCCACCCCGTTGGCCACCGACCTCTGTTCGCCCGACTGCTGGTCGCTGATGGAC
GCGTGCTGTGACGACTCCCTCGACCTGTACGGCGGCCAGGTGCCGGCCGCGGTCGAACAT
CAGGATGTGCTGCTGCAGCCCACCACCGTCACCTCCGCATCGGTAGACTGCTGTTCGTCG
CTGTCGCTGCCACCGCCGCCCCCGTCGCTCGACGAACAGCATCAGCATTACGGCGTGGCC
ACATCGTCGTCGTCGGCCACTGGGTCCACGTCGCCGACGAACCTGTCTTGCGGACAGGCG
TCCATGTTCAGCGAGATGCAGTCGGCAATGTTCCGCAACCTGATCGCCTCGCTTGAGTCA
TAA
>cds.Mp_J_11227_c0_seq1|m.8715
TACCACTCCCCGCCAATCATGGAAAATGGACCAGTTTCTTGTTTACCAACAACCCCGAAA
ATGTCGAAAGCGAAGAAAGTGATCGAAGAAGCTCTGGAAAATCAAAATCCAGAATTGGAT
TTAGCGGACAAGGGGGTAGTTTCCTTCGAGGAGATGCCAGGACTCATTGATATGCATAAT
ATTACTCGTATTACATTAAGTCACAATAAGATACAAAAAGTACCTCCCGGGATTGCAAAT
TTAACACAGTTAGAAATGTTAAATTTATTTAACAATCATATTGAAGAATTGCCAGTTTCT
CTTTCATCGATGCCGAAGTTGCGTATATTAAATGTTGGAATGAATCGTTTGGACTCGTTA
CCACGAGGTTTTGGAGCGTTTGCAGTTCTTGAAGTATTGGATTTAACATATAATAATTTA
AGTGAATCCAGTTTGCCAGGAAATTTTTTTATGTTGGAAACATTGCGTGCATTATACTTG
GGGGATAATGATTTTGAGACTATACCACCTGAAATTGGACAGTTAAAAAATCTTCAGATT
CTCGTTTTACGAGAAAATGATTTAATTGACATACCAAAGGAAATTGGGTATCTACCCAGA
TTACGTGAGTTACATATTCAAGCTAATCGACTTACAGTTTTACCACCAGAATTGGGTAAT
TTAGATTTATTTGGAAATAAATCAGTATTAAGAATGGAGTTTAATCCTTGGGTTGCTCCA
ATTGCTGACCAACTTCAAGTTGGCGTATCTCATGTAATTGATTATATTAGATCGGAAACC
TACAGATATCTTCACAATCGGCATATTGCAGCTAGGGGTCCACCTCCACCAAAACTCAAT
GATAAGACACGTAAGATTTCAAGGAATCGTCAATACAGCTAA
>cds.Mp_J_11229_c0_seq1|m.8717
ATGTCACGATCAATTGTATTTGGAATACACGTTGGAAACTCTACCGCATCAATAGCCATA
TCCAAAGAGGAAGGTAAGGTAGACGTTCTTGCAAATGAAGCTGGAGACCGAATAACTCCT
GCAGTTGTATCTATAACTGATGAAGAAACTGTTGTTGGAAATGCTGCTAAAACTGGTTTT
ATATCAAAACAAGCGAATACAATAACTTTTAACAATCGTTTAATGAACCTTTCATTAGAT
GAAAATGAAAAATGTTCATTTATAGAAAATAATAAAGTCAAAACTATTGAGGATGGAGGT
CATCTTGCTTATGAACTACCCTTGGAAACTAAGAAAAAAATTTATTCTCCTCAGTTTATT
GAATCAAACATATATAAGACATTATATGGCATTGCTAAAAGAGCCACTCACAGTGAAGAT
ACAAAATGTTCTTGTGTTGTTACTGTACCAGAATTTTTTGATGATCCCAGCAGAGAATCA
GTTAGAAATGCAGCTATTCAAGCTGGATGGAATGTGCTTCAAGTTGTTAATGCTCCTAGT
GTAACTCCTTTCACTTATGGATTGAATGTTACAGAACCTTTAAATGACACGTACATTTTA
GTATATAGACTTGGAGGTATTAGTTGTGATGCAACAGTTTTATATGTGAATTCTGGTTTA
GTGTCAATTGTAGCATCTGAACACACTAAAGCGATTGGAGGATATAAATTAATAGAGACA
CTGAAAGCTCATTTAATTGAAGAAGTTAAAAGGAAACATCGATCAAATCCTTCAGAAAAT
GCAAGAGCTTCTGCAAAATTACAAAGAGCTACTGAAGATGCTGTTCATTTACTGTCTACA
TTAAAAACGGCAAACATATTTATTGAATCATTGACTGATGGAGTAGATTTTGCTGCCATG
GTTTCGCAAGCCAGATTTGAATCATTAATTGCTCATTTGTTGACTGATTTTGCTCTGCCA
ATTGAAGTTGTTTTAAAGAAAGCTAATCTTAAAAGTTCTGATATTAAAAAAGTTTTACTT
TGTGGTGGTCCACTCAAAATACCAAAGTTGAAACATTATATTGGAAACTTATTTCCTCAT
GCGGATATACCAAATAGTATTAGTCCTGATGAAGTATTGGCTTATGGGGCGGCTGTCCAA
GCTAGTTTCTTGGCAAAATATTGGAATGCGAATGATGATTTACCAGAACCTACAACAGAA
GTTCACACATTAAATGAATCAATTCAAATTGAGTGTTGTGGCGAGACAATAAGTTTTGAT
CAGAATGAAATATTACCTAGTACAAAAAGTATTACAACTAGTTCTGATGTTAACAATATT
ACTCTTATAGCTACATCGGGAAATAACAAAAATGATAAATCCGAAGCACATTTAAATCTA
AAAACTGAAGGAGAAATTACTTTTACATTAACTGCCAATGTAGATCAATTACATGTGGAA
GCAAAAGGTATAGATACCGAACTGAAATCAACTGCTATATTTGTAGCCGTATAA
>cds.Mp_J_11236_c0_seq1|m.8720
ATGGATGATAGTGTTGAAGACAAAATAATATACCAAGTTTATTTGACACACATGAAGTTA
CTATCATCAAAACTGACATCAGCTAAGAACAAAGTTAATTCTTTTTACAACATGTGGAAA
TATATGCAATTTTATTTTACCAAACCAGAAGTAATATTTTTTTTGGCATTAATACTCTGT
TTACTGTTTTTCTCTGGTAATTTATTTCAAAGCACAAATGGATTTTTAAAAAAAATAAAT
CGAAGTCTGTCATTCATTGGTTTTAATGATTTTCAACAATTAATGGTTGATGAAAAAGAT
GCTCTTAGTAGGAATTGGAAATTTGATGGTAAAAATGTTGCTCTTTATGCTATCAAAGGT
CGAAGGTCACAAATGGAAGATAGATATGTTATTAAAACTAATATTATGAACACTGGTATA
TCATTATTTGCTATTTTTGATGGACATGGCGGTGAATTTGCTGCAGAATATGCAACTACA
CATTTAATGAAGAATCTTACAAATAAAATTATTGAAGTAAAAAAATTGCTCGATGAAAAA
ACTGATACAACTGAAGAACTGAAAATATTTAATTCAAATACACCTGATAATTTAACTCCA
AAAATGAAAACAAAACTTGCTAAAGTTGAAGAACATACACCTACAAAAATGAAACCAACA
AGTTCTGCAGATGATAGCGTTATTAATCACAATAAACTTAAACAAGATCCTCTAAATTTA
AAAAAAGACATAACTACATTGAAAAATATTGATGATGAGTTGATAAATCCTTCTTCATAT
TTACAAAAAGATGGAAATATTAATTTTTCAAAAATATTGATTGATGAAGTTTTAGCTGCT
GACAAACTATTAATTGAAGCAGCAAAATTAACTTATGATATTGCCGGTAGCACAGCACTC
ATTGTTTTAGTTGAAGGCACTACATTATTTGTTGCAAATGTTGGAGATTCAAGAGGTGTT
ATGTGCGATAAGAAAGGGAATGCTATACCATTATCATTTGATCATAAACCTCAACAGATG
CGAGAAAAGAAACGTATTGCTGAAGCTGGAGGTTTCATATCATTTAATGGTGTTTGGAGG
GTTGCTGGTGTATTAGCTACTTCTAGAGCACTTGGAGACTATCCATTAAAAGAGAAACAA
TTTGTTATTGCCAATCCAGACGTTTTGACATTTGATTTATCGCATCATGATCCACAGTTT
ATAATACTAGCATCAGATGGCTTATGGGATACATTTACAAACGAAGAAGCTATCGAGTGT
ATTAAAAAACATATAGATGATTCATTTTACGGAGCCCAATACTTAACCATTCAATCATTT
AATAGAGGATCTCTAGACAACATTACTGTACTAGTCATTAAATTTCCACCTATATGGAGT
AAAGAATCACAAGTAGTTGATCATGGTGGTAGTAAATATTAA
>cds.Mp_J_11237_c1_seq1|m.8722
CCTCAGTATTACGCCGCGTCTCCAGCCGAATACGACGTCCAAGCCAAAGCCGAAGCCGAA
GCCGCTCCGGAGTACTATTACTACACGTCGGCCGTGACTCCCGACGCCGAATCTCTGGCG
TCGTCCCCGTCACCGTCGCCGACGCCAGACTCGGCCAAGGCCGGTCCCGTTTTGTTCCCG
GCCGACAACGCCACGGCGGCGGCTGACACCACGTCCGACCGACCTTCGGCGTCGCCCACG
CCAATCACTCTGCTCAAATACGAACCTGCGGACAACAACGGCGGCGGCCAACCTCTGTAC
GCCGACTACAACTATTACGCATAA
>cds.Mp_J_11251_c0_seq1|m.8727
ATGGAAAGGTGGAGGGATAGAGTAGCCATCGTGACCGGGGCGAGTAGCGGCATAGGAAAA
GCGATTGCTGTAGCTCTGCTGAAAAGCGGCATGATTGTCGTCGGTATTGCCAGACGAGAA
GATCTCTTGAAGAAACTAAGCGAAGAAGTCGATAGTTATCGAGGGAAGTTTTATTACAAA
TCATTTGATATCAGAAATGAGAAACACATAACCGAATGCATTCAGTGGACCGTAACCACT
TGTGGAAGTATCGACGTGCTGATTAACAATGCTGGAGTCTATGATGAAACGGAATTAGTT
GATGAATCGATGGACCACGGAAAAATGATCATGGAGACAAATTATTTGGCAGGATGTATT
TTCACTAAAGAAGTGATAAACGAGATGAAACTGAAGGGTATTGACAATGGACACATTATC
AATATAAATAGCGTGGCAGGCCATTATAGAGCTGAACCAATAAAAGCACTTATTCATAAC
GCCAGCAAACATTGTATAACATTAACAACTGATAGTATTAGAAGGATGTTGGTTAACGAG
GGGAGTAAAATTAAAATAACGAGTTTAAGTCCAGGAGTGACTATTAAAGAGTCAACAGAA
CAACAGTTAAAATCAATCCCTGATATGACATATCTAGAAACTCAAGATATTGCTAATGCC
ACACTTTACATTTTAGGAACACCGCCGAATGTTCAAGTTTGTGAATTGACAATTCGATCT
GTTGGAGAAACCATGTATTAA
>cds.Mp_J_11252_c0_seq1|m.8731
ATAAGTTTTGCTTTACTAGCTATTTGCTACAGGAGGAGTAGTGAAAAACAAGCAGCTGAC
AAACAAAAGCAGTCGATCAATACAACTCCAGTATCGAAGCCGTCCAGATTTGACGCCCCC
TCCGAAGAATCGGCCGAAGAAATGGCAATGGTTAACATAAACAGAATTAATAAATACGGA
AACCAATCGCCATACAATCGCTCAGAAACTGGATCCCATAAAATGCTCTTTCATTCAACA
AACCATATGTCTCCAAGCACTTCTGGTATTTCCATGGAGCATAAGTCACAAAACTTGTCC
AGATTAGGCCTGTGCCCTAACGACGAAGACGATATGAACGTCCAAGAAAACCATCACATG
AGTGGACGTGGAAGCAGTTGTGGTCTAGCTCCGGGGTCTGTAAGTATATCTGACATGGAA
CGGAAAATCAAATCACTTGATGGTTACCACGGAGACTTGTTGGAAAAACTTCGTGACGCC
GCCCATAGATCATCGTCCGGTGCCAGGTCAAGTAGTGAAGACCTATTATGGCGCACCTTG
ACTGAAACTGCTGAATCGGCTTATAATCGTATTACAGCTAGTCAAGAAAGACTGTGTGAA
GACAGGCATGGACTTCCTCAAAGTCATACCGTTCTATCTGAAAGTGGAGCTCCGACATGC
CATCGACATCCATATCGGAGGCCCAGTCGGCGAACAGATATCGCCCCGGAAGACGAAGAA
GATACCGCTAAAGAGGTTTCCTCCACAATCCGTATACGAAATCTGGAAGACCTTTTCAAA
CAAATTCAAGAGCACACCGTAAGGCACAGTCCATCTGGTTCGGAAGAGAATAGGATGTCC
GAAACAGAAGTCGACAGACACTATAGACATGACGCGCATCCCGGATGCGAAGAACCGAGA
TTCGTGAGGGGTTGG
>cds.Mp_J_11256_c0_seq1|m.8736
AACCTCGTGCGCTCCGCTATACAACCGCTGTCGTGTACTCTTTGCGGCCGTCGTCGTCGT
CGCCATATAATTTTCGTCCGTCGTGCCATATCCGATAGTCGTCGTCGTCGTATAATTCCG
ATCGAGTCGAACATAAAATTATCATCAGCAATGTCAAGATTAGTTGCAGTCATATTAGCG
GTGGCGTTCGTGTCCTCGTCGGTAGCGGCTGAACTTCCCGAAGCCCGCAAGATCGATACA
GGTCTCGGAGACTTCAGAGTGGTGTTCAAGGTGTTTCAGGACTGTTCAAAGGCTCAGTTT
GGACCTTGTATCAAGCACAAGTTGTTGACGGCCCTCGACCGGATCAACGAACAACCGGAA
ATGGAATTGTTCGATGGCGTCCGATTGGTCAAAGATCCGGCTGTTGCTCTAAACGACGTC
GACCATGACATGTCCTCGGCCAGGTCCGCCGGTGACGACGAAACGACCGGACTAGACACG
CTGGTTGTTGACAGAGTGATGAACTTTTTCAAGAGTCGCAGTCTTCAATTCAAACTTCTA
GACAATGAACCCAGAGAATTGGCCGATGGTCGCAAAAAGAGCAACAAGTACAACTCGATG
CTCATGTACCCGTTCATGATGGGCGGCATGACCATACCGCTGGCGTTCGGCGTGCTCGCC
CTGTTGGCCGGCAAAGCGCTGATCATCGCCAAGCTGGCACTGGCCCTGTCCGCCATCGTT
GGTCTGAAAAAGCTGTTCAGCGACCAGGGGGGCAGCAGCCACGAGCACGTCACGTACGCC
GGCAGCGGTGGCCATTACCGCAGGAGCCTGCCCGGCGAACCGGTGGCCGCGTCCAACATG
GCGTACAGCTCGTACATGCCCGTCTACGAGGAGCCCATCCGGAGCACCACGTCGAACGCG
ATCCCTCTGCGATGA
>cds.Mp_J_11257_c0_seq2|m.8741
ATGGCCGTCAACGGTACAGACGTCAACAAGGTGACCGTCGTTCTGGGCGCCCAATGGGGC
GATGAGGGCAAGGGCAAGGTGGTCGATATGTTGGCCACCGACGCGGACCTCGTGTGCAGG
TGTCAGGGAGGAAACAATGCAGGCCACACTGTTGTTGTGGATAATAAGGAATTTGATTTT
CACTTATTGCCTAGTGGAATTATAAATCCTAATTGCAAATCTGTAATTGGTAATGGAGTT
GTTATCCATCTACCTGGATTATTCGAAGAGTGCAGTAAAAATGAAAAGAAAGGGCTTTTG
GACTGGAAGAAACGATTGTTGATTTCTGATCGTGCTCATCTTGTGTTTGATTTCCATCAA
CAAGTGGATGGTCTCCAAGAAATGGAAAAGGGTAAAAAGTCGTTGGGAACAACAAAAAAA
GGTATTGGGCCAACTTATGCTTCTAAGGCAACTAGAAATGGTCTAAGATTGGCAGATTTA
CTTGGAGATTTCAACATGTTTAAAGAGAAGTTTTACAACTTGGTCGATATACATAAACGA
ATGTTTCCATTATTGGAAGTGGACACAGAAGAAGAATTAAAAAAATATGAATATTATGCT
AATGAATTAAGACCATTAGTAGTGGAAACTGTTGGATATTTGCATACCGCATTAAAAGAA
GGAAAGCGAATTTTGGTGGAAGGTGCTAATGCAGCAATGTTAGATATTGATTTTGGTACA
TACCCATATGTAACATCATCAAATTGTAGTATTGGTGGTGTTTGCACTGGTCTTGGTTTA
CCTCCATCAAGAATTGGCGATGTTATTGGAGTCGTCAAAGCATATACTACAAGAGTTGGT
GATGGGCCATTTCCAACAGAGTTATTTGATGATGTCGGTGAAAAGCTACAGACCATTGGG
AATGAAGTTGGTGTTACAACTAAACGAAAGCGTCGCTGTGGATGGTTGGATATCCCACTT
TTGAAATATACATCGATGGTCAATGGATATACTAAAATTTGTTTGACCAAACTTGACATA
CTAGATACTTTTGATGAAGTAAAAATTGGAGTGGAGTATCAGTTAAATGGAAAAGCGCTC
AATTATTATCCATCCAGTTTATTTGAACTTTCATCTGTTGAAGTTAAATATTTAACTTTG
CCTGGTTGGAAAACTAATATTAGTGGCATAAGACATTTTGATGATCTGCCCGAGAATGCA
AGAAAATTTGTGTTTACTATCACAGAACTCCTTGATGTACCAGTTAAATGGGTTGGAGTT
GGCCAAGGAAGAGAATCAATGATTAATGTTGATTATTGA
>cds.Mp_J_11261_c0_seq1|m.8745
ATGATATTTTTTATGGTCTCTCAAACTAAAGATAAAATAACATGTATAATATTTAACCAC
TGTTACCGCTTGTTCCAATATTTACTTTGGCGAGTAGCGAATACAAATTTAAAAAAAATT
GAGAAACTACATGTTTGTTATAATAATAATAATAATAATATG
>cds.Mp_J_11272_c0_seq1|m.8748
TCGATAACCGCGATACATTGCATACTGTATATTAATATAATTACATTTTCAATTATTAAC
ATAGTCTCCAGTCGAACACTCGAACACTACACTATGGATCGATCGTCGTCAAGTGTCACC
ATGAAAGTATTCGTAATCGCCGTGTGCGTGTGCGCCGCACTCGCCCGTCCGGAAGACTCG
AAAGTGGAAAACAAACCGGCTGCGGTCAAATCGGAGACCTTGGCCGCACCACTTCCGACG
ACCATAGTGAAACGGGCTACTCCTCAGGTCGTCTCAACCCAGCAAGGCGCATCGCTTCCG
AACGTCAGCGAGGACGTACTTGATAAGGCGCTCAGTGACAGGAGGTTCGTGCTAAGGCAA
CTCAAGTGTGCTACGGGCGAAGGACCGTGCGACCCCATTGGTCGAAAAATTAAAGCTCAT
GCACCGCTAGTGTTGAGAGGAATGTGCGTCAAGTGCTCGCAGTCGGAAATCAAACAGATT
CAACGTGTCATGTCACATATACAGAAGAATTATCCCAAGGAGTACACTATGATGCTCAAA
CAGTACCAGAGCGGATTCTAA
>cds.Mp_J_11277_c0_seq1|m.8752
ATGAATAAAATGAATAATAATAACGATTATTTGAAGAAGAAAGATATAATTGTGATATTT
GTTAATTTACTGGTGCTATCCTTAGTTTTATGTATTTATCATGTTGTTGATGATTTGAAA
ACTATGCTTTCAAACGAAAGATTATGCATACTCACAACATCTTCAAAGACTGATTTAACT
GAAAGTGATACAAATGAAATTTATTTTGACTTTTCCAAATTGAAAAATTTAAATACTAGA
CACACTAGGTCGACCAAGTCTACAAAATTTCAAAATATGTGCTTGTTCTACTTGGCTCAA
CCAAATATAGATTTTGAACAAAATGGTATCTTGGGGCCATGGATTTTGTCGAATAAAAGT
TTACCAGTTGATTCGTATTCTCCTGTAAAATTAACTTCGAGAAGAACTTTGATAGAAATA
GTTGACCCAGGACTTTATTTAGTTTACATACAGGTATATTATTTGTCATCTACTAAGAAG
AACAGTTTTTCTATGACAAAAGTAACAGCTGATTTAAATGAAACACTGTCCGTGTGTAGT
ACAGTGGGTGTTTCTGGAACAGAAATCTCGTGTTTCACGTCCATTGTAGAGTATTTCCAA
CCAGGTGAATCAATTTTAATTAGACTTAGGGAAATGTCATCTGGTATAAACCTCAACCGT
AAAGCTTCTCACACTTACCTCGGCTTCACTAAGATATTGTAA
>cds.Mp_J_11286_c0_seq1|m.8755
AGCAACAACAACAACAACAACAACTGGCATTTGCCGACGACGGAAGACATCGTCGGGCAA
GACGCAATCGACAGAGACGTGCCGCCGTCTCCGAGTCTGGCCAAGTTATTGCAGAAGACC
GACACGGACGCGGTGCCTTGCAGACAGCAGCATTTCGACAGCGGCGGTGGCCTGCTGCAC
ATGGACGGCGGCGACTCGTGGGGATCGATCAGCAAAATGTTGCACCAGCGGTACAACTCG
GGCGGTTCCTCCTCAGCCGAACCGGCGGCTGTGACAGATCAACGCCACAGCCATCACAAC
TCTCTACGACAACAACAACAACAACAA
>cds.Mp_J_11287_c0_seq1|m.8759
ATGGACTGGTTTCAACAACTTGGCTTCTTATGTTTTGTATTTTATACTAAAACACCATAT
CCTGAGGTGTCTATTACTTTAAGACAACCCAATGAATTTCGTTTTGTATTGAACGGAAAA
ACAAGATGTATCACTTTGCATAAAAATGTCAATTGGCCTTGCATTGTGAAAATAGTAGCA
GACATTGGAAAAGTTCAAGTTAAACTGATAAAAAAATCACTTGGACTTTGGCCGACATTT
GGAACCATATCAACAACTAAAACTATTCAAATTGATTATTGGAAATGCGAGCTACTTGAT
TCGTTCGATGTTACTCATAATGCC
>cds.Mp_J_11287_c0_seq1|m.8760
ATGGCTACCGGAACAACTAGAAATAAGGTGGCACTCGCACCTGGTCATTCTCTGATGGAT
TGGATTCGTTTAGGGAACTCTGGAAGTGACTTAACTGGAGTTGGTGGAAAAATGTTATCT
ATTTCTAAATCAGAATTAGCAAAACACAATAAACGAACCGATGCTTGGTTGGCTATCCGC
GGAACCGTTTACAATGTTACACAGTACATGGACTTCCATCCTGGTGGCGTTGATGAATTA
GTTAGGGGAATCGGCACAGACGCTACCAAATTATTTTCAGAGATTGTGAACAACAGATAC
ATGCTTGGGTGA
>cds.Mp_J_11290_c0_seq1|m.8761
CGTTGCGTCGTGCGATTCATTCGTATCCATGGAGTTATTAATTTCAGAAGTACAAAAAGA
AAAGTTCTATGGAATAAATGGGACAAAAAATATAAAGACAGGGTAGTTTCTGACAAGGCA
TGGGATGAAGTAGCTAAAATAACAAAAATGACAAAGGAAGACGTGAAAAAAAAATGGAGA
GGTTTACGGGACACATTTTTGAGGGAAAAGAAAAAAGTTAAAAAAAGTCGTTCCGGAGAT
TCACAAGAAGGCGCTGAGGTGTATTTAGGAAAATGGTCCCATTATAAATTGATGATGTTT
TTAAAAGACACAACTAATCCGAGAATTTCAGATGGTAATATTTCAGACGAAGAAGATACA
CTTCAAGAATGTCCTGACACTGATGGTGACCATGATAATGATATAGACCATATTGATAAC
GATGACTCAAATACTATGAATATATTTAATGTGTCGGAAACTGAAACAGAAACTAGGCAA
AGAATTGAATGTATTCCAACATTTGAATCATGCAGTACACCATCAATATCAATGTCAACA
ACAAACTTATCTAGCAATTCTGATCACACACAACCTCGCAAGAAAAAAAAAAATGAAGAT
AAATATTTAGAAGATTTACTGAACATTGAGAGTCAAAAAGTGGCATTTTTAAAGCAGTCT
TATAACAATAATGTAACCACTTCAGAAATCGACGAAGATATGTCATTTTTTCAGTCTCTA
ATTCCATATTTTAAAAAATTAGATCCAATCCAAAAGCTTCGAGTTAGAAATAAGTTTCAA
AATATTTTAATAGAAGAACTATCTCCGATCCGAGAACAGGCATTAAATGTTTCAAATATA
CCACCATACATCGCAGAATCTACTCCAGATCCTCAACTATCAGTTTCATCATACAACGCT
CAGCAATATACTTCACAAGAACCAGGTTATCATTACATTCATTCATCTAATGTTCAATAA
>cds.Mp_J_11291_c0_seq1|m.8766
ATGTTATATACAACATTGATTGATGCACTGAATATTGATGCAAAACCTACAAATGTTATT
TCTACTTTTAAAGACATTAAAAATATTATGGATGTAATAAGTCACCACAGTTTAAATGTT
AACTCTGTGATAAAATGTTCACACAGCCTGATACTTTGA
>cds.Mp_J_11295_c0_seq1|m.8769
AAAGGAAAAAAAGTCAAATTAGATGCTAATTTAACTTCACCTGTGCTAAGAATAATGTCA
AAAACCGAGTGGAGAAAACTAAGAAATCAATTTTTAAATATGCAACGACAAAAAATGTCT
TTATTAAAAGCTCAGTTGCGGCGTCCTAAGTATAATGAAAATGTGTGGAAAAGTAATGAT
GCCAATACAAATATTCAAATTGTAGATGTAGAATTACCAAAAAATAATGATATTCGTGTA
AAGTATGAACCTGGTGTAATATTGAAAATTTCATTTACAAATCCAATTGAGTCTGATAAA
ATATTCAAAGCTGAAGCAAAAGCTGATTCTAGTGTGAAGTTTGTTGATGTTGTACACAAT
TCTGAAGCTTACGTTCGATGCGATTGTCCAGAAACTGCTATAAAAATAGCCAAGGAAAAC
CGATGGCCTCAAACCACGTTATTAACAGGTGAAGAAGAAAAGCTTTATTGGGATAAAATT
TTAAGAGATAGAGAAATTAAGTGTACCAAGCAAAAAGAAACTAAAAAACCACGAGGTCGT
GAAAAGCTAATTAAAAAAGCAGAAAAAAGATTGGCTCAACATCTTACATTTAATCAAGAA
GATGATGAATAA
>cds.Mp_J_11297_c0_seq1|m.8770
ATGGAATATATACGTACAGTTATTGGTGAAACCAACCCATTGTTGAAAAAAAGAAAACCG
CAGTATAAGAAATGGAACCAAAAACTGTTTAAGTGGCCTTTTAATGTAATTTTGTTCGGC
GTATTGTTACTGGTTGCTGTTTACGTCTTAAACATTTTTATTACCAATGACACACAACCG
GAAACTAGCAACGTCCCAAAAGAAAAGCCTCCATTACACATCACGAGTATTTCAACGACA
AACGATGATTTCTTAAAGAAATGTGCCCCTATAGTTAAATGTGATCCAAAC
>cds.Mp_J_11300_c0_seq2|m.8772
TTAAGCGGCACGTGCGTGGGCGGCCTCTTGGGTCAGCTGGTGGTCTACTTCAGCGAACGA
AATTACTCCGAATTGCCTTACTACAGTCTCGCCTTCGTGACATTTGCGACCGCATGGGCG
TGCTTTTTGCCATCCGTCGGAAACAGCAAAACGTTCATTCGTGCGGGAGACGTCGGTGGT
GATGGTTTCTCAAATGCGGCCATCCTAGACCCATCTATACCCAAGTACTCGTCGACCAAA
AAAACCGACACACCAAACATCGTGCCATCTGAGATTGTGTTCGACCACTTCTGCGACTTC
AGACATTCGTACGCCGATAGTAAGGTTTTGATGTGGTCCATTTGGTACGTCATAGCCATG
GCAGCGTTCACGCAAACCAATTTATACGTAAATATTTTGTATACGTACATAGCAGCCGAA
TCGGACGATAAGCACATGTTGCTAAACGGTGTAGTCGATTCTCTGGCAACCATGTGCGCG
GCGATAAGTACTTATCAAATCGGCAAGGTGAACGTGAACTGGAATTATTACGGATACACG
TTCTTGGCTTTCAGTTCTCTGGTGCTCGCATTGCTCCTGTCCCTGGGCTACTATTCGAAA
AATATCCTTGTCGTGTACTTCATGTACATCTGCTTCGACACGATTGTGCAATCCATCTTC
GTCATAGCGATGTCACAAATCGCCAAACAACTAAAACACGATTTCTATACCTCGGTACTG
GGATTCAACGCTTTCTTGGGCTTGGTTCTGTCCACGTGCTTGACGTCACTCCTGATACGC
ATTGGAACGATCCTGCCAGTCAGGTTTTTGGTGTACAGCAGTACGTTCATGATTCTTGGA
GTCGGGTACGGGTGTGCTGCTATCATTCTAGCCACGAAGGAGAAGGCCGGGAAAAGACAT
TTCAGGCAGCTGCCTTAG
>cds.Mp_J_11301_c0_seq1|m.8781
AAGCGTCCAGAGGGCACATTGTCGGAGGAAGTTGGCGGAGGAATAAACGCCACTCAGCTC
CAACAGATACATCGACTGTCGCCTCACCTGTTACATCTACGTCATCCAACATGCCTATTT
TACCATTTAGTAGTCACAACACTTCAACAGTCGTGA
>cds.Mp_J_11301_c0_seq1|m.8777
GCGTCCAGAGGGCACATTGTCGGAGGAAGTTGGCGGAGGAATAAACGCCACTCAGCTCCA
ACAGATACATCGACTGTCGCCTCACCTGTTACATCTACGTCATCCAACATGCCTATTTTA
CCATTTAGTAGTCACAACACTTCAACAGTCGTGACAGACAACATAACCGACCACCAAACA
ACTGGGTCGACAGCCACCTTTTCTATTGCTATAAATCAGTCATCTACGGGAGTTCAACAG
TTCATAGACATTACTACTATAGCCCCTACAAATTTTACAACTTCCACTGCTACTCCCTTC
TCAACAGCTACATCATCGACATTGCCATTATTCTCGCTACATGAGACGAATTCTCCCGAA
CAGCAACTACCGTCACCCTCAAAATCGTCTACCACTGCTACTACTCCTACTTCCACGGCT
GCTGTTCTTGATACCTCATCCTACCACCCAGTTACCGACCATCACTACCGCCAACAGCAA
CAGTGGCAGCAATCACACCTACAACCAAATAATGACGATTATTATTACCGAGGACGGCAA
CAACATTACCCCCCACCACCACCTGACAGCACCAGTACGGATAATAATTACTACTATCTT
CATCAACAACATTGGCCACAGCAACAGACACAATCGTATTGGTTACCACAACAACATCCT
ATTACCGCCAAGGACTATAGTAATGGTTATCAGCATCAGACAATAGATAGTGGAGGACAC
AGGACAGGTGACTATTACTATCATCAGCAACAGCAAAATTACCATAACCATCAACACAAC
AATAATCGACAACAACAAATGCCACAGCCACCACGTAACTCTTCACTTATGCTTCAACAT
CCAACCAGTGGTAGTTGGAACATTCGCGGCGACCGACCATTGTACATAAGTAGTGGTGGA
GGAGGCGATAACAACAGAGACGCACTAGCTCCTTGGAACAGCTCTTCTAGTATTAGTAGT
AGTAATGGTGGTTGGACGACAGCAGCACAACAGCACTGGTGGTACCAGCAACAGCAGCAA
CGATGGCAAGAAGAACAACAACAACAGCAACAATTGCAGCAGCAGAAACGTCAGCAACAA
AACAATCGGGGCCTGAGTGGAATTTTGTCACTGCCACCCGTACCACTGCCACCACTGCAT
GCGGAGCAAGGTGCCGTTACAGTTTCGATGCCAACCCCATTGCCACTACATCCGCGTCGA
CCACAGAAACCTTCAAATCACTATTACCTGCCAACACTGACTACCAAGACCTCTTCTCAG
CCTTACCAATTGCGGCCTAAGTCTGAGAGCCGATATTATCAAGAACGAGAGTACCAATGT
CTCGGCCAATGGACCGAACCACAGCAACAGATCAGCCCGGTGGCTGGTGAAAAATCAGTT
ATGTTGACATATACGTATTTAAAGCGTTTAAATCCAATCACCAAAGAAGGGGCTCAGTAT
GAATGTTTCGTTGGAACTCCAATACCCAACGACGAAGGTCTTAATCCTGAAACTACTACC
ACAATATTGTTAACGGAAGCAGGAACAAATACTAAGTGTAGTCGGCTATCTGATCCATAC
CGCTCTGGCATGAAGTTAGTCGGAACCAAAATTAAGAAACAAGGCGCATGTAAAGGATAT
GCACAACCAGCACAGGACACTGCTAGTGGCTCATGGTACTCCCTTAAACCCCAGCCAATT
TCTCCATCCATTCCCGGTACTGAAAACGGAGGAGGAGCGTGGTACGCTGCGCCCCCCATT
CCCGTTGTCGCTCAAGGTCCAACCACTATGATGCCTATCCTCACAGGCAGACACACGGGC
GGTAATGGAGCTACATTTACATCACGTCAGAACGAACAAACTCGTCGTACACAGTCAGCC
AATCCACCTCCTAAAACCAACAATAGCATCCGCATCGTAGTTGACAAGAGAATCTTCATA
CTTCTAGCGGTTATTCTGTTTGCTGGGCCACTGCATAACGTAGCCCCTCGCTTTTTTAAT
TAA
>cds.Mp_J_11306_c0_seq1|m.8785
GACACGATGGTCACGGTCCGGTCGTCCCGGGCCTCGCCGGCCGACGAGATTGTCATATCG
TCGTCTACGTCCAGTCCGCCGCCGCCGTCGGTTTCCGCGACCACCGGGTCATCGGATCCG
GTGCTCGAGGAACGGTGCAACTCGGAAGAGCTGCAGCATGTCAGCTGCCGGCTGGAGACC
AAAGACCTGTGGGACAAGTTCAACGAGCTCGGCACAGAGATGATCATCACGAAAACGGGC
AGGAGGATGTTCCCGACCGTCCGGGTGTCGTTCACGGGGTTGCGGGCGGACCAGCGGTAC
GCGGTGCTCATGGACATCGTACCGGTGGACAACAAGCGTTACCGTTACGCGTACCACCGG
TCATCGTGGCTGGTGGCCGGCAAGGCGGATCCGCCTGCCCCACACAGGCTGTACACGCAC
CCCGACCAGGCTGTACACGCACCC
>cds.Mp_J_11309_c0_seq1|m.8788
ATGAACAGCAGCGACAGCGATGATTTGAACGAAGAATTTTTAACCGACGACCATCAAAAT
TTCTTATCCCAAGGACAAGATACTCAAGATGGGGTGGAAATGGTCACATTGGACAATACA
GACGACTCATCAAATCAAGGAGAAGTGTATGAACTTAAATTTGGCAAACCACTTAGAGAA
CAAGATAGATTCCTTCCTATTGCTAATATTGCAAAAATCATGAAAAAATCCATACCAGAG
GGTGGAAAGATAGCAAAAGATGCTCGAGAATGTGTACAAGAATGTGTTTCTGAATTTATA
AGTTTTATAACCAGTGAAGCTAGTGACAGATGTTTCCAAGAAAAACGTAAAACTATTAAT
GGAGAAGATATTCTTTATGCAATGTCTAATTTAGGTTTTGACAATTATGTAGAACCATTG
AAACTGTATTTGCAAAAATATAGAGAGGCTACAAAAGGAGACAAATCAATTGGAATTGAA
GAACTGTCGGATGACGTGTTTTCCAATGACACAAGTTATACAAAAATATTTGGACAAAAC
AGTCAAAGTGAATCTGTCATTTACTACCAAGATCCAATTCAACAATTCCACATAGTATAG
>cds.Mp_J_11309_c0_seq1|m.8789
ATGTGCAGAGTTAGACGTATTCACACGAACTCAACAGCTACAACAACTCGACACGAATAT
CAAACTGGAGACGACCGCGGTGCACGGCGTAAATACCGAAGTCGTAAACACAAAATAATA
ACCAACAATCAGATATCGGGAGAGTTGTTGTTGTTATGTTCAAAGTTCAAGTCCCAGGAC
AGGAGTGCG
>cds.Mp_J_11311_c0_seq2|m.8792
ATGGCTTCATTCTTGCGATCCACCAAATTAGCCGCTAGGCTCACACAAGGACCGACTAAA
TGCTTTTCAAGAAGTTATGCTGATCAAATGAACTTTACATTTGCTGCCGCCAACCAAATT
TTTTATGCCAACAAAAATATCAAACAAGTTGATGTACCATCTTTTAGTGGTTCATTTGGT
ATCTTACCAAATCATGTACCCACATTGGCTGTTCTCCGCCCTGGAGTCGTAACAGTATAT
GAAGATGAAGCAACATCAAAAAAAATATTTGTTTCTAGTGGAACGATTACTGTAAATGAG
GATTCTAGTGTTCAAGTCTTGGCTGAAGAAGCTCATCCGATTGAAGATATTGATGGAACA
GCTGCACGTCAAGTACTACAAGAGGCTCAAAGTCAACTATCAACTGCATCAAGTGATGTT
GCGAAAGCAGAAGCCGCAATTGCTGTTGAAGTAGCCGAAGCACTTGTTCTAGCAGCAGGA
AACTAA
>cds.Mp_J_11315_c0_seq1|m.8794
ATGCCTCTGCTGGAACTTTTTTTGCATGTCCATCAATCTCGATTGCTGTTGACCAGCCGC
CGCCGGAGCCCGCAAAGGCGACGACGCCATGATCACGGTGATCTACTTTGTCTACAGTGG
TCGTGCCTTTCGTCGTCCTCGCCACCGTTTTACACAGGTGCTTGTACAACGAAAGCCGTT
TGGATTGTCAGAGATGCAGTCTTCGCCGAGGTTTGTACTCTCGTAGTCGGCCGCGGGGGA
AGACTTCGGCGGCGGTGGGCTGAAATGCCTATAACATATATTATAGGTATTCAAAGTCCA
CGAGACACGGCGACGAGTGATAGTGTTATCGTTACCCACCGCCGGCAACACGTGTGCGTG
AATCACAACTACAGCTGCAGTATACCGTATTATCGCGTACACAACTTGCACCGTCGAGTG
CAG
>cds.Mp_J_11315_c0_seq1|m.8795
ATGGCGTCGTCGCCTTTGCGGGCTCCGGCGGCGGCTGGTCAACAGCAATCGAGATTGATG
GACATGCAAAAAAAGTTCCAGCAGAGGCATTTAGCCACCGTGGCGGCTGTCAAAAGCACC
GTCGGTGGGTCTACGACGTCGTCAACCACCTCATCGACCAAGACCACCGGAAGCGGTGAT
CTTCCGGTGCCACCAGTTCGGCGGATTGTCGGCGCCATCGCCCCTGTGCAACCGCAGCCG
CAGCAGCGCAGGCCAGTTGGATCCGGAAGTGGCGGAGATTCTGTCTTACAGGTTGACGTA
AAGGGAAAGCAAAGTGTTTGTTTGTCC
>cds.Mp_J_11319_c0_seq1|m.8799
CACCGCCGCCGTCACCATCAAACCGTTGCCGCCGCCGCCACTGACGACGACGAAGACGGA
AAACCGCTGAGGAAACGGCGCCTGAGCAGCGACACGATGGTCACGGTCCGGTCGTCCCGG
GCCTCGCCGGCCGACGAGATTGTCATATCGTCGTCTACGTCCAGTCCGCCGCCGCCGTCG
GTTTCCGCGACCACCGGGTCATCGGATCCGGTGCTCGAGGAACGGTGCAACTCGGAAGAG
CTGCAGCATGTCAGCTGCCGGCTGGAGACCAAAGACCTGTGGGACAAGTTCAACGAGCTC
GGCACAGAGATGATCATCACGAAAACGGGCAGGAGGATGTTCCCGACCGTCCGGGTGTCG
TTCACGGGGTTGCGGGCGGACCAGCGGTACGCGGTGCTCATGGACATCGTACCGGTGGAC
AACAAGCGTTACCGTTACGCGTACCACCGGTCATCGTGGCTGGTGGCCGGCAAGGCGGAT
CCGCCTGCCCCACACAGGCTGTACACGCACCCTGACTCGCCGTTCACGGGCGATCAGCTG
CGCAAGCAGGTCGTGTCCTTCGAAAAGGTCAAGCTCACTAATAACGAGATGGACAAGCAC
GGACACTTGGTGTTGAACTCGATGCACAAGTATCAGCCGCGCATACACCTGGTGAAGAGA
AACAGCGAGTCAACAGGCGGACATTCCGTTGTGGACTTAGAAGCCGAAGAGTACAAGACG
TTCGTGTATCCGGAAACGACGTTCACGGCCGTCACCGCTTACCAGAACCAATTGATAACC
AAGTTGAAAATCGACAGCAATCCGTTTGCAAAAGGTTTCCGAGATTCGTCGAGGTTGACC
GAATTCGAAAGGGAAACGATGGAGTCGATGTTGAGCGAGCACCACATGCTAAGAACGCCG
TTGCTGGACCCAGGCGGTGGACTCAGCCAACTGACGGCCGAAGAACGGGCTGTTCTGGCA
GCCAGGTCCCAGCTGTTCCTGAGGGCGGCAGCGGCCGCGGCCGCAGTGAGTGGCCCTTAT
GGTCCGCTGTGCGGCATATATAACGCGGCCGCAGCGGCCGGCGGCCAACACCTGTGGAAC
CAGTGGGCGTCGATGCAGGGCCCGGCAGGCCTCTACCAGCAACTGGCCGCGGCCGGCGGT
GGAGGTCCCACGGCCATGGCTGCCGCCGCTGCAGCCGCAGCCGCCGCCGCTCACCAGCAG
CAGCAACAGCACCAC
>cds.Mp_J_11321_c0_seq2|m.8806
ATGACGGATAAAGTGGCCAGGGTGTTTGCAGCAATGGCCGCCGGAGGAGGCACAGCCGTG
ACAATCGGCCCACCATCGACGACGGGCGAAGCGACAGCGTTGGTCGCATGTGTGGTCGCT
ATGGCCGTGGCCGAGGTAGACGCCGTGATCGGAATGGTGGACTGTGCGGTCGTTGTGATG
GATGTGGTTAAAGTCGGAGCTGTGGTCGACGACAAAGAATCGGACGCTGCCGATACCGCT
GCCGACGCCGATTCTGTTGACGTGGTCGTGGTCGTTATCGTGGTCGTCACAGGGGCTGCT
GGCGCAACCGTCTTTATGCCATTGTCGAGCAGTGGGCGGACAACATCTTTCGGTGGAGCA
TCCGCCTTGGACGACGCTAAAGCCGTAGCCGCGGCCGTTGACTGTTTT
>cds.Mp_J_1132_c0_seq1|m.307
AACGAATACATTAAAATTTACATGGAAGAAATATTACTTGCTATAAGCAAGAATATTCCT
CTAAGTCCTTTAAAGTTAAAATGGCTTACAAAAAAATCTAAGAATTTTTGTATGTTGGGA
AGCTATATATTTAAAACAGTTGATGATAAGGATAATTTTGCACTGATAAATTCGAACTTG
GAAAATTTGTACGGA
>cds.Mp_J_11332_c0_seq1|m.8811
CGCGCGCCGACCATGCCGTACCATCGAATCGCGTGCATCGCGTTTGTAGCCGCCACCGTC
GCGATCGTCTCGCAAATGTCATCAGTTTTATCGGTGCTGGAGCCCGAGTTCGCAGAGCCT
ATTCCAAACGTTACGATACCCGTGGGAAGGGACGTCTCGCTGCCTTGTGTCGTCAGCAAT
TTGGGAAATTACAAAGTTGCCTGGATCCACATTGATCGGAAGATGATAATTGCAGTGCAC
AAACATGTGATCGCCCGAATAGCCAGATTCAGCATGTCTCACGATGGCCAGAATATGTGG
ATGCTGAACATCAACGGCGTGAGAGCGTCGGACAAGGGCATTTACATGTGTCAAGTTAAC
ACCGACCCGATGATCAGTCAAGTCGGTTATCTGCAGGTGGTCGTGCCACCAAACATAGTG
GACGATGAAAGTTCCACTTCGACCGTAGCTGTAAGAGAAGGCCTCAATATATCACTTACG
TGCAAAGCAAAAGGCAATCCAGAACCAAGGATTGTGTGGAAAAGAGAAAATGGATTCAAT
ATCACAGTGGATAAAAGGAAAAAAGTCGAAAAGCAGCATGGCAATGTCCTGAACCTGACC
AAAGTTAGCCGAGCTGATATGGGATCTTATTTGTGCATCGCATCTAATGGCGTTCCTCCG
TCGGTCAGCAAACGAATCGTTCTCGACATTGAATTTTCTCCAACTTTGGTGGTACCAAAT
CAATTAGTCGGTGCACCTTTGGGCACTGACGTCACCATCGATTGTATGACTGAAGCATAT
CCTCGACCAATAAGCTTTTGGACATTTCAAGAACCCAGAGGTATAATATTTCCTTGTTTA
AAATATCATATAGTTGTCAATGAAGATGGCTACAAAACACATATGAAGCTAACTATACGA
TCTCTGAGCCCAGAAGATTATGGAAGTTATAGATGTGTCACAAAAAACTCGCTGGGCGAA
GCCGAAGGATCCATGCGAATTTATGAAATTCCAAGACCGTTTCAAAATCCAAAAAGTACA
TCAGGATTACTGAATGAAGCAGCACATATAGACTTACACAAAAAACATTTGTTCTTACTG
CTGTTTGCATACATATTGACGTCTTGGCCATTTACATGA
>cds.Mp_J_11333_c0_seq2|m.8815
ATGTCGGCCACGACGTTCCGCTCGTTCGCCCGTTCGTTCGGGTCGAAAATTGAAAAGCCA
GTACGTACACATTTAGTCAATGTGTATGCCTGTTTGACAGTATCCATGATATCAGCTGCA
ATTGGGGCGTATGTTCATGTTTTTACTAACTTTCTTAGTGCTGGATTATTGACAACTCTG
GGTGCTACTGGGTTATTATTGGCACTTATGTACACACAAGATAATGGAAAAAATCGCTCT
CTCAGAATGAGTTATTTAGTTGGATTTACTTTCTTCACTGGTCTTGGAATTGGTCCAGTC
TTAGAATATGTTATCCACGTGGATCCCAGTATTATACCAACAGCATTTTTGGCGTCTACA
TTGGTATTCACATCATTCAGCTTGTCTGCCATTTTCGCCGAACGTGGAAAATGGCTCTAT
CTAGGTGGTACTTTAATGTCATTGCTATCTGTCCTCATGTGTTTGTCTTTGGCCAACTTA
TTCCTTGGATCAGAGCTTATATTCAAAAGCTATCTTTACCTTGGTCTTGCGATTATGAGT
GGTTTTGTTTTGTACGATACTCAGTTAATTATGGAAAAAAGAAGAGCAGGAGACAAAGAT
TTCATTGCTCATTCGGTTGATCTCTTTGTGGACTTTATTGGCATCTTCAGAAGGCTGCTA
ATTATTTTAGCACAAAAGGAACAAGGATCGAAGAAGCGCAAAGACTGA
>cds.Mp_J_11338_c0_seq2|m.8820
TGCTGGTCCACTCTTCAGCGAGTCAGCTGGAACGTCTTTCGTTCAATATTCATGCAAAAG
TCGGCGGCCATGCAGATGCAGGCTCGCGACTTCGGCCGGCCAGGCAGCATCGGTGGTAGT
TCGTTAAGTGGCAGCGGCCTGGAAGTGAGCAAACCACACCAATGCCAGCAATGTCTCAAG
TCGTTCAGCTCCAACCACCAGCTGGTCCAACACATTCGCGTCCACACCGGCGAGAAGCCG
TACAAGTGTTCCTACTGCGAGCGCCGGTTCAAACAGCTCAGCCACGTCCAACAGCACACC
AGACTGCATACAGGAGAACGACCTTACAGATGCCACTTGGCCGAGTGCGGACGAGCTTTC
ATACAGCTGTCCAATCTGCAGCAACATCTCCGCAACCACGATGCCCAAGTGGAGAGGGCC
AAAAACCGGCCGTTCCACTGCACCATCTGCGGCAAAGGTTTCGCCACCGAGTCCAGTCTG
CGCACCCACACGGCTAAGGAAGCTGAACTTCGCATGGATGTGCTCCAGCAGCACGCTGCC
TTGATGGGCGGTGCGAGCACTACGTCTTGTCCGCTGTGCCATAAATTGTTCCTAGGTAGC
GAGTCGCTGGTCGAACATATGAAAGTCCACCACAACGATCCGACCACCGTTTCGCAGGCC
GTCGTACCAAGTTACTCGGATATTAGTACTAGTCCGTACATGGCCAAACGTCGAACGGCC
AACCATCCCTGCCCGGTTTGTGGTAAACACTACGTGAATGAGGGAAGTCTGCGCAAACAT
TTGGCTTGCCACCCGGAAACAGCTCAGTACGCCCAACTCAGGATGTGGCCGTGTTCTGTT
TGTCAAGCCGTATTCACCCACGAATCAGGCCTGCTAACACACATGGAACACATGCGTATG
GATCCCAAGCATCAGTTTGCCGCGCAGTACGTTCTGAGCAGAGCGGCTGCTGAACGCAGA
GAACGAGAAAACTTCCTGGCCGCCGTGACGGCCACCAACAGCATGGGTGGCCCCGCCTCA
CCTCATTCTGTTCACTCAGATTCGTCATCATCGAACAACGGCGAAGTGGACGGTCCCAGT
GGAGCTGGTTCTACAGGTTCAGTTGGCACTGGCACCAATAACTCTGTGGTTGCTGTGGTG
GCCGCGGCCGCAGCGGCGGCTGCAGCAGGCGGTAACGTCGTTGTTCCCACGGGTGGCCGG
CTATCCGTCTCACCAGCC
>cds.Mp_J_11345_c0_seq1|m.8830
ATGATAGACTTCAAGACCAAATATCCTGTTAACTTGTGGAAGGATCACGGGTTCTATACC
GATGATTATATTAAACTAATCAATAGCCATTGGTTAAAATTCATGCCGCCAAATCCAACG
TCGCACTACATTCTTGGACTTCTATACACAATCATTATGGTATTTGGATGCACCGGAAAC
TCTCTGGTGATTTTCATGTACTTTAAATGTAAATCTTTACAAACGCCTGCGAACATGTTA
ATAATTAACTTAGCTGTCAGCGATTTTATTATGTTAGCGAAAGCCTCGGTATTCATCTAC
AACAGTTATTACCTGGGCCCTGCGCTAGGAAAATTGGGATGTCAAGTATGTGGATTTCTT
GGTGGCTTGACTGGAACCGTGTCCATCATGACGTTGGCAGCCATATCCTTGGACCGGTAT
TACGTTATAGTGTGCCCACTGAAAGCAGCTGTGAAAACCACAAAACAAAGGGCCAGGATA
TGGATAGGATTGATATGGATTTACGGGTTTTCATTCTCTATCGTACCAGTACTAGATTTG
GGTTATAGTCGGTACGTGTCGGAAGGATATCTGACAAGTTGCAGCTTCGACTATTTGTCG
GACGACGACCAAGACAAGAAGTTTATCCTGGTGTTCTTTACGGCGGCGTGGTGCATACCG
TTCACAATAATACTGTACTGTTACGTGAATATACTGATGGCGGTGTGGATGACCAGCGAA
ATAGTCAACAGCAGGGTTGGTCAACAAGAGGAGAAGAGGAAAACGGATATACGACTGGGG
TACATGGTGATTGGGGCTCTGGCGCTGTGGTTTGTGTCGTGGACGCCATACGCCGTGGTG
GCGCTGTTAGGTGTATTCGACTTGAAGGAGTACATCTCACCGTTGAGCTCAATGATCCCG
GCGTTGTTTTGTAAAGCTGCAAGCTGCACGGACCCGTGGTTTTATGCCATCACTCACCCG
AGATTTAAAAAGGAACTGATGAAGCTTCTGACGAAGGGTAAGACCAGAAAGCTGGTCCGG
AATTATGGCATGAAGAAGGGATGGGTTGGGTCACATTTGAACAAAAACGGTAGTGTTAGC
TTCGAGAACCGTTTAAAAACCGAATTCGAGGAAGCAAATAAAACGATCTTCATGCTCGAA
TCCGATGACAATAACGTACACTGTCAGGGATCTACTTCCGGTTATAAGACTGAATCAACC
AAGGATCCGGAAACCAAATTCCCTGCAAGTGCCAACCAAGAGAGTCTCAAGTATATGCTA
CCTAACTGA
>cds.Mp_J_11345_c0_seq1|m.8833
ATGAATACCGAGGCTTTCGCTAACATAATAAAATCGCTGACAGCTAAGTTAATTATTAAC
ATGTTCGCAGGCGTTTGTAAAGATTTACATTTAAAGTACATGAAAATCACCAGAGAGTTT
CCGGTGCATCCAAATACCATAATGATTGTGTATAGAAGTCCAAGAATGTAG
>cds.Mp_J_11348_c0_seq1|m.8835
TATTGGGTTGAGAGCAATTTAGATCAAATTGAAGTGGCTAAGTTAAATGGAAGTTATCGA
AGGAGTTTAATTGCTGGGGACATGGAAAGTCCTAGGGCCATTGCGTTAGATCCAAGATAT
GGTTATTTATTTTGGACTGATTGGGACTCATCAGCACCCCGAATTGAGCGATGCAGTATG
GCTGGTGAATTTCGTCAAACTATTGTACTAGTAAGCATGTTTTCTGATGGAGAATGGCCA
AATGGATTAACTTTAGATTATGAACTAAATCGTATTTATTGGATTGATGCCAAATCAGAT
ACAATACATACAGTAGACTACAACGGCCATAATCATCATCTCGTATTAAAGGGACACGAG
CTTCTTTCACATTCATTTGCTATTACTCTTTTTGAAAATGATGTGTATTGGACTGATTGG
AGAAGTAATTCAGTGAATAAAGCTAATAAATGGACTGGTTTGAATGTTACTGTAGTGCAA
CATACTGTTACACAACCATTTGATATAAAAATATTGCACCCTAGCCGACAACCAAAAGTT
GAATTCAATCCTTGTGGAACAAATAATGGAAATTGCTCACATTTATGTTTACTGAATTTA
AATTCTAAGTATAAATGTGACTGTCCACATGTTATGCGATTATCTAAGGACAATCATACA
TGCATTGAAAATGAAATTGTTTTATTATTTGCACAAATTAATGAAATTCGAGGTGTTAAT
TTAGAACAACCATATTATAATGCGATTCCAACATTATTGTCTTATGATTCACAAGCTTTA
CTGCATGTACAAATAGATTATTTGGCTGCAGATAAGAAAATTTATTGGTCTGATTATTCA
AGTAACGAAATTAAAAGATCTAGTTTGTCTGGTGGCAACATTGAAGTTATTTTAGATACA
GGAATTCATCAACCACACGGATTTGCCATTGATTGGATGTCAAAAAATATGTTTATTGCA
GTTAGTTCTGATCAAAATCCTCTCACAGAGGAAAAAATCTCTGGTGCCAGAACTATAATA
GCTTGTAACCTTGACGGAGAGTATTTTACTACTATATATTCTAGCGATTGGACTGATGAA
GATACAAATAAAACTCTACAAATAGGTGCATTAGCTGTACATCCACAACAAGGCAAATTG
TTTTGGACACAAGGAATGTCAAGTGGTCATCATAACATTATAATGTCCAATATGAATGCA
TCTTCTTATTCAATCATTTATACAGAAAAAATAATACCTTTTGTATCAGGTTTTACCAGC
TTAACTATTGATCAGGAAACAAATACACTTTATTGGGTTAATTCTGATAAACATTCTATA
CAGTCTTATAGTATACAAGATTCCAAAATAAATCCTTCTTTAAATTTACCAGAAGAAAGT
TTTCCATCATCAATTGCTTTGTATAAAAATAATATATACTATGTGGACAACAGATTAATG
AATATTCGAGTTGTAAATAAAATTACTGGAGATGAAAATTCTATTTTTCGCAACATAACT
GCAGATGTGTATGCATTGAGTCTTTATGATCCATCTTTACAAATGGGT
>cds.Mp_J_11355_c0_seq2|m.8839
ATGTCGAACTTTGTGGAAATTCCGGATCCGCGATCTCCTACCACAGCCTTTGTCAGAACT
CCGTTACGAGTAATCAAATTGATTATCGACGAAGAAAATATATCGACAGAGACAAGAATA
AACAATGAATTATTTGAAAACACTTTGTCTGAAAATCTGCTGATGTCAACACCAACTGTC
AGTAATACTTGTGATACAGATGATTCATTCCATTCAGCAGTTGGTGAAAATGATAAAGAA
CCTCTGATAAACAGTACAGACTCTAAAGGAGTGAAAGACAGCAGTAAGAAAAATAGGAGA
GCACTGGGATGCATTAAAAATCGTCAAATGATTGAAACACCTAAGACGGATATGCGTCGT
AAACTTTGGCGTAACATGGAGGATGAACGAGTAAAAAAAGGAATTAATAATGGAGTTGAA
AATACACCACCATTACCCTTTATGGACTTAACTGCTTCAGCTCCTCCAAAACTATATAGA
CACCGCAAGTTTACATGA
>cds.Mp_J_11356_c0_seq2|m.8841
ATGGGATCAAGTGCTGGAGCTGGCAGTGGTGAGTTTCATGTTTATCGACACTTAAGACGC
AAAGAATATGCTAGACAAAAACACATACAAGTAAAAGCAGAAAAGGAACTTTTGGAAGAA
GCCTATCGTCAAAAAATATTAGAAAACAAACAAATGGCTGAAGGGCGTACAGCTAAGAAA
AGAGCAAAGAGATTAAAGAGAAAAAAGGTTTTAAGGGAAAAATGTAAGATGTCCAAGAAA
AGTAATTCTACCAATAGTGTTAGTGAAAATGAATCTACTAGTGATGATGATGACGATCAA
AATAAAACTGAGGCATAA
>cds.Mp_J_11358_c0_seq1|m.8842
ATGTCGAAACGAAAATTAAAAATCTTAACGATTGCGGAAAAAGTCAACGTCATTAATATG
GTCGAACAGAGCGGGAAAAAAAATTATGAAGTAGCAAACGCATTTGGCATACCGAGCTCT
ACGTTATCGACTATTTTAAAAAATAAAACAAAAATTTTGACGAATTTCAAATTGCAACCA
AGCCGGAAGAAAATTAAGCTATCTGAGTTTCCGAATCTGGATTCTAGTTTATTCAATTGG
TATGTCCATTGTAAGAATAGTAACCTACCCGTAAGTGGACCTATATTAAAAGAAAAGGCC
AACATATTTGCAAAGTCACTGGGGTACACGAATTTCAAAAATAGCACTGGATGGCTGGAT
AAATGGAAAAAGCGAAACAACATTACTTTACGCAAACCTTGCAGTGGAAATTTGTCGAAT
TTTTCTATCAGTAAAGATCAACTTTGTTTTCAATGGAAAAATGATATTTTAACCATCATC
AACGAATATTCGCCTAACGACATTTTCAATGCAGACGAAACAGGAATTTTTTATAAATGT
CTACCGGACAGTAATGAGCAGCTATCTTATGGAGATGACGATTGCCGGGATGGCAAACGA
AGTAAGGAACGCGTCACGGTTCTTTTGTGTACTAATATGAGTGGTACCGAAAAAATCAAA
CCATTGCTAATCGGAAAGTCTACTAAACCAAGATGCTTCAGAGGAATTAAATCTTTACCA
ATAGATTATGAATCAAACCCAAAAGCATGGATGACGGCGTTATTATGGAATAAATGGCTT
AAACAATTTGATGAAAAGTTGTTCAAGGAAAATCGTAAAATTATATTATTTATTGATAAC
TGCACTGCTCATGCCACTATCCCAAATTTAAAAGCGATTACCATCAAGTTTTTGTCAACC
GACACCACTTCAAAAATCCAACCACTTGGCCACGGCATAATCCAAAACTTCAAGGTTTTT
TATAGAAAAGAAGTGATACGTAAAATAACTTCTAATACTGAACTTCAACGCACTATTTCA
ATTGATTTGCTTCAAGCTATACGAATAACTGACAAATCATGGAGACAAGTTACGTCTGAA
GTAATATCAAATAGTTTCAAAAAAGCAGGTTTTCAACACCCGGGTACACTAAGTCTTGTT
CAAACAATTTCTTCCTACCAAGAACCCTATCAAGAAAAAAATCACCCTGAATGGTCGTAT
ATCAAACAAAAGTATAATTTAATGCCAGAATTTACTTTTAACAGTTATGTCAAAATTGAT
GATAACCTAACAATCTGCAGCAATTTGAACGATTCTGAAATAGAATCTGAAGATGCGGGA
TTGGCAAATAACTGTATACGTGATAATGACAGAGACGATCATTCAACTTCAAGAAAAGTT
TCTTACAAAGAAGCCACAAGAGCTTTAGACATTTTACGTGATTTTATTGAAACAACCGAA
GGAATGGACAATATTCATTTTGAAGCATTAGGAACCATAGAAGATGCCATGGATAAAATA
AAACATACAGAAGCGCCTTAA
>cds.Mp_J_11359_c0_seq1|m.8844
ATGTCAGTAAAAGAAATGGATGCCTTACAAACTTCATCGAGTGAAAGTGATATAAAGCAA
GTTCTGAAATCAGATGAATGCGATACAACACATTTTAGAAATAACTCTCACTCTGTCAGA
ATACTAAAAGATTTACAATCTCTACGCAAAAATGAAGTTTTATGTGATATTAGATTTGAA
ACAGATGATGGATGTGTAACGTTTGGTCATAAAAATGTTTTAATG
>cds.Mp_J_11362_c0_seq1|m.8845
ATGGCATTGAAAAAAAATTCAGACGGCCGTGGTTTTATCCAACAGCGATATGTGTTGAGC
TCCATGGGCTTCATGGCTTTGGCCATTGGCTATGTCCAACGATTCTGCTTGAGTTTGGCG
ATCACCGAAATGGCAGAGCAATCGCATCATACGGTTCACCAGAATGCAAACTTGGGCACG
GTGTGCCCAAGCAGCAGATCATTCGGCAACACGACTCACTTCAAAAAGGAAATGGAATTC
GATTGGGACGAGAAGACCCAAGGGCTAGTGCTAAGCTCGTTCTTTTGGGGCTACGTAGTC
ACGCAAATGCCGGGGGGCATGTTGGCCGACACGTATGGAGGTAAAGCCACGTTGGGTTTG
GGAATGCTGTTTAGCAGTATCGGTACGATCATCACACCCGTTGTGGCCAGGAGCTATGGG
CCAGAAGCACTGATTGTACTGCGATTGATCATCGGACTCGCTCAAGGACCATTGTATCCT
GCAATGAGCAGGCTACTCGCTTCATGGGTACCAGTTGAAGAACGGGGTCGTTTGGGATCC
CTGGTATTTGCTGGAGCACAAGTAGGTAATGTTGCTTCTATGCAGTTAGGTGGATTTCTG
ATGCGGTACACCAACAGTTGGACCAGTGTATTCTATGCATTCGGAGTGTTTGGAATATTT
TGGCTCATGTTTTGGTTCGTATTGATATACAACCACCCAAATCGTCATCCATTTATCAGT
CAAAAGGAAAAACAGTATTTGAACAGGGTGATTAACACCGTCGATCCAGAAGATGGCAAG
TTGTCAATTCCATGGAAAAGTATTGCAACATCAGGACCAGTATGGGGATTGATCATTGTT
CAGATAGGTCACGATTGGGGTTTGTTCACCATAATTACAGACTTGCCAAAGTATATGAAG
TCAGTGTTGAAGTTCTCAGTAGTCGAAAACGGCTTATTGTCTGGCTTACCGTACATAGTG
ATGTGGTTGGTAGCTATGGGTTCGGGTTTCATAGTAGACTCAATGTTGTCATCCCAGTAC
TTTACAGTGACTTGCATCCGTAAAACATTTGTAACTATAGCTAGTGTAGGGCCAGCACTC
GGAATTGTTGCAGCATCGTATTCTGGATGTGATAAGGTGTTAGCAGTAGCTAGCTTCACA
ATAGGTATGGGACTTATGGGTACTTTTGTACCCAGTTTGAAAGTTAATGCATTAGATCTC
AGTCCCAACTTTGCCGGGACATTGATGGCTATAGTGGGAACAATTGGATGTTTGTCTGGA
GTTATTGCACCTTATATTGTTGGCATTATGGTTCCAAATAGTTCTATGGAAGAGTGGCGT
GATGTGTTTTGGCTGTCTGCTGCTATACTAATAGCCACCAACTTGTTATTTTTACAATAT
GGTTCAGGAAATGTACAGCCATGGAATGAAAAGGCAAACCGCCAGTATAAGAGTAGTGAT
ATTAATAATGAAAATAATACGACATCAATACTAAAACCATTGTAA
>cds.Mp_J_11362_c0_seq1|m.8848
ATGCAAGTCACTGTAAAGTACTGGGATGACAACATTGAGTCTACTATGAAACCCGAACCC
ATAGCTACCAACCACATCACTATGTACGGTAAGCCAGACAATAAGCCGTTTTCGACTACT
GAGAACTTCAACACTGACTTCATATACTTTGGCAAGTCTGTAATTATGGTGAACAAACCC
CAATCGTGA
>cds.Mp_J_11368_c0_seq1|m.8850
ATGTTGTTCTATGGGACGAAGTACATTCCAACATTTGGAACATCGTATGAATCATTCCTT
ACAACTGTTGCTGGATGTTTAATGACAACAACAGTCATTAGTGTATCTTATTTGTTATCA
AAAAATACCGAAGTACTTGTTAGATCATCACTTTTTGTATGTATTAACCAGAATTTGTGA
>cds.Mp_J_11370_c0_seq1|m.8852
ATGGCTGAACATATGTCAATTTCACTTGTAAATGCTGGCCTAGAAGTATTGACGAGACTT
GTTGGTGACTTGAATTTTGAGTTATCAGAGGTACCAAGTGCTTTGATAGCTGGGTCTATT
GTCGGTGCATGTAGTTTATTTGGAGGTTTAGTTGCCGGAAGGTTAGGAATTGTAGTTGGA
GGAAGTATTGGATACCAGATTAACAATATGTTGCTGCCCAGAATTAGAAATGTAGGAAAT
ATGTTACGAGAGTTAAGTACAGATCATCTTCTGGACCTGTTTAATTTACTGATTAGAACA
ATTCAAAATACAGTTTCTGTTGTACTGAATCAAACAGAAAATCAAAGTCTACAACTAGCA
GATCTTTTAGGAAGGTTTGGTAGTAATTCTGATGTTCAGATGAATATTATTAATACTCTT
ATCAATTACTTCAATGATGTTCATGGTGGTACTTACCGCCAAGTCACACTATAA
>cds.Mp_J_11377_c0_seq1|m.8854
CCTCGGCAGCAGTTCAAGCCGATGAAACACGATTTCGGTGGGACGCTGCCCATCGGTGCT
TACGACAACAACTATTACGAAAGGCATTTTGGAAAGTATCACGTGAATGAGATGTCGCAT
TATCCAGACATAATACACGAACCACCAAAAGTCTATCATCACAGCGTCACGACTGCTCAT
AAAAAAGATCCCTGGAAGAGCATGCTTAAGGTGTTGGCCACTATCCTGCCGGTTGGCCTG
TTGCTTGCTTCCTTCCCACCGACTGTCATCAAAGTAAATTCCACGCAATACCCTTATCAG
TTCCAAAAGAATTCGACGGTATACCATCCAAATGTTATTACTGGAAGGTATAGGGCGTTG
AGAAAGATGGACACGGAATGGAAAACAAATGGGGAAGACAAATTGCCCGGATACTTGAAC
GATTGTTTGAAAAAGAAAATATGCAACACCTTAAAGAGCAACTATTCTCATAGTGAATTG
GAAACTCTACAGCAAAACTATAAACTAAACTGGACCACGGACAATGGCCCGACGATGGTC
GAAATCGCAAAAGCAGCCGCGTCTGCAGAGCCGGAATCGTGTCAAGTATTCGTTTGCAGT
GATTGA
>cds.Mp_J_11383_c0_seq2|m.8858
ATGGAGAAACACGTATTAGAAGAAGTTTCAAAATTACAATCAGAGCAAAATGTACTCGGT
GTTTTAGTATCAGACACAAAAGGCTTATGTATTTTTTCTTCGGGAGAAGTTTCACCAGGA
ATCAGTGGACACATAACATTCATTGCAAATCAATTATCAAAATTAGATAAACACGATTTG
TATCCGACCATTGTATTGAAATCTGACAACAAGTCATGTTTGTTAAAGGGCTGTGAAAAT
TCCTGTGTTTATGTATTGTATCAGAATAAATAG
>cds.Mp_J_11385_c0_seq1|m.8860
GAATGTATTTGTTGCGGTGCAATTTTCAGTATTGATCATGGTGGTAAATCTGACATAAAA
CAACATATTGGCACCAAACGTCATAAATTAGCCGAAGAATCAAGCAAAACTAAGAAAGTT
AATGCATTCTTTGGAAATAAAAGGTTTGTCGCTGCTGATAAATTACTTTATATAAATGAA
GGTACTTGGGCTTATCATGTTTGCAAACATAATCAAAGTTTCTCATCAATGGACTGTACG
TCGGGTTTACTTCGTAAAATGTATGACAGTAAATTTACTTGTGGTGCTACTAAAACGCAA
GCAATAATTGTAAATGTATTGTTTCCTTATGCAATTAACTTAATAAAAAATCAATTAGAT
GCTGCTAGTTTTGTAACAGTTATGATTGATTCGTCTAACCACAAAGACCTAAAAATTATT
CCAGTTTTAGTACGATATTTTTTGCCGGAAACAGGTATAAAAACTGTTATAATAGAATTT
ACTGATCTACCCGGGGAAACAGCTGTACAATTAACAAACTATGTTTGGGAATTGTTAAAG
ACATGGAAAATTGAAAAAAAAATAATTGCATTATCAGCAGACAATACCAATACAAATTTT
GGAGGTGTACTTAGACGAGGAAAAAATAATCTTTTCACTCATTTAAATGGTAATGTTGAA
AATAATATTATTGGAATCGGATGTTCAGCGCACATATTAAACAACGCCATTCAAAGTGCA
TCCGATACATTACCAATTGATCTACAAATGATCATATCCAAAATATTTCAACACTTTTAT
ATTTATTCGGTCCGTGTTAATACTCTTAAAGAGTTTTGTGATTTTGTCAATAGTGATTAC
AAAACTATTTTAGGACATTCAAAAACTAGATGGCTCTCTCTGCATCCAGCATTGACACGT
TTGATAGAAATGTTTGGTCCATTAAAATCTTATTTTCTATCAATAGAAAAATGTCCATTT
GTCCTCAAAACATTTTTTGAAAATCCAATCTCATTATTATTGGCAATGTTTTTAAATGCC
CAATGTGAGTTATTTTCATCAGTAATTCGGTCAATTGAAGGTAATGATATATCTGTGGTT
GAAGTTAAAATACAAGTAGACTACTTAAAAGAATGTTTAATTGGAAGACAAGAAGGTAAT
TTTATCACATCAAAAGAAAAAACTCTGCTTAATAACTTAAGAGATGAAGGATTAATTACT
GAAATACAATTTAGGAACTACAAAAATATATTTTATTCGACATGTTTAGAATATATTGAT
CAATGGGTGAGACCTACTTTAAACCAGTTTGACGGTATATCTTGGATAACATTGAAAAAT
ATTCAAGAACACTTTAATTGGGATAATATGATAAAAAGTATTACCTTAATAAAGTCTATT
GTACCTGACCGTCCTGACCTCAATTTAGATGAAGCAAAATTGTTTGATGAGATGACTTTA
TTGAAGAACAATTTAATGTACTACACTCCACCAACAAATAAGAAATTAGAATCCATGTGG
GTGGATATTTTCAAAATAGAATCAGTTGGTGAAAATGTAGTCTTTCCAAACTTAAAAAAA
ATTGTGGAATTCTTTATGTGCATCCCAGGAACAAATGCAAGCGTTGAACGGGTATTTTCA
CATATGAACTGTTTGTGGACTGATGAGAAAAATAGACTAAATACAAAAACAGTAAAAGCT
ATGATAACAGTTAAACTATTTTTCCATGAAAACTGTGCTGAGTTTCATCATATACTCTCA
GGAAATGAGAAACTACAAAAAGAAATTCATTCTAGTCAAAAATATGAAAAATAA
>cds.Mp_J_11391_c0_seq2|m.8865
ATGGGGAAGTTGAATGTGGCTATGCTCCGTTATTTGACACGGGAAGATTTTAGAGTTTTG
ACTGCTATTGAAATGGGAATGAAAAACCATGAACTAGTTCCAGCTACATTGGCTGCTTCA
ATTGCAAATCTACATCATGGCGGCGTGCACAAAATCTTAAAGGAACTTTGTAAACATAGA
CTGTTGTCATATGAGAGAGGAAAACATTATGATGGTTATAGGTTAACTAATACTGGGTAT
GATTATTTGGCACTGAAAACATTTACTGCACGTCAACTTATATCATCATTTGGTAATCAG
ATTGGTGTAGGTAAAGAATCAAACATTTATGTTGTTGCTGATCCTGAGGATAAACCAATA
TGTTTAAAATTACATAGATTGGGAAGGACTTGTTTTCGTAATTTAAAGGAAAAACGAGAT
TATCATGCACATCGTCACAAGGCTGGTTGGCTGTATTTGTCAAGAATTTCAGCTACAAAA
GAATATGCTTATATGGAGGCTCTATCAAAAAGAGATTTTCCTGTTCCAAAACCAATTGAT
ATCAATCGACACTGTGTGCTTATGGAATTAGTAAATGGACATCCTTTATCCCGTCTTTAT
GAAGTTGATAATGTAGAAAATTTGTATGATGATCTAATGAATTTAATTGTTCGTTTTGCT
CAACATGGAGTTATACATGGTGATTTCAATGAATTTAATATAATGATTAATGATGAGGAA
AAACCCATCGTTATTGATTTTCCACAAATGGTGTCAGTTACTCATGCTAATGCCAAAATG
TATTTTGATAGAGATGTTAAATGCATCAGAGCATTTTTCAAAAAGAGATTTAATTATGAA
AGCCACTTGTATCCATTATTTGAAGATATTGTTCGAGAAGAATTTTTGGATGTAGAAGTA
TCAGCTAGTGGTTTTACTAAAAACATGGACCAATTTTTATTACATGAACTGGGTATGGTC
GATAGTATCGAAGAAGAATCAGGAGAGGAAAGTGATTTTTATGAAAATGAAAAAGATGAA
GTGGAACATTTAGCAGAACGAGTGGCTGAACTAATGAAAGAAGAGGCTTCTGAGGTTCTT
GGCAACTCAAGTGTCCCGCTAGCTCAAAAAATGTCAGATAATGTAAAATCAGAATCTGAA
GAATATGTATCATTAAGTGAAGATGATGATTGTGAAAGTGTTGCGTCATCAAAAGTGTGT
TATTCAGATATTCATAGTGTTAGAAGTATGTCAACAGCAACAACTATACCACCAGAAGTA
ATTAGAGATAGAGTGAAAAAAGCATTAGCAAAAAGAGAAAGGGCAGCAGTAAGACATAGA
AATCTTGCCAAAGGCGAAGCCAGTGCTGTAAATCGTCAAAGAAGAGATAACAAAGATACT
ATAAAAGATAGTTTTGGAATATGGGGTTAA
>cds.Mp_J_11396_c0_seq2|m.8874
ATGGAAACAGATCATGAAAGACTTAACAGTACAGATAAATCTTCCAAGTTAAAGTGTTTG
TCACCATGTTCAAAGAAAAGTGGACGCAAGACAAGTTATTGCAAGCGGCCCGGGTTAGTT
TACAAGAATCTTATAAAAAATCAAAATGTTATCCAAACCAGTCACTATTTTGAATCGACA
TGTGGAAGTCAATGGATTCCTCCTAGATCTCCTTATGCTCTTATACAGGAAGACTTGTTT
CATAATCCATGGCAACTGTTGATTGCTACTATATTTTTAACCAAAGTAACTGCAAAACTT
GCTATTCCGAAAATTCACACATTTCTACAGAGATGGCCAACACCAGAAGATGTGACTAAA
GCAGATCCTCAAGATTTACTTTGTTTAGTAGAGAATTTGGGATTAGAAAATACGCGTGTA
AAAACTATTAAAAGATTTACAGAGGATTTCTTAATCAAAAATTGGAAGTACCCGATAGAG
TTGTATGGAATTGGCAAGTATGGTAATGATTCATACAGACTCTTTTGTGTTAATGAATGG
AGAAAAGTGCAACCCGATGATATACTGTTATCAAAATATAAAGACTGGCTAACGTTGAAT
GAGAAACAACTTGGAATTTAA
>cds.Mp_J_11402_c0_seq1|m.8877
ATGGTGTTAACGTCAATAGATGGTTATTGGCAGACTGATATTAAGACTGTATTAGTAACG
CACCAAATACTGTGGCACTATGAAGACTTAACATCTTTGGCACCAACATTACTTGTATTA
CCGTCAATGAATGGCGGAAAAGAAATGGAAAAAACGAAACAAACTTCACATAAGAGACAC
TACAAGATGCTTAGGTAA
>cds.Mp_J_11410_c0_seq1|m.8880
AGACCGTCTCCGCTAAACGTCTCCGCGGGGCTTGCTGCAGCCGCTACCAGTCACCGCGAC
AACACGCGCGTCAACCGAATTTCATGCTCGCCGGTTTTGTGTCACCTACCAGTTCACGGA
CGAACACCTCAAATTATATCAAAAATCCCAGAATCCGAAACTACTATAATGGACTTAAAC
ACTTCAGAGCCACCCGAAAACGACAAAGTATTAAAAACGCACAACGATGATGATCAAAGA
AGAAAACCCATGTTTTTATTTAGCGTGGATTACATATTAAATAAAGCCGGAAAGACGAAT
ACCGAAGAAGATACCGACCAGAAAAATAAACAGCAGTTCGACTGGTTGTATTGTACACGA
TTCAAGCCTCCAAAACTCGACAGGATAAAAAAAAAAGATGGACAACATAGACAGAAACGG
AGGCCTGGGCGTAATCCAAGGATACCATTTACCACTCAACAAGTTACGGTATTGGAACAT
GAATTCAGACGGAGCGCATATTTAGGAGGAACTAATGATGTACACGTATTGTCTGACAGA
TTGCGACTATCGGAAAGTAGAATTAAAATATGGTTTCAAAACCGCAGGGCCAGAGAACGC
AGAGATCATAATAGTAGCAGTTTTTCTGGATCAACTTGTACTAACTCTACTAGTTATTCT
TCTCAACAACAACGACTTCCAGTATCATCTACGTCTGCATTTAAACCATTGATGCCATCA
CACACTTATGTGGAAGGAAATGATTCTCAGTCTTGA
>cds.Mp_J_11413_c0_seq2|m.8887
ATGGCAAGCTATTTTGATGAACTCCACGTTGAAGAAGATGAAATTCCTACCGTTCGTATA
GAACGCTTAACGAGAGAAACATTTAGAATGCTGTTCGACCACGATCCAGCACGATACGGT
GACATTATCAATTTTCAAAACACACCTCCTGCATCAAAATCAGAAATAGAAAAACTAAAA
GCACCTTCATTTGAGGAGCTAATAGGTATTAATTGTATCACTAAATACTTTTCGGTCATC
AAGACTACCAGCCATAGTAAACATCCCTCAATTTATTATAATGAAAAACCATCTTGGATA
GGTCATGGAGTAACCTAA
>cds.Mp_J_11420_c0_seq1|m.8889
ATGGGCATAAAGGAGTTTTACGACGGATGTGATATCTTCATAACAGGTGGCACCGGATTC
ATGGGCAAAGTTTTGATCGAAAAACTACTGCGATCGTGCCCGGGCATCAGAAACATATAT
GTTTTAATGAGACAATCCAAAGACAAATGTATAACTGAAAGAGTCAAAGACATATTGGCG
TTACCGCTGTTCGACAAGATAAGAACGGAACATCCGGGTGTCGCGGAAAGCAAAATAATT
CCCGTGTCCGGCGATTTGAGCGAAATCCGGCTGGGGATGAGTGATGACGATTACAACATG
TTGGTCCGCAACGTGTCCGTCGTTTTTCACGTGGCCGCGACGGTTCGGTTTGACGAGCCT
ATTCGAGATGCGATCATCAAAAACGTGAGAGGAACTCGGGAAGTCGTGGGATTGGCCGCA
CAAATGAAAAACCTCAGGGTGTTTCTACACGTGTCAACGACCTACTGCAATTGTAACAGA
ATTTACGTGGACGAGAAAGTGTACGAATCGCCGATCAGTTGGCAGGACGCAATTTTAATC
GCAGAAAATTTAAATCCAAAGTTATCTGAAACGTTAACGACAAAATTGTTGGGATTGTTT
CCGAACACGTACACGTTTACGAAACTATTGGCCGAGCAAGTAGTCAACGAGAGATCGGCC
AGGTCGACTCTAGACGACAGCAATAATATGCCAATGGTCATA
>cds.Mp_J_11421_c0_seq1|m.8892
ATGGTAGCGAGGTACGATGAGGTGAGCAGGCGTAAACGTAAGACGCGTATTAAAATATTA
TTATGTGCGTGTGCGCGCGTGTTGCATAATATCGTTGAGAGGTGTCACTTGTACAGCAGT
CGCACGTCGATCGGCGGTACCTATATTAGCGCGCGCGCGGCGTTTCGAGAAAATCCAAGA
CGACACGTCCGGGACGGGCAGGTTGCGGTCCGCACTGAGACGACGTCG
>cds.Mp_J_11424_c0_seq2|m.8897
ATGTATTCTGGCAGGGTGACATCCACGGGGTTGACGGTGCCGAACGGCGATTCCAAGATT
ATCGGTCCGGTAGACGACGAAGGGGTGGAGCGGGAGGAAGTGGCGCCGAACATGCGTACG
GCTACAGTCGTGCACGGCGCGTGTGACCCGGACGCAGTCCAGGACGGCGACGTGCGACAG
TGGCCCGTCGAAGCTTTGGAACACTTGTGCAGCGGTCCGTTGAACATGCGCCGGGCGCCG
GTCATCACTCTCAGTCGGTCCATGGCGGTTTATTTGGTTACCACGAAAATCCCGTGCACG
GTCGACCGTGGGCTTGTGTAG
>cds.Mp_J_11424_c0_seq2|m.8896
ATGGACCGACTGAGAGTGATGACCGGCGCCCGGCGCATGTTCAACGGACCGCTGCACAAG
TGTTCCAAAGCTTCGACGGGCCACTGTCGCACGTCGCCGTCCTGGACTGCGTCCGGGTCA
CACGCGCCGTGCACGACTGTAGCCGTACGCATGTTCGGCGCCACTTCCTCCCGCTCCACC
CCTTCGTCGTCTACCGGACCGATAATCTTGGAATCGCCGTTCGGCACCGTCAACCCCGTG
GATGTCACCCTGCCAGAATACATATGGAGGAACGTGGACAAGTGGGAAGACAAGCCGATG
ATTACGTGTGGTAGTAGTGGCAGATCATACACTTATGGCGAAGGTCGAATGATTTGCAGA
TTATTCGCTAGTACTCTTATTTCGAAACTTGGTTTGAAAAAAGGTGATGTGGTTGGGTTA
TTGTTGCCTAACCTACCAGAGTACGTTTTTGCCATTCATGGAGCCCTCGAAGCAGGACTA
GTCGTCACTTTTGTTAATCCTCTTTACACTCCCATGGAGGTAAAACGACAGTTCGAAAAC
GCTGGTGTAAAACTCTGCATGACAATCTCTTTATTACTTCCTGTAATTAAAGAAGTATCC
CCTAGCCTTAAAGATTATGTGGGCACCATAGTATTTGGCGGCGAAGAAGTTGCGAACGAA
AAAGCTCACGTGTACGATTTCAAGACTTTAGTCTCAGGACAAACGCCCGGCGAACTACCA
AAATCGTTTGCCCATGAAGTTGCCTTATTGCCATATTCTAGTGGTACAACCGGGCTTCCA
AAAGGTGTGATGTTAACCCACAGAAACTGTGCTATAAATTTGGAACAATGTATAAACAAA
GATATCATCAGTTATGAGCCAACAACTGACACCTACCAAGAAAGAGTTCTTAGTGTTCTA
CCATTCTTCCACATTTATGGATTTAATGGAATATTAAATGGAGTATTATCACATGGTCTC
CATATGATTACCATACCAAAATTTACCCCGGAATCATATATTGAATGTGTGCTAAAATAC
AAGCCAACATTTTTGTTTGTGGTGCCTTCATTACTGTTGTTCCTAGCCTCTCATCCATCA
GTAAAAGCAGAACATTTAAGCTCAATCAAAGAAATCACATGTGGTGCTGCACCAGCATCG
AAAGGTCTTATCGATAATTTTTTACTTAAAGCTCAAAAAGACATTAGAATTAGACAAGGT
TATGGAATGACCGAATCATCTCCCGTGACTTTATATACAAGAGTTAACTTGCCTGAGAAT
AAAACCGGGAGTACAGGACAACTCGTACTAAGTACTCAAGCTAGGGTGGTCAGTTTAACC
GATGGCTGTGACTTGGGACCACATAAATCTGGAGAACTATTGATTAAAGGACCCCAGGTG
ATGGCTGGATATCTTAATAATGAAAAAGCAACTAAAGAAACTGTGGATGAAGATGGTTGG
TTACATACTGGTGATGTTGTCTATTATGACGAGGACGAATATTTCTTCGTTGTAGACAGG
ACTAAGGAATTGATAAAAGTCAAAGGGAATCAAGTATCGCCTACTGAATTGGAGAATTTG
ATTTCCCAGTTAAAGGGTGTTGCTGATGTAGCCGTAGTAGGTATACCAGATGTGCTCTCC
GGAGAAATACCAAGAGCTTTCGTTGTAAAGCGACCAGGTATGGACATTGATGAAAAAACT
ATATTAAGCCATGTTGAGAAGAATGTAGTAGCATACAAAAAATTGGCTGGAGGTGTTAAG
TTCTTGGACATGATTCCACGTAATCCGTCTGGCAAAGTATTGAGAAATGAACTTAAAGTG
TTTGGCAACAATCCAAGCGAACAACCACAGAACTGA
>cds.Mp_J_11425_c0_seq2|m.8901
ATGAACCCGAATGAATATACAGCAGTGGAATCAGAAAAACCAAAGGGCATACGCCATAAA
GTTTTTAAGCGTATAAAATCGGTGTTTTGGCCTATACGATTTTTATGGGGAAAATTCAAG
AACTTGAAGAAAAGAAACAAAAAAATAACAGAAAAATCTGCAGCATCAGAATCTGGTGGA
GTTTAA
>cds.Mp_J_11429_c0_seq1|m.8902
ATGGTGACTTCGCGCATAGCATTAGAAGAGCTTTTGCAAAACAGACTGACTACGGGCATT
TGCAAAGACACGTTAAGGATGCAAGGAAACGCTGCGGAATTGTTTCATCTATATTCGGGA
AAACATCACGCGGACGACACGTCATCGTCGTCGTATGGCGCAGAGATGATGACCGCCGTG
ACAATCAAACGGGAAGCGCACACGCCGACCACCGACCAGAGCGAAGACTCCGGCGTGGAC
GTGTCTGCGGCGGCTGATGCCCACGACGGCCGTGGGCCGTTCAAACGAAAACGAATGGAC
GACTCCGATGACGGGGGCGGGTGTCCGACCGTAGCCAAGTCTAGCAGGACGACCGATGCG
GCCGTGGCCAGCGTCCTGCGGTCGATCAACATGGAAGCCTGTCCTCCGTTCAGGCCGTGG
AGCTGCGGCGATGAGTCGTCGTCGGACGTGGGCCTCCGGCTGTTCCATGACATACGTAAT
GTGGACAGGATACGGACTCTGACGCAGCAACGTCGCAGCGAACAGTCCCCGTTGCCTCCT
CCGCCGCCGGAACCGCAACCCTTGGACCTAACCAAAGGCCATCGAGCTGTGACGAGACCA
GCCGGCGCCGGCGCCCCAGCGTTGGACGCGACCACCGCCGATGTCGAGAGCGCCGCCGAA
TACGACACCACACCGTCGGGGCCGTCGTCGTTCACCTGTGCAGTCACGGAACCAACCGCG
GCCGCCGGAGGGTCG
>cds.Mp_J_11432_c0_seq1|m.8909
ATGAATTCTTTTCCGCCCAGAACTGCTACACTTTTGTACGAACTGGACAAAAAGCTTATG
GTTCTTTTACGTGACGGCAGAACGCTTATTGGTTACTTACGAAGCGTTGATCAATATGCC
AATTTGTTGCTTCAGCAAACAGTTGAACGCATACATGTGGGTAAGAAATTTGGTGATATA
CCCAGAGGTGTGTTTTTGGTGAGAGGAGAAAATGTCGTTTTACTCGGAGAAATAGACGCC
CTTAAGGAGGCCGATCAGATGTTTGAAAGAGTGTCAATAGGAGACATTTTAGCATTACAA
AAACAAGAGCAAGATGCCAAGATTGAAAAAGCTAAATCTATTGAACGTTCTTTGAAAAGA
AGAGGTATGCGATTTCCTCCTGACCTAGTTCAAGATGACTTTCTTTGA
>cds.Mp_J_11436_c0_seq1|m.8913
GGCGAATGTTTGCCCGATAAAAGTCTGTGGCTGTATGGAAACAACTTGCCGCTGCTTCCG
CGAAGACATGGATCCAGCTCCAAGTTGAAATTAATGGAACGCTACGAGCGTCTAGGCAAA
TTGGGTGAAGGGAGTTATGGTATGGTTTTTAAGTGTCGAAATCGAGAGAATGGTCACATA
GTAGCCATAAAAAAATTTGTCGAATCCGAGGACGATCCGTTGATTCGAAAAATTGCTCTA
CGTGAAATACGCATGCTGAAGACGCTGAAACATCCAAATCTGGTGAACTTGCTCGAGGTG
TTCCGGCGCAAACGAAAACTTCATTTGGTGTTTGAGTTTTGTGAGCACACAGTACTCCAC
GAGCTCGAAAGACATCCGTATGGCTGTCCAGAAATATTTACCAAGCAAATCATTTGGCAG
ACATTACAAGCCGTTGCGTACTGCCATCGACACAATTGCATACACAGAGACATAAAACCG
GAAAATATATTACTCACTTCCCAAGGGGTGGTAAAACTTTGCGACTTTGGATTTGCGAGA
CTCATGAATCCAGGAGAAAATTATACTGACTATGTGGCTACTAGATGGTATAGATCTCCT
GAATTATTAGTCGGTGATACATTATATGGTCCTTCCGTTGATGTTTGGGCAATCGGTTGC
GTGGGCGCGGAGCTCATTAGAGGAGAAGCTCTGTGGCCGGGAAAATCCGATGTTGACCAA
TTGTACTTAATAAGATCTACGTTAGGTGACTTAATAGCTAGACACATGCACATTTTCAAA
ATGAACGAATTTTTTCGAGGTATGAGTTTACCACAGCCAGAAGTCATCGAACCACTGGAA
AAAAAACTACCCAAACAAACATTATCTATTCCACATTTGTTGGACTTTTTAAAGATGTGC
CTAGAAAAAGACCCATTGAGACGATGGACATGTGACCAACTGTTACGACACCCTTTTTTC
GATAACTTCTCGTTCAAGTACCCGGAAGGAGACTTATACGAGTTTGAAAAACTTAAGACA
TTTCGAGAAAAATCAAAGAACGGACATTACGCGAACATCGCGTCAACGCTGTTTCCACAG
ATACCGAGCAACAATCAAAGCCCCGACTTGACTCGTCCCTTGAAAGTGGCGCAAAAACAT
TTCGACCATTTACCAGACATATGA
>cds.Mp_J_11437_c0_seq1|m.8917
ATGGGAGACGCCAAGTATGATAATCATGAAAACAGACTGATGTTCAGTTTACAACAAATG
ATGAACTCAGAACATTTCGCAGACGTTGTTATATGCTGCGCGGACGGATACAAATTAAGA
GCCCACAAAGTCGTACTAGCGTACTGCAGTTCTTATTTGCAAACGCTGTTTCTCAGCCAT
CCTGGACCGGACGACAGCGTCACAATCATCCTGCAGGACGTCGGGCACGAGGATGTGAGT
CGCGTCCTGGAGTTTGTGTACACAGGCGCGGCCGTCGTCCCAGGACACAAGATGGACGGT
TTCGTGACGGCTGCAGGTGCGCTGGGAATAGGGCCACTACTGGACCCGAGGCGGCACTTG
GAGATGTCCACGGTCCAGCCACAAGCTCCTCGCCACCCGTGCTCTCCGCAAACGGTCATG
TATGACCCGACGCCCCTGACGACGCCACCGCAGCAGCAGCACCCTTATTGCAGGGTCCGT
CAGCCACCCAGGACCACAGGCATCCTGACGCCGTCGCCTTGGGCCCAGAATTCCCGGCCG
CCTTGTGCCACTCCCAGATACTCGGCTCCGAAGACGGTGCAACCCGACCCCCTGGTGATA
CCGGTACACCCGCCGACCACAACCGCAGTTCAGGTTACGGAAATCCAAAAAGCACCGCTT
CCTATTCCACTGCCACCAACGCCACCGGAAGAGCCAACAATTGTTTCAATACCACCGTCA
CCGTCAACCGACAGTGACAGGGACACGAACCAAAAACCAAAAGTTACCAGTGATGCTAAC
AATAATGGGATCCCGGAGAAAGACCGAAATGCGAACCAAACAAAAAGTCACGTTTGTCAA
GAATGTGGGAAAACTTTTGTAACCAAAGCGTCTCTTAAGATCCACCAGAGGACCCACACG
GGCGAGAAACCGTTTGTGTGCGAGTCGTGTGGAAAGCAGTTCAGCCAACTGCGCAACTAC
AAGTACCACAGGTCCGTGCACGAGGGCACCAGAGAGTTCTCCGGAAGCTGTCCGGAGTGC
GGTAAGCTGTTCAACGACCGCGGGTACCTGAGCTCACACATGAAGATTCACCGGAACCGG
AAGGAGTACGAGTGCGAGTATTGCACGAAGAGCTTCAACCAGCGGGTGGCGTACAACATG
CACGTGCGCATACACACGGGCGAGAAGCCGCACAGTTGTCACCACTGCGGCAAGTCGTTC
ACCAGGAAAATGCTGCTCAAGCAGCACCTGCGCATACACACTGGCGAAAAGCCGTTCTCG
TGCGCCGTGTGCCACAAGCCGTTCGCCGACCGGTCCAACATGACGCTGCACATGCGCCTG
CACTCGGGCGTCAAGCCGTACGCGTGCGCGGTGTGCGCCAAGTCGTTCACCAAGAAGCAC
CACTTGAAGACGCACATGAACTACCACACTGGCGTCAAGCCGTACTCGTGCGACAAGTGC
GGGCTGAGCTTCAGCCAGAGTAGCAACATGAGGACGCACCTGAAAAAGTGCAGTGCCGTC
GCGACGCCGCCACCTCCGTCGCAGTCGCCGCTGAACGCCACAGTGGCGGCACTGGCCGCA
CGGCACGACTGA
>cds.Mp_J_11441_c0_seq1|m.8923
ATGGAGTTGTTTGATAAAACAAGAATTTATTTCATTGCCGAATTCAGTGATGGTATTCAA
CTTTTGCCAAGAAAGTGGGTAGGAAGAGTTAATGGTGAATTAAAATGTAAATATCCTAAC
CATATTGAGAAGGAAAAGCAAATGAAGTTAGCTGTCCGTCATATGATCGATCCTCAATCT
ACATGGGATATTGTTGATGTTATAAAAATTTTAGGATCAAGTGTTACTTATGAGAGAGGA
CTAGAGAAACTGAATCAAATTGTACGGTACAATTTGTCTTCCATTACAACATCAGATGCA
GAAAATACTCAAAAAAAAACACGGAAAATCAGAGCTAAAAAAACAAAAGAAAAATATGGT
TCACCTCATAATAGGCTAGTGGGAAGACCAAAAATAAAACAATTATTGTCATCTCCTACA
AATATACCACCTTATCCTATATGCCATGAAAAAACAAAACCACAAAATTCAGATCATAAA
AGAAAATTGTTTCCTGAAATAACTTCTAATGAAGTATCTTCTTTTGATCAGAGTTGCTCT
ACAGAAGTGAAATCAAAAAAGAAATTATTTAAGAAAAATGTTGATTGTTTCGATTCAGAA
CTGTTTGTCTATCAAAAAACTAAATCTCAGACTAGATTACTAACAGATGATGATGATAGT
CAAGATACAGAA
>cds.Mp_J_11445_c0_seq1|m.8927
ATTTTCTTAGTGTCAATACTGATCAACTTTTCTGACAGCGTTGTGAAACGATGTTTCAGC
TGCCGTTCCCGTGGAGATTTAGGAAGCTGTAAAGATCGATTTAAGTACACCAACCTCACG
CAGATCAGCTTAGAATCCGGTATTGGAGTGGAAGCTGTGCCTTGTGCTTCGGGATGGTGT
GGGAAAATAATTGAGACCCGAAATTCTGATGCCAAAGAACAAGAATTCGATACGGCAACA
CAAAGGACGTGTTTGCAGAGGGGACCTTCCGATGGAGAAGAACGTTGCGATGACACCATG
TGGGAGTATAAAAAAGTTTTTATGTGTTTTTGTCACGGCGATCTCTGTAACAATGCACCA
ACAGCTTCCAAAAGTTATAACTTCTATCTTATTACATTAACTGTTGGGATCCCTTATATA
ATTACTCAGTTGCTCATTTGA
>cds.Mp_J_11447_c0_seq1|m.8931
CAACAGGAATACGACTTCGGTTCTAGCCAACATCAGCAGCCACAGCAGTACGTAGGCCAC
GGCGACGGGAAACATCCCAAAGTGTCAGTGATCGAGAAAAAGGTACCGGTGCCGGTACGC
GTTGATGTGGTGAAACCTGTGCGGTACTTGGTACAGGTGCCGGTGGATCGGCCGCGCGCA
GTACACGTGCCCAAGCCGTACCCGGTCAAAGTTGAGAAGGATGTGCCGTACCCGGTCAAG
GTGTACGAGCCGCAACCGTACCCGGTGCAGAAGGACGTCCCGGTGGCTGTCAAGGTGCCG
TACGACCGTCCCGTGCCGGTGCACGTTGACAAGCCGTATCCCGTGTACAAGGAGAAGATC
GTCCGGTACCCGGTGTACAAGCAGGTGCGTGTGCCCGTCAAAGTTCCATACGACAGACCG
GTGCCCGTGCACGTTCCGGTCGTCAAAAAGGTGCCATTCCGTGTGGAAAAACCTGTGCCC
GTGCCCGTCAAGGTGCCATTCATTAGACCTGTGCCGTACAACGTGTACAAAAACGTGCCC
GTCCCGTATGAGAAGCCCGTTCCGTACCCGGTCGAGAAAAAAGTGCCATATCCGGTCCGA
GTTCCGGTCCATGTGCCCGTCCACGTTCCCGTCAAGATCGAAAAACAACATTATCAACAT
CAACAACAACAACAA
>cds.Mp_J_11448_c0_seq1|m.8935
ACCGAAGAAACGGAATATACTGACGAAACAGAATACTCCGAAGATATTGAACCTGTTACT
GAATCTTCAACCACAAAAGTCACGGAAGACGAACCATATTCGGAATTGCCTATTACTACT
CAATCTCCCACAACGGCTATAACTAAAAAACCAACAGCACCAGCAGAAACAGAAAGTACC
CAGTTTTCAGATCAACCCAGTACCATAGACACTGATAGAACTAAACCAACGTCAGAAACA
AGCTTTACATCAGAGACTTATCACGATACCACACCAATAACTACAATAAATCCTACTTCT
TCCACGAGTCAGTCATCCATAGAACCAAATACAACTATATCCGATTATGGATCAAATACA
ACGACGACCGCTACGGACACCACATCTACTACAACTGAGATAAGCACTTCAGTAACATAT
GAAATTTATGACCCCAAAGAAACTACAACATTTGTTGATGAACAATATGAAGACAAATCG
AGTTCCCAAATAATATCTATTCATACAAGTTTAATAACAGTTGTATTTTTTATCGTATAT
CATATTAATTTGTAA
>cds.Mp_J_11449_c0_seq1|m.8936
GTCTTCAGTCTGCACATTCTGCATTATATTCACCAGACACTCAAAAGTCAACCTACCTAC
GAAATCACCATGCAATTCCAAGTATCATTCGCTCTGCTTGCCATGGTCGTGTGCTTCGCC
GCCGCCGAAACCAAGACGTCGTCATCTGCTCAATCAGACACCAACCGTAGCAAACGTACA
GTGATCGTCCCGCTGGCCGCCTCACCTTACGTGGCCGCACCGTACGCCGCCGCCTCGCCT
TACGTGGCCGCACCATACGCCGCTGCATCGCCTTACGTTGCCGCGTCGCCTTACGTGGCC
GCGCGGTACGCAGCTACCCCTTACGCCGCCGCCCCATATGCTGCAGTGGCTTCGCCGTAC
GTCTCCGCTTACTCCGCTTACTCAACCTACCCATACGTGGCCAAGACCTTGGCTTCCCCG
TACGCTTACTACCCATGA
>cds.Mp_J_11450_c0_seq2|m.8941
ATGCCGTATGCTAATCAACCTTCCGTGCATATATCTGAACTGACTACTGACTCAATTAAA
TTTCAAATTGAAGACACTGATCTTAGCGTTGCGAATAGCTTACGTAGAGTTTTCATCGCC
GAAACACCGACATTAGCCATTGATTGGGTCCAACTAGATTGTAATTCTACAGTGTTAAGT
GACGAATTTATAGCGTCACGTATTGGTCTCATACCATTGACATCTGATGAGATAGTCGAT
CGCCTTCAGTACTCAAGAGATTGTACATGCTCAGACTTCTGTCACGACTGCAGTGTAGAG
TTCAACCTCCATGTCAAATGTTCCGAAGAAATGACTAGACACGTAACTACTGCAGATTTG
GTGAGCAATAATCCACGCGTAGTTCCAGTTACATCAAGGAACCAAGATAGTGATATTAAT
GAATATGGTGAAAAAGATGATATACTTATTATTAAATTGCGTAAAGGACAAGAATTAAAA
ATTAGAGCTTTTGCTAAAAAAGGATTTGGCAAGGAGCATGCTAAATGGAATCCAACTACT
GGTGTAAGCTTTGAATATGACCCAGATAACACAATGCGACACACATTGTTTCCAAAGCCA
GATGAATGGCCTAAAAGTGAATATTCAGAACTTACTGAAGATCAGCACGAAGGTCAATAC
AACTGGAGAGCAAAACCAAATAAGTTTTTCTTCAATGTAGAAAGCTGTGGATCATTAAAA
CCTGAAAATATTGTTCTGATGGGAGTTGCTGCTCTTAAAAATAAACTATCAAACCTCCAA
ACACAATTCACTCAAGAAATGGATGCACTCGCTATAAATTAA
>cds.Mp_J_11451_c0_seq2|m.8943
GACACTTCAAATGCGAACGCAAATGTCGGCGCGGGCGGCCGGCCCGGTTCCGGAGCTGGC
GTCGGCGCCAAGGACGAACCGTCCGAAGCGGACGGCGACGAGATGGACGATGATTTTGAC
GACGAGTCGGGAACCGCAGGTGGTGAACACGACCGGTCCGGTTCGTCCGGCGCCGGTGGT
CACCCATCCGATGTTAACGGCGGTGGAAATGGGACTGGGGTGGTGCACAAGAAACGCAAG
CGTCGTGTCCTGTTCAGCAAGGCCCAGACGTACGAGCTGGAGCGCAGGTTCCGGCAACAG
CGGTACCTGTCAGCTCCTGAACGCGAACACTTGGCATCAATCATCCGGCTGACTCCCACT
CAGGTGAAAATCTGGTTCCAGAACCACAGGTACAAGACGAAACGGGCGCAACAGGAGAAG
GGCATGCACGTGGAACATCACGCGGCAGCCGCGGCCAACGCTCTGTCCTCGCCGAGGCGG
GTCGCCGTGCCCGTGCTGGTCCGGGACGGCAAGCCATGCACCAACCAGCAGCCCGGCGCC
>cds.Mp_J_11453_c0_seq1|m.8949
ATGGAGATTCATATTAATGTATCAAACATGTGCCGAATTTGTCTGATTGAAGAAAACCTG
ATAGATATTCTGCTACTTGGAGAGCCGACCTCATCGTGGATGACCGATATCCATCGGTAC
TTTGGTGTCCAATTAACATTTCATGAAGAGAAGTCTACAAAATTATGCATAAGTTGCTAC
CGCAAAATTGAAACCTGGCGCAAAGATGTGCTTAATGCCACAAAAAACCAAAATGTTATT
GAATTTCTAGATGCTACGATTAAAAAACAAGGTCAGGAAAGAAGAAATAGACAAAATCAA
TAA
>cds.Mp_J_11456_c0_seq1|m.8950
ATGTCGGATTGTTATTGTGGTAGGTGGCCCAGCAAGCCGACGAACAAGCCGACTTTCAGA
GCTCGGCAGTTGGATGTTTCAAAACCTCTACCAATCTATATGTCTGATGATTTGCCTGAC
CTGCACGAGTGTATGGAATTAAAGCGCGCTGTCCCCCAAATGCCCAGTGGTATGGAAAAA
GAAGAAGAATCTGAACACCATTTACAACGTGCCATGGTCGCTGGAAGTGTTATACCCACA
CCTGAAGTAGCTAAATTAATAAATAATGACTTAAAATGGCATGATCAAACATATCCTCCA
AATTGCCACCCTCCGAAACAACTGATACACATAACACCATTCACAATGGAACAAGATGTT
CCAGAATATGATTATGACTCTGAAGACTTGGAATGGCTAAATACGACTGGTAGATCAAAT
AGTATTACAGCTGATAAACTCGAAGAGCTTGTTGACAAATGGGAAAAACATAGCACTTAC
AATATTATTGATTTATCTGATGCTAAATCACTTACTAAAGATGATGAAGATACCATCTTA
TTAATTTATGATTATTGGTTAAGGAAGAGAGTACGTTTGGGTCACACTTTATCTCCTGCT
GTACGTACTGAACCTATAGCTGGTGCTCCTCCTAATGATTCATATGTAGCGTTTAGAAAA
AGGCGTGATAAAATTCAAACTAGAAAAAATAGGAAAAATGATGAAGCATCTTATGAAAAA
ATGTTAAAATTACGAAGAAACTTGGCCAGAGCATTTGATTTAATTGGAACAATACAACAC
AGAGAAGCACTTAAGAAGCAATTAGTACAATTAACTCTTGATACATACCAAAAACGATTT
GATTTACGTGACTTTAATGGAAGTATTTATAAGGATGTAGAATTAGTGAAAACTGTACGA
CATGCATTTACCCCAATCTCAACTAATCATTATATGTCTGCCGTGTGGAAACAAAGTGAT
ATAAAAAAAAATTCTGCAAATGCTAAATACCAGGATGCCAAAAGAGAAAAAAGACACTAT
AGAAAAAGGAAGCATAAGTCGTATGATGTGGAACACTTAAGTTCTGATGAAGAATTGTAT
TCTCCCCCACATAAAGTCCAAAATGTCGAAGATGGCGGTAGTAAATGGTCTTTCCGTCGA
AACAAGCATTGTTCTTACCTGGCCCCTATGAATTCTCCAGAACCTGTGGACCCTACATTT
GGTTTTCAACCAGTTTATATACAAAAAAATAAAAATCATAAATCTTTAGGTTTGTGTAGG
CCACGATATGGTAGAGGTGGAAGGATTGTTTTAGATCGTTATACAAATGATGATGACCGA
TGGGCATCTTTGGATTATAATATAATTGAACAAAAACAATATGAAATGGTGGAGTTCAAA
CGGTATTCAGATAATGAAATGTCAGATTACTTTAGCGATGCAGACATTGACTGTCCGTTA
ATGGAAATTAATAGTGAAATACAACGAGATAAAACTAGGATAGAATTAAATTGGGATGAT
TTTGGTCCAGAAATCTTCCAAGGTGTAGCTGACATTTGTAAGATGGAATATGATGAAATG
AATAAAGAAAAGAATGAACAAGGAGAGTCCATTTTGGAACGATGGGTTAATCAAAATCAG
CCACAAGCTGTTGAACCTACTTTGGCATTGGGATCTGATTCTGATGTCGTAGGTTGTTCA
CAATTTAGAACAACAGATTTAAGCGAACCTAGACGATTAAGATCCACCAATTGTTTATCA
TTAAAAAGGCTATTAAAATGTGACATTGATTCCCATTAA
>cds.Mp_J_11457_c0_seq2|m.8954
ATGATTTTTGAAAGATTAACAACCTTTTCAAGACCACGATTTGTTAAGTTAATCATACGC
ACAATGTCATCTTCAGCATTAGAAAAAATTCCAGACGTAGATATTGATGACAAAGGCCGT
TATAAATACATTTTGATCAAGGTTACAGATCAAAATGACTCATCCAACCAATCGAAATAT
GTTGTACGGGGTGGTCAAAGATTTGACTTTCATGCTGACGTCTATGATAACTTCAAAAAA
TGCGTGAAGCCAGACGAACTAAATGTCACGACTAGAATTCTCGGAGGTGGCTGGTTGGAA
CACGGCGAAAAATCCATCCTCGTCGAAGGCGCATCTGTTCAATATGGACCGGCCGATCAT
TCGATTACTGCAAATATTTTGAAGAAAGCTTTTCCGGATTTCGAAATATCATGCAACAAC
ACATGA
>cds.Mp_J_11459_c0_seq2|m.8957
CAAGAGAGAAAAAAAAAAATGATTTATGACCCTGAAAAGAGAGTGAAAAAAAATCCGGCA
ACGAATCCTCAAGGCCCCGCCTGTATACATACATCTGCAGATGCTGGAGACGCTCCGAAT
CGAACTGCCACCGCCTCCGTCATCATTGCTGCCGCCACTGCTACTGCCACCGCTGCTTAA
>cds.Mp_J_11460_c0_seq1|m.8960
CAAGGGCCAAATAAAGAAACCATTCTAGAAAACTCAAAAAGTGAAATAATTTCCATAGAC
TTGGGTCAAATTGATACTAGTGTCAATGCAAAATTATCATCGACTTTTGAAGATCGAGCT
ACACAAACAGTAAATCCGTTTCTAAAGAAGAAGTGA
>cds.Mp_J_11462_c0_seq2|m.8963
ATGGGTCGAATATTCCTCGATCACGTTGGCGGTGACCGACTGTACGCCTGTGCTGCATGC
GATACTAACCTGACTAATCGCGACGAGTTGATTAGTACAAGATTCACGGGTGCAACAGGT
CGTGCATTCCTATTCAATAAAGTTGTAAACCTCAATTATAGTGATGTGCAAGATCGAGTA
ATGTTAACTGGTCGTCATATAGTGCGAGATGTATCCTGTAAAAATTGTGACACCAAGTTA
GGATGGATATATGAATTTGCCATGGAAGAAAATCAGCGCTATAAAGAGGGCCGAGTTATA
TTAGAAAGGGCATTGGTTACCGAAGGAGATGGTCTTGAACATGAAATATAA
>cds.Mp_J_11468_c0_seq1|m.8968
CAGCAACAACAACAGCAACAACAGCAAGAAAAATTGGACAATATATCTAAAGTGAAAACT
CAAGTGATTCAACTCAAAGAATCATTAAGTTGTGTGCTTCGTGCAGCTTCATATACTCTT
CAACAAAATCATTACATCGACACAGGATTATTAAAAACTGTAGAAATACCCGGTCCCCGG
TTTGAGAAAACCATTGAAGAATTTTTTTCAATTTGTGATCAAATTGAATACAACCTTAAG
ACAGCCATCGAGTGTCAACAACAAGGTCTAAGCAGTCAACGCTATATACCACTGATGGTA
TATCCTACAAGAACGGAACCACTACCAGCTCAAGAGTTAAGTTCACTCACATATCCTCAG
TATTTAAGCACAGTTCGATCACAGATTTCTTATTTAAAAGAAGTTCAAGAATTACTATTG
TCTACAACTCAAAACAATTCTAATGAATAA
>cds.Mp_J_11468_c0_seq1|m.8967
ATGGTGCTGTTGGCTTCAGCCGTATGCACAAAAACAGGAAAAACCATTGTCTCTCGACAG
TTTGTTGAAATGACTAAAGCGCGAATTGAGGGTCTACTGGCTGCTTTTCCTAAGCTGATG
TCGACAGAAAAACGTCATATTCAACATACATTTGTTGAGACAGATTCTGTACGATATGTA
TACCAGCCATTGGAAAAACTCTACATGTTATTGATTACTACAAAGACCAGTAACATATTA
GAAGATTTGGAAACATTAAGATTGTTTTCAAAAGTAGTCCTGGATTGTTGCAAGTTAGTC
GATGAGAGTGAAGTATCAAAAAAATCTTTTGATTTAATATTTGCTTTTGATGAAATTGTA
GCCCTTGGATATAGAGAGAGTGTTAATTTAGCGCAAGTAAGAACCTTTGTTGAAATGGAT
TCTCACGAAGAAAAAATGTACCAAGCAGTACGTCAATCGCAAGAGCGTGATGCTAAGGTT
AAAATGCGTGAAAAGGCGAAAGAATTACAACGTCAGAGAATTGATGCTGTCAAAAAGGGT
GTTCGTATGCCACAATCATCAAGCTCTTACATGTCAATGACACCAGTTGCAGACTCAATT
TATGAAATAAAAGTATCCAAGCCAGAAACACCAAAATACACATCAAGCAATAAAGCTTTA
AAATTAGGAGCAAAATCTAAAGATGTTGATTTGTTTGTTGACCAATTGAAATCTGAAGGT
GAAAAAGTTGTTAGTAACAACAAGACATCAACTATTTCATCATTTACATCAACTTCTTCA
ACTGTTCAAAAAGACATTCATATTAAAAAAGAAGAACGTTTAATTGCCATTGTTGGTCGT
GATGGAGGTGTTCGCAATTTTGAATTACATGGATTGATTTCTTTAAGAATTTCAAATGAA
ATGTATCAAAAAATTGTTTTACAGTTTAATTTTGAATCTGGAAATATTCCATTGCAGACA
CATCCTAATATTGATAAGGAACTTTTTAAGACTAACCGATTAATTGGTTTAAAAAATCCA
ACAAAGCCATTTCCATTAGATTCTGAAGTAGGGTTATTAAAGTGGACTCTTCAGTCCCAA
GAAGAATCAGCTATACCGCTTTCAATTAATTGCTGGCCTAGTGAAAATGGTTATGGTGGT
TGTGATGTAAATATTGAATATAACTTGGAACATGCTGACCTCGAGTTGAATAATGTTACT
GTCACAGTACCGTTGCCATTTGGTAATGCTCCAGTTATTCAGGAGTGCAGTGGAGTTTAT
AGTTATGAACCTAAAAAGAATGTTTTAATATGGTCAGTGGCTGTAGTTGATTCGTCTAAC
CCTACAGGATCTATTGAATTTGAAGCACCCAAATCGATCGCCTCTGATTTCTTCCCAATT
AAAGTTGATTTTATGTCGAAGTCATCTTACAACAAAATTAAGCCAATGGAAATTAGACTT
GTTGATGATAGCACACCTGTAAAATTTACATCTGAGACATCATTATACACAGGAAATTAC
GAAATTGTTTGA
>cds.Mp_J_11471_c0_seq1|m.8969
CTTCCGTTCGTGTCCAGTGACGACAGTTTGAAAATTCCAAAGATCCGACGACGAGCAGAC
CCTTCCAGTCACCACCATGAAGTTAACGATCGCATTAGTCCTGTGCTTGGTTGCCGCCAT
CAGCGCAGCACCGTACGTGCCCGTCGTACCGGTCATTCCGGCCGTCGTACACCATCCGGC
TTCCGTGGTGCACTCGTCCACCGTCGTCCAATCTCATCCTTCGCCCGTGGTGACCCGCGT
GGTAGCTGTACCCGCCGTCCATCCGGTCGCCGTCCACCCGGCAGTGTCCGTACATCCGGT
GGCCGTCCACCCGGTAGCAGTCCATCCGGTATTGCCCGTCCACTCAGTCGTGCATTACTG
ATGTTTGACTCTGGTTAA
>cds.Mp_J_11479_c0_seq2|m.8976
GCTTTTTGGATGTATAATAGCAATGATTGTAATGTAACATATTCAATAATTGACGATTCA
TTAACACCCGCGCATCCATATTTCCGTTGTTTAAACCCAAGTGGAGTATTCAAACCGAAA
TCAGTAAATCCAATACTATTTGTATTTTCACCGAACAGACTATGTGCGTTTGAGGCTACA
ATAATGCTACTAACAAACAATTATTACAGACGCCAAATAACCCTTTTAGGACAAGGGGAA
TCTTATACTAGAACCACTATTTCACCAGGACATGGCTTGTCATCATTTTTACCTATCCTA
AATGATAGACAAATATTTTTATCAACAGAAAATATAATACTTACACCAATATTCACACTA
TCAAATACTGAATCCTTGTTTTGTCTGTATAACAACAGTGACGAAGAAATTATTTACGAG
TGGAAAAAGTGTACGATTGACACAATTTTAACGGCTAAAATATGTCCACTTAAAGGACAT
TTAAAAAAATATGGAAGTCAAGTATTTGAAATATCCATTACCAGTTATAATGAGCCAGCT
ATCTTAACAATAATGTTAAATATTAGCTATAAGTTTGTTTCTCAAATTGAAAATTATGAA
CGGTCGTTAAGAAACTATAATATAAATAAAGAGAGACTTGAAGGATATTTTAGAATTGAC
GAATGTGGCAATTATAAATCAAAATTAAACATGAAA
>cds.Mp_J_11480_c0_seq1|m.8977
GTTGGATTTGAAAATTATAGCAAATGTTTAACTATATTTTTGTCAATACCTACAAACACA
GCTTCAAATGAAAGAAGTTTCTCTTCGTTGAAGAAACTAAAAACATATCTACGGCTTACT
ATGGGCCAAACAAGACTGAGTAGTATCGCTACTCTCTACATTGAAAGAGATAGAGAAGTT
GATTTTGATCAAGTAATAAATGAATTTGACGAAGGTGCACCAATTCGTGGTCGACGGCTT
GTATTGAAATAA
>cds.Mp_J_11485_c0_seq1|m.8978
ATGGAACGCAAGAACATTGATATAATCAAAATCTCGGACGAACGAAACCATAATAATGAT
GATAATAGTGATGACTTTAAATATGACTTGCCTGACATTCCTGGAGTTCCTCCTCATGAA
CTTCCAGAAGTTATTGAAAAAATACAAAAAAAGAGGAACTCTATTGAAAATGCTAAACAA
GTTACTTCCAGTAGCTCAGATATGAGCGATGACGAGTCTAAAGCAGAAAGTGGTGCAGAT
GATGATGATTTTAAGGATATAGATGACAGCTTATTTACTAATATCGAAAACTATATTTCT
TCAATCAGTTCACTAAAAAAAACTCTGCCCAATAACCAGACAACTGATGAAGTTGAAAAA
AAAGATGATGATTTAAATTGTGAAATAATCAACAATTTTCCTGAGGAAGAGAGGAGCTCT
AAAAGTCCAGAAGCTACAAAACAGCAATTAATGCATAATGACCCGAAAGCACATTTACAG
CCAATTACTCACTCAAATTTGGGCCCAATTCAAAATAAATCTCCGAAAATTCAACCTGAA
CATGCAAGGTACCACCCTTATGAAAAGAAAGAAGTAAAAATATCACCACAAAAATCTTTG
GTTAATTCTAAGGAACTTAACACACAATGTACAGTCTCTAATACAGCTACGGAAAGTAAT
GCAGCACTCATGCCGATCAAAAAAGAATTTTTGATGTCTCCTGATAATAAAATCGATAGT
ACACAAATGTTGCAACGTGGCACTACAAATGATTCTTAG
>cds.Mp_J_11487_c0_seq2|m.8983
ATGGGCATTAAAAAGGTTTTTTTCTTTATTATTTTTATTGTATCAATCACAAAAAGTTTT
GGGGAAAATGATTATACACCACCACAAAGCATTGAAGATACAGAAGATGAGCCGATTTAC
AGCAATCATAAATACTTTGATGAAGATTCAATGGGTTCGATACAAAAATATGAACCGGGG
AGAGTTCAAATTAAAGTCTATAGGGGACCTGACATAAACGAAAATGATGAATCGTATGCA
GCGCACGGATTTTGGGTCAAACAACCATCAGAAGATTATTAG
>cds.Mp_J_11491_c0_seq1|m.8985
ATGGCGGGCTTGTCGCTAAGGAAGCCGTGTGGCGAGAAGGAGTGCCCCGAGTACCACATG
TGCCAGGCCCACGATCTCCAGTGCTACCCGTGCCATTCGTACTGCAACGAGACTTCGCAC
AACTTTGACATCAAAATATGCCAACAACAGTGTCAAGATTACATACATGACTACGTGAAG
CATTACGTCAAGGATAGTAACATCCAAGATGTGCTACAAGAGTTGGAGACCCTGAAATCG
TTGATAATTTGGTTGACGTTGCTGGTGGTCGTAGCAATCGTCCTAATGTCCGTCATGTTG
GTGTTCATATGGAAACGCGAGAGGAAGATACCGAAGCTCAAGAGCGGAGCGAAAGATTCA
TATTTCAAAAAAAAATTGGCTTTCTTAAAGTTCAGGAACAACACGGTTAACACGGTGAGT
GAGACGGTGGACAACAAGCCGTGG
>cds.Mp_J_11492_c0_seq1|m.8989
ACGACGACGGCGGCGGCGGCGGCGACCGACGACGGTAGGAGATCAGACAAAGTGCCTGCG
CCGTCTGCGGCGGACGACGAAAAGCAACTAGTCCGTCACAAGCGTTTAGCGTTTTTCCAA
CAACAGGGCCGTACAGGACAAGCCGACGACGGCGACAGGGTGGCAGCGAGTGGCACGACC
GTTGTCCCGAAACTATCGTCACACGGAACACAGACGGCCGCCGCCGCCGCCGCCGACGCG
TCCAAGGTCGACGTGACACCCGCGGCCGACACGGACGTCGTCCGGAGTGGCGGCGGCGGC
GGG
>cds.Mp_J_11494_c0_seq2|m.8994
GAAAACGTAAAAGTCATTGCGAGGTGTCGGCCAATGAACACGAGGGAACGGGCGTTAAAC
AGTAAGAACGTCGTGTTTATAGACTCAGAGAAATGCACTTGTTCGATCGTCAATCCCACA
GACGGTTCGGCTCCGCCGAAAACGTTTACGTTCGATGGTGTTTACGGGCCCGATTCGAAC
ACGGAGCAGATATACAACGACATTGCTTATCCCTTTGTGGAAGGCATCTTGGAGGGTTAC
AACTGTACGGTGTTCGCGTACGGTCAGACTGGATGTGGCAAGAGTTTCTCGATGCAGGGT
GTAGACTCACCGCCGAACCAACGCGGAATCATACCCAGAGCCTTCGAACATGTTTTCGAG
GCAATATCCGTCACGGATGACGTAAAGTTTTTGGTGCTTGCCTCGTACATTGAGATCTAC
AACGAGGAAGTGAGAGACCTATTGAGCACAGACACCAAACGGAGACTTGAGTTGAAGGAG
AACCCGGAGAGGGGTGTCTACGTACATGAGTTATCGCATCACGCCGTGCAAGATGTGACT
GAGTGTCAAAAGCTCATGGAACAGGGTTGGAGGAATAGAGCAACAGGAGCCACAATGATG
AACGCCGACTCTTCCAGGAGCCATTCGATTTTCACCATATCCGTGGAAATGATGTCAATG
TCGCAGGACGAGGATGACATTAAGTCGATAAAACGAGGTAAGCTGAGTCTGGTTGATTTG
GCTGGTAGCGAACGTCAGACGAAAACCGGAGCTTCGGGCGACCGGCTCAGGGAAGCCACC
AAAATCAATCTCTCTTTGTCGGCCTTGGGCAATGTGATATCAGCCCTGGTGGATGGAAAA
GCAAAACACATACCGTACAGGGATTCAAAACTCACTCGGCTACTACAGGATTCTCTTGGT
GGAAATACGAAGACGTTGATGGTCGCTTGCCTGTCACCCGCCGACAATAACTACGACGAG
ACCTTGTCAACTCTAAGGTACGCCAATCGAGCGAAGAACATATACAACGAACCACACGTG
AACGAAGATCCCAAAGACACGATGCTGCGCCAGTACCAAGAACAGATAAAAAAACTCAAA
GAACTGCTGGAAGCTTCCACTGCTCAGTTGCCCACGAACGATATTCCCGAAAAAGAAAAA
TTGAGGCAGGAGTATCAAGATGAAATGTGCAAACTAAGGGAAAAATACCAAGAAGAATAT
AATTCCAAAGTTCAGATGCAAGCAGATTTGAAAACTTTGAAAGAGAAGTACGACAAAAAC
TTGGCAAAGATCTCGAATCAAAACGACAACAATTACAGGACGTCATCCCCACAACAGATC
GTCGAAAAAGCGTTGAAGAGCAATCGAGTGGAACTGAATTCGTCGCAACAGGAAATACTG
AAAAGGTTGAAGAAACTGCAAGAGAGTATGGTTGGCGGGGAGAGGGTCAACGACAGAGAG
CTCCAGGAACGCCGATCGCGCAAAAAAAAAGCAGCTGAGAGACGGCTGAATGCGTTGGCG
AGGGCGCTGGCCACTGTCGAGACCGAAGAAGGACCGAACTTGGTGTTGGGCGTGTACGAC
GACATACAGGAAGAGCTGAGGGCTAAGAACGAGGCGTTGAAGAAGTATAGACAAAAACTG
AAAGCGTCAGACCGAGAGGTGGCGGACATCCAGAGTGAGTTCGAAAACGAGCGGACGGAT
TACCTGGAAACAATCAGGAAACAGGAGCGACAGATCAAACTTCAGAGTCAAATCTTAGAA
AAAATCGTGCCAACTTTGTCGAAAGAATGCAATTACAGCAACTTGGAGAGGTTGAAAGAA
GACGCGGAATGGGAGGATGACACGCAGAGTTGGAAACTGCCGGACCTGACGAGGATAAAA
CTACCTCCGGCTTCGGGTAAACGA
>cds.Mp_J_11500_c0_seq1|m.9002
CACTGTTCGTTCTTCCTACCGGCCATGGTGAACGCCGAGCCGCCCGATGTGGAGCGGCTG
ACCAAGTGCACAGCCGACGAGCGCATCAAGCTCATCAACGAATCCGGTGGACAGGAGGCC
GACCAGCTGCTGGCGTCCATCATCCGACACATGGCTGACCGTGGATACGTCTAA
>cds.Mp_J_11502_c0_seq1|m.9005
ATGAATATAAACTCCGGTAGGATTATTAAAATGCGTTCATGTCAAACGACAAATTCGAGA
CACGGCGATATGTATACGGCAAAAAATCGCGACGACCGAAATCCCACGCACGGCGGCGAG
CGATATTGGCCAAACCAACAATCTCGTCCTGCGTCGCGTAATCATTTGACATATTGTAAT
ATTCATATAGTTGTGTAG
>cds.Mp_J_11510_c0_seq1|m.9013
TTTTTTTTTTTTTTTTTAATTTTAATTTCATCACGGCCCCCTCAACAAACACTCAACAAC
GATCGGCACAACTCGACAATTCGCGCTCATCTTCAGGCTGCACACTGTCCTCCGATACAT
CTTCGGCGACGATCAACCGACGAAATTGTTATTGACACTGATCAATCATGCACTCGATCT
ACTGGGACAGTGCGTATAAAGTTGAGATGTGGAATATTGAACCTGCATTTGGAACCATAT
ATATACTTTTCAGACTAA
>cds.Mp_J_11512_c0_seq1|m.9017
TTTTGTTGTGTCGGTGCTGCCGCCGACGCACTGGAAACGACCGGAAATGCACACGGCGCA
TACGCGTTCCGATCGTCCACCGCTCGTTTCCAGTGCACCTGGGGTCGAATGTCATCTGAA
TATAGCAGTATCTTAGTAGGTAGTAGAAGTAGTAGTAGTTGTTAG
>cds.Mp_J_11512_c0_seq1|m.9016
ATGTTTTTCTACACGAGTCAGAAAAATGATATACTTATACGAAAAAAAAATAGTTTTAAA
ATAAAACCGAACAAGTTCAAACCACCCCCACGGTCAACGTGGCTACTGCAGTTATTAAAT
AATACTAACAACTACTACTACTTCTACTACCTACTAAGATACTGCTATATTCAGATGACA
TTCGACCCCAGGTGCACTGGAAACGAGCGGTGGACGATCGGAACGCGTATGCGCCGTGTG
CATTTCCGGTCGTTTCCAGTGCGTCGGCGGCAGCACCGACACAACAAA
>cds.Mp_J_11513_c0_seq2|m.9019
ATGGAAATAAAATATTTGGTAACGTTAAACGACAAGGCCAATTATTTGGCTCGGATCAGA
ACTAGCAAAAAAGGCCGAATTGCTCTGCGCTATCAAAAACTACTGGCGAGAATATCCAAT
GTTCTAGCTTCAAACCTTAACAAAATGTTGACAGTTCAA
>cds.Mp_J_11518_c0_seq1|m.9020
ATTCATTCTTGTGTATGGTGCACTTCACAAAATACCATGATCGTAATACAATATATTTGT
GTTTTCCTTTATGTATGTCAAATGTCGAAGTTTACTTATTCCAAAGTAATCGGAAGACCC
AAACAAAGTTTAAGCGTAGATTTTCCGAAATGCTCACCAAATGATTGGATTTGTTTTGAA
CGTAAAATCATAGACAATTCTTCAGTCATTGCATATTTTAATAGATATTCTTATATTCTA
TGGTCATATTATTACGAATATGTGAGCAAAATAAACGATAGGGAAACGAATAGTATGGCC
ATTGAAATACAAAATGAAGGACCAACAGATTACGATTATTATAATGAATTGGAACCAGGG
ATATCAAATGAAGATCCCACGAACAAAGTAAAAAGATCAATTGAACTGGCTGAAGAACAA
CCCCCTGAAGGAACTTATCGCCCTCCATCTAATGATGACGAGACTAGAACCACTCTTCCA
TTGCCCTCAATACCATCAATGCCCTCTTTGCCGTCAATGCCTTCTATGCCACCAATGCCT
TCTATGCCATCAATG
>cds.Mp_J_11519_c0_seq1|m.9023
GATGACGACGAAGAAGGAGCAAACGACGATGATGACAACAATAAACGACTGCAGCTTCAG
CCGCAGCAGCAACAGCAACTGCAATTTCAACGGCGACAACAGCTGCTGCAACAGCAACAG
CATTTGATGCACCAACAGTGCGGTTCTTCCGAGTCTGTCCCGACGACTCTGATGCCGGCG
GCGGTGCCGGTAGTGCGTGTCGTCAAGCGCAGGAACACGGCCAACAAGAAGGAACGGCGG
CGCACGCAGAGCATCAACAACGCGTTCTCCGACCTCAGGGACTGCATACCCAACGTGCCG
TCCGACACTAAACTGTCGAAAATCAAAACGCTCCGGCTGGCCACGTCCTACATCGGTTAC
CTGATGACCGTGCTGGACAGCGATGACCCGGACACGGACGGTTTCAAAGCCGACCTGTCC
GCGCACACGTCAAAGCGGTCGTTGCAGACGCTACACGCGCAGGCTGATAAGACGCATCAA
CAGCAGATGATGATCCCTCGAAATCCTTTGAATCCTACCAACGACCACCAACACCAAGAA
CACCAACACCACCACAAGAGGAGCAAAGGCAGGACCGGATGGCCACAAGATGTATGGGCA
TTAGAACTGAAACAAGAACAAGTGTAA
>cds.Mp_J_11522_c0_seq1|m.9027
ATGATCACAGCTGATGCCATATTCGCCGTGACCACTGCGGAATTTGCATTTACTGAGGCC
CCGATAAACCTTAAGTCATTCATATCCGCTGTTAATTTATTGACAATGGCATTAGGAAAT
TTGTTGGTCGTACTCATATCGACAATATCAATTAAAAATCAGGCAAACGAATTTTTAATG
TACTCGGGTCTCATGTTGGCTGACACGATGTTACTAGCGTATTTCGCTGTGGTTTACCGT
AGTAAGAATGCTAATACAACTGATGCAACATAA
>cds.Mp_J_11526_c0_seq1|m.9030
GGACGAGCGCGCGCAACCGGTCGTCTTTTGCCGCCGCGTTTTTCTTTCGTGTTTCACGTG
ATATTTGTGCGTACCGGTACAATACCTTTGGACATGGCGTCGCGGATACAGCCCAAGCAA
GCGAGCGCGGCCACCACGGGCGTCGCCTGTCTGGTCGGCGCCGTCGCCTGGATCCTGATC
AGCTCCATTTACGTGGGCAACACCGAGGGATGGCCGCAATTCGTGCTCAGCGCATTTGCA
GCGGCCACTGTGTGCGCGGTGGCCGCCTCGGCACTGGTGTACGCGGCCTACCAGCAGTAC
GTGGCCAAGAGGAGCCTGTTCGACGACCACTGCAGCACCGACGAGTTCGATTACGGGTCG
ACGGGCCAATGGGCTGTGGTCACCGGCGCCACTGACGGCATCGGCAAGGAGTACGCGCGT
CAGGTGAGTGACAGCGATGGTGCTGCCGGCAATGGAGGACCGGTGGCGGTGGCTTCGGCG
CGTAACTCGCTCGTCGACTAA
>cds.Mp_J_11531_c0_seq1|m.9034
GGCGGTGGCGGCGGTGGCGGCGTGGTCATGGACCACCACCACCACGGCCAGCAGCACTAC
GTGGACAACGCTCCGTGCGACCCGACCGCCCGGCAGGGCATACCGCCGCACCACTACGTC
GGGCCCACCGTTGGCGGACAGCCGCCACAAGGCATGCCGTACCCGCGGTTCCCGCCCTAC
GACCGGATGGAAATCCGGCAGGCGGCCGCCGCGGCCGGCTACTACAATAACCACCACCAG
TCGTCCATGGACGGCTACAGCAGGCCCGAATCGCCTATCGGCGGTGGCCTGGTCGGAGGT
GGTGGTGGCGGTGGCAGTGGCATGGGCCAGATGACCATGAACGGCCACACGCCCGTCGTG
TACGCCACGTGCAAGCTCCAGGCCTCGGTGGCCAACGGTCTCGTCGAACCGGGCAGCCCC
ACCGACATGGTCGACATGACCAACCACCACCAGCAGCAGCAGCAG
>cds.Mp_J_11541_c0_seq2|m.9041
ATGACCAATGATGTCCTACTTACGTATTCCGGTAAAACGTTACACGATACTTCGAAAACG
AAACAAGCGCAAAACGGTCTATACAACAAACTTGTTGAAGCCAAAACAAATGGTCTTATC
ATAATATCACCACAAGTATTAATAGAACTATATGATTCTAAACTCAAACAAACGACGCGA
ATAATATTATTGAATATACCTACGCCACCCACATACACGATAATAATATTATTGTTATTT
GTTATTTCACCAAAACTACATCAGATACAACTACAACTA
>cds.Mp_J_11541_c0_seq2|m.9042
ATGGTTAAAAACGAAGAAATGCATTACATCGATTCGGACGACCAGGAAGAAAATGTAGGT
GGAAAAAAGATCACAGACAACAAAAGTAAAAGTTCTAGCCGGTCGTCAACGCCGCCTCCT
TCGTTCACGGAATGTCAGCAACGGGCCGACGGAGAACACGAAGAAGGGTCAGAAATGTTC
GAAGAGCCTGTAGAAGAAATAAATGGAGATCGCATCGTTTGGGAA
>cds.Mp_J_11542_c0_seq1|m.9044
TTCATTCATCCACCACCATTTGACATAAATAAATCGTATGGTGACTCTATTTGTCTGAGT
CCACTTATATTTATACTCTCACCTGGGGTAGATCCTATGGCAAGCTTGTTGCAGTTTGCA
GACAAAATGGGTCAGACGGAAAGTCTTCAAAGCGTTTCATTGGGCCAGGGACAAGGTCCT
ATAGCTGAATTGCTGATAAGAAACGCACAAAAAACGGGTGGTTGGGTATGTTTACAAAAC
TGTCATTTGGCTACCTCGTGGATGGGACAGTTGGAAGTGATTTGCGACTCGTTTGATATT
TCCAACGTGAATAGTGAATTTAGACTGTGGCTGACCAGCTATCCTTCAGTCAAATTTCCG
GTGTCCGTGCTACAGAATGGCGTTAAAATGACTAATGAGCCTCCGACGGGCTTACAAGCT
AATATGCTTCGAAGCTATCAGTCGTATCCCGTGAAAGATAAAAACTTTTTTGAAGGATGT
CCAGGCAAGGAACGGACATTCACAAAACTATTGTATGGAATTACATTTTTCCATGCCATA
GTACAAGAACGGAGAAAATTTGGACCCATCGGATGGAATATACCTTATGAATTTAATGAA
TCCGATTATTACATTTCTATTCAACAACTTCAAATGTACATTAATGAATTCGACGAAATA
CCATTCGAGGCTGTAACATACTTAACGGGAGAATGTAATTACGGTGGTAGAGTAACTGAC
GATTGGGACAGGCGTACAATTAATACGATTTTGAATAAATTTTGCTGTCCACAAGTAGTC
GAAAACCCGTACTATTTGTTTTGTGACATTGATCAGAAGTATGGAATCCCGTTTCGTGCC
AACTACCATGATTTTATTAAACAAATCGAAGAAATTCCAGTCGTCCATAGTCCAGAAGTG
TTTGGGTTGCATATAAACTCAGGAATCATCCGTGATTTACAGACCACAACGTTACTGTTT
AAATCATTTGTAGCAGTAATAGAATACAGTGGCGGAACAGATGACTCTGATAAGACAGAA
AAGGCACTGATAACGACCGTGTCCGATATACTTACGAAGCTCCCGAATAATTTCGACTTA
GAAGCAGCAACGACAAAATATCCCGTTATGTACGCAGAATCCATGAATGCGGTCCTTATT
CAAGAAATGGAACGTTTTAACGTACTATTGTCTGTTATTCGTAAGAGCTTACAAGACCTG
ATAAAAGCTATCAAAGGCGCTATTGTTATGACGCCTGAACTGGAAACCATGGCCCTATCG
TTATCCACGGCCAAATTCCCAGTATTTTGGTCGAAGTTTTCTTATCCAAGTCTTAAGTCC
TTGGGAGGATATATAACTAATTTTATTGAACGACTTAATTTCTTGCAAACTTGGTACGAC
GAAGGTATACCCGATAATGTCTGGCTCAGTGGACTATTTTTTATTCAAGCATTTCTAACC
GCGGTGATGCAAAATTTTGCTCGGCGTTATACTATACCTATAGACCAATTGTGCTTTGAT
TTTCATATACAACACTTTGATAAAGTCAATAAGCCTCCTGTGGACGGAGTGTATTGTTAC
GGTCTTTTTATAGACGGAGCTCGTTGGGATATGTCTAAGATGGTTCTGGAGGAACAATTG
CCGAAAGTACTAACGGATGTGTTACCGTTAGTATGGTTCATACCTACAAGAAAAGATGAG
CTGATCAAAGGAAATAGATATACATGCCCCGTGTATAATACATCGGAGAGAAAAGGGGTT
TTGTCTACAACGGGACATTCTTCTAATTATGTCTTATCGATGTTTCTCGATACCAATCAA
AACCCTTCTCATTGGATTTACCGCGGAGTAGCTCTTCTGTGTCAACTGAATGATTAA
>cds.Mp_J_11545_c0_seq1|m.9047
TTTTTAAAAAAAAATACAATTGGAATGAATAAACGTTGCTTATGGCAATGGATTGATGAC
ACATTCAACCGTTTGGATGATGATCGCATCAAGGAAATTGGCCCTAACTTGGCATGTGCT
GAATGGCTTATGAAAAATGGTGCTCAAGTGAGATGGAAAGGATGTAAAGAATTTGTCAGC
CATTACAATTGCTTACCTAATGTAACATCAGGTCACCTCGGACAGTTTCTAATAGAACAA
GTATATGCTGGAAAAGAAGCTTCAATTTCACATATAGGATTTAGTTATTTTAAAAATTGT
AAAAATATTTCCGAAGTGGAATTTGTTGGATGTAACACAATTGACAATGAAGCATTACTT
AAACTTAATATCTTGAAAGATTACTTGACACATTTGAAAATTAATGGCTGTGTAAATGTT
TCTGATCAAGGAATAATGTCATTGGAATATCTTCAAGCATTAAAATATTTGGAGTTGAAA
AATTTACAATTTTTAAGTGAACCAGAAACAACAATTGATCATCTGAAAAGAAAGCTGCCA
GAATGTGATGTACAATATTATAGTGAATGA
>cds.Mp_J_11547_c0_seq1|m.9048
ATGAAGAATGTCTACAGCGTCCTCGTTGTGCTGTGCATCAACCTCGCATTTTCTCAGAGG
ACACCCACAATATCTCATATAACACAAAAACCTATAAAAGATATTGGTGGCACAGCGGAG
ATGACATGTTCAGTTTTATATGCTATGGATTTCCCTGTTTTATGGGTTAAGGTTGATAAA
GAAAAAATAACTGAACCTGTTATGCTTTCATCTGGAAGTACACTTATTATAAAAGATTCA
AGATTTTCATTAAGACAAGACATTGACAGCACTAGTTACACTCTACAGATTAAGGATATT
CAAGAAACAGATGCTGGTTACTATCGCTGTCAAGTGTTGCTTGGGTTGAACAACAAAATA
TCTGCTGATGTAGAATTAGAAGTGCGCAGACCTCCTATTATTTCTGACAACTCAACTAGA
>cds.Mp_J_11549_c0_seq1|m.9052
CAAAACCGAGTACACGCGGCAACCTGCAGTCCGTCACCTACACCTCCGCCGTCTTGTCTA
CAGGCCGCCGCGTCTAACACACCGCCCACTTGCACCTTCTTGACGGACGCCACCAGCACA
GTGACCACTGTTCCACAGCCTGCACAATCTCTTCGAACCATTGCCAAGCCCATCGCACGC
AGGCCCACCAACTCCGCGAATCCCAATGTGGGCTCCAACGGGAATCTCCACAACTCCGCA
TTGCTGCCTCTGGCCGCCGCAAATTTGGAGTCCAACGGACCATCGAGCAGCGGCGGTGGC
GGCGGTCTGGCGAACAACGCCAATGAGAGTTCTGGCGGTGGCGGCGCAAGTGTGTGCAAT
TCCACCGCACTGTCGAACACGTCCACTTCATCATCTACTAATCCCGGTCCAGGACGACCA
AATGGAGCTGGAATAAACAGGTTCCCTATAGTACACCCTCAGTACAATTATCGCCATCAT
TTAGCTCATCAACATCCTCACACTCATCATGAAATCCTCATGATGCAGTCTCGATCAAAT
GGAGTACCTAGCGCGAACAACGGAACATCGAACTCTCTGGCTTCCGTTCCTCCGTCGCCT
TTTTCATCTTCCACCACGTGGCCTTATAGTGGGGGATCCAGTGCAAACGGAGGAGGATCT
GTACATATAACCGGAACGACTGCACATCATCATAGAATTACGCCATTGCACCATCATCAG
CATCATCCGTCAGCAACAACCATGCTATTAATGAGCACCAACAACAACACCTTAAACGTG
ATGAACGGTGTAGTAGTTGGTGGAAATAACAGGGGAAAACCACGGAGGGGCATGATGCGA
CGGGCCGTGTTCTCTGACGCACAACGGAAGGGCTTAGAACGTCGGTTTCAGGTGCAAAAG
TATATCAGCAAACCAGATAGAAAGCGATTGGCCGACAAGTTATCGTTAAAAGATTCACAG
GTAAAGATATGGTTCCAAAACCGTCGGATGAAGTGGCGCAATACTAAGGAACGGGAACTA
CTGGCGGCCGGCACGGGTTGCCGTGAACAGACATTGCCGACGAAGAACAACCCAAACCCA
GACCTGAGCGACGTGACGACGACGTCCACAGCAACGCCCAATAGTAGCGCGTTGTCGTCT
TCTTCGACGGCGGCAACAACGTCGACCGCGGGACTCGGAGCGGCGACGTCGGCGATACCA
ACGTCGGCAGCTAGCCAACAGGATAAAAAAAATATCAACGGCATGAAAAACCACCATCAA
CATCCACATCACCATCAGCAGCAGCATCATCATTCGGTCCAACAGAAGCAGATACAACAG
AAGAAGATCAACGTGGCGGTGGATCAAATGCTGCTGAACAGAGGCAACGGTGGTGGCGGA
GGTGGAGGGCCACTAGTCGTCAGGCAACAGCAAGTGTTGTAG
>cds.Mp_J_11549_c0_seq1|m.9057
ATGGGCTTGGCAATGGTTCGAAGAGATTGTGCAGGCTGTGGAACAGTGGTCACTGTGCTG
GTGGCGTCCGTCAAGAAGGTGCAAGTGGGCGGTGTGTTAGACGCGGCGGCCTGTAGACAA
GACGGCGGAGGTGTAGGTGACGGACTGCAGGTTGCCGCGTGTACTCGGTTTTGG
>cds.Mp_J_11551_c0_seq1|m.9058
CGCAGTAAAATATTAGTGTGTGCTTTGTATAACACAATTCATGGAATTCAAACTAAGATG
GTTAATAAATGGAAAGAGACAAGTTCAGATGATATTGACGAGCAAGGAATTATAGATAAA
TCAAGAGATGTTTATCAGAGAACTGCCTGGAATAAATTGCATGTGGCAGTTTTTTACTTA
GTGTACAAAGTTAATGGTGTTAATATTGGAACTGTGCAAAAAGAGTTATTACAGCTAAAT
ATGAAAAGAGCTAATAATATGTTTTCTCAGCTTATTATTCAAAAACAACTGACTTCAACC
AAAGATACTCATGTTTATGCAACTTTAATTTCTGTCATAAACCTTGTACTTCCAGAAGTA
GGAGAATTAGTTTTGAAAAGATGTTATAAGAACTTCAAAAGTTCTTATTTTAGTAATGTA
GTATCAGATTGTATAGCTTCTACAATGTTCATTGGACATTTGGTTAACCATGGGGTTGCT
GATGAAAAAGTGGCAGTAGAATTATTAACAATTTTCTTTCATTGCGGAGATTCATTAGCT
ATTAAAATAGCTATTGTAATTTTGGAAGTATGTGGTAAAAAATTAAGCCAAATCCATGAA
GATACTTTGAATGTAGTATTTGATCGGGTATGCAAATTGTTGAATAATGAAGAACTTTAC
GAAGAGGATGCAAATGAACTGAAAAAGATATTGAAATTACAAAAAAATGGATTTAAGTTT
CAACAATTTGATTTAGTACCAGCCAATGAGTGTCAAGTCGCTCATTGTGTATCTATACAC
TCAATTTTATCTACTAAATCAAATAAAATAGGTTACCGCTATGATCCCGAATTCGAACTT
AATGAAGAAATGTATAAGAATTTAGTATTAACATTACAAGGATATGATAATGAAGAAGAA
AGTGAATTGGAATCTGTAAATGATTTTAATAATCAATTTGATGGTGAAAAAGAATTGATC
GAAGTAATGAAATATATTAATGACATAGAAAAAGACAAAAACATGTTATCATTAAAAAAA
ATGTGTCTAAAAAAAGTTATAAGCCTTATAAACTCAATGAATTGTGCGGAGCTTGTACCA
AAAATTGCAAAACATTGTCAAGGTGACATGGATTTATATTTTTCACTATTGGATATATGT
TGTGAACAAGCAACGTATGAACCGAAATATGGTCTAATCACAAAAGAATTTTGTTGTTTG
AATAAGAGTTTTGCAGATATGATAAAAATTACTTTTATATATTGTTATGTCACTAGTGAC
AGTTTTGCATCAAATAGAGCAGAAATTATTGCAAAATATTTTGCTCATATAGCATATTTA
AATTTAATACCATGTCCACTTTCTGTCTTACTGCGTGGAAGATCTATTTATCCTAAGCAT
AGCTATTCTAAAATGTTTAATCAAGAACTCAATAACAGAAGAAAAAATTGGAAAAAAAAA
ATCTCTCTTACCCAATTAAGATTTCATCTTGAACTACTGGAGTTACGCTCTTCTGATCGA
TTATAA
>cds.Mp_J_11562_c0_seq1|m.9067
ATGCGTGTTGCGCAATCGCCCGTCGTCGTCGCCGATGATCTTTTATTAATTGTAACACGC
GGAAAATCGGACGCATACGCATATTTATATTATTGCAACGGTCACACGTTTATATATATA
TGTAATATTATGTCTATAATGTGTGAGCTACAATGGGGCAGACTCGAGCCGGGCGAGCGC
GTAACGCCGCCGCCGTGA
>cds.Mp_J_11563_c0_seq1|m.9068
ATGACACTGTACAAGCGGTATGTGTCTCCAGTTAGCCCAGCAGTTTATCCACACCTCACA
TTGTTATTGCTCAGCATTGGTGTGTTTTTCACGGCATGGTTTTTCGTCTATGAAGTAACT
GGTACAAAGTATACCAGAAATTTGAAAAAAGAACTGACCATATCTTTTGTTGCTGCCTTA
TTTACCGGCTTTGGTCTTCTGTTCTTATTACTTTGGGTTGGAATATATGTATAA
>cds.Mp_J_11564_c0_seq1|m.9069
ATGATTTCCAAGATGCTTTTAGTTACTTTTCCTATTCTTGTAGTCTTGTGTCATAAATCA
TTGGCACAATATGCACCAGCACCGCCGGGTGTCAACCCGCAGCTGTATCAACAACAGCAG
CAGCAAGTACCTATTCAACATTTACCTCCCCAACAAAATGTTCCTCAACAATTACCTTAC
CAACAGCAACCGCCGCCACCACCATCACCTCAGCAGCAGCCACAT
>cds.Mp_J_11565_c0_seq2|m.9071
ATGGCAGATCAGAGTCAAAATCCAGGAACTCCTGGTACTAATAATCAATATCCAAACTGG
CCTCAGCCAATGAACTGGTCTTATGGAAATTATACGGGACCTCAAATGTACAACATGAAT
GCATTTTATGCTGCACAATGCTATAATCAGCAAGGATTTCAAAGTTTTCCCAGTCAATCA
TTAAATTTTAACTTCAAACCATTTGTTCATGGAGGCACACTAGAAACTGGTGCTGTTTCA
CAAGAAAACTCTCCTCCTCTGCCAAATGGACCAGCTCCTTCACAACCCCCTCCACCTCAA
TTTGATGGTGATGATTTAGATAAACTTCCACCTTTACCTCCTGGTTCTCCACCACCAGCT
CCTGGAATATGTGATGTGCCTCTACCACCTCAACCAAATGTATCATCCTTACCTCCCATG
CCTCAAACTAAAAATGGTAGAAAAAAATGGAGAAAAAAACAAAGGAACTTAATGGAGGCA
GCTATGGCTAACCAAACTACACAAATTGCCCCTCCCATGTATCCTATTATTAATTTTGTT
CCTCCTGTTCCTATTTCACAACCTCCTCCTCCTACTCCAAAACAAACAATATCAAATTCT
TTATTTTCTTTTACTCCTATAGTTCCCAGCAAACCAACGCTACAGCAACCACCACCACCA
CCCAAAGAAATTCAACCCGTTCAAAAGAAACAAAATACCTTTGATTTACCTGATAATTGT
CCTTCTAGTTTGAGGGAGTATATTAAAAAATGTCAAGATAAATGTATAAATAAAATAGAC
AGAGATAGAATGGATATAATTTTAAAAGGAAAATTGACTAATGCAAATCATGATGGGTCA
TTGTGGATTAAAGACTGGACCAAAGAACCAATGCCAATGTTATTAAGCGAAAATATTACA
ATAAACCAAAATCAAGAAAATGGTAAAAATAAAAATTCTATCATCAAAATTGCATTCAAA
AAATCTACAAATAACTATGTTAACTGCTACTTTACATCAAAATTCAAATCTTGTTTGTCT
CCTTCATCAAATAGTTCTAATGAATCTAATACTGATGTTAAAAAGAAAAACAGTCCATTA
CGTGAAAACAAAAGACAAAATAGTGATGATTTTATTCCTCTTAATATTAGTAGCGATGAA
AGTAATAGCAAAAAGAGTAGATATACTAATAAAAATAAAAAACTATATAATGAAGATGCT
CATATATATCAACAATATGGTTCTGTAAATAATAAACCAAATCATGATAAACATTTGTTG
ACCAAACGTGCTGCTCGTTTTTCATCCCAGGGAAGTCCCAAAAAAAAGCCTCGTCAAATA
TTAAAAAATGATTATCATTCACAAAAGTTATCTTCTATGGATGATGATGAATTTCATATA
GACTCTTGCCATATTGTTGGAACATGCATTGATTTAGAAAAAAAATATTTAAGATTGACA
GCAGCTCCAGACGCTGATGCTGTAAGACCTCTTAGGATTTTAGTAAATTCATTGCAACAT
GTTAAATCAAAATGGATGAGTAATAGTGACTACCTGTATGCATGTGATCAATTAAAATCT
ATTCGACAAGACTTGACAGTGCAAGGTATTAGGGATCCGTTTACAGTTGAAGTATATGAA
ACACACGCTAGAATAGCTTTAGAAAAAAGTGATATGGGAGAATTTAATCAATGTCAGACT
CAGTTGTGTGACTTATATGAGGAATTAAAAGATAATCCAACTGCTCAAAAACATAGAAAT
GAATTCCTCTGTTACAGTATATTGTATTGTATATATACAAGAGCTTTATGTGAGTTGAAC
AATGTTGTATTATATATAAAGGAGTCAAAAATCAAAGACAAGTGTGTAGATTTTGCATTG
AAAATCAAAGATGCTTGGTGGTTAGGAAACCATGTCCAGCTATTTTCATTGTACAAAATT
GCTCCTAAAATGGCCTCATACTTAATGGATATGTTTCTGACTAGAGAGCGGAATAACTTC
TATTTGGCTATTGCCAAGTCGTATGTATACAAACAATTTATCATTCACTATAACATTATT
TTTCAGGGCGTTACATAA
>cds.Mp_J_11567_c0_seq1|m.9076
ATGAGAGGAGCTTTTGGTAAGCCTCAAGGTACAGTTGCTCGTGTACATATTGGTCAACCA
ATCATGAGTGTTCGCTCATCTGATAGATACAAGGCAGCTGTTATTGAAGCTTTACGTCGT
GCTAAATTCAAGTTCCCTGGTCGCCAAAAGATTTATGTAAGCAAAAAATGGGGATTTACA
AAATATGACCGTGAAGAATATGAAACATTGAAGGAAGATGGAAGACTAGCTCCCGATGGT
GCCAATGTTAAATTCCGCCCTGATCATGGACCATTGGATAACTGGAGAAAAGTTCAGAGA
GAACTTCTTGCTGTTTAA
>cds.Mp_J_11567_c0_seq1|m.9075
GAGCGCCTAGAACCAAAAATGGGCCGTCGTCCTGCAAGATGTTATCGTTACTGCAAAAAC
AAGCCGTACCCAAAGTCACGGTTTTGTCGTGGTGTGCCAGATCCCAAAATTAGGATCTTC
GACTTGGGAAAAAAGAAGGCTAGAGTAGATGATTTTCCGTTATGTGTTCACCTTGTATCA
GATGAATATGAACAATTGTCGTCTGAAGCTTTGGAAGCTGGACGTATTTGTGCCAATAAA
TACATGGTGAAACATTGTGGTAAAGATCAGTTCCACATCAGAATGAGACTCCATCCTTTC
CATGTCATTCGTATCAATAAGATGTTGTCATGCGCTGGAGCTGATAGGTATGTATTTATT
TGTTTACTCTTGGTTATTTCAATTGAAACAAAAGCTAGATTGCTGTGA
>cds.Mp_J_11568_c0_seq1|m.9077
ATGTCCGGTCTAAATCATGTACAAAGAGTTCGTTTATTGTATAAAACTATTTTAAGGCTG
CACAGAGGCCTACCAAATGAATTACAAGAACTTGGTCAAGCATATGTACGTGATGAATTT
CGTCGACATAAAAACTGTAATCCTAAAGAAGCTCAAACATTCATGCTGGAATGGAGTAAA
TACACATTGACACTATCAGAGCAGTTGTTAAAGAACTCAAAATCAAATATTGGTTTTGGA
AAAAATATTGATAAACATGATGGTGCATTAGACTCTTTCACAGATGATCAAATTATACAA
CTTTATAATTTATTCAAGGAAACTACTGGAATCCAAGACAAAACCATTGAATCTGAGCTT
TCAAAATAA
>cds.Mp_J_11572_c0_seq1|m.9078
CAGAAGTGTCTGTTTCAACCAGTTGTGAAGATCAACGAAATGGTTCAAATTTGGTGGATA
GTATTAAAAACATTCCAGAAGTGTCTGTTTCAACCAGTTGTGAAGATCAACGAAATGGTT
CAAATTTGGTGGATAGTATTAAAAACATTCCAGAAGTGTCTGTTTCAACCAGTTGTGAAG
ATCAACGAAATGGTTCAAATTTGGTGGATAGTATTAAAAACATTTTTAAAAGCATTTAAT
GGTTTCGAACAAGTATATGGGAAATTTATAACTGCAGCAGATTTAAGAAGAGATTATATC
CAATTTGCAAGTGTTTATATGGAATTAGAAAAATCTGTAACCCTACCAAACAAATCACAC
>cds.Mp_J_11572_c0_seq1|m.9079
CCAGAAGTGTCTGTTTCAACCAGTTGTGAAGATCAACGAAATGGTTCAAATTTGGTGGAT
AGTATTAAAAACATTCCAGAAGTGTCTGTTTCAACCAGTTGTGAAGATCAACGAAATGGT
TCAAATTTGGTGGATAGTATTAAAAACATTCCAGAAGTGTCTGTTTCAACCAGTTGTGAA
GATCAACGAAATGGTTCAAATTTGGTGGATAGTATTAAAAACATTTTTAAAAGCATTTAA
>cds.Mp_J_11573_c0_seq1|m.9080
ATGATTCCAGTTGTTGTTTCAAAGTCAGTATTCGATATCAGACCTTTTAGCAAGAAAAGT
GTAACAGTCGGATTGATGGTTAATAAAATTATTTCTGTTATTATAATACTACAATGTAAT
TTTACTAAAAAAATGATAAGTCTGGATTTACAACAGTGGTATACTAATTGTAAACGTATA
AAAATAACTGATAACATATATTATTCAGTTAATTTAAATCAGTTTACTATTAAATTGATT
GTTAATGATAATTTTATCACCTTATCATATACCGACCTTCACCGATTAAAACAATTACAA
CAATATGTCGATTCGCATATTGATGAAAAGCAGAACAAGTTGGTTTCATATCAATCAACT
TTCGATACAGTGTATTTATTAATTAAAGCAGACATCAGTATTCTACCATCATCTTGTCAG
CGAAGTGATTTTACAAACCAATATATTCAAAATTTTGATTTTAACGTTTATGGTATACAG
AACGATGATTGTTGTTTTATGTATGAAATACTTCAATTCTACAATAATTCACTATCAGAT
ATAATTTTAAAGGAATTA
>cds.Mp_J_11584_c0_seq1|m.9088
ATGAAGATACTTCTTAAGTTTGGAATTCTCCTAATTTCTGTTGTACCGTGTATCTTGATG
TTGATTCAAAACCCAACTAAAATTCAAGATCGCGACCATTGGTACGAAGAGGCACGATCC
GCGTTGAAAAAACGGTTGGCCAGCTTCGAGGGTAAAATGGGAAGAGCGAAAAACGTGGTT
TTTTTGGTCGGCGATGGAATGGGCGCGTCCACGTTGACCGCATCGAGGATATTCAAAGGT
CAGAGGCGGGGTAACCAAGGCGAAGAGGAGCAATTGATTTGGGATACGTTTCCCGCTGTG
GCAATGGCAAAGACCTACAATTTAAATGCTCAAATCGGTGAATCGTCAGCATGTGCTACT
GCATTATTGTGTGGAGTAAAAGCCAATTTCGAAACAGTTGGCTTGGACGGAAATGGAAAA
TTTGAAAACTGTTATTCCAGTTTTGGGTCAAGAGTTGACTCATTGGCTTACTGGGCTCAA
CAGCAAGGTAAATCAACCGGGCTAGTGACCAATACTCGGATTACTCATGCTACACCGTCA
GCGTTATACGCACACTCTCCTAGCAGATATTGGGAAGATGACGGAAAAGTGCCAATACCT
TCAAGAAAATCGTGTAAGGACATTGCCCGCCAATTAGTGGAGGACGACCCAGGTCGATTT
ATAAACGTAATACTAGGTGGTGGCAGAAGACATTGGTTACCAAAAGTAGCACAAGATCCA
GAACAACCTACCGACGAAGGTAGACGATTGGACGGTCGGAATTTGATAGACGATTGGATT
AGAGACAAAAAGAAACGAAACATTAAAGCAGAATATGTGTGGAATAATAGTCAGCTGGAC
AAAATTGATGCAAAAAATGTTGATTATCTTTTAGGTTTGTTTGCGTATTCGCACATGGAG
TTCGAGGTGGACCGAGACAAAGGACAAAACGGTGATCCACCCCTGCACGAGATGGCCGTC
AAAGCGTTATCTATACTCCAGAAGAACAACAAAGGATTTTTTCTGTTCGTTGAAAGTGGC
CGCATCGACCACGCGCACCATTACAACAATCCTTACAGGGCGTTAGAGGAAACGCTTGTC
TTAGAGTCCACGCTGGAAGCCATTTTGTCTAAGGTGGACTTGTCAGAGACACTCATCGTT
GTCACAGCGGATCATTCCCACGTAATGACAATGGGAGGATTGGCAACCCCTAGGGGCAAC
GACATATTGGGCGTGGACGTGAAGCCGTCGGACGTGGACGGTCTGCCGTACAGCACGCTG
CTCTACGGTAACGGGCCCGGCCACAGCGCCGAACACCGGTTGGTGCCGATGGTGAACGCC
ACCGACGCGGAGACGCACAACCGGTTGCACGGGGCCGCAGTGCCCCGACAGTGGGCCACG
CACGGAGGCGAAGACGTGCCCGTGTACGCGGCCGGGCCACAGGGAATCACGCAAGCGCTG
TTCTCCGGCACATTCGACCAGTCTTATGTGCCGCACGCCATCGCTTACGTGGCGTGCCTG
GCCGAACATGCCGAACGGTGTCGGCGACAGGACGCCGAAGCCGTCAACCGGAGCAACAGT
GACGCCGCGTTCGCCGCCGGTAAAGCGGGCGTCCTCGGGGTCGGACCCTCGTCGCAGGGC
TGCTCGGTGGACACGAACGCCGTGACCAGGACGGCGGCGACGGGTGGTGCCAAGAGCGGA
GCGGCCATCGTACTGGCCAGCAGCGTGCTGTCCGACAACGGGTCGTCCAAGCAGACCAAC
AACACGAACCCGCTGCTGAACCTTGGTTACGCACTGATCGCCGCTGCAGCCATGCTCGTA
GTAGCGGTCACGTAA
>cds.Mp_J_11586_c0_seq1|m.9095
AGCACATATCCACCGTCGTCACCAGCTACAACAAAAGCTCCAAGTACATTGCCACCTACC
ACAACAAAAGCTCCACCTCTGGAAAAACCAGAAATAATATTATGCCACGAATTTGCACTC
TTTTTTTATCACTGTAAAACTTCATATGCTGTATATATAGTTAATTCAATTCAAAAACTA
GTACATAAACTTGTCTAG
>cds.Mp_J_1158_c0_seq1|m.311
ATGGTATCTGCGTTAGATATTTTATTTCCCCAAAATGAAAATGGTGAAGATGTAAATCAA
CAAAATGAGCTTGAAAAATATTTAAAGGAAAACTGTATCAACAAAAATGCTTGTCCATTA
ACATGGTGGGCTGAAAATGGTAAAAGATACCCAATGATTTCAAAACTTGCCAAAAAATAT
TTATGTATACCATCAACATCTACTCCGTCTGAAAGA
>cds.Mp_J_11591_c0_seq1|m.9098
ATGTTGCAGTGTCTCGTCGTCGCCACGGTCGCCATTGTCTCCGCTGAGCCGCCAAGCAGC
TACAGCCGACCATCGTTCGGTGGTGGACACTCATCCGGCGGTTTCGGCGGTTACTCTTCC
GGCGGTGGTGGAGGATACTCATCCGGAGGCAGCGGTTTCTCTTCCGGCGGCGGTGGATAC
TCGTCCGGCGGCAGCGGT
>cds.Mp_J_11593_c0_seq1|m.9102
ATGCTTCAAGAAAAAAGTAAGCAAATCGCTGAAATGCACGGATTTGATTTTAAAGGCTCT
AATGGCTGGCTTGAAAAATTTCGGAAAAGAAATAATATTTCTTTTAAATCAGTTTGTGGT
GAAGCAGCAAGTGTTGATGAAGAGGCCGTCAATAACTTGGAAAGCAAAAATACCCGAAAT
TATAGCAAATTACGCAGAATGCGATATTTTTAA
>cds.Mp_J_11593_c0_seq1|m.9101
ATGGCTGGCTTGAAAAATTTCGGAAAAGAAATAATATTTCTTTTAAATCAGTTTGTGGTG
AAGCAGCAAGTGTTGATGAAGAGGCCGTCAATAACTTGGAAAGCAAAAATACCCGAAATT
ATAGCAAATTACGCAGAATGCGATATTTTTAATGCAGATGAAACGGGATTGTTTTATAGA
GTTCTACTTGATAAAACCATGGCGTTTAAAAATGAGATATGTACCGGAGGAAAAATTTCA
AAAGAACGTTTAACTGTACTTTTGTGTTCTAACATGTTGGGTGAGTTTGAACGGCCAGTC
GTCATAGGCAAAGCTAAACGTCCACGAGCCTTCAAAAAATTGGATATTAACAACTTTCCC
GTCGATTGGTATTAG
>cds.Mp_J_11593_c0_seq1|m.9100
ATGACGACTGTAATAATGACTGAGTGGCTTATGAAATTTGATAACAAAATGGGTCAAAAT
AAAAGAAAAGTTTTACTCTTTTTAGACAACGCGGCTCCTCATCCACATTTAAAAATGAAA
AATATTGAACTTTTGTTTTTTCCACCTAACATGACATCTCATTGTCAACCGCTTGACCAA
GGAGTAATCTATCAGTTTAAGAAATTATATCGTACGCAATTGTTACGTAAAGCTGTTGCC
GATTTGGATGCCAATTCAAGTCAACCTATCAACGTGTTGGATGCAATTTACTGGGTGTCT
TCATCTTCAAAAAACATTCAACCCGAAACAGTGAAGAAATGCTTTTTGCGGTCCGGCTTT
AGGCATCGTAATAACAATATTACAGACGTTGATGATCTACTTACACCAATAGAAGAACTT
GGCAATCTTATTAAAGTGATTGACAATACAATTACGGAAAATGACTACATAACACTAGAC
GATTGCGTAGAGACTTACGACGCCGATATCGAAAATTCATCTGATACTACGAGCATGTCT
ACACAAAATGAAGAAGAAAGTGATGAAGAAAATTATGGGTCCTAA
>cds.Mp_J_11594_c0_seq1|m.9103
AAATATTATACTACAATTTTATCTCAAACGTTCTCTCCTTGTGGGAACTATTTGATTGCT
GGTAATAATTATGGAATTTTAACAGTTTACAATCTAAAAAATGAATTGCAATCTGGAATT
GACTTCAAAGATCAAAATTTATCAGCTAGCTGTCGATCATATGAATTTGAAATGATACGT
AAAATGCAAATAAACAGCATGGAATCTGGTGAAAAATTTTTAATAATTGGCGGTGTTGGA
CTTATCATTGGAGTTGATTGGGATACCATTATTGATAATAATTTTGGCGAAAACTCAAAA
GTCGAACCTCTCAGTATAAGTTGGAGTATTAATATTCCATCACCCAAGGATTCAATGTTA
ACTATAGATGTAAATTGTTTAATATTAAACAAAGAGGATAATGTCTTATATGCAGGCTGT
GGCGACAATACTGTTTATGCATTTAATTTAGAATGCGGTGATGTTGTGCAGAAATTTAAA
GGACACAATGATTTTATTCATTCCATTGATAAATTAGATGATACAATCGTCTCGGCTAGT
GAAGATGGATCTGTCATATTTTGGGATGTTCGTTCTAAAGAATATTCATCAAAAATCATT
CCCAGTAGTAATCCAGAAATCAAACGACCCCATCTTGGAAATTGGGTTGGATCTGTTACA
ATTACTAAAGATTGGATGTTATGTGGAGGTGGAACAAAACTGTCATTGTGGAATCGTTCA
ATGGCAGCACCCATGACGGTTTATAATTGTGTTGAAGATTCCGGAATACATGTTACCAAA
CTTATGGATGAAACATTATATGCTGGAGGATGCTCAAAATATTTTTATCAGTTATCATTC
ACGGACGAAATTTTGTGTAAAATTGAAACTAGTCCAGTGACTGTTTTCAGTTGTGTTAAC
CAGGAAAATCCGTTCAAAGTGACATGTCTTGCAGGTTCAAGCTATAAAATAGATATTTGC
ACCAATTTAAATTACAAAATGACTACACTTGGAATCTAG
>cds.Mp_J_11614_c0_seq2|m.9114
ATGGATAATTATGATAAACTGGAAAAAATTGGAGAAGGAACATATGGCGTCGTATACAAA
TGTATGGAACTTTCATCAAAAGAAATTGTTGCTGTAAAAAAAATACGCATGGAAATGGAA
GATGAAGGTATACCTGCTACAGCAATTCGAGAAATTAGTATTTTGAAGGAACTCAATCAT
CCTAATATTGTGAATCTGCGAGAAATTCTTATGGACGATTCAAGATTATATCTTGTATTT
GAGTTTGTTCCTATGGATTTAAAAAAATTTATTGATTCAAGGCCTAAAAAACATTTGGAT
GAAATTACTACCAAGTCATTCACTTATCAGTTATTAGTTGCTATATACTTTTGCCATGTG
AGACGAATTTTACACAGAGATCTTAAACCACAAAATATCTTAATTGACACTAAGCATAAT
ATACTG
>cds.Mp_J_11618_c0_seq1|m.9117
ATGGCTCTTAAACTGAAAAAATTCGAAAAAATGATTCGCGGAGTTCAAGTTCCTGAACAG
AAATACAATACAGAAGAAGTCACTAACGAGATAAGATTTAATGAATTAGAAGCTCTTAAA
CTACGTATATTTGTAAACTCATTAAGTCATATTAAGGATGATGAATTGAGAAAAAAATGC
TCAGATATAACTGCCCATTATCGACTTTTTAAAGATGAAGAGTCCCATTATAAAGTAAAG
GAGTTGACAGACGATGATAAAATTAAATTTAATAAATGCATTGAAGAGTGCATTCAAAAG
GAGTGTGCTCTGATCAACAACGAAAAAGAATCTATCCCCGCAGGTATGCAAGTTATTAAA
CCAAAC
>cds.Mp_J_11619_c0_seq1|m.9119
ATGATTTTGACTATAAGTAGTTTGTTGATGATGTTTGCTAATCTCATGCAACAAACAAAA
AAAATTATTCAAGAGAAGTATTTAAAAAATGACAGTGGAAATGCGACAACAAATACAATT
GCAATTGAGGCTACAGACGAACAAATCGATGAGAAAACACAAGAATTGAAGGACCAAATC
TATGATATTATTAGAACAATTAAGGATCCAGAGAAACCAGCTACCCTGGAAGACCTTAGT
GTCGTGTATGAAAATGGAGTAGAGGTAATTAATCAAAGAAACTTGAAACTATATACTGTC
AGAATTGAATTTAATCCTACAGTACCACATTGCAGTTTAGCTACTTTAATTGGCCTTAGC
ATAAGGATAAAAGTTATAAGAACTATTTTGGAGAATGTTAAATTGGATATATACATTAAA
GAGGGTGCTCACACAACTGAAGAAGAAATTAACAAACAAATAAACGATAAGGAACGTGTG
GCAGCTGCGATGGAAAATCCAAGTTTAAGAGATGTAGTTGAAAAATGTATAAAAGAGGAA
GAATAA
>cds.Mp_J_11623_c0_seq1|m.9121
ATGTCAGCGAGGAACAACATGTTGCCGTCCCTGTTCATCGTGCTGCTGATCATGTCTCCC
GTCACCCCCGCCCATTTCTTCATTGCCTACGTATGTTACGCCGGTTGCGGATCTTTGGCT
ATCGTTTGCTACGTGTCCAACGGCATTGCTAACGGCATACAGTTCGCCAAGACCGCTTCC
GCTCTGCCGCCGACTAAAATATCATGCGGACAAGCGTTCAACGCGTGCAAGGACGACTGC
CTAGTGAACTTTACGCTGACGCCCTGA
>cds.Mp_J_11625_c0_seq1|m.9125
ATGACAATAATCTTCAGTCGTCTCGTCATACTCGTTCATCTGGTTGACGTACAAATGTCG
GTGGACAGTGGAGCGGAAACAGTAGCAACGAGACGACGAGTACGTATAGATGGTACGCGG
AAAGTCTATACCGAGTCAGCGGGGACGGGACGGCGAAAAGTTTTCCCGGTCGTTCCGACG
GCCGGCGGTGATCGGCATAATACCGCTGTAATTGTTTGGTGA
>cds.Mp_J_11625_c0_seq1|m.9122
ATGACGAGACGACTGAAGATTATTGTCATGTGCGTGGCCCTAGTGGTGGCCACCGCCGGT
CGTGCGTCGTCAAACGAACAATCCTTCGCCGTCGAGCCAGAGGATCGGAGTGCGGTGGTG
GACTCGACGGTGTCGCTGCCCTGCAGGGTCGACAATCTGGCCGGAAAACTTCAATGGACC
AAGGACGATTTCGCTCTAGGCACCAACAGGAACCTGTCGTACCACGGTTACCCGAGGTAC
TCGATGACCGGAAATGACGCGATCGGCGAATACAACTTGAAACTGAATCCCGTGACTCTG
GACGACGACGGCGTGTACCAGTGCCAGGTGGGCACGGGAAAGCGCGACGAACCTGCCATC
AGGTCCAGGAAAGCGACGCTGACCGTCCTGGTGCCGCCCAACCGTCCGCGAATCACGCAG
GGTGACAAGATCTACATAACGGAAAACTCGCCGATCGAACTGGAGTGCATATCCGAAGGT
GGCAAACCGGAAGCAGAGATCACGTGGACCGACGGCTCCGGCACAGCGATCGCCGAGGGC
TTTGAGACGTACGTCGAGGCCATGGAGGCTGAGAGCAAACGGTTTACAACCAAGTCCATT
TTGAAAATCGTACCGAAAATGGAACACCACAACACGTCAATATGGTGTCAGGCGCACAAC
TCGGCTGTTGACAAAAAGTTACAAACGAAAATCCATTTGTACGTCAAATTCGCTCCGAAG
ATATCGCTGATCATTGCCGGGCCCGCGAGGAAGCTGGTCGAAGGGACGGACGTGCAGTTC
CTGTGCCTGACGAAAGCCAACCCGCCGGAAGTGAACTACCGGTGGTTCGTCAACGATCAG
TACGCGCTGAGCGAAGTCACGTCCGAACTGTGGCTGTTCAACATATCCAGGAGGCTGCAC
AATTCGTTGGTCAGGTGCGAGGCTCAAAACTCTGTGGAGAAAACAGAGGAATCCAAAGCG
TTGAGCATATTGTATAAGCCTCAATTCAAAAATCGACCGAAA
>cds.Mp_J_11626_c0_seq2|m.9131
ATGTTGACAAGGCGCGTGTCCGTAGGCTACAGACAACATCAACACCATCAGCGCCCACCG
CTCGCTAACCATGTCTGGTTTTCATTGTTAATTGAACATGCTAACAAAATGGAACGCATA
AAAAAAATAACTGAATTTTCTATAAGACAGCGGAGTGGGCGCAACGCGAAAACACCTCTA
AAGACATCG
>cds.Mp_J_11626_c0_seq2|m.9128
ATGGTTAGCGAGCGGTGGGCGCTGATGGTGTTGATGTTGTCTGTAGCCTACGGACACGCG
CCTTGTCAACATTCATACGGCGGGTGTAGATTCAACGAGCCCTTCGTTCCCGCGCCTGTC
GGCCAAGTCCCCAGGTGCGTTCAGAATTATCACGGTGACGTCACATTTTGTGAAACCATC
GACAGATACCCAGAACAGTTGATAAGTTACTTGGTTACAAAATCGGACAAGAACTTTAAG
TCTTTTTTTAACGAAGAAAAACTTTACGACAGACCTTATTATCAAAATCAGAATAAAAAT
AATTATAATAACGGTTATGGAGATTATCATGATTATCAAAACGATACTCAAGAAGAATTT
GTTGGCTATCCGGATAGAACGTACGTTTTACCTCAGGTGTCTTTTACAGAGCCTCCGATC
ATAGACCAAAATCGACATTTAAATCACAATACCAATCATGGAGGTGTATACAATAGAAGA
AAAAGACAAGACGATGTTCAATTATGCCAAGTTAAAACCAACAACATATTTCCTAAAGCA
GCATTAAACACTCAAGGCGAATGGAAATATGTAGTTAATATGGTACGCACCCCGTCTGAC
ATGTACACACAATCCATAAGGTCGGAAATCTGCGCAGAACCAGATCAGCCGTGCAACGGA
ATCTGCGATACGCCTCTTGGTTTCAGTACGTCGTGTAAACAGAAATTCGTCCAAAAACGG
TTGGTAGCATTGCAAGGGACCGGAGATAATCTGTACGTGGACGTTTTTTGGTTTCCACAT
TGCTGCTCTTGTAACATAGCCAGGGTTGAACAATAG
>cds.Mp_J_11627_c0_seq1|m.9134
ATGAACTCACCGCAAATGTACGACACGGCGCCGCAGCCGCACGCTCACCAGCCGCAGCAC
CACCAGATCAGCCAACAGGAATTGGCGATGGCCGCCAAGAAAGCGCAGCTCGGGCAGCTC
AAGAACAGGTACGACATATCGGAACTGTCCACGCCCGAGATATCGCTCGACCTGCAGAAC
CTCATCGACGACAGCCAGTTCAGCGAAGGGCTGTTCACGGAGATCCTGCAACAGGGCCAG
GTGAAATTGCCCAACGGCACCGGCGGGGGCGGAGGCCGGAACGGCGTCAACCAGAACGGT
TTCAACTCGCGCACCACGCTCGCGTACATGCCGCAGCCCGTGCACTACGAGAGCACGCCG
GCCTCCACGGGAGGTCCCATCAAGGAGGAACCGCCGGAGTCGGTCGAGTTCCGGAACCAG
CAGCAACAGCAGCAGCAA
>cds.Mp_J_11631_c0_seq1|m.9138
ATGTTGAAAGTCTTAACATCGTTTCCGAAAATAAGCGGGCCCGCCATTAGAAGTTTTCAA
TTTAATTTTTACACTTGCAGATTTGTGTCGATTCCACGACACAGTCAAACACAACAGTTG
ACCCGTTGGACTAAGCCATCAGTAGAGTATCCATCACGGTTTTCCTTTACTCGTTTTTGT
CATGCGAAACCATCAGAGTTGACTCCACGTGAAAAACTGAAAATCGCTGCTAAAGAATAC
GGTTCTGTGTTAATTGTGTTCCATGTTGGAATCTCATTGATATCATTGGGTTCGGTGTAT
TTTTTCATTTCTAATGGTGTTGACGTCCAGCAGTGGATTGGGTGGATGGGTTTGTCGAAC
GCAAACGAAAACACCAAAATCGTAGCTGGAGCGAGTCAGTTTATCATTGCATATGCCATT
CATAAATCTTTTGCTCCAGTACGCATTTCAATAACACTTATATCTGTACCATTAATTGTA
CGATACCTTAGGACTAAAGGAATAATGAAAATGAAAAAGTAA
>cds.Mp_J_11650_c0_seq1|m.9146
ATGGGTATCGGAACCGGAGATAATGACATGATCGCGAAGGAACTTAACGGGAGTGACTGT
GAAACTGAAAGGGGTAAAAAGCGAGTTGGCAAATCCAATGAACGTGGCAGTTCATTAAAA
AGCTCGACAAGAAATATAACGATGTCCTAA
>cds.Mp_J_11650_c0_seq1|m.9145
ATGATGATCTTGACGGTGATCAACATAAAATATGATATGCAGCAGCACTTGCAGCAGCCG
CAGCCGCAGGATCAAGAGAAGGAGGACGAGTTTGAAGATCAGCCATCGTCGAACGATCGC
CGAAAGCAAATTATTATGTTGTGGAAATGCTGCAGCGTCCGGAAAACCGGGTGGTCGTTC
TGTGGACGAACCGGATGA
>cds.Mp_J_11653_c0_seq1|m.9148
ATGATCGAAGGCGGAGGTGGAGAAGAACAGCCGGACGGCAGTGGCGGCGGCGTCGGCGGA
CTGGACACGGCCGTCAATTACAAGACGAGAAAGCGGCCGGCTGATACGACGGCCACGGCA
GTGTACACTATAACCGGTGGCGAAGCGAACCAGCTCCAGGACTTACCGCTGTCGTGGTCG
TCGCCGTGCGCTTGTTGCCCGCCACCCGTCGGATGTGCCGTCGTACTGCAGGGAAACGGG
CAGCAGAGGCGCAGGCCACGGACTTGGACGTGTGGTGGTGCGGCCGGAGGCGGTGGCGGC
GTGTCGACTCTGACCAGGAGCAGGACGTTCACGAGCAACTACGAACGTGCCATATCGTCG
CTGCTGTGGCAGCCGTACGAGTGCCGATCGTCCAGCAATTCGCTAAACGACGACGGCGAC
GTGGCCGTCTGGCTCAGCGCCACCGGCCGCTATGAACCGCTGTCCAGCCGGTCGTCGCTC
AGTCTGTCCACCATACCCAGGTCGGCCGGTTCGTGTTCGTCGTCGGTGTGCCGTCTGCTG
GACGACGGCGGAGACAAAACGCCTCCGCCGCCGTGCTGGTGTAGCGCGGAAACCGCGACC
GTCCTCGGTGACCCACATAACGACGATATGGCCCGGACGACAACCGGTTACCGCTGTCCG
CCGCATGGATCGCTGCTTCAGCGTCGAGGCACCGCCGCCGACGCCGTCGAAGGGGGACGA
CCGGTGCTG
>cds.Mp_J_11658_c0_seq1|m.9156
ATGCTTCCCGACGGTAATGCTCGAATGGACAACCTTGGAAATTCTCCGAAGACGAACCGT
TTTTCTGTCGATGCACGGAAGATTCAACAGCAACAATCAAAAACGTCAAATAAAAACGGC
GGACCTATTGCACCTGGGATCAAAAAGATGTCTTTGGCCAGCATGCTAGCAAGTGCAGAT
AGACTCTCGAAAAATTTGGAACGTAAAATTTCAAAGCCAATAATAAAGAATGAAAGCAAA
GTGAATGTCAATGACAAGCAAATAAAAAAAGAGCCGAAGATAGTACATGCTGCAACAGTG
CCACGTCGTAGTGTGTTCGAGGTGACAAAAACGAGATTATTGGTGCCTTTGACTCCAGAA
CCTGCACAACTGAATCATCCGCGTGTCCATGAAAATACAGTTACGGTTAGCTATATGCCG
TCTAAAAAAGACGTCGCTGTGCAAACAGTTCCATTCCCATTATTCCAGCAACAGCCGGTC
GAGATGGGTTCCACCGATAATCACCCAACCCAACAGTTCTCGAGAAAAACTCTGAATAGT
GATGCCCCATTTAAAGAAATTGTTAAGAAATTCGATAAGTTTCTAAGAAAAAATATGAAA
ACAACGATGCTGTTTAAAAAATATATAGACAATTTGTCGGCTCGGAGGTTCGTAGCTGCT
GCGTCCAACCACGATTATCGGAAGTACCTCATGTACTTCTCTTCATTCTCAATTGGAGTC
ATCACTACATATTTGTTGAACTGCGGTTATTATTATTTACAACGTATAGAAAATCCCCAA
CATTTATTACAATAA
>cds.Mp_J_11659_c0_seq1|m.9158
ATGGAGTTCAGTACACATTTTGTGTTTGATATCTTGGTGATATTATTATCACAGACTGTT
TTCTTTATGTGTGGTTGGATGTATTTTGTCATGCGATTATTCAAAGACTATGAAGTGCAT
CACAAAACAATTCAATTAATATTCTCAGTCACTTTCTGTTTATCCTGTACAATGTTTGAA
TTAATCATATTCGAAATTGTTGGTATACTAGAACCCAGCTCTCGCTATATATTTTGGAAT
ATCATACTTTACAAAATGCTATTTATGGTTGTTGTACTTATACCATTTTACTTATGTTAT
TTTACTTTGAGTAATATGTATCCATTTTTTCAAAAAAAAGTTGGAATTTTAGCTTCACTT
ATTTGGATATTATATTTATTCTTATTTTGGAAAATGGGTGACCCATTTCCTATGTTACCG
CAAGAAAAAAAAGGCCATTTATTTATAGAAAACTGTATTAGTAGAATTGGTGTGATTGGT
GTAACAGTTATGGCGTTACTATCTGGATTTGGTGCTGTTAACTACCCTTATTCTTCAATG
GCGTATTTTATAAAAGCAGTTACTGGAGATGATGTCATAAATGTGGAAAAACAACTTCTT
CAAACAATAGATGTTATTACAGCTAAGAAAAAAAAAATTTTATTGGCTGAAACTAATGCT
GGTGTGAGTACTTTTGGATTTATGGATATGTTAAAAAGAGTCAAGTCAAATGTATCCAGC
GATTTAAGGGGAATTAAAAGTGATATTAAAGCATTAGAAGAGCTTAGCAGACATTTATTT
TTGGACACACATGATTTGAACAACACTCTGGAGCGTACTGCTTGGGCCAAGACATGGAAA
GGGAAATACTTCAATTTCCTAGGTTATTTTTTCTCATTATATTGTGTCTGGAAAATAATC
ATATCCACATTAAATATAATGTTACAAAGAGTGGGAAAAAAAGATCCAGTTACCAGAGGG
ATGGAGATTTTAGTTGAATTGGTTGGCATTGATGTTGATGTATCATTTTGGTCCCAACAT
GTATCATTTTTATTGGTTGGATGTATTGCATTCACATCAATAAGAGGTCTCCTCTTAACT
TTAACAAAATTTTTCTATGCACTTTCTAGTAGTAAATCATCAAATATTATTGTATTAATA
TTTGCTCAACTTATGGGCATGTATTTTGTATCCTCTGTATTATTAATGCGTATGAACATG
CCAGCTGAGTATAGAGCTATTATTACAGAAGTACTTGGGGATCTACAGTTTAGTTTTTAC
CATCGGTGGTTTGATGTTATATTTTTAGTAAGTGCAGTATCATCTCTAACATTTTTAACA
TTTGCTCATAAGCAGAGTAAATTAGACCTACCACCAATGATTTAA
>cds.Mp_J_1165_c0_seq1|m.316
ATGTTCAAAATTTTACAATATAGGATATTCACTAGATTTCTCATGGAACAGTTTTCTTAT
TTTGTTGTAAAAAATGTACACTGTTATCCTTTAATTAATTTTGAAATTGATATGAAGCCA
AACCTGCTCCGCGATGTACTCTATTATTTGAAAAAAAATCAAGATAATTGGTTGAGTAGT
TTCATAGAACATGGGTGA
>cds.Mp_J_11660_c0_seq2|m.9160
ATGTTGTGCAATAAATTACTGAATCTTGCGAGCAAAACCGTTCAAACCGTGTCCACTAAC
CGAATAGCTGTTGCTGCTGCATCGAGTCAAAACGTACGGTCGTTTTCAGTACCAATCAGT
CAGGAATATGTTGTGGACAATACGATTGCACACAAAACGTTTTCCGACAGTGTAATACAA
ACCGTCAACGAAGCTGTAAAAAACAATAACCGATTGTTTGCTGTTGTACATATATGTGGT
AAGCAGTTCAAAGTCACCGACAACGACCTGGTGCTAATAGACGGTTACTGGCCTCCAAAT
GTCGGAGATCGCATCAAGTTGCAAAAAGTGCTGTTGGTTGGTGGCAAAGACTTTACGCTG
ATCGGCAGGCCCGTTTTGGACCCTGACACTGTGCAAGTCACCGCTACGGTGGTCGATAAA
GACCTGTCTCACACTAGAACTAACTTCGAACGTATCAAACGTAAGCAATACATGAGGATC
AACTTTATACGAAAAGAAATTACAATGCTTCGGATCAACTCTGTATTTATAACACAAAAT
ATTGATAATAGAAAAGAAGTTCAGGAAATGGGAAGACGTGTAATGTAA
>cds.Mp_J_11660_c0_seq2|m.9162
ATGTCTTCTGCAACTTTTGGCCAAAAAAGTTTTCAACCTACACCTCCTGAAAAGGGCAGT
TTTCCGTTAGATCACCAAGGCCAGTGTAAAAAAACTGCTTACAAATATATGTTTTGTTTG
AGTGTGAACAGCGGAGACAACTCACAGTGTCGTCAAGAGGCCAAAGATTATTTGGATTGC
CGTATGCAAAACGATTTGATGGCTAAAGAAGAATGGACTAAACTTGGATTGGCTGACGTC
AAAAATACCAACGACAGTACCTAA
>cds.Mp_J_11660_c0_seq2|m.9161
ATGCCACATGTTCTGATTGCTTGCAGTGCAAGTGTTGCTGCAATCAAAATACCAGATATT
ATTTCTCAACTTGTTCAAAAGAACATTAGCACAACATTAGTCGTCACAGAACCTAGTAAA
CATTTTTTAGATGTTGATAAAATTAGAAAGGATTTCAAAATTGATATTTACACTGATCAA
AATGAATGGGATGCCTGGACAACTCGTGGAGATCCTGTTTTGCATATAGAACTTTCAAAA
AAAGCAGACTTATTAGTGCTTGCTCCTTTGAGTGCTAATACCATGGCTAAAGTGAGTACA
GGAATATGTGACAACTTATTAACATGCGTTGTTAGAGCTTGGAATGTTTCAAAGCCAGTA
TTGTTTTGTCCATCAATGAATACTCAAATGTGGAATCATCCAGTAACTAAAGATCAAGTG
GATAAGTTGGTGTCATGGGGATATTGTCTAATTCCCCCAATTGTTAAGACATTAATGTGT
GGTGATCATGGTATTGGTGCAATGGCGGAAGTAGAAACTATTGTTAATCAAATTTTAGAA
AAACTTAATTATTTGTAA
>cds.Mp_J_11661_c0_seq1|m.9163
CCTTCTAACATTGATAGTGCAATAAATAAGCTTACCTACGATATACAAGTTGCAGCCAAA
GATTCATCACCCTTGAGACCAAGCAACAATCCATCATCCAATCTTACCCCAGAGCTTAGA
AAACTCTTAGCTGACAAACGCAGAGCAAGATCGATTTGGCAACGAACTCGCTACCCAGAC
GACAAGTCAAGGTACAACATGCTTTCAAATAAACTTAAATCTCTTCTAAAAATACACAAA
AATAACTCCTACAAAAATTATCTCCAAAATCTCTCACTTAAAAATGGCTCACTCTGGCGC
AAAACAAAATCAATTCTTCGATTAAAGGAAATTACACCACCTCTTCAACGACCAAATAAC
ACCTTAGCAGTCACCGACAGTGAAAAAGCAGATGCACTAGCGAATGAACTATCAACAGTA
TTCATACCACACACAATCTCACCACCACCTCTACATCTTCAAATGGTCACAGAGTCACTC
CTCTCTCCACTACCTATGGCTCTACCTGCAAAACCCACCACACCAGCTGAAATAAGGGGG
ATAATAAAAAAGTTGGCCAACGGGAAATCCCCTGGCCACGATCTTATAACCAACAAAATA
ATCAAAAAC
>cds.Mp_J_11661_c1_seq1|m.9165
AAAATAATCAAAAACCTACCAGCTAAAGCAATAATTCATCTAACTCATATATACAACGCT
ACCCTCCGACTCTCCTATTTTCCAACAACTTGGAAATCCTCAGTTATCGTAACGATTCTC
AAACCTGGCAAACCACCAGAAAATCCATCCTCATACAGACCCATAAGTCTTCTACCAGTT
CTTGGAAAAGTTCTGGAAAAAATATTACTAAAGCGTGTTTCTGTCATTGTCAATGAAAAC
AAAAACTTACCTAACTTCCAATTTGGTTTTCGTGCAAATCATTCTACAACCCACCAGCTA
CACCGAGTCGCCGACACAATCTCTACTGCTTTGGAAACAAAA
>cds.Mp_J_11669_c0_seq2|m.9167
ATGGAGGACATTCATGCATTGTTAAACAAGAAAGCGGCGCTGGATATAGCAGCCCAACAA
AGCGTTTCTGTAACTAAGGTATTAGACCCAGAAATTGATTTGGGTACACTTCTATGTTTC
GATTCAAATGATTTTGACACTCAACAACTCAGATCAGATCAAGAGAAATACTTAACAAGT
GAAACTAGGAATAATGTGCAATTATTGATTAACAAATTATTTGAATTGCCTATGAAAAAT
GAAGATGGTTACATGTATGTAGATTTACCAGAACCTAGATATAATTTACCCCGTGAAAAA
CCATTACCAACACCTAAACCACTCACTAAATGGCAGAAGTTTGCCATTGAAAAGGGAATC
AAGAAAACTCCTAAACCAAAAGCAACTTGGGATGAAATTCTACAGAAATGGATACCAACT
TATGGTTACAAAAAAGCTGCAGCAGACAAAGAAAAAGATTGGATATTGGAAGTGCCTGGT
AATGCTGCAGATCCAAATATTGATTTATTCGCTCAAAAACGAGAAGCAAAGAAAGAACGT
GTTGCTAAAAATGAATATCAAAGATTACGTAATATAGCTGCTTCACGTAAGATAAAAGTT
CCTGCTGTTGGATTACCACCTTTAGAAGGAACATTACATTCAAACCAGTTGAAAACGGCT
GTCGATGTAGCTAAAATATCAACTGCATCTGTTGGTAAATTCCAGCCAAAAATAAGCAAA
GAGGTGGTGTCTGCTAAAAAAAATATACCTGGATTAAAGAAAGAAAAAATCCCAGCCAAG
AGTATGAAAGATGAAAAATCAAGCAGTCTTCAAATATTAGAATCAATTAATAACAAAAAA
CCAAAATTCAATTTAGAAAAAGCTGCTAATAAAGCTATTCATGCAGAAGAAGTCGAGAGA
CACAGGGAGAAAAAAGAAGGAGGTGATAAAAAGAAAGGAGGACGTTCGCGCAGCAAAGGA
TCGTTTAAAAGACCTACTGCCAATACTGGCAAGCGTTTAGGAAAACAAAAAGGTGGTCGT
AAACGTAGATAA
>cds.Mp_J_11674_c0_seq2|m.9172
TTATTAGATAACATGGCTACTGCTTTTACTGAGTCTCAAGTAAAATGTATATTTTTACAG
CTCTTGAAAGGACTTAAGTATTTGCATTCCAATTTCATTATTCATCGTGATCTCAAGGTA
TCTAATTTATTGATTACAGACAAAGGATGTGTAAAAATAGCTGATTTTGGATTGGCTCGT
TTTTTTGGTGTGCCACCAAAGAAAATGACAGCTAAAGTGGTAACACTCTGGTACAGAGCT
CCTGAAGTCTTATTAGGATCTCCTAAGTTGACAACAGCTATTGATATGTGGGCTACGGGA
TGCATTTTTGCTGAACTTTTACTTCATAAGCCGTTATTGCCTGGTCGTACTGAGATACAT
CAACTGGATTTGATATGTCAACTTCTTGGCACTCCCAATGCTTCAATATGGCCTGAAATT
GACACATTACCAGCACTGAAAAACTTTACATTGAGACCACAACCATACAATAATATTAGA
CCGAAATTTCATCAATTTTTTATTTAG
>cds.Mp_J_11676_c0_seq1|m.9174
ATGATGATGAATCATAATCATAACGCTAAAAATGAAGAGGATGAGAGTATTATTCGAAAA
CTGGAAGAAACCCAAAACAACGGACTTAAAAATGTTGTTGTAGATGACGTTGCAAAAGTG
CTTAGTTATTCAGACAATTTACCCTATGTTGAAGGACAATGGAGTATGAACAACCCGACT
GGAAAGAAAGTGTATTCTATATCATTTTTATTACAACTTGGTAGTGAAGCTGTTTGT
>cds.Mp_J_11679_c0_seq1|m.9178
ATGCAATTTTTGACCGGTACATCGCAGACGAGTGCCGGCGGCGGCGGTATGTTCGGCGGC
GCCGATGGCGCGGAGCTGTACGCGGCCACGGCGTCGGCGCCTGACCATTACTTTTGCCAG
CGAATGTTGTACGCGATGCAGTTCGATTCGGTGGCCGCGGCCGGCGCCGGTATGTGTTCG
CCGCTGTTACCGTCGTCGTTGTCGTCGCCGCCGTCACCGCCGTCGTCGTCGTCGTCG
>cds.Mp_J_11680_c0_seq1|m.9182
ATGTTGAAACTCAAGTATCTTTTACTTGTGGCCCTGGCGTTATCGCCGATAGCCGAACGG
TGTATAGCCGAAGAAGTCGAGGGAGAAATAATCAAAACTTTTACGGTTGACGCAACCGTT
GAAGGTGCTAGCAAAGAAGGAGCAGTTACTGATGATAAAGTTGTTTTAAATGCCGAAGAA
CGAATCAAATTAGATGGATTAAATGCTGCACAGTTACGAGAGCTGAAGGACCAAGCTGAA
ACATTTACTTTCCAAGCTGAAGTTAATCGAATGATGAAACTTATTATCAATTCATTATAT
AGAAATAAAGAAATTTTCTTAAGAGAACTTATTTCCAATGCTTCAGATGCTTTAGATAAG
ATACGATTGTTGGCATTGTCTAATGCCAATCTTTTGGATGCAACTAATGAACTTTCTATT
AGAATCAAGGTAATGTCTAATGTCAAGTATTTTTAA
>cds.Mp_J_11680_c0_seq1|m.9181
ATGTTGCATATAACTGATACAGGAATCGGTATGACTCGTGAAGATCTGGTAAAAAATCTG
GGTACCATTGCGAAATCTGGTACCGCTGAGTTTTTAAGTAATTTGAACTCTGGAGATGGT
CAAGATAAAAATATGAATGACATGATTGGACAATTTGGTGTTGGATTTTATTCTGCTTTT
CTTGTTGCTGACAAAGTTTTGGTTACCACCAAACACAACGACGATAAACAATATATATGG
GAATCAGATGCCAACAGTTTTTCTATTGTTGAAGACCCCAGAGGACCAACACTTAAGAGA
GGAACACAAATTAGTTTACAACTGAAAGAAGAAGCCATTGATAATTTAGAAATAAATACT
CTGAAAAATTTAGTGAAAAAATACTCACAGTTTATCAACTTCCCTATTTATTTATGGTCA
AGCAAAACTGAAACTGTAGAAGAGCCAATTGAAGAAGATGAGCAGCCAGAAAATGAAGAA
AAGACAGAAGAAGATGATGCAGCAGTAGAAGATGCTAAAGAAGAAACACAAAAAACTAAA
AAGGTTGAAAAGACTGTTTGGGATTGGGAAATCCTTAATAACCATAAACCTATATGGACT
CGAAAACCTGATGACGTAGAAGCAAATGAGTATGATGAATTTTACAAGGCGCTAACTAAA
GATACCAAGGATCCGTTGAGTTATACCCATTTTAATGCTGAAGGCGAAGTATCATTTAAA
TCCTTGCTTTATGTTCCATCTGCACAACCATCAGATACCTTTAACAAATATGGTACAGTA
ACAGATAACATCAAGCTTTATGTTAGAAGAGTATTTATAACAGATGAATTTACTGATTTA
TTGCCAAAGTATTTAAGTTTCCTTCAAGGAATAGTAGATTCGGACGATTTACCATTAAAT
GTTTCACGTGAAGTCTTACAACAACATAAGTTACTTAAAATTATCAAGAAAAAACTTATT
CGTAAAGCTTTAGATATGCTTAAAAAATTGGATGCTGAAACATACAAGAAATTCTGGGCT
GAATATTCTACAAACATAAAATTGGGTATTATTGAAGATCCATCTAATCGAGCTCGTCTT
GCCAAGTTGCTGCGGTTCCAGTCATCTGTTGAAGAGACTCCTACATCATTAGCAGATTAC
GTGAAACGTATGAGCGAAAAGCAGGAACATATTTATTACATTGCTGGTTCTAGTAAGGCA
GAACTTGAACGTTCTCCTTTTGTTGAGGGCATTATTCGCAAGGGATATGAAGTTCTGTAT
CTAGTTGAAGCAGTAGACGAATACACATTGTCAGCTATTCCAGAGTTTGAAGGTAAAAAG
TTCCAAAATGTGGCTAAAGAGGGTGTTTCTCTTACTGAAAATAAAGAAAAGGCTGAAGAA
TTGAAAGTTCAATTTGAACCACTTACAAAATGGTTTGGCGAAAATGCTCTTAAAGATCAA
ATTTCAAAAGCAGTTGTATCAGATCGCTTGGCTGAATCACCCTGTGCTCTTGTTGCTGGA
ATGTTTGGTTGGACTGGTAATATGGAAAGATTAGCCTTATCTAATGCTCACCAAAAAGCT
GATGATCCACAGAGAGAGTTTTATTTAAAGCAGCGTAAATCTCTTGAAATAAATCCTCGT
CATCCTCTTATAAAAGATTTGTTAAGAAGAGTAAGAGATGATCCTGAAGACCAAAAAGCA
AAAGATATTGCAGTTATGTTATTTAGAACAGCAACTTTACGGTCAGGATTTATGCTCCAA
GAATCTGCAGATTTTGCTGAAAGCGTTGAAGTTCTAATGAGGCAATCATTAGGCATTCCA
TTAGATGAAAAAGTTAGTTATGATGACGAAGAATCAGTTGGTGATCAACAAGTAGAAGAA
GAGGAAGATAAAGAAGAATCCCTGGATCATGATGAATTATAA
>cds.Mp_J_11681_c0_seq1|m.9187
ATGGACAGTCGCGGCCGGAAAGTCATCGTCTGTGACAACGGGACAGGGTTTGTGAAATGT
GGTTATGCTGGCACTAATTTCCCTGCTCATATATTTCCGTCAATGGTTGGTAGACCGATA
ATTCGTGCACACAACAAAATTGGAGATATTGAAGTTAAAGATTTGATGATTGGTGATGAA
GCTAGTCAGTTACGATCCATGTTAGATGTCACATATCCAATGGAGAATGGAATTGTGAGG
AATTGGGACGATATGTGCCATGTTTGGGATTACACTTTTGGACCAAAAAAGATGAATATT
GATCCAAAAGAATGTAAAATTATGTTGACAGAGCCTCCTATGAATCCAATAAAAAATAGA
GAAAAAATGATAGAAGTGATGTTTGAAAAGTATGAATTTAATGCTGTTTATGTAGCTGTT
CAAGCTATTCTAACATTATATGCTCAAGGTTTGCTTAGTGGAGTAGTTGTGGATTCTGGT
GATGGTGTTACTCACATTTGCCCTGTTTATGAAGAGTATGTTTTACCACATTTAACTCGA
AGACTAGATATCGCAGGTCGCGATGTCACCCGTTATTTAATAAAGTTGTTACTTTTAAGA
GGATACGCTTTCAATCATTCAGCCGATTTTGAAACTGTAAGAATGATGAAAGAAAAGTTA
TGTTATGTTGCATACAACATTGAGACTGAACAAAAATTAGCTTTGGAAACTACTGTTCTT
GTACAGTCATACACATTACCAGATGGTCGTGTTATCAAAGTTGGCGGTGAAAGGTTTGAA
GCACCTGAAGTATTATTCCAGCCACATTTAATAAATGTTGAAGGCCAAGGTATTGCAGAA
CTAGTGTTCAACACAATCCAAACTGCTGATATCGATATGAGAACTGAATTGTATAAACAT
ATTGTGCTCTCTGGTGGTTCAACGATGTATCCTGGACTACCATCAAGACTGGAACGTGAA
ATTAAACAACTTTATGTGGAACGAGTGTTGAAAAATGATACAACTACCTTATCAAAACTT
AAAATCCGTATTGAAGATCCGCCGTTGCGTAAAGACATGGTGTTTATTGGTGGAGCTGTG
TTAGGTGAAGTAACCAAGGATAGAGAATCGTTTTGGTTATCACGTGAAGAGTACCAGGAC
AGAGGAATATCTATTTTGGATAAGCTTGGGCCAAGAGCTGGATAA
>cds.Mp_J_11681_c0_seq1|m.9189
ATGAGATGTATTCCGTCTGATGTTCACACCTTAGCGTTTATTTTACAAGAAACAACGACG
GGGTTTCATTCGTACAGCTATCAAAGTCCGGCCGATCTAGACTGTCTTCTTTCGATCGCA
GTGGCGAGTGCGTGCGTGCAAGCTCGTGTCCGGTCTAGAGATGACGCCGACCAGCTAGGC
AATCGGCCGTAA
>cds.Mp_J_11683_c0_seq2|m.9190
ATGTTTACTGCTTTTGGTTGTACCGATATGACGTTTATTTTTAATTTTTACTATCAAAGT
GTGTGTCCGGCGTTTAACATAAATATTCAGAAATCTGAACGAGCATTTAGAAAACATGAA
CTTAGAACAGTTCCAATAAGTATCAAAATGAAATTTGAAAAAAGCATTGTTCCAGCTGGT
TGGGAAAGCGACGAGTATGATGAATTTGGTGATCTTATTGAACACAAGTCATATCATGTA
AAACCAGAAGAAGAAGATTTTCAATTAACATTGAAAACTGCCTGTGCAACAAATAATGTA
TCTGAAATCAACCGTATTTTAAAATCTGGAACTGTTAATATCAATAGTTATTTGCATAAT
AGTTGGACCGCTTTGATGCATGCAGCATTTAATGGAGCATTAGATGCAGTGACATATCTT
TTACAGAATGGCGCAGACCCATTACTTGAGTTTGACTGTCATAATGTTATAATGTGTGTA
TGCAATTGTACTTGCATTTCTAATGAATCGGACTTATTAAATTGTCTAAAGCTTTTAGCA
AATTTTGATAGTATTGACATCAACTCAAGAGATAGAACTGGACTGACAGCACTCATGTAT
GCATGCTCCAATGGTTGGTTGAAGTTAGTAGAATTTCTAGTCGATCATGGTGCAGATATA
GAGTTGAAAGATCATGAGTCTGGAGAGACGGCTTTATTTTTTGCAGTACGTATCAATCAT
GTAAATATTGTGAAATTTCTATTATCAAAAGGAGCTGACAAGGATGCCACTGACAATAAA
TGTCAGACAGTGCATAGAATAGCTGAAAATAAAAACATGGTTGATATTTTAAATTTATTG
AGTATGGATTATAAAAATCCACAACTAGAAGTTTATTATTCAGGAGAAGAAAATGCTTAC
TGGAATGAAGTTATGACTGAATTGGAAAATGGTTTTAGTAAAGACATAAAATCATTTTTA
GAAGCATTATCAATGGAAATCTATACAGATCATCTAGTTGCCAATAATGTAGATTTTAAA
AGTCTACTTACTGGAAATAATGATCAACTTTTAAACATGGGAATCACTTTATCACCGCAT
CGTAAACTTTTGGCTACAGCGCTTAAATGTTTTCATACATGGGGTTGGTCTCGTCATACT
TTAGATGTTAAAAAAGACAATATGAATGCTGAAAAAATTGCACAGACATTGGGGATTATA
GTTAGACAATTGCATATATTAGATGCTTCAATAAAGTACTTAGGAAATAATAGTTATGGC
TTGAATCAACAAAAAGGTCAAGAAGCCTTTAATCTTTTAAAAAGGATTAGAACTACAGAG
GATAAAATATTTAAAATATTAGACCAAGAAGTGAGAATAGGTCAAGTGGACTACACAGGA
TATAATAAGATAAGAAATCAAAATATAAAAATAAACATGGATAACTTGTTTGCTAGTGCA
GCTGTTCTTTTAGTATTATTGCGTATATTTTAA
>cds.Mp_J_11685_c0_seq1|m.9192
ATTACTAATAGTCTTCCAACGTCCACTGAACTCGTCTTGCGAAAATACACTACGTATTCA
TTCGCCAACATGAACCGTCTGTCAATTGTATTAGTTATGGTTTTGGTCGGATATTCACTG
GGTGCACCGGGATACGGCGGTGGACACCAAGAACAAGAAGAACATGGTGGACATAAAGAT
AAATAT
>cds.Mp_J_11689_c0_seq2|m.9195
ATGTATTCCTTTGCCAAAGCCGTCGCACCTGCTGTCCGCTCCGCTATCCTCTCCAACTCC
AGGGCATCCATTGTCAGGCCAATCAGTAGCATTGTTTCAAATGGACCCAGCACACAAAAC
CAACAAACTCCCAGTGCCATTATTGCCAACGGAAGCTTGGTTAACGCTGTCAGAGGATTC
CAGACATCAGCTGTGTCAAGAGATATTGACTCTGCTGCCAAATTCATTGGTGCTGGTGCA
GCCACAGTAGGAATTGCTGGATCAGGCGCTGGAATTGGAACAGTATTCGGTTCCCTAATC
ATTGGTTACGCACGTAATCCATCACTCAAACAACAACTTTTCTCTTATGCCATTTTGGGA
TTTGCTCTGTCTGAAGCCATGGGTCTCTTCTGTCTCATGATGGCTTTCTTATTGTTGTTC
GCTTTCTAA
>cds.Mp_J_11694_c0_seq1|m.9201
ATGGAATTAAACACTGACGATATGAAATTAATAATGTACGTAAACCACCTGGATGATTCC
TGCACCCTACAACACAACATTAATCTTCTCTCCTATAGGCGCAAATTTAATGATAATATG
GAATTAAGAGGACGTGATACCTGCAACCTGCATGTGTTGTCTCCGTCT
>cds.Mp_J_11694_c0_seq1|m.9200
ATGATCCATACAAATTATAAAAATAACCTAACTACCTCTGATGTAGATCAACAGTCGCCA
ACCTCTTTCAATTCTCCAATTCCATTAATAATGCATTTATTGAAAAAAAGACAAGTTGAT
GTTATATACACCGATTTAAGTAAAGCTTATGACCGTGTAAACCATCTTATACTTATTCAA
AAACTAGAACCCATAGATCTTCATAACAACATATCAAGTTGGTTCAAATCTTACTTGAGT
GACAGGGTAAATTATGTTAATATGTACAGTGTACTCTGTAAACCCATTCAGGTAACTCCA
GGATGCCCCCGAGGAGGACTTTTATCAGCTATATATTTAAATAATTTTATACCTAAAAAC
TAA
>cds.Mp_J_11709_c0_seq1|m.9208
ATGCTTTGTAAACCTCAAGAAAAAAATGAATCTATAGTCACGGATGAGTATGAAAAAAAA
GTTAAAGATTTCCAAGCACTATTTGATAGGTTTCCATACCTGAAAGACGTGTTATGTAAA
ATGAATATTGATGAAATAGATAATTTGGTAAAAGAAAAACAAAATACTACATACGATTCA
GATTACAATAAGCCAAAAGAACACCGTGGTTACACTATTAATGGTGCAAAAGAAAACGGT
GACGACGGTGAAGACAGCGATGACGATTGT
>cds.Mp_J_11710_c0_seq2|m.9209
ATGGCAGCTATGGAGAATCATTTATTTAACTTGAAGTTTGCAGTCAAAGAATTAGAAAGA
AACTCCAAGAAATGCGAAAAAGAAGAAAAGGCTGAAAAATTAAAAACAAAGAAAGCTATA
CAAAAGGGTAATATGGAGGTTGCTCGCATACATGCTGAAAATGCTATAAGACAAAAGAGT
CAATCATTGAACTATTTACGTATGAGTGCTAGAGTAGATGCAGTTGCTTCAAGAGTTCAA
GGAGCTCTAACCACTAGAAAGGTGACTCAAAGTATGGGAGGTGTTGTAAAAGCAATGGAT
GCAGCAATGAAATCTATGAATCTTGAAAAAATTTCTTCATTGATGGACAAATTTGAAAAC
CAATTTGAAGATTTAGATGTACAAAGTTCTTACATGGATAATACCATGTCTCAAAGTACT
ACTACTGCTGTGCCTCAAGGGGATGTTGAAAATTTGTTGCAGCAAGTTGCTGATGAAGCT
GGATTGGAACTAAAATTGGAACTTCCTACCAATCCTCAAAGTATCAGTTCTTTATCTTCT
ACTACAACAGAACAAGATGAGCTTACACAACGTTTAGCTCGTCTCAGACAAGCTGAATAA
>cds.Mp_J_1171_c0_seq1|m.318
ATAAACGTATGGTTGACGGAAAACGACGATGCGCATATGACTACGTTGACGTACGTGTTC
TCTTGGGTGAACGCTTTGGCCGCGACTAATGACATCGCCATCGATGGGTGGACGCTCACT
TTACTGAGAAGGGAGAACTTAGGATACGCATCAACGTGCAATACGTCCGGCCAAGCATTG
GGAATA
>cds.Mp_J_11720_c0_seq2|m.9218
ATGAGGTTTCGTATGCGACACGCAAACGTACACGGTGATCGAGCACGTTGCTCACAGATC
AACCGTTGGGAAAAGACAAAAGCGCCGGGCTGTCTAGCGGCTCGGCCATCGGCTGATGAA
TTGTCACCAGACAGCGGAGGGGGGAGCTTGCCGGATGCAGCTTATCTTTTGCCACACCTG
TGA
>cds.Mp_J_11722_c0_seq1|m.9219
ATGCAACAAGACGACGGTAAGAACTATAATGCCACGGCCACTGACGATCTTCAGACGACC
GGTCAAGATCACAAACTGCAACCGTACGACGAAGAGGTGGACAAACTGATCGAGTGGTTG
AGGGACATGCCTCATTTGCCAAACATTACCGATAGAGCTTGGTTGAGGAATTGTTTTATC
GGACGAAAACTCCGGATAGAGAGGACAAAAGAATCTTTGGACGGATATTTTTGCTGCCGG
GCACTGATCGACGAATTTTTCGGCGTCCGCGATCCGCTCGGAGATGACGTCCAGACGGCA
ATGCGAAAAACATGGTTCGGGTTTTCGAGCAATTTGACGAACGAGGGTTACCGGGTCATA
GTGACGAAAAACCTCACCGATGAAGACGTTCCTGGCAGGTATTTGGATCAGTGGACGAAA
TACTTTTACATGTGCATTGACTGGAATTTGAAGCGGGAGTCGGTAAATGGCGTGATCATC
ATTTACGACATGGCCACGACGAACAAAAACGAAGTACTCACTCAAGTGACTCCGAATTTT
CTCAGGAAATCTTTACAGTGTTCGACGTTTTTCCCGTACAAACTGATACAGGTACACTTC
ATAAACGTACCATCGTATGCAGCCGTAGTGTTCAATATTTTAAAATCTCTGGTTCCCAAA
AAAATTCAATCTCGTCTATTTATGCACAATAACCCATCGGACGTACTGCAACATATCCAA
AAAGAATGCGTTCCGTCAGATATAGGTGGTAGCGATAAAACTATCAGAGAACTGGGTGAA
TTCTGCAAGGAGAACATCATAGCGGAAAGAGATATGTTCATGAACGGAATACTTTCGTTG
AAAGCGGACATGGACAAAAAGCCAAAAGACGCGAACAGCAATGAACAATCGGAGCTCTTC
GGGTTCGACGGAAACTTCAAGCAATTGAATATCGATTGA
>cds.Mp_J_11725_c0_seq1|m.9225
TCGGCCAACGACGTCGTCGATGCCGCTGAGTGGGCCAGGACCGCAAACCGTGGCACTGGT
AGCGGTTCGGCCGCGTCGTCGCCGCAACGGTTTGCCGATGACCGTTCGCCTGGGTCGACA
CCCGTACGACAACAGTCCCAGCCGACCACTGTCGCAACCGAAGGTAGCAAAATGTCGTTG
TCCAGGACGTGTTCCGACATTATGTCCATCGATAAGTCGTTTGAAGAGTCCAATTACAGT
AGTTCGTAG
>cds.Mp_J_11729_c0_seq1|m.9229
ATGAAAACCGACTTAAGCATAGAGATGCCAGACGGACGGTTAAAACAATTTGGTTACAGA
GCTACTGTAACTTGCAAAGTTATCATCCGCATATTGTTTGTACTTATTAACAACATCTAT
TGTATACCAACGTATTGTGTTTGGATGATTATATTTTTCCCCTTGCGGAAGATTCACCCA
AATCTATACTGGAAACTTGAAGGCTTATTTTTCCATTGGCTATTAGCAATGGTTTCTATG
TGGTCTTGGTCAGCTGGTTATGACATTGTTGAAATGGGTGATGATATTAGATTATGTTTG
AATGATCGTACACTAGTGTTAGTTAATCATCAATCTACAGCAGATGTGCCAATGTTGATG
ACAAATTTTAATTCCAAGGCCGGTGTGTTGCCCAATATTATGTGGATCATGGACAGGATA
TTCAAGTTTACTAATTTTGGTATTGTTTCTATTATACATCAGGATTTTTTTATTTTATCG
GGTAAAGATCAAAGAGAACAAGCTGTTAAAGAATTAAGAACTCACATTCGTGGATCATAT
TTGCCTCGTCAGCGAAAATTAATTATTTTATTTCCAGAAGGTGGATTTTTAAGAAAAAGA
CGAGAAGCTAGTCAAAGGTATGCACAGAAAAATAATTTACCTTTACTAGAACATGTTACA
TTACCAAGATTAGGAGCTTTTTCAGCAATCATTGATGAACTTTCACCAAAACAAACAAAA
TATGGTGGTGTGACTAACAATAATACTGAATTCAATGAAAATACTGACAAATTAGCATGG
ATTTTGGATGTAACAGTTGCATACTCAGAAGGAAGACCGTTGGATTTACCCACTATCATT
ATGGGTCAGAGAAGAGCTTGCCGTACACATATGTACTACAGATTATTTCCCAGTTCACTT
GTTCCTAGAGAACAAGAAGAAATGACTAAATGGTTGTTTGATCGCTGGGAAGAAAAAGAA
CGTCTTCTAGAGACATTTTATGCTACTGGTGAATTCCCCAGTCATAAAGGATCTCGCCAA
ACAGCTGTCATCCAACAGGATTGCGTACGGTTCCTTATATTACATCTATTTTTTATTGCA
TCGTCATATGCCCACTACAGGATTATTCATTATTTGATTGGATTAGTATGGTAA
>cds.Mp_J_11730_c0_seq1|m.9231
AAAATTATTATTTTATTATTAATATTGACTATTTGTATTTCAGTAAATCGATATAATAAC
AGTGCTAAACAGAAATATTTTGGTGAAGATGCATTTAAGTGTACTCAATGTGGGCGTACA
TATCGTCGAAAGAAAAATGTAATAAGCCATATGAAATATGAATGTAATAAAGATCCTCAA
TTTGTTTGTACAATTTGTGGCAAAGCGACTTATTACCGCTCTAATTTTAAAAAACATATG
GCTACAACACATCACATCTTCATGGCATAG
>cds.Mp_J_11733_c0_seq1|m.9233
TTTTTATTTTTTTTAAGTACGACAAATGGATCTGAAAGTTTATATCGAACATACAACGCT
CAATTTCATAGCTCCTATCCTTCTGTCCATGTAGCTTTAAATATTTCAAAAGAAACGCAA
GAAGAAGCATGTATGAAAATTCAATCAGTATTTAAAGGTCAGATTAAAAAAATGGAAAAT
GCTGATTCAATTCGTATAAAATAA
>cds.Mp_J_11736_c0_seq2|m.9235
ATGGCTTTTCGAATTCTATCGAAGTGTCGTATTTTCCAATATATTACAAACACAACATTT
CACACTAATTTAAGATCAAATGGTATTCATATTTCAACTGTTCATCGTGATTTAATGGAA
TTTTTTGATGATAAAAAAAATTGGGCTGTTGAACAAGTAAAAGTTGGGAGATCGTGGTCT
AAAGATGAGTTGCGCATTAAAAGCAATCAAGATTTACATAAACTTTGGTATGTATTACTT
AAAGAACGCAATATGTTATTAACTATGGAACATGAATGCAAAGCTCAATTTGAATTATTC
CCAAATCCAGAACGTATTGATAAGGTTGAAGAAAGCATGAATAATTTAGAAACTGTCGTG
CGTGAACGTAATGATGCTTATTACAAATTAGAAGTTGGAGAATCTGCTGAAAGACCTGGA
CAATTAGTTACTAATTTATTGGGGTTGAACTTTTTTTATCGTAAATTTGAACATTTAATA
CCAAAATTTTTGAATAAACAATGGAAAGACAAACATACGTTTAATATTGTTAATGGAAAC
ATTGAGAAATTCCAAAGGTTATATAGAGAAAAATTACATAATGCTAATAGAAAAAGTAGA
AATCGGGATCGTAACCATGTGATGCATCTGATGAAGCGTTATCCAAATATGGACATGGAT
GCTGTCAAACAACAATATCCTACAGTGGACATTGAAAAAATAAAAAGTTATCATAAAGTG
CGAGGACATTATGTACCTTAA
>cds.Mp_J_11740_c0_seq1|m.9237
ATGATCCAGAGGTTTTGTTTGTTGGGGATTTTGATTTTCTTCAACAAACCATCGGCAACA
AGTACATTTGACGATTCCATCGATGGAAAACCTATCAACTCTTGTGAACCAAATCAATTT
TTATGTGGTTCCGGAGAATGTATACCTTTAAAATGGAAATGTGACTTTAGTCCTGATTGT
GCTGATGGTTCTGATGAATTTGATTCATGTGGCCGTCCAACATGCAAGTATTCTGAGTTC
CAATGTGCACTATCAAAAAAATGTATACCACGAGGATGGATATGTGATGGTGAACTTGAC
TGTGGTGCTTCTTTAAATACGACAGAACAAGATGCATCTGATGAGGACTCATTGCAATGT
CAAAAACCTAGTAGCTGTCCTCCAAACATGGCACGATGTGGTAATTCAACCCAGTGTAAA
TATATTGAATCATTTTGTGACGGTACTGCGCATTGTGAAAATAGTACTGATGAAGGAAGT
TTTTGTGCAAATATGGTTCCA
>cds.Mp_J_11747_c0_seq2|m.9244
ATGAGTAAACAAGGAAGTGAAAAGAAAAAAGAGATAAATTCTAAAGATGACAAAAAAACA
AAAAAGCAGACACCAACAACAATAAAGACACGGAAGGAAGGTAAAAAGTCGAGGAACTTG
GTGGATGTGTTCAATGAATGTGCTATGGACAATGCTTACCACACATGTCACAAT
>cds.Mp_J_11751_c0_seq1|m.9245
TTTATTGTTAGTTTTCGATTTAGTTTACATTTGTATACTATATTAAACGAATTTACAATG
ATTTCAACATGGATTTTTATACCAGCGATTGTGATGTTATCTGTGGTTCAATGCATTCCT
TATTTGGACAAAACTGTCACTACTGTTTTTGCTACCAAACCTAATAAGAGTGCTTATGTT
TCCATCAATAATTCAGAATCTCCATCGGATGGAGAAGAAATAAATGAGTCAGATCAAATG
AAAACATCAGTTCCTACCAAAATTCGTCATGTGGTATCTAAATCCATTGGTTTATGCTTC
TGGCCCTTAAAGGAATCGTGGAAAATAATGAAGCACATAATACCATTTCATCAGAATACG
AACGTTGATCAAACGAAAACCAGGAATGAGAAAAATATTCAATAA
>cds.Mp_J_11752_c0_seq1|m.9247
ATGCCGTGCCACGAAGTTGGACAGACCGCCGTGCAACAGTACCACGACTACGACGACGAC
AGATCGTCCCGCAAAACGTTCGACTCCGACTCTGACTGCTCCGGGTCCGACGAGACTGCC
TCCGCGATGTCACCCATCGCGGTTCACTCCCGCAGCAGGGGCAAGTGGCTGAAGACGCTA
CGGACGGTCATAGACAGGATGGAAGGCAGCAGCGGTGGACGCCGGCAGCGACAGGTCAAG
ACCATACTCAGGCCACCGACCACATATGTATTCGTGATCGGCATGTCTGGACTACCGTCC
AAGGTGGCCGTCTACCCGAGACGGATGTAA
>cds.Mp_J_11754_c0_seq1|m.9250
ATGGATAATCAAATAATTGGTAAACTATCTGAAGAAGCGCAGGAGAGTCGAAACAAGGAC
TACAAACTATACAGAGAACATAATACTCGTAAAAACTCTAGGCTAAATACAAACGAGGAT
TTGTTGCATATATTGTTGATTTCGTTAGACCCGTACATTTCGTCCATTCGAAATGTGTCA
AAACAATATGAACATGAGTTATCAGATGATGTGACAAAAATTATTGATCATACCAAAAAC
AAATGA
>cds.Mp_J_11766_c0_seq1|m.9256
ATGTGTGGTAGGAGACGCATAACTGAATTTAGTGAGACTGCACCATGTCAAGAAGCAAGA
GCCGTAGCCGCTCTAAGAGCAGAAGTCGCAGCCGTTCGCGCAGCCATAGGACATCACGCA
GCTATTCTAGAAGCCGTTCGGGGTCAAGTCGCAGCCGCAGTCGCAGCAGGAGCAAGACAC
CAGTCGATAAACACAGGCTCCATGTCAGAGACATTGGAAGCAGCATAA
>cds.Mp_J_11766_c0_seq1|m.9255
ATGTCAAGAAGCAAGAGCCGTAGCCGCTCTAAGAGCAGAAGTCGCAGCCGTTCGCGCAGC
CATAGGACATCACGCAGCTATTCTAGAAGCCGTTCGGGGTCAAGTCGCAGCCGCAGTCGC
AGCAGGAGCAAGACACCAGTCGATAAACACAGGCTCCATGTCAGAGACATTGGAAGCAGC
ATAACGAGACGTGATATTGAAAAAGAGTTTGAACGATATGGTACATTACTAGAAGTATGG
ATGTCAAGAACTAGACCAAGTTTTGCTTTTGTTGTGTACAAAAGAGATAAAGATGCAGCT
GAAGCACAGAAACGTACTAATGGAATGGAATTGTATGGAAGCTTCTTAACTGTTAGTTTT
GCAAAAACACGTGGACTCAGTCGTAGGTCATCAAGAAACAACAGTTATCGCGATTCACTT
AGATGCTACTCTTGCAATCGTGTAGGACACTTCTCACGTTCCTGTAAAGAAGTCAACTAT
GGTTACAGACGTTAA
>cds.Mp_J_11772_c0_seq2|m.9259
ATGATGCTTTGTTTTAGATTAAAAACTTGGTTAAGAGCAAAGATGGGTGAGAAACGACTA
ACTGGCTTGGCTTTATTAAATATCCATAGAGATATTGAAGTGGATGTTGAAACAATCATA
GATCAATTTTCAAAAGTAAAAAATAGATCTATATTACTTTGA
>cds.Mp_J_11775_c0_seq1|m.9262
TCGCCGCCGGCGGCCACAACGACCGCGGCGCCGTCGTCGTCACAGCAGCAGCGACAGCGT
TGCGACGGCGCGACCGATGTGGTGACCGCGGCGGCGGACGAAGAAAATGGCGGCGGGAGC
GCGGGCACGCCCAGCATCGGCTACGGGTCGCCGGCGGTAGATGGTGCGCCGGTCGGTAGG
ACGTCGTTCGGGTCGGAGGAGGAGGAGCCCGCCGCCGTCGACCGTTTACAGCAACAACCG
GTTCACGGGACGGCAGACGAACGGCCGACCGGCAACGTGTACGTACGCCGCGATGATATG
AACTATCATCATCCACACCACCAGCAGCACCAGCACCAGCAGCACGACAGTCCGCCGCAG
CTACACGTAAGCACCAGTGCGACGACTACGACAACGTCGACGACCGGTGTCATCAACAAC
AACAACAACAAC
>cds.Mp_J_11777_c0_seq1|m.9264
ATGGTGGATTTTGACATCAAGTCGCAACTGGATCTACTTAACGAATACTTGGACAGAGAG
ATGGAAGCCGTCAAAACCGAGTATTTCGTCGTCAAACCAAATGGCAGGGGAAGCGGCGGC
AATCGTCCGACGATCGTCAATGGAAACGCGTCGACGAGCAGTGCAGATGGATCGCCCTAC
GGCTGTGCTTTGGATCGTCAGCTGCCGCCATCCCGACTATGCTCATGGGATGCGTACAGA
AGCAACAGCGTGTCATTTCCACAGACGGCCACCAAGAAAAGGAGCAAAGCCATAGACATC
ATCGACCCGGAGACCGGCGAAAGAGTACAACTATGA
>cds.Mp_J_11782_c0_seq2|m.9268
ATGTCGAAAGCACATCCACCGGAGCTCAAAAGATACTTGGATAAAAAGTTATCATTAAAA
TTAAATGCTAACCGTCAGGTAGCAGGCGTACTACGTGGCTTTGATCCATTTATGAATCTC
GTATTGGATGAAACCGTAGAAAAAATCAAAGATGGTGTTGTGAATAGTATTGGGATGGTG
GTTATAAGAGGAGATAGTGTTTTGACTATAGAAGCATTGGATAGGATTGATCAACATTAA
>cds.Mp_J_11782_c0_seq2|m.9267
ATGTCAAAAAGAAAATATAATAATTCCCTATATCTTTGTGTTTGTGCTAAATCTTATAGC
CAAAAACGTCAAGTACGCAAACATATCAGCCTTTGTGAATATGCCCAAAATCCTGCCAAA
AATGATTTGTTGGAGTTTGCAATTTCTAATTGTGAACTCATTTATGTTAATGATACTGAA
AACATTGGAAGAGTTCCGTCAGTTGATCGATTCTACTGTGGGTGTGAAAAACATTTTCTA
TCTAAAGGCGGTTATTACAGACACATAAAAAAGTGTCATCTACGTCCTGAACCACAAGCT
GTACCTGGCAAAACTAAATGCAACGAACCTGGATGTCTAATGACATTCAAATACATAAAA
GACTTACGACAACATTTAAATGAAAAACACCAAATACAATTTGATGTAGAGGAAAAGAAG
TTTAATACATATTCTGACTTTTTAAAATGGAAAGTTAATTATGAATCAGGAACTCGCAGT
TGCTTTTATCATCGTAAAAATTTAACACGTAGTGGACGCAGAGTAGAATATTGGTATTGC
AACCGTTCAGGTAGTTACCAGAGTTCAATACAAAGTCGCAGGCGTAAGTTAAAATCTCAA
GGACTTCTTAAAATTAATAATAATTGTACATCTTCAATAATTCTATCTATAAATGAAATT
GATGACACTGTTCAAGCTGTTATACACCATACACATTATGGGCATGAAGCCGAACTTGTA
CATTTAAGAATCCCTAAGACTGATAAACAAGAAATAGCTTCCAAATTATTACAAGGTGTC
AATATTGAAGATATATTGTCATCATATAAAGAAGATGAATTATCTAAGCAAACTGAACGA
AAGCATTTAATTAAAAGAAGAGATATTTTAAACATTTCAAAAAAGCATAATGTTAATATT
ATATTTCCAAAAGTGCAACCATCAAAAAATAAATCAAAATATGAACTTGTTCACAAAGCA
GTTGAAACTCCCATTATAGACTCGTTATCAAATACGACAGAGACTAACAAAAGACATTTG
ACTGCTTCTCAACTTTCATTATCTTTTGTGAGTCCAATTCTTGAAAATGTTTGGAGAATT
TCTATGGGAAATCGTTTAGTTTCAACTTTTTCTTCAAATAATTGTAATCAAGGAGTTTAT
AATGTCACTAAAAATGACGTAATATCATGTTCTAGTGATAATTGTAAATCTTATTGTATC
CCTTGTAATATTTGTTATCATGCATACTCTTGTACATGCTCAGACTTCATCTCAAAAACA
GTTATTTGTGAACATATTCATTTAACTGTAATATATCAAGCAAATTCAGAGACTTATCAA
AATGAAGATCATATAGAAGAATGTTTATTTGGAAACCAAGATCATACAAAGTATACCCAA
AAATGCAGAGGACCCCCTCTTACAATACCTATTGAAAATGTTAAATTATACAACATATGT
AAACCAATTAATATGAAAGCAGAAAACCTTAAAAGCATAAAAACAAGATTGAACAAATTG
ATGATGGGCACATTACAAAAAATTGATGAATGTAATAACAGTGATTTATTAGAAAACTTG
GAAAAACAAATTACTAATATATCATGTAATTTAAGCAAAGATTCATTAGAAAATGCTACT
AAAAAAAGAAATGAAGTGCAAACTATGTTACCTGAAAAAAATATTGAAGTTTATTATGTT
ATTTAA
>cds.Mp_J_11786_c0_seq1|m.9273
ATGTTGGACACACGTCCGAATCATACTATCTATATAAACAACTTAAACGAAAAAATAAAA
AAAGATGACTTAAAGAAATCACTGTACGCAATATTTTCACAATTTGGACAAATACTCGAT
ATTGTGGCAATGAAAGGTATTAAAATGAATGGACAAGCGTTTGTTATATTTAAAGATATA
ACCAGTTCTACAAACGCTCTACGTGCGATGCAAGGGTTTCCATTTTATGATAAGCCTATG
CGTATTCAATTTGCTAAATCAGAATCAGATATAATTGCAAAAATGAAAGGTACTTTTGTT
GAGCGCCAGAAAAAACCCAAGAAGCCCAAGGATGACGAAGAAGCAAAAAAGAGACGTAAA
GCAGCTAAAGAACAGGCTCGTGCTTTGGCACAACAAAACAACCCAGGGGGTGTATCTGGT
GGTAATGTACCTGAACAACCGCCTAACCAGATTCTCTTCTTGACCAACCTTCCTGACGAA
ACGACTGAGATGATGTTATCTATGTTGTTCAACCAATTCCCTGGATTCAAAGAAGTGCGA
CTTGTACCAAACAGACACGATATTGCTTTTGTTGAGTTCGAAAATGAACACCAATCAAAT
ACTGCCAAGCTATCATTAAATGGTTTCAAGATCACACCTACTCATGCGATGAAAATTACA
TTTGCTAAAAAGTAA
>cds.Mp_J_11791_c0_seq2|m.9274
CACAGGGATACTCAAGTTTGTCCAAACAGTGGAAGATATATGTGTCCAAATACATGTGGT
CGAAGTTACAAAGAAAGGCACAATCTTATTAGACATTTAAGAAAAGAATGCGGTGTTGCT
CCTCAGCATATATGTATCCAATGTTCAAAAGCTTTTAAGCATAAAGCACATTTAACTAGA
CATTTTTTATCATGCTCTAATATTCCTCCAGCTTTTGAATGTTCATTTTGCGGCAAGATG
TTCAGATGTAGAGACACATTGAAAAAGCATAATTTATTAGTTCATAAATTACTTGAATAA
>cds.Mp_J_11793_c0_seq1|m.9275
ATGAATATAAACTCCGGTAGGATTATTAAAATGCGTTCATGTCAAACGACAAATTCGAGA
CACGGCGATATGTATACGGCAAAAAATCGCGACGACCGAAATCCCACGCACGGCGGCGAG
CGATATTGGCCAAACCAACAATCTCGTCCTGCGTCGCGTAATCATTTGACATATTGTAAT
ATTCATATAGTTGTGTAG
>cds.Mp_J_11803_c0_seq2|m.9277
AGTATTCAGAACCAAAAAAAAGTATTCAGAACCCCATGCACATCAAAAATATCGACTGAT
ACAGATAAAGAACAATCAGGAACTCGAGCTAATAAAACTAGTCAAACAATAATAAAATGT
GAAAAATCATTTCTATGTTTTTCTTTGGTAAAACGTTCCAATTTTTCAGAAGAAAAATAA
>cds.Mp_J_11804_c0_seq1|m.9278
ATGCCTGTAAAACGGAACGTACCGGCGCCGATGAAGGGCATTTTGGATATGGACTCAAAA
CTTACTTCAGTTATCTGCAACACAGTTTCTAAGGTTTTGCCTATTCGCAGTTTTACCACA
TATTACAAAGGATTAGAGTATTCGTGTCATGGAATTGTATGGATCGCCTGTTGGTTGACT
TTCATTTGGTTTGCTTGGTCAAAATCTTTATTTCAAATGCAAGTTAACCTTCTTATCGGG
TTATTTATTGATATTTTTGCGGTTGCCACAATAAAAGCATTTGTTCGTCGCCGTCGACCT
GTAGGCAACAAGAATGATCAATGGGTTACAATTGGTCCTGATGTCTACTCTTTTCCGTCA
GGACACGTGTCAAGAGCATTTTTCATAATGTTTTATTTTTATAAATTGTATCCGATAAAT
GAGTTTATGGTATTGTTTTTATGTGTTTGGGCAGTAGCTGTGGCTTTCAGTCGAATACTT
TTAAGACGTCATCATTTATTAGATGTTATTGCTGGAAGTATATTAGGGTATTTTATATCA
TTGGTAGTATCTGTAATTTGGATTGACCAAAGTACAGCTGAGTATTTGGTATCGTATGTG
TCAGACGATAAATTGGAGGGTGGAGAATAT
>cds.Mp_J_11807_c0_seq1|m.9281
AAAGCTTTAGGAGAGGGGAAATCTAAAAAGGAAGCAAAACAAAATGCTGCTGCCCAAATG
TGTGAAAAACTTTTGAGTTTTAAAATTGACTCGGTGAATGACAGTGATAAAGTTATAACG
TCTACTACCTCCACTGATAACTTTGAAGTTAGTGAAAATGATACATTTTTAAGTAGCACT
GAAGGATCACAAGATATAGATGAAACTAACTCAGATATGGGCGATGAAGGATTGTATTTA
CAACAATTTAAACACGAAGCTGTACAAATTGCCCATTGTGATATGAATCCTATTGGAGCG
TTGCAAGAGTTATGCACAACACATAAATGGACACCTCCATTCTACAGTTTTGATATATTA
AACAAAGATCAAAGTGAAAGTAAAATAGTATTATACAAAGTTACATGTGAAGTTTTTCAT
TTACAAACAATGGGAATGGATAGCTTCAAGAAAGGAGCTAAACGTAAGGCCGCACGTCTT
ATGTTTGAAAAGATTTTGAACATTGGCACAGAACAATTGAAGGAATTAAAATCTTCATAT
CCAATAACATTGTTATCAATTGAGGATTGTAAACAAAATAAATGTATTTCTGTGCATGAT
GAGGAAAATCAAAATGTAACAAATAAATGGTTATCAGCATATTGTTTCCGGTCATATTTT
TCAGAAACAATTGCTTCTAGAACAGCAATGAATGATATAACAACAATTTCTTTAGTTGAG
AATAAGGATAATCCAATGCAAGGGGATCAACAGCCAGAGCAAAATACAATGGAATTGGAA
CAATATATTGAACATTATGACCCAAATACAATTGCTGTTAATAAATTAGAAACTTTATGC
AAGGAACTAGGTTTCCAAGCAATTTATGTGTGTCTGGGAGCTCAAAAACAAAAAGATACT
GAAAATAATACCAGCCAAGATGAAGAATATGCTGTATTAGTACAAGTAACTTCTGTACCG
ATTACTGTTACAACTGGATATGGAGCCACTGCTGATGTGGCAGCAGAAGAAGCTGCTAAA
TCTATACTACAGACTTTCAAAGCAATGTTGCTCTTTACTAAACCAGCCACTGTAAATTTC
AATAATAATAATGAGGAGGAAAAAACTATAAATGTATTGTAA
>cds.Mp_J_11812_c0_seq2|m.9284
ATGGTTTACATATCCCAAAGTGGAAATTTACATGAAACTGTTCCCATGAAGAAAAAAATT
GTAGACACATTTTGGGGTGTTATAAACTTTGTTTCATTTTTTGTTCAAAGTTTAGTGAGG
CCTAATTTAACTAGATGGGGTAATCAATATACAGTTACTTACAGGCGCCCTGGTTCTTCT
TCGAGCGGGACTGTGAGACCTCAACGACGTTTCGGCGGATTTGGCCCTAGTACATCTGCT
CCAGCTCCTCCATCAACATGTAGTAGCTGTATGGGATAA
>cds.Mp_J_11813_c0_seq1|m.9285
ATGAAGTTCTGGGTGAGAAGGTTGGCAAGAAAAACTCAAATCAAACCTAGATTCTTAAAT
TCACAGATTAAATCAATGTTAATTGTTTTACCTATTTGGCTGCCAGGCGGTGTTGTGCAA
GAAAATTTCGTGCTTGAAGGTCGTACAACAAATGCACAATACTAA
>cds.Mp_J_11824_c0_seq1|m.9289
ATGACGTCGAATCAGCTGGTAGTATGCGCCGCCGTGCTGTGGTGGTCGTGTGCCTCCGCC
GGCAACGTATTTCCCACGGTCGACCAAGTCTCGTCCGTACCCGACGCCGCCGAAGGACTG
TCCAGTCTGGCCGACATATCGCGGACAATCGAAGCTCAAGCGATGCTGCTGTCGTCCGGC
ACGCCGTTCGACTTGTTGGAAGCTTGGATGGCCGCTGACGGCGCCGGCGATTCGGTCGAA
GGTCGGGGAAAAAAAGTCAAGCCGGCCAAGATGGCCATGATGATGGCTGGTACGGCGGCC
GCCAGCATGCTGATGATGAAGGCCATGGCCGCGATCAAGCTGTTCATCATACACGCGTTT
TTCGCCACCAAGCTGGGCCTGGTGGTCGGAGCCTACCTGTTGGTGTGCAAGCTGATGGAA
ATGAAACAATCGCCGGCCAAGAAGTCGGTGCAGGTCAAGTGGGTGTCGGCGCCCCCGCAA
TTCGACGAACACCCCCCGCAGGGGCCGCCCATGATGTCCCACTACCCGGACGCCGGCCAG
TCGTCCTACGAGCCCCATCAGGAGCCGCAGCAACACCAACAGCAACCCGCCGACCAGTAC
GGACCGCCGCCGCAACAGCAACAGTACATGTCGTCCGGAGACTTCGGCGGCGGCAGCGAC
CTGCAGGCGCACTATTCGCACGTGAGTCCGGTCACGTACAGGCCAACGATGGTTAGCCAC
AATCAGTCGGACAACATGGCCAAGTCTGCGGCCAGAGTGAAGCCATAA
>cds.Mp_J_11833_c0_seq1|m.9298
AAAGTCGTATACCAAGCATACGAAAAATCTTTGTTTAAAGCTTGGTTGCTCAATAAATTA
TATATTATTCTTACTCGGCCCGAAGATATTGAATTTGTTCTTACCAGTCCAAAATTTCTA
AGAAAAGCTAAGGAATATATGGTTATGCAACAATCCATCATGGGACAAGGGATATTTACG
ATTGACGACATAAATAAATGGAAGGTTAACAGAAAATTGATGACTAAAGGTTTTAGTTTT
AAACTATTGAAAGAATTTATACCGATATTTTACGGAGAAGCACTCGTTCTTGCTGAAATT
CTCAGAGACAATAGCAACTCGACATCGAAAGAATGTGACGTCAGCGGTCCTGTCAGCATG
GCTACGATGGAAATGATCGGGAAAACAGCTTTGGGTGTCACGTTCAACGCTCAAAAGGGC
GGCTGCAATCGATTTGTGGAAAATTTACTAACAGCGATGCACGCTTGGGAATATAGGATG
ACGCATCCATGGTACTTGAGCAGTACGTTATTCCAGTTTTCGTCAATTAAACGAAAACAC
GACCGTAGTCAAAAAATCATTAATGAGTTCACCGACGAAATAATAAGAACGAAAATCGTT
GAATTAGACAAATCGGGAAGCAAGAACGATGTGAATTCAAACGACGACGACAATGAACGA
AATACGGAGACGCTCACTAAAATTTTTCTAGAGAACTCCCATGAAAATATGTCTCTCGAG
CAGATACGAGATGAACTTGTAACAGTCATGATTGGAGGACAAGAAACAACTGCTATGGCA
AATGCTTGTGTGATTTTCATGTTGGCTCATCATCAAGATGTACAAGACAAGGTTTTCAAG
GAGCAGGAATCAATATTTTCAATCGGAGATCGTAACAGGCCGGTCACGTACAACGATTTG
GTTCAGATGGAGTACCTCGAACGGGTGATCAAAGAAACTCTGAGGCTTTTCCCTCCGCTT
CCAGTGTTCGGCAGAGCCCTGGACGAAGACACGACAATCGGAGGTCACCTATGCCCGGCC
GGCTCCACGCTGATCGTCAGCCCGTTGTTTCTGCATTTGAGTCCGCAGCTCTACGGTGGC
ACAGCCCGTGGCCCGGATGCATTCGATCCGGACAACTTCTTGCCGGAAGCCTGTCACGGG
CGGCACCCGTACGCCTACATTCCGTTCAGCACCGGACCCCGAAACTGCATCGGTATCAAG
TACGCGATGCTCCAGATGAAGACGGTCGTGTCCACGCTGATCCGCCACCAAAAGTTCCTA
CCGTCCGACAGGTGCCCGACGCCGGACCGACTGCGTCTCATGTTCTTGTCCACGCTGAAG
CTGGCCGATGGCTGTTATGTCAAAGTTGAGCAGCGGGTACCAGAGTAA
>cds.Mp_J_11838_c0_seq2|m.9311
ACTCATTGGTCAGTACAACCATATGGTACTGGTATCAGCAGAATGAAATACGTTGGTTAT
GTGTTTGGTGGTGACGTACTAAGATTCTTTCATGGCGGCGACGAGTGTTTGACAATACCG
TCGTCATGGAGCAATGTTTCTGGACAAAATATAGTAATTTATGAAGGCGGAAGCGTTATG
AGTCAAGCAAGATCATTATGGCGTTTGGAGTTGGCTAGAACTAAATGGGCCGGTGGGTTC
ATTAATTGGTACCATCCAATGCGAATAAGACATCTGACAACTGGTCGGTATTTAGGTGTC
AATGAAAACAATGAATTGCATTTAGTTTGCAGAGAAGAAGCCACCACTGCATCTTCTACA
TTTTTCTTACGCCAAGAAAAAGACGACCAAAAAATAATTTTAGAGGACAAAGATCTAGAA
GTAATTGGTGCACCTATAATTAAGTATGGTGACAGCACAGTGTTAGTGCAACATTCTGAT
ACAGGTTTATGGTTAACATATAAGTCTTATGAAACAAAAAAAAAAGGTGTCGGTAAAGTA
GAAGAAAAACAAGCAGTATTACACGAAGAAGGTAAGATGGACGATGGGTTAGACTTTAGT
AGGAGTCAAGAAGAA
>cds.Mp_J_11841_c0_seq1|m.9314
ATGTTTCCCGGGTACTGCAGAGAACTCGGCAGCGGCCTATCCACGTGCTTTGGGTTCATC
ATGTTCTACACTGTGATCCAAATCAGCCCTTATCTGCTGACCAACATTGGTACGTCGATG
ACGTTTTACATTTTCGGCACCGTGTCCGGTGTCGGTGCTTTATTCCTCTATCTGTGTCTT
CCGGAAACCAAAAACAAGTCAATGGAAGATGCGACGTGA
>cds.Mp_J_11846_c0_seq2|m.9317
CGACCGGTGTTGGGAATTGGGATCCATAGTGACTTGAATCTAGATTTTGGTATTCAATTT
TCAAGTATTCTACTTTTACATTACGTTAGGCGACTAGGCGTTTCAACATTTGTAATAAAT
ATGAGTTTCATCGTTTCCAAATGTTTTTGCAACGTAGCACGGACCTTGTCCCGCTCCAAT
TACACGAGCGCCATAAGCTTGAAAAATCTACATCCAAACAGTTCGTTGAAAATTACCACA
CCGTCACCCGAACAGTTGTCAGTCGACAATAAAACTTTTACGGGATATATACCAGTGGAA
GAGCTGGACATCACATACAGCACTTCTAGTGGTCCAGGTGGCCAGAATGTCAACAAAGTC
AATACCAAAGTTGACTTGAGATTCAATGTAGAATCGGCTCGATGGCTTAATGAAGAAGTC
CGGCAGAAACTAATTGTTATTAATCAAAATAAACTGACTAAAGAAGGATATTTGGTAATT
CGGTCAGAAAAGACGAGGTCGCAACAACTGAATCTTGCAGACGCTATTGAACGTTTGCGT
TCTCTCATCTGGAAAGCTGCTGAACCTGAACCAAAGCAATCTGAAGAAACTATTGAAAAA
ATAAGACGCAGGATGGAGAAAGCAAATCGCACAAGATTAATAGAAAAGAAAATGAAGTCC
TTGACCAAGAGTAATCGTCAAGCACCAACAGTGTTCTAA
>cds.Mp_J_11848_c0_seq1|m.9319
ATGAACACAAAACAGATTTTTTTTGTTATTTTTATAATCTCAATGGTAGCCACTACTTAC
TCCAGAACTTTGAATAAACGTGACCTACAAGAAGTTGAAGATAACGAGGCACTTTACACC
TCACATGGAAATTATGGAGGAGGTGGCGGTGGCGGTGGAGGTGGTCATGGACATGCCACA
TCATACCAAAGTTATGTGCTACATGCCTTCCACCCATCTAAATTCCACGTTAAAGACCAT
TGA
>cds.Mp_J_11852_c0_seq2|m.9322
ATGTCGTTTACGGCGTGCTTATCATATTTGGCGATAGCTTTGCACTTGGTTAATGGAGGG
TACGTGTACAAAACCGACTATTTCACAGTACCGGTAGACCATTTTAGTTTTACAAACAAT
GACACATTCCGTATGAAGTACCTCATAAACGATACGTATTGGGAACGAGAAAACGGACCA
ATATTTTTTTATGCCGGCAATGAAGGAGCTATTGAAATGTTTTGTGAAAACACGGGTTTC
ATGTGGGAGATAGCCGAAGAGTTCCGGGCCCTGGTCGTGTTCGCCGAGCACCGT
>cds.Mp_J_11856_c0_seq2|m.9325
CTAAAACCTGTTGACAAAGAAGTGAAAATTAGAACATTTGATCCTCTTTTAGAACAGGTG
CTAGATGTTAAAAAATTATCCATACAATATACTGATTCTGTTGATCTCAGAACAGAACTA
AAACGACGGAGAGCTCTTCGACTGAATAAAAATAAATTGGATGCAAAGAAGAAATCAGAA
TCCTTTTATCCTACTCGATTATTACAGTCTGCAATTAGAGATGTTGTTGATTCAAGTACT
AATGGAGTGAAAAGAAAAAATTATCCTAACAAACCAGAAATAAGAGTACAAACTGAGGGT
AATTCAAATGGCCGAAGAGTCATCTTACTTTCAGGAAATCAACATAATCATAATGATGAA
GTAGAAAATTATTCAAGTGCAAAGAGACTAAAAGCAAATTACAAGAAAGTTCCACTTCAT
CTCAGGGTTACAGGTGTTTCTAATAATAATATGAAACAAATAGGATTAAAGAAGATCATT
AGGCAAAACATTAATGTTACAGATATAGATCAGGTATTTGATGTCCTAATCACATGC
>cds.Mp_J_11862_c0_seq1|m.9327
ATGACAAAAACTGAGAAGAAAAAACAAGAATTCAATATGGAGATAAACCAAAATCGGATT
AATTACTTATATCAATTAAGTACAGCTCTGGCTGAACAATGTCCTGGCTTGTCATCAACA
TACAACTCTATAATGAAAGGTTTATCTCAAAAAAGTTTACTAAAAATCGATCCAGAAATT
AAAAGAAATATTTGTAAAGGTTGTGATACTATGCTAATACCAGGAAAAACTGTAACATGT
CGTACAATAAAAAAGTCTAAAGGCGCAATTAAATGGTCATGTAATTTTTGTGGAAAGTCA
AAAACTTTTAGAAAAAATAACAATAATTGTATGTGGTCAGAAAATTCTGATTTTTTGTTA
CAAACTATTATTTACGATGAATAA
>cds.Mp_J_11867_c0_seq2|m.9328
AAGAACTTGAACCACTTGAATGATTTGTTACTATTAGAAAATAATAGACATTTCACTATG
ACATTTCAAACACCAGAAAGTTTATTCTATCAAGGACCGCTGATGGTTGATGGCACAATT
GTGGCTGTATTGTTTTGCAATATTAAATATATTGAAAACATAAAAAATGAATTAAAAAAT
GTAAGAATAGCCGGCTGTGACGGTACTTTTAAAACGGTTCCAAAAACTATTGATGGGGAT
TGTTATCAACTTTTTACTTTTCATATGATATATAAAAATATTAGTTTCCCGATGGTATAT
GCTTTACTAACTGGTAAAACAGAAGTTATTTACAAGGAGCTGTTTCAATATGTCCGTCAT
GCTTTACCCTTGCAATATGATAAATTGACAATAATTGCGGATTATGAGATATACCAGATA
AATAGTATTGCATTAGTATTTCCGGAAAGTACCCATCAAGGTTGCTATTTTCATTATTGC
CAGTCCATTTTAAGACATATGAGGAATAAACAAATACAAATTTATAACCTAGTAAAGGTG
AATCCTATTGCAGCTCAAATTTTTAGGATGATACTTGCTTTACCTTATCCAGGTAAAGTA
TTCCAGGCAGTATTCCAAGTATGTTGGATGGATTCAATGCTATTATAA
>cds.Mp_J_11869_c0_seq1|m.9331
ATGGGTCGGATGCACACACCAGGTAAAGGTATTTCCAAGTCGGCTCTGCCGTACCGCCGC
AGCGTAGCCACCTGGCTGAAAGCCTCGTCAGAGGATGTCAAGGATCACATTTTCAAGTTA
GCCAAGAAGGGTTTGACACCGTCTAAAATCGGTAATGCTCAGTCCTTTTGA
>cds.Mp_J_11878_c0_seq1|m.9335
CTGGGAAGTACAGTACTAACAGTATCAATAGATAACGAAACATACGAAACCGAGTTTCAA
GTAGTGGATTCAACATTTCCTATAGTAGGTGATGGAATATTGGGAAACCCATTTCTAAAG
GCCAATAGGATTATCATTGACGTAGGAAAGGAAGAATTGTCTACCAGGAATGAAAATTCA
AACGTCATACCAGCTCGTAGTGAACTTATAATCCCAGTACATATTAATACTAATGAGTCA
TCAAGTCAGAATGTACTTATCCACGCTCAAGAAATAAACAAAAATATATTATGTGGAAAT
GTACTCAATATTATAAAAAATCAACAAGTTCTAATAAGTGTAATGAACCCTACAGAAGAA
CCACAAGAAATATTAACACCAAAACTCACGGATCTATCTCACGAAATACTCGATACAGTC
TCAATGAACAATATGCGTACGGTAGAAAAATGTAGCAATCCAAAAAATCGTATCCAAATT
TTAAAAGATTCACTCAGATGCGACCATATGAATAAGGAAGAAAAAACAACAATTCAAGAG
CTATGCAGTGAATATGCAGACATATTCTTTTTAGAAGGAGACACAATTAACTGTACAGAA
GCGGTACAACATGAAATAAAAATACCAAGTGGCACTCAACCAATTTATCAGAAACCGTAT
CGTCTTCCATATGCACAGAAGAAAGAAATAAATGAACAAATCAAACAACTAGAACAAAAT
GAAATAATAGTCCCCAGTGAGAGCCCTTGGAACGCTCCACTTCTTATTGTCCCGAAGAAA
ATGGATGCTTCAGGAAGTAAAAAATACAGAGTCGTGGTAGATTTCAGAAAGTTGAATAAT
ATTACAGTAGGTGACGCATTTCCGATGCCTGACATAACATCAATTTTGGATCAGCTAGGG
AAAGCGAAATACTTCTCCTGTCTTGATTTAGCTAGCGGTTATCACCAAATTGGAATTCAT
CCAATTGATATGGAAAAAACAGCTTTCAGTACGAGTGAAGGTCATTATGAGTTTAAGAGA
ATGTGCTTTGGTCTAAAAGGGGCCCCAGCAACATTCCAAAGATTAATGAACAGAGTATTG
AATGGGATAAACGGCTCAAGGGCATTTGTATACTTAGACGATATAATTGTTATCGGCGCA
ACTCTTCAAGAGCATACAACACGTCTACGTGAAGTGTTTGAGAGACTAAGGCAATATAAT
TTACAACTCCAACCTCCAAAGTGCGAATTTTTGAGGAAGGAAGTGAATTATCTGGGACAT
GTTATCACAGAAAACGGCGTGAAGCCCGATCCAAAGAAAATTGAATGTATAGTTAACTAT
CCGGTACCCGATAACGCGAAGAAAATAAAATCTTTCTTAGGATTAATAGGGTATTATAGA
AAATTCATAAAGGATTTTAGCAAAAAG
>cds.Mp_J_11879_c0_seq2|m.9339
GTGTGTTGTGAGACATTACAAGTGCTTTTTGAGATAAACGAATTTATTTTCATAAAAGTT
GCCTCACAATTTATAGTACAATATAATTTTATCAATGATATGTTAAAAAAATGTGAAAAT
CATAAACACGGACGTCTACACGTCCGTGATCATAAAACATAA
>cds.Mp_J_11885_c0_seq1|m.9342
ATGCTGAAACTATTCTTCGTAATCGCTACTTTTATGACGTTGGCTCAATCCCAGATTGCG
GTCGAATGGATCTGCAAAGATACCAATTCAATGGGAAATTGCACTACCATACCTAAGCTT
ACAGACTTGCTCCAAATTATCTCTGATAATAGCGATAATTACGAATTTACAGACTCACAC
TATTGCCCATTCAGCATCGTTGAACGGTACGCCAAGTGTATGAAGTCGTACGTGGATAGC
TGTAAGCCGTATATGGTCGACGAGGTACAAAATATTTTCCTCAATTATATGCCAAAGATT
GAGGATGCCGAAACTCTGTGCACCAAAGGCCGTGCTTACAAAAAGGAATTCAGAGAACAC
TCAACATGTACGAAAGCATTCTTAACAGCCGACGACGACTGGGAGCAATATCTTCAAATT
ATAATTTGGAAATACGGACAGTCAATAGATGACATGGACGCCATTCAGCGATGCAAAATG
GTCAGCATTTTTTGGCAAGTGACGTCCACGAACATTCGTAAAAAATGTGGAGCGAAAACC
GAAAAGTTTTCCCGCCAATTACTCAGCAACATGTGGCCCTTAACGTTGTATACGAAACTA
TGCAGTCAAGTGGCAGCTGCTGGACCATGA
>cds.Mp_J_11888_c0_seq1|m.9344
GGGCAAGATTGTAACATTCAACCTACGACGTCTATTACGCCACATCTCGGGGTTATTGAC
ATTCCACAAACTGCCGAAATACCAAACAAAGAATATTGGATAGTAACAGAATTAAATTTC
GACTCGCCAGCGGATGTTCATATTTCCATACCCGTCATAAAAGAAAAATTGGCCATCCTC
TACACGATTGCTTTTACCAGACAACAAGCTCGGCATCTCGGACTAAACTCGAATTGGACC
GAGGATGAGGTAAACTCGGATCGGAATCGTAGATGGGACACAAACGAAAAACCGATTAAA
GTCAAAGTGGACGTTCTATCCGTACTGAACAAATTGGATTTGGTTTATTTCGTCAGCGTA
AACGACCATCCTGTGTCTGCTGCAACAGCAGTACGTGACATGAGCCTTGTCACGACACGG
GAAGTTGCAGATCATTTGGGATACGCTGTAAAAATCAAAGCCCGCCCTTACCTAGACGGA
TCACAGTTTCAAAGAGTTCGTGGTGTAAGTTATGGAGAGATTTGGATTTTCATCACCGCC
ACATGTATAATTGTACTAGTACTCGTAACTGGCGTTTTCGTAGCGCATAAGAAAAAAAGA
AGAAAAAATAGCATTAGCTCCGACAGGACTAACATGGCGTTTTGCGAAGATCAAACGCCT
CACAACGATGTAAAAACAGAGGCGACGTCTACTGAAGACATCGGGGCTCTCCACACACCC
GAACCTAAGCCGAGAAATAGAAATAAAATTTCAAATTCATTGCTTTCGATGCAGGCAGTT
AATAAATTTCAAAAAGATTCGATACCGGGACCGTTGACAGATGTACTGGATGGACTTAAT
GGAAGTGAAAATAAAAATTCACGTACAGTGACAAGACACGAGAGTATTGGTGGCCAAGAT
CCTGGGGTGGTTGGACCTATAGTTTGGGATTTACATTGTAAACAAATGAAAATAAAAAGT
AACGATCAGGATGACGATTCGTGTTCGAGCTTTGACGCTTTCAACGCCATGGACACCAAC
GTCACAAAAATGCGACAAAAATTTCACGAATTACTTGACGATGCATTCACTTTGTTCGGT
AGTCGAAACTCAAGTATGAACAGTGGTGAAAGTTCCCCGTCCATGAGTAACCATGAGCAG
AGATCAAAATCAGCTCCATTTAGGTGTTCCGCCACTTCCAGCGGCCGCCCGACCGGCCGG
CCAAAGACGTCGGCGGACTCGAGCGGCCGGGCCGCGGAC
>cds.Mp_J_11889_c0_seq1|m.9346
GAACATTTATCTCCAAACTTAGTAAATAGTTTATATACAGCTGACAGTGTAATGAGCTTA
CCACCTGTAGCAGCTGTAGCTAATAGTTCACATGCTGGTGAAATTCGATGCAATCTTTCC
AAAAAATATCATTCTTGTTCGTTTGATAATATTAAAGATGTAAATAATGTCCAAATGATA
TTAGTTGCAATGTCACACAATATGTGTAAGATATCTGCAGATATTCAGAAAATCAAATCA
AATATGATCCACATGAAAAGTGAAATAGAATCATTCATTCTTAATGACTCTAAGAAAGTA
AACAACAATGAATCACAAACCCTTGAAAAAAGAACTGAAGATATATTATCAATATTTCCT
TTAAAGACTGATGATGAGCTTTTGGCTATAGAATGTAAATTAAAAGATGAAGATTTATCA
TATACTCAAAAATTGATATCTGCATTTATATTTGCAAGTGAAGGAAAAACGGCTGAAAAA
GTAACTACTAGTCTTTTAAAACTAATATTTACACTTGAATTAGCATCCGAATACAGCTGG
AAAGGACAAAAAGGGAAAAAAAAACTTCATGATCACCATATTTTTAAAGTTATTATTGCT
GCTGTAAAAAATAAGTTCCCTGGTATCAACAAAGATGATATAAAGCCTAACATAATGACT
TGGTTTGCTCAAGCATCCCACAAAATTAAAACAAGCCAACAAGTTAAAGAAAGATGCAAT
AATAATGGTAACTGCAACTACGAAGGCAATACATTATAA
>cds.Mp_J_1188_c0_seq1|m.321
GGAAAGGAGGAGCTGCCGATGTCCCGGATAAATTCGGACGAACTTCCTGCGTCTGTCGAG
CTGACGGTGAGACGAGCAACCACGCATGGACGATCAGGCCACGTTGAATCCGAGCTGATG
AAACAATGGAGACGTCACTCTTATTGCCCTGACGCCGAACTGGAGGTGCAATAA
>cds.Mp_J_11893_c0_seq1|m.9347
ATGTTTAATTCCATACTGAAACAGTGTACGCTCTCGTGTGCAAAGCAAATCGCCGTACCA
TTGCAATTCAGATGTTTGTCTTTGAGCTCGGTCTCTCTCAAAGACAACAAAGAATTGGAA
AATAACACTAATGAGGGATGGTTGAAGAAATTGCTGGTTCGACGAATAGAACCAACTAAA
GAACAACACTCTCGTATGTTATCAGATAAAGAAGTGATATATGAATTACAAACGCACAAC
GTACGTCCTGATTCGACTGATAAATATATGAAAAACTATGAACAGGTGGTCCAGTTATGT
CAAAAAATACCTAACTTAAAGTATGAACTGATTGGATCTTGGTCTGTACGTGTAGGTGAC
CTAGACCAATATGTACATTTATGGAAACATCAAGGTGGTTATGCAGCAATTGATAAAACC
AATACAATTTTAATTCAAAATCAAGAGTACACAAAATTACGCAATCAATGTGGCCAGTTC
TTACGTTCGAGGCATCTACAGTACTTGTTAGCTTTCAGTTTCTGGCCTTCTATTGAATTA
AAATCTGGTTCCAACATATATGAGATTCGTAGCTATAGTTTGAAACCAGGTACAATGATT
GAGTGGGGTAATAATTGGGCTCGAGCAATCAATCACCGGCGTTCAAACGACGAGCCATTT
GCTGGCTTCTTCTCTCAAGTGGGTCGTCTCTATAATGTTCATCATTTTTGGTGTTATAAA
AATTTAGAAGTACGTACACAAACTAGAGAAGCTGCTTGGATGTCCCCTGGATGGGATGAG
TGTGTTGCATACACAGTTCCACTAATTAAAGAAATGCAATCTAAAATACTACATCCTACA
CCTTTTTCCCCAACTCAGTAA
>cds.Mp_J_11895_c0_seq2|m.9349
ATGCATCAAAATAATAATTCAAACATGATCAGAGTTATGGTCTACATTGGATTCGTTATC
TATGTGATGGTCTTGGCTACAACATGTTGCTGTCATCCCGTGACGTCTTCTGAAGTGGAA
AGTATAGCTCGACCTACACGACCTAAAACTTTCGGTTCTCCAGATGAATTACGTTCATAC
CTAGACCAGTTAGGACAGTACTTGGCAGTAGTTTCTCGTCCAAGGTTTGGAAAAAGGAAA
CCTGCACTTCCAGTCATCCCGTCCGTAATCACAACACCGAGATTACAACAGTACATCGAC
CATCAACGCATGCTTAACAGTATTATAAACCGGGAAGACGAAGAGGCTTATAAATTACAA
TATAAACCGGCTGCTATAAGAAATTCAAAAGACTTGTACGACATGTTATTTACGACACGT
CGCGAAAACGGCAATAATGACCGTCATCAATACTATTTAATGCAACAAGATATAACGAAT
GCAGACATTGGTTTAGACTCAAATTAA
>cds.Mp_J_11896_c0_seq1|m.9352
AGAGGTAATCAGTCAAATAGAGGTGTACAGTTTAACAGTAGAGGAGGTCAAGGTGGAATC
CCACAAAATAGAGACAACCAATCGTATAGAAACCCTGACATTGGTGGTTTTCAAGGTGGA
TCTAATGTTTACCAGATGACTGATGGATTTCAATCAATTACTGTTGGCAACGAAAGCAGA
AATGTTCATCAAAATAATAGACGAGGGCGAGTGCAAGGTGGCTGGAACAATTATCAGCCC
AGGGATTTCCATGGAAGCAATCGTGAAGGGCAGAGTAGAGGGTATGATAATTATAGTCAA
GGAACCCATCAAAATAAAGGATATGATAACAATAGATTTCAAAGTACAACAAATGAAAGA
CAATGGAGCCAAGATCCTCAGAATTATTATGGAGATAGTCAAGATCAGTATGATGGGAAT
AATAGAGAGTATAATAGATATGATTCTGCTGATTCCAATAGACGTGGTTACTCCAAGAGA
GGCAGAGGTCAAAATGGACAAACATATTACAATCAACGGAGAAATAACTAA
>cds.Mp_J_11908_c0_seq2|m.9359
CGGGCCAGCATGGGGTTCATGGGCATGCGGGGCAAAAAAGACCGCGACCAGGGCGGTGGA
GGCAGCGGCGGAGACGAGACTTCGGCCGCGGTCGACCTGGACAAGCGGACCATGGTGTTC
CGGCGCCCGATGTTCGACGGCGGCAGCAGGCCCGTGGTGTTCGGCGGCGGTTCGGCGGAG
GGCTTCAAGCGGGCCAGCATGGGGTTCATGGGCATGCGTGGCAAGAAGGACTACTATAGC
AATAATAAGGGCTCGGCGGCCGGATTCTTCGGCATGCGCGGCAAGAAGGTTCCGTCCGCG
GACGCATTCTACGGCGTCCGTGGCAAGAAGTGGTCGGACCACGATGACGCCGTCGACGCG
GACGTCCAATGGTCTCCGATCTATATCCTGTACAGGATCATCGACGAACTCAAGTCGGAC
CTTTCGAACCGGGAGCGAAATTTGGTGGCGGCTAAATTCGACGAAGAAAGAGAAATGCGT
TGA
>cds.Mp_J_11911_c0_seq1|m.9365
ATGGCCACTTCCGTTGCGACTAACCCTTCGACTTTACTTCCACTTGAACTTGTAGACAAA
TGTATTGGCTCTAGAATTCACATCGTTATGAAAAATGATAAGGAAATAGTCGGTACTTTA
TTGGGGTTTGATGATTTTGTCAATATGTTGCTTGAAGATGTAACAGAATATGAATCAACG
CCCGAAGGAAGGCGAGTCACTAAATTGGATCAAATATTGTTAAATGGAAATAACATAACA
ATGTTGGTTCCTGGTGGTGAAATGCCCGGTGAATAA
>cds.Mp_J_11912_c0_seq1|m.9367
ATGCGTCTCACCGCCATTTACCATTGTTCACCGAACTGTAAACGTGGAACGCAAGTTTGT
ACCTACACCTACTTATATTATAGTGATCCGTGCACTGAAAAACCGGAGACCACCGTTTTG
ATTCAATTAGATGTATTATCATTTTCTTTGGAATCGTATCAATAA
>cds.Mp_J_11914_c0_seq1|m.9369
ATGTCATCGCACAGCAGTTCCATGCGGACGTTCCGGAGTTCCGATTCGGCCAGCGAGATC
GGATCGTCCGAGACTTCGTTTTCCGAACGGTCTCAGCCCTACTTTGCTCTGTGTTCGCCC
CGATCCAAGTCGTCCATTAACGTGTCCAATAGCGGTAGCGTCGCTGTCGCTGCGGGTCCG
GGTAATACTGTCGGCAGGTCTGGTTCCATATCATCCGGAATCAACCATAGTAATAACAAC
AACAACAACAAC
>cds.Mp_J_1191_c0_seq1|m.322
ATCGACTTCAAATCTACCGACCTTTTACGAAAATCATTTAGCTTGTGGATTGGAAGTTTG
AACAATGGCATGCAACGTTGCCGCGAGGAGGGTATGGAACATTTCAGCTTTTCCTGTCTA
TCAGAATCACCCTTGCTGACGTCAGACGAATACATGAAGGGAGTTATGTATGCACAGCTA
TTAGGTCGAGTCAACAACAATAAGTACAAATCAAGTATCAGATGTGCCATTCATGATAAG
GTCAAAGGCAATGCCACAATGTTCCGTATGGCAATTAGCGGGGATGACTCATGTCAC
>cds.Mp_J_11927_c0_seq1|m.9381
TCATCTTGTACACTAAATATATTACACATAATATATGATTATTTAAAAAAAAAAACTTTC
TCCGATGGTGCTGATCGGTGGGAAGTGTTGGCTGATTTTTGGATCAGACATGTGGGAGAC
GGTGCCGGAACAACACTGGAGTTGATTTCAATTTAA
>cds.Mp_J_11928_c0_seq2|m.9382
ATGGTTTTTTCAAAACATAATTTTATGATCAAGATTGTGATAGTATTTGCTATTTTCTAC
TGCAATGGCCTTGCAGTTTCAGCGGAAATACCAAATTGTATGGATTCATTGAAAAAAGAT
GGATTCGATAAACGGACTGGCTTTCAAAATCTTGCATTCAAAGTTGCTGGATTAAACATA
AAAGACGAACATACCGATTTTAATGTAACTGAAGCTACCATAGATCTCATTAAAGACAAA
ATTACTGATTTTTATAAGAACGATTTACAATTGAGTAGTTATGGAATTAGCTATTTGAAT
GATCTTGTATCACTTGTTAAAAGACCCGGACGTATGCTACCACCAGAAACTTTTTGTGAG
ATTCAAGAGTGTTACTTTTTGTTTGCGCATCCATCAAGAAAACTGAGTAATGAATATGAT
AAATATATCCATGATGCATCACTTGCACTAGGCAAAAGTAACAAAGACACACATGGTTGT
ACTATTAAAGTCTGTCACGAAACGGTAATGACACCGATGACTCTACCTATTATTTCTTCA
AAGACCAATCAAAATTCAATCCATAAGATGTTTAAATGGATATATAAACGTGGTGAGAAA
AAAAAAGAAGAAAAAAGTTATACAATTGAGCCTACAGGATTTTCGGCGATGTACCATAAT
AGTTTTAAGTTTGTAAATGCGTTTTTTAGACGGGACCCA
>cds.Mp_J_11930_c0_seq2|m.9383
ATGTTCAAGTTTATTACTCTATCTTGCCTGCTGGCAGTCAGTGTTCAGTGCAAGGTCTCA
CCAAATACGGCTGTGCCATACTACCCTCAACCGTACCCGGCAGCATATCCAAATGTTTAC
CCCCAATTTTACTCTGCACAACCGAAATACAGTGTGCATCCCGCCTATGTAGCAGCCGCC
TCATACCCGGCAGCGGCGTATCCAGCCCCTGCAAGCTACCGACAAGTCTTCGTACCAGCT
AGTCCTGCCTACAACCCTTATTATTACGGATATGCTCCTTACCCAGCTCCCTATGCTCAA
GCTCAGCAGTACCCATATTCTTACGTTCAAAATGATGGAGCCTCTGGAGCCACTGGAGCC
TCTGGATCTGAAGGATCTGGAAGTCCAGGCGGTTGGGGAGAATACTTAGCAAGCATCTGG
AGCTACGTTCCGAATTTCCCTTACGGCACAACCGGAGTTCAACCGTCTCCAGCAGCTGAA
GGAGCGACTGCCGGTGCTGAAAATCAATCACCCGGAGCCGAAAGTCCGACAAAAGGTGAA
AAGCCAGCTGCAGCAGAAGGACCCAAATCAGGAGAAGTCGCTAGCGACGAACAACCCTCT
CAATCACCGACCAAACAGTTCGCTGCTTATCCTCTTCCGTACTTCGGTCAACCACAATTC
TACGGACAAGCACCTTATCAACAAGCAGTGTATGACCCAGCAAAGTTGAATGCAGCTAAC
AATGGCGCAGTTTCCAGTTTCCTTTTCCCCAAAAATATTCAAGCTGTGTTCCAACATCAA
CCACAACCGTTTGCTGATCAAAAATACTACCAGGCCCCACAGGCCAACCAAGGTACCGCA
GCACAAGCTTACCAGAGATATTTGCAGTTCCAGAAGCAACACTTACAGGGACAATACCAA
CAAGGACAATTCCAACAGCAACAACAAGATCAACCATTCCAACAACAACCGGAACCATTC
CAACAATATGACCAACAACCCCAGAAAGACGAATCATCTGTGGTCGTAGATTCGAATGTG
ACCGGACTCCAAGTCAATGCCGAAGGCCAACAGCAACAACAATCTAAAGTAGCCACAGGT
TCGAACTAA
>cds.Mp_J_11939_c0_seq1|m.9390
ATGTTCCGCAAATTCCGTCCAAGGATGTTACAGAATCAAGTTCTGCATTTACGTGGTAAG
AAGGATGGAAATGGAAAACAAGAGAAGCCCAAACAGCAAAAACCAGAGTGCGAGTGTATT
TGTCCTCCAGTACATTACAGAATACTCACTATGGATGATATGCAATTGCCGTATGGTAAT
TGGAAAGAACAATATCAAAGAAGAAACAAAAAATACAATTTAATATTTTTGTTTGGTTTG
GTTTCATTGATTGGTTCTATTGCAGTTCTAAACAAATTTGTATTTTTTAATGCATTTCCA
CCTCCCTATCCCTTTGATAAACAAGATATATTTGAATGTGTTGATGATGATGAAGATGGT
GAATTTGAATGTGAATGTGAATGTTAA
>cds.Mp_J_11944_c0_seq1|m.9392
ATGGCTGCCCCAGCGACCAGGGCCGAAGTTCTCAAAATCTACAAGACTATGTTGAGGGAG
AGTGGCAAGTTTTCATTCTACAACTACAGGATGTATGCGGTCAGACGCGTGAAAGATGCT
TTCAGGGAGCAAAAGGCCGTCAATGACGTATCAAAAATCCAACAGCACCTACTCGATGCA
CGCAGGTTTTTGGATATCATCAAGCGACAAGCAATTGTGGGAGACTTATACAAATTCGAT
AAACTCGTAATCGAAGTAGAGAATGATGAAAAACATTAG
>cds.Mp_J_11951_c0_seq2|m.9397
TACCTAATATTTACAACCATGACCAAATGCAATGGAGGATCTCATTTATTTGAATCAAAT
TTAAAGAAAATTAATGAATGGCAGAATCGAGCTAAAGGTGTGTTTAGGCGTTTCATGACA
ACTATATGTGTAAGATTTCAAGATCTTACCTCTAAATAA
>cds.Mp_J_11956_c0_seq1|m.9398
ATGTCAGACCCGAGGCAAAGTTGTAAAGGACATTTGAATAACTTAAAAACATGGAGAAAT
CATATTAGAGTCAGACGTTTATGCAGACATTTTGTACTGCCGAATAACAAACTACGGGAA
TTTATGAACCGGTTAACTTCCTGCATTGATGAAGGACTTGGCAAGGAAACACATCCAAAA
GCAACAATAAAATGCTGGCAAACATATGTCCAAGACATGCCTACTGGTAATGAAAAAGGC
CAATTCTTAGCTCTTGATTTGGGTGGTTCAAATTTCCGAGTACTCAAACTAGAACTAGGG
GAAAATAAACTTTTCAAAATGGATCAAGAAATATACGAGTGTTCAAAGGAGTTGATGAAT
GGAACAGGAACAATATTGTTTGATTACATAGCTACTTGTTTGAACACATTTGTGACCACA
CACGGAATAAAAAACAGTAGCACACTCCCTTTGGGTTTCACATTTAGTTTCCCAATGTCA
CAATCAAGCATTGACTCAGGAGAACTTGCAAGATGGACAAAAGGTTTTACATGCGAAGGT
GTAGTTGGTCAAGATGTAGTAAAGCTGTTAGCTAAGTCAATTACTAATATCCCAGACTTA
AACGTACACATTTGTGCAATTTTAAATGACACTGTTGGCACTTTAATGTCCTGTGCTTGG
TTGAAT
>cds.Mp_J_11957_c1_seq1|m.9400
CAAGGCGACACGATCACACGCGCGCGCGTCCCGTCCCGTTGCCGTCGTCGTTTCCTCTGC
AGCAGGCCGCGAACTCCTCTCGTCATCGTCCACCGAACCGAAGGCGGCCGCTGGCCATGT
CGTGAACATGCGGCGGACGCGATGCGCATCAGCAGCCGGTCGTTGAACGGCGGTCGCGGC
CGCGTTCTGCTGCGGCTTGTGCTTGCGCTGCTCCTGCAGCTGCACGCTTGCGCTGCCGGC
TTGCAGCAGAACGCCGCGCCGACGACCGCGGCCACCGAGGACGTGGCCGCGGCCGCACCG
GTGGTGCACAAGTGTTGCGGCCGCGACGAGATCGTCGTCGTCAACCGGTGCCGGAGCGCC
AACGAAACCGGCTCCACGCCCTGGACGCCCGAGTTCAGCGCCAGCCACGAAGACGAACCC
GTCGCCGGACAGAACAGTTTGCCGGAATCGTCCGTGCCTTACAAATTAGCTACTGGATTT
CCAAATTGTAAGACGCGACAACAATGGTTGGTGTACCATTACCGTGGATCCGGCGATCGT
CTGGTGTTGTATCCGAACGGAAAACTCAGACACTACGTCCTCAAACACCAGCACGGCAGC
AGCGAAGAACAGCAACAGAACCGTGACTTCATCGTGGATCATGAACGTTCCTTCGACTAT
GAACAAGGATTTTACTGTTTGGACAAAGTCATCGACATCGATCGTCCGGACATGAACGCA
CAAGTGGCGGTCATCTGTACACCACAGATACCGTCACCCTGGACAGACGCCGATTTCGTC
ATGCGAAGGATCGTGAATCCTGCTTGCCACGCCATCGCGGTGGCCTGCCTGCTGCTCGTC
GCCGTCGTCCATTTCGTGTTGCCACAGCTCAGAGACTTGATCGGAAATATGGTGACAACT
CTAGCTGGCTGTATGATCATAGCTCGGATCGCCAACATTGTCCGCATATTCGTCGAGTAC
AACGGTCCCGTCAGCTATTTGACAGCCGACGCATTTCTTTACACGTCCACTCTCGGCTCG
TTCTTTTGGCTGAACGCTATGGGATACTACATTTGGCGTACGTTCAAATCACGTAACGTT
TTCTTGCGCATTACCGACGGACGCAAATACTGTTATTACTCGCTGTACGTGTGGGGTTGC
ACGTTAACCATGGGCGGCATGGCGCTTTTCGCACATCTAATATTGGACTCACGTGACAGC
AACTCTAATAGAACCTATTCGTCTCATCCGTCTACCACCACGTCGATAGAAGGAGCCATA
GGGTGGCTCGGAATTTCCGTCATATTCGTCCCGGTTATATGCACGATTCTAGTCAATTTG
TTCTTTTACGTTTCCACTAAGACAGTGATCAAACGGATGTCAACATACGGTCAAATCCAT
CACAAAATGAAATATAGTTTTGACATGTTTTCCAAACTGTTCGTGATCATGGTGGTCGAC
CTGACGCTGTTCATCCTGTCGTGGACCCAACACGATTCGCTGTTCTACGTGCACGTCGTC
TTCAATCCCATACAAGCGGCGCTGGTATTGTACGTGACCGTCATCCGACCGAAACGAGTT
AAGTTTCTGCTGCGCAAAGCCTGCTGCTACGAGAGATGCATTTTGCCGTGTTGCCGACCA
AAGGAAACGGACGTACAAGCTGGCACCGAATGGGGAGAGGAAATGATGGCGTTCAATACC
GCCGACTATTAG
>cds.Mp_J_11959_c0_seq2|m.9407
ATGAAAGCACCGAAATTTACACCACGTAAGAAGAAACGTTCTGAACCTCTTCTTGAAAAT
GTATTAGCTAGTTTGGACGAAATGGCTGGGAAAATAAAAGATGAAGACGCTTGTGATAAA
TTTGGAAAATATGTCTCTTCACAGTTACGCGAACTACCATTACGTCAAAGAATTCTCTTG
CTTACAGCAGGAGATACAAACTGCTATTACTAA
>cds.Mp_J_11963_c0_seq1|m.9411
ATGTCTTGTGATTCCATTAATTCTCACACTAAATGGATAGAGGATATAAAAAAAGTGAGT
GGAATGAAATTTGACGAAGAATTTCCATTTCCAATTGTGTCAGATCGTAATCGTATGATT
TCCTTGTACCTGAACGTATTAGATGCAAAATGCATCGATGACGACGGCATACCTTTACCT
TGTAGAGCAGCATTTGTTTTAGCACCTGACATGACCATTCAACTCATACATTTTTATCCT
GAAAACATTGGACGTAACTTTGATGAAATTTTTAGAACCATTGATGCATTACAGCTGACA
TTTAAATTCAGCAACGACTTATTTACTCCTTGCGGATGGAAACCTGTCACGGATTGCTTG
GTATCGCCAAAAATAACTAAAGATGAAATTGAAAAAAAATTCCCTACCTCCACAGTTGTT
GAATTGCCATCGGGAAAAGATTATATGCGTATCGTTCCAAAAATGGAGGTTAATAGAAAA
CACTAA
>cds.Mp_J_11966_c0_seq1|m.9417
AATGATGTCAAAAATGATTTTTTCCCTGACAACAATGTTGAAGTATATATGCCACCAATT
TCTACAACAAACATAAATGAAGAATTATCCTTAGATGATGAATCCAATAATGTGGGTGAA
ACTGAAAATCAAAGTGAAGAAAACGAAAAAAAAAAGTTGATTAATGAGTCAAGTTTATCC
AAAGGTTTAAAAGTAGTTCTATCAAAAAAAAAGATATCTAATTCTGCATTTTCAAAAAGA
AAACAATCTGATAACACACTTATAGAAGTCCCGAAGAAGCTAAAAAAATCAAAAAGTTTC
AACCTTATAAATGTTCAACCTATAGTATTGTTGGAACCGTTGAAAGTTGCTGATTTAGAA
AGAAGATTGAATAGAAAGCAGAATTTTGAGACTGCTGATAAAAATGTTGCTGTCAATGAA
CACATTTCTGAACCCCTTAATACTACTAAATCTGTAATTGAATCCAATGACATTTCATTA
AATTGCTGTGAAACTGCGGAACCAAAAAAAATGAATGATAGTGTTCAATCAGATTTAGGT
CGTACATCACGCTTTGGTCGTAAAATCAAGCCAAACAGAATGTCTGACCATGAATTTGTC
ACCAAATTTCCAAAAAATAACAAGTTAAAGAAAGCAGATTCAAAAATTATAAAAACTCAT
AATTTTGACAATAATGATACTGATGATTCTTTAAAACAAAATGTCAAAGCTAGAGATTCA
AGCACAAAAGGAATGAAGAATTTGAAAAATAATGTAGTATCAATACCCGTGTCAATACCA
TGTACGCTTGACAGTGTATCAAAAAAAGTATGTCCAGTGAAAAAAAGCCGCCATGAGAGA
AATCCACCAAATAATTTAATTAAAAATGTCATGGGTTCTTTATCAAATGAAGATGTTGAG
TGGAAAAAAATGGAATCAAACAAAGCAGATCAAGTTAATTTGCTACTAACAGAAGTAAAT
TTACTTGATTATGTTAATAAATTATGCTCTGCATTATCAATTAACTATAGCAAATTAAGT
TATGAAATGGCATTGAAGTCATTAGAACAGATAAGTGAATTACAATTTAATGCTCTTATG
TTATTAAAACATAGATGTGTCGTTGATAAAATTACAAAAGTAACAAAGTATGTAGGGGAT
GTGAATAACTGGTCCTTAAGCAATGAGGAAGCTGTTGAACATGTTAATAAAGCAAGCCAA
ATTCGATGTAAAGCTCAAAAGGTATTACATAAATGCATATCATTATTCACTGTACTTGAT
GGACAAACATTTCAAGAGGTATACAACCAAGAAGTTGATGAGTTTATTACAAAAACTCGA
CATTTGACCAATGATCAGATTTATGGTTGTACTACAGATAAATTGTACAAATAA
>cds.Mp_J_11968_c0_seq1|m.9422
AGTATCACGGTCGTTGGAGCAACAGCCACTGTTCACGTATACCTCAAGTGCAGCGGACTT
CGCATTCGGTCAGGATATCATCGTATGTTCACAGGAAACATGATGGTTGGAGCTTCGGTG
GCGTGTGGTTTGTTGGTTGTGATACTTGTGTGCACCATCCCAGCATCTTTATCTGCACCT
TATCCATTGTTACAAGGGCAAAATAACGCGTACTTGTCATCAGAAAACGACGGAGACCCT
GAAGTTATGTTGGAATTATTAGCCCGAATAGGCCAAAATATCATGAGAGTTAATGAATTG
GAAAATTCCAAGCGTGGGCTTGATTTGGGCTTAAGCCGAGGCTACTCAGGCACACAAGCA
GCAAAACATTTAATGGGCATGGCAGCAGCTAATTTTGCTGGTGGTCCAGGACGCCGACGT
CGCAGTGATATGCTTCCTAAGCTTCTTACACCTTAA
>cds.Mp_J_11969_c0_seq1|m.9424
ATGCGCTTTGACCAGACTCGGCTGCGACAAAGGCAAAGGAAAAAAGATTTTAGAGCTGAT
GACTGCTCGGCAGTTGCCATAAAAAACAAAAAAAACATTTATATAAAGTTAACCGACGAC
TTGGACGTAAGCCGTATTCTGGACAGTGGTGCCCGACCAGACGTTGCTGACACGTACACT
GCCGCCAACATAATAATAAAAAAAACCATAAGCACAGTAAATAATAATAATAATATTGTT
CGAGCGCGAACATCCTCCCCCCCTTGA
>cds.Mp_J_11991_c0_seq1|m.9434
ATGGCTCAGCTTTGGGACAAGTCGCAAAAACAGTGGATAAAAAATTTCTGGCTCAACCTC
AAAAACAACAACAAAAACGCCGGCGAAAATGTTTTGGGCCATGTATCCGACATGGTAGAA
CTTATCAATGGGGAAATGCCGATATTGAGCTCGTCTAGTGGAGGAGCATCGACAGATTTC
GTTCGCGTTGGCATCGACTGTACGCTTAGCCCGTTGAAACCGGCCACTGCTACAACCGGA
ACCCTACACAATCAACAACAACAA
>cds.Mp_J_11993_c0_seq1|m.9437
ATGGGGATCAGCAAACAAACGAATGCACAAAAAATTCAAATAGTCCATAACAAAATCCAT
AGATCAATGCCCTCTATCAAACATCTTACACAATACCCTTCACAATCCACACAGATTTCC
ACATTAGTACAAAGTCCAGACACTATTCCAACTTTAGAAGCCACCTTCAAAACCACAGTA
ATTCCCACGTTATTACATGAGTGCCGCGATGGGGGGTGCAAGAGGGTGTACTTGCACTCC
CCTGGTTTTTCAAAAAAGAAAAATTAA
>cds.Mp_J_11995_c0_seq2|m.9439
GCAATGATGTTCCAGCGGATCGCAGCTCTTCTGATCGTCGGATCCGGCGCGTCCACCGCG
TTCGTCCACTCCACCAACCAGCAGTCCAACCATCAGTCCAACCATCAATCAGAGTCTAGT
TACAGCAGCAGTTCTTCACATAACGGTGGTCATTCATATAGTTACATCAGCCAATCAGCC
CACGGCCCAGGTTATAGTTACAGTTACAGTCACTCCAATGGCGGATCACCATTATTCTTA
CCAGAATACGCTTCTGGATATCATTCATACACCCCCCTATTCATTCCATCAATCGATTTT
GATTTTGACTTTGATTTGGATGATGATCTAGATACTGATTTAGATTTCTATATTGATACA
GACTTGGATTTAGACATAGATTTGGATTTTCCGGGCATTGAATACGGACTCGGTTATGTT
GGAAAATATGGACACTGGTTTAGAAAGCCAAAATACGGAATTTCCAAGTTGTACAGCAGT
ATCGATCTAGATTTTTTGAACTATGGAGGAAACTACGGATACGATCATTTAGGACCATTA
CATTATGGATCATTTAATATTTACAAATAA
>cds.Mp_J_12002_c0_seq1|m.9440
ATGCTGTTACTTACGTTTGTCACGCTGCTAGGTACGGCAGCAGTGACGTTGGTGAGCTGT
GAGAGATATCAGCTATTGGAAAATGGTTACGTGGACGTGACCATGGAAAAACGGACGTGT
TTGAATAAACAGTCGTTATCAGTGCCCGTCAAGTTGGTGGGCGTGGCGTCCGAGTCAAAA
GCGCCGCGGAAGAGTTTCACGAGCAACACGCAATTCTTCGCAATGGACGGAGTAAAGGAC
AAGTTAAAGGGTGACGAGAGGGGCCACCTGGTGGCGTCCACGATCGGCGGCCCGTCCGAT
GACAGCTGGAACATGGTGCCTCAGCAAGCGAGTGTGAACCGGAAGCTCTCAAAGGAGAGC
AACATAATGGCCCGGTGGGATGAATTCGAAAAGTGGATGCTGCTGGAGATCGGACGAAAA
AATACGGTTCAATTCACTATCAAGGTGAATTACGATAATGCCAGAGGCTGCCGGCCGGTC
AGTTTCGAGGTGGACGCCACTTCCAGCGCTAAACCCTCCACAGGCTTCAGGGGCACATTC
GACAACAGGCCGGACGATCCTTTCAGTACTGTCGCGGAAACGCAAGCGGCAATGAAAGGC
AAGAAGCCGTGA
>cds.Mp_J_12006_c0_seq1|m.9444
ATGGGAGTTTGGAATCGAGTAAAAAATCTGTTATTTGGCGTGGCTATTGGGCGCACTGTA
ATTGACACTTTTGGTTCCGTGGCCAGAGTTGATGGAATTTCTATGCAACCAACATTCAAT
CCAAATACCACAGTGGACTTTGTGTTTCTATCGTATATTCCAGTGCGATTTGATTCTATT
AAGCGCGGTGATATTATTGTAGCCGTGTCACCTAGAAATCCAAACGAAACAATTATTAAG
CGTGTAATCGGTGTTGAAGGTGACGTTGTGGTATCAACAAAGAGAAATAATGCTTCAAGT
ACTCGCAAATTTATACCTAGAGGATACTATTGGATTGAAGGTGATCACAAAGGCCACTCA
TACGATTCTACTAGTTTTGGTCCAATTTCTAAAGGGCTTGTTGTTGCTAAGGTTTCAGTT
ATAATCTGGCCTCCTAGTAGATGGCAACTACTTCAATCTCAAGTTCATAAATAA
>cds.Mp_J_12015_c0_seq2|m.9448
ATGGCAGCCGAAGAATTATCGAAAAAGTTCCAAACAGAACTGGATGCTTTTAAACAATGT
CAAAAAGAAATTCATCAATTAACAGGAATGCGTCAACAATTGGATGGTCAACTAAATGAA
AACTCAATTGTCAAAGAAGAGTTAGCTCTTTTAAAACCTTCAGGTGAAGTATATAAAATG
GTTGGCCCTATATTACTACGTCAAGACCACACAGAAGCCAAGGAAAATATTGACAAACGT
ATGAGTTATATTAAAAATGAACTACAAAGAATTGATGACCGGATTCACACATTAGAGGGA
ACACAAGACGAATATAGGGAGTCACTTACTAAAATACAACAACAGTTTCAAGCCCAACAA
ATTAAAAAATGA
>cds.Mp_J_12019_c0_seq1|m.9451
ATTTACAATGAAAAAGTGATAGATTTATTGAATCCAGGAACTGTCAGAAAGCCATTAGAA
GTGAGATGGTCCAGGAAAGCCCGTAACTTTTATGTTGATAATTTGTTTATGGTGGACTGT
GAAGAATTAGATGACCTACAAGCTGTGCTGGAAGAAGGCATGAAAAACAGAACAGTAGGA
AGCCATAATATGAACGAATGCTCCAGTAGGAGTCACACGATGTTGACAGTGTATATAACA
TCTGAACAACAAATATCTGAAGACGGCGTTTTTATCACAAAACAAGGCAAAATTAATTTT
GTTGATTTGGCTGGCAGTGAAATGACTAAGAAAACCATGAGTGAAGGAAAAACTTTAGAA
GAAGCAAATAATATCAACAAAAGCTTAATGGTTCTAGGATACTGCATAGCATCTCTGAGT
GATCCTAAGAAGCGGAAAGGCCACATACCGTACCGAGACAGTAAACTTACCAAACTCCTG
TCTGATAGTTTAGCCGGCACAGGTGTCACGTTAATGATAGCATGCATATCACCGGCACGA
TCAAATGCTAGTGAAACAATAAGCACGTTAAGGTATGCAGCTCGTGCAAAAAAAATCAAA
ACCAAACCAGTGATAGTTATGGACCCCAGAGAAGCATTAATCGTCAGTTTGCGGCGTGAG
GTGGAGGCGCTGCAGAACGAAAACGATCATTTGCGGAAGGCTTTGGATATTAACAAGACG
TCGTCGGCAAGTATTTCGAATGTCAAAATGCCGCCCAATATGGACATGGACCGGTTAATA
CAAATGGACCCCAAGGAGCTTGTGGATCTGGTCAAACATTACGCGAATGAAAACGAGGCG
CTACGCAGAGAAAACGCCGAGCTATTCAACTCCAGGGACCTATTACAGAGAGACCACGAA
ATTGTTTGTAGGGAGAACGAACGACTGCTGAAGAAACTCGAAGACGTCAACTCGTAA
>cds.Mp_J_1201_c0_seq1|m.326
GAAATTTTGAAGGGAGTCTTTAACTTGTGCCTTAGGCAGGGAGTTTTTCCACTTAAATGG
AAAGTGTCCAAGTTGGTGCTGCTGAGAAAGGGGGATAAGCCACTGGAGAATGCGAACTCC
TACAGGCCAATATGTCTGCTCAACACAGTGGGAAAACTATTTGAGAGGCTCCTTAAAAGG
CGGATGGAGAAACACATGGAAGAAAATGGT
>cds.Mp_J_12020_c0_seq1|m.9454
ATGGACATAGCTGAAGGTGTTACGCCAGCATATCTGAAATTGGCTCAGATAAAATTTTGC
TTAACTCTCCCACAGTTTAAAGAAGATCCTGATTTAATTTCATCTTTATTAGCTGGTATA
GTACAGAATAATATGGCCCCCTACTACAAAGAAGTATGCACAGATTTGTCATGGATATTT
GACCAAACTCTTTATGATAAAATGGCTGCTAATAATGCTAAACGCATGGCAGAACTTGAA
CAAGAAAAAAATCCCACCATGGTAGATGATGATGACCCAGTATCTGGAATATGGCAAGCA
AAGTTGCTTTATTTATGTTCCATTGGTGACCGCGAAGAAGCGACAAAACTGGCTGAATCT
AAATTAGAAGAGAAAAATGTACCCAAGTCACAGCAAATTGATACTGTGTTTGCTCTATTT
AGAGTTGCATATTTTCACGGATGTGATATACCGGCAATGAAAAAAGCAATAGACAAAGCC
ACAGAGTTAATTGAAGGAGGATCTGGTGGAGACTGGAGTGCCAGAAATAAACTTAAAGCA
TATGATGGTATTTGGAGTTTGGCTATACGGGATTTCAACCGAGCAGCCAAGCTGTTTGTA
GACGTTGTGCCCACATTTGAATCCTATGAACTTGCAGATTTCAGTACTATCATCAAATAC
ACCGTATACTCGTCAATGATAGCTTTTCCTAGATATGAGTTAAAAAAAACTCTCATGCAT
CACGGTGTTATGGCACAGGCTTTAAACTCAGATTCTAAGGAACTGAAAGATTACTTTGTC
TCGTTATATGAAGGTCAATACTCTAAATTCCTTGTGTATTTAGCACGCATTGAAAAGAAC
ATGAAACAAGATCCATTGTTACATCCTCACTATAAATATTATGTTCAAGAGATGAGGCTT
TTAGCTTATAAGCAAATATTACAAGCATATAGATCATTAAGTTTGGATTACATGGCTGAA
TCGTTTGGTGTGACTAAAGCATTTGTGGAAAAAGAAGTAGCCAGGTTTGCAGCTGCTGGA
CGTTTAACTTGCAAGATTGATCATGTTGCTGGAGCTGTGGTGACCAGTAGTACATCCAAG
AATAGTTTACAACTAGGAGCTCCTGAATCTAGACTGGAACGAGGTATATTATATCAGACA
ACTGTGAAAAAAGGCGATATATTGTTGAACAGGTTAAAGAAGTTGGCCAGAGTTATGGAT
TTCTAA
>cds.Mp_J_12022_c0_seq1|m.9456
ATGGAGATATTTGTTATTTGTACATTATTTTTCGGTTTCGTATTTGGTGCGGATGAAGTG
TTACAACTAGACCAAGGGAAGTTGACTGGTAGTAGTTTGAAAACAAGAAATGGACGAGAA
TTCAAAACGTTTCAGGGAATACCCTATGCAAAAGCACCAACTGGAGATCTTAGGTTTCAG
GATCCAGTACCAGCAGATCCATGGGTAGGTATTTTAAATGCTACTACTGAGCCTCAAGTG
TGTATTCAGAAGAATTTGTTTTATTATCAAGAAGCTGATATTCTTGTCGGTGCAGAGGAC
TGTCTGTATCTCAATGTGTACACTCCAAAAATA
>cds.Mp_J_12023_c0_seq1|m.9457
ATGGGTTCATTAAGATCCCTGGTTTACATTTCGTCTGGAGGATTTATTTTATGGGCAGGA
ACAAATGTTATTACCCTAAATGAAAAATTTTATAAGAAATATGTTATTCCTGCATTCTTT
ACTTGTGATCCAGAAAGTGCTCATAACCTTTTAATATTTACGGGAAAATATGGTCTCATA
CCAAAATCATTTTATACAGATCCACCGATATTGAAAACCAAGTTGTGGGATTTGAATTTT
ACCAACCCAATAGGCCTTGCAGCTGGTTTGGATAAACAAGGTGAAATAACAAAAGCATTA
AAAGATGTAGGGTTTGGTTTTGTTGAAGTTGGTTCAATAACACCCCTACCTCAACCAGGC
AATGAAAAACCAAGAGTGTTTAGACTTTTAGATAGTCAAGCTATTATTAATAGATATGGA
TTCAATAGCGATGGTCATAATGTTGTATTTGAAAGGCTTAAAAAACTTAAGCACCACCAA
AACTTTGATGGTATAGTTGGTGTTAATTTGGGAAAAAATAAAGAGTCTGAAAGTGCAGTT
GATGACTATGTGAAAGGTATTGAAAAGTTTGCTTCAGTTGCTGATTACTTTGTTATAAAT
ATATCCAGTCCTAATACTCCGGGTCTAAGAAATTTGCAAAAGAAAAAAGATCTCATGAGT
CTACTTTCAAACGTCATAGAAGCCAGGAATCAAGTGTGTCAAGAACGCAAAATTCCATTA
TTATTAAAAATAGCTCCTGATCTAACTGATCAAGATAAAAAAGACATTGCTGATGTAATT
AATGATAAAAAGTGTAAAGTTGATGGATTAATAATCTCAAATACAACTATTAAACGAAGT
GGTGTTTATGATAATCCCAATGCGCTAGAACCTGGTGGTCTCAGTGGGAAACCTTTGCAA
GAAGAATCTACAAAACTCATTTTGGAATTTTATAAATTGACAAATGGTAAAGTCCCAATT
ATTGGAGTTGGTGGAGTATTTAATGGTCAAGATGCATATGCCAAAATCAAAGCAGGGGCC
TCACTTATACAAATTTATACATCTTTCATTTACAATGGCCCATCAGTTATAGTTAATATA
AAAAAGGAATTAGAGTGTCTTCTTAGGGAAGATAAATACAACTCAATATCTGATGCAATC
GGTGCAGACGCCAGACTGTAA
>cds.Mp_J_12029_c0_seq2|m.9459
ATGATAATAATAGTATATCTATTGTTCGGGCGCAGCGTTCGAAGACGGTCCGCCGATGAT
GAATCGATCGATCGCATGCGATATGTCAATGGTACGATATCGTCGTCGTCGTATCGAGTC
GCAGTTGTTTTATGCACAATAATAAATAATAATATTATTCGGTCGGTTTTGTACGGCAGG
TACCATCAATGCAAGCGGATCACTGACGGAATTGTATTGCGGTACATATATAGTTCACCG
TCAAGGTGGGGACGACGACTATATAATGATTTATATTATATTATATTATACGCG
>cds.Mp_J_12034_c0_seq1|m.9463
ACCAACGTATCATTCAACTTTTTCATGTTCCACGGAGGAACCAACTTTGGATTTACTTCA
GGTGCTAATACCAATGGGACAACTTTAGATAAATCGGGCTATCGACCGCAATTGACCTCG
TACGATTTTTCCGCTCCGCTAGACGAAGCTGGTGATCCGACAGAAAAGTACCATGCTATT
AAGCAGGTCCTTAAAAAGGCGAATTTTCCAACCACGTCAACTCCGAAAATTTCACCAAAA
GGGCATTACGGAACCGTAAATATGTTGCCCGTGGTCAGTTTATTTGACAATGTAGCCCAG
CGTCTTAAGCCAGTCTTAAATAACGTACCATTATGCTTTGAAGATATGGATATTAATCAT
GGACTAGTATTGTATGAAACTAATTTACCACCGATTGGAGGATTGACCAAATTACCACTA
GTTATAAAATCACTTGGTGACCGAGCAATCATCTTTTTGAATAATGTGAAATTAGGAATA
ATGAGCAGATCTAATAGTAATACGACGATGGAAATATCAGTAATCGGTAATAATCAAAAG
CTGAGCATTCTTGTCGAAAATCAAGGCAGAATTAACGACAAGAGGTTTTTGGAGGATAAA
AAGGGGATTTTATCAAACGTAACTCTAGGAAAATACACCCTAGGTCCGTGGGTAATGACT
GGGTATCCGTTAAACGAAACATCGTGGTTAGAAACACAAAAAATTCAACCAAATATCAAA
CCACCAGCTTTTTACAAAGGAGTTTTCGTCATACCACAAGATAATAAACACACAAAACCA
TTGGATACATTTTTAGATACGTCTGGATGGTCAAAGGGTTTTGCATTTATCAATGGAATT
AACATCGGTAGATATTGGCCAGCAGTAGGTCCACAAATCACACTATACGTGCCAGCTCCG
TTCTTAGTTCCCGGACTTAACTCTATAGTGATGGTAGAACTT
>cds.Mp_J_12035_c0_seq2|m.9466
ATGTTCAACCTTCGACCATATTGTAATATTATATGCACATACGTCGGACTCTGCGAGGCT
GTTGCTCCGGGCTGTAATGGTTGGCGTGCAAACACCGAAGAGACGACTTGTTTGAGCGCA
AAACAACTACCACTCGTTTGGGAACAGTTGGTCGAGACACGTGGTTCGAGCACAATTAAT
ACGATTTTAAAATACGCAAATTTAAATGACGCGATACTACCGCAGCTCGTGCAGACTTCA
AGAAGATCCGACATGGGAAAAATACGACGTTGA
>cds.Mp_J_12038_c0_seq1|m.9478
ATGTTGCCGTTGAGAAGAGGATCCTTCGACTCGAATAGATTGAACGCGATGCTCAGGTGC
AGGATGGCGGAAACGAAATCGCCGAACCTCAAGGTGCCGTCCTTCCGCATGTACCTAAGT
ATGAGGATCGACAACACTTCGGTGTTCACCTGA
>cds.Mp_J_12038_c0_seq1|m.9470
ATGGGTGATTACGACAGGATCCACAGAATGTGTCAAAAACGCGGGGAATTATGGGAGGAT
CCTGATTTCCCGGCCACCCAGTCGTCAGTGTTTTACCACCAAAAGCCACCATTCCAATTC
GTGTGGAAAAGACCCAAGGAAATTTGTAATAGACCGGTTTTCGTCAGTGATTCTACGTCT
CAATTTGATATCAGTCCAGGAAAAATGGGTGATAAATGGCTCGTATCTTGTCTGGGCGTG
CTGTACCTTTGTAAAGGTTTGTTTTATCGCGTAGTGCCAGCCGACCAGTCGCTTTCCAGC
GAAAAGGAGTACAGCGGCGTTTTCCGGTTTCGTCTGTGGTGGTGTGGCGAATGGATGGAA
GTGTTGGTCGACGACAGACTTCCAACCGTTAACAACCGGCTGGCGTTTTTGCAATCTACA
CATACCGATCAGTTTTGGCCGGGACTGCTGGAAAAAGCGTACGCCAAATTGCATGGTTCG
TATGAAGCTCTCAAGTATGGTACTCTTCTGGACGGACTCGCCGATCTAACTGGCGGAATC
ACGGAAAGCATTAATATCCGACAAGACCAAACCACTTGCGGTAGAATGATTGGAAAAATG
TTGGACATGACATCTATTGTCACATGTACAGTACAGCCGGCCTCACCTCAGGCTAATAAA
AGCGTACCAGAAAAACTAACAAACGGCATTCAGATCGGAATCAATTACAGGCTGTGCACC
GTGGAAAGGTTGGAAACGTACAAAAACGAGCCAATACAATTATTCAAGTTGCGACAGCCC
GGCGGTAGCGGCTCTGAATATAACGGTCCGTGGTCCAGGGATTCCGACGATTGGGACAAT
GTTCCGCACAAAGAAAAAGAACGCATAAACGCTATTCATTTGATGGAAGGAGAATTTTGG
ATGAATTACAATGAATTCGTGAAGACGTTTACGCACGTTGAAATGGTACACTTGGACAGT
GACACCAGCCGAGACGAACCGTCTCTGCATCACAAGAGGACGTGGCAAATGCGTCTTCAT
CAGGGTACTTGGCAAAGAGGTGTGACGGCCGGAGGATGTCGAAATAATCCAGAAACTTTT
CACATTAATCCGCAACTACATTTAATCTTGAGCGAAATGGAAGAAGTTGTAATTTCATTG
AACCAACACAGCATTATGGAACCTAAAGTGATCGGATTCACGTCGTACTCGTTACCAAAA
GCGTGTATGGACTCGACGGGCAAAGATTTTTTCAAAAAAAATAAATCACTAGTTAACTCA
CAATACACGAACAGCAGACAAGTAAGTCATCGATGCTTTTTGGACCAGGGCGGATATTTG
ATAATACCTACCACGTTTGAACCTGGCCAAGAATCGGGGTTCACGTTGAGAGTGTATTCT
AGCAAACCATTAAAACTCAAATTACTCGACACTGTCCCTTCGCTATTGAAATCTGCAATA
ATGAAGGCACCAGTAAATTTGGATGGTAAGACGTTTGTCCAATACGAATCAGTGTTCCTA
CAGTTGGCCGACGAGCACAGGACAGTGAATGCATTCGAACTTCAAGAGCTCCTAGACGCT
TGTCTGCCAAATGATTATATAAAAAGTTGTGCTAGCATGGAAGTCTGCCGGCAAGTAGTC
ATTACCTTGGATGTGAGTTTTCACTTTTGA
>cds.Mp_J_12040_c0_seq1|m.9479
ATGTCTTTGAATGAAAAAAATGCTTCAGAACTTGAATTTCAACATGTTCATGATGTTTAT
GAAAACATAGCATCACATTTTAGTGAAACACGACAGAAACCTTGGCCAAATGTCGTTAAG
TTTTTAAACAAATCTAAACCCGGTGCAATTGTTTTAGATGTTGGTTGCGGAAATGCTAAA
TATTTTACTAATACTTCTGATATTTTCCAGTTAGGTTGTGATCGAAGTACTCAATTAGCT
CAAATATGTAAAAATCGTAACCATCAAGTATTTAATTGTGATTGTCTTCAATTACCAATA
CGATCAAATTGTGTGGATCTGTGTATTAGTATAGCAGTTCTTCATCATTTGGCCACAAGT
GATCGACGTTTAAAAGCTTTAAAGGAAATTAACCGAGTACTAGCAGTTGGAGGCCAAGCA
CTTATATATGTGTGGGCTAAAGAACAGTGCAGAAATCAAAACCTTTCTACTTATTTAAAA
CAGAGTAAAACTAATAAGGCGGAGTCAACACCTGAACTAACTAAAGAATTTTGTGTGGAA
TCAATTGACGTTAATCTACCAATACATACAAACCGTTCCAATTTTGTACATAATGACTTG
CTAGTTCCATGGAAGTTGAATCAAAAGAAAGAACAAGAAAGTGAATCTAAAACACATCTA
AGATATTATCATGTATTTGAAGAATCTGAATTGAAATTATTATGTGAACAAATTTATAAC
TGTAAAGTGATTGATTATTATTATGATCAGGGTAACTGGTGTGTAATATTTGAAAAGATT
GCAATTTAA
>cds.Mp_J_12041_c0_seq2|m.9481
ATGGTCGAGCAGCAAACCGTTAACGAAGATTTGCTCAATGAACGGAAAATGTGCACCTTT
AATCAGGAGGAGTTGACGAATTTCATTGATGGCGGGGCGGAGAATACCGATAAAAGACGA
AAAATTGCGAATTTTTTCTTCAGTGATCCACGATTAAAGGACGAAGTGCCCGTGGAGTAC
CTAAGTCATAAAGAACATTACGAACAGTCAATTCGGAAAGCTTGCATTTTTTACGAGAAG
ATGAAGGAATGGGAGGCGATTTCAAATAGCAATATGTTAGATATTTACACTGTGATTTGG
ACTAGTGGAATAGATACAGCAATTTTAAAACAAAGTATACCTTTTGCCGTTCATACTGTT
ATGTTTCTACCATCTCTAGTTGGTCAAGGTACTCCGGAACAGAAAGAAGAGTGGGTTGAA
CGTGCCTTTAAGTATTCAATTTTGGGTACTTATGCTCAGACTGAACTTGGT
>cds.Mp_J_12042_c0_seq1|m.9482
ATGTCTTTAATTTTCAACAAAAAGTACAAGCTAGACACCAGTGAAAATTTCGACGAATAC
ATGAAAGCTCTGGGCGTCGGTTTGGTAAAACGTACATTGGGCAATACTGCAACTCCGGTG
GTGGAACTGATCAAAAAGGAGAACGGTAAATTGGTGTTGACATCGATCTCAACTATGAAA
AACTCATTTATCGAGTTCAACCTCGATGAGGAATTCATCGAGGAGACGATTGACAACCGC
AAAGTTAATTCAATCATCAGACAGGATGGAAATAAGTTGGTGCACATTCAGAAATCCGAC
AAGCATAGCGACACCACAATCGTCAGAGAATTCAATCCCGATGAATTGAAAATGACCCTA
ACTATCGACGGAATCACCTGCACCAGAATCTACAAACCAGTCGACTAA
>cds.Mp_J_12046_c0_seq2|m.9484
GCCACCGAGTCAAACTTGCTGCCAGACGGTGGTGATGTCAGGCGGCGCTCCTCGTCATCC
CGGCCGGCGATCACGCCCGTCACCGGCGAGCTCGACTGCTCTTCTTCTGGGCTCATGTCG
GCCACGACAACTGCTGCGCCGGCGGCGTTGCTGCTAATCGCTGCGCTGATTGTCTCGGAC
GGTGTGTCTGTTATCCATCCGGCGGCACGGTCCACTAGGCCTCCACCTGTTGGCGAGGAC
GATTGTACTGGTATCGGTGACGGCATTTCTGGTTATCAATCATCACCAATGTATTCGCAC
CACTGCCTTGACATACCCCGCGTACACCACAATCTGGAGTGGTATTGCGAGGACGCCGGA
GTGCTCTTGTTTCTCGCCAAGACTGACGGCGATGTCCGATGTGTCAGACTTGTCGGATGG
ACGAAGTCGCGCGAAGTCTGGTCGCACTCGGTCGGTGACGATAAATTGATAACTGAGAAA
ACGGTTCCGATTTATTTTATCTCCACGAACGATCCGCGAGATCGAATTATTCAAAATACA
CAATGTCCGTCCAACAATCCCCGTCTAAATATAGTACCTAAACACACGGCGCACTGTGTC
CCAAACGCACTGCACGCGCGCGCGGAGGCGACGACGACGACAAAAATATTGTTAATAACA
AATATTATTGTTATTATAAAA
>cds.Mp_J_12046_c0_seq2|m.9485
ATGCCGTCACCGATACCAGTACAATCGTCCTCGCCAACAGGTGGAGGCCTAGTGGACCGT
GCCGCCGGATGGATAACAGACACACCGTCCGAGACAATCAGCGCAGCGATTAGCAGCAAC
GCCGCCGGCGCAGCAGTTGTCGTGGCCGACATGAGCCCAGAAGAAGAGCAGTCGAGCTCG
CCGGTGACGGGCGTGATCGCCGGCCGGGATGACGAGGAGCGCCGCCTGACATCACCACCG
TCTGGCAGCAAGTTTGACTCGGTG
>cds.Mp_J_12058_c0_seq1|m.9489
ATGATGGCTGCACCTATGGAACGTATTCAAGCACTGGAATTAATTGAAAAAGACATAATA
ACATGTTTACAAAGCGCTGGTCAAGCACTATTGGAACTTAGTAAGGAGAAATCTAGTTTG
AAACAAGTAGAGAACCAATCACACCAGTTCTTAAAGAGTTTGGGTAATGTAGAGTCAAAA
CTAACAGAACAAATTAATTACTTGACCCAAGTATCTACTGGACAGCCATATGAAAACAGT
GGGTATGCATCACAAAAAGTTCTCCAAATGGCTTGGCACCGCCTTGAGCATGCAAGAAGC
AGGGTAAAAGAATTGGAACGATCTAAAAATAAGTATCTTCAAGATCAAGAACAATTGAAA
GGAAATGTCTCAAATCTATTGTAA
>cds.Mp_J_12061_c0_seq1|m.9490
GTACTTCAACGAGTTAAGAAAGCTGGCGCAAATAAATTTGAGAAAATCATTGGATTTCGA
AGTTATAATCCTTTCAAATTTTGTTGTAACAATGTCGAAATCGATGCATCGAAGTTTGGC
AAACGAAAGTATAATCGCGGTCATCAGGTGGAGGGTCAGTGTTTATTTGGAGTTGTAGAA
CCGGAATCCGGAAATATTTTCTCATTCCAGGGGAATACTGAGTTTTTTAAACTCACTATT
GACTAG
>cds.Mp_J_12063_c0_seq1|m.9493
ATGCGCTTTGACCAGACTCGGCTGCGACAAAGGCAAAGGAAAAAAGATTTTAGAGCTGAT
GACTGCTCGGCAGTTGCCATAAAAAACAAAAAAAACATTTATATAAAGTTAACCGACGAC
TTGGACGTAAGCCGTATTCTGGACAGTGGTGCC
>cds.Mp_J_12074_c0_seq1|m.9498
ATGTCTAATTTGAAAGAAGACATTGGTGATATGTACAGTTTGCTGATCGATGAGTCTACC
GATATTGCTGTTCTTAAATATCTTGGAATAGCCATTATGTATTTAAGTAAAAGTCAAAAC
AAAATAATTACTACTTTTTTATCTCTTGAA
>cds.Mp_J_12074_c0_seq1|m.9497
ATGGGAAAACCGCAATATTCTCAAAAATTTCGACAAGCCTGGCTACAAGACAAATTATTT
AAAGAGTGGCTTCAAGAATACGTAAAAGATTCAACAAAAGCATTTTGTAAAACTTGTTGT
GTAACTATCCGAGCAAAGCGATGTGATTTGGTGAATCACGGAGAAAGCCAAAAACATAAA
TCGTCAGTAGGAGCCATCAATATTCATCAACAAAATAGTATTAAATTTAAACCAATAAGC
TTAGAAACAAATTGA
>cds.Mp_J_12078_c0_seq1|m.9502
AAAACGGAAAACATTCATTTAACCATAATAGGTAAAGATTGTGAAGTAATAATATCACTC
AATCCTGCATTAGATGTATTTCTTAAGAAAACCGAGGCGACTGCTGTTAATTTTGAATTA
GCTATGCCCAAATTAAGTTATTATAGACAAAAAGAAGTAACTGAAAAATCATGGAACGCC
CCTTTAAGCTTTGGAGAAGTTTTTGATATTAAAGTTTTTGGCTATAAAAAGATAGATGTA
ACTACTGAAAGCTCTAATTGGTTATTCTGTAAGAACTATGAAACACAATATTCTACTGCA
GAAATGAAGAACAATTTTCTTAAAAAGGCTAATAAAAAATTTCAAATCCATGCTCTTGAA
GTGTGGATAGATGCATATAACTATGGTGATAAAATTGTACCAGTC
>cds.Mp_J_12078_c1_seq1|m.9503
TTATTCAGTAAGAACTATGAAACACAATATTCTACTGCAGAAATGAAGAACAATTTTCTT
AAAAAGGCTAATAAAAAATTTCAAATCCATGCTCTTGAAGTGTGGATAGATGCATATAAC
TATGGTGATAAAATTGTACCAGTCTTCGATCCAGAAACAGGTAATACAATTTTTAAGGTC
AGCTCTAAAAGATGTTTACAAGTACTTGGATTCGCAAAAACTACAAATAGCCAAAGATCA
TTTTTAATGGAAGGAGCATCATATATTTTTATACCCCATAAACAAGATGTTATTGCATTT
AATGCTATTTTCCATTCTATGGTTGAAAAAGAAGAAGTAATGCTTGTTAGAAAAGTTGAT
TTAAATATCAATTTGTCAAACATTGGTGCACTGTTTCCCCAAAAAGAAGATAATGAAGAA
TTTTTTGTTTACGTCAATATTCCATATGTTGAAAGCGAACCATTGTTTACACTTCCATCA
TTAGATCCAATTATCCAACATATTGAAGACAAGAATCTTAAATATAGTTACTCAGAAGTG
ACAGATATATTTGAAGATGGGAATGAATTTGTTATGTCAGAATATGAATACGACCCTAAT
TTACAATCTTTGTATAATTATATTGTTCGACAATTAAGTCCAGATGGATTAGATTTAATG
AACACAACTAAAAGCATTGCAAAAAATGATGAAGGATTTAAAAAAACATTCTCACTTCCA
CAAGAAGTTTCTGAAAACAGTTGTTCAGAAAAAGATAATGATACTATAAGATTTGTTCGT
CATAGAGAATTGGACGTTTCTAATCAATGTGTGATTACAGTATTGAACCCGATAGAAGAT
TTTAAAAGACTTTTGAAAAATGGATTTGATTCTGCAATTGTTTGTAAAAAGATGCAATAC
ATAACTCTAAACTTCATAGAGCGTAGTAAAAATCTAGAAGATTTAATCAAACCAGTATCA
ACTTTGAAGGCCTTAAGAGAATATTATATTGCCAATGATGATGTGAAGTCTTATAATAAT
TTTATGCATCTCGTAAAAGATGCAGTTCTGATAACTAGTAAAGAAGATATGTGGCCAAAA
TTCATTGAGAGTGGAATAGAACTTATTACAAAGGAAGAAATAGAAACAAGTGATATTTCA
CAAGAATCAGCTGAAGAATTTAAAATAATATCAGGAGGTTTGGGCATTGAATTTATTATG
GATGAAATTAATCCACCGATAGAATTTGTGTAA
>cds.Mp_J_12086_c0_seq1|m.9507
ATCTATAACGAATTGGTGACTGATTTTGAATATATTCCCAATGAACCTGCCACTCTGCAA
AATGTTGTCATAAGGTTGAGGACAAAAATAGCTTTTAGTATATTCAAATATGATGGTGTC
AACTACAATTCTATCAATTATATCCATAATAGAATGTTCAACAATACTCGTATGTTCAGT
GACATTCCAGGGATATATTCGAAAAATTATCAGTTTTATTGGTATGGGCACAAAAAAAAT
ATTTATAATATAATACAGGCTGTCACGCAAAACGTGATCGATTATCATGACATTTCCAGA
TATCGATTGATTTTAATACAATGGCTCATATCTACAGTCTACATAAGTATGGCATCTTCT
TTGAAAATATGCCGCTCACTAGACGAAAAAATAATTAATGAAATAACACCACTGTTATCA
GATATAAGTAAAATACTCAAGGCTCCAGAAGCTGTAAAAAAAGATTTTAAAGAGACCTAT
ATTAGATATTTAAATGTTTTGAAAATAAATGAAACAGCCGATGTTGAAGTGAATGAGTTC
AAAAATATTATCCAAAAAAAGTTCGAGTTATTTGATTTTGATGCTATAGACACTGAATCA
ACAGAAAAAGATATTTGTGACAAATTACCAAATAACTTTAAAATTACAAACGCGATTTTT
AGGAGG
>cds.Mp_J_12089_c0_seq1|m.9510
ATGGTAAGGGAGAACAAATGTTGTATACAAAACTGTCCAGGGTTACATAAATCTAGGTTT
AGCATCCCACAACATTCTTTCAACGAATGGCAAGAAGCAATCGGAACATCTTTAACCAAA
AGATCAAGAATTTGTGGAGCTCATTTTTCTAAAAATGATATTCACGATACTTGGACTTCC
GGTGAAGGGTCAAATCAGTATTCGGTAAGTTATAAGTTTAATTTTTGA
>cds.Mp_J_12091_c0_seq1|m.9511
ATGTCGACGATTTCAGAATTCAAACAATTATTCGACAAATTTTTACGGGAAAATAAATGT
CCAACTGGAGAAATTGTGAAAAAAGTATATTATTTTCCTGTTGATCAGTTAAAGGCGATT
TACACATCTATGCTTACAACTACCAATATACAATGGTCACAATTTCAACAGATGTTAACA
AAATATGTTGAAAATTTGGATTTTTGTTATTACTCATGGGAATGTTTTTCATTAATTGTA
CAACATTTGAACACAGACAAAACAAATGTATACATGTTTACAAATCTTTTAGGATTAGTA
AAAATTCCTACTGAAAAAAATAAAGATGACAAATTACTATTTAAAAATAACAAACGGCCC
CAATTTAAATATAATTCAGAACAATTAAAATCATGGGTCACGATAGTTTGGGATGAAATG
AAACCTTTTATGTTATCAAATATTAAAATTAGACGAGAGATGCTAACACTGTTGATTGAA
AAAATGCAAATGAACTTAAATAATCCTCTTGTAACTGCAGATTTCCTAATGGATTCATTG
GATACTCCTGGTCCAATTGCAATATTAGGACTTCAAGGAATTTTTATTTTGGTCAAGGAT
TATAATTTAGAATGTCCAAATATTTACGGGAAACTTTACAACTTTTTTACCACGGATATG
TTTAATTATCGGTATAAAACCAGATTGTTTTATTTGGCTGATATTTTTCTTCGTTCAACG
TAA
>cds.Mp_J_12092_c0_seq1|m.9513
ATGGAAATTGATGGTCGCAGAATTCGAGTAGATTTTTCAATTACCCAACGCCCTCATACA
CCAACACCTGGCATTTATATGGGCAGACCAACGATGCGAGAAGAAAGGTCATCTAGGAGA
AGAGGTTATGATAGATATGATAATAACCGATATGATCGTGGTGATCGGTATGACCGTGGA
GAACGTTATGATAGATATGACAGAGATAGAGATTATGACGATTACTATGAGGGTGGATAC
AGAGGT
>cds.Mp_J_12095_c1_seq1|m.9514
GGGCGTACGCGTGTGTGTGCGACCAGAAGACGTCGGTGGAAATCGGAAGTAAACACCAAC
TCGGCATATTACGGCGACGGAGACGGCGGCGGCGGCAGTAGCAGAAACGGTAGCGACAAC
TTGACGCCACCACCACCACCACCGCTACCAACATCCGAGCACGCGACAACCAGACGCCGC
CACTTATCCGTCGGTGACAAGCAACAACATCGTCACCATCCGTAA
>cds.Mp_J_12101_c0_seq1|m.9525
ATGGACCATCAACTACACGTCGAACCCGAGGGGCACTCAGATCACGGTGACGGCCGTTCA
CAAGGGGCTGCCCGCAGCCGCCGGGGCTGCGTGGCCGAACTCCCGGTACGAGGAAGTATT
GCAGTGGTTGCTGCAGGTGGACTCGGAGGCCGAGGACGTGTGGGAGGAGGGCCGGGTAGT
TTGGACAGTGCAATACGTCATGGAGGCGGCGGGTAA
>cds.Mp_J_12101_c0_seq1|m.9516
ATGAACACGGCGGCGGCGGTGGCGATTTCGGTGCTGCTTCTGCACTCGGCCACGATCGGT
TTCGTGACTCCGGTCGAGGTGCATTTCGACAACCCGGACGGAGGATTTTTCGTCCGGCAC
CCGATTGGTGGCGGTCCCGGAAATAACCGACAGCACCAACAGCTAATGGGCGGCGGCAGC
GAGGATGACGACGACGACGACAGCGGCGGGGCCGTGCTCAGCGTGGACAGGTTCACCGTG
TTGCAAGACGTACCGCAAACATCCATCAGGGCCAGTTATGGGCCGTTCTCTACCAAGCAA
ACGGTACCGTCACGTTACCTGATACCAGATCCGAACTCGGCCGGAATGTCCGGCGGCATT
AATGGTTCCGGTTCACCTGTCGGCTACTCGTCGGCAGTAGACATATCGTCGATGGACGTA
TCCGCACACCTGGTACAGAAGCGAGTGTACCGCGAGAACCCGGTGGTCCGGACGCTGTTC
CACGTCGGCTACAGTGTGGTCAGGTCACAGTCTTCCGGTTCCGGTCCTCCGCCCCCGATG
CCGCTGTCTGCCGCGGACGCGGTCGGCGGTGGTTCCGCGCGGTCGGCCTCCGGCTCTTCG
TCGTACGGTAAACTGTGCGCGGTGGCCAAGGCCACGTTCGAGGGAGCCGAGCGGCCGGTC
ACTGCCGCGTGCAAACCCGACCCCAAGGACGGCGTTTGCACCGCTCGGCTGGTGTTGCCG
GCCAAGTGGTGGCCCCCGCTGAACCCACCGGACGCCAAGCCGGTCAAAACACCGCAGCGG
TACGTGCAGATCTCGTACGCGCTGCTCGAGTCCGACCATCGGTGCAGTCAGTCGGACGTG
CAGCTCCAGCCGTTCACATACATCGGACAGGCGGCCCTAGAGCACGCCCAGCGCCCGTAT
AAGGAGCTCAAGACGGACGCATACCTGTTGACTCTCGTGCCGTCCGTGCCGCTCTATCCC
AAGTCGTTCACGTACGTGCCCGTGTTCTTCGACGCCGGACCCAAGGAGCAGAACATCAAA
GGGTTTATACTCAGGGCCAAAGTGAAGAACGGGCTGCGGGTGTTGAGCGCCGAGAACAGC
GACCCGGAACGATGGACCATCAACTACACGTCGAACCCGAGGGGCACTCAGATCACGGTG
ACGGCCGTTCACAAGGGGCTGCCCGCAGCCGCCGGGGCTGCGTGGCCGAACTCCCGGTAC
GAGGAAGTATTGCAGTGGTTGCTGCAGGTGGACTCGGAGGCCGAGGACGTGTGGGAGGAG
GGCCGGGTAGTTTGGACAGTGCAATACGTCATGGAGGCGGCGGGTAACGTGACCAACTGG
ACGTCGGCCGCAGCCGTCCAGGGAAACCAGCCCAAGGTTGATCGTCACCGGGCCGCTTAC
AAACATCACCGGCGGCAGGCGGCCGTGCTGGCTGGACGGCGGAGGACGGCCAGGCTATCC
GGGGCAACCACCAAGATGCTCTACCTGGACGGCGTCAACGGCGTGTTGGACGGCGTCAAG
CGCAAGATTTCCGCCCGGTTCGAGATACACAAGGACGACACCGAAGCTGTTCTGCCCATA
TCCAAGAACTGGGAAATAATCAACACGGCCGTATTGACCGGAAAGCAGATATCGCACGCT
ATGAAGGTGTTCGTGGTCAGTTACGCTGGCAAAATATCCGATGTCACCCGGCAGTCTGTG
TGCCAGATAGAGGACGACAGCGTGCTTAAGGTCACGTCGTCATGCAGTTCGGTATATGTG
GACGGATCGGAAATCCGGGGATCGTCCAATGCTACGGTAATTGTCAAGTACGAAACGTAT
ACGGGCACGGCACATTTCATCGTGTGGGTACCAGAAATCAATGAAATGGACTTAACCATT
GCCGACCAGAAGCTGAACCAGATCAAAGGCTGGCGGGTGCCGGTGAGTCTAGAAGCCGAT
GACGACATGGACGATTACGTCAACAAGCTGAAAAGGTCCGCCGAGGGCAAAGGTGGCGCT
CACATGAAATCACCGATGCCGGACGGCGACTTCCGGTTGAACGAAATGATCACTGAGGAT
ATGGTTTCCGACGCATACGACAGGAAGACCAGCTGCCAGTTGAGATTTCAACAGACGTCG
GTTGAGATATACGCCAGGTTCAAGGCGACGGACCACGATTCTGGCCGAGTGAGCTACTTC
GTGAACCGTCGGACGTGGCTAAAGGTGACCGATCTGCTGCTACACTACCTGCGGTCGTCG
GACCCGCGGGTCGCGTCCATCACGGGGCAGATCGTGCGCGGGCACAACGCTGGTCGGACC
GAGGTGCAGGTGATCTCTGCGCTGTCCGGCCACGTGCTCGTGTCGAAGGAGATCCGGGTG
GTCAGCGACAAGGTGAGCGTGGCCCGTCTGGCAGTGAACGTCGTGTCCGGGCTGCAGCTG
AACATCCGGCCGGACGCGGCCGTGGACAACAACTACATCGCCGAGACGTCCGTGACCAGG
AAGCTGACGGCCAAGTACCAGGAGGGCCTGCTGGACATCGACCTGTGGTTCACAGACGAC
ACGCGCACACCCCTGCGGTCGGTGGCCATGTCCGACTACGCGCTCCGCGTCGAGTCCACC
AACCCCGACGTGGTGGCGTTCGCCCCTATGGCCGCCTCTCCGCACCCTCGGGTCATAGCC
GTCGGTCCCGGTAAGGGGCAGCTGTTGCGTGTTTCGTTCGGCCCGCCCGACGCTTGCGGC
AAACACGAACCGGTAGCGGTCAGCGGGGGCCGGAAAACCGTGCTGCCGACGACGCTCAGC
GAGACGGCTGCTGACGTCCAGGTGGACTTTTCTTCGTCCCCGTACTCTGTCGAACAGTTC
GTTCAGAACGACGGTGGTGGTGGCGGCGGCAGTGGAGTGCTGAACGTAGGACCGCCCCGT
GACAAAAAGGATCACAACAAGGACTCGGCGGGAATGGCCGGAATTATAGACGAAAACAAC
GATGAACCCACAGTGCAAGCTCGACAACACAACAATAACAACAATAATCAAAACAACATT
ATCAACCACAGCAACAGCGGTATTGGGAGCACAACTGTACATGCCCACAAAGTACCAGCT
CAGGTGAGCCCGTTTGAACTCGGCATGTATACCCTGTTGGCGGCTCTGTGCTTCGCCATT
GTGGCGTTCGTCATATCATGTGTCGTCTACGCATCCAAATACAAGCAGAACTCGTTGGAA
ATGCCTACTACCACACTGATGACAAAATCGTTCATGGGTAACATGAACGGGGCTAAGGAC
GGTGGTGGAGGTATTGGTGGAGGTGTTGGCAGTGCCAAACCTTTGTCAGATGAACCGACT
ATGAACGCCCACGATTGGGTGTGGTTGGGCAGATCTACGTTGGAACGTTCGTCCGGCATG
CTGGTACCGTCTATGGGCAACAAATCGCACAACAACAACAATAACAATAAC
>cds.Mp_J_12104_c0_seq2|m.9529
ATTTTAGAGGCTGTTAAAAATTATCCAATAATTGAAAACAAATCAATTATGAAATTTGAA
CCTCACTTACAACATATTATAGTAAGGGTTTTACAATGTGCTGTGCGTCTTAATAATAAC
TATTCCATTAATACACAAGAATTATGGTGGGAAATATACTCACTGTCAGAACCATTCAAT
TTACCTCAATTGTTAGTAAAGCTAAAAGAACATTGGAAAATAATAGCACCTCATCAGTTA
CTTAAAGCCCCCGAAAAACAATTGGATTGTATGGAATATTTTTTTAATGATCTCAAACAA
ATCTCACCTGAAATTAGCCTTAGTTGGACTGAATTTTACAATTTTCTCAAGTGTTGTACA
GAAACTATAATTGCATTACCGTATGAATATTATCATATTACTGATGTACTTTTATACGAT
TTGATGGAAGCTAGAAAATCTTTAAAACAGAAACTATATTGTACCACACAAGATGATGAC
TCATATTTTTCGTTAAGTAGTTTAAGCATTTCAAACAATAATGCTCTTGATATTGACATC
ATTTTGCACAATGTTTCAAAAGCAGTTGATACATTTTGCTCATATGTATACAATGATAAT
GGATTTAATCGCGACTGGTCTGAAGATAAACTAAAATGTGGTGTTCATATTAAAACAATA
AATGTTGATGAGAAAATTGAAGACTATTGTTGTAAATTATCAAATATTATCAAAATTATG
TTAAAAATAAAGTTATTAAAAACTGAAGAAATACTGGAATCTCACATAATTATTGATGCA
TTTTTAAAAGCAATTACTGAATTCAATGAAGACTCTGTGGACTTGAAGAAGGAAAATGTC
ATTGATTATTGTTTGCTGAAAAATGAAAATTCATTTTTTCATGTTTTGGTAACCTTTCAA
AATAATTTGGCAGCTATGAAAAATTTGATTACTACCATTAAGTCTTAG
>cds.Mp_J_12105_c0_seq1|m.9531
GTGAAACGGATCTTGGCAGAACACAACGAACCCGAGCCGAGAGATTGCGAGGCATCGGGA
TTTTCATCATCTTACGAGGCGGCGGTGTCGGCAATGGAAACGAACTTGTCACTCGCCACT
TCCGATCAGTATGAGCACTGGGACGAAGCACTCGGAGACGCGGTCGTGGTGTACCCGCCA
CTTGGCGTCAGTCGTTTCGCCTCTGGGATGACGACGAAGAACCGAAAACTGCTTATCCTT
GGCGATGAAACGGATGTGCAATCGGACCATAGTGGAAGTCCATCGTCATCAGCTCAGCTG
CTCAGAAAATGCCTGGAAGGTGCGCTTTACGGACAAGACACCGAGGAGTTCACGGTGGCA
CAGCCCTATTGCGCCGCAAACAAAAACCTGGATTTTGGCAAGTCCAAAATGTCACCTGGA
GCCGTGCATGACTCTAGGAAGAGGGTGGAGAACTGGATGAGTAAATACTACGTCGTTGAC
ATTGGCCCGCCGGGTATAGCGAAAGGACATTAA
>cds.Mp_J_12105_c1_seq1|m.9535
CCAGACTACGTGCGCGAGTGCCTTAAGTATGTGCCAATATACAGTAAAGGAGCATTTTCG
TGTTCTTCGTCGGGTGACGACGATGACTGCAGCTACGACGAGGACGTGAAACGGATCTTG
GCAGAACACAACGAACCCGAGCCGAGAGATTGCGAGGCATCGGGATTTTCATCATCTTAC
GAGGCGGCGGTGTCGGCAATGGAA
>cds.Mp_J_12123_c0_seq1|m.9541
AACTACACGAACAATATTGACACATTATTCGCGTATAACAAATTGCTTTTAATTTTTTGT
ATTTTGAAGATGATATTTATATTTTTCATAGTTCGAGAAGCGCATAATACAATAAAAGAA
TCAAAAAAAACTGTTTTGATTGCCCATGATGTACTTCGTACCACAACAAACTCTTGGATT
ATCAAAGAATTTGAGGTGTTCATATTGAATTGTTGGAACAATCCGATTATATTTGATGTG
TATGATTTTTTTGATTTGGACTACAAACTACTTCAATCAATAATTGCATCCATTGTCACT
TATCTTGTAGTTTTGGTTCAAATTCAATTGGCAATAACCAGTCAATAG
>cds.Mp_J_12123_c1_seq1|m.9543
CATCAAACTAAAACTGAAAAATGTTTGTATCCAACCGAAATACACAATTTATTTATCAAA
CTACGGAATTTGACAGAGGAAGTAAAAACATACTACGGTTTTCACGCATTACTTATTATT
ATCGAATCAGTTTTACTCATTGCTTCAAACGTAACAAAATTAGCATTTAACTACACG
>cds.Mp_J_12127_c0_seq1|m.9545
ATGGACAATATAAAACAATATGTCATTGTTCAAAGCTTTAATGATATTGTATCAGTAATA
CCACAAACCTGGCTTTTAAGTACAAATGTTCCATCAATCGGGGAAGTCTGTGAATGGCAT
TGGCCTTTAGAATCACCAATTCTAAAATCTGAACATTATGTTAATGTTGAAAATGATTGG
ACTAAAAAAGTTGGA
>cds.Mp_J_12127_c1_seq1|m.9546
ACAAATGTTCCATCAATCGGGGAAGTCTGTGAATGGCATTGGCCTTTAGAATCACCAATT
CTAAAATCTGAACATTATGTTAATGTTGAAAATGATTGGACTAAAAAAGTTGGACGAGTC
TTAAACTTTGCTGATTCCTGTATAAAGGCCAATTTTATAGCGACTATAGAACAGTTAAAA
CTATACAAATATGTCATTGTAGAGTTTCTTAATGAACAATCTGCC
>cds.Mp_J_12134_c0_seq1|m.9550
TTGGTACTTTTTTTAATATTTGTAACTTCGTTGGATTCGATAGAGTCTCGTTATGCACTT
GTCATCAAAGAAGCCTTCACTTGTATGCAAAATGCAAAGATTAACATTGTTATGTATAAA
AACTCCTCGAGTTTGGCAAAAAATAATATTGGGTATGTCGAATTACTAGAAGCAATTGAA
CCAAATAATAACTTTCAGGTGAAAATTGAAGCCCACCACAGAGGCATAAGTGATTCGGCC
AAAATCCCTTCATTAAATGTCCAGAGAACA
>cds.Mp_J_12134_c1_seq1|m.9552
ATGATGTTTTTGGTACTTTTTTTAATATTTGTAACTTCGTTGGATTCGATAGAGTCTCGT
TATGCACTTGTCATCAAAGAAGCCTTCACTTGTATGCAAAATGCAAAGATTAACATTGTT
ATGTATAAAAACTCCTCGAGTTTGGCAAAA
>cds.Mp_J_12137_c0_seq1|m.9553
GGAGCCATACCGCCGCCCAGCAAGCCGAATACCACATCGGCTAACCTCACACTACTGCAC
AACTCGGGCGGCCGTCAAGCTGCAGCTGCAGCAGCACTCCTGCGGGACGCGACACGCCGT
GCCGTTTATATTGTTATTATTACGCCGGCCACGTGCGCGATGTGTTTTGGTGCGGTGCGG
TGCGAACCGTTCGCTAGTGCGGTGAGTTTACTGCAATAA
>cds.Mp_J_12145_c0_seq1|m.9557
ATGAGCCACTCAAGTTCTTCAAAAGATACAGTGTTACAACTAAGTGTGGGCAAATCGAGC
AGCAGTCAGAAGACAAATAATAATCTTAAGCGGATTATTATACGACGGTTCAAAGGATTA
TGGAACTTATCAATTCAAAAGAAAATCATTTATTTCTTGATCATTATGATTTGTTGTTGG
TTTTTATACTCAACTTATTATGATCGAGTGATACAACACAAAGACAACGCTGATGAAGAG
TTGGACATGGACTTGGACTTTCATGACTCGCCAGAATTAAACAAGTCGCCTTACCACCAA
GAGAACCCAAAAACCAAGATGAGGATGTAA
>cds.Mp_J_12149_c0_seq1|m.9561
ATGCACCGCGTCCATCATGAACTTGTGTCTGATAGCCCTGGACAGGTACTGGTCCATCAC
GCAGGCCGTCGACTATTTGAAGAAACGCACGCCAGCCCGGGCCATGGTCATGATCGGTTT
CGTGTGGATATTCAGTGGCGTCATTTGCATACCACCTCTGCTCGGCTGGAAGGTCAAGAG
GGTGCCCGAACGATATCCGAAATGCCAGCTGAGCGAGGACTTGGGCTACCGGATATACTC
CGCTCTCGGTTCGTTCTACATACCGTCGTGCATCATGGTGTTCGTGTACATCCGGATATA
TTTCGCCGCCAAGGCGCGGGCGCGGCGGGGCATCCGGAAACCGCCGTCGAAACCGAAGAA
AGGGGCGGCCAAGGCAGCGAAAGCGGCGGCCGCGGCCGCGGCTGCCGCGCAGAGCCCGTC
CACGGTGTCCCAGACGACCAGCTTCATCACCCGACCGTCGCC
>cds.Mp_J_12149_c0_seq1|m.9559
ATGGACTCGCTAAACGTGGCGGAAAACCTATCCAGCCTCTCGGGCATGGTGTTCAAAATC
GACCAGAACGAGTTCGGGCTTCTGGTGGACGAGAACGGCACGGGTTTCCTAAACGACACC
AACGGGACGATGGACCCGAACCGAACGTATTACATTTTCGAGTCGGTTTACCCGTCAACG
TACTCGATACCGGAAATAGTTGTCGCTTCCGTCGTGGTAATCATGCTCATGATCGTCGTC
GTCGTGGGCAACATGCTGGTCATCATCGCCATCGTGACGGAGAAAGCGCTTAAAAACGTG
CAGAACTGGTTCATCGCCAGCCTGGCAGTGGCCGACTTCTTCCTGGGCATAATCGTCATG
CCATTCTCGTTGGCCAACGAGCTGATGGGCTATTGGATATTCGGCGACTGGTGGTGCGAC
ATACACGCCGCGCTCGACGTGCTCCTATGCACCGCGTCCATCATGAACTTGTGTCTGATA
GCCCTGGACAGGTACTGGTCCATCACGCAGGCCGTCGACTATTTGAAGAAACGCACGCCA
GCCCGGGCCATGGTCATGATCGGTTTCGTGTGGATATTCAGTGGCGTCATTTGCATACCA
CCTCTGCTCGGCTGGAAGGTCAAGAGGGTGCCCGAACGATATCCGAAATGCCAGCTGAGC
GAGGACTTGGGCTACCGGATATACTCCGCTCTCGGTTCGTTCTACATACCGTCGTGCATC
ATGGTGTTCGTGTACATCCGGATATATTTCGCCGCCAAGGCGCGGGCGCGGCGGGGCATC
CGGAAACCGCCGTCGAAACCGAAGAAAGGGGCGGCCAAGGCAGCGAAAGCGGCGGCCGCG
GCCGCGGCTGCCGCGCAGAGCCCGTCCACGGTGTCCCAGACGACCAGCTTCATCACCCGA
CCGTCGCCG
>cds.Mp_J_12149_c0_seq1|m.9565
ATGCCCGAGAGGCTGGATAGGTTTTCCGCCACGTTTAGCGAGTCCATTGTGGCGCCCGTG
GCAGTGGATCAATTCAATCCGACCAAACAGAAGTTAGATATATCAATGCGATGGCCAGCG
AAGGCGTGGGTGAAAGGAGAGGATGGTGATGGGCTTTAG
>cds.Mp_J_1214_c0_seq1|m.329
CTCAGACGGCACGGCGATAGAAGAAGAATAACGGAACTCCTGAGAAGGGCTCCGGAACCA
GCAGACGTCGAAGAGATTCTGTGCGGCCCACTGCCGGAGAGCCTCCCCGCAGACCTGAAC
GCCAAATCACGTCTGCTGGCCCAAGCATCGCTAAATCGCTCGGAATTCGTGTTAAATGAT
CGACCGCATCCTCGCGCAAAAAGAAGCGGACGAACGGGAAGAACAGGCACG
>cds.Mp_J_1214_c0_seq1|m.328
CCCGTGCCTGTTCTTCCCGTTCGTCCGCTTCTTTTTGCGCGAGGATGCGGTCGATCATTT
AACACGAATTCCGAGCGATTTAGCGATGCTTGGGCCAGCAGACGTGATTTGGCGTTCAGG
TCTGCGGGGAGGCTCTCCGGCAGTGGGCCGCACAGAATCTCTTCGACGTCTGCTGGTTCC
GGAGCCCTTCTCAGGAGTTCCGTTATTCTTCTTCTATCGCCGTGCCGTCTGAGG
>cds.Mp_J_12154_c0_seq1|m.9567
AAAGATATTCCAGAAAAGTACAAACATATACCAGTTATTACATTTGAAGCTGAGGTTAAG
TGTATTTGTCCTTATGGAAAATTAAAACATTTAATGGAGAATTTCAAAGATTATTGTGCA
AAATTCGAACCATTTAAAATTAAACCAAACAATGAAATGTATAAAACCATGAAACTTTTT
TTTAAAACTACATCTATTGAGTTCATCATAAAAAATTGGGATCTACAGAAATGTATGAAT
GTCGAAGACTCAAATTATAATTCACTTATGTTTAAAAATGGTAGTTCTGTCGTCATAGCG
AAAGTAGAAATTTATGATTGGAGGCATATATTTGTGAGAAGTGTTGATCATTTTGTTAAT
GTTTGTAAGCAATTGCAGACACATTGTGAAAATGCTTCAAATATTTTAAGAAACCCCACT
ATAGGTGATATCGTTGCTGTAAAATGCACAGATAAATTTTACAGAGGGAAAGTCATTGAC
ATATTAGAAAATTCATGGTTTTCTTTATATTTAATAGACAATGGTTGTGTGATATCTGCT
TCAATTGATTGTATAGTCGATTTACCAGACACATTAAAA
>cds.Mp_J_12156_c0_seq1|m.9568
GACGAACCAGACAATGAAATTGTAGAAAATCCAGGCGAAGAAACTCAGAACAATGAACAA
GAAGAAATAAGTAATCAGCCACCACCCCATGTCCCAAATCCACTTCTCTGCATGACTTGT
CTAACAAGGACTATTGAAGAAACACCAGACAAATATATAGTTCTTCCATGTGGGCACGCC
TGGATTTGTGGAGTTTGTGTCGAACAATTGCAAACTCAAATATCAGCAAGTTGCCCTTTG
TGTCGCTGTGAAAATGTCACTTTTCAGCGTATGTTCATC
>cds.Mp_J_12157_c0_seq1|m.9569
CCACCACCGCCGCCACCGCCGCCGAAAACCTCTGCGTCAGTCACCCCCGACTACCGTGAA
ATAATGAACAGATCTTCATTAGACTCTTATACCTCAACTTCACTAACACCTATACAACCA
CCTTACGACAATCACCGCACAGAACCCGAACGACCAGAGCAGTACCCAGATGAAATAATA
CAAGATCTAACTACTCAACGATCTGATCAAGAACCTGAAAGACCCGTTGAACCATTAGAA
AAATTGGATGAATCTCAAGAAAGACAAACAGAACCACCCGAAATACCAGAAGAATCCCCG
GAAAGGACAGAAAATCCTATAGAGAAACAAAGAGAATTTATAGAAAGGACGGAAGAAACT
ACAGAAAGGCCGGAGGAACCAGTTGAAAGGCCGGAGGAACCCGTAGAA
>cds.Mp_J_12160_c0_seq1|m.9572
ATGTTACCGAGTCGTCGTCTGAACAAAACCGCTCGTACGTACTTTGCAATCGTTGCCGCC
GCTGCTGCCGTCGTCGTCGTTTTTCGAATTCCGAAATGCGACAGTCTGTCTAATATGAGC
ATAACGGTTCCCGTGGCCGTGGCGTCTGGCGATTCGGCCAAGATGACGTGCACCTACGAT
CTGGAATCCGATCCGCTGTACACGGTCAAATGGTACAAAGGTCGGCAGGAGTTCTTCAGG
TACGTGCCGAAGGAACTGCCGCATACCAGAGTGTTCCCGTGGCCCGGCATAAACGTGGAC
GTTAGCCAATCAGGACCCAATCAAGTGGTACTACGAGACGTCAAAAGACACTTGTCAGGA
AAATACCGATGTGAGGTATCAGCAGACGCACCATCATTTCACACGAAAATTGTGTCCTCT
TGGATGCACGTTGTCTACCCACCTGTCGGACAACCCGTGCTGTCGCTGGAGAAACGGCAC
TACACCATCGGAGACACGTTGAAAGGCAACTGCACGTCACCGCCATCCAGTCCACCGTCC
AACGTCACGTGGTACTTAAACGATAAATGGATGAACTCGAGTTACGGCCGGTCTTCGACG
TCGTCGTCGGGTCTGCCGGCATCAGACGACGCGTGGCGGTCGACGAACACGGTGGGGCTC
GAACTGGAGGTGAACAGTTTCAAAGTGGGCAAAATGCGTATCCGCTGCGTGGCCGAGCTG
TATGGAGTGTTCAAAACGTCGGCCGAGACGGTGCTGGACGAGGAGAAACCTCGCCTGGCT
TCGATTCTGGGCACGTTTTCGTCTACAGGTGCATCACACACGTCTTCTTATTCGTTATTG
ATTGTGATAATGGTCAGCGTATGGATGAGATAA
>cds.Mp_J_12160_c0_seq1|m.9573
ATGGATGAACTCGAGTTACGGCCGGTCTTCGACGTCGTCGTCGGGTCTGCCGGCATCAGA
CGACGCGTGGCGGTCGACGAACACGGTGGGGCTCGAACTGGAGGTGAACAGTTTCAAAGT
GGGCAAAATGCGTATCCGCTGCGTGGCCGAGCTGTATGGAGTGTTCAAAACGTCGGCCGA
GACGGTGCTGGACGAGGAGAAACCTCGCCTGGCTTCGATTCTGGGCACGTTTTCGTCTAC
AGGTGCATCACACACGTCTTCTTATTCGTTATTGATTGTGATAATGGTCAGCGTATGGAT
GAGATAACCATATAA
>cds.Mp_J_12162_c0_seq1|m.9579
ATGAGCCATCGGCCGGTCGCGGCGGCGGCGGCGGTGTCGATGTGGCGAAGGTTCTGGAGC
GGCGTCACCGTCGAACCGGTGGTCGCGTGTTACATGACTGCGTTCACGATGGTAACGCTC
ACGGTGTCCAACCTGAACTTGCAGAAGGCATGCCGCGTGAACCTCCAGCTGCCCGACGAG
ACGTGCGAGGCGTTGGAGACGAAAACCGCGGGCGGCCATCCGACGGAAGAGGTGGCCGTG
CAAAAACTGGTCACCGGCATGATGATGTGGCAGACGTGTGCGCAGAACGTGCTGCCGTGC
GTGCTCATGCTGTTGGTGGGTGCTTGGAGCGACCGGACAAGGAAGCGCGTTCCGTGCATG
CTATTGCCGTTGTATGGTGAACTGGCCCGGAACGCTGGCCAAATGCTGTGCGTCTACTAC
TTCTATCAGCTGCCCATGGAGGCGGCCGGCGTCGCCGAGACGATACCGCTGGCCCTGACT
GGTGGCCAAACCCTCATGACCATGACTGCCTACAGTTACATCGGCGACGCCACTTCGGTG
GGACAACGAACGTTCAGAATTGGAGCATTGAATGCTGTTATGGCTGTATCTATGGCTATT
GGAACGTCAATGTCCGGCATAATATATAATAAGTTAGGATTCTACGGAGCATATGGTATA
TCGTCTACGTTGATTATAATAGGTCTATTGTATGGATTATTGTTTGTCAAAGATGTGACG
CCAGTTACGGAAGTGAATAAAAACAAATCATATCGAACGACCATATCAGAATTTTTAGAC
TTCAAACACATCACACGGTCGTTCAATACTACTTTTAAAAAACGTCCAAACAGACAAAGG
ATTAGAATTATAATTTTACTAATTATATTCATGGCAAGTGCTGGTACAAATGCTGGTTAT
CATACAGTATGTTATTTGTACACCCGAGTGCAATTCAATTGGAACGAAGTAAAATACAGT
GTATTTGCATCGTATGAATTAGCAGTAAACATAATTGGTCTTCTATTTACCTCATTTGTC
CTTAGTAAGCAATTGAAAATTTCCGATGAAATATTAGGAATGTTATCAACGATTAGTCAA
ACACTGGGTGCATTGTTCTACACCTTTGCTTATACCGAATCCCTCTTCTATATAGGACCT
CTAGTGAACATTTTGGTCACTGCAGAAAATATATCTACCAAATCATTGATGACAAAACTA
GTACCAAGCACTGAACTCAGTCAAATAGCAGCTATATTTGGCATTGCAGAAATTATGGTT
TCATTAGTGTTTGGACTCATGTACAATGGCTTATATGAAACCACAATTAATATTCTACCT
GGAGCTTTTTATACGATCACTTTCATATTCATGGCCCCGTCTATTGTTTTGTTCCTATGG
CTGTATACGAAGCGAACAAATGAATATGAATACATAAACGAGTCAAATGATGTAGTACCA
TATGAAAAAAGTGCAAAACTTAAGTCAAAAACTTTAAGTAGTTCTAACTATGGTACGATC
GTAAAACCACAACAGTACTAA
>cds.Mp_J_12162_c0_seq1|m.9582
ATGCCGCGTGAACCTCCAGCTGCCCGACGAGACGTGCGAGGCGTTGGAGACGAAAACCGC
GGGCGGCCATCCGACGGAAGAGGTGGCCGTGCAAAAACTGGTCACCGGCATGATGATGTG
GCAGACGTGTGCGCAGAACGTGCTGCCGTGCGTGCTCATGCTGTTGGTGGGTGCTTGGAG
CGACCGGACAAGGAAGCGCGTTCCGTGCATGCTATTGCCGTTGTATGGTGA
>cds.Mp_J_12169_c0_seq1|m.9587
CAACAGCAGCAACAGCAACAGCAAATTTTATTACAGCGCCAGCAACAAACAAGATTTCTG
CAACAACAACTTATTTCTCAAGGCAAAGTCACTAGGCAAATGGTTCAGTCTCAACAGCAA
TCTCCAATTCCTCCTCAAAGCCCAAATCAACCACCTTTATCTCCAATGCCTCCACAAAGT
CCTATTTCCAACAATCAGCAATACTGCCAACCAAACAGTCCAATGTTATCTACTCAGTCC
CCAATGCTGGCACAGAGTCCTCAACAATTTTCACAACCAGTGCAATCGCCTAACACTGTA
CAGTTTACTCCTAATTCACCGATGCCTTCTCAAAGCCCTAGGCAAACTCAGTTTGTACAA
CCAACATCACCATTAATGCCTCAAAGTCCTATGGTCCAGGGATACACTCATCCTCCTGCA
ACTTCACCATTTGGTCAACCTCCCAGCTCGCCAAGTCCTAGACCGTCACAGAGTCCAAGG
AACAATCTGGGTCCCCCTAGTTCTCCAATGAGTCCTATGCAGCAAAACCCATACATCAGA
CCAATAACGAGTCCTATGCCTGCTAGACGACCAAATGTTGGTAGTAGTCCATTGATGCCT
GATCAACAAGAAAACAGGGAAGAAAATAATGTACCACCTGAAGGATATCAGTATGCAAAA
TTAGGACTTCGTGGAGGTGGACATTATTGCTTACCTCCTAAGGGGTTCAAGTACTCTAAA
TTAGGTCTTAAGGGTGGAGCACCTATGTGGAGTACTGGGAGGCAATTTGTTAGTAAAGAT
GCTCAAGATGAGGTAAAAAGAAGTGTGTTCAAAAGTAATGATATGCCATTAAGTGCAATA
CCAGTATCTAAAGTTTCATCATTAGTATCTTTGGAGTATGGAGATTCGGACGATGAAGGT
TCGAGAACACCTCCAGTTCCTTCCCCACAACCACCTCCAATCCAAATTTCCAAACAAAAA
GAAGCTCCGGAAGGAATTAATACAGATCCAATGATTATTTCATCTTCTCCAAAAAATGAT
CGAAATTTACCAGTTTACAAAGATGTAAATTTATCGGAAAATTGTAAAAAAGATAGCATT
GAAGAATTAGATGATATACAAATTATGTCAACCATACACAATATGAACATAGATCCTGGG
CAGATATCATTAAACTCTAGTAGAGTTGGTGAAGAATTGTTGGATATGGATAGGGAAATT
AATTCACCTGGTCTGATGTTAAATGAAAATGATGATAGTATTCTTGGTGGTCTTCCAAAA
GACGAAGCATCTGAAATGGATAGATTAATGTTTTTTGATGAACTTGGTGATAGCATAAAA
TGTGACCAGGAGGAAAAAAGTGGATCACCGGAGAAATCGGTTTTCAATCTGGACAAATTA
TTAAATGATCCAGAACCACATATAGATCAAAAAGAAGAATTTAAAGCTGAGGTTATCCAA
CAAGAAAACAATTTAGCTGAATTGAGTCAAGAAAATGAAGAAGAAAATATTGATAATGTT
ATTCAAAGCTATTCATTTCATTCTTATGCAAAAGTTCCAAAACCAGCACCATCGCCCAAA
AAAGAAAACCGTTTGGTATCTATTTTGAAAACTGATCAATCAGATGATCTAAAAAAAGTG
ACGAGTCTACTTCGATCTCATCCATCTACTCAAAGTAAAAATATTATTATTTTAAACCCT
TCATCAGATACATTAAAAGATCAACAAGTTAAACAAAATTTACTACTAGCAAAGGCAGAC
AACCTTATGCATTCAGATTTAGCTCAAATCTTAAGTAATATTATGTCTCCCAAACAGAAA
GACAGTTTCATTAAAATAGAAACATCAAAATCAGATGAGCATACAAAACACTCGACTATA
GTTTTACCAGCCCGTACAACATCAGTTGTGCAGAATTCACAAAAGATGTATCCTTGGGAT
TCAATAGGGACATTTACTACAGCGTCTTCCACTTCATTTACTAAATCAATTCAAATAATA
TCAAAACCTGAAGAGAAAGAACTAAAAAACAGCTCTCAATTATCATGTATGATTAATTTA
CCCAAGCAAGAATTACGTACACCTAAGGTTGTTGAAGAATCTCAGAATGTATTGCTTAAA
CAACTTCTTCAAAATACTGCATGTGCTAATCAAACTCCAACTACTACATCTGCTATAAGT
TTGCCAATTATACCTTCTCTTGAAGCTCAACTTGCAAGGCCTGTTTCACCTACACCATCT
TTATTGTTTCCTTCGTTACTTTCACCAAAAAAAGATGATAAATTTGAATCTCAACATCAA
TTGCTAAAACCTTTAAAACTAGATATTGAACCCATATCACAAAGACCAGAGTCTCAACCT
CAGGGGCTTCAAAAGCCTGAACCTCAAATTCAGGTACAAAAATCTGAACCTCAAGCTCAA
GTTCTAAAGCTTGAGCCTCAGTCTTCTCCTAAACCTGTAGTTATTCTACAGCGGTCTGAT
ATTCAAACACCAGTTACACAATCTTCGCCTAAGTCATCACCACCACCACCACCGCCACCA
CCA
>cds.Mp_J_12172_c0_seq1|m.9592
CCTGAAGCCAAATGGCGTTATTCCTTAAACTCTCCAAGTCACAGACCAATACACCAACAA
CCCTATCACACTCCGGTATACCATACCATTCCGGCTCAGAAAAGACTAGGAACAGAAGAA
GTTCGGTATGGTGGTAAAGACAGCATGGGTGTAAGATATACAGAGGTATTTCTTCCAAGT
TTAGCCATCTGG
>cds.Mp_J_12177_c0_seq1|m.9597
GAGAACCCACGTGTGCCCATCGTCGTCACTGGTAACGATTTCTCGACGTTGTACGCCCCT
CTGATCCGTGATGGTCGTATGGAGAAGTTCTACTGGGCTCCCACCCGCGACGACCGTATC
GGTGTCTGCAAGGGTATCTTCCAGACCGACAATGTCAGCGACGAGTCCGTCGTCAAGATC
GTCGACACCTTCCCAGGACAATCCATCGACTTTTTCGGTGCTCTGCGTGCTCGGGTGTAC
GACGACGAGGTGCGCAAGTGGGTGACCTCTACCGGTATCGAGAACATTGGCAAGAGGCTG
GTGAACTCGCGGGACGGACCCGTGACCTTTGAGCAG
>cds.Mp_J_12178_c0_seq1|m.9602
GCCAAGGGATTCCGGATGGGAAGACCGTCGTCGGGATCAGTGACGCAAGCGGACGACTTG
GACGTTTTGTACGTGGTGGACACCAGGAACAGCAGTACGGCGGTTGCGGCGCAGACGGGC
AGCGGGTCCAGGCAGCAGCAGCATTTCAGCTACAAGAAAGTGGCCGTTGTCGACGAGTTT
TTCGACATAATATACAGGGTGCACTGCAGCGGTGGAGGTGTTTCCGCGCGACACTCG
>cds.Mp_J_12178_c1_seq1|m.9604
GGTGTTTCCGCGCGACACTCGGGACAAAAACGTACGCACCGAATGATTATGGAGACGTAT
GCTTTCCTACCCAGGGAGGCGGTGACAGCGTTTTTGATGGGATGTCCTCAGTGCAGTACC
AATAACCCTACCTCGGCGTCTACGATCGACGCGTCCGTTGACAATGTACAACAGATTCCA
CTCTCTGCTACTAACGCTGAACTTTTTCACTGCGCTAATGTACAGCAATGGTCATCATCA
ACGTTTGCATGTTCTACTCCGGTAAAACAGAACGAGGAAATCAGTAGTGCTATAAAAACG
GATTCTGGTGGTGCGCTCTCAACTGTCGCCATTAAA
>cds.Mp_J_12181_c1_seq1|m.9605
ATGAATTTTTCTACGTCAGTGACTGAAAAAATTAACGAATTTTATCTATGGTCCTTATCA
GTCTCAGACGATAGAACGAAAGGTTGGTTGATGGTTGATTCACCAATGCCAACCGTAATC
TATACAGTCATTTATTTCATAATCGTTGGTTTGGGGCCGAGATGTATGAAAAATAGAAAA
CCATTCAAACTCACTCCCATACTGATACCATATAACATCCTTATGACATTATTGAATTTA
TATATAGCTATTGAATTACTGGTGGCATCTAGTCGTTTACGCTATAGTTATGTTTGTCAA
CCACTAACATTTATCAACAATAAAGACGAATTGAGGTTATTAAAAGCTGTTTGGTGGTAT
TACTTTTCAAAACTCCTCGAGTTTTGTGATACAATATTTTTCATTCTCCGGAAAAAGGAT
AAACAGCTTACTTTCTTACATGTCTATCATCATTCTACTATGTTCTCCTTGTGGTGGATT
GGAGTAAAATGGGTGCCTAGTGGATCTACGTTTTTGCCTGCAATGGTAAACAGTTTTATA
CATGTACTTATGTATTCGTACTATGCCCTGAGTGCCTTGGGCCCTAAAATTGAAAAGTAT
TTATGGTGGAAAAAGTACTTAACTATGCTTCAATTGATTCAATTTACCACTGCGCTTTTT
TTGGGTATCCATGGAATTAAATCTGGATGCAAATTTCCCACGTGGATGCAATATTTATTG
GTGATTTACATGATTTCATTTATTGTGCTATTTGGAAACTTTTACGCCAACGCTTATGTT
CAAAAGGATGCTACAAATAAGTCAGACGTCGATAGAAATTACAACTACACAAAAATTGTG
GCATGTAAATCGACAAAAAATAATTAA
>cds.Mp_J_12184_c0_seq1|m.9609
ATGAACAACATATTAAATAGTACTGTTGATCGCTTCTTAGACAAGTGTGATGATGTCTTG
AAACATTTTCCTCAAGATGGACAAAAACAAGTAAGTCGTTATTATGAAACTGATTGTCGT
CACTCACATATTTTAAATAAATTGGTGAAGTTTACTAAAAACACTAAAGAATTTACATCT
ACTGATGAACAACGTATGAAGAAAATGCTGATTGAGTCCTTAGACCTGGCTGACAAAAAA
GTTAACATTGCTGAATGTCTAATGGACATGGTTGAAAAAAACATGAGTAATTTGGAAACA
AATTATAAAGAAGTGGAAGCTGCAAAATTAAGTTTAATTAAATCAAATAAAAGAATGTCA
AAAAGTATGCCTGAATGTAAGAAAATTGATTCAAATTCTATTGATGTACTAAGTATAGAT
AATTCTAATAAGCGCCCTAAAAGAAATGTAACAAAAATATCTACAACATTAAACAAAAGC
TTAGAAGTGAATGCGAATCTTGATAAAAAACCAAGCACTAATCAAAATAAAAAGAACACC
GCATTAAACAAAAAGTCTAAGGCACAGCCTCCCAAAAATAAAAAAGTAGTTTCAGAATCC
GAAAGTTCCGACAATGAAAGTGATAATGATTTAAAACCAACTTACTGTATTTGTGAAGAA
ATATCTTACGGTGATATGGTTTGCTGCGATAATGATTTATGTCCAATTGAGTGGTTTCAT
TTTGGCTGCGTATCTATAAGTAGAAAACCCAAAGGAAAATGGTTTTGCCCATTTTGCAGA
GGAACTAATTCCAAAACCATGAAGCCTAAATCAGTATTTCTTAAAGAACTTGAAGAGTAC
AATAAACGTAAAGAAGAAAACTGGTGA
>cds.Mp_J_12204_c0_seq1|m.9616
ATGAAAGTAGTGCTAACTGTTTTAGCGCTCGTGACCACCTTAGAGCTGGTACTAGGAGTA
CCGGTTTATGGTCCACCGCAACCGTTGCCGATTTCGCACAAATACAGGTCTCCAAATGGT
GCACCCATCCCCGCCAAGTATCCTCCCCACCCTAGTGGTCATTCGGGAAAAAACGAATTC
TATTCGAAATTTAATCCTCATTCATTACCACCGGGCCTACGCGGACCCCCACCCCAACTG
CCACCACCTTTTGCTAAATATCCTCATCTACCACCACCCGGCAAACATCAACAGCAATAC
CAACAACAAAACCAACATCAACACCAACAACAACATCAACAACAGCAACAGCAACATCAT
CATCATCAGCAACAACAGCAACATCAACAACAACCACACCACCCGTCTAACAGCTTAAGA
CCGGTAGGACCACAGTTCCAGTCGAAACCGCACTTACTGCAGAACGGTGCTCCTCATCAT
TCTTCTCAACAGAATCAAGTTAATAATGGCCCTGAACAGCGAGTACAATTAGTACCATCG
AGGCCCACTTCTAAGATAACCAACGTCTGGACGGGACCTAAATTATCCGGATCACCCGAT
TTCCCACCACATTTCCCCGCTGCCAGCAACCCCATAGCCCAAGCAACTGCAGCTCCATTT
CTGGAAAAACCCAGAGGACCTTACATAATCAATAGTGACGACGAGAGGGGTCCTATCAAG
ACTATACCAGCGCCGAACCTGAACCCAGCAGACAAACCAGCCAACTTCGAAGAACAATTG
TACAGGGCACAACACCAACAATCGTACGCTCAACCGTTGGACAATTCGATAACTGACGAA
AAACTCTCATACCAGGTAACCGAAGAGCCAAGTGGTTACAAACCATTTAACAGCCAACCG
TCGTACTTCGCCCAGGATCTGGGACAAACGTCATCGGCCAAAGTACCATCCAACACAGAA
TCCAATTCAATACCAACCGTGCCACTGGACATCGCTCTGCAACAGCACTTGGACAATCAA
CATCAACAACAACTGTCAGCTGAGCACATCGGATCCACGGATACGTTGACGCCCCAAGAG
TTGTATTCGCTGTTAAACGGCAACCAGGCCGCCGCCGCTGTGGTACCGCAAACCACATAC
GTGGTACCTCAAACAGTTATGTACGCTGTACCGCAACCACAGTCGTTGGACCTGCAAGTC
GGCCATCAGCTCCAGTACCAGGCACCACCAGTCCAACTACAGTACGCACAACAGCCTGCA
GCCACAGGTGTCCAGTTGCAGTACGCGCAACCGGCCGCTGCCGATCTCCAGTACTTGCAG
CCGCAAACCGTCCAATACCAACCACAGGCAGTCCAATATCAACCACAATCCGTTCAATAC
CAGACTCAATCCGACCACTTGCAGCAGCCGTACCAGCAGCAATCGGCGGAACAGTACAGC
GCACAGACAGCCGCTGCTGAAATATCAGCGCAAAAACAACAACAGCAACAGGAGCTCATA
CAACAGCAACAAGAGCAGCAACAGCAACAACAGGAGCAGCAGCAGTATTCGCAGCAACAG
TATTCGCAACAACAACAGGTGATCCAGTTACAGCAACAGCAACGTGAGCAGCTGAAACAA
CAACAACAGGTAGAACAGCAGCAGCAACAGCAACAGCCGCCGAGTCCCGTAGTTCCGCCG
CCGCCGCCGCCGCAGCAG
>cds.Mp_J_12208_c0_seq1|m.9624
ATGAAATTATGGCTGATATTGTCAATAGCAAGTTATTCAATTTTAGAATGTTTTCCCGGA
GCTATAACAGAATTTTCGGACTCGGTAGTATCTATTCGGGGGAAAAGGCAAGGAACTGTA
ACAGATACCTGTGATTTTGGAGTTGATCCTGGGTTATTGACATGTGATTGGAAAAATCGA
AATGGATCTGCTTTAAAATGGGAACTAGGGGCCGGTACACTCTCAAATTGGTTAGGTGGG
CCATCGTCTGATGCAGGACAAGGAGAAGATGCAGAAAAAGGAGGGTATATATTTTTTGAA
ACATCTTTGTTAGCTGCACCAATAGTAAGAGTTGATGATATTACTATTAGGGAAGGTCAA
AATGCATTCATTGAAAGTCCAGTACTTGGGAGTACAGGAGCAGAAGGAAAATGCATTTCT
TTTAGCTTCAATGTTGATGGGTTGAGTGCAGCTGGACTAAGAGTTATTTTACAACCTACA
AACAAAGACGGTCGGCCAGATGGATTTTTCAGAGTATTATGGGGTACTAAGGATCCAACT
AATAAAGTATGGATGAATTCAGAAGTACTTTATACATATAACAAGGAGCATCAAGTGGTA
TTTGAAGGGATAGCTAAAGACTTGCCAGATCCATTTCGGAAATTTCGTGGTTATGTCGCA
GTAGACAATATAGCAATCAAACAAGGGCTAGATTGTAAGGGCCATTGTACATTTGAAGGT
GGTTTCTGTGGCTGGATTAATGATGAGGATGATGATTTCAACTGGTCTTTGGGAAGAGGA
AGTAAAAATCCATCTACTGGGCCGGCAACTGATCGATCAAGTTTCATTTATGGTGGAATG
GAAGGAGGTTATGCATTTATTGACTCATCATATCCACGAAGGCCTGGTGATATGGCTCGT
ATGTCAAGCATGGAATTTGATCCAACTGGACCAGATACACCACTCTGTCTTCGATTTTGG
ACTCATATGTATGGAAATGGAATAGGAACATTGACAATTTCAATAAGTGATACCAGAGAA
GGAGAAGATAGAGATATTTGGTCACTTACTGGAGAAGCTGGAAATTCTTGGTACCAAGCT
GAGGTACCTGTGTCATCGGCTAACCCGTTTAAAATAATAATTATTGCTAAAATCGGTAAA
AATAATCTTGGAGATATTGCTGTAGACGACATTTCATTGACACCTGGAAGTTGCCCTACT
GCTCCTCAAATCGCTGCAGCCACATCCGGTGATTGTACATTTGAAGTGGATGAATGTGGA
TGGAGTAATGTAGTATCTAGAGAGCGTTTGGACGATATTGATTGGGAAAGGACTTCCGGG
GCTGCACTGAGAAGTACAGCTCATGATCATACATTGGGCACAGAAAAAGGATATTTAATG
ACATTAGCGCGTACAGCCCTTCAACGTCCTGGAAGTCGTGCATGGTTTACATCAAGAGAT
TTCAAAACAACGTCTACTCCTCGTTGTTTGTCATTTTGGTTTGTGATGAATGAACCGTTT
ATTGACGCAACTGGCCCGAGTTTAGGCGCTTTGAGTATTTATCTGCGAAGTAATGATAAC
ACTGGAAGTACTGTAATGAAACCAATTTGGCGGTTGTATAACCATCAAGGTCCAGACTGG
CAATATGCTCAAGCGCTCATTAAGGAACCCAATGATGCCATTTTGATCGAAGGTATATGG
GGTTCTAGTAGAGCAAATGGATTTATCGCATTCGATGACATAACATTTTTTGGCGGCTCT
TGTTCAATTATTCCGGCGGGAGCAAAAGTACGACCTGGTGAATGTAGATTTGAACGAGAT
ATGTGCGATTGGTCAAATGGCACAGACAAATCGCCGGCTTCGTGGAGAATGGCTACGGTG
AACAGAAGACCTTCCAATTTACCTGATAAGACTTTTGGTGCTCCAGATGGTTATATATAC
TATGACTTATTTAATCAAATATTGGGTTCAAATATGGTAAGGCTAATATCACCAGTTATA
CCAGTAACTGACGAGCCACAACTTTGCTTTTCATTCTGGTATGCTGCTTTTGGCGCTGGC
GAGTCAGCATTGTTGCAAATTATGAGACAAGACAACAGTTCAGGAGAAACCCCAGCAGAA
AAAATTTGGAGTCTAGAAGCAAAGAATATGGATACCACACGACCGGCATGGATGCCTGCA
CAAGTAACAGTAGAATCTAATAAACCTTTCCATATAATTATGGAAGGACAAGCAACAAAC
GGAGGCTTTGCAGTAGATGATATCATATTCACTCCAGGATCTTGTCCAACTCGTCCAGAT
AAGGCCGCACTGAAAAATCAAAAACTAAAAGCGGCTTAA
>cds.Mp_J_12209_c0_seq1|m.9631
GGCGACGGGACAGGTAGTCGGACGTTGTACGATAGTCAAAACAGTTACGAACGAAAACAT
AATCATAACGATCGTAGACGTATCACGACACCAAGCGATCAACAACCATCGGTGTTGACC
ACTTCACAAGCGCCTATTATAGAGCAGGACGTGATCGACGGTGATGACGATTACATCGCG
ACTGAAGAAGAACTTGAACAGGCCGAACCAGGC
>cds.Mp_J_1220_c0_seq1|m.332
TTAAGAAAAAAAAAATCATTATTCACAACAACAAAGGATGGAATAACGTTCACAAGAGCC
AAGATTACGGACCAGTGGAGAGTGATAATTCCGGAGCAGATACAAGAGCAAATAATACGG
GAAACACATAGAACCATGGGACATCCAGGAAAATTCAAAACCTTCCACATCTTAAATAAT
ATATGTACATTCAAAAATATGAGTAGAGCAATAGCACATGTCATAAAAACATGTGATGAA
TGCCAAAGA
>cds.Mp_J_12211_c0_seq1|m.9633
AGATTTGAAGGTGTTGATGGCGCCGTCGATGCTGCAGGAGTCGTAGCCGGCCTTGCTGAC
CTCGACCACGTCGTGCGTTGGGGTCGAGTACTTGAAGACGATCTCATCACCCACGTTGAA
CTTCTTGCCGGACACCCAGCTGCTGTAGTCGGTGTTGAGGGTCCAACCGCCCTGCTCGCC
GACGTTGTAGGTTACCGCTGA
>cds.Mp_J_12211_c0_seq1|m.9632
GCGTCAGCGGTAACCTACAACGTCGGCGAGCAGGGCGGTTGGACCCTCAACACCGACTAC
AGCAGCTGGGTGTCCGGCAAGAAGTTCAACGTGGGTGATGAGATCGTCTTCAAGTACTCG
ACCCCAACGCACGACGTGGTCGAGGTCAGCAAGGCCGGCTACGACTCCTGCAGCATCGAC
GGCGCCATCAACACCTTCAAATCT
>cds.Mp_J_12218_c0_seq1|m.9634
AAAAATGTATCGAAATACAAGATACTCAATACTTCATATTATTGTATTGAGATACAAGAT
ACAATTGTAACTAAGATACTGCCCAACCCTGGCTGTGATATAGTTCCGAACAGTGGTGGC
TTGCGAGGTCCACATGAGGTGATGCACACAAAAATGTATTAA
>cds.Mp_J_12221_c0_seq2|m.9635
AAGCTCCATTGTCATGGTGTCAGAGAGTCCAACCTCAATGTCCCACTGCTTCGACAGGAG
ATAACTGAGAGAGCTTTAGAGAAAACAATAAATTCATATACTCCACATGGAATTTATATG
CAAGCAATTGCAAAAGGCTGCAGAGAACTATACATTTCTACAGAGTGTAGAGAGGATGCG
GCGTTTAAGACGTACGTTTTTCCTTCAGACACCACGAAACCTGGCAAATTTGCACGATTT
ATTGACGGC
>cds.Mp_J_12239_c0_seq1|m.9638
CTTTCTTTAAAACGTCAGAAGAAAACCTACGATTTCGAAGATTTTGCTAAAGCAGTAGGG
GCGGCCAATAAAGGAAATGTTAACATAAAAAAAATGAGTTTTACTGATTTTTTTCAATGG
AAAGACTATAAGGCACAACAGAAACTATTAAAGTCCACAAATAGAGTTTTGTTGAGAGAC
ATTGTTTCAATAAAAGCTGAACGTGGAAAATACGTATTGTTTACTAAAAGTCAGTTTAAT
GATGAACAATACACAACATTAGATTTCCTTCAAAAA
>cds.Mp_J_12240_c0_seq1|m.9643
ATGCTGACGGTACGATGCTCGGCACATGACTGCGGCGGCGACGATTTCAACCGATGGTCT
CTGACGGCTATAGTATACAATGTATACACGGCGGCTGGTATGCGGCGATGTTATACGTCG
AACGTGGGAGCGCAGAGACTCGTTCTTCCAGGTGCGTCGTTTCTCGGAGAGCGCGGCCAA
AACTCACAAGGTAGCCGTCGTCGTCGGGTCCCG
>cds.Mp_J_12259_c0_seq1|m.9647
ATGAAAAATCCTGTCTTAGATATGTTTTTTAAATATGAAAAATTAACAAATATTTCCAAA
TGCAATGTTGAAAATTGCACAGCTAGCCTAAAAGGAAAACATGGATCAAATCTTGAAAAA
CATATTTTTGCATATCACAAAACGCAATACGTCGAACTACAAAATGCTAAGTCTTATACA
TCAGATACCAGTATTCAAAACTCAGCAGAAAAAAGAAAAGCTGGAAACTGTGGA
>cds.Mp_J_12260_c0_seq1|m.9648
AACACGCATCGCAGCCAGCGCCTTTTAATATCCTCGATTCTCCGCCACAACGATGGGGCT
GCAGGCTGCAGCAGCCTCACTACAAATTTTTACTGCGAGATAAAAATGTGTAAAAAAAAA
TCGCGATTTTATCGAAGAACTCGTCCACCTCCGACCGAGCGTTTCGGTGGGGAGGGGGCG
AGAGAGAGGAGGGCAAACATCGACTCCTCGTACAATTATTTATGTATTTACGTTTTATCG
TACCGTCCGCACTCGGCGATTTTTATTTATCGCGTCCCAGGACCGACC
>cds.Mp_J_12267_c0_seq1|m.9649
AATCCATCAACCCAACAATTAAATTTAAATTATAAAAAAAAAAACAAAAACCTGAAAAAA
TCTCAACTAGAGTATTGTTCCCAAAATGATGTCCCATACCTTGTCTATTGGTATACATTT
GTGTTATTGTGCTGTATTCGTCTTACAACTGCACAACATACTTGA
>cds.Mp_J_1226_c0_seq1|m.337
AACAATGGCAATACTTATAATCAACCCGTCCCGAACCAATATTTTGAAACATATCCACCG
TATTTTCATCCAAATCAACAAAACCCTAGATTTACATACAACCAAATTAACCAAAACATA
CCCAATACATTTACACAAAAAAATAATCAGCACCAAAGCTACCAGCACTGGAACCCTCCA
AGGCCAGTACCAACGTGTTATGGATGTGGCCAAGTGGGACATATTAAGAGAAATTGTCAC
AATCAAAAAAACTGA
>cds.Mp_J_1226_c0_seq1|m.335
ACAATGGCAATACTTATAATCAACCCGTCCCGAACCAATATTTTGAAACATATCCACCGT
ATTTTCATCCAAATCAACAAAACCCTAGATTTACATACAACCAAATTAACCAAAACATAC
CCAATACATTTACACAAAAAAATAATCAGCACCAAAGCTACCAGCACTGGAACCCTCCAA
GGCCAGTACCAACGTGTTATGGATGTGGCCAAGTGGGACATATTAAGAGAAATTGTCACA
ATCAAAAAAACTGAAAACCCT
>cds.Mp_J_1226_c1_seq1|m.340
CCTAGATTTACATACAACCAAATTAACCAAAACATACCCAATACATTTACACAAAAAAAT
AATCAGCACCAAAGCTACCAGCACTGGAACCCTCCAAGGCCAGTACCAACGTGTTATGGA
TGTGGCCAAGTGGGACATATTAAGAGAAATTGTCACAATCAAAAAAACTGA
>cds.Mp_J_1226_c1_seq1|m.339
CTAGATTTACATACAACCAAATTAACCAAAACATACCCAATACATTTACACAAAAAAATA
ATCAGCACCAAAGCTACCAGCACTGGAACCCTCCAAGGCCAGTACCAACGTGTTATGGAT
GTGGCCAAGTGGGACATATTAAGAGAAATTGTCACAATCAAAAAAACTGAAAACCCTACA
GCCACCTGGGTCTGTGAAGGGTATAGGTCCAAACACCAGGAATAA
>cds.Mp_J_12276_c0_seq1|m.9654
GAAGTTCCAAATTTTCATGTTGTTCGAAACATGGTTTGCGATTTCATGCATGATATTCCC
GAGGGAGTAGCTCGTTATGATATGGCAATCATTGTACAAAATTTTATAATTAAGAAATAT
TTTACTCTTGATCAATTAAACTCTCGTATTATTCTTTATCAGTATGGTATAACAGAAAAT
AAAAATTGTCCTCCAAAAATTAATCAATCCCATTTGAAT
>cds.Mp_J_12299_c0_seq1|m.9663
GTTTTTGAATACGGTGAAATGACTCAATCCGAAGATAGTGGGTACTTGACTAACCAGAGC
ACGCAAGTTGAAAATAATGACTGGCATAGGGAAATTTCGCCTCTTCAGCCCCCTGCAACA
CCATCACCACCACGTCTATCACAGATAGAGAATTGGGTACGATCTTTGTCACCGGTT
>cds.Mp_J_12299_c1_seq1|m.9664
CCATCACCACCACGTCTATCACAGATAGAGAATTGGGTACGATCTTTGTCACCGGTTCAA
CCTGTTTTTCTGGAGGAAGCTTCGCCCGATATGTTCTCGCCAACAACTCCAAGGGCATAC
GCACTGAGGGTGAGAAACGATCTCTTCCCGGACGTAATTTCTCAGCCCATGGTACCCCCG
GAA
>cds.Mp_J_12315_c0_seq1|m.9673
ATGAATACCGAGGCTTTCGCTAACATAATAAAATCGCTGACAGCTAAGTTAATTATTAAC
ATGTTCGCAGGCGTTTGTAAAGATTTACATTTAAAGTACATGAAAATCACCAGAGAGTTT
CCGGTGCATCCAAATACCATAATGATTGTGTATAGAAGTCCAAGAATGTAG
>cds.Mp_J_12315_c0_seq1|m.9669
ATGATAGACTTCAAGACCAAATATCCTGTTAACTTGTGGAAGGATCACGGGTTCTATACC
GATGATTATATTAAACTAATCAATAGCCATTGGTTAAAATTCATGCCGCCAAATCCAACG
TCGCACTACATTCTTGGACTTCTATACACAATCATTATGGTATTTGGATGCACCGGAAAC
TCTCTGGTGATTTTCATGTACTTTAAATGTAAATCTTTACAAACGCCTGCGAACATGTTA
ATAATTAACTTAGCTGTCAGCGATTTTATTATGTTAGCGAAAGCCTCGGTATTCATCTAC
AACAGTTATTACCTGGGCCCTGCGCTAGGAAAATTGGGATGTCAAGTATGTGGATTTCTT
GGTGGCTTGACTGGAACCGTGTCCATCATGACGTTGGCAGCCATATCCTTGGACCGGTAT
TACGTTATAGTGTGCCCACTGAAAGCAGCTGTGAAAACCACAAAACAAAGGGCCAGGATA
TGGATAGGATTGATATGGATTTACGGGTTTTCATTCTCTATCGTACCAGTACTAGATTTG
GGTTATAGTCGGTACGTGTCGGAAGGATATCTGACAAGTTGCAGCTTCGACTATTTGTCG
GACGACGACCAAGACAAGAAGTTTATCCTGGTGTTCTTTACGGCGGCGTGGTGCATACCG
TTCACAATAATACTGTACTGTTACGTGAATATACTGATGGCGGTGTGGATGACCAGCGAA
ATAGTCAACAGCAGGGTTGGTCAACAAGAGGAGAAGAGGAAAACGGATATACGACTGGGG
TACATGGTGATTGGGGCTCTGGCGCTGTGGTTTGTGTCGTGGACGCCATACGCCGTGGTG
GCGCTGTTAGGTGTATTCGACTTGAAGGAGTACATCTCACCGTTGAGCTCAATGATCCCG
GCGTTGTTTTGTAAAGCTGCAAGCTGCACGGACCCGTGGTTTTATGCCATCACTCACCCG
AGATTTAAAAAGGAACTGATGAAGCTTCTGACGAAGGGTAAGACCAGAAAGCTGGTCCGG
AATTATGGCATGAAGAAGGGATGGGTTGGGTCACATTTGAACAAAAACGGTAGTGTTAGC
TTCGAGAACCGTTTAAAAACCGAATTCGAGGAAGCAAATAAAACGATCTTCATGCTCGAA
TCCGATGACAATAACGTACACTGTCAGGGATCTACTTCCGGTTATAAGACTGAATCAACC
AAGGATCCGGAAACCAAATTCCCTGCAAGTGCCAACCAAGAGAGTCTCAAGTATATGCTA
CCTAACTGA
>cds.Mp_J_12320_c0_seq1|m.9677
GGAAATAATTCTCATGCCAAAGGGAAATTAGTTGAAAGGTGGAAGAATGTCTCGCGTCGT
TTGAGAAGTATAGGTGCTATTGAAGGTGAAAGAAAAACTAAATGTGCTAATGATATATCA
CCTGCAGTTATAACATTTTCTGATGAAATTGAAGCTGCTAAAGTCTGGTTGAGTCAGTCA
GGTCCATCTTCTGACTTTGAAGAAGTTATTAAACACTGGAAACTTACTTACGATATAAGG
AAAACAGAAATCCATGGTTCTGACGTTTCAAAACGTCATTTGTCTGAAATTTTTAAATCC
TGGCCTATTTTATGTGGCCCAAAAGGATATGTTCTGGTATTTGAAGATTTTAATTTGGAG
TATCCC
>cds.Mp_J_12320_c1_seq1|m.9678
TCCTGGCCTATTTTATGTGGCCCAAAAGGATATGTTCTGGTATTTGAAGATTTTAATTTG
GAGTATCCCAGCATTAAGAATCTTTTACATGATTGGCCAACATTTATAAAAAAGTGGACT
TACTTTTCAAATAATTTACTGAGCTTACGTAGAAATTCAGTGAAAGTTAACTATGGTAAA
GACTTATTGAAACAACTCGATGCTGTACAACTCAGTGGAAATACCAGGACGTGCAATATT
CTCAAACTTCTCCTAATTCCATATCTTGTGCCCACTAAAACACAAATCAAAAATAACAAA
AATTCATGGAAACCGTCACTTGTTGAG
>cds.Mp_J_12321_c0_seq1|m.9680
TTGACCAATATACGGAAAGAATTAGCTCAAAAACACGAAAAGAAGACTGCGGATTTGAAA
CGGTTAACAACGGACGTGTTTAGACGTTCAAAGGAAACGAGCGAAGAGGCTGAGCACGTT
TCTGTCGAAATGGCTGATGTCGTTGAATCATTGGGGAAAATGAAAGACGAGATGATCAAG
ACTGACCTGGCTTATCGCAAGATCGAAAACGTTGCCAAAGAAAAGAAAATCGAGGGTGAT
TTGGTGGCCGCATCTGTGTGGAATATCTATAAGCAAATGTGTCGGCGGGGAAAAAAATCT
GTACCC
>cds.Mp_J_12335_c0_seq1|m.9687
ATGGTGAAGATTATGTTACAAGTCGCTTTACTCGTATTGACCACTCTAGTGGCCATTACT
TTTGCCGAACACGACGCTACATCTTACGCGTTTTATCATCCAAAATTCGAGAACACCCAT
CACGACGGACACGACCATTACGCGCCACCCCATTACACGTACAAGTACGGCGTCAAAGAC
CCTCACACAGGTGACCACAAACACCAGTCGGAGCACCGCGAGGGAGACGTAGTGCACGGA
GAGTACAGCGTCGTGGAGCCGGACGGTCGAGTCCGCAAAGTGACTTACACGGCAGACAAG
CACAACGGCTTCAACGCTCACGTCCATCACGTGCACCACGCCCACCACCCTCAACACTAC
GGACATCACGAAGAGGAATGA
>cds.Mp_J_12336_c0_seq1|m.9689
ATGGAGAATTCTGAAGGAGTGAAAATTGAATCAACTGTTGTTTCAGAAGAGCCATTGATT
AGTGCTTTAGATATTGGTCTTTTTGTTGTTATTATAACAGTTGCATATTTTTGGTACTTC
AAAAGAGATAAACAATCTAGTTCTTCAGAAAAAAAACCCTACACTATTCAACCATCTTCA
CTGAGTTCTATTGAGCAGACCTCCAATAGTTCTTTTATAAAAAAACTAAAATCAACTGGC
CGTAGTTTAGTAGTATTTTATGGAAGTCAAACAGGGACTGCAGAAGAATTTGCTGGAAGA
ATAGCCAAAGAAGGAGCTAGATATAAAATGAAAGGAATGGTAGCAGATCCGGAAGAATGT
GATATGGCAGACTTGGTGGAAATGAAAGAAATACAAAAGTCATTGGCTATTTTTTGTATA
GCAACATATGGTGAGGGCGACCCAACTGATAATGCTATGGATTTCTACGAATGGCTTCAA
AATGGTGATGCCGACCTAGAAGGATTGAATTATGCAGTATTTGGATTGGGAAATAAGACT
TATGAGCACTATAACGAAATTGCTATTTATATTGATCAACGTTTGGAAGAATTAGGTGCT
ACTAGAGTTTATGAAATTGGTCTGGGAGATGATGACGCAAATATTGAAGATGACTTTGTT
TCTTGGAAAGAAAAATTATGGGAAAGTGTTTGCTCCCATTATGGTATTGAAGAAACTGGC
GAAGAAAGTAATATTAGACAATACAAATTAGTAGACTGTTCCGAAGTTTTACCTGAGCGA
ATATTTTCTGGTGAAATATCACGACTTAAATCTTATGAAAACCAAAGATTCCCATTTGAT
GTTAAGAACCCATATTTATCCAAAATTGCAGTAAATCGTGAGCTGCACAAATCTGGTGAT
CGTTCTTGTATGCATATTGAGTTTGATATTGATGGATCAAAGATGAGGTATGATACAGGA
GATCATGTGGCCGTCTATCCCAAAAATTCTTCTGAATTAGTAGAGAAAATTGGAAAATTA
TTAAATGCAGATTTAGATACTGTATTTTCATTATTGAACACTGATGAGGAATCCAGTAAA
AAACACCCATTCCCTTGTCCTTGTACTTACCGAACAGCTTTAACTTATTATTTGGATATA
ACTTCAAATCCACGAACACATATTATGAAAGAATTAATTGAATATGCAAGTGATCCAAAG
GATCAAGAAAAACTAAAGCTTATGGCAAGCTCAACCCCTGAGGGCAAAAAAGAATTTCAT
GAATGGATTTTGCGCGACAACCGTAATATTGTTCATATTTTGGAAGATTTACCGAGTGTC
AAACCTGATTTGGACCATTTATGTGAACTACTTCCACGATTGCAGTGTCGCTATTATTCA
ATATCCTCGTCACCAAAAGTGTATCCAAAATCTATTCATATTACAGCAGTTCTAGTAGAA
TATACTACTCCTACTAATCGTGTCAATAAAGGTGTTGCAACTAATTTATTATCCCAACTG
AAACCAACCAATGATGAACTTCCACAACCTACTATACCTATTTATATTAGACGATCTCAA
TTCAGATTGCCTCCTAAAAGTCAAACTCCAATTATAATGATTGGTCCTGGTACAGGACTA
GCACCATTCCGAGGTTTTATACAAGAAAGGGATTATGCACGTAAAGAAGGAAGAGAAATT
GGAGAAATGGTTTTGTACTTTGGATGTCGAAAGAAGGATGAAGACTTTATTTATGAAAAT
GAGTTACAAGAATATGTTGCTAATGGAACCTTAACAAAGCTACATTTGGCATTTTCCCGT
GACCAACCCGAAAAGCAGTATGTGACACATTTGTTAGAACAAAATGCCGATGAACTGTGG
AATATAATTGGTGAAAAAAATGGTCATTTATATGTTTGTGGTGATGCGAGGAGCATGGCC
AAAGATGTGCATAGTATTATTGTAAAAGTTGTAATGGAAAAGGGTCAAATGACCAATAGT
CAAGCACTCAATTACGTTAAAAAAATGGAACAACAGAAAAGATATTCTGCTGATGTGTGG
AGCTGA
>cds.Mp_J_12339_c0_seq1|m.9694
ATGGAGACGGATAGCAACAGCGACGGCGAAATGATGCCGGCCGCCGCGCAGATGCCACCC
TACAGCCGGGCTAACATCGAGCTACTAATTAGGAGACACCAGGCCGCTGTCACAGCGCTC
GGGTTGGCATTCAACGGCCCACCTCACCATCACAGGCCGATGATGGCAAACGCGGCCACT
TCAGTGCCAGCGCCCAAGCACCATACCATCGACGCCATTCTCGGACTCAAACGCAACGAC
CATAAAGACCAGGAGTCCGGAGGAGAAAACAGCTGCAATTCTAGTGACACTGAACAAAAC
CGTCATCAGCTCTTGACGTCCGACCAACATAACATAATGCGCAGTGGCGGCTGCGGAGGG
GTTGGTGGTGGTTGTGGTGGAGGAAGCGCCGGCGGAGTTGGAGGAGTAGGA
>cds.Mp_J_12340_c0_seq1|m.9698
ATGTATTATCATTTTGATGCAATAAAGGGGATGGTTGGCGGCAAAAACATTGAAAATGTA
CAATCTGCTTGTGGGTTTGCACCGCCACTGCGGCTGTCCGGTGTCGGTCGGACTACGGAC
CAGACAAATATTGTGTTTAAATTTAGGGTTCAGAACGGCAAAAACGTGTACGACACCACA
ATGAACTAG
>cds.Mp_J_12343_c0_seq1|m.9703
ATGCATCTTGATAGCGGACGTTCGGTGTGTGTGTGTGGCCGAGATGAGCTGCTACTGGCA
GGTGTGTCGGTCGACCTGTTGGCTTACCAAACGCGGCGCGAGTTCACCGCGAGAACATCA
ATCCGACGAGGACGATATCGCGAGTATAATGCGCGTGTGGCGCACACCGCGAGGCGGCGG
GCTGTCGGTCGAATGCGATTTACGGATAATATTATTATTATTTTTTTTTTACACGGCGCC
AAAGGAGAGAGAGCTGCTGCTGCGGCGGCGGCGTCGTTACGTGTGTTCGGAGCGACGCGT
GGCGTTGAAAGTACACGAGACGGTGGTGGCGTCGGTGAAGAATATTATAGTTGTAATACC
TACGACGAGCGCGCAGGGGAACGGTGTATGCCGCAGTCGACGATGTTGTGTTATTGTGGT
TGCCGTAATTCACGTGCGAAATGCAAAACAATTTCTTTTGGTACGTGGAAAATCGTCGAA
ACGATTATAATGATAGTAAAATAA
>cds.Mp_J_12343_c0_seq1|m.9707
CGAGTCAGTCAGTCTGTTATCGCGACCCGCCGCCCGACTACTGCAGCACAGAACAACTCG
CGGACCGACAGAAAATATTTATTTTACTATCATTATAATCGTTTCGACGATTTTCCACGT
ACCAAAAGAAATTGTTTTGCATTTCGCACGTGA
>cds.Mp_J_12343_c0_seq1|m.9701
ATGCATAACAAAAAAGGCAAGCTGTGCACAAAGCTCACCAGCAGCTTCCTGCGCAAGTGG
TGGGTCGTACTTGCCATAGCCGTAGCCCTATTAGTTGGTGGCCTCCTAGTGGTGGCGTTT
TTCACTGCAGCAGTCGAGTTGGTTATCGATGACCAAATCACGCTGCGGCCCGGTTCTCAG
ACGTTCGAGATGTGGCGCAAACCACCTGTGCGACCTTTGTTAAAAGTGTATGTGTACAAT
GTCACCAACGCCGACGAGTTTTTGAATGTGATCGCGCCCGGTGAGGTGCGCGAGAAGCCG
ATCTTGGACGAGTTGGGTCCGTTTGTCTACGTGGAAACGTGGGAAAAAGTCAACCTGACA
TTTCACGACAACGGCACGCTCACGTACAACCAGCAAAAGGTATACAGGTTCGATCCTGAG
CAGAGCGTCGGTTCCGAAGATGATATCGTCGTGGTACCCAATATCCCGATGTTGTCAGCC
ACGTCGCAGAGCAAACACGCGGCCCGGTTCTTGAGACTGGCCATGGCCAGCATCATGGAC
ATCCTTAAGGTGAAACCGTTCGTCGAGGTGAGCGTCGGTCAGCTGCTGTGGGGTTATGAG
GATCCGTTGTTAAAACTGGCCAAAGACGTGGTGCCTAAGGAACAGAAGCTACCTTACGAA
GAGTTCGGTCTGCTGTATGGGAAAAATGGAACTTCACGTGACAATATGACCGTGTTCACT
GGAGCCACAGACATTCGGCTGTTCGCCGCCCTGGACAAGTTCAACGGGCGTACTCACCTA
TCGCACTGGACCACCGATTCCTGCAACCGTATGTCTGGTGGAAGTGATGGTTCCCTTTTC
CCGCCAAGGATCCAACCAGACACCATCCTACACGTTTTCGACAAGGATATGTGCCGAAAA
CTACCCCTAGTGTTTAAGAAGCAAGTTGAAGCTAAGGGAGGAGTTAAAGCGTACCGATTT
GGCCCTGACCACCGAGCGTTTGCCGACCCTGATCACGAGCCGGAGAACCGGTGCTACTGC
CCTTCGCTGAGCAGTCCTAGTGGAAACAGTACTTCTGGTACTAGCAGCTCTACTACAGCA
ATGCCCACGGTATCGACGAAAATGAATTCTCCACAGTGTGCGCCTCACGGCACATTCAAT
GTGAGCCTCTGTCAATATGACTCTCCGGTGCTGCTGTCTTTCCCTCACTTTTACATGGGT
GATCCACGCCTCCGGGAAGCCGTTCACGGAATGGACGAGCCAGATGCTGACCGCCACGAG
TTTTACATCGACGTGCAACCCGAAATGGGAGTGGCTATGCGTGCTCGAGCCCGTGTGCAA
ATTAATCTGGCCGTAAGTCAAGTAGTAGACATCAAACAAGTGGCTACATTCCCTGACATT
GTGTTTCCGATTATGTGGTTCGAAGAGGGCATCGATGAGCTGCCCGACCACGTGATCCAA
CTGCTCAAGCTGGCCACGCAGACACCACCAGTGGCCAAGGCCGCACTTCAGTACGCGTTG
TTCGCCTCAGGAGCTGTGCTGTTGCTGTTGGCTCTCGGGTGTCTGGTGCGCAACTCGCAC
CGGCAAGAGACCATGTCTCTCGAAGGAACAGCGCACTACAGCCAGGACGAAAAGAAGAAG
CCCAAGAAAACGATCCCACCTGCGCCCATGAGCACCACGGTGCTGTCAAACGGTAACGGG
ACGGCAGCCAAGGCCAACGCCGGCTATGTGGCCGACGACGAATAG
>cds.Mp_J_12344_c0_seq1|m.9709
ATGTATAAAAATTACCTCCAAAAAAAATTTCGTTTACCACCACGATTTTCTCCAATACCT
TACATACGAGGCCAACCCCGCGAAATAAAATGCTACGTCAAATGCCAATTATGCAATAAC
TCAAAACGGTCTCGCGTACCTATACAGTTTCAG
>cds.Mp_J_12349_c0_seq1|m.9716
ATGAAAAAAATCATAATATTTTCTATAATTGTTTCTGTACTTTTGGTCTTGCATCGAGTG
TCTTGCGCTCGTGACGACATAAGTGGCTACCGTGATAGATACCGGCCGTATCCAAGACCG
TCGCGACCGTCGCCCGGTGACAGGCAATTTGGAGAAAACTACGGGTGGATGTACCATCGC
GGCGAGGGTTACTGGTATCACCCAGAGTCCATGTGGAGGTGGCGTTCAAATAATGGTTGG
AGGCAATACCATCGGCGCAACAACAACAATTACTACAACAACAATAACTACAACGATAAT
TACTATTACCGTTGA
>cds.Mp_J_12351_c0_seq1|m.9718
CTGAAATTTCGTATGCAACTAAGTGGAGAAAAGGGCGCGACTTCAGATCACAAGAACTCA
ATTCATGCAATAATAAACATGGCAAAAACAGAAAAACTTTCGGGTTTTTATAAAGGCATT
ACTGCAAACTTTGTAAGACAAGTAGTATTTACGTCAACTCGGGTGGGCTGCTATACATCA
CTCGTTGATGAATTGAAAAAACGAGGGCAAAGCACCGTGATAAATAACGCAATAGCCAGC
ATGTCCACCGGAGCATTCGCTGCGTTCATTTCCACACCGACTGACATTGCTGTGGTCCGC
ATGACAGCCGACGGACGATTGCCAGTGGAGAGCCGTCGCAACTACAAAAACGCGTTCGAC
GCACTGATAAAAATAAGGAAGGATGAAGGCATATCAGGGCTGTGGCGAGGGACGGTGGCA
ACCATGCTTAGGGCGATGACAGCCAATCTGACGCAGCTGATGTCGTATGACGAGGCTAAA
GTGTATATGATGGATAATTAT
>cds.Mp_J_12353_c0_seq1|m.9719
CGAAAAAATAGAGTAAAGAGTGCTGGCCGACGGTGTCCAGGCCGGGCCGATGTCGTCCAA
GTCGTGTTGAAGTGGGGAAGGTCAGGGTATGCGTATTGCGAGACTTTTTTTACAATAATA
TTAATTAGGGAACAGAAAGCACTGTGGCGAGCGTACCGACGGACGCGACAGAAGCGCCGA
CGGCAACCGATGGCGGCGTGCTGCGGTGACGACGGTGAACACTGCTACAGTGGTGGGGTC
GGGGATCAGATATTACATAACATAGCCTTAATTGCAAGCGCGCTATTATTATTAACA
>cds.Mp_J_12355_c0_seq1|m.9723
ATGTCCATTACTGTGGATACTTCTTTTTTGGTACCTCCACCTCCAATAAATTTTTCGATT
CCGCCGCCTTCAACCAATACATTCATTCCGACAAACTACAGGTTTCAAGGCCCAATACCT
TTACACATCCGTGGTCCGAGTTTGGGTGGTCCACCAAGGCATCAACTTAACAAAAGTGCA
CCACCAGTTGATGTAGATTTCGATGGCAAACGTTTGAGGAAATCAGGTCTTCGTAAAACT
GTGGATTACAATGCATCACTAATTCGGATGCTTCAAAATCGTATTTGGCAAAGAGATTAC
AGAGATCGACCATTTTTACAACCAGATATATTATATACTCCTCAACTTTTACCTCCACAG
TGTTATGTGGATAATTCTGTAAATTCAGTTACTACTGCTTTTGTCAAAACTGTTACTAAT
AAAGTACGGTGTCCTGTATTTTGTTTAGCATGGACACCCGAAGGTAGACGTTTAATAACT
GGTGCGTCTAGTGGAGAATTTACTCTATGGAATGGTCTTACATTCAATTTTGAAACTATT
TTACAAGCACATGATTCACCTGTTCGGTCAATGGTATGGTCTCATAATGGTAACTGGATG
ACTACTGGTGACCATACTGGTTTCATTAAATATTGGCAATCAAATATGAATAACGTTAAG
ATGTTTCAAGCGCATAATGAAGCTGTTAGAGGTATTAGTTTTAGTCAATCAGACGATAAA
TTTGCAACTTGTTCAGATGATGGAACCATACGTATTTGGGACTTTTTTACTAACAGAGAA
GAAAAAATACTTAGAGGACATGGAGCAGATGTGAAATGTATTGATTGGCATCCGCATAAA
GGTCTTTTAATTTCTGGTAGTAAAGATAATCAACAGCCAATTAAACTATGGGACCCAAAA
ACTGGTCAATCATTAGCCACTTTACACGCTCATAAAAGTACAGTTATGGACGTTAAATGG
AATGCCAATGGTAATTGGGTTGTGTCTGCTTCCAGGGATCACTTGTTAAAATTATTTGAT
ATAAGAAATCTTTCCCATGAAGTTCAAACATTCAGAGGTCACAAAAAAGAAGCTAGTACT
ATTGCCTGGCATCCATATCACGAAAACTTATTTTGTAGTGGTGGTTCTGATGGTGCTATA
TTATTTTGGAATGTGGGTGTAGATAAATTTGTTGGATCTGTTGATCAAGCTCATGATAGT
ATTGTTTGGTCATTAGCTTGGCATCCATTAGGTGAGGTTTTGTGTTCTGGTTCAAATGAT
TACACTTGTAAGTTTTGGACCCGAAACAGACCTGGAGATAAAATGACTGGAAAATATCAC
TCAGTAAACACAGTTTCTAACATGTTAAAAACAGATAATATGTGCGCTGATGCTCAATCG
ACTATTCCTGGAATGGGTCTAGAAGACATTGATGAAGAAGATACTAATAAAACGTTAGTT
GACAATAATACCATACCACTTTTAGATATTGCCTCTACTGAAGAAACAACCAGAGTTCGA
CAAATCAAGAAAATCCCTTACTCTAAACCTATTCCTAAGAATTTCCAAAAGTTTTGGAAT
GAATATAAGACTAATGATGAAATAATCGAAGATGATGCTGAAGAAAATCTTGGCCCTGAT
AGTGATGTAGTCAATAATGTTGTTGAAAGTTTAATGGATTTGATACCAGGTTCTAGACCA
GCAAGTGAATTGAAGCCGGAATCTCTTCTTATTTATGGACAAATGATAAAAGTAGATCAA
AATTCACCATTAGCGAATGCAATTAGGGAAGGTCGAGAATCATTAATGCGTCTTCTTCAT
TCTGGTGCAATTCCAGAAGTACGGCAACATCTATCTTTTGAAAGCAATAAAGATCCAATT
TATTCATATGCAGCCAAACACCTTCAAAAAGATCAAGACTTACGCAGAAATCAATTCATT
AATAATGTAAATGTCAACTTTCCTATGAATCAAGATGTTGATCTTAGAGTCAATAATAAT
TTTAATCCAAATTATGGTTCTTCTGCTAATTTTCAAACAGCTTCTAATGATAATTTTAAT
AGACCAGTTATACATCAACCATCAAACACAACTGGATACAACCAACAACCGAGATCTTAT
TACAATAAATCACATCCTTACAATAACAACACACAAAATAATAGGCCATCTCGACAATAT
GGAAACAATCAAAATGGCATGCGAAATGCTCCGCCACCTAATTTAATGGACTCCACCTTT
TCAAGGCCATCCACTTACAGACCAAATTCACAAAGACCACCTCAAAATTATAACAATATG
TGA
>cds.Mp_J_12357_c0_seq2|m.9726
TTTTTATTAAATAATTTATGTTACAGTTTTAATGCTCTACCATATCATGAGATGTATAGA
CAAATTCCAAACAAATTAGAAGATGTACTTCAGACAGGTAAGAAATGGTCAATTTTAACG
AGTAACTGGAATTCAGACGATGGTTACAGTACTAATAATAAAATATCAAATAATATACCA
TGGAACATGAAATCGACAGCTTTTTGGAATACTGTTGAGTTTATATTAGCACAAAATGAT
GCACATTATGGGTGTTCAAGTAAACAAGGATTTACAGTTTATTTTCATAGTCCATCAGAC
GTCCCAGATTATTCACATTCTTCTCCCAGATTATTC
>cds.Mp_J_12361_c0_seq1|m.9728
GAAGAAGAAGAAGAAGAAGATGAAGAACAACGAGGTACACCAAGTCCACGAATAACAGAT
GACAATTTTTCAAAGCTTTCAAGCGCTTCTTCAGACGATATGTCATGGAAAGCTTTAGTA
GTAATTAGAAAGAAAATGAGTACCATACCAGTATTTGACATGGAATTTGAAGAATTTGAA
ATATTAGATGACAAAAATAATTAA
>cds.Mp_J_12367_c0_seq1|m.9735
ATGGGCGTCAAGTATTTTTACTCGCTGTCCGCGGTCGCTTGTTTCACGGTGGTGTGCGTC
AGTTGTGATTTATCGTCGTCGGTCGAAGAGGAAACGGCGGCCGCGTCTTACGAGGAAACG
AAAAGGTCGCTGTACGGCGATGACAGTGCTCTGGAGGCGACCCATGTGGACGGTGGCTCC
AGCGACCGGCAGCTGAAGAGGTTCATCGTGCCGGTCAGCGCTTCGGACCTGGGGCTCGAG
ACTTCCAGCTCCAGGCCATACTTCATGCACCAGCATATGCAGCACTACAAACACCCCCGG
AACCAGCAGCAGCAGCAGCAGCAG
>cds.Mp_J_12370_c0_seq1|m.9740
GGAAAATATCAATCTTACATCATGATTCCATTGATGGAGAATAAAATGAAATGGGATAGA
TCGAAGAAAAAGAAGTTCCCTGATATTGAAATTGAAATGAGTAATACACATTATAACGGC
AATGATGAAAAAATAACGAAAGATGAAACGTCCATACAAATGATTCCATTGTGGTCTACT
AAA
>cds.Mp_J_12376_c0_seq1|m.9745
ATGTACACAGAAAAAGAAAAAAATCAACAGTTAATAATAAAATCTTATGATAAAAAGAAA
AAAAAATGTAAGAAATGTATAATAGTTATTTTAAATGTCCAAAAGTTTGCAAATCTGAGC
TGTAGCGTAGAAGTCAGAGTCGAAACATCTTTGACATTTAGAGCCAATACTCCACGTAGG
CCGCGTCGAAGGTAA
>cds.Mp_J_12376_c0_seq1|m.9743
ATAGTAAAACGTCAACGTTTGATCAATTGTAGTAATATAATCAAGAGGGTTCTGAGGAAA
AATCTTCCAATTAATAACAACCGTTTAACTTTTCTTAAACTCAGGAGAGCCACAACTCTT
ATCCAAAGTACATTCAGAGCCAATAGACAAATGAAAGAATATCAGTTATTACGTAACAAT
GTTATTGTGATTCAAAGAAGGTTCAGGGCTAACGTGGCTATGAAACAACAGAAACTCATT
TATGAAAAAACCAGAGCAAAGATTATTCGACTACAAGCTTTCTTTAGAGGACATTTGGTT
CTCAAAAAATGGCCAAAGACTAAATATGAATTAGAAGTTAATAAGAAACAATTGATTGCT
GCTAGTAATACAATAAAAAAGTTCCTGCGTCTTTGCTTGCCACCCACTCCTGATCGTTTA
AGTTATATCAAACTAAGACAGTCTGTGATGAATCTCCAGGCAAGATATCGAGCTATTGTT
GCAATGAAAACAGTAGAGCGAGAATATTTATTACTAAAAGATAGTGTGATCATAATACAA
AGACATTACAGAGCACACAAAGCCATGTTGATACAAAAACAGCGATATGAACTTTTGAAA
AAGTCCGCAATTGTATTGCAGACTCATGTTAGAGGATATTTGGCTCGTAGACGTTGGCCA
CAGTTAAAAGATAGTATGGAAGCTGAGCGTAGACTTGAGTTAGACACTTTAGAGTGCAAA
AGGTTGTTAGCTGGCCATGCGTTCTTATTTGAGTTGAAAATGGAAATGCGAGCTGCCATT
CAGTTACAAATTTGGACCAGAAATGTAATGTTAAATCGTAAACATTTACAGAAAAAGAAT
GTAGCAGCATCTAGAATACAAGCTATTGTCAGAGGATTTTTGGTGAGAAAGAAATTACCA
AAGATCAAGGAAGAATTACATAATCAAAAACTTGTGCGAGCTGCAACTTTGATACAGGCG
TTATGGAGAGGTTATACTGTCAGAAAGAGATATCAGTGTAGACGAGAAACCATAAGAATT
CCTCAAAAAGGTGGCCTCACATTAGGCAAACGACACAATGACGTGGTTGATGTATTAAAT
AAGCAAAGAAGAAATGAATATTCCTATCGGGAACTTGCTACAGTTTTCTGGAACCTAGAT
ACATGTACAACCTTATCCAAAGAGCTATGTTTGAAGACATCAGAAGGTATGATTGTGGAC
AGCATGTTTCACTTTTTGCATTATTCCAATCAGTCACAACCAAGTATTGACGCAAGGGAG
CCAGCAATCCGCGTACTGACGAATTTACTCAAATATCATGAAACCTCTTGGCATATTTGG
GTGAGAACAGTGAATGCTGATATGGTGAAAGACCTAATCAAAATGATGAAGACGTGTTGT
GGCAAAATCAGTTCAAAAAAATTGTACTGTTCAATTGCTACTTGGCTTTGGATAGCCCTT
CAAGACCCAGAAAAAAAACTTTACATCAAACAAATTCCATCCGCCATGGTAGACTTGAAA
TTCATGATGGATACTTTGAAAAAGAGGTACATAACATCTAAAGTGGATAAAAAGACAATG
GTGTTACCTTCGACGCGGCCTACGTGGAGTATTGGCTCTAAATGTCAAAGATGTTTCGAC
TCTGACTTCTACGCTACAGCTCAGATTTGCAAACTTTTGGACATTTAA
>cds.Mp_J_12381_c0_seq1|m.9750
ATGGTTGGACACGGTATAAACTGTAAATCATTAATTGTGATAATATTATGGGATCATTTG
GAGGTTGGTATGAAAAATGTTATAATAGGATGTCAGCTCAATATTTCTTTATTCCTTCTC
AGACCAACGCACAACATAGATAAAACGCTTTCACTTAAAATAATTGTTTATGAA
>cds.Mp_J_12382_c0_seq1|m.9751
TCTAACAATGATGCAAAACTTGTGAAACGGCCCAGACGTAACAAAGTCGATGAACCAGAT
TACAAAGAGATTTCTGATGATGTGGCATTGTCAGCTATTCAACATTCCAACACACCTTTT
CCAAGATCTACAGCAACAGCGCAAGTACTATCTCAAGTTACATTGAAAAAATCAACTCAA
AAAACAGAAACAAAA
>cds.Mp_J_12391_c0_seq1|m.9755
AATAAAGATCTTGTTGGTATAAAACAAATAGATTCTACTATCTTACAACTCTTAATAGAC
TTTATTTATTCTGGGAAAATTATAGTGACTAAAAAAAATGTACAGGTTTTGTTATCTGCT
GCAAATCACTTGCAGTTAAACGATGTAAGCGAGGCATGCTGTGAGTTTTTACAGAAACAA
CTGCACTCTACAAATTGTCTTGGTATACATGCGTTTGCTGATTTACACAGCTGTAAAAAA
TTA
>cds.Mp_J_12395_c0_seq1|m.9756
CCACAACGACTAAATCCTGAATTTCTATCGAATTTAAGGAAACTCATTGATGGTCCAAAA
TCTGCTGGTTATAGTTTAATTGATACCACAGAACATGAAGATGAGGACGAGGATGACATG
GAGCTCGTCGTAAGCACACAAGAGTTAAGACTTAGAGTAGGGACCAATGTTGCACGAGCA
TACAAACAATTT
>cds.Mp_J_123_c0_seq1|m.26
[truncated: 94,748,823 more chars]
