# Supplementary material for: Comparative transcriptomics and proteomics of three different aphid species identifies core and diverse effector sets
Source: BMC Genomics. 2016 Mar 2;17:172. doi: 10.1186/s12864-016-2496-6 (PMC4776380; doi:10.1186/s12864-016-2496-6)
Supplement: Additional file 17: — Predicted nucleotide coding sequences for Rhopalosiphum padi and Aphis glycines. (GZ 8032 kb) [file 12864_2016_2496_MOESM17_ESM.gz › Rhopalosiphum_padi_nt_cds.fasta]

>cds.Rpadi_10000_c0_seq1|m.14150
TTTCAAGCACAATTTAAATCCTCACTTACATGTCCACGCTGTATGCGCCAATCCAATACA
TTTGATCCATTTTTATGTATATCAATACCAGTACCACAATGTTATTCAATGCCTGTTTTT
ATTACTGTTATTTATACTTCCCAACAACCAAGAGATGTTAAACTTGGATTGTCTCTTCCA
GTTGATAGTAGTATAGCTGAATTTCGAGAGTTATTATGGTCTTATACTGGTATATACCAA
GAGCATATGTTAATTACTGAAATAACTGATATAGGTTTTAATCGAACATTTTGTGATTCT
ATGCCAGCATCTATGATAAAAGAATCTGATCCCTTATACTGTTTAGAACTTCCAAAATTG
AACGATTGCAGTAATGAGAGTGGACCTTACTTACTACTATGTTGGGTTAATATTCTTGTT
GTTGAAGATCAATGTTCGAGATTTGGAAGTGCATATACCATGCAAATATGTCGAGAAACA
TCCTACAAGGACCTTCAAAAACTTTTACTTAAGGAAATGGCAGTGATGTTACATGATGAT
ATATTAACAACTGAGCAAGAAATACCATTATTTGGTATACGATTAGCTGATGCTAGTGAT
TTACCTCAATACTTAGATCCAACAGTTGAATTACCGCTTTTTACCGATCCAATTGATCAA
GCATTAGCTATGTCTGGAGATCAACCTCATATAAAATTAATTCTTGAATGGAATCTCCAT
GCTAAGGAAGCAACAATTGCTGATCATTGTGATCAAGTTGAAGAACATGCTAGTGTAAAG
CAGCTAAAATTAAATTCTGAAAAGGGAACATCTATTACGCTTGAACAATGTTTTGATCTG
TACACAAAAGAAGAAGTATTGGGTCCAGAAAATGCTTGGCATTGTCCACAATGCAATCTT
AAACAAGAAGTTGTGAAAAAACTTGGATTATGGACTTTACCTGATATTTTAGTAGTTCAT
CTAAAACGGTTTAGACAATCTCTTTCACTACCGTCATCGCGACAGCACAATAACAGGCAA
CCAACAAAACTTTCAGTACTTGTAGATTTTCCTTTGTTTAGTTTTGATATGACCCCACAT
TTAGCTATAGGTCGGGATGTTAGGGTACCATTGAAGCCTCTAGCTTCTCGTCGATTATCT
TCTATACAGGATCGTAATCTATATGATCTTTATGCTGTATGCAATCATCATGGATCAGAT
CCTCATAGTGGACATTATACTGCATTTTGTAAAAATCCATATGATAAACAATGGTACAGT
TTTGACGATACTAAAGTTACACCAATACCTGATACTTCTCTAGTTACAACATCAGCATAC
ATGTTGTTTTACCAACGACGAGATATGATTCTCAATAATTCTGACCATTGGGCCACAAGG
TTACATGCACACATATCAAATAGCCATTCGGTTGGACAAATAGTTGATAATATAGAGCAC
AATAATGATGATATCGCAGAGTTAAGTGATTCACCATCCAGTCATACCATTTCCAGGTCA
TCGACAGTAGAAAATGATATGGTGTTTTCGAGATCGAGTTCACCTATGGTAAATGGGATA
AGGCCAACTGATGTTCGTCTCGATGATACTGAAAAAAATTTCAAGAAACTTTTACATAAT
GCTAAAGAGTCGTGTATTTAA
>cds.Rpadi_10001_c0_seq1|m.14151
ATGATGCAGTGTATAGCGGCAGGCCATGACATTGTTGCATTGGCAAACTTAAAACCACAG
AGTAAAGATGAATTGGATAGTTACATGTATCAAAGTGTTGGTCACCAAGCAGTAGAATTA
TATGCAGAAGCAATGGGACTTCCATTGTTCAGACAACGAACAAACGGAGTTGCATTGCAA
CAAGAAAAAATTTATACTCATACTCCTGAAGATGAAGTTGAAGATTTGTTTGATCTCCTT
GCTAATATTAAAACACAAATTGAATTTGATGCTGTAGCTGTGGGTGCTATACTTTCTGAT
TATCAGCGTCTGCGTGTTGAAGATGTGTGTTCAAGATTAGGTATTTGCTCATTGTCATAT
TTGTGGCGTCGTGATCAAAGAGAACTGCTACAGGAAATGATTGATTGCAATATTGAAGCA
ATTGTTATTAAAGTAGCAGCACTTGGATTAGATCCTACAAAACATTTGGGATTGCGAATT
GATAAGCTAATGCCACATTTAGTTAAAATGAATGAAAAATATGGCTTAAATATATGTGGC
GAAGGTGGAGAATACGAAACATTCACTCTAGACTGTCCTTTGTTCACCAAATCGGTGATC
ATTGAAGAGTTTGAAACTGTGATGCATACCAACGATACTATTGCTCCTGTGGGATATATA
AATTTTAAAAAATTTTGCTTATTAAAAAAACCGAATGTTGATGAGAATCAAAGTTTTCGT
GAACGTATGGCGTGTTATCGTGTACGTAGTCCCTTAGCTCATTTAATGGACTTAGATGAT
TTAGAAATTGATCTTGGTACTGTTACTGATGGTGACAATTTTGATGATGATGCTTCAGAA
AATAATAGTATCATTATTGATCAGACTGATGGTCAAGTATGTTTTGGAGAACTTATAGAG
ACAGATTCTGTATCTTGTATTGGTTATCCAAATGGATGGACTTGGATTAATTCATTGACT
GGTTATTGGGTTGATGATAAATCCCCAGTTATAGTTGCTCTTGAGAAATTAAGAGATTTG
TTGCAAGAAAGAAATTTAGAGTTAACTGACGTTGTTGCTGTTACTTTATATGTTCGTGAC
ATGACTGAGTTTCTTAATATGAATGCACAATATGCTTCAATAATGTGTAGAATTAGTCCT
CCGGTGAGAGTTTGTGTTGAAATACCTCTTTCAGAGTACACACCTATTCTTATAGATGTT
GTTGCTTATAAACCACCATCCAAGTCATCCTCAAATTCAAATCTCCCATCAATGTCCAAA
CATACAATGCATGTACAAAGTATATCTCATTGGGCGCCTGCTAATATTGGACCATATAGT
CAAGCTATTCGAGTTGGTGATATTATTTATGTTGCTGGACAGATTGCTCTAGTACCAGGT
ACTTTGAGTATTGTCGAGGGTGGAATCAGGCAACAATGTCGACTATCATTACGACACGTT
AGCAGAATTATTAAAGCAGTTGACCCTAATATACAACTTAGAGATGTCGTTCAAGGCATA
TGTTATGTAACTCATACCAAATATATTCATGCTGCTAGAACTGAATGGGAGAAAAGGACA
AATAATGCTATTGTAGATTATATAGTAGTATCACGGCTACCAAAAAATGCTATAGTAGAA
TGGCATTTATGGGCACATAGACATAATGCTAGATTTGAATATGAAGAAACGGGCTGTTGT
GTTGACAATTATAGGGTGTCAATACGCCGTCGTTGGAACTATGAAAATAATGTGGCTGCA
ATTGTTACATATATTTCATCTGGATCATGCACTTCTTTATCAGCTATAACTGATTCATTA
GACACATCTACTGAGTCTATATCTGCCATTGGTCTAGAGGAGGCTTTCCGTTATTCTTTA
AAACGACTTCTGCGTGGTGAACCAACTTCGACACCAACTGATGCTATTTGCTCGTTAAGA
ATATTTTACAAGGTATCGCAAGATCAAAAACCTATATGTCGACAACTTATCAATGCTACA
TTGAATAATTTAAGAGTTGAATATCGAATAGTTGCTACTGTTATACCTGTATTACATTTG
CATCACCCCAATACATTTGTATCAATTTGTGCGCTAAGGCATAATACCTGA
>cds.Rpadi_10001_c0_seq2|m.14153
CTTGACTTTTGTGTTGGTTTCCAGAATGAAAAATATGGCTTAAATATATGTGGCGAAGGT
GGAGAATACGAAACATTCACTCTAGACTGTCCTTTGTTCACCAAATCGGTGATCATTGAA
GAGTTTGAAACTGTGATGCATACCAACGATACTATTGCTCCTGTGGGATATATAAATTTT
AAAAAATTTTGCTTATTAAAAAAACCGAATGTTGATGAGAATCAAAGTTTTCGTGAACGT
ATGGCGTGTTATCGTGTACGTAGTCCCTTAGCTCATTTAATGGACTTAGATGATTTAGAA
ATTGATCTTGGTACTGTTACTGATGGTGACAATTTTGATGATGATGCTTCAGAAAATAAT
AGTATCATTATTGATCAGACTGATGGTCAAGTATGTTTTGGAGAACTTATAGAGACAGAT
TCTGTATCTTGTATTGGTTATCCAAATGGATGGACTTGGATTAATTCATTGACTGGTTAT
TGGGTTGATGATAAATCCCCAGTTATAGTTGCTCTTGAGAAATTAAGAGATTTGTTGCAA
GAAAGAAATTTAGAGTTAACTGACGTTGTTGCTGTTACTTTATATGTTCGTGACATGACT
GAGTTTCTTAATATGAATGCACAATATGCTTCAATAATGTGTAGAATTAGTCCTCCGGTG
AGAGTTTGTGTTGAAATACCTCTTTCAGAGTACACACCTATTCTTATAGATGTTGTTGCT
TATAAACCACCATCCAAGTCATCCTCAAATTCAAATCTCCCATCAATGTCCAAACATACA
ATGCATGTACAAAGTATATCTCATTGGGCGCCTGCTAATATTGGACCATATAGTCAAGCT
ATTCGAGTTGGTGATATTATTTATGTTGCTGGACAGATTGCTCTAGTACCAGGTACTTTG
AGTATTGTCGAGGGTGGAATCAGGCAACAATGTCGACTATCATTACGACACGTTAGCAGA
ATTATTAAAGCAGTTGACCCTAATATACAACTTAGAGATGTCGTTCAAGGCATATGTTAT
GTAACTCATACCAAATATATTCATGCTGCTAGAACTGAATGGGAGAAAAGGACAAATAAT
GCTATTGTAGATTATATAGTAGTATCACGGCTACCAAAAAATGCTATAGTAGAATGGCAT
TTATGGGCACATAGACATAATGCTAGATTTGAATATGAAGAAACGGGCTGTTGTGTTGAC
AATTATAGGGTGTCAATACGCCGTCGTTGGAACTATGAAAATAATGTGGCTGCAATTGTT
ACATATATTTCATCTGGATCATGCACTTCTTTATCAGCTATAACTGATTCATTAGACACA
TCTACTGAGTCTATATCTGCCATTGGTCTAGAGGAGGCTTTCCGTTATTCTTTAAAACGA
CTTCTGCGTGGTGAACCAACTTCGACACCAACTGATGCTATTTGCTCGTTAAGAATATTT
TACAAGGTATCGCAAGATCAAAAACCTATATGTCGACAACTTATCAATGCTACATTGAAT
AATTTAAGAGTTGAATATCGAATAGTTGCTACTGTTATACCTGTATTACATTTGCATCAC
CCCAATACATTTGTATCAATTTGTGCGCTAAGGCATAATACCTGA
>cds.Rpadi_10003_c0_seq1|m.14154
CAAAATTCAAAAACAGAAATAAATCAACAAATAACACCATCAGAAATGTGTACTAATAGT
GAACATTGTTCTAATGTTAATATTATTTATCCATATCAAAATGACACTGAAATCTCTAAA
AATAATGATAAACCTTTTACTTTTGTGAGTAATGAGAGTTCAAATATTCCATCTTGCAGC
AAAAGTGAAATGATTATAGCTTCAAACCATGCCTTTAAAAGAAAAAATAGTAAATATTTA
AATACTAAGCAAAAAAAACCTAAAATACCATATTTGGTTAAATGTGATATTTATCGGGAA
GAACACGTAGATGATCTCACATCCAAAAAACAAGACGATTATGTTCTTGAAAAATTATTC
AACAAATCGGGTGTAAAAGCAGCGATGAGACATGATAAAATAATGGAATCTTCAAAATCT
GATTATGTTATAATTGAAAATGAAGCCCAAAAATTAGCTAAAAAGGCAATTGAAGATCTT
GAAGCATCCCGTGCTCAGTGTTGGGAGACAGGATCGGGTAGGTTAAACTGGACTGGCAAT
CAAGGAACAGTTAGATCTAAGTTATTTCACAATATGGAAAATAGTAATGAATCAAGTGGT
CCATCAATACTGTCCCTAATGAAAAAACGTAATGGAATTGTGGAAGCCACACAACGTGAA
ATGCAGATGTTAAACAGTATTAGACAATATTTGTTAGAAAACAATCAAAGTGTAAACACT
GATCAAATAGTAAACCAATTCAGAAATAAATACTCAGCTGAAGATACCCCACTCTTCAAG
TCATTGTTGAGTGAAGTTTGTACATTCAACAGGTGCCCTGATAAAACTGGTGTTTGGACG
TTGAAACCAAAATATTGTTAA
>cds.Rpadi_10004_c0_seq1|m.14155
ATGTCCGCTTACTTACGCCATAATTCCAGGATTGAAAATTTCTCCAACAAAATGGTTGAT
TACAGTGAAGCCGGCCACAACAACACATCAGTTGATAGTAGAGTGAAATATTCTGACAAA
GGTTGTATGACTCAAGAACAGTTGTTAGACTATAAGTACGAGCCATGTGGTAAAAATGTC
AAGCCAAAAAAGGACTTGTCAAAGAGATTGAGTGAGATAAAACTGGACAATGAAAAATCT
CCTATTGCTAAACTCAATGAAATTATGTCGTTAAAAAAACAATCAGTAGAATACAAGTTA
GTTTCTATAGTAGGCCATGTACATGATCCAATTTTTAGATTTGTTGCCAAAAATGATGAA
ATATCTGCTTATGGAGAGGGTTCTTCAAAAAAAGAAGCAAAGAAAAATGCAGCTATTGCT
TTTTTGGATAAATTGGATAACAATGATGGAAACAACACCATAACATCGACCACTTCAAGT
ATTTCACCTGACAAACATAGCCCATCAAAGCATAGCGATGAGAAAATTGTAGATGAATTA
TCAAAAAAAAACCCTATTGGTATGCTGCAGGAGTTGTGCATGGCTCGTCATTGGGAGTTA
CCTACTTATGAATTTGCCCGTGATGAACACAATGAAACACATAGAACTTGCTATTCTGTA
ATATGTTCCCTTAGGGATTTAAAATCTATCGGCGAAGGGAAAACCAAGCAAGCAGCTAAA
AGAGAAGCTGCTCAAATTATGTATGACCAAATAAAAAATGTTTCTCAACAGAGGATTTCT
ACGTGTAAAAACTTTGAATATCCATTTCCTACTCATTCTATGCTGAGAGACACTGTGGAA
AGTAAGGTTATAGATTACTTAAATGTTCAGCAGCCTTTAGAGTTATTCTTTAACCGTTTA
AAATCATCTCAAAAGCAATGTTTAAGCAGATTAAGGAATATACACTCCACAATTGAATTA
AAAAATAATGCCATTGATTTTTTATATGAAATTGGAAATGAAGAGAATTTTAACATCACA
TACATATTGATGAAAAAGGATCTAAATGATATTGGAATGTTGATGCAATTAGCTGTCACT
CCTCTTTTGTTGTTTGTGGGTACAGGCAGAACCATGCAAGAAGCTAAAGAAATGGCTGCT
TATGTTGCTCTATCATACATAAAACTTTTGTTAGAGAAGTAG
>cds.Rpadi_10004_c0_seq2|m.14158
GAATTTGCCCGTGATGAACACAATGAAACACATAGAACTTGCTATTCTGTAATATGTTCC
CTTAGGGATTTAAAATCTATCGGCGAAGGGAAAACCAAGCAAGCAGCTAAAAGAGAAGCT
GCTCAAATTATGTATGACCAAATAAAAAATGTTTCTCAACAGAGGATTTCTACGTGTAAA
AACTTTGAATATCCATTTCCTACTCATTCTATGCTGAGAGACACTGTGGAAAGTAAGGTT
ATAGATTACTTAAATGTTCAGCAGCCTTTAGAGTTATTCTTTAACCGTTTAAAATCATCT
CAAAAGCAATGTTTAAGCAGATTAAGGAATATACACTCCACAATTGAATTAAAAAATAAT
GCCATTGATTTTTTATATGAAATTGGAAATGAAGAGAATTTTAACATCACATACATATTG
ATGAAAAAGGATCTAAATGATATTGGAATGTTGATGCAATTAGCTGTCACTCCTCTTTTG
TTGTTTGTGGGTACAGGCAGAACCATGCAAGAAGCTAAAGAAATGGCT
>cds.Rpadi_10005_c0_seq1|m.14163
AAGACTCTCTTCATCGCCTCCGTGGCCGCTCTTGCCTACGCCGCCCCCCAGGGTGGTGCT
GACGGCAAGACCGAGGTCAACGTCGACTCCCAGGACAACTCCCCCAAGTGCGGCAACGGC
CAGAAGCTCGCCTGCTGCAACAGCGGCGAGGACCTCATCGGCCTGAACTGCCTCAACGTC
CCCGTCCTCGCTGTTCCCATCCAGCAGGCCTGCGGCTCCAACGTCGCCGCATGCTGCCAG
ACCGGCTCCTCCGACGGCAACCTCATCAACCTTGAGGCCAACTGCCTTTCCCTCCCTCTT
TAA
>cds.Rpadi_10005_c0_seq1|m.14162
GTGCTGGTAGTCGAAAGTGCTCTTAAGCTAAAGCGCTTAAAGAGGGAGGGAAAGGCAGTT
GGCCTCAAGGTTGATGAGGTTGCCGTCGGAGGAGCCGGTCTGGCAGCATGCGGCGACGTT
GGAGCCGCAGGCCTGCTGGATGGGAACAGCGAGGACGGGGACGTTGAGGCAGTTCAGGCC
GATGAGGTCCTCGCCGCTGTTGCAGCAGGCGAGCTTCTGGCCGTTGCCGCACTTGGGGGA
GTTGTCCTGGGAGTCGACGTTGACCTCGGTCTTGCCGTCAGCACCACCCTGGGGGGCGGC
GTAGGCAAGAGCGGCCACGGAGGCGATGAAGAGAGTCTT
>cds.Rpadi_10006_c0_seq1|m.14165
ATGGAAGAAATAATTGTGGCCCCGTGGTCTTCCGATTCTGAGTGGCAGTCACTTAGGCAA
GACATATATGGTAGTAAAGATACACGCAACTACAAACAAGCTCTAAGAAAACTTTTACTA
TGGAAATCTAGAGGAAGATCATTATCTCGAGGTTTATATTGCACTGAAATGATTTTACAA
GTCATTATTAAAGATGTTCATTTTTATGAAGTTGATGAACTCATCAGTGAAAGTGATTTA
ATTCGTTTATATTCCATGGCTATAATGAAGTTTGTCAATTTGACAGCTGACATTTTGGGA
AAAGGTCCACAGAAGTCAATGTATTATAGGGCATCTCGTTTAGAACTTCCTTCATGGTTA
ATTGATATGCGACATAAAATTTCACATGACCAAGATTTACCTAGTCTAAAATCTTTAAGA
GCAGCCATGGAATTTGCTCTAGACTGGTTAAAGACAAAATATTGGAATGAAGATGATAAT
TTTCTAGTTATTGCAAAAAAATTAAACATGAATGTTGTTGATGAATTTATAGAGTTATTG
GAATTCTATATGTTAAGCAAAAGTCATACTAATTCTACTCTTAAGGAAAAACAATTAAAT
GTTTTGAGAGAGAAGTTAACA
>cds.Rpadi_10006_c1_seq1|m.14166
TTGAGAGAGAAATTAACATTGTCAGAATGTTCATCAAACAAAGAATGTATAAAGAAAATG
AAAGACCTTTTAGCAAATAAGAGTTGGTCTTCAGATTTAGTCAATGTATTTACCACAAGG
TATTTACTCCAAGCTCGTGAATGCAATGTTTCTAAAGGTAGAATTTCTAAGACAGACAAA
GCAACCTGGAATGTTTTACTAAAAACATTAAATAGTTCTGGTTTGTTGACAAATGTGTTA
CTGTGTTTGGTTACTCAACATTCACGGATAGCAGCTCTGTGGGTTTTGGAACTGTGTATA
GTTGCATATAAAAGCAGCAAAAAAATTGATTTGAAAAATAATCAAAATGACAACTGTATG
AACTGCAAGCCTTTGAATTTGGATACAAATCTTGTTTTAAGAACTGCATTGCAATCACCA
CATCCATTTACAATTATATTTTTAAAATGGTTGTTACAAATACAATTGAATCCATTTAAA
GTAAAGCAACAGTTCAACATTACCAAATTAATAGCATTGTATACAGGCACAGCAAAGGTT
AGCTCTAAAAATATCGATCAAAAAATATATACAATTGATGATTTAATCAGCAAAGAT
>cds.Rpadi_10007_c0_seq1|m.14167
ATAAAGCAAAAAAAGTTTGAAAACAAATTTAGTTCCTTGGGCAATTTACATGTTGTGTCA
TTAGAACAAAACTCTATCAAAAGACCGTTTAGTAGTAGGATATATGATAAAAATGGTAAC
AGATATGGTGATTCTAAACCAAATTGGCGAAATCAGCAAAATGTTTCTCAGAACCAAAAC
AGCTTTGAAATATTTCACAACCATGGAATTAATTCTAAACGCTCTCAAGGATATAAAAAT
GAATCCCTGAAAAATCAA
>cds.Rpadi_10008_c0_seq1|m.14168
ATGATAAAGACGTTGGGTTTAATTTCCCTAGTGGCATTTGCCACTGCTCATGACCAACCT
TTTTCTGGTTCGTTCATGAGCAAAGAAGAGAAACTAGGTTTGATGGAAAAAGCAAAAGAA
ATGTTCTATCATGCATATACAAATTATATGGAACATGCATATCCTGCGGATGAGCTCATG
CCGTTAAGTTGTAAAGGACGATGGAGAACAAAAGAGAATAACCGTGGTGACATGGACGAT
GTACTTGGCAACTATTCATTGACTTTAATTGATACTATGGATACACTGGTTGTCCTTGGT
GATTTACCAGAGTTTGATCGTGCTGTTTCAAAAGTGGTAACAAGTGTGACGTTTGATAGA
GATGTTGTCGTATCCGTATTTGAAATTAATATTAGAGTTTTGGGAGGTTTATTGTCTGGA
CATATTTTTGCACAACATTTTAAAGAAAATTCTAATCATTTACAATGGTATAATGGAGAA
CTATTAGCCATGGCCAAAGATTTAGGGTATAGA
>cds.Rpadi_10009_c0_seq1|m.14169
GATCCCGCTAGTGTAATATTAAAAGATACATTTACTTATGAGTATTATAGGTGGGCAGTA
TCGACGCTAATGTCGCGTCAAAATACAGTTCCCAGCTCAGAAAACCCGTCCGAAAATGTT
AGTGCGCTCATACCGCTTTGGGACATGTTCAACCACCGAAGTGGAAGACTGTCGACCGAT
TTCGTCAAGTCAAGTAACGTGTGCGTGTGCTACGCCGACGGCGAATACGCGGCCGACGAC
CAAGTGTAC
>cds.Rpadi_1000_c0_seq1|m.406
ATAATTCAATCATTAGTGTGTCCTCCACCACCTACAGATCCACCAGTGATCTCGGAAGAA
ATGATATCTGGATTGATCGTACCTGCTCCAGGGTGGAATAGGGAAGGTATTTATGAATTG
GAAACTAATAACATGACACAAGATTCAAAACTTGCTTCCAGAGGAAATTCTTTTGAAATA
GAAAATTTAATTAAGAGTGCTGGTGAA
>cds.Rpadi_10011_c0_seq1|m.14170
AAGAAACAAATCTTCATTATTACATGGGAACGTAATGATTTAAGAGAACTTTTAGATTCA
TTCCAAAAAGAAGTAACTGTCATAGGTAATATAAATGGCGAAGATACAAAGATGGAAGCA
TTAGATAAAGCTATAAATGGTTACAAATCGCGTATGAATCAAATTGAGACAGATCCATCA
ATGTATGTTCCTACTGATAGTAGTAAACGTTGGATTGAAGAAAAAAATACTCTTTTAAAA
GAAAAAGATGAACTTATTAATAAATGTAAACAATTGGAAAACAAATGTATTGATTTAAAT
GATCAAATAGATCATAGAGCTTTGAAAGGAGATTTTAATTTAAAAGAAACTAAAGTGTTA
CACTTCAAAATGAATCCCGCATCTGAAGGATTCAATCATTATCAAAATGAATTGGCAAAA
GCTAGACAAGAAATAGAAAAATTGAAGGAACGTATTAAAGCTATGAATGAAGGTATTTCT
ATGAATCTTACACAAGTGGTTGATAATAGAGTTGAAACAAATGCATCCCAGGAATTAGAA
GGACTTAAAGAAAAATTGAAATCTCAAGAAATTCAAAATCAAAGGCTACGTGAAGTTTTT
AAAAAGAGTAGTCAAGAATTTAGAGAGTCTGTTTACACATTGTTAGGTTTTAAGGTTGAT
GGACTTCAGAATAATATGTATAGACTGACAAGTCAATTTGCTTTTCACGAGGAAGACAAC
TTAATGTTCCAATTAAATGAAGGTTCAATGCATTTATTAGAAACTCCTTTTTCAAAAACT
ATTGAAGAAATGATTGCCTTACATCTTGGTCAACAACGCTCAATACCAGTTTTACTATCT
AGTCTGACTATTGACTTGTTTAGTAAACAAAGTATGATCATGACTGCTGATTCGACACGG
CTTGAATCAGCCATTAATTAG
>cds.Rpadi_10012_c0_seq1|m.14171
ATGCAGCGTGAAGACAAACAACTGGAGCTGGTGCTTGAAAATTTCCAGAGCAAGTTGAAT
GAGTTTAAAGCTCAAATATACGCTCTTATATTCAAGCTAGAGCATGAACGAGACAATGTC
AATTGGACGACAGTGCTTGATACATTCGCTGTATTCTCAACACAATATACTGCCATCATG
AAGTATCTCTCCTACGAAAAGCTTCCACAGTTACGTAACTACAGTGTGTTGCCACTGATG
TTAAACCCTGAGCGCGATGAGGATCTTGCGCGAATTACTGAGAATCGAGTGCCAGCCCTG
TCCCATGACATTGTACCCGATTTTTTGCGTACTAAAACTGAACCTGAAGTTGAACACAAA
CTCATGCAGGTTGAGCACAAGGCGGGTAGCTTACAATTTGAAACAGCACAAAAACAGCTG
GCGGCA
>cds.Rpadi_10013_c0_seq1|m.14173
AAGGACCCATTATGTGGGTCACTGGCCGCTCTGAACGATCTCGGTGAAGACATGACGTCT
GAATGTTCGGTACGTACACGTGTTAAAAAAGTTATCTATGACGCAGCTGAAAGTGATGAC
TATGATCGTGAAGACATTGCAACTTATGAAGAAGTTGTCAAGTTGTATCCAAGACCTGAA
CTTCCTCGACCCATTGTTTTAGTTGGACCACCTGGAGTTGGTAGAAATGAGCTAAAGAGA
CGTATTATGGAATTGAATCCTGACAAATATCACACACCTGTACCACATACATCCAGATCT
CCTCGGCCCGGAGAAGTAAATGGTAAAGAATACAATTTCGTCCCTAGAGAATTGATGGAA
GAACAAATAGCTCGTGGTGAATTTTTAGAATTTGGTGAATACAAAGGCAATCTTTATGGC
ACATCTTTAGAAAGTGTTAAATCAATCATACGTTCCGGACTTACATGTATTATAAATCCA
CATTATCAGGCATTAAAAATGTTACGCAATCCTGATATAAAACCATACATTATATATATT
AAGCCACCAATATTTGACATATTAAAATCAACTAGAAATGCAGCATTCGCAATGTCAACA
TTTGATGAGACAAATTCTAGAGGTTTTACAGATGATGAGTTCAATGAGATTCTAAGGAGT
TCCAAGCGAATAGAATTTCTTTACGATCATTGGTTTGATGAAATAATAGTAAATGATGAT
TTCAAGTCTGCTCTGGAGCAGTTATTAGAAGCAGACCATAAATTAAAAACCGAACCATTA
TGGGCACCTGCTGCTTGGTTACAGTAA
>cds.Rpadi_10014_c0_seq1|m.14174
GACAAAAATCTATCTAAAGACATTAATCTATCTAAAGACAATAATATATCTAAAGAAAGC
AGTACATCTAAATGCGATGAACCGGCTAAAAAAAAACCGAAGGTGGATACAAGCGGAATA
GATGTTTTGAAGTTAGTATTATCTAGAGAGGGTGAAACTGATAAATTTAAATCACAATTC
AAGTCTTCATTAAAACCCAATAAGAAAATCGCTTCTACCAGTAATAATGAAGTACCTATG
GAAATTGATGGCGAAGAATTTACAACATCCGCAAATTCTTCAGCTAATTCTATAAAATGG
CTTCAGGTCGTTGATTTTAGGAAAATGATAGATGAGGATAAGCATACATGGTACATAAAC
GATTTTTTGGATATAAAGCCCAAAAGTATAGCAAACAGCGCCAAAAAGTCAGTACTTCCT
GTTAAACCATCTCCAAGTGGATCTAAATCCACACAGAATAACAAACAAGTGGTAGTTAAA
CAACTTGTAAATAAAGTTCAGTCAAGAGGGGATTTAACAGGAGTTGAAAAGATATATAGG
AAATACTTTAGCAAACCCATACAAGACAACATTGTGATTATTGCTAATATACTTAACATT
ATTTCAATGTCTAATAAACATCACAAAGCACGAATGGATGAATCTTTTAAGAAAAAATCT
GAAGCTGAAAAACTTAAAGAAAGATGTGATGCCAACCGATTACACAGCAGACATAAAAAT
ATTCTAGAATTAAAATTGAAGACCAATTTTTTACAAGTCGTAACATCTTTTGATGAACAT
GATTTTGAATCGGCATTTCGATTGTTCTTTTTGAGTATATTAACTGTACTTAGAGTTTTG
GATCAGCCAAAATTCAAAAAAGGCAGCATCTTCAAAAATCTGGTTCTTTTATTATGGAAT
AGCTTAAAAAGCGGCGAATATTATCATCCCAAAATTTTTACGATGTTCCGGTCAAAGACA
TTTAGACCTGACTGTATCGAATTAATAAGTCTAATTGAAGATAGTCGAGATAATGACCCC
GGAATCACTGATCGCATGGCATTGTTTTTTGTATCAACAGTAAATAGCCGGGATTATTTT
CAAAGAGTTATTGATGTCGTTACCAGCAACGAAACTAATGAAGATCTAGAAGTATTAATC
GATAATGCTACCCTCCAATGTTGCTTAAATTCAAAGCTTAAAGATCCTCCTTTAGATTTA
CCAACTGTACGATCCGTGGACAACTCAAAAAAATCACCTGTGACAGAAACCAGTAAAAAT
CCTAATACCTCGGATGAAACAACTCATCGTTGGGTGCTTGCCAAAAATCCAGATGGAACC
TACCAACATATCTCAGTTATTAAAACTAAAAAGACACAAACAAATGGTAATACTGCAGTA
GGACCATCGACTATGCCGAAACCGCCATTACATACTTTCTATGAATCATTCTCTTCTTCA
TTACCAACGAAAGTTTCTTCTGAATCTTCTATTCCTAAAGTGATACAAACAAAAAAATGC
GTTGTTGTTAAGCCAGCTATTTCCAAAAATAATTTGATTCAAGTAACAGCATCATCGTCA
GAAACTACAACAGGAACACCAACATTTGTGACGTTCAAGCCAGCAATTCAGAATAATAAA
TCCTTGACCAACAGTCCTCTTCAAAGAGCTGAAGGCGGTACTATTTTACTTGGTAACAAA
CAGTATCAATTGGTTAAGGGGCCATCAGGTCAAATGAGAGCATTCATGAATGGTACTAAT
ATATTATTTAAATCACCGCCGAACGTTATTATTAAATGTTATTCAAGGAACTGTAACAAT
TCTGCAACAATAATGTGCAGTAGCTGTACAACAGTGAAGTACTGTTCCCATAATTGCCAA
CGACGTGATTGGTATGATAAGCATATAAATGAATGTGAACGATTAGTAAACATCAGGAAG
ACTCGAACCTAA
>cds.Rpadi_10015_c0_seq1|m.14175
TTGAATATAAAATATTATCAACTATTTTATAAGTCATTAATAGAAGATACATTTAGAAGT
TTTGAAATTAAACCAATAAGCAATACTACATCGGAAATTATTAGTGACTTACAACCAGAT
ACTAAATATAAGATTGGAGTATTGTTAATTGCAGATGATGGGAATTTTAATGATCAAGAT
GTAGTATATGGTCAATATAATACCACGTGTATACAACCCCAAATAACTGATTATAACATA
AAATTGATGAGTGGAATACAAAGCATTAACATAACATGGGACATAGCTACTTCAAATCGA
CTAGAATGCAAAATTACAAAATACGTTTTGACTTTAATGTCAAATCAATCACAAAACCAA
ATATCTGATGTACATGAAATATTATCGAACACAGAAAGTGGTCACTTTTTAGATAATCTT
CTTCCAGGTTTTCAGTATAACATAAAATTAACTCCTTCAACAAGTAATGGAACGTTACCA
TCCTCGCCTATATATTCATTCACTACTCTTATGTCAAAAAATGATGTTCAAATAAAAAAT
ATTTCCACCAAACATGAAAATGGAAAAATTAAAGTGTACTGGATTTTGGCAAATTCCAAT
CAACATTATACCACAGTTCATGAACCAGTAACATCAATAATCAGATATAAACTTAAACGA
ATTCTCAGCTGTTCCACAAGAGAAATAGAACAAAATTGGACGTCAATAACAATTTACAAT
CAGACCAACTATGAAATATTTAATACAGTGCCTAATTCTCAATATAGTATACAAGTTTTG
ATTGACGTTAATGACAAAAATACTACTCAACAAGGAAATATGATTGAC
>cds.Rpadi_10016_c0_seq1|m.14176
GGTAAACTGTTGCCCATCGAAACTCTACATCCCAATTGTTTCCCAATCCCCGTACCCGCC
AATGATCATTTCTACTCCAGGTTCGGTACAGCGTGTCTACCAGCCAAAAGAACCGTATCA
TCCGACGATTTTGGATGCACCTTAAAACCACAGCAAAAGGTGATAGCGACGACCCATTTC
CTGGATGCTTCACTTGTGTATGGCGCAACAGGTCAGACAGCCGGAAACCTGAGGTCTTTC
AGGGCAGGCAGGATGAGGGCACAGATCACAAGAGACGGCCGAATGTTCATGCCAAACGTC
AACACTCCCACGCAATCTTGT
>cds.Rpadi_10016_c1_seq1|m.14177
GGCTCGGTGAACACGGCGTTGGTCAGGTTGTTACCAGCTGCTTACCAAGACGGTGAGAGC
AGACCGAGATTGACCTCATTCGGCCGGGTACTTCCCAGTGCTAGGCTGATCCGTACGACG
CTGTTCCCGGAGAGGAACGTGCCTGACATACGATTTACGCTTGCCGTTATGCAGTGGGCG
CAAGTCGTTGCACATGACGTCACTCTACTCACAGAGAAATCCGCTCCCGATTGTTGTGCC
AGCAACGGTAAACTGTTGCCCATC
>cds.Rpadi_10017_c0_seq1|m.14179
ATGACGTACTCCCCGTTGACGCCGTTCAGTGAATACCTGCAAATAGAGCAGAGCAAATAT
CCGGAGCTCACGTTTGACGATATTCAGAAGTTAAAGGAGAGCTTAGAGGACGATCAGACT
TTGCCACCTATATCGGACAAAAAATATTTAGCATTTCTTCACAGCTGTAATTTTGATATA
GAATTAGCCAAAAAGACCATTAAGAGATGTTACCAGTTTCACTTCAGAATTCCACAAGTG
TTTTGTGAATTGGACCCATTAGCCGATGATATAGAATTAAGTTATAATTGCTTGAGCATC
TGTCAAATGCCGACTGTCAACACTGACAAAAATGATCGAGTGCTATTTATGATGTTTCAA
GATACCAATCACGAGTTATTCGAATACTTATCACTTTTCAAATACCTCACTATGTGGATG
AACTATACGCTATTGAAATACGGTACGTGCGACGGAATGGTTATCGTAATAGATACCAAG
GGGCTAAGTTGGCGTCACATCGTAAAAATACCAATTGGAATTGCTGGTAAAATGTTGAAA
TTCTTGGAAGTTGGTCTACCAGTTCGTTTAAAAACCGTACATGTTTTGAATGCTGGATCG
GCTACGCAGATGATAATGAAAATGGTTACACGATTTGCTAATCAAGAGTTATTAGAAAAG
ATAATACTTCATCCAGTCGGTTCAGATGATATTTTCAATTATATATCAAGAAATGAATTG
CCAGAAGAAGTAGGAGGATCAGGAAAATCGCATACTTTCTTCAACGATGAACTTTACAAT
GACTTGATAGATATTCGTGATGTTTTTCTTGAGCAGAATGAAGTACTGACTAACCAAATG
GCGTATGTGAATCAACAACTTGATCAAAATGACGAATAA
>cds.Rpadi_10018_c0_seq1|m.14181
AAAAACAAGAAACCGCCCTCGGATTCGTGTTCGCCCGGCTGCAGCAGTATGGATTGTATG
GGCCTACAGCAAATTCCCTCGTCGCCGCCGCCGAGTTACGAGCACAGTTTGCAGGAGCCG
GGACAATCTTCCGATCACGGTGGCCATTTGCAGCAGATGATCGCGGACGATGACATTTGC
GCCGGGGGAAGTGGTTTGCAAACGTATAACTCTGAGATAGAATGTCAGAGTAATGGTTCG
CCCGTAAGACAAGAAATATTTCACAAGAGCAGCAAAGAGTTTTATAAGGCAGTTGCTGCC
CAGTTGGGAATAACGTGCAAGATGAGCGACCACTGCAGGTGTCTGGAATGCCAGAGTCGG
TACTTCGATTGTGAGTACGACCAAGAGAACGAACAGGAGAAGACGGACGGCGGTCTCGGG
GCCGGCACGCCAATGTTCTTGTCAGAAGTCATGCACGGGTCCACTTGCACGTTAATTTAA
>cds.Rpadi_10019_c0_seq1|m.14182
GTGTTCCTTATTGGTCGAGAAGAAGTACCCGTTTATGCCCATCGAATAATCTTAATGACA
AGGTGCAAAAGTTTCCAATCGGTGAAGCGAAGTGAGATATGTCGCATACCCGGTTGTTCC
GTATCACCGTCAGCCCCCGGGACGCCGACCCCCATCCGGTTACCACAGTTCCAGGGTGAA
ACTTTCAAACAGTTCATCAATTACGTATACACGGGCAAGATCGTTTTACAAGACGGAGGG
GTTTTCGAAATGCTCACGTTGGCTCAAGAACTGGGTGTAGAAGACCTGCAAAACAGTTGC
GAAGAGCACGTGACTTCAACCATGTCCGTGTTGAACGCTTGTACGTTTTTGGCAGCGGCA
ATGGACATACAGGACAGAGCTTCCACAGGTGGAAAAGGCGCAAAGTCGTTTGTCGATCGA
TGCGTTTCATTTGTGGGCGAGAACGCGGCGAAATGCGTGAAAACCAACTCATTCCTAAAT
CTACCCAAGGAATCGCTAATCAAACTCATCTCGTCAGATTGCTTAGCGCTCGAAGAGGAG
GACGTATGGCGAGCTGTAGTAAACTGGGCGAAATTTCACGCAGGTGTGGTACAACGGACG
GCTCATTGGACCGAAGAGGAACGGGCCAGGGTGTGCCAACATTTGTCCGGAGTCATCAAT
CACGTCAGATTATTGTTGATAGACTCACAAGTGTTTGCCGAAGAAGTGGAACCGACTGGT
GCCGTGCCCATAGAAATGTCTCTGGAACGGTACCGTTTCGCGGCGTTACCGAACAAATTC
AAAGAGATATCGGACGACCATCGTCTGCAGCCGCGAGTCATGCTCAAGTTCTTTTCGGGG
TCTCATATTTTAAGTCAAGATAAAACCCATCTGCAACGAGTGTTAAACCAGTGGTATGGC
AGTGTAAAACAGTGTTGGAGGTTGATCTACAGAGCGTCCACCGAC
>cds.Rpadi_10020_c0_seq1|m.14186
GAAGACGACTTCTTTTTGGACAATGGTGGTCCATCAAATATAAATGATAAACAAAAATCA
AGATTATCTCATCCTCCACATTTAAAAGGAAGAGAAATCGGCTTATGGCATGCTCGTAAA
CAAGCAAGTTTGAAGGAGGATGAAGAAATGCTTGATATGGCAAGACCTAAAGTCAAGCCA
CCTTCTCATTTAAGAGGT
>cds.Rpadi_10020_c1_seq1|m.14187
CTTTTGACATTAAAAGATGAAGATGTAGATGAAAATGCCGAGTACATAATAGATAGATAT
AAAAAACTGGAAGATTCAAATTTTAAAAGAAAATTTTTAGATAACATTACTGGATCCATG
GAAGAAAATCTTGTTGCTTCTATTCAAAGTAATATGAAACTTCAAAATGATGAATCAAAA
AATGCATTTTTGAGAAATGAACTTGAAAATAAACGTAAA
>cds.Rpadi_10020_c2_seq1|m.14188
AGTTTGAAGGAGGATGAAGAAATGCTTGATATGGCAAGACCTAAAGTCAAGCCACCTTCT
CATTTAAGAGGTCGTGAATTAGATATGTGGCATAAAGAACAAAATCGATTATGGCAGAAA
TCCAAAAAGAAAGAACAACAAAAAGAATTAGGAAAATGTTTCATTAAGTTAAGAATTGAT
GGAATTGCCCGTATGGAAATGGACTTACTGAAACTTGAAGAAGAATTGCCAATTCCTGAT
GAAAACATTAAATCAATCCCGTGTATTATAACAGGTTCTAAATTGAATACAAAAGATTAT
AGCAATCATAATTATAGGGCTTTAAATCTTTTGACA
>cds.Rpadi_10021_c0_seq1|m.14189
CGAGAAGACTTTAGAGTTTTGACTGCCATTGAAATGGGAATGAAAAACCATGAACTAGTT
CCAGCTTCATTGGCTGCTTCAATTGCTAATCTACATCATGGTGGTGTACACAAAATCTTA
AAGGAACTTTGTAAACATAGACTACTGTCATATGAAAGAGGAAAGCATTATGATGGCTAT
AGGTTAACTAATACTGGTTATGACTATTTGGCACTGAAAACACTTACTTCGCGTCAACTT
ATATCATCATTTGGTAATCAGATTGGTGTTGGTAAAGAATCAAATATTTATGTTGTTGCT
GATCCTGAAGATAAACCAATATGCTTAAAATTACATAGATTAGGGAGAACATGTTTTCGT
AATTTAAAAGAAAAACGAGATTACCATGCACATCGCCACAAGGCTGGCTGGCTGTATTTG
TCAAGGATTTCAGCTACAAAAGAGTATGCTTACATGGAAGCATTATCAAAGAGAGATTTT
CCTGTTCCAAAACCAATTGATGTCAATCGTCATTGTGTGCTTATGGAATTAGTAAATGGA
CATCCATTATGCCGTCTTTATGAAGTTGATAATGTAGAAAATTTGTATGACGATCTCATG
AATCTAATTGTTCGTTTTGCTCAACATGGAGTTATACACGGT
>cds.Rpadi_10021_c1_seq1|m.14190
ATGGGGAAGTTAAACGTGACTATGCTCCGTTACTTGACTCGAGAAGACTTTAGAGTTTTG
ACTGCCATTGAAATGGGAATGAAAAACCATGAACTAGTTCCAGCTTCATTGGCTGCTTCA
ATTGCTAATCTACATCATGGTGGTGTACACAAAATCTTAAAGGAACTTTGTAAACATAGA
CTACTGTCATATGAAAGA
>cds.Rpadi_10022_c0_seq1|m.14191
ATATTACGTTTTATAGCCGATAATCCTGGTTATTGGCTATTTCATTGTCATATCGAGTTC
CATGTTGAAGTGGGCATGGCAACTGTGTTCAAAATCGGCGAAGACTGGGACATGCCACCA
TCACCTCCAGGTTTTCCGAAATGTGGAAACTATAACGGTAAAGGATTAGTGTCAATACTA
AATCCCGAAGACATGGATTCGATGTACGTGAAAAAAAATGAATCCAGTCAGAGTGATGGT
TTAGACGTAGATATCGAAAGTCGTACAAATATGATATCCACATTAGGCAAATGGTGGCCA
TTCGTCGGAGGCGCACATCCTTATGTAGCATCTGCTGCTAGTATCAACTCT
>cds.Rpadi_10023_c0_seq1|m.14193
CTCAGAAATCAGACTCTGTTGGTAGAAAATGAAATAATCAACATCAATCAGAAAATTAAG
GCTGAACAAGTACAGGTAGATAATCTTCGCAAGCAAGCTGATGAACAAGAACTTACATTA
AAAGTGCAAGAAGCCGATCTTTCTACTAAAAAGCAAGAGCTCGAAGAACTAAAAACTTTG
GAACATAAACTTGAAAAAGATCAGGCTGAAATGGGCAAAAGATTAGATGAGCTGAATAAC
ATGTTGCAAAATTCACAATTACAAATAAGTCAGTTTAAGAATAAAGTAAATCAACTGGAG
GAGAACAAGCGCCAGATGGAAGATACAATTGAGTCAACAGAAAAAGCGTTAGCCGAAGGA
AATGTTTATGCTATCCCAGATTCTTTATTAACATTTAATTTAGAATTCCGTGATCTTGAA
TGTAGTAGACTTCTAGGCAAAATTGTTGATAATAAAAATTCTTTTGAAAATGTAAATGGT
TTTACTCCAACAAGTGGAGCCAGTGGATCACGTGATGAAAACTCATTTAAGACGGATTTC
TTCGGAAATAATGATGCGTTTTCCACAAACAATAAAACGGAAACTTTTTCAAATGATCCA
TTCACTTCATTTGATGATTCCAGAACTAGAAGTCAAAGTACAGATCCATTTGGTGGTGAG
ACAAATGTATCTAAATTGTCTGATAGACACGAAGATAAAGATGAGTTTGGTTGTGATCCT
TTTGCCATACTACATGCCCCAACAAGACCAAGTTCAGCACCTCCTCCACAACGACCTGAA
AGCCCCACCCCAGCCCTTCCACCTAAAAAAGGAAAACAACCACCACCAAGACCTGCTCCA
CCAAGGCCTGCACCATATCATGCTCCAACATCTCATAACAGTTCTTCAACAAGTTCAGAG
TTTGCTGATTTTGCTAATTTTAGCAACAAGTTTTCACAGAATATCAGGACAGAGCCTAAA
GCAGTTTCTCAATCACACAGTTTTGAATTTACTGAAGACCCATTCAAAGACTATAGATAT
GAAGATCCATTTAAAATAGATCCTTTCTCGGATACAGGATTTGAAACAGATCCTTTTGGC
GATGGTGCATTTTCTTCAGACGAATCCCAAAAAGTTAATTTTAGTGATGAACAACTTGCA
TGGGAAGCCCAAAAAAAATTTAGAATGGAAGAAGAGAAAGCTCGTTTAGAGCAAGAAAAA
GCAGATTTTGAATTGGCCCTTAGGCTGAGTAAAGCCACTTCTTCCGATAATAGGTCAAAA
ATTTTACTATAA
>cds.Rpadi_10023_c0_seq2|m.14195
ATGTTTTTGGAGTCTGATGTTGATATGGATGGTTTTGTCTCTGGACCAGAAATTAAAGAT
AGGTTTCTTAAAACTGGTATTCATCAATCTATATTAGCGCATATATGGAGTCTCTGTGAT
ATTAATCAACATGGCAAGTTGGATATGGAGCAGTTTAGTCTTGCAATGTGGTTAGTTGAA
CGTAAACTCAAAGGGGTTGATCCACCCAATACACTTTCCCCTGAAATGGTACCTCCAAGC
AATAGAACTGTTACTCCGTCAAATGCTGTTCAAATTCAAGAAAAGCCTCCAATGTATACA
AATCCTGAGTTGGATATGATTCAAAAAGATATTGATGAACTAGTCAAAGAAAGACTTATT
CTGGAAACAGAAATTGCTCAAAAAGAAGCTGATTTGAAAATACGTTCTGGCGAAGTCAAA
AGTTTACAAGGAGAACTAGACACCTTATCTGCTACTCTAAAACAGTTAGAAAATCAAAAA
GGCGAAGCTCAAAAAAGACTGAATGATCTCAGAAATCAGGTAGATAATCTTCGCAAGCAA
GCTGATGAACAAGAACTTACATTAAAAGTGCAAGAAGCCGATCTTTCTACTAAAAAGCAA
GAGCTCGAAGAACTAAAAACTTTGGAACATAAACTTGAAAAAGATCAGGCTGAAATGGGC
AAAAGATTAGATGAGCTGAATAACATGTTGCAAAATTCACAATTACAAATAAGTCAGTTT
AAGAATAAAGTAAATCAACTGGAGGAGAACAAGCGCCAGATGGAAGATACAATTGAGTCA
ACAGAAAAAGCGTTAGCCGAAGGAAATGTTTATGCTATCCCAGATTCTTTATTAACATTT
AATTTAGAATTCCGTGATCTTGAATGTAGTAGACTTCTAGGCAAAATTGTTGATAATAAA
AATTCTTTTGAAAATGTAAATGGTTTTACTCCAACAAGTGGAGCCAGTGGATCACGTGAT
GAAAACTCATTTAAGACGGATTTCTTCGGAAATAATGATGCGTTTTCCACAAACAATAAA
ACGGAAACTTTTTCAAATGATCCATTCACTTCATTTGATGATTCCAGAACTAGAAGTCAA
AGTACAGATCCATTTGGTGGTGAGACAAATGTATCTAAATTGTCTGATAGACACGAAGAT
AAAGATGAGTTTGGTTGTGATCCTTTTGCCATACTACATGCCCCAACAAGACCAAGTTCA
GCACCTCCTCCACAACGACCTGAAAGCCCCACCCCAGCCCTTCCACCTAAAAAAGGAAAA
CAACCACCACCAAGACCTGCTCCACCAAGGCCTGCACCATATCATGCTCCAACATCTCAT
AACAGTTCTTCAACAAGTTCAGAGTTTGCTGATTTTGCTAATTTTAGCAACAAGTTTTCA
CAGAATATCAGGACAGAGCCTAAAGCAGTTTCTCAATCACACAGTTTTGAATTTACTGAA
GACCCATTCAAAGACTATAGATATGAAGATCCATTTAAAATAGATCCTTTCTCGGATACA
GGATTTGAAACAGATCCTTTTGGCGATGGTGCATTTTCTTCAGACGAATCCCAAAAAGTT
AATTTTAGTGATGAACAACTTGCATGGGAAGCCCAAAAAAAATTTAGAATGGAAGAAGAG
AAAGCTCGTTTAGAGCAAGAAAAAGCAGATTTTGAATTGGCCCTTAGGCTGAGTAAAGCC
ACTTCTTCCGATAATAGGTCAAAAATTTTACTATAA
>cds.Rpadi_10024_c0_seq1|m.14197
ATCAAATTAAAACTAATACGAGCTGCTGAATGTATAGCTTCTAAAATAACAAGTGATAAA
CCTAATGAAAATTTGGAGACATCTATGAACCTTCTTGAGATTGATGAATACACAAATAAT
GATAATAGTGAAGACTATAAATCTACTTTGTTCGCTCATCAGCTAGAGACCAAATCAATT
TTAAATGATGACAAAAGTAATGCAAGATTTGACAAAATTAAACTACCTTATAAATATTTA
TCTAATGCCACAAATGGATTTTCGGATTCATGTTTAATTGGAGCTGGTGGATTTGGTAAA
GTATTCAAAGCAAAATTAATTAACCAAGTAGTGGCAATAAAACTTATGGAAAAAATAATC
GAAGAAAAAGATTTTAAACAGTATTTAAATGAG
>cds.Rpadi_10025_c0_seq1|m.14198
ATGGACATGTTAAGGAAAGCGTTGAGTGGTCAAGATCGAGACAATGATAGTTCTACTGGA
ATTTTGCCTAATGTTAATCAAATGTCATCATTAGAATGGTCTACTCGTATAAAAGGATTT
ATTGCATGCTTTGTAATTGGAATATTTTTTTCATTATTGGGTGCAACAGCATTAGTTTTA
CCTCTACATAGAAAAATTGCTGTATTTGGTATTTTTTATACACTCGGAAATATTACATCG
CTTCTTAGTACTTGTTTTTTAATGGGGCCAGTAAAACAAATAAAAAAGATGTTTTCGTCC
TCTAGAATTGTTGCAACCATCATTGCTCTTGCAATGATTGTCCTTACATTAGTTGCTGCA
ATTGGCATGAAAAATGCCCCATTAACTTTTCTTTGCATTATTTTTCAATTTCTCGCATTG
ACTTGGTACTCGTTGTCTTACATACCTTACGCAAGAGATGCCATTAAAAGCTCGATGTCT
ACAATCATAGCATAA
>cds.Rpadi_10026_c0_seq1|m.14199
ATGAGACATCGACAAGTGATGCATGCCAGAAATCTTTGGGATCGTGCTGTTGTCATAATG
CCACGTGCAAATCAGTTTTGGTACAAATACACTTATATGGAAGAGATGTTAGGAAATGTT
GCAGGAGCTAGAGCAGTATTTGAACGATGGATGGAATGGGAACCACCAGAACAAGCTTGG
TTGACTTATATAAAATTTGAATTACGTTATCATGAAGTTGATCGTGCAAGGAAAATCTAT
AATAATTTTGTTATGGTACATCCAGATGTCACAAACTGGATAAGATCTGCCAGATTTGAA
GAGCAAAATGGCTTTATTGTTGGAGCACGGAGTGTATTTGAAAAAGCAGTTGAATTTTTT
GGTGATGATCATATCAGCGAAAATTTGTTTATTGCATTTGCAAGATTTGAAGAACGACAA
AAAGAACATGAACGTGTGCGAGTAATTTATAAATATGCTTTGGATCATGTTCCTAAAGAC
AGATGCCATGATATTTATAAAGCATATACAATACATGAGAAAAAATTTGGTGATCGAACT
GCAATTGAAAGTGTTATTAGTAGTAAAAGAAAACTACAATATGAACAAGAAGTAAAAGAT
AATCCAACAAATTATGATGCATGGTTTGATTACTTAAAATTAGTGGAAAGTGAAGGAAAT
TTGGAAGTAATTCGAGATACATATGAACGAGCAGTTGCCAATATACCTCCTTCAAATGAA
AAGCATGCATGGCGTCGGTATGTTTATTTGTGGATAAATTATGCTTTGTTTGAAGAGCTG
GAAGCTGAAGATGAAGAGCGTACACGTGATGTTTATCAGACATTTATTGCTACTATACCT
CATAAAATATTCACTTTTTCAAAAGCTTGGTTATATTATGCACAATTTGAAATACGACAT
AAAAATTTAACTGCTGCAAGAAAACGAATGGGTGTTGCATTAGGTTTATGTCCCAGAGAT
AAACTGTTTAGAGGCTATATTGATTTAGAAATACAACTTAGAGAATTTGAAAGATGTCGT
ATATTATATGAAAAATATCTAGAATTTGGATCAGAAAATTGTGTTACTTGGATTCGTTTT
GCAGAATTAGAAACAGTATTGGGTGATATAGATCGTGCCAGAGCTATTTATGAATTAGCT
GTAAATCAACAGCGATTAGATATGCCGGAAGTTTTATGGAAGTCTTACATCGATTTTGAG
ACATTACAGGGGGAAACAGACAAAGCTAGAAAATTATATGAAAGACTTCTAGAAAGAACT
AATCATTTTAAGGTGTGGATGAGCTATGCACAATTTGAAGCTTCTTCAGAAGAGGAAGGT
ATCGATAGTGTATCAGTAGCAAGAAGAGTATTTGAAAGAGGTAATGAAGCACTACGAAGA
GGTGGTACACCAGAAGAAAGAGAAGGCATTTTACAAGCATGGTGTAGATTTGAAGAAGAA
CACGGAGATGATGATAGTAAAACTAAAGTCAAAAATATGTTGCCGAGAAGGATTAAAAAA
CGAGTGCCTTATACTTCAGAAAGTGGAAGGGACAAAGGATGGGAAGAGAAGATAGACTAT
ATTTTCCCAGAGGATGATGCTGCAAGACCAAACCTTAAACTTCTAGAAACTGCTAAAGCA
TGGAAGAAAATGAAATTAGAAGCATCGTAA
>cds.Rpadi_10026_c1_seq1|m.14202
ATGGAGAAACCACAAAAAATTCCCAAAGTCGCAAAGGTGAAAAATAAAGCACCCGCGGAG
ATACAAATCACTGCTGAGCAGCTATTAAGAGAAGCAAAGGAGCGTGATCTTGAAATTGTA
CCACCTCCTCCCAAACAAAAAATCTCTGATCCAGTAGAACTAAGAGATTATCAACACAGA
AAACGCCGTGCTTTTGAGGATAATATCAGAAGAAACCGTACAAATATAAGTAATTGGATA
AAATACGCTGCATGGGAAGAAAGTCAGAAAGAAATTCAAAGAGCGCGATCAATCTATGAA
AGAGCACTAGATACAGATCATCGAAATATA
>cds.Rpadi_10027_c0_seq1|m.14203
CTTAAATCTCGGGAAGAAAAAATCACATTGGCTCCAAAAGAATCATGGCGACGTCAACAA
AAAAAAGAATCTCAAGGTTTAAACAAGATTAACAAAATTCTCCAAGCACCTACTGAGACA
GTTAATGATGGACAGCATATTAATAATAATTCCATCAAAATACAATTGAATGCTGAAGCA
TGTGAATTTAAAACAATTGCATTAAAGAAAATGTTAAAAATCCAATCAGAAGATAGTTTT
GTTCCATCTTCAAATGAAAATGAACCAGAATATTATTCTAATAAATCAGTAAATTATATA
CCAGAAACATCTTTTCGTGATTTAAAAACAGTAGAACCTCAATGCTCTAATTACAATACT
AATGAACAAATTAATGAAAATGTAATTCCAAAACTCAACAACCCGGTGGAAGGCATTGTT
CAAGAAAAGCCAATGGTTATGGCATTGGAAAAGTATTATATACAGAAAGGTTATAGTCTT
CCTAAGTATAGTTTTATAAATTCAGTAGACGATAATGGTTTTAAAATGTATAACGCAGAA
GTAATTTTACCAAGTGGTGTTACAATACGAGGAGAAGCAAAACATTCATATATTGAGGCA
TCTGAAGAAGTTGCTTCTCGTGCATTGGTTATTGTTCAACAAATGGATGCTAACAAAAAT
AATGAACACCATACACAGAAAAAGCCACCCAAGTCAGATCGAAGAGCTATGTCTCAACAA
GCATCATCAAATGTGTTTATGAATTGGATTACATCTTTCAATTCTCAACCTTCTTATCAG
CCACAACAACTTCATCAGCAGCAGCAGCAGCAACAACAA
>cds.Rpadi_10028_c0_seq1|m.14204
GGTTTATGGTTAGCTGCTCTTTATTGCACTATTCAAATATCAAAAATTCTTAAACAAGAA
GATATCAGTGAAAAATATTCATCTATATTAAATAAAGCCAAGGAATCATTTAATGCTGCT
TTATGGAATGGTGAATATTTTGATTTTGATTCGTCTGGTCAATATCATTCAAAATCAATT
ATGGCTGATCAATTATGTGGGGAATGGTATTTAAAATGTTGTGGTGTAAACGAAGAGGTG
CTCCCAGTTGACAGAGTCAAAAAAGCTCTTCAGACAATTTACAAGATGAATGTGCTTGGC
TTCAATGGTGGAAAAATGGGAGCTGTGAATGGTATGATGCCTGATGGAAATGTAGACATG
TATACTATTCAAAGTGAAGAAGTTTGGACAGGAGTTACTTACGCTTTGTCATCTTTAATG
ATCTCTCATGGCTTGCGTGAAGAAGGTTTTAACACAGCAAAGGGTATTTATAATACTATT
TATAATAATATAGGAATGGCATACCAGACACCAGAAGCTATTTATTCTAAAAATGCATAT
CGTTCTGTTGGTTACATGAGACCTCTGAGTATATGGTCTATTCAAATTGCATTGGAT
>cds.Rpadi_10028_c0_seq2|m.14205
GGTTTATGGTTAGCTGCTCTTTATTGCACTATTCAAATATCAAAAATTCTTAAACAAGAA
GATATCAGTGAAAAATATTCATCTATATTAAATAAAGCCAAGGAATCATTTAATGCTGCT
TTATGGAATGGTGAATATTTTGATTTTGATTCGTCTGGTCAATATCATTCAAAATCAATT
ATGGCTGATCAATTATGTGGGGAATGGTATTTAAAATGTTGTGGTGTAAACGAAGAGGTA
CCGGATCATACAAACTGTATCAGTTAA
>cds.Rpadi_10029_c0_seq2|m.14207
ATGCCAGATGACTGGAACAAGTGCGTATCGCCGGTGGTCACGTGGGCGATGGGCTCGGAC
GGGCAGTTTTTGCCGGATCACATTGGCGTGCCAATTGGCGGTCGTGAATTGTACTACATG
TTAGAAGTGCACTACGATAATCCCACGCTGAAAAAAGTAATGGACAACTCGGGCGTTAGA
GTGTACTACACGGACGTTTTGCGCCCCAACGACGCCGGCATCATGGCAGTAGGCATGGCC
GTGTCGCCGATGCACATCGTTCCGCCGAAGCAAGTTGCTTACAAGACGGCCAGTCTATGC
GACAAGGACTGCACGAACGTCATATTCCCGGAAAGAGGCATAAAAATCACGTCCGTCCTA
TTACACGCCCACATGGCGTCCAGGCAACTCAAACTCCGGCACGTCCGGCACGACCAGGAA
ATGGCTACCATCGCACAGGACGATCGTTACGACTACGATTACCAACAGGCGAGAGAACTG
TCTAATGAAGTGACTGTGTATCCCGGTGACGAACTTATCACAGAGTGCGTCTATAATACG
GTCGATCGTCCACATTTAACTCACGGTGGTTATTCGACCAAACAAGAAATGTGCTTGGCA
TTTGTCACTTACTACCCGCGTACGCCACTGGCAAGTTGTTTCAGTATGACGCCGGTACCG
TTCTTTTTCGAAACATTCGGCGTCCAACAGTTCTTGGACTACAACATGGAAGGTGTGGAG
AAAATCTTCTTAAAACTGGCTGACAGCACGACTAAAAATCCGCCTTCTCAAACTACTACG
ACCACAACAACGGTGATGCCAGCGTTAAACAATGAGAAAATGTTGAATGAACTCAACCAG
GCGCACATTGCATATCTGATGAAGCCACCGTCCTTCACAATCGACGACGGCAACGAACAC
AATTTGTTTAGGGATTTGGAAATCATGGAACCCGTCGAATTTCAGAACAAAACGTTTCAA
CAACATTTGGACAACTTGCCATGGGAAGATAGCTTGTTGACAAAAAATATCGAAAGGCGA
TTGATCAATGGAAAACACATGACGTTCTGCCGGCTACACAACGATACGTTGGCCTTGATG
ATGAATACGTACTTGTTTCCGAACTTCACAGCATACGCTGAGCCAAAGACTTCAACTGTT
GGATGTGTACCGTTATCGAACAAATTCAAAAACTCTGCTTTTGCAGTACAAAGTTCCTAC
GTATTTATTTTATTAAGTATCGCACTGATTTATGTATTTTAG
>cds.Rpadi_10030_c0_seq1|m.14208
CATCTGGCCGCCGCGTTCACCGTTCTGAGGTCATTGGGATCCGCCAAAACGTCTTCGAAT
TCGGAATCTAGTCGAATCGGTCATTTCATCGAAGTACAAGTAACCGACGGTGCTCTATAC
AGGACTAAAATACACTGTTATTTCTTGGACCAAACCCGAGTAGTACACCCTCTGCCAAAC
GAAAAGAACTATCATATATTTTACCAGATGCTAGCCGGTCTATCTCAGGAAGAAAGAGTG
AAATTAAACTTGGAAGGATATTCGCCGTCTAATCTCCAGTACCTGATGCAAGGTGACACC
AGACAGGATGAAGCCGAAGACGCTATTAGATTTCAGTCGTGGAAATCGTGCTTAGGTCTC
CTCGGAATTCCGTTCATGGACGTCGTGAGGGTTTTAGCCGCGGTGCTACTTCTGGGCAAC
GTTAATTTCGTGGACAACGGATCTGGCGAGGTAGTGGCTAAAGGCGAAACCGAATTGGCG
TCAGTGGCCCGACTACTGGGCATCACGTTCCCGTCGCTCTTCCGTGGCATCACCACCAGG
ACACATTCAGAA
>cds.Rpadi_10031_c0_seq1|m.14210
ACAAATACAAAATTGGATAATCCTAACAATAGTAAAATAAAGGTTGGATTTAAAAAAAAA
ATTAGTCATAATAGAAATACATTTTTATTAGAGGATAGTGATGTTGAAGATGATGTTACT
CCCATAAAAGTACTTTCGGACAACAGTAACAATGACATTAATAGTCAAAATATTTCAATA
AAAAAATTATTAGAAGACAGTGATGAAGATGAT
>cds.Rpadi_10032_c0_seq1|m.14211
TTGACATTAAAGATGTTGCAAATACAACCTGAAAAAGATATCATTGTGGAGTTCATAAAA
AATGAAGAATTTAAATATGTCCGGGCGCTAGGAGCGTTTTATATGCGCTTGACAGGCTCG
TCAGTAGATTGTTATAAATATTTGGAACCATTGTTGGCTGACAGTCGTAAATTAAGAAGA
CAAAATCGAGATGGCCAGTTTGAGCTTATACATATTGATGAATTTATTGACTCACTGCTA
CGAGATGAACGTGTTTGTGATGTTATATTACCACGTATACAAAGCAGACATGTGCTGGAA
GAAAACAATGAATTAGAACCCAAAGTGTCCATACTTGAAGAGGACATTGAAGAAGGTGTT
GAATCATCAGATGAAGAAGAACCTACAGAGAAAAGAAGGGAAAAGGAAAATAGGAGTAAA
CACTCTCCGACAAAAGAAAAAAGAAGAGACAGAGAGCGTGAAAAGAGGAATAGAGATAGA
GATCGAAGAGATCGTGATAGGAATGATAGAAGAGATAGAGACCGACATAGAAGGAGTAGA
AGTCATGATCGAGATCGAACAAAAAGACATAGATCTAGATCACCTTATAGAAAGTAA
>cds.Rpadi_10032_c0_seq1|m.14212
ATGAAGAAGAACCTACAGAGAAAAGAAGGGAAAAGGAAAATAGGAGTAAACACTCTCCGA
CAAAAGAAAAAAGAAGAGACAGAGAGCGTGAAAAGAGGAATAGAGATAGAGATCGAAGAG
ATCGTGATAGGAATGATAGAAGAGATAGAGACCGACATAGAAGGAGTAGAAGTCATGATC
GAGATCGAACAAAAAGACATAGATCTAGATCACCTTATAGAAAGTAAAACAACATTTTTA
TTTGTATACATG
>cds.Rpadi_10033_c0_seq1|m.14215
ACTTGTGTCAGGGATTCTAATGGTGTATGTACTCAATTCCCTCCAAACTGTGATCAAGTT
GTAGTTGCTATTGAAAAGTATTATAAAAATGATGCTAATCGTATTTTGGTTGTTGGCAAT
TCACCACATCCAAGTCATGATAGCACAACAACAACAACTAGCAACAGTGATTCAGGTATT
GGATATAAGGATTACTGTGGTATGCAGACAGATAGAATATTAATGGTTGATGTACAGAAT
CAATGTTTACACATACAACAAGTTGGTGAAATGGCTACACATTGTGTTGATTGTTCAGAT
TCAATTACTCCTAAGGATACTGTAGTTGAACGTGGTCCTAGAAGTCGTTCACCATTAAGT
ACTAGCTCAGTTGATCTAGTTTTCAGTCAATTAGGACCCGATTATACAATCTTAAGTAGA
TCGCCTGGGCCCCGTAGATCAAAAAGTGAGAGTAGTGTACAACATGAAAATAATTCATGT
GAAGGAATGAGTTTAGGAAGCAGTTATCGAAGTCAAGAAATATTATTATCAGAAGTC
>cds.Rpadi_10034_c0_seq1|m.14216
AAGAGCACCGAATCGTCCGGCCGCGTACTACACCTGACCGCCACTCTGCCGTTCGCCATG
TTGGCCGTGCTGCTGGTCCGGTCACTGATGCTGGATGGCGCTGAAATCGGTCTCGAATAT
TTCCTCTTTAAACTCCGCTGGGAACTACTGTTGGACTCGAAAGTATGGGTGAGTGCCGTT
GGTCAAAACCTAAGCTCCATCGGTATCGCTTTCGGTCTGGTTATTTCGTTCTCTTCGTAC
AACCGTTACAACAACAATATAATGGTGGACACAGTAACCATATCACTCATAAACGGCGTG
TCAAGTTTTGCCGTGGGGCTATTCACATTCGCTACTTTAGGTAGCATGGCCAAGGAATAC
GGAAAATCCGTGGAAGAAGTACTACCGGACGGTCCAGGAATCGTGTTCATTCTGTTCACA
AAAGTGCTATCCAGTATGCCATACTCAACGTACTTATCGATGTTACTGTTCTTCATGATG
TTTTGTCTGGCCCTGAACAGCGAGTTCGCCATCGTCGAAGTCATTGTGACGTCTATACAA
GATGGATTTCCGCGCGCTGTCAAAAAATATCTAATCTGTCACGAACTATTGGTCTTGGTG
GTCTGCTGTGCTTCGTTTCTACTCGGACTTCCACTTGTCACACAGGGTGGTACATATTTA
TTCCAAATAATTGACTATTACACTTCTACGTGGTCGGTGATTTACATCGCTTTTTTCGAA
GTGATCGCAGTGTCCTGGATGTATGGTGGTAATAAAATGGCAGCGGACATCGAAAGAATC
ACGGGGACAAAACCGCTATGGTTTTTCAAATTCTGTTGGTACATCACTACTCCTCTTTCA
CTGATGTTTGTATGGGCTTTCAGTTTAACAGACTATGAACCACCGACCTATATGAATGGC
ACTCGAAGCTTTCCCACTTGGGTCCACATGATAGGGTGGTCCATGGTTATGATCTCATTG
GCATGTATACCCATCATGTCTGTTTATACGTTCCTACATTCCGAAGGAAAGACATTTTAC
CAAAAACTGAACAGATCAATAAAGCCCAGATCAAATGATTTTGGTGAGTTGCCAATGGCG
TCGAAAGACAACTTAAAAGAAATGGCCACTTTGATTGAATGCAAAGCACCTCAAATACCA
CCTATTATTGTCTTCCCGGAAACTGTTAAAAATAGTAAATATAATAATTTATGA
>cds.Rpadi_10035_c0_seq1|m.14218
GACGATAATTCCAAAGAAGTCGATTCTGATCTGCCAGCGTCACAATTCGTTCCGGTGACT
CAAACTTTGACCCAAGCACAAAATCCACCCGATCCTCTGTCCACCGATGAACTTCAAATG
CTGTTGGAAAAGAATAAAAACGACGTGAAACGTCAAGAGCCAGCGAACGACACGTCCGTA
GCAAATATCTCAACCTCTACCGAAGAATCAATACCTGTCGCCACGTCATCAGAAACTGTT
GTAACATCCGTAGTCACTGATTCGTCTTCGGAAGCAACGTCGATAGAAGTAACGTCCGGC
GCTAGCGCACCAAGAGATTCTTCTACAGTAGCTGATACAAACCCAAGTCTATCGCAGTTG
GCC
>cds.Rpadi_10036_c0_seq1|m.14220
ATGGATCTAAATCAGTCCCAAAACGTCTACTATGATTATTTATACACAATCAATCCGATT
GCAGAACGCATACGCAAGGATGTCGATGCTACCAAGGATGCGTATCAATCTTTATGGCTT
GAGCTAACTGTCGACGAACAAAACAAAATACTGGAAGAATCAATTATCAGTCCGGAAACT
GTATTGAAATATTCAAAATACAAAAAATCAGATACAAAAATTTCCGAAGGTGGCTTTTCT
TGGTTTACACGGAGTCAGTTGGATTTATGCAAACATATTGATAGTGTTCGAGAGAACTTC
TCTGCAAATGAGTGTAAAGCTACAGTTGTAAAACGAATAGTAACCAAAGAACCGCAAGAC
AACAAACTCATTAGTAAAATAAAATCTAATGCTCTCTTCAAATCGCTAATGCCAGCTGAA
GACAAAAACAAAGCTGTAAAAAGTGACAGGACAAAGCCTAAAGGCCCTCCTCCGCCACCA
CCGCCACCACAAGTCATAAATCCTAAACAAACAATTCAAGATTCTACATATAATATTCTT
AATAATGATGATGATGATGACGATGATATTCCAAAGACAGGATTTGATTTTTTAGATAAT
TGGTAA
>cds.Rpadi_10037_c0_seq1|m.14222
TTGCCGTCATCTCCAGCCAATAGCTATGCATGCAAGACCGAATACTTACCAAATCATCAT
CACTATCACCAGCATTATCACCAACAACAACAACATTCAGACGGGCCAGCGTTGAAATCA
GCCAAGTCCGGGCCGGTGTTTGCCACCGGAACCGCGATCGTCAATAGGTACACGCACAAC
CGGATGTCGTCAGTGGAGTCTACGACGAGTGACGATTCGTCCATGCAATACGCAGTAAAC
GCCGAACCGTTTGGCAGCATCAGCTCACTGGCGTCATCCACCAGCCTGATTTCACAACAG
GAACTCCAACAGCTCATCGACGACGCCAATCAAACGCTAGAAGAAAATAACAGTGGTTGT
TATGGTATCGCCGCGGCCGCCACGACGCACTCGGTTGAAGTGACCGTCGTCATTCTGCAC
CGCGACATAGCCACTAGTAGTGTGGGCATCACGTTGGCTGGTGGTGCCGATTATGAAACG
AAAGAAATAACGGTGTATAAAGTACTGACTGGAAGTCCGGCAGATAAAGATGGCCGTATC
CGAAAGGGCGACCGCATATTATCAATAAATGGTAAAAGTATGAAAGGAATAACGCATCGA
GAATCATTGGCAATACTTAAAGCACCTAGGTCTGAAGTAGTATTGGTAATATCTAGATGC
AAGTCAGACACAACCACTGAATCTATTGGTCCACTTCAATCATCTGACATTATGACTTCG
GCAAAAAATGATGTTATTGCAAATAGAGTGTTTGGACCTTTAACTAAAATAGAATTATCA
AAAGACGGTTCAGGTTTAGGCTTTAGCTTGGAAGGTGGAAAGAATTCACCAACTGGTGAC
CAACCATTAACAGTGAAAAAAATTTTCACAGGTGGATGTGCAGAGCAATGTGGACAAATA
TTAGCTGGAGATGAGTTAGTTTCAGTGAATGATATAGATGTAACTGGGATGTCGCGTACT
GAAGCTTGGAATTTGATGAAGAGGCTAGTAAACGGAACTGTTACACTTTGTATACGACAT
GTAGTCTAA
>cds.Rpadi_10039_c0_seq1|m.14224
CGCCGACCGCTTTTTGCGGTGCCGTCGTTCGCGGCAGCAACGGCGTTGCTGTTGATAGGT
CTGTGTACGGTTTCGTTCGCCCACTCTTCGAGGCAACAGATCCAAGACGGATCGATGAGC
GATGACACGACCGGCCACCATGGCCGGTGCGAGCCCATCACCATACCGTTTTGCATGGGC
ATAGCGTACAACGAAACGATCATGCCCAACTTGTTGGGCCAACAGCGTCAAGACGAAGCG
GGCTTCGAAGTGCAGCAGTACTATCCGCTGGTGAAAATCCAGTGTTCGCACGATTTGCAA
TTCTTTTTGTGCAGTGTTTTCGTTCCCGTCTGCACTATTATCGAAAGACCTATCCCACCG
TGTCGATCACTGTGCGTGTCAGCTCGTAATGGTTGTGAATCGATCATGAATCGTTTTCAA
ATCGAATGGCCCGATAATCTGGAATGTTCAAAGTTCCCTGAAAACGGGCAACTCTGCGTT
GGTGAGAATAACGTAACAAACACTTCGCCGACACCGCAGACTGGCTTAATAGAACAAAAC
GGAAAAGATTTATCAGCGCCAGGTTCTAGACACTTTTCAGGAGACCAAGGATATTCAAAC
AATCCCAATAGCTTTGACATTGGATTCGTTTGCCCACAACAATTTCGAATTGAGTCTAAC
AGTAATAAAAAAAGATCTGATAGAAATAATCAAGTTTATACATTAAAAGTTGGCAATAAA
GTAGTAAAGGATTGTGGTGTACCG
>cds.Rpadi_10042_c0_seq1|m.14227
TTAAGTGGACTATGTAGACATAAGTCTTCATTAGCCTCTGAAAATATTATTACAACTATC
AAGTCAATTAATTCATATCGAATAACACTTTCAGATTCTAAAACTAGAAATACTCTATCT
ATTATTGCACTTCAACGTTTAATTGAAGAAATAAAAATTGCGGGGGATGATTTATCATTA
AAAAGTATAGTACTATGTGGAAATGGACCAGTTTTTTCTGCTGGGCATAACCTCAACGAG
CTTAGCATACCGGAAAACCAAAAAATTATATTCTCATTAGCTACGAAACTTATGAATACA
ATGATAGAATGTCCTATACCTATAATAGCATGTGTTGATGGTGTAGCTGCTGCATCAGGT
TGTCAATTAGTAGCAGCTTCAGATATGGCAATTTGTTCAAACCGTAGTTCTTTTTCAACT
CCTGGTGTAAACCTTGGTTTGTTTTGTTCTACTCCAGGAATTCCACTGAGTAGAGTTGTG
TCAAAAAAAACTGCTGCTTATATGTTATTCACTGGTACATCAATCAATGCTGAAGAAGCT
CTTAGAATTGGTCTTGTTAGTAAAGTTGTTGAACCAGAAGAATTAGATAATGAAATTATT
AAGTTGACAACATTAATTGGTCAAAAAAGCCGTTCGGTAATTTCTTTGGGGAAGACGTTT
TTTTACAAACAAATTGATGAAAATATTAAATTGGCTTATAAAAATGGAGAAAAAATTATG
CTAGATAATTTGAAACTCTATGATTGCAAAGAA
>cds.Rpadi_10043_c0_seq1|m.14228
TTTGTTTACACTCTACCTACAACATTAAACAAACTTTTAACAAAAGGAGATTATGCACAG
GTTGTTCAAGAATATTTACACGCTCAACGTGTTTTAACACAATATGGGAATCAAGAATCT
TTAAAAGGAATACTTAATGATTGTAATAATATAGTGAATGAACTAATGAAAATTTTATAT
AGCCATTTAAGAGATAAAGATATTACTGGTAAAGAATTAACTAAATCTGTTAATCTTTTA
CTCCAACTTGATGAGCCAGTTTTATCACTTTGCAAAGAATTTTTG
>cds.Rpadi_10043_c1_seq1|m.14229
CTAATGAAAATTTTATATAGCCATTTAAGAGATAAAGATATTACTGGTAAAGAATTAACT
AAATCTGTTAATCTTTTACTCCAACTTGATGAGCCAGTTTTATCACTTTGCAAAGAATTT
TTGTTACACTCAAAAAATCGACTATTTGAATCATTGCACGTACTTGAATTGCAAGTTGAA
AATTTAAATCAAGATATGATTGAATTCATTGATTTAGGAAGCGACACTTTC
>cds.Rpadi_10043_c2_seq1|m.14230
GACATGGAAATGCTTTTATCTGAAATGGATGAGATTACTCATACATCAGAAATAATTACA
TCAAATTTGCATGCTAATAGAGATGAAATATCAAAACTTTCAGAGACCCATACATTATTA
AAACGTTTGCAATTTGTTTACACTCTACCTACAACATTAAACAAACTTTTAACAAAAGGA
GATTATGCACAGGTTGTTCAAGAATATTTA
>cds.Rpadi_10045_c0_seq1|m.14231
GATGCTGATAAAAGAAAACTTTACGATGACACAGGATGTGTTGGTGATGATATTGACCCC
AACTCGGCTACAGAAGATTTCCCCTGGGAAACCTATTGGAGTTCAATATTCAGAAAAATT
ACTGATAATGAAATCAGAGATTATGAATTAAAGTATAAAGGTTCTGATGATGAAAAGAGA
GATCTTAAAAAAGGATATTTAGCAGGGAAAGGAGATATGGAATTTATCATAAACATGGTT
CCATTTAGTTCTGTGTATGAAGAAGATCGTCTTCGAGAGATTTTAGTAAAAATAATTGAA
GAAGAAGATTTACCAAAGTTTAAAGCATTTAGCGATGAACCTCCTTCAAAAAAAAGAAAA
AGATTAGCAAAAGCTAAAAGAGAAGAAGCTCAGTGCGAAATAGATATGAAAAATGAGAAA
AAAAATAATTCTAATGATTTGATGGTTGCAATTAAAAAGCGATCAGCTGAACGCGAAGAA
CAAATGAACAATTTCTTTGCTAGAATGGAAGCTAAATATTGTAAACCCAAA
>cds.Rpadi_10046_c0_seq1|m.14232
ATGGCTTCGTCGAGTTCATCGTCGCCGTTGGAAGACTTGGAAACTCAGTTGGAAATGTTT
GTAGAAAATGTGCGGCAAATACGAATCATAGTGGCCGATTTTCAACCCCAAGGGCAGACC
GTTCTAAATCAAAAAATTCAAAATGCCGTCAGTGGTTTACAAGAAATTAATAAACTGAAA
TCCAATGTACAAGACATTCATGTGCCTTTGGAAGTATTTGAGTACATTGATAGAGGACGT
AATCCTCAGCTTTATACCAAAGACTGTATTGAGAAAGCCTTACATAAAAATGAACAGGTC
AAAGGAAAAATTGATGCTTTAAAAAAATTCAAAGCCAATGTACTCACAGACTTGGGACAA
ACATTTCCTAATGAACTTAATAAGTATAGAGCATTGCGTAGCAATTGTTATGGTACTAGC
AGTGTTGTAGCACCACCGCCGCCACCCCCTCTAAATATGTTATCATCTGTCACTTCATTA
GGAGGACCAAATTCTCAACAGCAACAGCAAAACTTACTTGGAGGATCAAGTTTATCAATT
CAACAACAGCAGCAACAACTAAACAACGCTTCTTCCTTGTCATCTGCATCTTCTTGCTTA
ACTAACTCTCAACAGCAATCAAATTCTCCAAATATTACGTCATTATTAGGCTGTGATGGC
GTATCCACTGTATCTGCTGGCAGTAACAGTAACAATATTGGAGGCCCTCCA
>cds.Rpadi_10046_c0_seq2|m.14234
ATGTACAAGACATTCATGTGCCTTTGGAAGTATTTGAGAGGACCAAATTCTCAACAGCAA
CAGCAAAACTTACTTGGAGGATCAAGTTTATCAATTCAACAACAGCAGCAACAACTAAAC
AACGCTTCTTCCTTGTCATCTGCATCTTCTTGCTTAACTAACTCTCAACAGCAATCAAAT
TCTCCAAATATTACGTCATTATTAGGCTGTGATGGCGTATCCACTGTATCTGCTGGCAGT
AACAGTAACAATATTGGAGGCCCTCCA
>cds.Rpadi_10046_c0_seq2|m.14233
ATGGCTTCGTCGAGTTCATCGTCGCCGTTGGAAGACTTGGAAACTCAGTTGGAAATGTTT
GTAGAAAATGTGCGGCAAATACGAATCATAGTGGCCGATTTTCAACCCCAAGGGCAGACC
GTTCTAAATCAAAAAATTCAAAATGCCGTCAGTGGTTTACAAGAAATTAATAAACTGAAA
TCCAATGTACAAGACATTCATGTGCCTTTGGAAGTATTTGAGAGGACCAAATTCTCAACA
GCAACAGCAAAACTTACTTGGAGGATCAAGTTTATCAATTCAACAACAGCAGCAACAACT
AAACAACGCTTCTTCCTTGTCATCTGCATCTTCTTGCTTAACTAA
>cds.Rpadi_10046_c0_seq3|m.14235
ATGGCTTCGTCGAGTTCATCGTCGCCGTTGGAAGACTTGGAAACTCAGTTGGAAATGTTT
GTAGAAAATGTGCGGCAAATACGAATCATAGTGGCCGATTTTCAACCCCAAGGGCAGACC
GTTCTAAATCAAAAAATTCAAAATGCCGTCAGTGGTTTACAAGAAATTAATAAACTGAAA
TCCAATGTACAAGACATTCATGTGCCTTTGGAAGTATTTGAGTACATTGATAGAGGACGT
AATCCTCAGCTTTATACCAAAGACTGTATTGAGAAAGCCTTACATAAAAATGAACAGGTC
AAAGGAAAAATTGATGCTTTAAAAAAATTCAAAGCCAATGTACTCACAGACTTGGGACAA
ACATTTCCTAATGAACTTAATAAGTATAGAGCATTGCGTAGCAATTGTTATGGAGGACCA
AATTCTCAACAGCAACAGCAAAACTTACTTGGAGGATCAAGTTTATCAATTCAACAACAG
CAGCAACAACTAAACAACGCTTCTTCCTTGTCATCTGCATCTTCTTGCTTAACTAACTCT
CAACAGCAATCAAATTCTCCAAATATTACGTCATTATTAGGCTGTGATGGCGTATCCACT
GTATCTGCTGGCAGTAACAGTAACAATATTGGAGGCCCTCCA
>cds.Rpadi_10047_c0_seq1|m.14236
CTGAAAGAAGCGTCGGAAGAACAGTTTTTGTGCCAATACGATATGGAGTGCGCGAAACGT
AGTACGTGCGATTGTTGCGATTTCGACGCATGCGATTGCAAAATGATATGCCCGACCAAC
TGCACGTGTTTCCACAGCGTTAGCTCCACGTCGAACGTGGTCGACTGTTCGAGTGCTGGT
TACATAAACAGAGTGCCGGAAAAAATACCGATGAACACCACAGTTTTATATTTGGACGGC
AATACCATCAAGACGTTGAGCACACACACATTTTTGGGC
>cds.Rpadi_10048_c0_seq1|m.14239
AAAACATTTGAACAAGCTACTCGACTAGAAAAACATATAGCCATACACTGTGGTACAGAT
AATCGTTTTGAATGTTCACTTTGTGGCAAAGTGTATAAACTTAGAACTCAAATTGTCAGC
CACATAGCAGCACACAAAAAACAAAACGCTGGACGTCGTATTTCATATACATGTCAAATT
TGCACAAAAAAATTTTCAAATAAGTCAAAACTGAAGGAACATGTATCA
>cds.Rpadi_10048_c1_seq1|m.14240
TTATATAGTGTTATGATGGGCGATGTGACTGCTGAAAGTCCTCCTGCTGATGATTTAAAC
AACTCTGGTTCTTCTTCTTCATCATCATCCGATTCTGATGGCGAATCAAGTAGTTCATGT
ACCAGTTCTAGTTCTTCTTCTTGCTCTGAAACACCTAACAACCAGTGCAAAAATTCTAGT
TTTCCTAATTGTGATAATGATGCTCCACAGTCGAATGGTCAATCTGAATGGATAGTTTGT
CAGCTTTGCCTTTACAAGGTGAAAACACCTTTACAATTAAAACAACATATGCGAATGCAC
ACTGAACATAAAATACATCGTTGTGCCATCTGTAATAAAACATTTGAACAAGCTACTCGA
CTAGAAAAACATATAGCCATACACTGT
>cds.Rpadi_10049_c0_seq1|m.14241
CTAAGAGATATTTATCATGGTGTAATAGTTGGAGGTTTTGAACCCGATAAAAATAGCGAC
AAAGCAGTCGTTTCATATATAATACAACTATCTGAAAATGCAGAAGACGTTAAATTATGG
GAAGCAACAAAAAAATCACTCAGAGCTACAAACTATAGTTTAGGAGGAACTGATGTATTT
GCCGCTCGAGACCAGTTACAACAATTATCAGCAGAAGATTTTGATGAATGTAGCGATTCA
AAATTCCATGACTGTTCAGATAATGCAAAATGTTTTAATTTACATGGAACGTATACATGT
AGCTGCAAAGATGGATTTTCTGACCTATCACATAACACCCAATTTCCAGGCAGAGTTTGT
TCTTCCGAACTTATTGGATGCGACTTATGTAATTATCACGGAACTTGTTATTTAAGTAAT
CAAGATGAAACGATCTGTGAATGTTTCCAATGGTATGCTGGTAAACATTGTCAGTTTAAT
CTAAAAGTTTTATTATTGGGACTAATTGCCATTGGAGTGATGTTGCTATCACTTCTTATT
GCATGTTTGTTAATGGCTTGTTGTAAAAAGCAATCCAGAGAGTCTGGCATGGGTCTATAC
CAACCTCAGCGTCCAGTAATAGGTTTTAGACGTTATAGAAATATGATAGCCACAACAAGA
GGTGACAAAAGAGCAATGATTAGTGTCGATACAGGTAGTGAAACAAGCGTTGACCATACA
CCTCCTCCATATGTTAAACAAGTTGTAAACATGCAGAGACAAACTCACGCACACGTCCAC
TCCCAAATGAAAGCTCCGTCTCCATCTAGTCACGGAGGCAGCACCATGCGAAGTGGATTA
GAACAACGAGATAGAAGTCTTACGGTAATGATTCCGAGGGCCAAATATCGGCCAGCTCCT
CAACAAGCGCCACCATCCATATTGACTATGTCAACTTTTGGACCGGAACAAAAAGCCATG
TCGTATATGGACTCAAGACAAACTCCAACAAAAGGTTCAAGATGTAGTAGTAGAAAACCT
AGTGATTCGACACAGAGATCTGTTGAAATTCAACCACCTCAACGTAAGAAACATGCTGCT
CCAAGAAAACCATCAACAGGTGCACTAGTGTCTGCTGGGTTCGAAGTCTCAGCTACAGTT
GTAAAAACGAAAGAGCTAGACGAAGCATATGTGTGTCGTGAAGACGACAAACCAGATTTT
AATACCGGCAGAACCACAGCCGCTAGAACTGTGTCTGTAGCAAGATCATTTGACGAGACA
ACAATCCAGCCACCAACTAGATGCTATCATCCAGAAAGCCATTATGAATCGAAATCACAG
TATTCTCATAAAACGAATGACGAGGGTCATACGATGGTTGAACGAGACTTGGGCTCCACG
TATCTA
>cds.Rpadi_1004_c0_seq1|m.407
CTCAGGGAAGGTAACCGTTATGAATTCCGTGTACTCGCGGTAAACGAAGCCGGCACAGGT
AAACCTAGTAAACCTAGTAATCCAGTTACGGCTAAAGAACAAAAGAAAGTACCAGAAGCT
CCAGAAGCACCAAAACCAGACAGAATTACCAAAGATAGTGTAGTATTATCTTGGAGACCA
CCAAGGTTTGACGGTGGTGCAAAAATAAAAGAATATGTTTTAGAACAA
>cds.Rpadi_10051_c0_seq1|m.14243
CGCAAAGCTAGATCATGGGTGGCTTTGTGGTCTGTATTGTGTGCTATATCCTGTTTATTT
ACATCTTTAACATTTGCCATCGACACTCACCGTTTTCGATATCCAGAACGACCAATAATA
TTCTTGTCTTTATGTTATCTGATGGTTTCCATATCTTATCTGATTGGATATTTATCAGGA
AACAACATTGCGTGCAACAAGCAAAATTTAATTACTCAAGGTACAGATGATAATGAATGG
TGCACTGTACTATTTATGGTGTCGTATTTCTTTAGTACCGCATCTTCTGTATGGTGGGTT
GTGTTGACATTGACATGGTTCCTGGCTGCGGGACTTAAATGGGGACATGAAGCTATTGAA
GCAAATTCTCATTATTTCCACTTGGCGGCATGGACAGTTCCTGCTGCTAAAACAATTACA
GTACTGGCTATGGGAAAAATTGAGGGTGATGTGTTAACTGGTATCTGTTCAATGGCTGTT
TGGAGTGATGATACTGCTGTGAGAGATATGGTGCTGATTCCTTTAGTAGTATACTTGATC
TTGGGTACAGCATTTTGGATGGCTGGATTTGTTTCTTTATGCCGCATTCGAAAAGTAATG
AAACATGATGGCACCCGAGGCACTGACAAATTGGAAAAATTGATGATAAGAATTGGGGTC
TTTAGTGTTTTATACACAGTACCTGCTGTGGCTCAAATCTTATGCTTAGTTTATGAACAT
GTCAATCTCAGTTCATGGATTATTAGTTGGCATTCTACTCTTTGTCAAGATCCAAAGTAT
GCTCTACCATGTCCTTCTCAACCCAGTGATCCAGGAAGAAAACCTAGCTTTGAGGTGTTT
ATAGCTAAATATTTTGTTTCATTATTAGTTGGTCTAACATCGAGTGTTTGGATTTGGTCT
GGTAAAACTCTAAATAGTTGGCAAAAATTTTTGGCACGAATTCGACCTAATTCAGGTAAA
TCTGAAGCGTATGTTTAA
>cds.Rpadi_10052_c0_seq1|m.14246
TTTGCAGATACGGCAAAATGTAAAGAAGAAACTACACTATGTGAACCATTGGATGGATGG
GGTTTTCGGCGAGGTGGTTATCAATGTCGATGTTTACCTGGTTATCGATTGGGAAATACA
GTTCGTCGTCCATTCCTTGGAGAAATTATAGAACGGGCTACACTTGAACAATATTACAGT
GGAGTATTTGACTGTAAACGGATTGGATGGCTTCAAAGTAAAATTGTTTTCCCAAGTCAA
ATGGATCCATATCTTCGTGAACAATATTTAGAAAAAAATTCTGAGTACAAAAACTTTACT
CCAGGATTAGGATCTGTTAAAGATTCACATATTAATATCCATGAAGTTATCAATGCCATA
CGAGGAGTAAATCCAACTAATTGCCATAATTATCGCAAAGAAGACTTACAACTATTAGGT
GACTATGGATTTGGAGCACATCAGCAATTTGCTAATGAAGCTAAAATGGCGGTTCGTCTT
GCTAATTTTATTAGTGCATTTTTACAAATATCTGATCCAAAAGAAGTTTACTCTGGTACA
CGATTGGCTGACAAGCATTTATCTGAAGATCAAATGATTGGAGAAGCATTGGCTATTGTA
ATGGCAGATTTTAAAATATGGTCAGCTGGTATATTTTGGGATACAAATAAATTTCCCAAC
CGTACTCTATTTGCTCCATATGCTTATAAAACAGTAAATTATGGTCGTAAGGTCTTTGTT
GAAGATTTAGCCAGATTAAACAAGTCTGATGAAGTATATACAAATAAAGAATGGTTTACT
TTTACAAAACAACGATGGTCTACTAATTTTGATAGTTTAGAAAAGTTTTATGTCAAGTTA
AAATTACGATATACTGAAGAAGGAGGACATTTGAACAAATTTGAATATTATCCTACTTTT
TATAAAGCTGCAAATTTGGATCATGGTTATTGGTCAGCTCCTTATTATGATTGTAATGGT
CCTGCAAAAGATTGGTTCATTCGTTATGCTGTTCCATTCTTTGGCTGGGATAGTCTTAAG
GTTAAATTGGAATTTAAAGGAGCAATTACAGTTACTATGCCACTTTTAAATTTGGACATA
AATCAGTGTCCTCAAAAATTTTATGATCCCAATGCATTTAAAGGAACACATAAATGTGAT
CAACGCAGTTCATACTGTGTACCAATACAAGGGCGTGGTTACGACACTGGTGGTTATAAA
TGCGAATGTATACAAGGTTATGAATTTCCATTTGAGGAAGAAGATTTCACTTATTTTGAC
GGCCAAATGATGGAAGATGAATTTATGCATATGTTACATAACAATAAAACTAGGTATGAT
ACTTTCAAATGTCGTATAGCTGGAGCTGCACTTCCTCTTAGTAATGTTTTTTATGTTATG
GCATTAGTTTTATGTAGTTTATTAATGTGGGCTAAATAA
>cds.Rpadi_10053_c0_seq1|m.14247
GGAACTAAAATGTCTACCCAAACATACAAAGTAATTGGATTGCGAAAAAAACCAGACGAA
CCATTGGGTTTAACTGTTGAACAAGACGAAAATGGAAATCTCATAGTAGCAAGAATATTA
GCTGGAGGTACAATTGATAAACAAGGGTTGTTGAAAAAAGGAGATGTCATACTAGAAGTA
AATGGTGAAAGAGTTGAAAGCCCTGAAGATTTATTAAATGAAGTTAGCCGTAGCAAAGAT
ACGTTGCAATTTCGAATCGCTCCAGGATTTTTCCATAAAAATACAATTCAAACACAACAA
TGTTATATGCGAGCATTGTTTGATTATGACCCTATGGAAGACACTTTAATTCCTTGCAAA
GAAATTGGTTTAACATTTAAACATGGAGATATTCTCCAGGTTCTGGATCAGAAAGATCCC
AACTGGTGGCAAGCAAAAAAAGTGGGCGATAATGAACTTCCTGGGTTAATACCATCCCAA
GAATTGGAGGAAAGAAGAAAAGCTTTTGTAGCTCCGGAAGCAGACTATGTTCATAAAACT
AGTATTTGTGGAACTAGGATTTCAAAAAAAAAGTGTAAGAAAATGTATCAATCAAAATGG
AATGGTGAATTTGATAAAGCAGAATTGATATTGTATGAAGAAGTTACGAAAATGCCTCCT
TTTAAGAGACGTACTTTGGCAATAATCGGTACAACTGGTGTGGGAAGACGGACACTTAAA
GGTCGACTAATAAACAGTGATCCTCAAAGATTTGCAGGAGTTATACCATATACAACACGG
CCTCAAAGAGAATTGGAAGAAAATGGTCAAAATTATTGGTTTATTGATCGTGATCAGATG
GAACATGATATTAGAGAGCATAAATTTCTGGAATATGGTGAAAATGGTGGCAATTTATAT
GGCACAAACTTGGATTCTATCCGTGATGTCATCAATCAAGGGAAAATGTGTGTTTTGGAC
TGCAGTCCAGTGGCTTTAAAAATGCTTCACAATTCTTCAGAATTTATGCCTTACGTAATT
TTCATAGCAGCACCTGGTGTTGAAGTAATGAAAAGCTTGTATGATTATTCGAGGAACTTG
GGGTATTCTAGTCGTACATTGACATTTGATCGCCAAAGTTCCATTAGATATAGTTCTAGA
AGAGCCCGTACATTAGAATCGCTTGCATCGATTTATGAGGAGGATGACGTAAAGAAATCA
TTGGAAGAAAGTGCTTGTTTACAACGTATGTATGAAAAGTACATAGACCTAGTTATAGTT
AACGAAGATTTTGATATGACATTCCGTAAAGTTGTTGAAGCCTTGGAAATTATATCTAAC
GAACATCAATGGGTACCTGTAAATTGGGTATATTAA
>cds.Rpadi_10054_c0_seq1|m.14248
ACACACAAAACATTTGGAGAACCTAAAACAAGTACAGATACTCCAAAGTGGACTGATAAT
ATTCCGGATAATGTTGCAAATAATAATAATGCCTATTCTACAATCGGTGGTGTGAAGTCA
CTCTATGTTTTGCTTGGTGCAGTTGTTGCTGTAATTGGAGCTATTGTACTACTTATATTT
TTTACTGTATGCATTTATAGCAAACGAATGTCATCACACTCAAATTCACCAGAGCTTAAC
AAGAGTTCTGAAGCAGTA
>cds.Rpadi_10055_c0_seq1|m.14249
GATAAGTTTTGGCAAACTGTACGTGATGATCCATCTGACTTTATTGGTTGGACTTACTTA
TTACAATATGTCGATGGAGCGAAAAATATTGAAGCAGCACGTGAAGCTTATGATGCCTTT
TTAGATTTATATCCATATTGTTATGGTTACTGGAGAAAATATGCAGACTATGAAAGAAAA
AATGGAACTAAAGAAAACTGTGAAAAAATATTTTTCATCAGGTTGCTGCTGGATAAAGCA
CAAAACACTGCACGCTCCACCGTGGCCCAAAAA
>cds.Rpadi_10055_c0_seq2|m.14250
GATAAGTTTTGGCAAACTGTACGTGATGATCCATCTGACTTTATTGGTTGGACTTACTTA
TTACAATATGTCGATGGAGCGAAAAATATTGAAGCAGCACGTGAAGCTTATGATGCCTTT
TTAGATTTATATCCATATTGTTATGGTTACTGGAGAAAATATGCAGACTATGAAAGAAAA
AATGGAACTAAAGAAAACTGTGAAAAAGTATTTGATCGTGGTTTAAAA
>cds.Rpadi_10056_c0_seq1|m.14251
CGTAAAAGAAGAGACGAACAACGGTTTCCCGGCGCTTCTGTGATTCTGAAACAACTGAGC
GACGGCGCACAACATAAGAGGGTCGGTCTCGTACAAAAAGCTCACGGTGCTCCAGTCAGG
GGCGGAGCTATCTTATTTAATGCAGTAGACGGTGAAAAAATCGGTTCGGTGACTAGCGGA
TGCCCGTCTCCGACATTATCCCAGAATATAGCTATGGGTTATGTAGACAGTAAATTTGCC
AAAAATGGAACGGAGATACAAGCAGAGGTCCGAGGACAGAAGATACCTATGGTTGTCACG
AAAATGCCATTTGTGAAAGCAAATTATTATTCAAAACCCAAAAAATAA
>cds.Rpadi_10056_c0_seq2|m.14252
CGTAAAAGAAGAGACGAACAACGGTTTCCCGGCGCTTCTGTGATTCTGAAACAACTGAGC
GACGGCGCACAACATAAGAGGGTCGGTCTCGTACAAAAAGCTCACGGTGCTCCAGTCAGG
GGCGGAGCTATCTTATTTAATGCAGTAGACGGTGAAAAAATCGGTTCGGTGACTAGCGGA
TGCCCGTCTCCAACATTATCCCAGAATATACGAGGTGTGGCTAATAAATAA
>cds.Rpadi_10057_c0_seq1|m.14253
GGAATACCAAGAAAAAATTTAGCTTTAATACAAAACACTACACTTCTTCGAAGATCTCTA
GACACTATTAATGATTGTAGATTGTTTCACGATGTATGGGTATCAACAGATGACAAAGAA
ATTGCAGCTGAAGCTGAATTAGCTGGTGCTAAAGTTTTTCACCGCAGTGCAGAAACTGCT
TCAGATGAAGCAACATCACTTAGTGCTGTTAAAGAATTTAGTATGTACCATCAAAAAGTG
GATATTTTTGCTATCATTCAGTGTACCTCACCTTTTATGACTCCTGAGTATTTGACTAGA
GCATATAAAATGGCAGTTAATCAAAAATTTGAATCTGTGTTTTCTGTAACACGAAGCCAT
AAACTACGTTGGAAACTTGGATCTGATGGTCAACTGCAACCATCA
>cds.Rpadi_10058_c0_seq1|m.14254
AAATTATCAAAAAGTAAAGATGTAAAAATTAAAAAAAAGTGTAATAAACAAACAAAGTTT
AAGATAGGGAGTGATTCTAATTTTGATTTGGCTATTGCTATGTCTATGTCTTTACAAGAG
TCTAAAGAAGCAGAAATTATTAAAGAATCTGAAAACCTTTTAGAAGCAGGCTTAGAAACT
GAGGCTATAGAAAAAAGGAAA
>cds.Rpadi_10058_c1_seq1|m.14256
AAAAGTAAAGATGTAAAAATTAAAAAAAAGTGTAATAAACAAACAAAGTTTAAGATAGGG
AGTGATTCTAATTTTGATTTGGCTATTGCTATGTCTATGTCTTTACAAGAGTCTAAAGAA
GCAGAAATTATTAAAGAATCTGAAAACCTTTTAGAAGCAGGCTTAGAAACTGAGGCTATA
GAAAAAAGGAAAACGTTGGAAAGCTTTGGTTTTATATCAAATCAACCAATTAAATCTAAA
TCTAAAAATTTTTATAAAACCAATTCTTTGTTATTCAAACAAACTCAAGAAGATCGTCAG
AAAAGAATTACTGAAAAAGTAGCAATGATTCTTATAGACTGTGATACTCACACTTTATTA
TCAGAAACGTCTTTAAATGATTGCCCCGATATAAAATTAAGATCCAAATATTTAAATAAG
ATAAGAAATACTGAATGTAAACTCTGGAAAAAAACATTACTTGAAGAAAATAATGTATTT
GAATTTTAT
>cds.Rpadi_10059_c0_seq1|m.14257
TTAGATGAAGCCACTGCTAATGTGGATCCACAAACTGACGGTTTGATACAAAATACCATC
AGAAATAAGTTTCGAACATGTACAGTATTAACAATTGCTCATCGTTTGATCACAGTTATG
GATTCTGACAAGATACTTGTAATGGACGCTGGTAAAATTGTTGAATTTGACCACCCATAT
ACTTTGTTGAAAAACAAAAACGGATGTTTGTACAAAATGGTTGAACAAACAGACCCAAAT
AATGCCAAATTGCTTAATATAGCTACTGAGAGTTTTAATAGAAAATAA
>cds.Rpadi_10060_c0_seq1|m.14258
TTGACCGCATATACTTTTTCCACGATGCCTCTGCTCCAAGTGTTGAACCTAGCATTCAAC
CGACTGACGCACGTAGACCAGCAAGCATTCGGTACATCTAATAAACTGCATGCCATTCGA
CTGGACGGAAACGCGCTATCTGATATAAACGGTATGTTCGATGGACTATCCAAATTAGTG
TGGCTCAACGTGTCCGACAATCAAATCGCCAATTTCGACTATTCGTACCTGCCGTCCAGC
GTTGAGTGGTTGGACATGCACAAGAACGCCATCAGCGATCTGGGCAACTATTATGTGCAA
CGCGATACGATACAAATAAAAATGTTGGACGCCAGTTTCAATCGCCTGACCGAAATCACG
GACACATCGATACCGGATAGCGTGGAAAACGTTTTCCTCAACAACAACCTGATACACAAA
ATCAAAATCAACACGTTCTTGCGAAAGGCCAACCTGTCTCGGGTGGTTTTGTACGCCAAT
AAAATGGAATATATCGACATCGCCAGTCTGCGACTCGACCCGGTGCCGGAGAACAAAGAA
TTGCCGCAGTTCTATATCGGTGACAACCCGCTGAAATGCGATTGTACCACCGAATGGCTG
CAGCGCATAAACCAACTGAGTGTGCAACGCCAACATCCCCGGATAATGGACATGGACTCT
ATCATGTGCCGACTTGTGCATTCTAAGACTGAAAAGTATAAGCCGCTATTGGACCTAAAA
CCGTCGCAGTTCCTATGCGAGTACGAGTCGCACTGTTTTTCCGTATGCGAGTGTTGTGAC
TTTGACGCGTGCGATTGCGAGATGACGTGCCCCGACAACTGCACA
>cds.Rpadi_10061_c0_seq1|m.14262
ATGGTCTTAAGCTGTACGGTTCAAAACTGTGAGAACAAATTAATAAAAGGAAATGGAATT
ATATTTCATCGACTTCCTTTGCATGATCCAGAATTACTTGATAAATGGTTAAAAGCATTA
AAAGTCGATAATTGGACCCCTACTAAGCATTTCAATGTTTGCAGTGAACATTTTACCGAA
AATGATTACAAAAAGTCAATATCTGGAGTTAAATTAACAGATTTGTTATGCAGTGCAGTT
CCTTCAATTTTTGCAGATAGTTCAAATTCAAATCACAAGAGAAAATCAAAAGTCTTAGGT
AATTTAAACGCCAAACAATCAAGAAAAAAAGTCATTAAAACATTACCTCAAACAACTCAT
ACAATCAGCACGGAATGTAATGACCCAGTTTGCTTTGTTCCGAACTGTAGAACACCGAAA
GGACTACCA
>cds.Rpadi_10061_c0_seq2|m.14263
ATGGTCTTAAGCTGTACGGTTCAAAACTGTGAGAACAAATTAATAAAAGGAAATGGAATT
ATATTTCATCGACTTCCTTTGCATGATCCAGAATTACTTGATAAATGGTTAAAAGCATTA
AAAGTCGATAATTGGACCCCTACTAAGCATTTCAATGTTTGCAGTGAACATTTTACCGAA
AATGATTACAAAAAGTCAATATCTGGAGTTAAATTAACAGATTTGTTATGCAGTGCAGTT
CCTTCAATTTTTGCAGATAGTTCAAATTCAAATCACAAGAGAAAATCAAAAGTCTTAGGT
AATTTAAACGCCAAACAATCAAGAAAAAAAGTCATTAAAACATTACCTCAAACAACTCAT
ACAATCAGCACATAA
>cds.Rpadi_10062_c0_seq1|m.14264
ATGGCTTCGTCGCCATCATGGGAAGATTTGAGAAAACAGGCTAGAAGGCTGGAAACAGAA
ATTGACTCCATGTTAGTATCATTAAGTAAAATAAGTACTAATAATCCTATGATGTATAGT
GACGATGAATCACAGTTGTTGTTGTCTGATGATCGATTTGAAACTGCCACATCTGAAATT
GAAGAGCTGCTGTCTAAGCTTAATACAGTCAATGAAAAAATGGGCGAATGGAATTCCAAT
GGAGAACAATCTACAGTTTCACAAAACATGCATACTGTACAGCGCCACAGAGATATTTTA
CAAGATTATACTAAAGAGTTTCAAAAAATACAATCTAATGTTAGAGCTCGAAGGGAAAGG
GAAGATTTGCTGCATAGTGTTCGGCAGGACATTGATGGCTACAAGAATTCTGGAACAAAA
AACAGGCGTATGGATTTGTATGTTAAAGAGCATGAACATGTACGTAATTCAGACCGTTTA
GTATCAGATCAGATTGCAATTGCAATGGAAACTAGGGAACACTTAGTGTCGCAACGGCAT
CATTTTAAACGTTTACAATCTAGACTTCACGATTTATCAAGTAGATTTCCTGCTCTCAAC
ACCCTAGTACAAAAAATTAACATGCGTAAAAAACGTGATTCTTTAATAGTTGGAGGAGTT
GTTGTTATATGTACTTTTATAATACTCTTGTACACTTTTCATTAG
>cds.Rpadi_10064_c0_seq1|m.14267
CGAATCTTAAATATGCGTCGTGAGTGCATGGTTTTGTTAATATTAAATTTGGCGGAATAT
TTAGCCAACTCTAAGAATATTCCAGTCACAGATGATAAAACAGGCTTAGATTGGTGGCAA
ACTGCGGTTTTCTACCAAATTTATCCAAGATCATTTAAGGATAGCAATGGTGACGGTATA
GGAGATCTTAAAGGAATTGAGGAGAAAGCGGAACACTTTAAAGACATAGGAGTGGACTGT
GTTTGGTTATCTCCCATTTTTAAGTCACCTATGGCAGACTTTGGTTACGATATTTCGGAT
TACAATGCGATTGATTCCGTGTATGGCACAATGGATGATTTTGTTTCGTTGCAGAAAAAA
TTGAAGTCATTGGGTATTAAAATTATAATGGACTTCGTACCGAATCATTCAAGTGATGAA
CACGAATGGTTTAAAAAGTCTGTAGAAAAAATTTATCCATACACAGATTATTATGTTTGG
AGAGATGCTAAATGCGATGAAAATAATTTGAGAATACCACCAAATAATTGGCAAAGTTTA
TTTAGTAATTCAGCATGGACTTGGAATGAAAAACGTGGGCAGTATTATTTACATCAATTT
GATCCTAAACAACCAGATTTAAATTACAGAAATAAAGAATTGGTTACAGAAATGAAAAAT
AACTTGAGGTTCTGGTTAGATCTTGGTGTAGATGGGTACAGAGTAGACGCCGTACCGTTT
TTGTTTGAGGATTTAAAATTTTTAGATGAGCCCAAAAAACCAGAAGAGCTCGCTAAAAAA
GAGAAAAATACTTATGATCGATATTATCATGATTATACAATGGATTTACCTGAAACGTAT
GATATGATCAGTCAATTTAGGGACGTGTTTGAAGAATACAAGCTGAAAGATGGAAAAACC
AGAGTTATGATTACTGAAGCGTATACTACCATTGAAAACACTATACGATATTATGGTAAC
AAGACCAATTTGGGAGCACATATGCCATTTAACTTTGGATTGATTGAACGATTAAATGAT
TCTTCGAATGCCACTAAATTCAACGATGCGGTGAATAGTTGGTTGGACATCATGCCCGAT
GGAAAATGTGCGAACTGGGTAATCGGCAATCACGATCAACCGCGCGTGGCCACGCGGTTC
GGCGGCGAAATGGTGGACGCCATGAACATGTTGAACTTGTTGTTGCCCGGCGTCGCGTTC
ACGTACATGGGCGAGGAGATCGGCATGTCGGACACGGCCGTCCGCTGGGACCAGACAGTG
GACCCG
>cds.Rpadi_10065_c0_seq1|m.14269
CCTTCAGATTACGTACCGTTATCGGTAGAAAATAATACTTCTGATGATGTGACCCTCGAT
CCAGAACCAGAGTTAAATGTTGAACCGATAGTTGAAAAGCCACCACAACTTAAGTTTTAT
CGAGACACTTTACTGGATTCTACAAATGAGTCACTCAATACTGATGAACCCGAAGAAAAA
GTCCTAGTCAAAAGTCCTATTGGCGAATCAACTACGAATAATTGCAACGACAAGAAAAGC
GGTATGCGAAGTGTTCTGGTGTACGTCAGAAACAAATCGTCAAAGAAATCGGTTTCGTGG
AAACAAGAAAGCGATTTGGTGAAAGTTTCTTATTTTGAACACGACGAAACCGAAAGAGTA
AATGTAACAAAAAACTTTAAAGCTATGGAAATGCATGAACGAGATATTGAAAGACAAAAT
TTCATTGCTGTCCGGAAATTAAATGCTGCTGATAATATGGAATCAAAGACTCCTTGGCGG
TATTTAGACAATAGCTTGTTAGTTGACTTACCAGAAGAGCCTGGTAAAGAAAAAATAGAA
CCTGGCAGTGGTAGTCAAGAAAAAAAGAAA
>cds.Rpadi_10065_c1_seq1|m.14270
CGAGATATTGAAAGACAAAATTTCATTGCTGTCCGGAAATTAAATGCTGCTGATAATATG
GAATCAAAGACTCCTTGGCGGTATTTAGACAATAGCTTGTTAGTTGACTTACCAGAAGAG
CCTGGTAAAGAAAAAATAGAACCTGGCAGTGGTAGTCAAGAAAAAAAGAAACAGACCCTT
AGAGAACAATCAGTTTTGCAAGCTATTTACTTCACTAGAAATATGATACCGGATTCACCA
GAAGAACCTGATCAAATGGAAATAATCGTACCATACTCTGAACCATTAAACATTCCTTTA
GAAGATATGTCAGGGGATACTGCTCCTATATACAACTATGTAAGCATTTCTTGGCCAGAA
TCTAAAGGTGATCAACCTCCCGTTGTAGAATTTCCTATTGGAATGAACAATATGATGCCA
ATGCCCAATATGATGATGCCACAACCTCAGTTTCCAGTGTTTGGGGGTAATCAAATGAAT
TGGGGTATGCCACCTGAAAATATGATGGGAATGGGTCCTCCAGCAAACAATATGTATATT
CCTCCTAACCAGATGATGATGAATAATCAGATGTTTATGGGCGATCAGATGCAACAACAG
CCT
>cds.Rpadi_10067_c0_seq1|m.14272
AAGCGATTCTCGCCGGCTATACGTGGCGTGGTCGAGTTCGCCAAACGTATACCCGGTTTC
GGGCTACTCGCCCAAGACGACCAGGTGACCTTGCTCAAAGCCGGCGTTTTCGAGGTGCTA
CTAGTTCGCTTGGCCTGCATGTTCGATTCTGAGTGTAATAGCATGGTGACGCTCAACGGT
CAAGTGTTGCGCAGAGAGTCGGTTTGCGCATACTCTAACGCTAGATTCCTCACCGATTCC
ATGTTTGAGTTTGCCGAGAGGTTGAACGCAATGCGACTAAACGATTCGGAAATTGGTCTA
TTCAACGCCGTCATCGTGATCGCTGCCGATCGCCCAGGCTTGCGCAATATCGAATTCATC
GAACGTATGCACAAACAGTTGAAATGCGCGTTGCAGTCGGTACTTATGCAAAACCACCCA
GACCGACCTAGCTTGTGCCAGGAACTGTTGAAGAAAATCCCCGACTTGAGGACGCTCAAC
ACGTTGCACTCAGAAAAACTGTTGGCATTCAAGATGACCGAACAGCAAAACCAACTTGAC
CAACAGCAGCAACAACACCAGCAGCACCAGGACACCACCACCACGACTTCCATCGCAGCC
GCCGCGGTCCAACATCATCAAAACATTCAAAACGTCGGTGGCATGTGGAGCCTAATGATG
AACGGCACCGACGACTTCAACCGAAAGAGCCCGGAGGAGGCTGGCTCGTCGTCGTGGTCG
GACGAGACCACTTCCGTGGAGGACATGAAGAGTCTGGCCATGTTGGACGAGGTCAAGAGC
CCGCTGGGTTCAGTATCCAGCACAGAATCCGTGTGCTCGGACGAATACCACCACGGTCCG
AGCAAGCACGCGGCCAGTGCTCCTCTGTTAGCAGCCACGCTAGCCGGGGCTGTGTGCCCA
ATCAGGCGGCATGCGGCCGCGCCGTCGGACGAG
>cds.Rpadi_10068_c0_seq1|m.14275
TTACTTGACTTTTACATTCATGAAACTAGACAACGTCAAGGATATGGAAATAAGCTATTT
GAACACATGTTAAAGGATAACGAGTTAGAAGCAAAACAATTAGCTATAGATAAACCTTCG
AAAAAAATGTTGCAATTCATGCAAAAACATTATTCACTTAAAAAGTTAGTAGATCAAGGA
AATAATTTCGTAATATTTGAAGAATTTTTTGATACTCCAGGATTAACACAACTAAAAGAT
AAATATGATAGTACAAATGGATATAGAAACAAACCTACATATGGACGGCATGCTGCAAAT
AAACACAATGACTCCATGTCTGATATATTACATGGGGCTGGTAGTGCAACTAGATTGAAT
GACAAATACGTTGCTAATGCTGATATCATCAATAACAAATTCAAGGATAACAAACCAAAT
CTTGTCACAGTTCTTCCTTCAGAAAAAGATGTAAACGACACAATTAATGGGAAAAAA
>cds.Rpadi_10068_c1_seq1|m.14277
ATTGATCATTCTTTAACACCATTTGGCTTCGAAGACGATGAAAACTTACAAAAAAAAGTT
GCAATGATTATTGACGAAATGGGTAAGGCATCTGCCAGAGCACAGGATTTAAAAATGCCT
ATAACAACGGCAGAAAAATTATCAAAATCTGATCATATAATTTATTTATTGTCAGAACAA
ACGAATGAAGAAACATTTGTTATTGTTGGAATTTTGAAAATGGGATGGAAAAAATTATAT
CTTTTTGACAAAAAAGGTTCTCGCTCTGAAGCCATGGTGTATTGTTTACTTGACTTTTAC
ATT
>cds.Rpadi_10069_c0_seq1|m.14278
ATACGTTGTATGAATACATTTTTCACAGCTCAAAAACAAAATGTAGCTATCGATGTATGT
AGTCTTACCCATGATGTCACTCTATTAAAACAAGCATGTTATATCACAGAAGGTTCATAT
TTTCGTATGCCTAAATTAGAAGGATTATTACTGTATTTACAATGGATATTTTTAACTGAA
CCTTCTTCTAGAAAAAAATTGGTTATACCACTA
>cds.Rpadi_10069_c1_seq1|m.14279
GTCACTCTATTAAAACAAGCATGTTATATCACAGAAGGTTCATATTTTCGTATGCCTAAA
TTAGAAGGATTATTACTGTATTTACAATGGATATTTTTAACTGAACCTTCTTCTAGAAAA
AAATTGGTTATACCACTAGCTCCTCAATTAGACTTCCGACCTTTTTGTTTTTGTCATGGA
ACCCTGACAGCAATTGGTTTTGTGTGTTCGTTATGTTTAACTATTTATTGTAAAATAAGT
CCTATTTGTACAACTTGTGAAGCAGTTTTCAAAGTACGATCAGCCATTGCAGTCAAACCT
AAAAAGAAGAAAATAAAAACAACAAATGTAAATAATTAA
>cds.Rpadi_10070_c0_seq1|m.14280
GATGTTATTGAAAAGCTCAACAGCTGTCTGTTTATATTAGGCGAACTTTACAGTAATTTT
GCTGAACCGTATGGTCTATGGGAAGCTCAGTTGGCAATATTACAGCTTTCCAATCATGAT
GATCGTGAACTAGTAAACCAGATCTGGGAAAATATTTTATTAAAAGTTGTGGAAGATTGT
GGAGATATTGATGAACATAACAAAATGACCATTGCTCTAGAAAAAATAAAGTCATTGGCT
AGTTCGCACCCGATTAATTCATCTACATTTGACTTGGAGTATGTAACAACTATGCTGGAA
TATTTAAACTGTAACTTGGGCGGTGATTTGGAATCTGTATACACAACTATGTTAACTATT
GGTGCTCCTATTGAATCTTTAGTAGCAATATATAAAAAGATTTATTCTACTAATGATCCA
CGGTGGCAAAAGACAAGTGAGCTGCATGTATTAGAAGTTATCATGAGTTTGGCTCGTTAT
TATTTACAAAATGTTGATCTATGGCCATCTGGGATGCAAAGGAGATCTATTGCTGTGAAC
TTATTAGATTTGTTGGTAATTTGTCAAAACATGCTGTATAGCCGTTTTGCTCATAGTCCA
CTGATTGAAGGCGTCATTGCGATCAAAAATGAACTTGACAACATCATTAAAAACTGA
>cds.Rpadi_10071_c0_seq1|m.14282
TCATTTAAAAATATAATGCTTCAAGGTCTTGGTTCTTTTGGTAAAATTTTAAATGCAAGA
TATTTCACAGATCGTGCTGAAATCACTTATGAAAATGGTCGTTTTGCAGCTAATGCTTTA
AAAATAAAACAAATATCAATCTACAACTATACTTTAATTTTAACTGCTAAAAATAATAAT
TGGGCATTTGCTATAAAAAATGAGATCGAAACTATCACAAACAATGTTGTGCCCTTATGG
ACAGACAAGTTAAGATCTGCTCCAATGAGACCTCCATTACCTGCAAGATCCGATCAAAGT
CCAAACTCAGATGGAATGCCAAACTATCCACCACCTTCAAATGTTCCTTTACCACCTCTA
CCACCAAGACAACGAATGCCTCCTCCACTCCCCCCTAGAAATGCGTGA
>cds.Rpadi_10072_c0_seq1|m.14283
ATAATGCAAGCCGCTAGAGTCAACGCTTTGGAGGCCGAAACTCATGAGGTTCTCTCGTGG
CTGACCAACAAAGGAGAGCATGCGTTGGTTCAACATGCCGATTTGGCCAACAGTCTGCCG
GCCATCCGGCAACAGGAACAAGACTTTGAAAAATTTTACTTCGTCTCCATGCAAAATCTC
GATAAAGCCGGAGATTTGTTGGAAGAAGCAGGTCAATGCAGCAATGGTACCAGTCTAAAA
GATCTGGCAAAATCTTTAAAGCAGCATCTTAGAGGTTTTAGTGATCGACTAGAAGAG
>cds.Rpadi_10073_c0_seq1|m.14284
ATGAGTGATTCCGTGCCTTTACCGCCTCTGGTCAAGTTCTTCAACGGCGGACTATCCGCG
ACTGTGGCCACCGTCATAGTGCATCCGTTGGACGTGCTGAAGAACCGCATGCAGATGGCC
GGACGCGACGTCACTGCCACTGAAGCGCAAAAGTCCATGGGCGGCATCGTTCGTTCCATG
ATCAAGGAGAAGGGTGTTACGGCGTTTTATCCCGGACTGTCCGCCGGCATCCTGAGACAA
GCCACGTATTCGACCACGCGATTGGGCATGTACAACTCGTTGTTCACAATTATGACTGGG
GAAGACAACAAACCGCCTAATCTGTTGGTGAAACTGGGCTTGGCCCTGGTGTCTGGCGTG
ACTGGTGCTGCTGTCGGTACCCCGGCTGAAGTAGCACTCATACGAATGACATCTGATGGA
CAATTACCATTGTCGGAAAGACGTGGTTACACTAGTGTTTTCAATGCATTAGCCAGGATT
GCTAAGGAAGAAGGTATTGCTACATGGTGGAGAGGATGCATTGCCACAATGGGAAGGGCA
GCTGTTGTCAATATGGCTCAACTTGCATCATATTCTCAATCAAAAGAAATTTACCTCAAG
AGTGGTTATTTCAAAGATAATATTGTATTGCACTTTGCTTCATCAATGACTTCTGGTGCC
ATTACAACTGTAGCCTCACTGCCTGTAGATATTGCCAAAACTAGAATCCAAAGCATGAAA
ATTATTGATGGAGTACCGGAATATACTGGCACAATAAATGCTATGGTGAAAGTAGTGAAG
AATGAAGGTTTCTTCAATTTGTGGAAAGGCATCGTGCCATATTTTGCAAGAATTGGACCT
CATACTGTATTAACATTTATAGCTTTAGAAAAGTTCAATGAAGCATATAAAGTTGCTGTG
TTTGACAGACAGTCAAAAAAATAA
>cds.Rpadi_10075_c0_seq1|m.14287
CAACAGCCTTATAGTATTTTTATAAGTATATTGTTGATGTCGACTCAAATACTTTGCTCG
TGTTTAGCTGGTGTCTACAATGAATATTTACTTAAAAAAGGTCAAGGTGTAAATGTGAAT
ATTTATGTACAAAATATATATATGTACACAGATTCAATACTTTGTAATTTACTATTGTGG
ATAATATTTAAACATAATGATAACAAAAGCAATACTCCAGAA
>cds.Rpadi_10075_c0_seq2|m.14288
ATGACGTGGAAATCCAGCAATTGGACTAGTTTATTTCCTACTAAAACATCGTTTGTTGTA
TTTGTCTTGTACATAGCACTTTCGATGAATCACGGATTGTTAGTAAAATTATCACAAGAA
AAAGGCATTTATAACTATAATATTGTCTCAGTAATTATTTTAACCGAAGTTACAAAACTA
GTTATATCCTTATTTTTATTTTGCAAAGACAACCCCTTAAGAAACATTATTGATCAGACT
AGAGATAACTATACAGTACTCTTTCTCTACATGGTGCCAGCATTTCTCTACTGCCTATAT
AATAATTTGGCTTTCGTGAACCTATCAATATTTGACCCAACTACATATTTTATTCTTCTT
CAACTAAGAGTTATACTCACTGGTATTGTATATCAGTGTTTGTTTAAAAAAGATCTCAGC
AAAATTCAATGGTTGTCTTTAGTTCTTTTGACTGTTGGATGTATCATAAAAGAGTTAAAA
ATGGAGGGCAATATCCAACAACAGCCT
>cds.Rpadi_10076_c0_seq1|m.14290
GCTAATTCAATTATGGAAGATGAATCTGACTCCGATGATTCTCTTTCTTTTACTTCATAT
CCCATTGAAGAAGATTTATTGTTTCCTCCTGATAAAAAACCTTGTCGACCAATTCCCCAA
ACATATGACTGGGTGAAAGATTTGACTAACAAAAATTATGATGTAGTTCCTGTTCAATGT
TTCCGTTATGCTCCTATGGCCGATTGTTGG
>cds.Rpadi_10076_c1_seq1|m.14291
TGTTGGGATGACATAGCAGTTGGAATTAAAGTTGAAGTTGTAAATACAGATTGTGATAAT
TTTAGTGAAGAATTTCCTGACTACTATTGGGTTGCTTCTATAGTTGATATTGCAGGATAT
AAAGCAAAATTACGCTATGAGGGGTATGAATCGGAAGAAAGTAGTGATTTTTGGGTAAAT
TTATGTTCTTGTGTTGTTCATCCAGTTGGATGGTGTGCAACAAGGGGTAAACCATTAATA
CCTCCAAAATCTATTCAATCAAAACATTGTGATTGGAAAGATTTTTTAGTCAAGCGTTTA
ACTGGAGCT
>cds.Rpadi_10077_c0_seq1|m.14292
GAAAGTGTTAAAAATGTTGTACCACAAAAACGTAAATTTGATGATGAATTAAAAAGTTTA
AAAGAAAAATATGGATTACTTGGCTGTGAACCACCAGATGCTGTATTGCCAAAGGGATAT
AAAGATAGAGCTGATAAAAGAAGAAAAACTGTTGGATCTCAAAATGCAAATGAGAAAACT
GAAGTTGCTTGTGTAACACAGCCGATTCCTACAAAAAACAAAGGTTTCAAATTATTAGAA
AATATGGGTTGGACACCTGGAAAGTCTTTAGGATCTAGTAATTCTGGGATTAAAGAACCT
ATTTCAATGGATGTTAGAGATGAAAAAATGGGACTTGGGTTTTCAACTAATTTTAGTCAA
CCTGAACAACCCAAGGCAAATATTTTAATTAAACAA
>cds.Rpadi_10078_c0_seq1|m.14293
CCGGAAGGCACTTGTACAAACCGATCGTGTCTGATAACATTCAAACCAGGCGCTTTTTAT
CCGGCAGTGCCCGTTCAACCAGTGCTGTTGCGGTACCCAAATAAACTAGACACCGTCACC
TGGACTTGGGACGGCCCTGGAGCATTGAAACTCTTGTGGTTAACTATGACGCAACCGACT
ACGACAGTGGAAGTAGAATTTCTACCGGTGTACGTGCCCAGTGAATACGAAAAACAGAAC
CCAAAAGCGTTCGCCGAAGGTGTTCGTAACGTTATGGCCAAGGCATTGGCTGTTCCAACT
GCAGACTACACGTACGACGACTGTAGAGTGGCCGTAAAAGCCGGCCAATTGGGTCTGCCG
ATGACCTCGAATTTGATCACTGTCGAAAGACTTAGAAGTCGACTAGGATTGACGCGAATT
AAGATCGAAGATTCGGCTCTAGTCAAGAATATGCTGTCGTTTCAGAATCAAGAGTCTCAG
CCGGTAGATTTGGCAGAGTTCGCAAACAATTTAAACGTCACCGCCGAGGATGGTTCACTG
ATCAGCCTCTTTAAAATGCATCTAGAGAATGAACACTTGTCGACCATAGATTTTAAAAAG
TATTTGTTGGCTGAATATATCTTACAGAAAGCTACCTCCAAAGACGATTTGATCGTATTG
GCTTTTAAGTTGTACGGTGAATATTTTGATAAAGAAATGTTTGAGTACGTGTTAAATCTC
GTCTACAATCTTCCAAAATCTGAAGCATCAGTCATTTACAACGAAATGACCGACAAGCTA
AATGAAATAAATTTGTCGGAATATTTACATTACGGGAAAAAGTATCCTGAAAAAATGGAG
TCCTTGCAAAATCACAGTAAGAACTCAGCACCCAGAACAGTAACAGATTTTTCTAGTTGT
GGCCAATTATTCCATGGCGCTATGGATGACAACAAGAAGTATCAATGA
>cds.Rpadi_10079_c0_seq1|m.14294
GACCTCAAAAAGGAAATCAAGAAATTGCAGAGGTTACGCGATCAAATCAAAAGCTGGATT
GCGTCCGCAGAAATTAAGGATAAAAGTGCATTACTTGATTACCGCAAACTTATAGAAACC
CAAATGGAAAGGTTTAAAGTAGTCGAACGAGAAACAAAGACTAAAGCTTATTCTAAAGAA
GGGTTGGGTGCTGCCCAAAAACTAGATCCTGCTCAAAAAGAAAGAGAAGAAATAAGTGCA
TGGTTAACACAATCAATTGAGTCGCTCAATATTCAAATTGACCAATATGAATGTGAAATG
GAGTCTTTACTTGTTGGAAAGAAAAAAAGATTGGACAAAGATAAACAAGAAAAACTAGAT
GAACTTAAAGCAAGAGTAGAACGACATAGGTTCCATATACGAAAATTAGAGACTGTGCTA
AGAATGTTAGATAATATGTCAGTGGAAGTCAAAAAGATTCGGTCGATAAAAGATGATGTA
GAATATTATATTGAAGCATCACATGAAGAGGATTTTATGCATAATGATGATTTATATGAT
GAAATAATTGGGTTAGCTGAACTTGAATTAGGAGTTGCTGCAAATAATTCTGCAGAAGCA
AATGGATCACCCACTAGTCAGACTGCAAGTCTTAGTGGTTCTTGTCCGGCATCTCCTGCT
CCAATGTCACATAATCATTCCATCGAAGAGCCAGTTTCAGTGACTGTAATAACAACTTCT
ACACCAGTATCAATAACAACTATTGCTACAATCAGTGAATCAATTCCAATGATCTCTGCA
GTATCTACAGTTGTAACTACTGCTACTTCAGCTTCTATTGTTGCAGCACCAGTTCGTAAA
AAAAAAGAAGAAACTACTAAAAATGCAATTAAACCAACCCCTGTGAAAGCAAATCCTTCG
AATAATGCTAATTCTACGGTGAACAGTAAGGGTCCAACTATAGCTGCTGTTGTTAAATCA
TCTGTTAGTAATCATACCACAACAACATCCAGTGTATCTACTGTGTCTCAATCTATAACT
ACTCAAACAAGTACTACTACTGTCGGCAATTTTGCAACTGTAGCAGCTTCAAATATTCAC
AATAAGCATGCACAAGCACAATCTGTTGAAAATACATCTGTTGTTACATCTATACCAACT
TCTCCATCATCTTACCATACAAATGTGTCAACTGCACAAGGAAATGTGAATAATTCTGAT
AGTGTGGTAAATTGTGTGTCTACTACACCTTCGTCATTAAGTTCTACAACATCACCAGTA
CAAGTGGATTCTCATACAGCTCTGTCATCATTAAAGACTATTGCCCAAAAAGCTATTGAT
CAAGCTGGGATTGATATATCACAACAGTCTACTGATACTAAAAGTTTGAGTTCAAATATA
GTTCAAAATTCAAGTAGTCACCTAAGCTTACAGCAACAACCATCACAACAGCCACCTGTT
TTGTTTGAAGCTAAGATTTCTCCTTTATTAGGAGTAGCTCCACTGGGTCCAGTGCCACTT
TCTAAAGACCATCAATTTCAATTCACAATGCTTGAGTCTGCATTTGTACATTTACCTCAT
CCGTCAGATTCCGAACGAATAAAATTATATTTACCTCGAAATCCTTGTACAACGCCTCAT
TATTATAATCAAGGACCTCTACCCCATTCTGACAGTTTAGAATTTTTCCAAAGGCTTTCA
ACAGAATCCCTTTTTTTTTATATTCTATTACATGGAGGGGTCTAA
>cds.Rpadi_10079_c0_seq1|m.14295
ATGGAGGGGTCTAAAGCACAGTATTTAGCTGCTAAAGCATTAAAAAAACAAAGTTGGAGA
TTCCATACAAAATATATGATGTGGTTTCAGCGACACGAAGAACCTAAATTAATTAATGAA
GAATATGAACAGGGCACCTACATTTATTTTGACTATGAAAAATGGGGTCAACGGAAAAAA
GAAGGCTTCACGTTCGAGTATAAGTATCTGGAAGATAGAGAATTAAATTGA
>cds.Rpadi_1007_c0_seq1|m.409
ATAAAATTAGATTTTGAAAAAGTTTATTTTCCTTATTTATTAATTAATAAAAAACGTTAT
GCTGGCCTTTATTTTACACGACCTGACAAATATGACAAGATGGACTGTAAAGGATTAGAA
ACAGTACGCAGAGATAATTCACCATTAGTATCTAACATGATAAACACCTGTTTGCAAAAA
CTACTTATTGATAGAGATCCTGATGGTGCAGTTGCCTATGCAAAAGAAGTT
>cds.Rpadi_10081_c0_seq1|m.14296
ATGTTACTGATAAACGACTATAAGTTTGAAATAACCAGCACTGTCGCAATCATGTTTATT
ATTATCATGTACACTTCTAGTCATGCTTTTCGTTACTTCGCCAAATATACCATATTTACA
GTATTGTCATACATCTCTGCAACTGTATTCATACCATTAATGTTATGGAGGCCGAGGGAC
TACAGGAATGGATTATTACCAGCATGGGGTGGACGTCAAGTATCAAAAGTATTAGGGATA
ACTTGGGAAATAAATGGTAAAGAAAATATTGTACAAAATTCAGGATGTGTTGTTTTGATC
AATCATCAAAGCTGTTTGGATTTATTAGTTTTATCTGAAATATATCCAATTATGGAAAAA
TGCACCGTGATCTCCAAAAAAGAAATATTTTACTTTTGGCCATTTGGTCTTGGATCATGG
CTGTGGGGAACAATATTTATTGACCGTATGAATGCAAAAAGTGCTCAGAAGACCCTTAAT
AAGACTGGAGAAGCTATTCGCGAAAAACAAGCAAAGATTTGCATGTTTCCTGAAGGAACA
AGACACGGTGGACCAGAACTTTTGAACTTTAAGAAAGGTGCATTCCATGTTGCTATTTCA
GCTCAATGTCCAATACAGCCAGTAGTTGTGTCTCAATATTTCTTCTTGAATCATGGAAAA
CGTATATTCGATCCCGGCCACGCAGTCATAACAATATTGCCTCCAATACCCACAGAGGGA
ATGGCCAAAGAAGACTTAAGTGGTCTTATTGAAAAGTCTAGAACTTCAATGCAAGAAATG
TACACAAAATCCTCAGCAGAAGTGAAAACAAAATATTATAATGTCAGCTAA
>cds.Rpadi_10081_c0_seq2|m.14297
ATGTTACTGATAAACGACTATAAGTTTGAAATAACCAGCACTGTCGCAATCATGTTTATT
ATTATCATGTACACTTCTAGTCATGCTTTTCGTTACTTCGCCAAATATACCATATTTACA
GTATTGTCATACATCTCTGCAACTGTATTCATACCATTAATGTTATGGAGGCCGAGGGAC
TACAGGAATGGATTATTACCAGCATGGGGTGGACGTCAAGTATCAAAAGTATTAGGGATA
ACTTGGGAAATAAATGGTAAAGAAAATATTGTACAAAATTCAGGATGTGTTGTTTTGATC
AATCATCAAAGCTGTTTGGATTTATTAGTTTTATCTGAAATATATCCAATTATGGAAAAA
TGCACCGTGATCTCCAAAAAAGAAATATTTTACTTTTGGCCATTTGGTCTTGGATCATGG
CTGTGGGGAACAATATTTATTGACCGTATGAATGCAAAAAGTGCTCAGAAGACCCTTAAT
AAGACTGGAGAAGCTATTCGCGAAAAACAAGCAAAGATTTGCATGTTTCCTGAAGGAACA
AGACACGGTGGACCAGAACTTTTGAACTTTAAGAAAGGTGCATTCCATGTTGCTATTTCA
GCTCAATGTCCAATACAGCCAGTAGTTGTGTCTCAATATTTCTTCTTGAATCATGGAAAA
CGTATATTCGATCCCGGCCACGCAGTCATAACAATATTGCCTCCAATACCCACAGAGGGA
ATGGCCAAAGAAGACTTAAGTGGTCTTATTGAAAAGTCTAGAACTTCAATGCAAGAAATG
TACACAAAATCCTCAGCAGAAGTGAAAACAAAATATTATAATGTCAGCTAA
>cds.Rpadi_10082_c0_seq1|m.14298
ATGCTCCGCGTAGTTATACCAAGCTGCTTCAAAATCAATCTCCAGGAACTTATCAGACAT
CGGTATATTCAAAAGAAACCACAAAAAAAAATAATACCGGGTACCACAACTTATTCGACA
TACCAAAAATTCGGTTCACCCACAACGGATCCAGGACAATCTAAAGTTTACAATTATTCA
GAAGAGTATCGTACTGATAGTAGGAATCGTTCGATGCGAGATTTGCCACCGTCTCCTCGT
CCCCATAGATCTTCGTCTCCGCGTTCTCCGTCCCCGCATCGCTCACCGTCGCCAATGTCG
TTTCCTCAACCACCAGAACCTAGAAACTACTCGACTAGTCATACTTATACAAACAGGACG
ACGTCACCTCAGTCGGTCCAGAAGTTTAGTCCGTCCGATCCAAGCAGAATAAACGTGGAT
AACAACTTAACTTCGCCGTCTGGCCAAACGGTTTATTCGTATAAATATTCAAGCGAGACC
AGAGAGAACACTAAATATGGACAACCAAATGGGTACACAAAACCTGTACACCAAGAACAG
TTGCCACTACGCCATTCACCGTTCCCAAGAGATGAAGCTGACACTCCAGGACTCCAAAAT
CCACCTAAACGGTTGGATGACTTGATGGCATCGTTTGGTGACAGAACAGATTATACAAAC
TATCACAGTAATAAAGAATACCATTCAAATGTCAAGGATTATCAGACCAAGTCTAAAGAA
TACGAACACGACAAGGCTGCAGAATATACGATTCCGATTAAGAAGCCACAATCCGAATAT
CAAACTCCTGAAAATAAAAATTCCGAAAAATTAACGGAAGTTAAAGAAGCTGAAGTGACT
CAGTCGGTTGCCGGGCCGCCAGTTTTTTATCCACCCGGATCAACAACGTTTGCGAAGAAG
GAAGAAGTAATGCAACAGCAAGGTCAATTTGGTCAGGGACAAATGAAGGCCAAGGCCAAA
GGAATGTACAAGTACAAAAGCAAGAGCAAATCAAAGGAAAAACAAAGTTCTGGAGCAACA
ATGGTGCCAGTATGTTTACCAATGTGCTGTGCCATGCCATGTGTTATTATGTAA
>cds.Rpadi_10082_c0_seq1|m.14299
ATGTACAGCAGACAAAATCAAAATCAAGGCGAGGCGAGACTCGAATTGTTACTGGACGAT
TTGCAATCCACTCTTCCGCGTAAAAACCATGGACTTGGTAGCACATCGTCAACTGGATAC
AGAGAAGTTACTAAAAGCACATCAAGGACGATTGGTAACGGTCAAACAGAAACTAACAAG
GAATATGAAATCCAATATCTCAATCCAGCTAATAAATCTACAGTGCTCAGTGAAAGATTA
CCTGATCTTCAATCGGTTGACTTGTTGCGACAGACCAACAGTGGAAAAAATCCCGGTTAT
GAAACGGTTTCATCATACCAATATAATAAATCGACAGAAAGCAAAAGTACAGTTCCCAGA
CAAGAAACAAACGGTGTTAACATGAGACAAAGTATTTCTGAACTCGATTCATTGTTAGAC
GATTTGAATCATGCTCAAAGAGTTGGATTTTCAAACTCCGGAATTAGTAGACATGAAATA
ACAACTAATGAGTCCAGCATTGAACCATTAAGGAGCAGTACGCCATATAAACAGCAATAT
AGTAAACACGAAGAACATAGATATGGAAGCCTTAACCGATCAAAAATACCAGGAACCAGT
GAAGTGATTTCTACCTATGAAACGTCGACAACCAATGGAGAACCTTTAGATTTAGATTTG
GTAGATGCTCCGCGTAGTTATACCAAGCTGCTTCAAAATCAATCTCCAGGAACTTATCAG
ACATCGGTATATTCAAAAGAAACCACAAAAAAAAATAATACCGGGTACCACAACTTATTC
GACATACCAAAAATTCGGTTCACCCACAACGGATCCAGGACAATCTAA
>cds.Rpadi_10083_c0_seq1|m.14303
AAAATCGTAAAAAAAAATGACTCAATATTTATAGAAACCGTAAACCTCATTCGAGATTAC
GAATCCTTTTTTGTGCAGAACAACAAACCAGAATGGAATTATTTAAACGCCGTATTTTAT
TGTGGCACTGTGTTCACAACTATAGGTTACGGTCATATATCTCCGTCGACGAATACTGGA
CGGTTGATTACCATTGTGTACGCAATATTTGGCATACCGATATTCCTTATATTGTTGGCT
GATTTTGGTAAAATGTTCACCAGAGGCATTAAATTTCTCTGGGCGTTCGTCCGGCGTCTA
TACTACACCGGCAGCTGTCGAAAAGTTCGCAGAACTGCGCCAGTTCAAGAGGTTATGAAA
GGTGTACAGATGATGTACGACATTACCAAATTCCGGAGGCCAAGTAACATGTTTGGCGGG
GTTCCGGATGGCCAGTCCGGATTTCCTCCAACATCTCCCAGCACGCCAGCCCTCAGCGTG
TACACTATTGACGACGAGTTCAACTTGCCCGTTTCAGTGGCATTCATCATGCTGGTAGTG
TACATTGTCATTGGAGCCATCATGTTCTGTTTCGAGGAAGGATGGGGATTTTTTGAATCT
TTCTATTTCGTCTTCATATCCATGTCGACGATCGGATTCGGAGATTTTGTGCCCAAGAAC
CAACTCGTGATGATTGTGTCTATCGTATACTTGGTTTTCGGACTCGCACTGACATCTATG
TGTATAAACGTTGTACAGGAAAAGTTGCAGAATTCGTTCAGACAAGCGACGACCAAAATA
AGTGCAACAATTGGTCTCGGGTTACCAAGGACAGATAATAACGAGCCAGCGCCTATCGTA
GTGAACGACATGACAACCATCGACGCAGACGACATGATGACAACTATCGATGCGGACGCA
GTTACCGATAACGACGACGACTGA
>cds.Rpadi_10084_c0_seq1|m.14306
TGTTTCATCATTTATCTTAAAGCTCTGCCATCAGAAGTCCAACAGCCTATACTTGTTTGC
ACTGCACACATACATTGGGATCCAGAATTCTGTGATGTCAAGCTCATACAAATCATGATG
TTATCAAATGAATTGAACACAATACTGGAAGAAGCCAATCGCAATTATCGTAATGTGAAT
CACCATCAACCGCCAATACAGCTGTTGTTGTGCGGGGATTTCAATTCGTTGCCTGATTCT
GGAGTGATAGAATTTTTGTCTGCTGGTAAAGTATCATCAGATCATCAAGACTTTAAAGAT
TTGCAATACAAGACACTTCTACATAAAATTTCTACATGTGATAGACCAAACGAGTTTATG
CATTCCTTTAAGTTATCATCTGCTTACGAAAACATTATGCCATTTACAAATTATACATTC
AATTTTAAAGGCATCATTGATTATATTTTCTACACTAGACAGACAATGACGCCTCTCGGT
TTACTCGGCCCATTAGCTCCTGAATGGTTCAAAGACAATAAAGTACTTGGTTGTCCACAT
CCTCATATACCATCTGATCATTTTCCGTTGTTAGTGGAATTCGAGTTATCGCCAAATGCA
CACCAAAGCAACTCAAACGGATTGATTGGTCGAAGGTAG
>cds.Rpadi_10084_c0_seq2|m.14307
ATAGAATTCAATCAACTGGCAATGGCCAATTCGAGTGGTTCAGATGACATGCTCAACCGA
GTCATGCCCAGGGATAACATTGGTTTGGCCGCCTTGTTGAAAACCAACGAAACCGCATGG
GAAAACTCTCTGCCATCAGAAGTCCAACAGCCTATACTTGTTTGCACTGCACACATACAT
TGGGATCCAGAATTCTGTGATGTCAAGCTCATACAAATCATGATGTTATCAAATGAATTG
AACACAATACTGGAAGAAGCCAATCGCAATTATCGTAATGTGAATCACCATCAACCGCCA
ATACAGCTGTTGTTGTGCGGGGATTTCAATTCGTTGCCTGATTCTGGAGTGATAGAATTT
TTGTCTGCTGGTAAAGTATCATCAGATCATCAAGACTTTAAAGATTTGCAATACAAGACA
CTTCTACATAAAATTTCTACATGTGATAGACCAAACGAGTTTATGCATTCCTTTAAGTTA
TCATCTGCTTACGAAAACATTATGCCATTTACAAATTATACATTCAATTTTAAAGGCATC
ATTGATTATATTTTCTACACTAGACAGACAATGACGCCTCTCGGTTTACTCGGCCCATTA
GCTCCTGAATGGTTCAAAGACAATAAAGTACTTGGTTGTCCACATCCTCATATACCATCT
GATCATTTTCCGTTGTTAGTGGAATTCGAGTTATCGCCAAATGCACACCAAAGCAACTCA
AACGGATTGATTGGTCGAAGGTAG
>cds.Rpadi_10085_c0_seq1|m.14309
GGAAAATCTACACCAACACAACGAATATGGGTTGGTGGTTTGGGTCCATGGACATCACTT
GCTCAGCTAGAACAAGAATTTGATAGATTTGGTGTTATTAAAAAAATTGAGTATGTCAAA
GGTGACATTTGTGCCTATATACAGTTTGAAAGCATTGATGCTGCAACTGCAGCTGTCAAA
GAAATGAGAGGAGTGGCTTTAGGAGGCTCTGATCATAAACTGAGA
>cds.Rpadi_10086_c1_seq1|m.14310
TTTTTTGACAAGGACCTAATGATTATCAAAAAGACATTTAAACAGATGTGTAGTGGGCGC
AGATATATGCAATTATGGAAAGGCAAAAAAGTTTTATTGGTAGCAAAGTATACTAGAGTC
GAACGTGAAAGACTCGAACACCCTAACGTAACAGAAAAACAACTATTGAACCAATTAAGT
AATCAAGGTGCCAACTTGAAAACAATTTTGGAATCACATAATGAACACTACAATATTGTA
AAAGAGGTGACAGCTGCTATAAGCCGTTTGGATGTTGAATCGAAAATAATTAATTTGAAG
GAT
>cds.Rpadi_10086_c1_seq2|m.14311
ATGGTTCAGTTCAAGGATTTTGTTGGTATTGCGTTGGTATTGTTTGTTATTTTCGAGTGT
TCTATGTCGATTGAAGAAAAACCTAGGAAAACTAAAAAATGGATGAGAAACAAAATTGAC
AGTTTACCAAAAAATATAATGGAAGATGTTTTGGTTAAGACTTTGGAAGGCGAAAAGAAA
GCTGAAGGTCCTCAGGCAAACATACTTCAACTTTTGGAAATGACTGATCAACAAAGTCCT
TGTCAAAAAAAACACTGTGGTGCTGGACGTGTATGCAAGTTGACAGAAGATGGTGAAGCA
GAATGTGTTTGTATTACAGAATGTCCTATTGAAACAGAGGAAAGAAGAAAGGTTTGTTCA
AACTATAATCAAACATGGGGTTCTGATTGTGAAATTCACAGAATGCGTTGTAACTGTGAA
GAAAAATCAGAAAAATGCAGTAACCCAGAATTTAGTCACCTACATATAGAATATTATGGC
GCTTGTAAGCAACTGTCAAAATGTTCTGACTCAGAAATGGCAGATTTCCCAAGGAGAATG
AGAGAATGGCTTTTTCACATAATGCAAGATTTGGCAGATAGAGAAGAATTAAGTCCTCAT
TTTAAAAATAAGATGAATGAAGCAGAAACTAATATGACAAAACTTTGGAGTAATGCAGCT
GTTTGGAAGTGGTGCGATTTGGATGGTTATCCACATGATAGAGCTGTATCGAGACATGAG
TTGTTTCCAATTAGAGCACCATTAATGTATTTAGAACATTGTATTGCTCCATTTTTAAAC
AAATGTGACGCAAATTCAGATCACATGGTGACACTTGAAGAATGGGGAAACTGTTTGGAA
ATACCTAAAGAAACATTGGAAGACGAGTGTGATGATTTACGTCAAGAATTAAATTAA
>cds.Rpadi_10087_c0_seq1|m.14313
AGAGTAATTGTATTTGATGCATCATGGAATCCTTGTCACGATACTCAAGCTGTATGCAGG
GTTTACCGATATGGTCAACAAAAACCATGTTTTGTCTACAGATTAGTAACAGATAATTGT
TTAGAAAAAAAAATCTATGATAGGCAGATAAACAAACAGGTAATGGCAGATCGTGTTGTT
GATGAATGCAATCCAGATGCTCATTTATCTATCAAAGAAGTAACTAATTTATGTTGGGAT
GATGGAGAGTCTACGCCAATCAAAGATTTTTCAGCACTTAAAGATAATTATAGTGATGTA
GTTGTAAAATATATTGTTGAGAATCTCAGTTCTGTGTTAACCAAGGAACCATTTCAACAT
GAATCATTGTTTGTGGACCGTAAAGACAAAAAATTATCACAGGCGGAAAAAAGATTAGCC
AAAAGAAGTTATGAAATGGAGAAAAAAAGCTAA
>cds.Rpadi_10087_c0_seq1|m.14312
ATGAAATGGAGAAAAAAAGCTAACACCAGACCAATGTATTCATATTATGGTCAAAATACT
GCATCTTCATTGTATAGAAATCAAATGGGTAAACCAATGGCCAGTGTACGTCCAATGCAA
TCAATGTCTAATACATCAGCAGTAATGGCTAGCAGAAATGCTCTAAACCGTAGATGGATA
CCAGCTGAAGTCTGGCAAAAACAAGGAATGAGTGCTCAAGAAATGACTTTACCACTGGAT
GTTGTAATTCCAACTAATGCTGGTGACCGTGGTTCAATTGTACTAAAAGCTGGTCAAAAA
GTGATGGTACTGAAAAGTCCTAAAGGAATTTATATGCAGTTGGAAAGCGGAAAAATAATT
GCTATTCGTACATCAGCTAATAATAAACCTAACAACCCAACAGTACCAAGCCAACCATTT
ATCCCACAACAACAATCTACTCATCCTTCTACAATGACATATAATAGGCCACAGTCACTA
GAAAGTAGTTTTAATCCAGGACCCAAAAACGATGCTTCTATGCAACAATTACGTAACCGT
TCAAATTTATTGAGAAATAACCCT
>cds.Rpadi_10089_c0_seq1|m.14314
AAATTAGTACATACACCGCACGAAGAAAGAAAAGTGCCAAAAGAAATTAAAAGCGACAGA
TTAGTGAGTACACCACCCGAAGAAAGAAAAGTGTCTCGAGAGCCAAAACATTATGAAGAA
ATAAAAGTAATGGATAATCTTCAAAGTATAATTGAATCGAAAAAGAAACCAAAAGAATTC
ATTGCTAATAATGTCAATACAATTACTCCAAATAGAGATGTATTTTCTTCATTTTTTGAT
TTTGATGACTCTAAAGGTCCAGAAGATGAGACTATTACTATATTCAAAGGAGATGATGAC
ACCGTTAAGACTGAAGTAATGTTCAGAAAAGTA
>cds.Rpadi_10090_c0_seq1|m.14315
CCGATATTCGTCATGAATGCTGAAACGTCTCGTTACTACATCGACAACCTGTACACGCAA
GACAACGCAAAATGCTATCAGGCGCTCAATTTCGTAAAGAACTCCATCATGGGTAGCAAC
AAGCAAAAGGGAATAGTTATCGCCAACGGCATACTACCCAGGCTTTTGCAGGTGTTACCC
GACCAATCAAAAACACCAGATATCCGTCTAGAAACTGTAGTAATACTTGGCTCATTGGCC
AAAGGAACTGAAGACCAAGTTAAGGCACTGGTGGATGCAAATGTTGTGACATATATATTC
AATGCTTTCCTCATGGACGATGAACCAAAATTTACAGAAGCATGTCTTCGTTGCATATGT
ACCATTTTACAATTTCCTTTTTCTGATTATTCCGTAGTGTTTAGTGATGTAGCCATTATA
AGAAAGCTGATTAAAACTATTGAAGATTCTATTAGCAACAGT
>cds.Rpadi_10090_c1_seq1|m.14317
CTTCGTTGCATATGTACCATTTTACAATTTCCTTTTTCTGATTATTCCGTAGTGTTTAGT
GATGTAGCCATTATAAGAAAGCTGATTAAAACTATTGAAGATTCTATTAGCAACAGTATT
TGTGCCATGTCTATACTATCTTATTCTTGTCGGACAACAGCTCATCAAAATATACTATGG
GAAGAAGGAATCGGTTTTATTTTGGCTAATCTATTGAACACTGAACTGGACGATTTATCC
ATTGCCACGTTGAAATGTTTTGCTCGTGTTTGCCAAGATAACCCAATGATTTCTGCAGCT
TTAGAAGAGACTGAATATAATGGCAAGACAATGCCAGAAATGTTAGACTCAATGCGAGGT
GGTGATCGACCAACTAGTATGCGTTTAGCCGCATCAAAATGCATAACGTGTCTCTATCGA
GCAGGAGCATTAGAAGTAAATGATTCTAAAGTAATGTTTGGAGCATTACCAACTCTTGTG
CGTTTATGTCAAAATGATCAAAAATGGGAACATCGTGTTGAAGCAGCTGAAATTTTAGCT
GTACTTATTGAGGATGATGCTGAACTTCAGTCATTAGCAAGTATATCAAATCACTTGTTA
CAAACTCTAGCAGAGTTTGTGAATTATCCTGCACATCCTTTGGGGGAATATGGTGGCACT
TATGGAGAACATAGGTCTAAAGAAATGAAACAAGCTGCTTTCAAAGTATTTGCATCTCTT
GGGGCAAATGATGAAGAAATTCGTAAGCGTATAATTGAAACTGACAATTTAATTGATCAT
ATAGTTTTAGGTCTGAAAGATCCTAGCCCTAAAGTGCAATTGGCTGCTGTTCGATGTTTA
CATTCTTTGTCACGTTCTGTCCAGCAACTACGTACAACTTTTCAAGATCATTCAGTTTGG
AAACCTTTAATGACATTATTAGAAGGTGCTTCAGATGAAATTCTGAGTGTCACCTCTTCC
ACACTATGTAACCTTTTATTAGAATTTTCACCATCCAAAGAACCAATCTTAGAGTCAGGA
GCTATAGAACTATTTTGCAGTTTAACTAAACGAGATGATCATTCATTAAGACTTAATGGT
ATATGGGCATTAATGAATATGGCATTCCAAGCAGAACAAAAAATAAAATCACAAATCCTA
AGTACTTTGGGAACTGACCAAATATTCAATTTGTTGTCTGATTCTCATATCAACATTCTA
ATGAAAACATTAGGACTGTTAAGAAATTTGCTTTCGACAAAACCTCACATCGACTATATA
ATGAACCTCTGCGGTGGTGATATAATACAGGCAGTGATGATGATTCTCGAAGGCGATCAT
TTGCCGGAGGTAAAGGAACAAGCATTGTGTATTTTAGCCAACATTGCTGACGGTGACATT
GCTAAAGATTACATAATGAGAAATAACGAGATTCTGAAAAAAATACAAGAATACATGACG
AATTGTAATGCAAAATTACAAGCTGCAGCAATATTTTGTGTTTCTAATCTTGTGTGGAAA
GAAGATAGTGGTGCAGCTGACAGACAAGCCAAATTAAAAGAAATGGGCATTTTTAAACTT
TTGCAGCAATTGATTACAACATCGGATTCATTGTTGTTTGACAAAGTAAAAACTGCATTG
ACCCAGTTTTCAGACTCTTGA
>cds.Rpadi_10091_c0_seq1|m.14319
AAAAACTATCAAACTGGTACAGACGACTATAAATTGTATATACTTATAAAACGCTTCAAC
ATGAATTCTGTTCATAAGTTTAGCATTCCAATCAGAACTTCATTTGGAATACAATTTAAG
AAAATGTTATCAAATATCGCCAAACCGCTGGAAGGAAAAGTAGCGATTGTCACTGCATCT
ACTGATGGGATTGGTTTTGCTGCTGCTAAACAATTGGTCAGCGATGGAGCATCTATCATG
ATTTGCAGCCGTAAGAAAAATAATGTAAAAAATGCATTAGAACAACTTCAAAAAGAATAT
GGTGTTAACAAAGTTAAAGGACTTGTATGCCATGTATCAAAAAACGATGATAGAACTAAT
TTAATCCAAGAGACTATTAAAATCTTTGGTGGAATTGATATTCTTGTATCAAATGCTGCA
ACAAATCCTACATCAGGTTCAGTATTAGATTGTGATGAAGAAGTATGGGATAAAATATTT
GATGTTAATGTTAAAAGTGCGTTTTTGTTAACAAAAGAAGTAGCACCTCATCTGATTTCT
AGAGGTGGAGGTTCAATTGTCTATGTCTCTTCAATAGCTGGTGTCAATCCAATGCCGATG
CTAGGAGCATATTCTGTTAGTAAAACGGCGCTTCTTGGTTTGACAAAAGTAGTGGCTATG
GATTTGGCAGAGAATAACATAAGAGTCAATTGTATAGCTCCTGGTATTGTTAAAACAAAA
TTTGCATCAGCGCTTACGGAAAATGAATCGCTTAGTGAACATTTATTACAAGGGATACCT
ATTAAAAGGTTTGGTCGTCCCGAAGAAATTGGTTCTATTATATCATTTCTTTGTTCACCT
GCTTCTTCCTTTATAACAGGTGAAGTAATCGTGGCATCCGGTGGAATGACATCCAGGCTT
TAG
>cds.Rpadi_10093_c0_seq1|m.14322
ATGAACGCTGAAAAATTGAAAAAACTTAGCGACCAGGTGCGAATAGGCGGTAAAGGCACA
CCACGACGAAAGAAGAAGGTTGTGCACACAACAGCAGCCACAGACGACAAAAAACTTCAA
AGTACTCTAAAAAAATTGACTGTTAACACAATACCTGGAATTGAAGAAGTAAATATGATC
AAAGATGATGGTACTGTGATACACTTTAACAATCCAAAAGCACAAGCTTCGCTTGCAGCA
AATACATTTGCTATTACGGGGCATGGTGATACAAAATCAATGTCAGAACTACTACCGGGC
ATATTAAATCAGTTGGGTCATGAAGAAATTGGACAGCTGAAGCGTTATGCCAGTGGGTTT
GCTAGTAATAATCTCATTAGTAAATCATTAATTGAAGATGATGACGAGGTGCCGGATTTG
GTCGGTAACTTTGATGATGCCAGCAAAGAAGAGGTGGTAGCCAAAGGATCATCAGAAGAA
AAGACCGACAGTACTGAGAAATCTGTCGTCGTTGAAGAGAATGCAGAGAGCTCAAAGAAG
GAATAA
>cds.Rpadi_10093_c0_seq2|m.14325
ATGAACGCTGAAAAATTGAAAAAACTTAGCGACCAGGTGCGAATAGGCGGTAAAGGCACA
CCACGACGAAAGAAGAAGGTTGTGCACACAACAGCAGCCACAGACGACAAAAAACTTCAA
AGTACTCTAAAAAAATTGACTGTTAACACAATACCTGGAATTGAAGAAGTAAATATGATC
AAAGATGATGGTACTGTGATACACTTTAACAATCCAAAAGCACAAGCTTCGCTTGCAGCA
AATACATTTGCTATTACGGGGCATGGTGATACAAAATCAATGTCAGAACTACTACCGGGC
ATATTAAATCAGTTGGGTCATGAAGAAATTGGACAGCTGAAGCGTTATGCCAGTGGGTTT
GCTAGTAATAATCTCATTAGTAAATCATTAATTGAAGATGATGACGAGGTGCCGGATTTG
GTCGGTAACTTTGATGATGCCAGCAAAGAAGAGGTGGTAGCCAAAGGATCATCAGAAGAA
AAGACCGACAGTACTGAGAAATCTGTCGTCGTTGAAGAGAATGCAGAGAGCTCAAAGAAG
GAATAA
>cds.Rpadi_10094_c0_seq1|m.14327
ATTAACAGAATCTCAAAAAAAAAAGAACAAGAATGGATTACTGCTTGTAAAGTAGATGCT
GTTGACAAAAGTGATGAATATGATCCGTTTCTGGTCGGAGCATACTCTAAACCTATTTTT
GCATACATGATGACCTTAGAGAATCAATATATGATAAAACCAGATTATTTAGCCAACCAC
AAATACATCACATCATCAAACCGTAGTGTTGTTGTTGACTGGCTTGTAGAAGTACAACAA
GAATTTCAAATTATGCAAGAATCTCTTTATACAGCTGTTGGAATTCTTGACAGATATTTA
CAAGAAAACCAAAATGTTGCTCGAAATAAACTTCAATTAATTGGTGCCACAAGTCTACTG
CTCGGCTGCAAGTATGAAGAAATATATGTACCTGAGATAACTGACTTTGTCTACTTATCA
GACAATGCTTTCACCAAGGATGAAGTAAAATCAAGTTTAGTGGACGTCTTCAGAACAATT
AATTATTCACTATCTAGACCTTTTTCTTTAACCTTTTTACGAAGGTTTAGCAAAGTGTCA
GGTGCACGATCATCACAACATTCTTTGGCTAAATACTTCCTGGAATTGGCTTTAATTGAC
TATAATTTAGCACATGTTAAACCATCTGAAATAGCTGCATCTGGTCTATTGTTAGCAATC
GTCATAACTAATGATCCTGAATTAGATGATAACCCTGAAGATGTAAATTCATTATTATCT
TTATATTGGACAGATGTAATGCAAAAACACTCGACATACAAAATGGATGAATTGATTTCT
ACCGTTCAATCACTTGCTCATTTAGCACTTAATGCCCCTGAATGGAAATATAAGGCTGTG
TACAAAAAATACCAGAGTGCGAAGATGGGAAGAATCACAACAAGTTCCTTACTGAGCTCA
CCGGCTATGAGGTTTATTGCGCACACAAGTTAA
>cds.Rpadi_10096_c0_seq1|m.14328
ATGACTCCTATTAAGATGGAAAAATATCAATGGATTAATCCAGATAACCATAGTATTGCT
GTTGACGACCAGAAACAACCAGTTTTAAATGAAAATGGTGATCTTATTGTGTTGGACAAC
GAAAGCGGAAAGTGTATAGCAGTTCCTAACTCTGAGGATGTATTAGAAATTTTTGGTTTC
GGGTATCATGGGGGCTATGGGTCACCCCCCGGGTCGCCAAAAGATTCGCCTGAACATGAT
ATGAAGCCAATCGTCCAAGTCTTAACAGACGCCGATCAACTACTATGGAGCATGAGAACG
CCGTGCCAGAAGGATATCGAAGCGACCAGGGAGATGCTGGCACTAGTGGCTTCTAAAAAA
TACCAGGATATGTTCAACGACCAATGTACGGTCAAGATTCGGGTGTGGAAACGAATTTGC
GAGGAACTTATGTCGAAAGGGTACAGAATCGCGGACTCAGTGAACGAAGGAGGCATCAAG
TGTCATCAAAAATGGCGCAACCTGGAGAAGTCGTACAGGAACTATTTAATAAGCTCGACA
GACCCGAACAGTTCGGCGCCTAAAAAGCCGCCGCCATACTTCGAGGCGCTGCACGACATC
CTCAAACGGAAGAAAAAGTACGCGAACGCGGCTACGTATACGCAGACCGTGGTGGTCGGC
GACGACATGACCGAACCTGACGCATCGAGCATCAGCGGCATGCATCACATGAATGACTCG
GATGCGGCACTGGACGACATGGACGACACGGACGGTCCGAACGACGACCACTGTTACGTG
GTCAACAGTTCTGGTCACGTGTCCAAGCGGTTCAAAGTGGACCCGCTAACCATGTGCTCG
ACTACCAGTGGC
>cds.Rpadi_10097_c0_seq1|m.14330
AAAAATGTTTTTGTTCAAGATATTCATATTAAAGAATTGTTAGTTTTCAATCCGAAAGTG
AAGTTTTATGAACTTGAAGAGTACAATAATGGATCTTTAATTGTTCAAGATAAGGCAAGC
TGTTTGGCTGCTTATTTATTAAATCCAGAACCAAATAGTACTGTATTAGATATGTGTGCT
GCTCCTGGTATGAAGACATCTCATTTAGCTGCTATTATGAAAAACACAGGTAAACTCTAT
GCTGTTGATCGCTGTAAGGATAGATTCAATATAATGCAAAAAATGTTGCAAAAATATAGT
GTAAACAATGTAGAAACATTCAATATGGACGCATTAACTTTTCCTTATTATGATGATGTT
AAATACATACTGGTGGACCCATCATGTTCTGGTTCTGGTATTGTGGATAGAGTTCGGAAT
GATTCATCAGGACAAAATCAAAATTTTCAAATGAGATTGAAAAAATTAGCAAATGTGCAT
GCTCAGTTATTAAATCATGCATTAAAAAGCTATCCTAATTTAGAACGATTAGTTTATTCC
ACATGTTCAGCAAATTATGAAGAAAACGAAGCTGTTGTTGATGAAGCTTTATCTGTTAAT
GGAAAATTTAAGCTTTTAGATTGTACTAAAATGGTGAAAGGCTGGACTAACAGAGGAGTT
CCTGGTTATGATTGTTCAGAAATGTGTCTTAATGCTGTTCCAAGTGATGATTGTACTAAT
GGATTTTTCATTGCTGTGTTTGTTCGCCGAGATTTAGAAGAGAATGAAATTGCCGAAGAG
GAAAAAAATATTGAAGATAATGTTGTTGTTAAAGAGGAAAATATTGCAGATGATGAAGTT
AATGATGAAGAAGAAAATATTGAAGCTAATGAAGAGGAAAAAGTAATTGAAGATAATGAA
GTCTTAGAACAAGAAAAAGTTATTGAAAATACTAAAATTGTTAAAAATAAAAATAAAAAT
GCTAATAAATCAATTATTATTAATACTGATAAAAATGGAGAGAGTAAATCCCAGGTTAAA
AAAGAAAATATTGAAAGTATACCATTAGTAAAAAGTAAAAATGCAAAAAGAAGAGAAAGA
AGGTTGAAACTGGAACAATCAAAAGGTATTACAAATCACAAAAAAGTTAAGAAACAAAAA
AAAACAAATAATGTAAAAACAGAAGAAACAGAAGAA
>cds.Rpadi_10099_c0_seq1|m.14331
ACACAACTAAGGTGCATGTCAATCGACAACAGTTCAAAGAATACAAATGAGACCGACATA
AAAAAACTGTTGGAAGACGGGACAGTTCCAGAAGAATCATCTGTGGTTGGAGATACTGAG
AACTGGACGACATCCCCATACCCAAAAGGTTCATATGTACCTCACAAAAACCAGTCCCAA
GCGCAACATGCTTTACGGCCAAATGTTGACCCTAAGGAAACATCAATACTCTTGTTTCCC
GGCCAAGGTACTCAGTTTGTGGGTATGGGTAAAAATCTGTTAGTATTTCCTCAGGTTGTA
GAGATGTTCGAAGCAGCTAGTGAAATACTGAAGTATAATCTATTGAAACTCTGTTTGGAA
GGACCAAAATCTAAATTGGATCAGACCATCTATAGTCAGCCAGCCATCTTTGTGTGTTCT
TTAGGTGCAATTGAGAAACTAAAAGAAGAACAACTTAGTGCCATTGAAAACTGTATGGCT
GTTGCTGGTTATAGTATTGGAGAATTTGCTGCTCTTACATTTGCTGGATGTTTTTCATTT
GAACAAGCTGTCAATTTAGTGAAAGTACGCGCTGAAGCAATGCATTATGCATCAGAAATT
GAACCGGGTGGAATGGCAAACATTCATATAAGGCCAGATTCTAAATTAAATTATGCTATG
AAAATGGCCAAAGATTGGTGTCTGGATAAAGGAATTGAAAACCCCATTTGTTCTATTTCA
AACTATTTGAATCCTGATTGTAAAGTCGTTGCTGGACATTTAGAAGCATTAAAGTATTTG
GAATCAAATCTAAAACAATATAATCTAAGAAAGATGCAGAGGTTAAATGTTTCTGGTGCA
TTTCATACGGACCTCATGCGCCCTGCTGTTGAACCATTTGCAGCTGCATTGCATAACATA
AAAATAGCAGAACCTCTGATAGCCGTACATTCAAATATTGATGGAAAACGTTATCAGAAC
AGTGCTCAAATTTATAGAAATTTACCCAAACAAATATACAAGCCTGTAAAGTGGGAACAG
ACATTACACATACTGTATGAACGTCCGGTTGGGTCAAATTTTCCTGATACTTATGAGTGT
GGACCTGGCTCTACCCTCAGAAATCTGTTAAAAACAGTTAATTCTAAAGCTCATTGTTCT
TGTCAAACTATTGATATTTAA
>cds.Rpadi_10100_c0_seq1|m.14332
CCCGAAAAAGTTGAACAGGTATTCAATGATCAGCATGTATGGTCTATGGCGAATGTTAAA
TGTGATGACGAACCTCTATTCAATGGTGATCCATTTGCCGACCTTAAACTGTGGCTGGAC
AAACAAGCGTCCGAACCACAGGAAACACATGTTCCAATTTCGGACACTAAATCCAATAAA
TTAATATCTCCTAATTCACCTGCTGAAGAACTTCCTAATTCGTCTCATACACCTCGGCAG
TCTAATGAAAATCAACCTGATCAAGTATTTGAAAGAGTGAAA
>cds.Rpadi_10100_c1_seq1|m.14333
GTATTTGAAAGAGTGAAATGGGAAGCACAAATTATTCAAAAAATCAATCAACTACAGCGT
GATGGTTTGTGGAGTGAAAAAAGACTGCCTAAAATTTATGAACCTCCAAGGAATAAAGCA
CACCATGACTATCTTTTGGAAGAAATGCAATGGCTCGCTACTGATTTTGCCCAAGAACGC
AAATGGAAGAAAAAAGCAGCTAAACAATGTGCTAAAATGGTTATGAAGCATTTCCATGAA
AAAAAAATCGAA
>cds.Rpadi_10101_c0_seq1|m.14335
TCAAAATTGCCACCTTTAGGTGTATTTGATGTTATTGGAAGAGACCGGAGATTAGCGTGG
CAAGCACTTGGTGACATGTCAACAGAAAACTCAATGGTTAATTTTGTTAAATTGGTAAAT
AAAGAATGTATTTTATTCAAACATACTGTTGAAGCATATAAAGCTGATTTGATTGAACAG
AAACGGATTACTGATGAAAATATGAAAAAAGAACAAGAAGAGCTAGAAAAACAACTTGCA
TTAATG
>cds.Rpadi_10101_c1_seq1|m.14337
CGGATTACTGATGAAAATATGAAAAAAGAACAAGAAGAGCTAGAAAAACAACTTGCATTA
ATGGAATTAAAACAAAAAGACGAAGAAGAAAGGTGTAGACAAGAAAATACCAAACAACTC
ATTCAAGAAGCTTTAAATAAGCAGACCTATAGCCAGTTTTTAACTTATGCTCAAAATCAA
TTTCCAAATAATCCAGATGAACAAGCTGTACTTGTAAGACAATTACAAGAACAACATTAT
CATCAATACATGCAACAGTTACAACAAAACTATGAACCCGGTAAAGAATTAGAAATAACA
ACTAATTCTGTAACTGTTCCTGAAGATAAGATTATTGAACACGAGAGTATCTGCAATGAA
CAATGTGAAAATGGACACTGTCTTTCTGGAGAATGCTCTGTTCAA
>cds.Rpadi_10102_c0_seq1|m.14338
ATCCGGGAAGGCGTAGTCGGCGCGGACTCGTTTGTTCCCAAACATTCGGCTATTATTACG
TGGAAAAATATGTCATTTGCCGGAGGAATTGACAATTCCCTTTACAGGACTAATACGTTT
CAAATGGTCTTAGCGACCGACGAAGTATTCACTTACGCCATATTCAATTACGTAGACATG
CAATGGACTAGTCATACGGAAGCCGGTGGCGATACGACAGGTGGCGAAGGGGGAGTACCG
GCTTTTGTGGGATTCAACGCCGGGAACGGGACTAGGAGTTTCGAGTATTATCCCTACTCG
CAAAGATCGACCATTAGAGATTTAGTGGGTCGTGGTTGGGCCAATAATTTTCCGGGTCGA
CACATATTCAGAATCGACGAAAACATAATGTTAGGAACGTGTAACAAAGATATCGCTGGT
ACGAATTTACCATTGGTTTTCGCACCGGAAAGTGGCAACATGTTGGGCGGCACTGTCGTC
AACATCACCGGACCGTGTTTCGAGCCCGGAGACAAAGTACGGTGCAAATTTGACACGGAA
GAAGTTGTCGGCACCGTAGTGAACAGAAACCGTGCGGTTTGCATTCAGCCGTTTTTGATG
GCCGAAGGTTATGTTATATTTGACGTGGCGATCGGTGACGAAAAATACAACTGGAAAGGA
AAATACTTTGTGGAGACTCCAGCCACGGCTACCGAACGTATTCGGTTCCAAGACTCGGCA
ATACGAGAACGTAAGCCTAAAGAAATAAAAATTACCTGGGAAAAACAGAATCTTACTACG
AATTTCGACGCACAGATACAGATATCGCTTTACGGTTATAGAGAAGTGACGATCGCACCT
GAACTCGTATTCATCGACGTCATAGCGAAAAATATTCCCAATTCTGGCGAATACATCATA
AACCCGGCTGTTTTCGAAGACCGCGACAACACCATGAACCTAGATCTGACGTTTGGATTC
TTACAAATAAAACTGTCCAATCCGACGTTGTACTCCGGCATTTCGATTTCTCCGATACTT
TGGAGCAAGCCAGTACCTCTCGGGTGGTATTTCGCGCCGCAGTGGGAACGGTGGCACGGG
CCTTCGTGGCCCGAGAGGCTGTGCGACAATTGGATCAAGAACGACAGGTATCTGAAAAAC
TTCGCGGCCGAGATATTCCAGTGCCCGTGCACGCTGGAACACGCGCTCGTCGACCGCGGA
CGGTTCTTGCCGGACGCCGACTGCGACCGGGACGCCAACCCG
>cds.Rpadi_10103_c0_seq1|m.14342
GGGAAAAAAGGTTCTGCGAGTGAAGTCAGTCGTTTGAGTTTGACTGGCCAACATATAGAT
TTTATTGATGAAACACAGTTTTATGCTGAATTGTGGATGGGCGCTCTTCATAAAAGTCCT
TCATTAGTAAAAAAGTCTGGACAAAAACTGAGTAATTGGATAAAGAACAACAATGAGGTG
TTGGGTGAAAAATCTAGATTACAATTTGGTGATCAATTACCATTTTTAATGAAAGTGTTG
TCTATAAACTCAGCTCTTTCCATCCAAGTGCATCCATCTAAGGATTACGCTGAAGAATTA
CATAAACAATATCCTGAGCTATATCAAGATTCTAATCATAAACCAGAAATGGCTATTGCA
CTAAGTAATTTTGAAGGACTTTGTGGTTTCCGTCCATATTCTGAAATTAAATTTTTTTTA
GAAGAAATACCGGAATTTCAAACAATTGTTGGATATGACCTTATTGATCAATTTAAAAAA
GATACTACCAATTCACAATATTTGCTTAAGGATATCTTTTATAAGCTATTGACATCTGAA
AAAGAAATTATTAGCCAAAGTCTTAACAGCCATAAGAAAAAGTTGCAATCTCTATGTGAT
GATAAAAAAAATGTATTCTTAGCAAGACTATTTAATCAACTTGATTGTTGGTTTCCAAAT
GATGTTGGATGTTTTTGCATATATTTTTTAAATTATATTCAACTCTCACCAGGTCAAGCA
ATATATTTAGGAGCTAATGAACCTCATGCTTATATTTATGGTGACTGTGTTGAATGTATG
GCTTGTTCTGATAATGTGGTAAGAGCTGGATTGACACCAAAATATATTGATGTGAAGACG
TTATGTAGGTTATTAAATTTTAATGGGGCACCTGCTGAATCAAAGTTGTTTTGTGGAGTT
AAAGAAAACTCTTACACAACACTTTTTAGACCTCCTGTTCCGGATTTTGCAGTGGCTTGT
ATTAAAGTTCCTGTTGATGAAATTTATGAATTGTTGAAAAGAGATGTTGCTTCTATAATT
ATTATTATCCATGGTCAAGGCAAAATAAATGCTCCACAAGAGTTGATATTATCACCAGGA
AAAGTTTTCATGATACCAGCTAATGTTATAATTCAAATACAAGTAGGATTTGAGCCTTTA
GAATTATATCAAGCATTTGTAAATTTATAA
>cds.Rpadi_10103_c0_seq2|m.14343
ATGGCTTGTTCTGATAATGTGGTAAGAGCTGGATTGACACCAAAATATATTGATGTGAAG
ACGTTATGTAGGTTATTAAATTTTAATGGGGCACCTGCTGAATCAAAGTTGTTTTGTGGA
GTTAAAGAAAACTCTTACACAACACTTTTTAGACCTCCTGTTCCGGATTTTGCAGTGGCT
TGTATTAAAGTTCCTGTTGATGAAATTTATGAATTGTTGAAAAGAGATGTTGCTTCTATA
ATTATTATTATCCATGGTCAAGGCAAAATAAATGCTCCACAAGAGTTGATATTATCACCA
GGAAAAGTTTTCATGATACCAGCTAATGTTATAATTCAAATACAAGTAGGATTTGAGCCT
TTAGAATTATATCAAGCATTTGTAAATTTATAA
>cds.Rpadi_10105_c0_seq1|m.14344
GATAACTATGTAATTCAAGATATTATTGATTATTGTGATAAAGTTTTATTTGAAATATTT
AAGGGTGGGTGTGATAAAACATTGAATAAAACTATATTAACTGACGTTTTTGAAAAAACT
GTTCCACTTTCATTGCATAATGTAAAATTATTCAAAGAAAAAAATGTCAATTTTTCATCA
GTGGGTGGTCTAAAAGAAGCCAAACAATCAATTACTGAAACAATTATT
>cds.Rpadi_10107_c0_seq1|m.14347
CAAAGATCAGCAAATCTAGTCACACCATCAATGTCTGATCCGTTTAGCAATACAGCTCCA
ACTCTTCCTTTAGAAACTCAACATACATCATTAAGAAGACGAAAAGATCAACATGTTCAA
CCTCCCGCAGCTTTATATTCTCCAATCATGGAAAGAAATGAGTTTATGCTGGCTCGTTAT
GCAAATTCCAATCGCGGTGTATTCCACCCATCATTATCTCAAGATGCTCGTTCCTGTTCG
CCTGCCTATTACTACGAACAGACTTCCAGAACTTTGTTGAATCGAGATAAAAAAACTACT
TCTGAAAGTGATATTGAAAAATATGCCCAGGATAACTTAAATATACATAAGAAGGGTATT
TTCCGAAAAAAATTTTCAGTAAGAGACATGCTCTCATGGTCCAAGGACCCAATTCGCAAA
CCTATGTTAGTTCTGTCTGACAAAGCATTGAAAAAAGAAGCTTGTGATTTATTTAAATTA
GTTCAAACCTATATGAGTGATCGCAAAGCAAAATTAGGAATGACATTAAACAGTGTGGCC
TTAGAAATATGTATGACTGGTTTTATGAAACCAACCCTCAGAGATGAATTATACATACAA
ATATGTAGACAAACAACAGAAAATCCTAGAAAAGAAAGCTTACGCCGTGGATGGGAACTT
TTGGCAATTTGTTTATCTTTTTTCCCACCGTCTCCTAAATTACAAAAATACTTAGAAAGT
TACATGGAAAGACATAGAGATCCAGGTCTAGACAGTTATGCAACTGAAGTTGGTCGTTGG
CCTGTTCATGTTCAAGTAAGCCATTATGCCAGTGTGGCTACTAAAAGATTACATAGAATG
GGTGTAGATGGTAAAAAAGCTGTTCGAAGACCAACACTGGAAGATATTGAACAAGCTAGA
ATGCAAATATTCAGGCCTAGTCTTTTTGGAAATACAATCAGTGAAGTTATTGATCTTCAA
AAAGAACGCTTTCCAAACTATAAATTACCTTGGGTACAAACCATATTATCTGAACTAGTA
CTGAGGCACAGAGGTGATCAAACAGAAGGAATATTTAGAGTACCAGCTGACATGGACGAA
GTTATGACCCTTAAGAGTCGTTTAGATGTATGGGAAGTTCCTGGATCTGAAGAGTTGACT
GATGCTCATACTCCAGCATCTTTATTAAAACTATGGTATCGTGAATTATATGAGCCTCTT
GTACCTGATCACATGTATGCTGAGTGTATTGCAGCTCATCAAGATGCTCGCCGTGCTATT
GCTATTATTCATCGATTACCACCTATAAATAAAGCTGTTTTGGCATATCTTATTCACTTC
CTACAATTGTTTACCAAACCTGAAGTTGTTCATGTTACCAAAATGGATGCCAGTAACCTG
GCTATGGTTATGGCTCCTAATTGTTTACGTTGTACTTCAATTGATCCTCGTGTAATATTT
GACAATGCTCGTAAAGAGATGGCTTTTATGCGTTTGTTAATTTTACATTTTGATGCGTCC
TTTATGGAAGGCGTATATTAA
>cds.Rpadi_10108_c0_seq1|m.14348
ATGACTGACCAAAACATTTTAGATAAATCTATGAGGAGTGTTTTCGTGGGAAACATTCCA
TATGAAGCAACCGAAGAGAAATTAAAAGACATATTCAGTGAAGTCGGACCCGTTATATCA
TTCAAACTAGTCTATGATCGAGAAACAGGTAAACCTAAAGGTTATGGATTTTGCGAGTAT
AAAGATCAAGAAACAGCGCTTAGTGCTATGCGAAATCTTAACGGATATGAAATTGGTGGA
CGTACTCTACGCGTTGACAATGCTTGTACAGAAAAGTCTAGACTTGAAATGCAGTCTTTA
ATGATGGGAATGCCTTCTTCAGAAAATCATTACGGTGAAGCTGTAAGTGCTGAGAAAGCT
CCAGAAGCCATAAGCACTGCAGTCGCATCTTTACCACCAGAACAAATGTATGAACTCATG
AAACAAATGAAAGCATGCATCCAGAATAATCCTACTGAAGCTAGAAACATGTTACTACAG
AATCCTCAACTTGGATACGCATTATTACAAGCACAAATTATAATGAAAATAGTGGATCCT
CAAGTCGCTGCTAGTATGTTGCAATCTTCAAATCAAGTTCCACCCACTCCAATACCCAAC
AATTCTGCTACTACAACAGCGGCCGTAAATCCAATGCCTCATATGACCAATAATGATAAT
AATGTGTGGGTACAACCCAAACCTTCAATTCCTCCAATGATCCAGCCCCATGTCGAAGAC
ATGGATTTAAGACAAGTAAATCGTGGCCGTGTCATGGATCAAGATTTAAGACAACCGCCA
ATTCAAATGCCAATCACTCAACCATTGTCATCCATACCAGTTGAATCTTCTATTCCACCA
CCATTACCGGTATCGAGAGACCCTCGAGCACCAGTATCAATGGATTCAGATATTCGAACT
TATACGATTAGGGATCCCAGGGCAAACAGTAGTAACGCTGCTGCAACACCACCACAAATG
CCTCCTCAAGTTGTTCAGCAACCTGCTCGACCACAGGTTGTACAACAACTGCCCAAACCC
GGATCTTCTACAGATACTGAAAAGGCGGCTTTGATCATGCAAGTGCTACAATTAACTGAG
GAACAAATATCAAAATTGCCTGCTGAACAACGACAAAGCATACTCGTTTTGAAAGAGCAA
ATAGCCAAGTCTGCTCAGAGATAA
>cds.Rpadi_10108_c0_seq2|m.14349
ATGGGTGATCTAAATATTTTAGACAAGTCTATGAGGAGTGTTTTTGTTGGAAATATTCCA
TATGAGGCAACCGAAGAAAAACTAAAAGATATATTTAATGAAGTAGGACCAGTTATATCA
TTTAAATTGGTATATGACAGAGAAACTGGTAAACCAAAGGGTTATGGTTTTTGTGAATAT
AAAGATCAAGAAACTGCACTGAGTGCCATGCGTAATCTCAATGGCTATGAAATTGGAGGT
CGTACTCTACGCGTTGACAATGCTTGTACAGAGAAATCCAGACTAGAAATGCAGTCATTA
ATGATGGGA
>cds.Rpadi_10110_c0_seq1|m.14350
ATGAAATCGAAATGTTTTATATTGTGGCTTTTTATGTGGTTGAGTTCACCAACCAACAGT
ATGAAAAACGTTCTTATTGGTTTAGGAGAACCAAATGAGCCAGAATCATTAAAAACAATG
AACGCTGAAGACGAATGGTTTACACAGAAATTAGATCATTTCAATCATACTGATAATAGA
ACGTGGAAACAGAGATATCAAGTGAATTTGGACTATTATAAAGATGATGGACCAGTGTTT
TTGATGATTGGAGGAGAAGGAGAAATTTCAGCTAAATGGATGCGCAGCGGATCCTGGATT
GATTATGCTAAAGAATTTAATGCCTTATGTTTTCAATTGGAACATCGGTATTATGGCGAA
AGTCACCCTACTGAAGATTTAAGTACTAGTAATTTAGTGTACTTGAACAGCGAACAAGCA
TTAGCTGATTTGGCAGAATTCATTATTAATATCAAAATTAAATACAAAATATCGTCTACA
GCTAAATGGGTAGCATTTGGAGGATCTTACCCGGGATCTTTAGCTGCATGGTTAAGAATG
AAATACCCACATCTCATACACATAGCAGTTTCTTCTAGTGGGCCTTTGTTGGCAAAAATT
GATTTTAAAGAATATTTTATGGTAGTCGAAAATGCATTAGCAACATATAAGCCAGAATGT
GTGTCACAAATAAAAGAAGCAAATCAAATGATCAATGTTTTGCTTAAAACCGATCATGGA
GCAAAAATAGTTGAAAAAAAATTCAAATTGTGTGATCCCTTAGAT
>cds.Rpadi_10111_c0_seq1|m.14351
CAGGAGTATCTGACGCAACCGCAAGTGGCGTATAAGTATATATCACTGCCATCGGCCGTC
GCTCTACAACAAGCCGGTAAATTCGAAGAGCCGTCCACATCGGGCTACAAATACCTGGCC
GCATCGCCCACGTACAAGTACGTACAACCGCCGGCGGTGACCACCGAACCAGAAGCCGCG
GAAGAGCCTACCAACTCGTTGAAGTATGCGCTCAAATACGAACAGAATTCTTTCAAGCAA
GAACAG
>cds.Rpadi_10111_c1_seq1|m.14352
GTATTTTTGGGCGTATACGCCCTCGTGTACGCGCGATCGTCAGCCGCCTCTCCCGTCTAC
CAAGAAGAAGACGACCACTACGACGGGCACCACCACGAACACCATCACGGACCACCGCCA
GCCACGTCGTACGCCACCATATCGACGACGCACGTCAAAGTGCAACATCCGCAGGCAGCT
CCCACAAAGTACGCGACGCCGTACAAACAGGAGTATCTGACGCAACCGCAAGTGGCGTAT
AAGTATATATCACTGCCATCGGCCGTCGCTCTACAACAAGCCGGTAAATTCGAAGAGCCG
TCCACATCGGGCTACAAATACCTGGCCGCATCGCCCACGTACAAGTACGTACAACCGCCG
GCGGTAACCACCGAACCAGAAGCCGCGGAAGAGCCTACCAACTCGTTGAAGTATGCGCTC
AAATACGAACAGAATTCTTTCAAGCAAGAACAGGAACAGCAGCAACAGTTACAGCAGCAA
TTTCAGCAGCAAGAATATGAACAGCCGGCTATTCAGTACAAGTACATAGCAGTGCCGTCG
TACAAGTATGTGCAACAAGTGGCCGCGGAACCAGAATACGGTCAACACCATCAGCAACAG
CAACAAGTTGCTAGTTCTTACGACTACACCGACGACAAGCAATAA
>cds.Rpadi_10112_c0_seq1|m.14355
CAGTTCTCCGTCATAGTCGTTTCATACGTGATTGCCACTCCCGTAATAGGCTACTTATAC
CTGCCGGTTTTCTTCAAACTCGGAAACTTGTCTCTGTACGAGTACTTAGAAATACGATTT
GGACGTTTAACGCGAGTAACTACGTCTTTAGCGTTCAGCGTACAAATGATATTGTACATG
GCCATCGTATTGTACGTCCCAGCACTGACTTTAGAAGCCGTAACCGGATTACCTCAGTCT
GCTTCCATTGTACTCGTGGGATTGGTGTGTGTGTTCTATTCTACGATGGGTGGAATAAAA
GCAGTCATCGTAACTGATTTATTACAATCACTTCTCATGTACGCGTCGGTAATTGCGGTT
GTCGGGGTTGCTTTGTACGAAACCGGTGGTCTATCAGAAATTTTGGAAATTTCCAATAAA
TATGGGCGTATTAATTTTGGAAATTTCGATATCGATCCAACAGTAAGGCATAGTTGGTTT
AGTATACTAATTGGAGGGTTCTTCACTCAGATTTCTTTGTATGCTGTAAATCAAACACAA
ATACAGAGGTTTTTAACTATG
>cds.Rpadi_10112_c1_seq1|m.14357
ACTCCCGTAATAGGCTACTTATACCTGCCGGTTTTCTTCAAACTCGGAAACTTGTCTCTG
TACGAGTACTTAGAAATACGATTTGGACGTTTAACGCGAGTAACTACGTCTTTAGCGTTC
AGCGTACAAATGATATTGTACATGGCCATCGTATTGTACGTCCCAGCACTGACTTTAGAA
GCCGTAACCGGATTACCTCAGTCTGCTTCCATTGTACTCGTGGGATTGGTGTGTGTGTTC
TATTCTACGATGGGTGGAATAAAAGCAGTCATCGTAACTGATTTATTACAATCACTTCTC
ATGTACGCGTCGGTAATTGCGGTTGTCGGGGTTGCTTTGTACGAAACTGGTGGTCTATCA
GAAATTTTGGAAATTTCCAATAAATATGGGCGTATTAATTTTGGAAATTTCGATATCGAT
CCAACAGTAAGGCATAGTTGGTTTAGTATACTAATTGGA
>cds.Rpadi_10114_c0_seq1|m.14360
CCCTCTTCTTATACACCAAATGTTATTGAGCCTCAAGGAGTTTTACCTTCTGGGTGGGAA
GAACGACAAGATGCTAATGGAAGAACTTATTACGTAAATCATTTGGCTAGATCTACTCAA
TGGGAAAGACCTACAATAACAGATCTACCTGATGCAAATACAATTCAAAACTTGGCATTA
GCAGCTACAGAATTTGAAAGAAGATATCATATCAGTGTAGATACTCCAGAAACTGATAAA
GGTGATCCTACTCGTAAAAAGGCTGTCCAAAGTGATGCAGATGATGAGAGCGATGAAGGT
TATGAAGAATCAGATCCACTTACTAACATCGATCGTCGACTTTCCAGTATATCAGCAACA
GCCGATCAGAATCAGAGTGATCAGGTCGATTCAAATGAACAAAGTAGTACCACTATAGTT
CAAGAAGATATTCCTGAAGGATCTGATGGTCTGCCGAAAGGATGGTCTATGCAAGTCGCT
CCTAATGGTCGA
>cds.Rpadi_10115_c0_seq1|m.14361
ATGAGCAAAAATTCAATGTTACGCAAGTCCGAGGATAACATCCTTAGCCATGCCACGGTC
AATGGCGACCCACAGTCATATGGTGGACGGTCCGGCAGGCCTGAGCAAAAATCACTGTCT
CAGCAGCCTTTGGTCCAGAAACCGATAATGGACCCATACCAACAACAGTATCAACCGTCA
AATAACAACTACAAAATTGAACAACAGACAAATGGCAACCCAGGCGACCTTGCATATTTT
GGCGGCAGCAAGTTTGACCCTAAATACCAGACATTACCCTACAATACCAAATTCTCACCA
TTGGCCAACTACAGCGGAAACCAATCGGCAATCCAACACCATCAACATCAGCAACAACAG
CAA
>cds.Rpadi_10116_c0_seq1|m.14362
AAAATTACTAACATAAATGACAATACTCCAGTGTTTAATCAGACTGAGTATAAAGCAGAA
ATAGAAGAAAATTCACCAGTTGGAACTTTTGTTACAATTGTAATTGCTACTGATGCTGAT
AAAGGATTGTTTGGATTAGTTCGTTATTCTATCATTGGCAATAAATATGGTTTTATAATT
GATCAAGATACTGGAATTGTAAAAGTTAATGATTCTAGTTTTCTTGACCGTGAAGTAACA
TCTGATTTTATGTTAACAATTCAAGCCAAAGATGAAGCTCCACCTGGTTTGACAAAAACT
GCAGTAGTATTGTTATTTATTAAACTA
>cds.Rpadi_10116_c1_seq1|m.14363
GGTTTGACAAAAACTGCAGTAGTATTGTTATTTATTAAACTAATTGATGTGAATGATAAT
CCACCACAATTTGACCCAAAGGATTATTCATTGTCTATTATTGTCTCAACTCCTACAACA
CCTCTTATGCAATTGAAAGCCATTGACAAAGATTTGAATTCAAAATTGAAATATTCTATT
ATATCAGGAAATAAAGATTTATTTACCCTTGATAAGGATTCTGGATTTTTATATTCAGCT
ATGTCTTTGAATGGTAAAAAAGGTGTGTATTTGATTGAAGTTGAT
>cds.Rpadi_10118_c0_seq1|m.14365
ATGCGTCGACATACTGTTGTACATAGAAAAGATGTTGTAAACTCTGTTCAAATTAATAGT
TATGCAGGTCAAGTGAGTGGGATTGTTACATCTTCAGACATGAGTATTCATCTAACCAAA
TTGGAAGTGAATAAAGATAAAATTACAACAGAATCTGATGGAGATGTTAAATTCCATGAA
AATTTCCCTCATGATTCAAATCAAATATTAACTGCAGATGAAGTTAGTACACCTCTTAAT
CTCAATTTACGAGCTCAAGATAATGGTGACAATGATGAATCTACTAATTTTGAACAGTTT
AATGGGCGTCAAGAAATAATTGATCGGGAAACAAATACTTTATATGTTTGGATTCCATCT
AATACTGAGCAATTATTACAAAGTGAATGA
>cds.Rpadi_10118_c0_seq2|m.14367
ACAGACTCTGGTACTTCACCACATCATGTAAATTATCAAAATCATAATGTTCAAGAATCA
GCAGATAATAATGAAAATCATTATATCGAAGAAACCATTGAAAATCAACCAGAACTTCAT
GATCTTCCTCCACTACAGAGTTATAGATTAACAGAAGAAGAGAGCATGGAAGATGATAAA
CATTGCATATTTTCATCTGATGGGTCTATATTAGCTGCACAACTCCAGCAACCATTTCCT
TCATGTCATCTATGTGGTAGAAATTTTCGACGTTTAAAAGCATTAGAAATTCATATGGCT
TCTGTACATCCACAACCGGCTACTGTTGTAACTGTTAAACAGGACTGTTTGGAAGAATTT
TCTGATCCAGAAGATTTAATGGAAGGCATTCGTCATATGGTACCTGGTGTAGCTGATACC
GAATCAGAAACTGATGAAAAACAACCAATCCAAGATCAAATTTGGGAATACAATGGTGAA
AGTATTACAAATCATGAAGATACTATGATTAAACCGAAAGAAGAAAATAATTGTTTGATG
AATGGAAATGGTGATAATGGTGAAAATAGTCGAGCAGAACATACTTGGGAAGATGATACC
GATGAACTGGAACAAATAATGAAAAAAAATATTTCAAAGAATCTTGTATGCACTCAATGT
AAAAGAAAGTTCAATCATCGTAATTCTCTGCTATATCATTTAAGATCACATTCTGGTAAA
CGACCACATAGCTGTAAACTATGCCCTAAGAGTTTCTTCTCCAGCAGTGCTCTTAAGGTA
CATAATCGGCTGCACACCGGAGATAAGCCATTCGAATGTGAATGGTGTGGGCGAAATTTT
CGACAGTGGGGTGACCTTAAGTATCATATTGCTTCATTGCACTCTGAATCTAAACAATTT
CAATGTGAATTTTGTGGTAAAGACTTTGCTCGTAAATACTCATTAATTGTCCATCGTCGA
ATACATACTGGGGAAAAGAATTATGTTTGTGAATTTTGTAAAAAAACTTTTCGAGCATCA
TCATATTTACAAAACCATCGTCGTATTCACACAGGTGAAAAACCATATAAATGTGATACT
TGTGGTAAAGCATTCAGAGTACGTTCAGATATGCGTCGACATACTGTTGTACATAGAAAA
GATGTTGTAAACTCTGTTCAAATTAATAGTTATGCAGGTCAAGTGAGTGGGATTGTTACA
TCTTCAGACATGAGTATTCATCTAACCAAATTGGAAGTGAATAAAGATAAAATTACAACA
GAATCTGATGGAGATGTTAAATTCCATGAAAATTTCCCTCATGATTCAAATCAAATATTA
ACTGCAGATGAAGTTAGTACACCTCTTAATCTCAATTTACGAGCTCAAGATAATGGTGAC
AATGATGAATCTACTAATTTTGAACAGTTTAATGGGCGTCAAGAAATAATTGATCGGGAA
ACAAATACTTTATATGTTTGGATTCCATCTAATACTGAGCAATTATTACAAAGTGAATGA
>cds.Rpadi_10119_c0_seq1|m.14369
CCTATACTCCAGCCACCAATACAAAAACCAAACGATGAAGAAATTCGACCACCACCTGGT
TTGGTGCCTCCGCGTAACCCAGGTTTAGTTCACTTAGTTCAAAATGGGCATGCTGACCTT
CAATTTGTCCAGAATTCTACTGGAGTGACTCCTGTAAACTTGCCTTCTCCAAATATGATT
GTACCAAATGCCAATTTAATGGGACTTCAAGATCAATTCAACAAAATGAACATGTCATCA
CTACAACCATTTGCAATGCAACATCCTTCACTGGTGCAACCTTTCAATATTAGGTCAATG
GTTGATGTGAACAATAAACATGCTGAAACAATTACAGCACAACAAACACAACGTAACAAT
GATAGATCAATGCTTGAGGGTATGTTACCGCATAACATTAGTATAGAAGAAATGATGACT
TCTCAGACAAAACAAGTAGAGTGGCTGAAATTTCTCACTGATAATGGCGGTGCTTTAATG
GGA
>cds.Rpadi_1011_c0_seq1|m.410
ATGATTGCTAAAGCTGTAGCAACAGAGAGTCACTTCAATTTTATATCAGTAAAAGGACCT
GAACTTTTTAATAAATATGTTGGAGAATCTGAACGCGCTGTCCGAGAAACATTTATGCGA
GCTAGGAATGTAGCTCCTTGTGTTGTATTTTTTGACGAGTTAGATGGTTTAGCTGGTGAA
AGAGGTGTGGGAGACAGTGGTTCT
>cds.Rpadi_10120_c0_seq1|m.14370
ATGGACCTAATACAGCGGTACAGCGGAGATAGTGACAGCGAGCATGATGAATCAGAACAA
AACATTTTGCCATTACCCAAAGCTATTGCTACAATGTTTGATGGCAAGCTGTATCATCCA
AAGCCAGATGACAAACCCGATTCCCACCAGGGACGTACTCGATTGTTTGAACATGAGCGT
GGTAATTGGGCCACTTATGTATATGTACCATGTCCAGATATGGATTTAATAGAAATCATT
CAAGAAAAATTGTCCGAATGTGGTCTGGAAATTATTGAACATCCCCATATTAGCCTTACA
AAAACAGTTGTACTGCAGTATCATTGGATACAACGTTTCATAAATGATGTAAAATCTAAA
TTGTCAACAATCCTAAGGTTTACAGTTACTTTTGGAAACTTAGAGGTTTTCTGTAATGAA
AATTGTAGTAGAACATTTATTGGTTTTCTTGCAGAACCTGCAGAAGTGTTATCTGAATGT
GTTGATCAATTGGACAAAGTCTTGTCCGATTATAATCTACAAAAATATTATGAAAATCCA
AAATTTCATTTGAGTGTGGCTTGGTGTTTGGGCGATCAATCTAGTCAGCTAAGAACTAAA
TTAAAATCATTAGAATTAGAAATAGAAGTTGGCACTTGTCGTAGCTTAAGAGTTGAAAAA
CTAATGTGTAAAACT
>cds.Rpadi_10120_c0_seq2|m.14371
ATGGATTTAATAGAAATCATTCAAGAAAAATTGTCCGAATGTGGTCTGGAAATTATTGAA
CATCCCCATATTAGCCTTACAAAAACAGTTGTACTGCAGTATCATTGGATACAACGTTTC
ATAAATGATGTAAAATCTAAATTGTCAACAATCCTAAGGTTTACAGTTACTTTTGGAAAC
TTAGAGGTTTTCTGTAATGAAAATTGTAGTAGAACATTTATTGGTTTTCTTGCAGAACCT
GCAGAAGTGTTATCTGAATGTGTTGATCAATTGGACAAAGTCTTGTCCGATTATAATCTA
CAAAAATATTATGAAAATCCAAAATTTCATTTGAGTGTGGCTTGGTGTTTGGGCGATCAA
TCTAGTCAGCTAAGAACTAAATTAAAATCATTAGAATTAGAAATAGAAGTTGGCACTTGT
CGTAGCTTAAGAGTTGAAAAACTAATGTGTAAAACT
>cds.Rpadi_10121_c0_seq1|m.14372
GAACAATCCAACCAGTCATTATTTGAAATTGATGATGATGGTCCAGATCTTCATGATCTC
AATGATGTTCAAGAATTTATTAAAATGACAGCTAAAGATGTGGCATTAGTTTCTATGAAA
GATGACGATAAAAAAGACATTAAACCAGATAAAATTCACCAATCTCCTTCAGTTAGTATA
ACAGCTGTGGATTTAAGTTCTATACCTACTCCGCAAATATTACCACAAGTAACTGTTGAC
AGAAGGCCAAATATTGAAGTTATACCTATACCAAATGTACCTAGCTCTATAACTATAACT
CCGATTTCTGCTAAGACTATAGCTGAAGAGAAGTCTAAAAAAAATAAAAAAGACATTGAA
GGTAAAATAGAAAAGAAAAGGAAGAGAAAATTGGAGACTGAAACCAATGTACCTGAGAAA
TTAAAAAAACACTCCGGATCTCTTAAAATGTCAGATTCCAGTCGGTCATCATCACCAAGT
GATTATGCTTCAAATCAGTTACCTTCAAGTACTATGATGATGAAGTTGGGAACAGCTCAA
AAATTAAAACAAAGTACTTCCCCTACTTTATCTATTAGTAGTGTATCGTTGCCTAATTCT
AATAAGTATACAGTTACTTCACCTAAGTCAAACTCTGGTAAACCGAGTTTGTCTGCTTTA
AAAATGTCTGTTCATAGTCCAAAAAGTGAATCAAAGCAAAAAAGTAAAGAATTTTCAAAG
GACAAAGAAAAACGAAGTTATGCTTCTAGTAATTCTTCACTGAGTCAAAGCCCTAAAAGT
TCAAAATCAAGTTCTAAAAAAAGTGATATTGAAGATCTTGGAACTCCTATTCCTCCAGAC
TCAAATAAGGCTCAAATGAAATGCCGGAAGTTAAGTGCTGTGATAGACCGTTTGTCTAAA
GACAAAACTGCTCAACATTATTCGGTTGATTCTGAAGTACCTAAAAATAAAGAATCGACT
CCAAAAGCTTTTGATAAGGGATTAGCATTGAATACAAATATAAATATGAAAAATCCTGAA
TCCTATCAGGTAAAACATAGTTCTGATGGAATGAAGATAACAATAAATAAAACAAGAACA
AAGGAGTCAAAACAAAAAAGTTCAGTGGCTGGTTCTCCTAAACCTGGACCAAAATCCGGA
AGTTTCAGTGGATTAAATAGTAAAAAGACTACCTATTCAATCCCAAAACCTGGCCCAAGT
TCTTCTCAATCTAAACAATCATTTAGTGTACCAAAAAATAAGTCAAATTTGACTGTAACT
AAAGTTAAATCTGGGTCGGGTAAAATAAGAAGCGAAAAGTCTATTTTTGCTAGAGCTGAG
ATGAGAAAATCTAGTCCAACATCTAAAGATGAAGAATCTTTAAAAGTAGTTAATCCTGTT
GAGAGCATTATTAAGCATAAATTAGATACAAGTAAGTTTCAAATTCCAAAACTTTCTGCT
CGAGCTAATGCTGATGAAAAAAGATGTACTGAAACAAAGGCCGATACTTCTAAACCCATG
GATTTGGCCAAGAAGAGTGATGTGGACAAAAAGTATAATCAGGGCGATTATATTTGTCAG
AAAAAAAGTACAACAGAGCGATTGAATTCATTACCTGGTATAACAGTTACAACAGTTGAA
GAAAGACTTAAACCAAAAGAATCTGCTTTGAGTAGTTTAAAAATTGACTTGCCTTTAATC
TCTTTCCATACCCCAAAAGCTGACACAACTGTTGAAATGTCAGAATGTAAAGACTATTCT
CAAAAAAAAGAGGAAATACCTAATAACTCTGTATATCAACAAAAGCCTGTTACTCCTGTG
ACAACATATGCGACAACACCTTCTGTATCTGTACATATTCTCAAATCTCCTGTACCATCA
CCATTATTAGTACCTTCGCCACATTCAGCATCACCTTCTATTACAGATGAAGAACTCATT
GACGATGCATTTGTGCGTGTTGGTAAATGA
>cds.Rpadi_10122_c0_seq1|m.14374
TGGGACTCCAATGATCCATTTAAAAAAGTTATTTATTCGTTAGTCTCTGCTACTGATGTG
TCGAGTAAACATTCAGATGTGATCAAGACTGCAGATGATTATCTTTGGTTAAAACTTTGT
CAAGTCAGAAATGATCAAGACAAGCTCACATATCCTGTGCTACAGTCGATGATCTATGAT
GAATACAAAGATCAATTCAGTGAAGTTCAGCCTATGTCTTATTTCCAATTGCTTTTTTTA
ACTGGTCAATTCGAATCAGCTATTCAATTTATTTTCCGTCACCCAAAACTTTGTTGTCAT
GCCATACACGTGTCTATAGTTTTGAATGAAATGGGTTTACTGTACTTGCCCAGTGACTTT
AATCAGCCAATTTTATCCAAAGATGATAACCAAACAGATAGATTAAATATAGCCAGAATG
ATGAAAATGTACTGTGCCAAATTTGAAAATCAAGATCTTAAGATGGCCATTAACTATTAC
TATTGTCTGAGACACACTGAATTTAAAGGAACAACACTTTTTATTTCATATGTAGCTGGG
CTTGTTAATGAAACTGATGAATATGACAGAGTATTTGGATACCTGAAACCTGATGGTAAA
AAGCAAAACGGTATTTTGGACTCGTTTATTGTATCAGAAACACAAAAAATGGATATTATC
AGAACAACAGCTTCACTAGCAGAACAAAAGTGTGATCTCGAGGTATCA
>cds.Rpadi_10123_c0_seq1|m.14376
ATGACTGTTTTAACGTTCCCGCCGGTCGGTGGCAAGCCGGACAAAGTGCCGTTGATCGGC
GACGCAGAAGTCCGACAGGGTCAGACACAGCTACCGCCGTCGTATCACCCAAAGTTCTTG
GAGACTGGCGATTGTGGTTTGCTGAACACAAACAACAACGATAACGATGACGACGGGTCG
GTAAAAACACTAAAAACCGGCTACTATAGTTCGCCCGAGTACAGACGAGGGATTCAAAAG
ATGGTCAAAATCACTGTAATCTTGTTTGGGGTCTTACTGATTCTCTATTTCGCCATCGAT
ACTTTCTGCAAGTCTTACGCCCAAGAATTACAACAGAAGCAACAGGATACCGTCACCGAG
GACGACTCCACCGTGCCTTACAAGTCTTACTCGTCGTATGCGGCCGCCGAGAGCGATATG
CTGTCGTTGCCGTCGTCTCCGGAGCCGAGTCCCGAAAACGTGGTCATTTCCGTGTACATC
AACCCGGCTTTAGAAGCCATTAACAAGGAGCCGCAGATCATCATCAGTAAATCGGCCCGT
TTCTTGCACGATTTCAGCATCAACATCACCGGCATCATCGACTTTGAAAGCCAACGTTGT
TATGTTATGCCACTGCTTCGCAATTCTGTTGAGCCGCCCGAGTCTCTGTACGATATGTTG
CTTAAAATGTCATCAGGATACTATTCCATGGACATTAACAAAATCCTTAGTAACTATCGC
ATGGTCAAGCCGGCGATCAGCGATCTCTCCGACTATGGCTTGTACATTTCTAAAGACTGT
GCTGACTTTTCTACTTTCAAACTGGAAAAAGACATTGTAACCGAATCCCCATAA
>cds.Rpadi_10124_c0_seq1|m.14379
GCTGAATTAGAACGTTTAGATATAGCTCGAAATGAATGTTTATCTACTTTGGATGATACA
TTTAATGATCTGATGAACATAATAGAAGTCCGTAAGCAACAACTGCAACAACAAATACAT
AAGGCACATGATGCTAAAAATAGAATTTTGAGTCAACAGCTCTCAGCTATTGATATTGAA
AAAACCAAAGTTATGGACGAATGTGGCAACGTTCATCAACTATTGGATGTACAGTCTATT
AATCAACGGATACAAATTTTAAATGATCGTTTGCAAAAACCTACAGGCGGTATTGAAGAA
CCTCGAGAAAATGCTTTTATTGCTTTGGATTTAGATCTAACAGCAATAAAAAATGTCGTA
AATAATGCAATAGGACAAATGGGACGGGTGCGCACTACAACTACTTGTCCTGGTAATTGT
ACATTGAATGTTGCTGAATCAAATGAAGAAAATTTGTTGATACCTCGTTTAGTAGATGCA
CGGGTTGCTACATTAACAGCTATTGACTATGATGGTAATCGACGCAATTTAGGTGGTGAT
CCAGTAACTCTGAAATTAATTGGACCTTTAGATGACACACAACAAGAAAGAACTGCAAAC
AATTTAGGGCATCAATCCCATGAAAACAATACCACTGATGATGGAGTGCGTATTATTGAT
CATAAAAATGGTCAATACACAATCCGTCTACGTTTATCTATTTGTGGCAGATATCGACTT
CATATTTATGTGCTAGGTAGACCAGTAGCGTGTAATGGTAGTACTGGACATATTGACTTT
TCTATAACAAAAAACATTGACCCTATATGCCAGTATAGTAAAGGACCTTCAATGCAACAG
CCTGTTGCAATTGCTGTAGATCACCACTCCACTAGGGTGTATGTCTTAGATACAGGAAAT
TGTCGTATAAGAGTGCTT
>cds.Rpadi_10125_c0_seq1|m.14380
TTGAAACGAATTAAGTGTGGTCAAGGTATACTTGATTGGTTAAAAAAACAGCAAAATGTA
AATAATGGTCTTCCATGTGAACTTTTGGAAATACAAAGTCTTAAAAATGATTCAGAGAAA
TGTGTTGGTTATAGAAATAAATGTGAATTTACTATAGGTATGGATGTAGAAAATAAAGAA
CCAATTGTTGGTTTTCGCGTTGGTGCATATAACCAGGGAAAAACTAGTGTTGCTCCTATT
GATAATATTTTAAATGTACCTCAACGTATGAAAAATGTTGTTAAATGTTTTCAAGATTTA
GTCAGATCTTCTAAAGTTCCTGTATTTGATCCTGAAAATTATACAGGTCATTGG
>cds.Rpadi_10125_c1_seq1|m.14381
ACTGGACAATTGATGTTAATTTGTGTAGTTCACACAGAAAACATGGAGGACTCTGCCATA
AACTCTTTAAAACAATTAATCCTCAATTATTTTACTGAAGGGGCTGGAATAGATTGTAAA
GTGGATTCTCTTTACTTCCAAAAGGCAAAAAAAAGAGCTGCTGGGGAAGGAAATTCATTT
CCCTTAGAATTGTTACATGGACAAGGATATATCATCGAAGAAGTGAAA
>cds.Rpadi_10126_c0_seq1|m.14382
ATTATGCGTAGAAAACTTAGTGTACTAGAACAGACTATACAAAGCTGTATACCTTCATTA
GTAACTATGTCACAATGCATCCCATCTATGTTAGAAATTGTACATGAAATGAGTAAATGT
GAGGTCAACAATTTTAATAAAGAAAAGAAAGAAAAACAAACTGAAACTGTACGACCTATG
ATCCATGGTATTACTCAATCAACTGTTACAATAAAACAATTTGACATGTCACCTATCATT
GAAAGTCCTAATTCTAGTTCTGAACAAACTCCAGTAAGGCCAAGAAGATCTAGTTATAGA
AGCTCACCACACAGCAAACTTAATGTGGAACCATATGTAAGATTAAAAGATGTCGCAGCT
ATGTTGAAAAACTCCAAAGCTGTTCCTAATGATAGTCCTAAACATCGACTAAATGAAAAT
GTTGTTGAAGACTCAAGTTGGTTGAATACTCAAGAAAATCAAATCCAATATTCTAATGAC
AATACTAGTGTGACACAATATGGTAATAGTTCTCCTGGATTAAACACTCTCAATGAAATT
CAGGCTGATGTACCAATGACTGCTTCTACTACAATTGGTAGTATAGATAATACATTTAAT
GAAACTGAAGTACGACAAAGTGATTTATTATCCCCTATTGATTCAAGTATGCTGAGAAAC
ATAACATGCCGAAAACGTGCTAAACGATCAAGTGAATCAAGCAATACATCAGGTATTAAT
GATTCAATCTCTTCAGGAAGGCCTAGTAGATCTGCAACAAAAAAGGTTAACTACAAAGAG
AAGAGCCTTTGCTGTAAACTCAGAAGATAA
>cds.Rpadi_10126_c1_seq1|m.14383
ATGGCACCCAAAACAGTATTGGTTCGAAATCGAAACAAGTCAAATAATAACATTTTCATC
AAAAAAATTAATCACTTTATGATAATCAATAAAAATTTACGTAAGCGTATTGAAGACTTA
TCAGAAAAAAATAAACAATTATCGGCCACTAGGAATAGTTTATTATTGCAGAAATTGGAA
TTGCAAAATCAAAATAACACTATTCGAAATTCAAATATTCAACTAACTGCAATGCAAAAT
ATTATGCGTAGAAAACTTAGTGTACTAGAACAGACTATACAAAGCTGT
>cds.Rpadi_10127_c0_seq1|m.14384
GTCGTTGGAGTCGGTATGACCAAGTTTGAAAAACCTGGTCGTAGAGAAGACTTTGATTAC
CCACAAATGGCTGTTGAATCTGTTACTAAAGCTCTACAAGATGCAAAAATCAGCATACAG
AAAGTGGATCAAGCGTGTGTGGGATATGTATATGGCGATTCTACTTGTGGACAAAGAGCT
TTGTATGAAGTAGGAATGACTGGAATACCTATTTATAATGTCAATAATAATTGTTCAACT
GGATCTACAGCCTTATATTTGGGTAAACAAATTATCGAATCTCAAAATGCACAATGTGTA
TTAGTACTTGGTTTTGAAAAAATGGAATCCGGATCATTGTCTGCTAAATTTTTAGATCGG
ACAAATCCAATGGATAAACATGTGACGCTAATGGGTGATTTAGTTGGTTTAGATGGAGCA
CCAATAACTGCACAGCTTTTTGGAAATGCCGCTTTGGAATATATGAATAAAAACGGCATT
AAACCTGAAACACTTGCTAAGATTGCATACAAGAACCACAAACATTCAGTTAATAATCCA
TATTCTCAATTCCAAAAAGAATATTCATTAAAAGAAATCCTTGAATCACCCAAAGTATTT
GGTCCCTTAACTAAACTTCAATGTTGCCCAACATCTGATGGATCTGCAGCAGCTATTTTA
GCATCTGAAAAATTTGTCATTGAAAATAACCTTCAGGATCAAGCAATTGAAATTGTTGGA
ATGGAGATGGCTACTGACCCACCGACCACATTCTCTGGTCAAAGCTGTGTTCAAATAATA
GGATATGACATGACCAAATTGGCAGCTGATAAATTGTTTAGTAAGACTACTATCAAACCA
GAAGATGTTGATGTAGTAGAATTACATGATTGTTTCTCTGCAAATGAATTAATCACATAT
GACGCTTTGGGCCTTTGTAAACCAGGAAAAGCTGGAGAGTTTGTTGAGTCTGGTTCAAAT
ACTTATGGAGGACAAGTAGTTGTAAACCCAAGTGGTGGTTTAATTTCTAAAGGCCATCCT
TTGGGTGCTACAGGAATTGCACAATGTAGTGAATTGTATTGGCAACTACTTGGTAAAGCT
GACAAAAGACAAGTACCAGGCGCTAAGGTGGCTCTTCAACAAAACATTGGTTTGGGTGGT
GCGGTCATAGTAGCTTTATACAAACAAGGGTTTCCTAAGACTTCACAAACACCAAAAAAA
GAAGTGGCTAAGCCAACTACGGATAAAGATCCAACTATTTTTAAGGTTTATAAAATTTTC
AAAATTCTCGAAGAAGCCATGTTAGATGACAAGGAAAATATCATTGAAAGAGTACGTGGT
ATTTATTGTTTTAAAGTTACCAACACCCAAGGAAAGGAAGGGATGTGGATTATTGATGCA
AAAAACGGAAAAGGAAGTATTACGTTTTACGGCACAGGCAAACCAGATGTAACATTTACA
ATGAAAGATGAGGATGTTGTTGAACTGATATCAGGGAAGTTAAATCCTCAAAAAGCGTTT
TTCCAAGGCAAAATCAAAATTCAAGGAAACATGGGCTTAGCATTAAAATTAGTTGATTTG
CAAAAACTCATGAGTCACAAAATAGCTGAGCTACGAGCAAAATTATAA
>cds.Rpadi_10128_c0_seq1|m.14385
ATGATCGGGGACAATGAAGGTAACACTCCTTTGCATTTGTGTTGTTCAAATGGTCATGAT
CTATGTGTCAAAGCATTGTTATATTTTATGGAATTTTCAGACTCAAAATTAAATATAAAT
GTACAAAACAATCAGGGAGACACACCTCTTCATTTAAGCTTTAAATGGGGTTATAGTAAT
GTAGTCCAAATACTGATTGAACAAGGTGGAGATCCATTAGTGTGCAATCGTAGAGGTCAA
ACTTGTTTTGATTGTGCTCACAATTCCAAAATGATAGAGACATTTAAAATTAATAAAAAA
AATAATGTTGAAAGAGTGAGAAGAAGTAGTGTTGAAATTACATTGCAGCAAAAAATGATT
GGAAAAATAATAACTGCTATATCTGATGGTGACATACGTTTAGTGCAACACTATTTAGGC
ATTGATGATGAAAATCAAAACATCAATACATTTATTGATATAAACTGTTCTAATTATAAA
GGTTATACTCCTCTTCATGTAGCAGCAGCCAATGGCCAAACAAATATTTTAAAGATGTTG
ATTGGATATGGAGCAGACATTAATTCATTGACAACTTCTGAACAATATACTGCATTACAT
TTGGCGGTAAAGAACAAAATGAGCAGAGTTATTGATGTTCTACTAGATTCTGAAAAATGC
AATATTAACAATCAGGATAATAGTGGCAATAGCGTATTGCACTATGCTTGTACAATTGGT
GATCCTAATATTATAACTAGACTACTTGAACATGGTGCTGACCTTGGTATAATTAACAAG
>cds.Rpadi_10129_c0_seq1|m.14386
ATGGTCGTCTTGCACCATACAAAGAACTATGAAGAGTTTACTGTGCTCATGAAAACACTT
GAAGAATCCAAACAGCAGATTTTTGTAATTTTCACTGGTACGCCAAACGAGAGCGGTGAA
AGTTGGTGTTCAGACTGTGTTGAAGCTGATCCAGTTATCAAGAAACAGATTGAACACAAT
GAAGAATATCTAAGTGACACAAATATTGTATACGCCCAAGTTGGCAAAAGAGAAGAATGG
AAAAATAACAATGACAATCCATTTAAATTGGACAAAAGAATAAGGTTGCAATTCTTACCT
ACGCTGCTTAAGTGGGGTACATTGCATAAACTTCAAGTGGAAGAATGTTTAAAACCTGAT
TTACTTAATATGATCTTCGAAGACACAGAA
>cds.Rpadi_1012_c0_seq1|m.411
ATTGTTACATTAACTGATGATCCCACAATACCTGGAACTATTAAACATGTTCAGAAGTGT
TGCTATATGAATGGCTTATATCCCGAACAAATAAGAGTACTTGGATTACAATGGGGCTAC
TTTTTCCGTGAAACTTTAAACATTGGACCATTTGATTTGATTATTGGATCAGATTGTTTT
TACGAACCAAACATGTTTGAGGATCTAATT
>cds.Rpadi_10130_c0_seq1|m.14387
CCGGGTTTAATGGCCGAAGGCGACCAAGAGGAAGAGGCTGAAGTTAACGATTGTTTAATA
GACAGACAAGAAGCATTAGATGATCCATCGTCTTCGTCGCATAAATACATACCAGAATGT
ACAACAGATGGAAGATATAAACGTGTTCAGTGTTACAAATCAGTCGGTTATTGTTGGTGC
GCACAAGAAGACACCGGAAAACCAATACCAGGAACCTCGGTAAAAGATTCTAATCCTAAG
TGTGATGGTATTCCTTTACTTTCCCGTCCAATAAAAGGTTGCCCTGAGCATAAAAAACAT
ATTTTTTTAAAAGATCTCATGGATTACCTAAAACAAAAACACAGTAAAAACAATAACACG
TCATTTTCTAGTGACTATGAGTCGATAATCTCA
>cds.Rpadi_10130_c2_seq1|m.14388
TATGAGTCGATAATCTCAGACATTTTTCATTCTTTAGATACAAATCACAATAAAGTGTTG
GAGCGCAAAGAATGGAAGAGTTTTCGCGAAGAAATGGCAGCCAACAACAAACTAAAAAGA
TGCGGAAAAAAAATGCCTCGACATTGTGATGTTAATCATGATAATAAAATTGGCTTCACA
GAATGGTTAAATTGTTTAAATGTTAACCATGTTCAAACTCAAACACAACCCAATGAGTCT
>cds.Rpadi_10131_c0_seq1|m.14389
AACTTTTCTGACCCTGATCATAATTGGGAACCAGCAGTTGGTTCGGGTGAACGTTGTCTA
CCGGGAGATGAAGCACATTGTGGAGATGGTGCATTAGCTAGAGATGCGAAACTAGCCTAC
CCTAAAGGTGTTGCTATATCTTCAGATAATATTTTATACTTTGCCGATGGAACAAACATT
CGAATGGTGGACAAAGATGGTTTAGTATCTACTTTGATTGGTAACCATATGCATAAATCA
CACTGGAAACCTATACCATGTGAAGGGACTTTAAATACGGGCGAAGTGCATCTAAGGTGG
CCAACT
>cds.Rpadi_10133_c0_seq1|m.14390
GGCATTGATAATGTATCTCGCCCTCAAACCTATAGTGTTTGGCCTGATGTATTGAAAGGC
TTGATCTATATGTATTCTAGGGAGAACTTTTCAGCAAATACTGGTGATTATTTTCCATAC
TTGAAATCGACTCCCTCTTTATATTATAATAAATGTCCTGACTATGTGCTCAACTGGCTT
AAAGAACTAAAACAAACTAAAAAAGTTTTCCTGATATCGGGATCACATGTCGACTATGCC
AATTTCACAGCTACACAATCATTAGGTGAAAACTGGAAAGACTTATTTGACATAGCTGTT
TTTTATTCAAGAAAACCTGGATTTTTCACTGCGAATAAACCATTCTATAACACAGACTCT
CAAATGTTAAACGAATGTGATATTGTGGAAAATATACAATTTAACAATATTTATAGTCAA
GGTAATTGGAATCAATTACATGATTTATTTAAAAAAGAAACTGGGAAGTCTAACCCAAAG
TGCTTGTATGTTGGCGATAATATATTGCAAGATGTTGTAGCACCTGCAAAGTTCTCTGGT
ATAGATACT
>cds.Rpadi_10134_c0_seq1|m.14391
TTGAAGAAAACAGAAACTTCAATATTACAAGAAAAAATTAGATTATTAAAACTTGCTATA
TCGGACAAAAACAAAATCCTAACAGATAAAAAAAATCAACTAAAAAAAATTAAATTAGAA
ATAGATAATCAAAAATCAAGAGTTGATCGATATGGAAGACGTGTAGTGCGATTAGAAGAT
TTTACCAAAGGTCAATTATCAGTTTTAAATGATAAAAAAAATGAACTATTTGCTATTAGA
CCTAATTTAAAGAATGTAATTCAAACACGTGTTAATCAGCTTGTAACTCATATATTCTCC
TTGAATGAAGTACATCCAACTATTTTACTAAATGAAGAATTGGAAGCTACTAATAGTAAT
AATAGTTTAAGTCATGCATTAGCGGAAGCTTCAAAACTAACGTATGTATGCGGTCAATGG
GTAGATACTTGTGAAGAATGGTCGAGGCAAACAGAACTTGGTTACCGCATCGTAGCACCC
ACTCTTCCAGCAAATGGAGACTACTCTGCATATAATGAATGGGGTTTATATTTAAAATAA
>cds.Rpadi_10134_c0_seq2|m.14392
TTGAAGAAAACAGAAACTTCAATATTACAAGAAAAAATTAGATTATTAAAACTTGCTATA
TCGGACAAAAACAAAATCCTAACAGATAAAAAAAATCAACTAAAAAAAATTAAATTAGAA
ATAGATAATCAAAAATCAAGAGTTGATCGATATGGAAGACGTGTAGTGCGATTAGAAGAT
TTTACCAAAGGTCAATTATCAGTTTTAAATGATAAAAAAAATGAACTATTTGCTATTAGA
CCTAATTTAAAGAATGTAATTCAAACACGTGTTAATCAGCTTGTAACTCATATATTCTCC
TTGAATGAAGTACATCCAACTATTTTACTAAATGAAGAATTGGAAGCTACTAATAGTAAT
AATAGTTTAAGTCATGCATTAGCGGAAGCTTCAAAACTAACGTATGTATGCGGTCAATGG
GTAGATACTTGTGAAGAATGGTCGAGGCAAACAGAACTTGGTTACCGCATCGTAGCACCC
ACTCTTCCAGCAAATGGAGACTACTCTGCATATAATGAATGGGTTTCAGATAAGAATAGG
GATTATGCATTTCATCAAACTTTTGTTGAACCAAATCCTGCGTGCACAATAAGTGCTGCT
CTTACATATACCTCGCAGTTAGTAAAGCAACTTTCCTTTTTTATAGACGTTTTTTTACCT
AGGCGTCCAAATTTTAGTGAATTTTGTGGTAATGAGCTGAATGAAACAAAATTTGCAAAA
TATGTTACC
>cds.Rpadi_10134_c0_seq3|m.14394
TTGAAGAAAACAGAAACTTCAATATTACAAGAAAAAATTAGATTATTAAAACTTGCTATA
TCGGACAAAAACAAAATCCTAACAGATAAAAAAAATCAACTAAAAAAAATTAAATTAGAA
ATAGATAATCAAAAATCAAGAGTTGATCGATATGGAAGACGTGTAGTGCGATTAGAAGAT
TTTACCAAAGGTCAATTATCAGTTTTAAATGATAAAAAAAATGAACTATTTGCTATTAGA
CCTAATTTAAAGAATGTAATTCAAACACGTGTTAATCAGCTTGTAACTCATATATTCTCC
TTGAATGAAGTACATCCAACTATTTTACTAAATGAAGAATTGGAAGCTACTAATAGTAAT
AATAGTTTAAGTCATGCATTAGCGGAAGCTTCAAAACTAACGTATGTATGCGGTCAATGG
GTAGATACTTGTGAAGAATGGTCGAGGCAAACAGAACTTGGTTACCGCATCGTAGCACCC
ACTCTTCCAGCAAATGGAGACTACTCTGCATATAATGAATGGGTTTCAGATAAGAATAGG
GATTATGCATTTCATCAAACTTTTGTTGAACCAAATCCTGCGTGCACAATAAGTGCTGCT
CTTACATATACCTCGCAGTTAGTAAAGCAACTTTCCTTTTTTATAGACGTTTTTTTACCT
AGGCGTCCAAATTTTAGGTATTGTAATCGTGAATTTTGTGGTAATGAGCTGAATGAAACA
AAATTTGCAAAATATGTTACC
>cds.Rpadi_10135_c0_seq1|m.14396
TTAAATTCTGTATTATACCTCGTGATGCCATTACCATTAAATATGTTTGATGATTATCAA
GATTCAAGTATACTTACCGCTTTAGATGCTTTTCAACATATCATTGATAATACACCATCT
GTTGAATTAGCAATGAGTGGCTATGACATTGTTTTATTGAAGTCATTAGAAACTGGTCTG
CGTTCATTTGAATATCAACTAATACCTAATTTAATGAAATGCCTTTTATCGCTGATTTCA
AAGATGCAAATGAAACATTTGAATAATAAAAATTCTTTAGAATGGACAAAGTTTGATGAT
GTTATGAATATTTTATTGCCACGAATGGAACTAGAACGTAAACATGAACCAATTGTATGT
TATGCATCAATTTTTCCGCTTGTTTTGGAATCCGCTGGACTTTCTTGCATTCGTTGGTCG
GAACGTTTGATACCATTATTTACAGAATATATTATGAACAGTCAATCTACTTTTTCTACA
GTGAAGGCGATTGAAGTATTTATTCAACAAACGTGGCCAAGACAATGTACACATTGGAAT
GTGTTACTAGTAATATTGATCAAAGCTCTATACAGTGAAGATAAAAATTCT
>cds.Rpadi_10136_c0_seq1|m.14397
TTTGTTGTAGCAATACATATTATAAAAAATATATTTTGTTTGGGCTATGGCATTTTTGAG
TTTGTAACGGATGAACTACATAATTTAACAGTTCATGAGTTGGTTGGTGGCTGGTGTGGC
CTTGGCGACGGATTTGACAGCCTTGGCAGATTGGACTTGTCCTACGACAACGATGTTCAT
GGATACTTTTTCAGCGCCCATTTT
>cds.Rpadi_10137_c0_seq1|m.14398
CAAATAGATTTAGAAAATTCAACTGTAATTCCAGTGCTACCTTTGATTAATGAATTAATA
AATTCGGAAACAAAAAACAATAATTCAATTATTGTTGATGATTCAAAGAAATCAGAAAAG
TTTAATCATCCATCTTCTAAAACTGATCCTGAATTTCCTATTCAAGATCAATATGTTGAA
TTTCCGGATGAAGACCAAGATGCAGAAATAATTGCATTTCGAGCTATGTGTGAGGCAATG
TTA
>cds.Rpadi_10138_c0_seq1|m.14399
TCTCAAGGACGAATTAAACGTCTGGCTGTAGCAAATGATACACCAAGTGTTTATTGGAGT
GCCTCAGAAGATGGATGCATCAGTCAACATGATATGAGAATGAGTCATGAATGTCCTAAT
GACAAATCTAAAATTACTTTGGTATCCATATATGGTCATTTGGGAAAAACGATTGAAGCT
AAATGTTTAGATATAAACCAACTTAAAACTGAGCAGCTTGCAGTTGGT
>cds.Rpadi_10138_c1_seq1|m.14400
TCTAAAATTACTTTGGTATCCATATATGGTCATTTGGGAAAAACGATTGAAGCTAAATGT
TTAGATATAAACCAACTTAAAACTGAGCAGCTTGCAGTTGGTGCCAATGATCAGTATGTA
AGATTGTATGACCGCAGGATGATTCGATCACTGTCATCATTTTCTGTAAAATATGCATTT
CCAAAAAATTCTTCGGATTTAGTCTTGGAATGTAATGATGATAACGCAACTGAAACATTA
AATAAATTTCAATCTGCACTTCAATATTTTGTACCGGGTCATATCCATACATACAATAAT
GAAATATTACCC
>cds.Rpadi_10140_c0_seq1|m.14402
TTTGCAATGTTACATGAATTTAGTAAGTTAGGTGATGAAGAAAGCAAATTTCTTATAGCT
ATTCAATGTATTACTACAGTTGTAAACTTTTACTTGGGCTTAAAAGGACATGAATTTAAT
GACAATCCTAATAATATTAATGGTGCTGACTGCGAAGAAGAAGAAGAAGACACAGTTCCG
ATGTCAAATGCAGATCGAAACAAGCCACCTTTATCCCTTGAAAAATTAATTGCTCTTGTT
GTTTCATTGGTAGAAAAATCAAGAAATATTGGTGGTCAGTTAGAGCTATCAGATAATGAT
TTGTATGTTTTACAAGGAATGAAGGGGTTTCCATTTATAATTCAGCAAGTAAAAGATAAT
ACAAATTTACATATGACAAAAAATCTTATATTTTCTCTATGCCGTAATGATTCATCGCAA
AAGAATGCTTTACTTGCTAATGAAATTATCAGCCAAATTTTAAATGTTATACAAAAAAAT
GTTAATAATTCTGAAATTACTCAGCCATTTTTCAAAATGTTAACTTTACTATCAGAAGGT
AGTGTCAGTGGTAATGGTGGATTACCATCTTTTACTGAATTCATATTAAGACTTTTGTGG
CAGTCAACTGAAAAT
>cds.Rpadi_10141_c0_seq1|m.14403
TATACAGGCTTGACTGCATGGTCTGCTTTGAAATTGGTCGGTGGCTTATACATTCTGAAA
GCTACTAACAAAAATATACTAGTCATTGGTGGATCCGGGGGTGTCGGTAATTGTGCTATA
CAATTATTAAAGCATTGGGGTGCTAAGGTAACTACTACATGTGATTCAACTGCCATAAAC
TTGGTGAGAGGTCTTGGACCTGATAATATTATAGATTATACAGCTAAAGATGCACAACAA
CAGTTAGAAGAACATGGAAAATATGACATAATCCTAGATGCAGCAGGAATATCATATAAT
AAAATTGGTTCTTACACACCTTTATTAAAAGAGTGGTCTTATTCTACGTTTATT
>cds.Rpadi_10141_c1_seq1|m.14404
CAAGCTCACTCGTACAGCACCGTCGATGATTTGGTACTGACTAGCAACGCCCGGTCGCCG
ACGATGGTGGAGGCCCATGAAGTGTTGGTGCATGTCAAAGCTTCGTCGGTGAACCCTCTT
GACGTGCTCATGGCCGAGGGCTTTGGTCAGGTACTGTTGAGCACTATCCGTCAAGTAGAA
AAAATGTCCCTGCACAAACCAGTTGAATTCCCGCTAACGTTGGGGCGTGATTTTTGTGGA
GAAATCATAGCTAAAGGAGTGAAAGTCAAGAGCTTTAATGTTGGTGATATGGTTATGGGT
GTAGTG
>cds.Rpadi_10141_c2_seq1|m.14405
GAAATCATAGCTAAAGGAGTGAAAGTCAAGAGCTTTAATGTTGGTGATATGGTTATGGGT
GTAGTGCCTCCCTTCCATCAAGGTTGCCATTCTGAATTTGTCGCTGTTCCTGAAGGTCTG
GTAGCTAAGAAACCAGATCATTTGACTAATGAAGAAGCGGCAGGATTACTGTATACAGGC
TTGACTGCATGGTCTGCTTTGAAATTGGTCGGTGGCTTATACATTCTGAAAGCTACTAAC
AAAAATATACTAGTCATT
>cds.Rpadi_10143_c0_seq1|m.14406
CTAGTTTGGGATCGAATTGAACAATATCTATGTCAAAATAAGAGAGATGATAAAAATTCA
AATTGGAAATCGTACAAAGAAGTTAAAGCTCACCTTTCTGATACTCAAACTAAATTGATT
AAATCAAAAGTTGTTGGATGGCCTCCATGTATACGTATTATAATAACAGAATCCAAAGCA
TGCAATTCATTGGTTGGTAAGCTATTTTTAATTACATGTCCTGGTGGAACAATAGGACGT
TCAACAAATCGA
>cds.Rpadi_10143_c1_seq1|m.14407
AAATTAACACCTGATGGGAGTAAAGCAAAACAATATGCACAAATAAGAAATTGGTACACA
GTCAAGCATCAACTAACTGCAATTGAATCAGAAATTGTTCAGTATGACAATCTAGTTTGG
GATCGAATTGAACAATATCTATGTCAAAATAAGAGAGATGATAAAAATTCAAATTGGAAA
TCGTACAAAGAAGTTAAA
>cds.Rpadi_10143_c2_seq1|m.14409
AAAGTTGTTGGATGGCCTCCATGTATACGTATTATAATAACAGAATCCAAAGCATGCAAT
TCATTGGTTGGTAAGCTATTTTTAATTACATGTCCTGGTGGAACAATAGGACGTTCAACA
AATCGAGATGTAGTAGTACCTGATGATAATGTTAGCAAGTTACACGCTGAAATATCATTT
ATTGGTAATGTAAACAAAGTTGGTAGA
>cds.Rpadi_10143_c2_seq1|m.14408
CCTCTACCAACTTTGTTTACATTACCAATAAATGATATTTCAGCGTGTAACTTGCTAACA
TTATCATCAGGTACTACTACATCTCGATTTGTTGAACGTCCTATTGTTCCACCAGGACAT
GTAATTAAAAATAGCTTACCAACCAATGAATTGCATGCTTTGGATTCTGTTATTATAATA
CGTATACATGGAGGCCATCCAACAACTTTT
>cds.Rpadi_10144_c0_seq1|m.14410
TTAAATGAGCACCGTTTCACTTGCCGTTCTGTGGAGTATAATTACGTAACACTCCAGTGT
CATTTAAGTGATTCGGACAGGAGAACCACTGGTCAGTACGTGCAATTTGTCGAAGCACAG
GGTGTTGATTACTTTGAAAATCTCTGCATCAAAGGTAATCAAGCTTGCAAAGGAAATCGC
GTTTTTCAAGTGCCCAGGATCGGAGTGGCCGACGACAAAGTAGCACAATACGCCGCATTG
CATTACTACAACGACAAGGAGCTACAGGTGACCAGCGAATCAGCTTGTCGTTTGGCTTGC
GAGATCGAGAATGAGTTCCTCTGCCGGTCGTTCATCTTCAAAGGACCGCCGGTGGGTACG
GCGTACAACTGCGAGCTGTTCCATTTGGACCACAAGACACTGCCAGACGGACCCAGCACG
TACTTGAACGCGGAACGACCATTGATCGACGACGGGCAAAAGATCGGCAATTACTATGAA
AACTACTGCGAGAAATCCACGACACCGCCTCACGAACAACTGCCGGTCGTGTTCGAGAGT
ACCGACGATCCGGCGTTGAACTTGACTAGAACCGATTTGAACTGTGACAAGACAGGAACG
TGTTACGATGTATCGGTACATTGTAAAGATACAAAGATAGCTGTTCAAGTACGCACGAAC
AAACCATTCAATGGTAGAATATACGCGCTCGGCAGATCGGAGACATGCAACATAGACGTG
CTCAACAGCGACCAATTCCGATTGGATCTAACAATGGCTGGTCAAGACTGTAATACCCAG
TCGGTGACCGGAGTGTTCTCAAATACAGTAGTCCTCCAACACCATAGCGTAGTTATGACA
AAAGCGGACAAAATCTACAAAGTCAAGTGCACGTACGACATGTCTTCGAAGAACATTACA
TTCGGGATGATGCCAATCAGGGACCCGGAGATGATAAGCATTACTTCGGCGCCAGAAGCA
CCGCCACCGAGAATCAGAATCCTAGATTCCCGAGCAAGAGAAGTAGAGACGGTCCGAATC
GGTGACAAGTTGACATTCAGAATCGAAATTCCTGAAGACACGCCGTACGGTATCTTCGCG
AGGAGTTGCGTGGCTATGGCCAAGGATTCGAAGAGTACGTTCCAGATCATC
>cds.Rpadi_10146_c0_seq1|m.14413
TTTTCAAATTTAAATTTAGGAGCAAAATTAGAAAGTTTTGGACTGTGGACTCATTGTTTT
CGCTCACTACCAGATCCTAATGACCCAGCAGAGCGAAGGTTTTTTGTTGGATGCCACTGG
ATTTTTGACCCTTTCACCAAGGGATATGATGAAATCAAAGGATTTTTGTTACCATTTTAC
ATTGTGGCAACTCAGTTCTTTTACACAATTACATTCCTAGGAACATTAGTATCAGCTGTT
GGTTCATCAATGTTTCTTCTATGTTGTACACCTGATGAAAAACGTTTTATACAAATAACT
TTTGCGTTGGGGATAACATTGATTGTATCTGGTGTTTGTGCTGCAATAGCAGTGTTAATA
TTTGCTTTGTTTGCTAATCGACCAGGTTGGATGCCTGGCCATGACAACAACTTTTTCGGT
TGGGCATTTGGTGTGGCTATTGCGAGTTTTTTTGCTTTACTTGCATCTGGAGCATTTTAT
TTGGTAGAAACAAATATACAAGTGAAGAAAAGAAAATATTTGAAAGAATCGCAAACTAAA
TTTGAC
>cds.Rpadi_10146_c0_seq2|m.14414
ATGAAAAAGCGTAGTTTGGCAGGTAACGTAGCCCTTGGCTTGTACGTTTTGGCTTTAGTG
TTTGTGTTCATTTCATTTTTTTCAACCAGTTGGTTAGTCAGTGATGGAAGAATCACGGGA
GCAAAATTAGAAAGTTTTGGACTGTGGACTCATTGTTTTCGCTCACTACCAGATCCTAAT
GACCCAGCAGAGCGAAGGTTTTTTGTTGGATGCCACTGGATTTTTGACCCTTTCACCAAG
GGATATGATGAAATCAAAGGATTTTTGTTACCATTTTACATTGTGGCAACTCAGTTCTTT
TACACAATTACATTCCTAGGAACATTAGTATCAGCTGTTGGTTCATCAATGTTTCTTCTA
TGTTGTACACCTGATGAAAAACGTTTTATACAAATAACTTTTGCGTTGGGGATAACATTG
ATTGTATCTGGTGTTTGTGCTGCAATAGCAGTGTTAATATTTGCTTTGTTTGCTAATCGA
CCAGGTTGGATGCCTGGCCATGACAACAACTTTTTCGGTTGGGCATTTGGTGTGGCTATT
GCGAGTTTTTTTGCTTTACTTGCATCTGGAGCATTTTATTTGGTAGAAACAAATATACAA
GTGAAGAAAAGAAAATATTTGAAAGAATCGCAAACTAAATTTGAC
>cds.Rpadi_10148_c0_seq1|m.14416
CCAAAAATAAAAAATGAACAAGAATCCACAGAGTTTGAAAAAAATCGTTATATCATTTTA
CCAGATGCTTTAACAAATGATAAAAATGCTGATCGACAATTGATAAAACTGCGTCATCCA
CAAACTAGCGAATTGGCTATTTTTGTGTATTCCGAAAATGATAAGACTCTAGCACAAATG
CGATCTTTACCATTTAGTCATAGATCATTTTTTAAAGGCAATAAAGTCATTCCTATTGAT
AGGATTGATTTTGTAACATTAGTTGATCCTCTGTTTCTTTTTCTACCATATTTTATCAAA
TGTTCTTCCATGTTCTGCCCGTTGGATCAAATTTTAGTGGATGAACATCTTCCGGAATTA
AATAATCTCCTAATGAAATTATCTGAATTGGCAAATTTAAAACAAATTGCTACTAAAAAA
GAAGTTGGAGATTTAAATCTATGGCAATATAATGAAAATAATATGTTAGAATGGCTTACA
CCTAAAATAAATAAAGTAGCAAAAGTTTTAGTTACTCAACAAATAAATGTCAATCAAAAC
GCAGCCATTTCATCCTCATTTAAACTGAGTGAAACGAGCATAAACTCAACTGACGAACAG
TACAAACGATATGCTTACGATATAATCTCGGAATATTTACATATTGATATTCAAAAATCA
TTATTAAAACATCTTGGGCTTCCAGAAATAGTAGAATGTAATAAACGTAAAGCTGATGAA
AATAGTGATGTAAATAAAAGGACAAAACACATTAAAGTTGATTATGAAGAAATGCCCCAT
AAAGTTGAAAAGATTGTCACTCCTAAGTTAACTGCTAAAGACAAAGCATTAAAAAAAGCT
GCAACAGGGACAAAATCAATATCATCGTTTTTTAAAAAAAGTATATAA
>cds.Rpadi_10150_c0_seq1|m.14418
ATGGCTTCGTCGAGTTCATCGTCGCCGTTGGAAGACTTGGAAACTCAGTTGGAAATGTTT
GTAGAAAATGTGCGGCAAATACGAATCATAGTGGCCGATTTTCAACCCCAAGGGCAGACC
GTTCTAAATCAAAAAATTCAAAATGCCGTCAGTGGTTTACAAGAAATTAATAAACTGAAA
TCCAATGTACAAGACATTCATGTGCCTTTGGAAGTATTT
>cds.Rpadi_10150_c0_seq2|m.14419
AAAATTCAAAATGCCGTCAGTGGTTTACAAGAAATTAATAAACTGAAATCCAATGTACAA
GACATTCATGTGCCTTTGGAAGTATTTGAGTACATTGATAGAGGACGTAATCCTCAGCTT
TATACCAAAGACTGTATTGAGAAAGCCTTACATAAAAATGAACAGGTCAAAGGAAAAATT
GATGCTTTAAAAAAATTCAAAGCCAATGTACTCACAGACTTGGGACAAACATTTCCTAAT
GAACTTAATAAGTATAGAGCATTGCGTAGCAATTGTTATGGTACTAGCAGTGTTGTAGCA
CCACCGCCGCCACCCCCTCTAAATATGTTATCATCTGTCACTTCATTAGGAGGACCAAAT
TCTCAACAGCAACAGCAAAACTTACTTGGAGGATCAAGTTTATCAATTCAACAACAGCAG
CAACAACTAAACAACGCTTCTTCCTTGTCATCTGCATCTTCTTGCTTAACTAACTCTCAA
CAGCAATCAAATTCTCCAAATATTACGTCATTATTAGGCTGTGATGGCGTATCCACTGTA
TCTGCTGGCAGTAACAGTAACAATATTGGAGGCCCTCCAGGTACCTAG
>cds.Rpadi_10151_c0_seq2|m.14420
GAACTGTTGTTAAAAGGTTTTAAAAGTCCAAAAGAAATATCAACTAAAAAAAATGATAAG
GACTTTGTAACACAATACGACAAACTTATTGAAAAAACAATAATTAACAACATATTTCAA
TTATACCCAAATCATAAATTTATTGCAGAAGAAAGTGCTGCAAATCATATTTTAACAGAG
GAACCTACATGGATACTTGACCCAATTGATGGAACAACTAATTTTATACAAGGATTTCCA
TTTTGTTGTATTTCATTGGCATTGGTGGTAGAAAATGAAATAATAATAGGAATAGTTTAT
AATCCAATAATAAATCAATTATTTACTGCTCAAAAAGGGAAAGGGGCATATTTGAATAAT
GAAAAAATACAAGTATCAAGTACTGAAGATCTTAATAATGCTATGCTTGGACATGACTTT
TATTCCACGACCAAAATTGATATAAGGAAATTCCGAGGATTAAGAAGTTTAGGATCAGCA
GCAATAGCTTTATGCTATTTGGCAATGGGGGCAGTAGATATATGTTATTATAAAAAATTA
AAGTGTTGGGATGTAGCAGCAGGAATTTTGATTATCCAAGAAGCTAGAGGCTGTGTACTT
GATTCAACAGGAGGTGAATACAAGAACATAATGGATGCTGATATACTTGCTGCTTGTACA
AGAAAACTAGCCAACAATTTTTTGAAATTAAAAGACAATATTTTCAATTAA
>cds.Rpadi_10152_c0_seq1|m.14421
ATGGCACCAAAGAAGTCCAAACGTAGTGCTTCAGATGATTCTTCCTCAGACTCTGGACCC
GACGACAGAAATCCTCCTCCTAAGAAATCTAAACCTACTGATAAAGGAAGTTCCAAGAAA
ACAAACTCAAATGAAGAAGAGCATTCATTTGCACTGGATAAAAATCGCTTTGTTAAAGTT
AGAGAATTCCGTGGTAAACTTTTCATCGACATCCGTGAATTTTATGAGAAGAACGGAGAA
ACACTTCCTGGAAAAAAAGGCATATCTTTGTCTGTTGGCCAATGGAACAGACTGAAAGAG
CAAATTGATGATATTCAAGAGTCTGTTGAAAAATTGGGATAA
>cds.Rpadi_10154_c0_seq1|m.14424
GAAAGCACTAAAGGTGGTTGTAAAGTGACAGAACAAACTGAATGTAGTTTGTCTGTAGTT
GCCAAATTGCTATCTGTTGACGTTGATGAGCTTCGACAAGCACTTATTACTAAAGTGATG
ATGACTAATCGAGGTGGACTCAAGGGGACTGTAATTATGGTACCATTAAAGCAATATGAA
GCAAATAATGCTAGAGATGCTCTTGCTAAAGCCATTTATGGAAAACTATTTGATAATATT
GTTCATAGGATAAATTCAAGTATACCATCTAAGGCGTCTAATTATTACATAGGAGTATTA
GATATTGCTGGATTTGAATATTTCACTGTTAATAGTTTTGAACAATTTTGCATAAACTAC
TGTAATGAAAAACTTCAACAATTTTTCAATGAACGCATACTTAAAGAAGAACAAATGCTT
TATGAACGTGAAGGTTTAGCTGTTAGAAAAATTGAATTTGTTGACAATCAAGATTGTATA
GATTTAATTGAATCAAAAAATGGTGGTATATTCAATTTATTGGATGAAGAATCAAAGCTA
CCAAAACAAAGTTCAGAACATTTTACTACTGAAGTACACAAACGATGGCAGGGGCATTTC
AGACTTGCATTAGCTAGGGCTTCAAGACTCAAAGCTCATCGAGAAATACGAGATGATGAA
GGTTTTATGGTTAGACATTTTGCTGGAGCAGTGTGTTACCAAACTAGTCAATTCATTGAT
AAAAATAATGATGCTCTTCATGCCAACTTGGAA
>cds.Rpadi_10154_c1_seq1|m.14426
ATCATAGATCTAGGAATGGATGAGGTCACTGTACAACCTGTAGGAACATCAAAAGCTCAT
TTTACACTACCTCTAGACCGTGTTTATACAGCCGATCCCCATTTTGACAATAAGGATGTC
GATGATAATTGTTCTCTGATGCATTTGAACGAAGCCACTTTATTAAATAATGTCAAAATA
AGATATTCAAAAGATAAGATTTATACCTATGTTGCTAACATATTGATATCTGTCAATCCA
TATATAGAAATCAAAAATCTTTATTCAGCTGATGTTATGCAAAAGTATAAAGGGAAATCT
CTTGGCGTTTTACCACCACATATATTTGCAATTGCTGACAAATCATTCCGGGATATGAAA
GTGCTTAAACAATCACAATCTGTTATTGTGTCTGGTGAGTCAGGTGCTGGAAAAACAGAA
TCGACAAAGCATCTGTTACGATACCTATGCTATCAGTGGGGATCTTCTAATGGACCAGCA
GCTGATCAAAACATTTTAGATGCAAATCCTGTCTTGGAAGCTTTTGGGAATGCTAAGACA
ACACGTAACAATAATTCATCAAGGTTTGGAAAATTTATGGAAGTTCATTTTGATAATTCA
TGTTCTGTTGTTGGAGGATATATCAGTCATTATCTTCTAGAAAAATCTAGAGTCTGTATT
CAAAGTTCAGAAGAACGTAATTACCATGTATTTTATTTGTTATGTGCTGGAGCCCCACTT
GATTTACGGGGTAAATTATCACTTGACAATCCTGATGCTTTTAATTATTTGAAGAAAGGC
TGCACTCAATATTTTACTAGCAACCAAACTAGTAAAATGTTAGAAAATGATCAAAAGAGT
AAACTTCAAAATAAACAAGGGGGTCTTAAAGATCCAATGTTAGATGATGTCAAAGGATTT
TCTACTATGGATGAAGCTTTGAGTAGACTTGGACTATCAAACAAAGAAAGATGTGACATT
TACACAATTGTAGCAGCTGTTTTACACTTAGGGAATATAGAATTTGAAGAGAACACTGAA
AGCACTAAAGGTGGTTGTAAAGTGACAGAACAAACTGAATGTAGTTTGTCTGTAGTTGCC
AAATTGCTATCTGTTGACGTTGATGAGCTTCGACAAGCACTTATTACTAAAGTGATGATG
ACTAATCGAGGTGGACTCAAGGGG
>cds.Rpadi_10155_c0_seq1|m.14428
ATGCCCAGAAGACCATTGACAGATGAACAACGAGAACAATCTAGAAAACGTCGCTTAGAA
CGTGACCGTGAACGACAACGAAAAAGACGTTTAGATCCAGTGTTGAGAGCTATTGAGCGA
GGAAAAAACACGATTGCTAAAAGATTATCTAGATCCAAAGGCCTTTATGGTGATAACATT
GATAAATTATATTCAGAAGCTAATATTGATTGTAGTAATGGCATCATTGTTAGATAA
>cds.Rpadi_10156_c0_seq1|m.14429
CTCAGCCCACTTAAATACATTAAAAGATGGAAAATGTTTTCTAATATCACAACAACATCA
AATCAGTATGGAGGTGGTACTAAATCTGTTAATATGTTTGAAAAATTAATTTCTCATACT
TCCTCATTTGTGATGGAAGGAGTGAAAAATTTAGTAGTTAAAAGACATACATTTCCTGTA
ACTAGAATTGTTGATGAATTATTAGAAAATAAACAGTCATCTGGCACATCAGATGAATTT
CGTTATTTCGATCCAAAACAGCTACGTAATACTGATGGATTTAAGTCAAAAAATAATTTT
AGTGAGGTTATAGTATTTATAGTTGGTGGAGGCAATTATATTGAATACCAAAATTTATTG
GAATATGTAAGAAATAAAACTGTGTCACCTGGTTTACCACAGTTAAGAATTGTCTATGGA
TCAACTGTTGTGAACAATGCACCGGAATTCTTAGAACAGCTGTCATTATTG
>cds.Rpadi_10157_c0_seq1|m.14430
AATATCCAAAAAAAATGCAATGTGAAGAAAGCTATCGAATGGATATGCGGAGCTTGGGAT
GATATCAGTCAATCAACAATAACTAACTGTTGGAAACATGCAACCTCAACCAAAGACGCC
AATTCTGTTTCAGAAGTGGCCGAATATGATGAATCAAATACGCACGACATCCAACAATCT
GAGTTAGAGCAAATTTGG
>cds.Rpadi_10158_c0_seq1|m.14431
GACAACACTCTGGTCTACAGAGACGGCATTTTGTTATCCGGCCCGTTATCCAGTCTTATT
CAGCACTTGGTTCCCACCACCGATTATTACCCGGACCAAGCGTATCTATTCGCGTTCATT
CTCAGCTCCCGGCTATTCGTGAAACCTCACGAGTTGCTCGCTAAAGTCGTGGCTGTGTGT
CATGCACAGCAAAGGCTAGGTGATCAAGTATCGACCGCTTTAAACCCTCTCCACAAGGAT
CAGTTGTCGCGATTCGTGCCCCGGTTGGTGCAACTGTTGGCCGAGTGGACGGACAAGTTT
CCGTACGATTTCCGTGATGAACGGGTCATGGCGCACGTCCGGGAAATCACACATCAATGC
GTGTCCGTCGAACCAGCTGTCCGGCACCAGGTTTCTGCGATGTTGCAGACGCTATTGCAC
CGGCTCACAGCTCTCGACAAGTACGAGACTTTCCTGCAGCAGACTGGCACCGATACCACA
GTTGGATCCGCTGATGCCCTGTCACCGACAGACACGATGGAGGTGTGTTCCAGCGCGTCG
TTGCTTGGCCAACAGCTCACTCTTGTCGAGCTTGAAAGGCTTTCGTTCATTGGGCCTGAA
GAATTCGTGCAGGCGTTCGCTAAGGACAGTCCGTACATCGATTCTTCCTTCAAAGACATG
AAAAAGACAAAAAATCTCGAGTCGTATGTCCACTGGTTCAACCGGCTCAGCTACTTAGTA
GCATCTGAAATATGCAAACATTCGAAAAAAAAGCAACGTGTAAAAACCATCGAGTTCTGG
ATTGAGACAGCCCGGGAGTGTTTCAACGTGGGAAACTTTAATTCACTTATGGCCATCATT
GCAGGGCTAAACATGTCGCCAATAAGCAGGCTCAAAAAGACGTGGCACAAGGTGCAACAG
TCCGCTAAATTTACCATACTGGAACAGTACATGGACCCGTCTTCCAATTTCAGCAGCTAC
CGATCGACGCTCAAAGCGGCTCTGTGGAGGAGCGCCGGCGCCACTGATCAGCGGCAGAGG
GTTGTCATACCGTTCTTTTCGTTGCTTGTCAAAGACATATACTTCCTGAACGAAGGATGC
CGTAATAGGCTTGACAACGGCCACATAAATTTCGAAAAATTTTGGCAACTGGCCAAGCAG
GTGACGGAGTTCATTACGTGGAAACAGGCGGCTTGCCCGTACGAGAAGAACGCCAATCTC
GTGTTGTTCCTCCTCACCACGCCAGTGCTCAACGAAAAAGCGCTCACATTATTGTCATTC
GAACGCGAACCGCCAGACAACAGCGTGGAAAAAGAACACTACAAAACCCTCAAGACTGCA
TCGTAA
>cds.Rpadi_10159_c0_seq1|m.14435
TCGGATCGCCCTTCTTCCGGAAGAAGTCCTCGGACGAGGCGAGCGAAGAAAAAGGATAAG
CAGCAGCAGGACGAGAAGAGGCCACGGACCGCTTTTAGTGGTGACCAGCTAGCCCGACTC
AAGAAGGAGTTCACGGAGAATCGGTATCTGACTGAAAGACGGAGACAGGAACTGGCCAAC
GAGCTGGGCCTGAACGAGGCCCAGATAAAGATATGGTTCCAGAACAAGCGGGCCAAGATC
AAGAAGGCCAGTGGCACCAAAAAC
>cds.Rpadi_10160_c0_seq1|m.14437
TTATCTACAATCTTACCGGCACATTCAACCAGTAATACGTTTTTGCAAGCTACCGTTCTG
ACCGAACGTCCTACGGTCAACAAAGATGTTGAAATACAAGTTAACTCTACGGAGAGTCTA
CAATATATAACTTACCAAGTTCTGGGCAGGGGTGATGTAATTGTGGCTAGTACCGTGCAA
ATTCCTAACGCTGGCCAGCACACAGCTGTTATACGGTTCTTGGCGACGTACGCCATGGCA
CCTACCGCCCACGTTATAGTGCAGTTTGTCAAGGACGATGGTGAAGTTGTCGCTGATGCC
ATTGACGTAGAACTTGATGGAGTGTTGCAGAACTACATTAATGTGGATGTGAGTCGTGAC
GAAGTAGAGCCTGACACGTCGGTGGACATCAATTTTGAAGCAAAACCGAATTCGTACATA
GGCGTAGCTGGAATCGAC
>cds.Rpadi_10161_c0_seq1|m.14439
CAGGTTCTTGAACATGGAATGAAACGACCATCATTTTTGGGTGGTCCATGTCATCCATGG
TTATTTATTGAAGAAGCAGCAATGACTGAAGTTGAAAGAGATTATAGTTCTGTGTATAGC
AGATTAATGTTATGTAAAACATATAGATTGGACGAAGATGGCAAAGTGTTAACTCCCGAA
GAACTTTTATATAGATGTATTCAATGCATTAACCAAAGTCATGATGCAGCTGGTTGTCAA
ATGGATGTAAAATTAAGAAGTCTTGTTTGTCTTGGTCTTAATGAACAAGCATTACATCTA
TGGTTAGAGCTATTGTGTTGTTCCGATCAAATTGTTAAGAAATGGTATCAGCCGTGGAGT
TTTGTCTGCAGTCCAGGATGGGTGCAAGTGAAATGTGAATTAAGAGTCTTATCACAATTT
CCATTTAATTTAAATCCTGATTGGGAACTTCCTCCAAAAAAAGAAAATACTCAGACATTA
AAAGCAGGTGTTAGAGATATGCTAGTAAAACATCATTTATTTAGTTGGGATCTTTAA
>cds.Rpadi_10161_c0_seq2|m.14440
CAGGTTCTTGAACATGGAATGAAACGACCATCATTTTTGGGTGGTCCATGTCATCCATGG
TTATTTATTGAAGAAGCAGCAATGACTGAAGTTGAAAGAGATTATAGTTCTGTGTATAGC
AGATTAATGTTATGTAAAACATATAGATTGGACGAAGATGGCAAAGTGTTAACTCCCGAA
GAACTTTTATATAGATGTATTCAATGCATTAACCAAAGTCATGATGCAGCTGGTTGTCAA
ATGGATGTAAAATTAAGAAGTCTTGTTTGTCTTGGTCTTAATGAACAAGCATTACATCTA
TGGTTAGAGCTATTGTGTTGTTCCGATCAAATTGTTAAGAAATGGTGA
>cds.Rpadi_10162_c0_seq1|m.14441
CATCAAAGTTATAAAAGTCTTACTAAAGCTTTTACAAACTGTAATAAAACTACAGTAACT
ACAACGTTAGATCCAGTGCCAATAACGTTGATGACGCCTGTATTTGGATTATTATATGAC
ATTAATATGTCACATTACGGAGCTGCAGCAATAATATCCATATTGGAATTATACCTGACA
TTCTTGTTCACGGCGTTATCAATTAGCATGGAAAAAAACAGCGGTTTAATTGAAAGGAGT
CTTTCTTCAGGACTCACCGTTCTTGAAGTCATTATTTCGCAATTGGTGGTACAAATTACA
ATGTTAATTTTTCAAACTATCACAGTATTCATACTACAGTTCATTGTGTTCGACCATCCA
TTCTTAAGTACATGG
>cds.Rpadi_10162_c1_seq1|m.14442
TCATCATTTTTCTCACCAATACGGTTTAAAGCTCAATTATTAAAACATTGGTATTGGAGC
GTCAGGAATTGGACAATCATTTTATTTGTTTGTCTCTTACCAATCCTCACTATAATGATT
TATAATTTGACCATTGGACAAGCCCCAAAACCTCTCAACATAGGAATTGTCAACTATGAA
AATCCTTCACATTGTTCATATAACCCGTTTGATATATGTGATGGAAGAATCCCACTAAGT
TGCAAATTTATGAAAGAGATGGAAAACCACGATTTAACTTTGACAAAATACTACAAAGAG
GACTTAGCAAGACAAGACGCAAAGCATGGTTTTACGTGGGGTTTCGTAACATTTGAAAAA
AATTTTACTGATATGATCGGAATGAAATTTGATAATCCATCAATAATGAGTTCACATGAT
ATAGAAGAATCTGCAATAAAAGCATCACTGGATATGTCAAACTATGTAGTAAAAACAATA
ATTCAAGGAAAATTACATCAAAGTTATAAAAGT
>cds.Rpadi_10164_c0_seq1|m.14443
GTCACCGCAGCTACAGGACCAAATATGGCTGGTTGCCAAGATAATTTGACGACTGATGAT
TTCATTTTCATAACATCTACTTCAGAACAACCATCTGACTCGTGTCAATTATCTGAATTT
GGATGCTGTCCTGATGGAGTATCATCAGCCTCTGGATTCAACCTTGAAGGATGTATAGGA
GTTGACTTTGATAATTGCACTTTGAATGAAAATGAAACAGAATGTTTATCCGCATGTGCT
AAAGAACAATTTGGATGTTGTGATGATAATATTACTGCTGCACATGGACCAAATAAA
>cds.Rpadi_10164_c1_seq1|m.14444
AGTACGGATGCAATGTCCACTACAGATATTTCATCAACCATTAATTTATCATCAAGCACT
GAACCATCTACGTCACTTTCATCATTAGAAACAATCGCATCATCAACTGAGATGTCAGTT
AGTACTTCTGACTATACCAGCGAAACATCTGAAGTTATGACAACATTTACTTCAGTGACT
AATTCAACTAAAAAAACTACCAAGATGGAGAATCCATTAATTGAGGCTTCTAAGAAGGGC
AAACGTATTTGTAAGAAAAAAAAGAAATTAGTCGGTTGCCAAACATCAGAATTTGGATGC
TGCTTTGATGAAATAACGCCCGCTAAAGGACCATTTAGTGCTGGTTGTCCGGATGTACAT
ACCTGCAAAGATACAGAACATAATTGTTGTTCGGATGGCGTAACTCCTGCAACTGGTCCT
AAGAACGAAGGATGTCCTCCTTCAATGTGCAACGCTACCTTGTATGGCTGCTGTTCAGAT
GGCTTTAGTATTTCACTTGGAAATGATTTTGAAGGATGTCCTGTTGAGTTGCCTGTATTG
ACAACGACATTGGCACCAGATCTCGGATGCAAGAATACACAATTTGGTTGTTGTCCAGAT
GGAAATTCTCCTGCTTCAGGACCAAGTTTCCAAGGATGTTACAGTTGCGTTGAAGGATCA
GGAGAATGTGATTCGTGTTTGGAAACGGCATATGGTTGTTGTGCAGATAATGTCACCGCA
GCTACAGGACCAAATATGGCTGGTTGCCAAGATAATTTGACGACTGATGATTTCATTTTC
ATAACATCTACTTCAGAA
>cds.Rpadi_10165_c0_seq1|m.14446
TCTTCAACAAACATTCCAGGACCTGGCTGTAATATGAATGATTTAAACAGCTGTCCCAAT
CAAACATGTAACTGTACTGATTTATGTCAAACACTAAATTGTGAATGCCTTGGTATAGCT
GGCTATAATAATTATGACAATTTTGGTAAAATAATTTCAACTAATAGGTTTATTTATGAA
TGTAATGATTTATGTAAGTGTACTTCATGCCAAAATCGAATTGTTCAACTTGGTCCAAGA
ATCGGTTTACGTATTACTCACTGCAACAAAGGCTATGGATTATATACCGATATTGCTATT
GAAAGAGGACAATTTGTTTGTGAATATGCTGGTGAAATAATTGATTTAACTGAAGCACAG
AGACGTTCAAATTCAGATAATGAAAATTATATATTTGTGATAAATGAATATTTTTCTGGT
CACGTAACGACTACCGTAATTGATTCTACAGTTATTGGAAATATTGGTCGATATATTAAT
CATAGCTGTGAACCCAATTGCATGATTGTGCCAGTGCGGGTTGATTCATTAATTCCAAGA
CTAGCAATTTTTGCAATTAAAGATATTCAGTGTAACGAAGAAATAACATATCATTATGGG
GGCGAAGGATCTCGACCTCTAAATAATTTGTCCGATGTTAAATGCTTATGTGAATCATTT
AGTTGTAACAGATTTTTACCTCGTAAAACAGGGTTATTTTAA
>cds.Rpadi_10167_c0_seq1|m.14447
AATTTCCAAAGATACAACAACAGAACAATTAACCCATCCGCGTCAATACTGGTTGACTCG
CTCGTATTAATACCACATGTGGAAAGTATGCCATTTTTCCAAGGATCGCCAGCTAACGAA
CAACGATTTGAAGAATATAGACGTTATAAGTGTAAAGAAGCATTCTACACTATCCGTAAA
GATCATTTACTTGACTCTGATGTTTGTCAAAAATATCATTATAGTGTTGGTTTTTATTAT
TTGGATGGAGCTTTTTCATGTGAATGTGATCCAACGGGCTCAACTAGTGCCATTTGTGAT
TCATTGGGTGGAAAATGTTCTTGCAAACCAAATGTAGTTGGAAGG
>cds.Rpadi_10167_c1_seq1|m.14449
TATGTGGCTGGTAGAGACTGCAATCAATGTATCCCAGGCTTTTGGGGTTTATCTGACAGT
CAAGATGGCTGTAAGCCGTGTGAATGCGACGTTGGTGGAGCATACGACAATATGTGTGAC
GTCCTCACAGGACAATGCTTGTGTCGACCTCATTTATCAGGACGTACGTGCAGTGTACCA
GAGCAAAACTTCTTTGTCGGTCCCGTTGACATTTTGGTCAGCGAAGCTGAATTATCCAAC
TGTGGACAAGACAATTGTCAAGTTTTTATTCGAGAACCCTACAGAGATGGCCGAGAAGAT
ACATGGACAGGTACAGGATTTATGAAAGTGTTTGATGATGCTGAGTTGATTTTTGATTTG
AAGAATATACCAGCTACAACTAATTACGAAATCGTCCTCAGATATGAACCACAAATTCCT
TATGATTGGGATGATGTCAGAATTACGCTGGAAAGATTGAAACCCATTGAACCTAACAGT
ACTTGTGCGGAATATGAAGTGAATTACAATGCTGGAGATGTTAGAAGCGTTTTATTATCA
CAAGATTCTAGGTTTGCTATAGCTTCGCCACCGGTATGTTTAGAAGCAAAAAAAGAATAT
AAAGTGAAAATTAATTTCCAAAGATACAAC
>cds.Rpadi_10168_c0_seq1|m.14451
GAATTAAACAACCATGAAAAAATTCGTAACCTCGATACCATTGAAGAAAAATGCATTGGT
ATCAACATGCCCAGATATTATGGTTGGCAGTCATTAGTAGTAAAAGAAAAAATACTTCCT
TATGATTTCCTGCCATTTGCTCAGACAGTAACAAAGACTAAAATATATGAAGTAGACACT
CTTCCTAATCGTCTTTCAAATGATGATTGTCAACAATTTATCGACCGTATAAAACCTCAA
CTAGAAGATAGTTTGATTTTTGAATACAATAGAAATAGAAGCCGAGGTAAAGCAATAAAA
TCTGATGAAAATATTGTTGAATCCAAACCAGTAAATGAATTAGCTAAAAGTGTTGCAGAA
CAAGTAAATCGTATATTCTTAGCCAATCTGGCTGCTGATTACCCACATTTATTTGAAGCT
CAAATTGATTATGAACCTCGAGTAGAAGGATTCTGGAATGTACACGGATTTTCCGCCACC
AAAGAAGATGAAGAAATGAGAAAGAAAAAGAATGTGCCTGAAGAGAATTTAAAAAATCCT
GTTGATAGATGGATTCATTATTTTGGTCAACCTACAATTCAAGTGCGACATAATTTACCT
TTGCCTTCAGTTCCCTTAGATAAATGGACACTAACTACTCCTGAGTCTTCCAATACTGAT
ATTCCAAAAACTGCATTCAAAGAAATTGGTATTCCTAATTATGATTATGATCCTAAAATT
TATCATAAATTGCCTTATGAAAGAAGACATGGTGTCAGTATACCAGGTTTTTGGCCAAAT
GACCAGCAAAAATTTGGTTTGTTGTCCATTCACACTAATGAGTACTTAGAAGATAGACCA
CCAAATTTTGGTGAATTAGAACATCAAGAAGCTGTTCATGCCCAAGCTATTCTAGCATCA
TTTGCTTGGTTGATAGGTCAAGCCTCTTATCAAGGTTTTACAATTTGTAATGAAATCACA
TATCCTCTTGTTAATCAATCAATTATTACAAATGGTAAGACATGGTCATTTTACATGTAT
CAATTAAATACTATGCGGTTCTTTAAAAGTCAAGATGACATCAACAGACCAGTCGCTCCT
AGTAATATTTGTTGGGGAACAAAACAAACAGAACTTTTTCATGACATTACTGATAATGGC
ATTATTGGTTGGAATGATAATGTATTAAAAGACCTTTTGAGTTGTTATGTGAATATCCCC
AAAGCACGGGATTACGAAATGTGTCCATATCTTAGTAAAGAACAAGTGGTGGCAAACATA
GATGATGTTACAAAAAGAGTATGGTTACATGATAGACACAAAGTTTTAACATCTCACAGA
CCTAGACATCGTCTTGTACCTGAAGTTTATGATTGGGAGCGTATTTATAAGATTCAATTT
GAAACCAGACAGTTTGAGGCCAGAAGACGTTTCTTTGAACTTGATCAGGATCCACTGAAT
GAAAGAAGACTTGATGACCATTATGGGCCTTATATACAACGCAAGGATAGAGATAAGGGT
AGAAGAATTAGGAAAAAACGATTCAGTGACATGTATTATCCTGATGTCTAG
>cds.Rpadi_10169_c0_seq1|m.14452
ATGGGAAGGCCAATGTTCCTGTCAATAGTCAGCATAGCGCTAATCGTTCTACAAACTCAA
CACACGACAGCAAAAAGACTACCCAACTTCGTGCACGTGTGTAAAAGAAGTGATCCTCAG
ATAGAAAAATGTTTGTTACAGACTATCGAATCCCTAAGACCCGAGTTACCTAATGGTATA
CCTAAAATGCAAATCCCGGCTTTGGAACCAATGGTCATACCCATGTTGGCAGTAAATAGA
AATGAGGATGCCCTTAAAGTTAAAGCAACTATTAAAGATATACAAGCATGGGGTGGTTCT
AAATTTGTAATCAACAATCTCAAGATAAATCTTGAAAAGTTGAACGGCGAAGGAACAATT
GTTCTCCCGAATTTATTCGTTAACTGTACGTACGACATCGACGGTCGTCTAATGGTTGTT
CCACTCCAAGGTCAAGGAATATTTAGAGGAAATATAACTAACACAAAAGCTGACGTCAAA
GCAAGTCTTGAAGTATTAAAAGACAAAAAGAATCGTGAATACTTCCAAGTTAAGGATATT
CGAATCAAACTTAAAGTTGGAGACGCAAATGGAAAAATAATACCCCAAAACATCAACAAA
AATAATGATGTCCTAACGGAAACTGCATCGGCGTTTTATCACCAAAACCGTCGAGTTGTT
TTGGATATTATCACTCCAATCGCAGAAGAGATTACTGTCGAATTTGCGTTGCAAATTGCC
AATAATATATTGAAAACTATACTTTACGATGAAATTCTACCCAAAGAACTGCCTTGA
>cds.Rpadi_10171_c0_seq1|m.14454
TTAAACGAATACATACATTACTGTGATGGTCTGGATCAGTATCAAATACCAGTTTTGTTA
CACTTGGTGAATAATTGCCAACAAATCCTTAACAACGGAGACGCCGAACATCTGATTGGG
TTATGCAGAAACGCAGCCTATAAACATTCCACAAACAGAGACTTTGGATTATTGTTAGTG
TCCGTAATCAGAGCAATTGATTTA
>cds.Rpadi_10172_c0_seq1|m.14455
CTCATGCAAGCAGAGCTATCACTGATGGTTGGTATAATACCAATCAAACATCATCATCAA
GTATTCCAAATCATTATTCAAGAAAGCCTTGCTAATATTGTTCACGAAGGAGAGAGCATA
GCTACTAGAGCAAAAAGGTGTATTCATAGAAAAGAATTTGCCAATTTGTTTGTCATGTTT
CCAATTTTAAAACATTTGGCTGCCATGAAGTCTGAATTTGAACGTACAATGGAAGGCTGT
GATCCCGCCATTAGAGGTCAATATTCAATTATACTCAATACTCTTCACTCCACGGGGGTT
AGAACACTAGAAGAAATAGTTGAAAGTGTGAGGACTGATAATTCTATGGGGTTACCGCGA
GATGGTACAGTCTATCAATTAACTAGTGATGTGCTCGTGTTGATGGAACAACTTCTTGAC
TATATAGACAGTGTGGGTCCTCTTTTAGCTCAAGTG
>cds.Rpadi_10172_c1_seq1|m.14456
GTATTTGAGAAAAAAGCTAATCGTATGTTTTTGAAAGCATCCCAAACATTAGGACAATCG
ACCGGTTTAAATTTAGGGACCAGAAGACCTACACTTATAGAAAATCGTGAAGATATTGTT
GATGAACAAGAAATGGAAAATTATCTTATTTCGGTAATTGCTCTGCAGAAACTCATGCAA
GCAGAGCTATCACTGATGGTTGGTATAATACCAATCAAACATCATCATCAAGTATTCCAA
ATCATTATTCAAGAAAGCCTTGCTAATATTGTTCACGAAGGAGAGAGCATAGCTACTAGA
GCAAAAAGG
>cds.Rpadi_10172_c2_seq1|m.14457
GCTAGAGTGCGAGCTAATACTCTCACTAAATCAATGACTACTCTAAAGGAATACCAGAAA
ACTGGTAGTGCTGGTAGCACTAACATGGCTATTGGGCAGACTATGGGTTCACCTTCAGTA
AAATCCAAATTTCCACATAGATCTGAAGTTACTGTCACTAGAAAAACTTCTAAACGTATC
CAGCACGTATTTGAGAAAAAAGCTAATCGTATGTTTTTGAAAGCATCCCAAACATTAGGA
CAATCGACCGGTTTAAATTTAGGGACC
>cds.Rpadi_10173_c0_seq1|m.14459
CCGGCCAATATAAGTTCAGCTACTTCACATTCAGATTTATCAATGATTACGCCTTCAGAA
GATGGTTCAGAAACCAATGTAATTCTTCGACAGTCAATGAAAATGGTTGGCAAGAAACGT
TTGTATCAGCCATCGGGTAAACCTTTAGGAAATTTAAATCTTCAGTTTAATCAAGCTTCT
GCTCTACCCACTTCAGTAAACATATCATTGTCCAGATCATTAATTTTGGATTCCCCTTCG
ACAGAATCACATGTATCAAATTCAATTAATTCTTCTGAAATAGAAGATCCTGTTACTGTT
ATCAATAAACGAATGTCAACTGATTCTATAGATAGTGAATTTTCATTGGATGACTCTGGT
AAATGTGATAATAGAATACCACGA
>cds.Rpadi_10173_c1_seq1|m.14461
AAAAGTTCAGAATGTACGAGCTTAAGTAGTCTAACCATTGATGACGATCTTCCAGAAATC
AAATTACAGTATATTCAAGGCCAGAATATGTTACCATCATTAAATGAAGAAAAAATATCA
AAGAATGTATTGCTTAGTAAGCCATATGAATCTCCATCTAGTGATAAGATGTCTAAAACG
TTCCAGTTAAATTCAGATGGTTTCCTTGAATCATCCTCTTCTACATTTCCGTACTTGCAA
AACAAAAATCCAGGATTTATACCTCATGCTAGATCTAGACTTCCAGTAATGGTGCAAAGC
AATGGTCAGACAGTTGATAGATGCTCAGAGTCTAGTTTTTCACAATATAAAACAAATGAA
AATGAGGGAGATGAAATAATTGGATTCTGTACAGAAGGAACTCCGGCCAATATAAGTTCA
GCT
>cds.Rpadi_10173_c2_seq1|m.14462
CAGACAGTTGATAGATGCTCAGAGTCTAGTTTTTCACAATATAAAACAAATGAAAATGAG
GGAGATGAAATAATTGGATTCTGTACAGAAGGAACTCCGGCCAATATAAGTTCAGCTACT
TCACATTCAGATTTATCAATGATTACGCCTTCAGAAGATGGTTCAGAAACCAATGTAATT
CTTCGACAGTCAATGAAA
>cds.Rpadi_10174_c0_seq1|m.14463
GACTCGGAGCAAGTAGAAAGCTCCGACGACTCTCGGCAAGTAGAAAGCTCCGACGAATCG
CAACAATTAGAAAGCTCCTCCGACTCGCAGCAAGTAGAAAGCTTCGACGACTCGCAGCAA
GTCGAACCGGCCGAACACCGGACTGCTGCCGAAGATGTGGACGACGGACGGGTGCAAAGT
AGAAGTCTTCCGGCCGTGGCCCAGTACCTGCAACATGATATGATGACTGCGACGTCCGCG
CCAGAAATCGCCACCACGATTACTTCGGATCTTGAAAAGTTTCGCAAAGGCATACCAACC
AGGATTTACACGGAA
>cds.Rpadi_10175_c0_seq1|m.14466
ATGAACTTTTCGTTCAAATATCTTCACCTGCTGACAGCGTTCCTACTTCTTTGGTGTTTT
GAATCTACCATTGAAGCAAGAGAAATAATTAAATGCGATTTAAAATCAGGCCAATGCAAT
GGAGAAGATGCATACATACAACAGCAGGACCTATCAGAAAAACCACAGTTAATTTCTACA
TTGACAGATCAAAAATCTCCAGTGTTAAAAGAATTAGTAATTGATCATTTTTGGCGAAGA
CATAATAAAACTACGACAGATACACCAAGTACGACAACTGTACCACAAACTGAATCAACG
ACCTATTATTCGAATTCGACTACCGAAGGATGGAAT
>cds.Rpadi_10176_c0_seq1|m.14467
CTTGGTCATAAGGTGTTGCTGTTTTCTACAATGACACAATTATTAGATCTGATTGAAGAA
TTTTTGATTTTTCGTTCTTATGAGTACACTAGATTAGATGGTACTATGAAAATTAATGAT
AGAGTTGAAGCAATTAATACATTCACCGACGATCCAAACTGTTTGTTGATGTTGATATCA
ACACGTGCCGGTGGACTTGGTTTAAATTTGACTGCAGCAGATACTGTTATTATATTTGAC
AGTGACTGGAATCCACAAGTTGACTTACAAGCTCAAGATAGATGTCATAGAATGGGCCAA
AATAAACCTGTTGTTGTATATCGTTTTTGTTCTAAGAATACTATTGATGAAAGAATATTG
AATTTTGCAACAGCAAAAAGAAAACTAGAAAAAATGATCATTGGCAGTGGTTCATTTAGT
AGAACTACCACACTTACCTTGTCAAGTATTGAAGAACTTATGAATTTATTGAAATCATCA
GAGTACACTAAAACAATGCAA
>cds.Rpadi_10177_c0_seq1|m.14469
ATGAAAATCACTCAGGTGCTGTACAAACAAAACATCGGTCGTCTCATTAAGTGGCAATGG
CGTGTTCAGCGAAAGAAGACATTAATTGAAACAAATGCCGAAAAAGTTCTTGCATCTCGT
AGTATACCTATCATAGACGCCAAACAGTTTTTACACGAACCATTGTTTGAGGCACAAAAA
CAAGATGTTGAAGAGATATTTAACAATATTGTTGGACCCGTGAAATTGGAACAGAAACTA
AACAACACACATCCGTTATGGAATGATGATCCATGTCTTGTGTATGGTGATCATAACGTT
TTAGTTCATGGACTGGAACAAGCTAAAGTTTTTACTAATGCTATAGAACCTGAACCTGGC
TTACCGAAGTACTTTAAAGAACTTTACGAAGCATATAGATTACCTAATCAAGATGAACAC
ATCCAACGAATCATCATAGCATCAATTCTATATGATGCAGTCCAAGAGAAATTACCTATT
AGAAAAGATCCAAAAAGACCGGCATGGAAATTTCCTAGGGACTATGGTATCCCAGATAAA
AGACGTAATAATCTAATTATCAGTAGGATGTTGCAATTATGTGAATCAAGTGTTGGAAAT
ATGAGTTCCAATAAAGTAATTGCTAAAGATGTTTTTTTTAAAGTGCCTTTACAAAGAAAT
GCAAATATAAGCCTTAATTTAAGGGCTGATTTATTGTTATTATCCGACACTTCTTTAGCT
GCTCACATGGATGACGTTCAAGGAGAACTACCGGATTTATATCCATTGGATTACAAAATA
TCATTAGATGAAATCAACATTTATAATAAAGATGAGTTTATTTCACCTATTACAGGTAAA
TTTAACAACATTCATACAGCATTTATACATTATAATGAGACGGAGGTTAAGAATTTATAC
GAAACACCTGTGTTACAAACACAAATAATTGGACGATCATTGATGAAATGTTATGCTTTT
GCTGTTGCCAATGCCAAATCTAAATACGGTGAAGATGTTAAAGAGTTACCAGAACCTATT
ACATTACAATGTGTACATACAAATTCTCAATGGTTTCATTTTTCTATTTTCCAATTAAAT
AGTTTGGCTGGTCCCGAAGAAAATGGGATGAAAAACATTTATTGGCAAACACCATTGTTA
AACTTATATAAAAATTGTGTATTTGATGAAGGTGTTCCAGTTCTAGAAGATTACAACCCA
GAAGTATTCAAACACTTTTTATCTTTTTATATGAATGGTACTGAATATGAG
>cds.Rpadi_10180_c0_seq1|m.14470
TCTTATAATGGACCTAGCCCATTGGAACTATTATCACCATTATTCTCAAAACAAGCTTGT
TCTTATAGAGTTGATACGTATTGGATTTATGAGGTATGCCATGGGCGGCATGTCCGACAA
TATCATAATGAACGTGAAGGAAAGACACAAAAAGAGCAAGAGTACTTCTTGGGAAAATGG
AAAATTTTTGATGGTCTTAAATTAGAGGAAGAACTGAAAAGATTAGCAAACTTAAATTAT
CCTGGACCTACAAAGACAAGAAAAGTTGATGGTGTAAACTTACCCTATTTTGAAATGAGC
ATGTCCGATGGCACAGTTTGTGACCTTAGTGGCCGTCCAAGACAAACCAATGTTTTGTAT
GTTTGTTATCCTCAAAGTAAACATAATGTGTTTTCAGTAAAAGAAACATCCACATGCCAA
TATGAAGTGATCATTTTAACATCTTTTTTATGCACACACCCCTGGTACAAGCCACCAAAC
AGTGATGAATTAAATATTGATTGCCTTCCAGTTGGTGATTCAATGCGTAAACCCCACAAT
TTAAAAGTCCTTCAATCTGATACATCTAAATTGAAAAAACAATTAAAAATGCTAACTGAT
CCCCTCAATAAAAAGGAAAATTACATAATTGCTGTTTCAATAGATAAGAATGGAGAAACT
AAAATACAAGTTAAAGTACAACCAAATAAAGAATCAGAATTAAATTTGTCAAAAGAAGAT
TCTTTATTAATGCATTCCAAAACACCAAACAATGAAATTGAAGAATATGTGAATGGAGAC
TTATGTTTATATGGAGGCTCTGGCTGGTGGAAATATGAAATATGTTACAATAAATACATT
CGTCAAGTTCACAAAGAAAAAGGAAAACCGGATGAAATTGTTGTTTTAGGAACATTTGAT
ATGGATGATCATATTAAGTGGTTATCTCAAAATCCAGAAAAAAAACCTAAGCTGGACGCT
TTTGGCAAGATACAAGTTATATCTCATTTTTACACTTCTGGATCGGTTTGTGAAAAAACT
GGCGATAAACGAGAAACTGAGGTACGGTATAAATGTGTCAAAGGTCGATATAATGAAGAA
TCAGTAGCACTTTATTTGTTAGAGCCCAAAACATGTAAATACATCTTGACAATAGAATCA
CCATCACTATGTGAAATTATTAATGGACCAATGGATGAATATGGCATGTTCAACATAAAG
CCACTTTATGACACAGAAAATATAAAAAATAGTGCTCCATTCCAAACACAAACCATAGAT
AAAACAGAGGAATATTCTGAAGAAAATATAAAAAAAGATACAATTCCACCTGTTGAACAA
GAAACTGAAGTAACCGATGAAAAAAAGAAAATAGTGAAAATTGAATTATAG
>cds.Rpadi_10180_c0_seq2|m.14473
AAAATGCTAACTAATGGAGAAACTAAAATACAAGTTAAAGTACAACCAAATAAAGAATCA
GAATTAAATTTGTCAAAAGAAGATTCTTTATTAATGCATTCCAAAACACCAAACAATGAA
ATTGAAGAATATGTGAATGGAGACTTATGTTTATATGGAGGCTCTGGCTGGTGGAAATAT
GAAATATGTTACAATAAATACATTCGTCAAGTTCACAAAGAAAAAGGAAAACCGGATGAA
ATTGTTGTTTTAGGAACATTTGATATGGATGATCATATTAAGTGGTTATCTCAAAATCCA
GAAAAAAAACCTAAGCTGGACGCTTTTGGCAAGATACAAGTTATATCTCATTTTTACACT
TCTGGATCGGTTTGTGAAAAAACTGGCGATAAACGAGAAACTGAGGTACGGTATAAATGT
GTCAAAGGTCGATATAATGAAGAATCAGTAGCACTTTATTTGTTAGAGCCCAAAACATGT
AAATACATCTTGACAATAGAATCACCATCACTATGTGAAATTATTAATGGACCAATGGAT
GAATATGGCATGTTCAACATAAAGCCACTTTATGACACAGAAAATATAAAAAATAGTGCT
CCATTCCAAACACAAACCATAGATAAAACAGAGGAATATTCTGAAGAAAATATAAAAAAA
GATACAATTCCACCTGTTGAACAAGAAACTGAAGTAACCGATGAAAAAAAGAAAATAGTG
AAAATTGAATTATAG
>cds.Rpadi_10181_c0_seq1|m.14475
CAGATATTTGAACAAGAAGGAAATTACAGTCCTGCTGTTGCTGTATTACATAAGCAAGCA
TTAGATCAACCAACTTGTAGATTATATCAAATGTTGGGTGATTTAAGTGTCAAACAAAAT
CAATTAGAAAAAGCATTTGACTTCTATTATTCTGCACTAAATCTTGACCCGAATAACAAA
CGAGTTATGGAGAGTTTAGAGGGTTTGGGAAAACCGTGCAATACTTCAACAGCCACATCC
GCAGATTCTACTGGACCCGTTTTAAATGGTTCACTTTTAGATGCGACATTTAGTGGTGTT
AATAATGCTGAAAATGAATCAACACCATTCAATAATGCTGTACATGAAGAAGATACATTC
ATGGATTCTGATCATGAAGGATCTGGATCTGACATATCTATATAA
>cds.Rpadi_10181_c0_seq2|m.14478
ATGGAGAGTTTAGAGGGTTTGGGAAAACCGTGCAATACTTCAACAGCCACATCCGCAGAT
TCTACTGGACCCGTTTTAAATGGTTCACTTTTAGATGCGACATTTAGTGGTGTTAATAAT
GCTGAAAATGAATCAACACCATTCAATAATGCTGTACATGAAGAAGATACATTCATGGAT
TCTGATCATGAAGGATCTGGATCTGACATATCTATATAA
>cds.Rpadi_10181_c0_seq3|m.14479
ATGGAGAGTTTAGAGGGTTTGGGAAAACCGTGCAATACTTCAACAGCCACATCCGCAGAT
TCTACTGGACCCGTTTTAAATGGTTCACTTTTAGATGCGACATTTAGTGGTGTTAATAAT
GCTATGCCAACGAACTCGGATATTATAAGTTTTCTTATTGATCTGCCTTGTGATTATGAC
ATGAATAGTGGACAATCTCACCATTTGGGCATCTTACAAATGCACTTTGATTTCCAAATC
GTTTTTTACATACTCCACAGATATTAA
>cds.Rpadi_10181_c0_seq4|m.14480
CAGATATTTGAACAAGAAGGAAATTACAGTCCTGCTGTTGCTGTATTACATAAGCAAGCA
TTAGATCAACCAACTTGTAGATTATATCAAATGTTGGGTGATTTAAGTGTCAAACAAAAT
CAATTAGAAAAAGCATTTGACTTCTATTATTCTGCACTAAATCTTGACCCGAATAACAAA
CGAGTTATGGAGAGTTTAGAGGGTTTGGGAAAACCGTGCAATACTTCAACAGCCACATCC
GCAGATTCTACTGGACCCGTTTTAAATGGTTCACTTTTAGATGCGACATTTAGTGGTGTT
AATAATGCTATGCCAACGAACTCGGATATTATAAGTTTTCTTATTGATCTGCCTTGTGAT
TATGACATGAATAGTGGACAATCTCACCATTTGGGCATCTTACAAATGCACTTTGATTTC
CAAATCGTTTTTTACATACTCCACAGATATTAA
>cds.Rpadi_10183_c0_seq1|m.14481
TTTGGTCGTACATTTTTGTTTGGAACATTTCTAAAAGTAATTGAAGATTGTTTAGTTTTT
GTGAGCCCTCAAGTTCTTAAATATTTGATAGCATTTGTAGGAAATACAAATGAACCATTG
TGGAGAGGATATTTTTATGTTTTTCTTATGATGTTAACAGCAACATTACAAACATTAATA
TTGTCTCAATATTTTCATCGTATGTATCTAGTTGGTATGCGCGTACGAACTGCTCTTACT
TCTGCTATTTATCGAAAGGCTTTGAGA
>cds.Rpadi_10183_c1_seq1|m.14482
GCATTAGCATGGACTGGTTATAATCGTCCTTTAGAAACTAAAGATTTGTGGAATATGAAC
TATGACGATAGTTCACGAGAAGTAGTTCCTATTTTTGATAAACATTGGGAACGGTCATTG
ATCAAAGCAAAGTTACTAGATAATGCCAAAGCATCTTATATTAAACATAAATCAGATGGA
AGTATTGAAGTATCACCTACTGAATATTCAAGAATCACTCGTGGTACCAAAAGTGAAAAT
GAAGCATCCATTCTTCCTGCTTTGTGTAAATCATTTGGTCGTACATTTTTGTTTGGAACA
TTTCTAAAAGTAATTGAAGATTGTTTAGTTTTTGTGAGC
>cds.Rpadi_10183_c2_seq1|m.14483
TTAATATTGTCTCAATATTTTCATCGTATGTATCTAGTTGGTATGCGCGTACGAACTGCT
CTTACTTCTGCTATTTATCGAAAGGCTTTGAGAATTTCAAATACAGCTAGAAAAACTTTT
ACTGTTGGTGAAATAGTTAATTTGATGGCCGTTGATGCTCATAGATTTGTTGATCTGACA
ACTTATCTTAATATGATTTGGTCTGCTCCATTTCAAATTGGTCTTGCAATATACTTTTTA
TGGCAATCACTTGGGCCTAGTGTACTTGCTGGTCTATTTGTAATGATAGTTTTAATACCA
ATAAATGGTTTTGTAGCTGCAAAAGCAAGAAATCTTCAAATCAAACAAATGAAAAATAAA
GATCAAAGAGTTAAATTAATGAATGAAATTTTGTCCGGGATAAAAGTTCTAAAATTATAT
GCTTGGGAACCAAGTTTTGAACAAAAAGTGTTGGATATTCGTGGAAAAGAAATTAAAGTT
CTTCGTACTGCAGCATATTTGAATGCAGCTACTTCATTTATTTGGGCTTGTGCTCCATTC
CTGGTATCATTAGTAACATTTGCAGTTTATGTATTATCTGACGATAGCCATGTATTGGAT
GCACAGACAGCTTTTGTTTCTCTATCTTTATTCAATATTTTACGTTTCCCATTATCTATG
TTACCAATGTTTGTGTCAAATGTAGTTCAATCAAGTGTTTCTGTAAAGAGAATAAATAAG
TTTATGAACTCAGAAGAGTTGGATCCAGATTCTGTTACTCATGATTCTGATGAAAAGGAT
CCCCTTGTAATTGAAAATGGTACATTCACTTGGGGTGAACTAACTGACCCACCAACTTTA
TCAAACATAAATTTACGAGTTTCATCTGGGCAGTTGGTTGCTGTTGTGGGTACTGTTGGT
TCTGGGAAGAGTTCTTTAGTATCAGCTTTTCTTGGTGAAATGGAAAAAGTTTCTGGTAGA
GTTAATACCAAAGGATCTATAGCATATGTACCACAGCAAGCTTGGATACAGAATACATCA
CTTAAAGATAATATATTGTTTGGTCAGACGTTAAGTGACAGAGCTTATAATAAGGTCATT
GATGCATGTGCATTGAGAGCTGACTTCCAAATGCTTCCAGCAGGCGATGAAACAGAAATT
GGTGAAAAGGGGATAAATTTAAGCGGAGGCCAAAAACAAAGAGTAAGTTTGGCAAGAGCA
GTTTATAAAGAGAGTGATATATATTTTTTGGACGATCCATTAAGTGCTGTTGATTCACAT
GTCGGTAAACATATTTTTGAACACGTTATTGGACCTACAGGATTGCTGAGAAAAAAAACA
CGAATTTTGGTTACTCATAGCATTACTTATCTCAGAGATGTCGATTTAATTGTGGTAATG
AAAGATGGTCAAGTATCCGAGTCTGGCACATATAAAGAATTATTAGATAAGAAAGGAGAT
TTTGCTGATTTCTTAATATTGCACATGCAAGAACAAAATGAACTTAAAGTTGATGAAATT
GAAATTGATAAGTTATTGGAAGATGCACCTGCAGATTTAAAAGAAAAATACGTTCGTCAA
AGAAGTGAATCCAATTCAAATTCTTCTATGCAAAGACAAAGGTCTATTGATTCTGAAAAA
ACCATTCCTCTACCTATCATTGATCAGCAAGCTAAATTGATTGAAGTGGAAAAAGCTGAA
ACGGGCAGTGTCAAATGGGAAGTTTATGTACATTATTTGAAGTCAATTGGACCTTTTTTG
TGCATATCTACAGTTGTTTTAAGTATTATATTTCAAGGATTCTCTATTTCATCAAATATT
TGGCTTTCTATATGGTCTAATGACGATAGTTCTCATGTTCACGGAAAAGAAAATATAAGC
AAAAGAAATTTATACTTATCTGTTTATGGACTTCTTGGATTTGGTCAAGTTGTATCGACG
GTGACAGCGGCAATAGCTTTATCGTTAGGCACAGTAGTAGCTGCTGAAAAATTATACGAA
TTGATCAATACACGGATTTTCAAGAATCCATTAAGCCTCTTTGATACAACACCTATTGGT
CGTATTTTGAACAGAGTATCTAAGGACATTGATACTATTGATAATACATTGCCATTCATA
TTAAGATCAACTATCCAAACTGTATTTTCGGTTATTGGTACTTTGGTTGTTATCAGTTAC
AGTACACCTGTGTTTACAGCTGTGATAATTCCTATTGGTATTATTTATTATTTCATACAG
AGATTTTATGTTGCGACATCACGTCAGCTGAAAAGGCTTGAGTCTGTATCT
>cds.Rpadi_10183_c2_seq2|m.14484
GGGTTATTTGAATTTTTGGCTGACCTATGTTTGTGTTTGGGAGCATGGAAGGCATCTGTC
ATGTTGCATAATTACATGGCAGGAAATGTTTTTCGAAATCCAATGAAATTTTTTGATGCT
ACTCCAACTGGTCGAATTTTGTCCCGTTTCTCGGGAGATGTTGAAGTTGTTGACAAGCTT
TCTCAACAGCTATCTGATACGGTTTATTGTTTCATGGATGTTATTGGTACTTTGGTTGTT
ATCAGTTACAGTACACCTGTGTTTACAGCTGTGATAATTCCTATTGGTATTATTTATTAT
TTCATACAGAGATTTTATGTTGCGACATCACGTCAGCTGAAAAGGCTTGAGTCTGTATCT
>cds.Rpadi_10184_c1_seq1|m.14485
AATTTAAAACATTGTGGAATTATGTCCGATACATATACTTTAAATGTTGAGGCTTGTGTT
AAAGGTACACATTTAAATGAAGTAGCTTCTCTTCAAATAATATTAGGTAATACGCCATTA
ACAATAGCTAGCAATGCTCGTCAGTTTGATAGTTCTTTTCAACCATTGAATCAATATTAT
TTTCCAAATGAACCAATTCCAACAAATCTTTTTCCATCTGTGGGTTTTAATGATTCAACA
TTGATTCCTGGATATGCTCAACTGGAAGTGCCAAATAACCAACCATGTACTGTGCCACAC
TTAGCTTCTCAGAATCTAGAAAATAGTACGATTCTTACACAAAACAATTTACTGAACATT
CAATTAGCTGGATTTCCAGATCCACCACCACCATATCAATTTGCAGTTACAGAAAATACA
TCTGAAATTCCTACAACTTTTATTAAGAAATATTAG
>cds.Rpadi_10186_c0_seq1|m.14486
GACATCGTAGATGAAAATCAGTTTTGTCCTCTAAGAAACCGTGAAGGATCATTACTATGC
GATGGGCGGGCTAACGTCGGTTATTGTTTTGAAGCCGGAGACCCAAGAATAAATCAACAC
TTTGGGATTACATCGTATACTATTATGTTTACCCGGTTTCATAATGTTGTGGCTGATTTG
TTACAAAACATAAATCCTCAATGGACTGATGAAGTGTTATATCAAGAAACTCGAAAATTC
ATTGGTGCACTAAACCAGATAATTACTTATCGGGATTACTTGCCTATTTTACTTGGTGAA
TCATACACAAACAGCGTTGGCTTAAATCTTTCAAATTTTAAAAGGACAAAGTATAATCCC
TTACTCATGCCGCAA
>cds.Rpadi_10187_c0_seq1|m.14487
TCCGAGCATAATCGTCCTGACTTTACGCGTAAGCACCTGGCCATGGCTGATATTACGTAT
TCCAGTGTGGACAACGATGTAGCCGACATTCTGAATAAGCGTTTCGTTACCAGCTTTCGA
AATGGATACATTAAAGCTAACGATGTCGTGTTGCCCGTGTACTTCAAGAAGTTCGGACAG
CGTATACAGGACATGGAAATCAGAGACGATGACATTTGGGTCTGCAGTTATCCGAAAACA
GGAACCACGTGGTGTCAGGAGATGACTTGGTGCATTGCAAACGATTTGGACTTCGAAGGT
GCCAAACAATTTTTACCCGAAAGATTTCCATTTTTAGATCATACACCACTATTTGACTAT
GAAAAAGTGCTGCCGGAAAAACCAGACCTCAAGCTGCCGTTGTATGTGTCCGATTCGATC
ACGTACATAAATGAATTAAAATCTCCGAGATTTATCAAGACTCATTTACCTTACAAGCTC
TTACCAAAAAAACTTAGAGATCAAAGTACCAAAGCAAAAATTGTTTACGTGGCCAGAAAC
CCAAAAGACACTTGCCTTTCATATTTTCACCATTGTTGTTTGTTAGAAGGATTTACTGGC
AATTTTGAAGATTTTTGCAAATTGTTTACCTCTGATTCCATCTGCTTCAGTCCATTTTTC
GACCACATTCTTGGCTACTGGGAGCGAAAAGACGATTCGCAAGTACTTTTTTTGAAGTAC
GAAGACATGAAACAGGACCTACGTTCAGTAATTCGTCGAACAGCTAAATTTTTGGGAAAA
GATTTGATTGACGACCAGGTGTTGGTTTTAGAAGACCATCTAAGTTTCGAAAGCATGAAA
AACAATAGAGCTGTCAATTATGAGCCTGTTATTGAGATTAATAAAACCCACAATTTAATT
GACGCTAATGGAAGTTTTATGAGAAGTGGTACAGTGGGAGGAGGAAAACAAAAAATGTCA
CCAGAGTTTGTAAAACTTTTTGACGAATGGGAGGAGAAATGTTTAGGGAACAGTGGATTA
AAGTTTTAA
>cds.Rpadi_10188_c0_seq1|m.14489
GAAAACACAACAAGCTATACATTTTCTAGTAATTATACTGAACCAGGCATTCAACATGAA
ATACTTGGCATTGTAGTAGCCAATATTCCCTCATCTATACCTATAACTACACCTACACCA
ATAGTATACACTACCACAGTCAATCCAAATAATTCTACTTCTACTAATAATTCTACTTCT
ACTAATAACTCTACTATTGATGCTACTATATCTACGCCTTCTACCACTAAAGCACCTTCT
AAAAATGATGTTATATTTCCTCATCATATAATCAATTCGACTTTTACTTCAGACTGTGAA
CTAAAAAATAAGTTTGAATTATTATTATCTGCAGTTCCTTTAAAAGACCAACAAAAATAT
GGATATTTTAGTCGTTCTGTGCTCACCAAAGATCCAATTGTAAAT
>cds.Rpadi_10188_c1_seq1|m.14490
ATCAATTCGACTTTTACTTCAGACTGTGAACTAAAAAATAAGTTTGAATTATTATTATCT
GCAGTTCCTTTAAAAGACCAACAAAAATATGGATATTTTAGTCGTTCTGTGCTCACCAAA
GATCCAATTGTAAATGTTAAGACTCAAGGAAAAGTGTGGATACAAGAAGGAGAAATGTTA
AATCTTCTGGTAAACTGTAATGGTAGTGGCCCCTTCCGCTATTGTGCACATTATGTTCAA
GGACCTTATAATGAAACTGGTAATGATTCTTGTATACCGGACAGAAATTTAGTGCAATGT
CAAATGCAATTTGTACATTATTTCCGTGAGCCTACCAATTATACACTAATTGTAAAT
>cds.Rpadi_10189_c0_seq1|m.14491
CCGAGAACAAAATCACCAGAGTCTAAAAATAGCTCACCTGAACGAACAACCAAAACCCCC
ATAAAAATAAACAAAACTGAAACATTCGATGTTAAAGTTGAAGAAATAAATAGATCCAGA
AGGCTATCAGGTTCAAAAACGGTTAAAGATAGAACAGCTACTTTTGAAAAGAATGAACCC
ATTCAGAAATCGTACAAAGAAAATAAAACCACTTTTAGACACCAAATGCCAAGCACGCCT
TTAAATACAAGTAAGGTATCGGAAACCCGTATTAAGTCAACCACAGTGACTGACACGAAA
ACCGCAGATCGTGTCTCAACTAAAAGAGTCTCAAGTCCAGAAAAAACCTCA
>cds.Rpadi_10189_c1_seq1|m.14492
AGGCGTGCATCGTTCGAAACAAAGATTGATAAAAAAACACCATTAAAAGACAAAACCAAT
GTACCGAGAACAAAATCACCAGAGTCTAAAAATAGCTCACCTGAACGAACAACCAAAACC
CCCATAAAAATAAACAAAACTGAAACATTCGATGTTAAAGTTGAAGAAATAAATAGATCC
AGAAGGCTATCAGGTTCAAAAAACGGTTAA
>cds.Rpadi_10190_c0_seq1|m.14493
GGAACGTCTAGGACGCGGACGTCGAGAGTAGTCGGCGGGGAAGACGCGGACGCGGCCGAG
TGGTGTTGGCAAGTGGCGTTGATCAATTCTTTAAACCAATATCTCTGCGGTGGAGCATTG
ATCGGCACTCAGTGGGTGTTGACCGCTGCGCATTGCGTTACAAACATTGTAAGGTCCGGC
GACGCGATATACGTACGTGTTGGCGATCACGATTTGACCCGAAAGTACGGAAGTCCGGGG
GCCCAGACGCTCCGGGTGGCCACCACGTATATCCACCACAACCACAATTCTCAGACTCTG
GACAACGACATTGCCCTGCTCAAGCTTCACGGTCAAGCCGAACTTAAGGATGGCGTGTGC
CTGGTGTGCCTACCGGCAAGGGGTGTCAGTCATGCAGCCGGCAAGCGGTGCACCGTTACA
GGGTATGGGTATATGGGCGAAGCAGGTCCGATCCCATTGCGCATCCGAGAGGCCGAGATC
CCGGTAGTCAGCGACACAGAGTGCATCCGCAAGATAAACGCAGTCACCGAGAAGATATTC
ATACTTCCAGCCAGCAGCTTTTGCGCCGGTGGTGAGGCTGGAAATGACGCCTGTCAGGGA
GATGGCGGTGGACCTCTTGTGTGTCAAGACGATGGATTTTTCGAATTGGCTGGATTGGTT
TCTTGGGGTTTTGGATGCGGCAGAATAGATGTACCTGGTGTATACGTTAAGGTTTCATCG
TTTATTGGCTGGATCAATCAAATTATTAGTGTAAACAATTTGTAA
>cds.Rpadi_10191_c0_seq1|m.14494
ATGGTTTTTATTGTGCCTATCACTCTAAAAATAATTCGACTTGGTTTCAAGGATATATCA
TTACGTCGCCAATCAACAAAACAAAATTTGTCTACATACTATGAGACATTAAACCTGAAA
CCAGGATGTACAAAAAAAGAAATACGTAACTCATTTATTAAACTATCTAAATTAAACCAT
CCAGATGTCTGTGGTCCTTCTTCTAATGATAGATTTGTACGTATCAATGAAGCATATAAT
GTACTAATAGATGAAAACAAGAAAAAATTATATGATGAAACACTAGTATACAGTAAAAAT
AACAATCCAATTTATTATCATTACCGTGAACATCAAAACAGTGGAAATTGGAAAAATGAG
TACAATAATCCAAGTAATCATTGGCTAGCATCAAATATTGCTATAGCAGGTGTCTGTCTT
TCAATACTACTTGTTGGATCTATAATACGATATAATGGCGTAAAAAAATCTGTCTCGATG
CGAAGTTTATTAATGGATGAATCTGATGAACGTTTGTCCTTTTTAGAAGAACAAAAATTA
ATGAAAATTGATAAAACCAATGAAGAGCTTATAAAAATATTTGAACAAAATATTGCAAAA
GAATATGGTTCTATTGTAAAAAAATAA
>cds.Rpadi_10191_c0_seq2|m.14496
ATGTTTAAAATATTTAAGTATGTTTTGTTTTTATCATCCAATAGATCAACAAAACAAAAT
TTGTCTACATACTATGAGACATTAAACCTGAAACCAGGATGTACAAAAAAAGAAATACGT
AACTCATTTATTAAACTATCTAAATTAAACCATCCAGATGTCTGTGGTCCTTCTTCTAAT
GATAGATTTGTACGTATCAATGAAGCATATAATGTACTAATAGATGAAAACAAGAAAAAA
TTATATGATGAAACACTAGTATACAGTAAAAATAACAATCCAATTTATTATCATTACCGT
GAACATCAAAACAGTGGAAATTGGAAAAATGAGTACAATAATCCAAGTAATCATTGGCTA
GCATCAAATATTGCTATAGCAGGTGTCTGTCTTTCAATACTACTTGTTGGATCTATAATA
CGATATAATGGCGTAAAAAAATCTGTCTCGATGCGAAGTTTATTAATGGATGAATCTGAT
GAACGTTTGTCCTTTTTAGAAGAACAAAAATTAATGAAAATTGATAAAACCAATGAAGAG
CTTATAAAAATATTTGAACAAAATATTGCAAAAGAATATGGTTCTATTGTAAAAAAATAA
>cds.Rpadi_10192_c0_seq1|m.14498
AGCAACAAGTCTAGACCGGGCCGTGCGAACGGTAACGGCAACCGCAACAGCGGTACGGGA
GGCCATAACAAGAGACTGGCGAAAATAGATAGGCAGACGGCAGCAGATAATACTACCAAG
AGGAAACAGAATAAAATGCACCGCAACGATCATCGATCTGGAGCAATGGTTCATAGAAAA
CGCAGACGTCACCACAAAAACCATGGTGGCTGCAGGCACCAACACATACAGAGCTGCACT
TGGCCGCAATGCAACAACTCATGTCCGAAACTTCAAAATCCAGCAACGGGTGAAGAAGTG
GACTTCATCGAATTGCTGCAATCGTTCGGGGTGAATATACCAAACCTATCATCCGAACTG
GGAATTGACATGGAATCACTGATCCACATGGATCAAGAAGAGCTGCTGAACCTACTTACC
CAGCAGTCCAATTAA
>cds.Rpadi_10196_c0_seq1|m.14500
ATGATTTTTTTAATAAAGTCATTAGTTTTCATACTTTTGATAGCTAAATCATTGAGTACT
ACGTCAGAGGATGGTGTTAAATATGCTAATAAATGTGAAGTTTGTAAAATATTAGCAGAA
GAATTAGAGGGACGTTTACAAGAGACCGGCAAGACTAGTGAATACTTAGAGCTCGGTTAT
TCAATAGATCAGCCAAAGAAGAAAAAAGAGTATAAAAAATCGGAATTGCGTTTAGTCGAA
TCACTAGATGGCCTTTGTGAAAGAATACTTAAGTATAATATTCATAAAGAAAGAACTGAT
AGTACACGATTTGCTAAAGGAATGAGTCAAACTTTTCAAACATTACATGGCCTTGTGAAT
AAAGGTGTTAAAGTTGAACTTGGTATACCATATGAACTTTGGGACAAACCTTCAGTAGAA
ATTACAAATATGAAAACTCAATGTGAAGATTTGTTGGAAACTTACGAATCAGATATAGAG
CAATGGTATTTTAATGATCAAGTTGAAAGCTTAAGAAGTTATTTATGCAAAGATCGTGCA
TTGAAGGATTCTGATCAAAAATGCTTACATGAGGCTCCACCTAAAGGAGATACAAGACAG
>cds.Rpadi_10197_c0_seq1|m.14501
GAGGTGCAGTTCTCGGAGCGCAAAAACTACAAGGCCCAAGAAGACAAGATCCGGCAAGTG
TTTGAAAGCCTCACACAACTCCAGCATCCCAACATCGTGAACTTCCATCGGTACTGGACG
GACACGCACAACGACAAACCACGCGTCATATTCATCACAGAATACATGTCTTCTGGCTCG
TTGAAACAGTTCCTAAAACGTACCAAACGCAACGTGAAGAAGATTTCACTGACCGCGTGG
AAACGATGGTGCACGCAAATCCTATCGGCCCTAAGTTACTTGCATTCATGTTCACCGCCC
ATCATCCATGGGAATCTGACCTGTGACACGATATTTATCCAACACAATGGACTCGTGAAA
ATAGGATCAGTTGCTCCGGACACCATTCACGTGCACATCAAGACTTGCCGGGAAAACATG
AAAAACATGCATTTTATTGCACCTGAATGCGGAAATTTTGTGACACCCGCCATCGATATT
TATGCGTTTGGAATGTGCGCGTTGGAAATGGCCACGCTGGAGATACAGGGCAACGGCGAC
AGTGGTACGCTTGTTACGCAAGACCACATCAATCGCACGATCGAGTCGCTGGACGATCCA
CTGCAAAAGGACCTGATCTACCAGTGTCTAACGGCTGATTTTGAGAAACGTCCGACGGCG
CGAACGTTACTCTTCCACCCCGTACTGTTTGAGGTGCACGCGTTGAAATTACTTGCGGCG
CACGCTCTGGTCAAGACTGAACATTTTGCCGACAGACTGTCTGATGAGGTATATCCTCAA
GAAAAAGTAATTGCTGACATTGTGCACCCCGACGATGAAACTCGATCGGTCCAGTTCAAA
ATGTCTGATGTCCCAGAGAGCAACAAACTTGAAAAGTTCGTCGAAGACGTCAGGTTTGGC
ATTTACCCGTTGACTGCTTACGCCTTGGAAGCGGGACCTGTGCGGCTTACTACGTACCAG
CCTCAGAGTCCGACCGGTTCCATGGATCAGTCTATCCCATCGGATAGAAGTAGCTCTGGG
CCGATCGACGTCGAAGTCAGACGTATCGTCAACACGATGTGCAACATCAAACCCCGAGAC
GATGCTCAAAATGACTTTATGATGACAATTCTACTGCGGATGGATGACAAAATGAATCGT
CAACTAACGTGTTCTATAACAGACGCGGACACTGCGTTGTCTCTCTCCCAAGAATTAGTG
CACTTCGGCTTCATCAACGAGTCGGACAAAGACAAGATATACGTAATCATCGAAGAGACA
CTTTCTGAGGGTCCTCATTACAAGGAAGACGACGATCAATCGTCAATTCCCGTGGAAGTC
GAATCATCGCCACCGTTGCAGAAACGATCGTCAGCACCTGCCACTCCGTCGTCGTCGTCC
AGGCCCAGTGTCATACGGTCGCCAGTAAAACGCGACGGCAGTTAA
>cds.Rpadi_10197_c0_seq2|m.14503
AAAAGCAAAAAAAAACAAAAAAAAAACAAAAACAAAAGTTGTGGTTTGTTTTTCAGTTAC
TTGCATTCATGTTCACCGCCCATCATCCATGGGAATCTGACCTGTGACACGATATTTATC
CAACACAATGGACTCGTGAAAATAGGATCAGTTGCTCCGGACACCATTCACGTGCACATC
AAGACTTGCCGGGAAAACATGAAAAACATGCATTTTATTGCACCTGAATGCGGAAATTTT
GTGACACCCGCCATCGATATTTATGCGTTTGGAATGTGCGCGTTGGAAATGGCCACGCTG
GAGATACAGGGCAACGGCGACAGTGGTACGCTTGTTACGCAAGACCACATCAATCGCACG
ATCGAGTCGCTGGACGATCCACTGCAAAAGGACCTGATCTACCAGTGTCTAACGGCTGAT
TTTGAGAAACGTCCGACGGCGCGAACGTTACTCTTCCACCCCGTACTGTTTGAGGTGCAC
GCGTTGAAATTACTTGCGGCGCACGCTCTGGTCAAGACTGAACATTTTGCCGACAGACTG
TCTGATGAGGTATATCCTCAAGAAAAAGTAATTGCTGACATTGTGCACCCCGACGATGAA
ACTCGATCGGTCCAGTTCAAAATGTCTGATGTCCCAGAGAGCAACAAACTTGAAAAGTTC
GTCGAAGACGTCAGGTTTGGCATTTACCCGTTGACTGCTTACGCCTTGGAAGCGGGACCT
GTGCGGCTTACTACGTACCAGCCTCAGAGTCCGACCGGTTCCATGGATCAGTCTATCCCA
TCGGATAGAAGTAGCTCTGGGCCGATCGACGTCGAAGTCAGACGTATCGTCAACACGATG
TGCAACATCAAACCCCGAGACGATGCTCAAAATGACTTTATGATGACAATTCTACTGCGG
ATGGATGACAAAATGAATCGTCAACTAACGTGTTCTATAACAGACGCGGACACTGCGTTG
TCTCTCTCCCAAGAATTAGTGCACTTCGGCTTCATCAACGAGTCGGACAAAGACAAGATA
TACGTAATCATCGAAGAGACACTTTCTGAGGGTCCTCATTACAAGGAAGACGACGATCAA
TCGTCAATTCCCGTGGAAGTCGAATCATCGCCACCGTTGCAGAAACGATCGTCAGCACCT
GCCACTCCGTCGTCGTCGTCCAGGCCCAGTGTCATACGGTCGCCAGTAAAACGCGACGGC
AGTTAA
>cds.Rpadi_10197_c0_seq3|m.14506
GAGGTGCAGTTCTCGGAGCGCAAAAACTACAAGGCCCAAGAAGACAAGATCCGGCAAGTG
TTTGAAAGCCTCACACAACTCCAGCATCCCAACATCGTGAACTTCCATCGGTACTGGACG
GACACGCACAACGACAAACCACGCGTCATATTCATCACAGAATACATGTCTTCTGGCTCG
TTGAAACAGTTCCTAAAACGTACCAAACGCAACGTGAAGAAGATTTCACTGACCGCGTGG
AAACGATGGTGCACGCAAATCCTATCGGCCCTAAGTTGCTCCGGACACCATTCACGTGCA
CATCAAGACTTGCCGGGAAAACATGAAAAACATGCATTTTATTGCACCTGA
>cds.Rpadi_10197_c0_seq3|m.14505
ATGAAAAACATGCATTTTATTGCACCTGAATGCGGAAATTTTGTGACACCCGCCATCGAT
ATTTATGCGTTTGGAATGTGCGCGTTGGAAATGGCCACGCTGGAGATACAGGGCAACGGC
GACAGTGGTACGCTTGTTACGCAAGACCACATCAATCGCACGATCGAGTCGCTGGACGAT
CCACTGCAAAAGGACCTGATCTACCAGTGTCTAACGGCTGATTTTGAGAAACGTCCGACG
GCGCGAACGTTACTCTTCCACCCCGTACTGTTTGAGGTGCACGCGTTGAAATTACTTGCG
GCGCACGCTCTGGTCAAGACTGAACATTTTGCCGACAGACTGTCTGATGAGGTATATCCT
CAAGAAAAAGTAATTGCTGACATTGTGCACCCCGACGATGAAACTCGATCGGTCCAGTTC
AAAATGTCTGATGTCCCAGAGAGCAACAAACTTGAAAAGTTCGTCGAAGACGTCAGGTTT
GGCATTTACCCGTTGACTGCTTACGCCTTGGAAGCGGGACCTGTGCGGCTTACTACGTAC
CAGCCTCAGAGTCCGACCGGTTCCATGGATCAGTCTATCCCATCGGATAGAAGTAGCTCT
GGGCCGATCGACGTCGAAGTCAGACGTATCGTCAACACGATGTGCAACATCAAACCCCGA
GACGATGCTCAAAATGACTTTATGATGACAATTCTACTGCGGATGGATGACAAAATGAAT
CGTCAACTAACGTGTTCTATAACAGACGCGGACACTGCGTTGTCTCTCTCCCAAGAATTA
GTGCACTTCGGCTTCATCAACGAGTCGGACAAAGACAAGATATACGTAATCATCGAAGAG
ACACTTTCTGAGGGTCCTCATTACAAGGAAGACGACGATCAATCGTCAATTCCCGTGGAA
GTCGAATCATCGCCACCGTTGCAGAAACGATCGTCAGCACCTGCCACTCCGTCGTCGTCG
TCCAGGCCCAGTGTCATACGGTCGCCAGTAAAACGCGACGGCAGTTAA
>cds.Rpadi_10200_c0_seq1|m.14508
TTGCCTGACCTGCACGAGTGTATGGAATTAAAGCGCGCTGTCCCCCAAATGCCCAGTGGT
ATGGAAAAAGAAGAAGAATCTGAACATCATTTGCAACGTGCCATGGTTGCTGGGAGTGTT
ATACCCACACCTGAAGTAGCTAAATTAATAAATGATGATTTAAAATGGCATGATCAAACA
TACCCTCCAAACTGTCACCCTCCGAAACAACTCATACATATAACACCATTCACAATGGAA
CAAGATGTTCCAGAATATGATTATGACTCGGAAGACTTAGATTGGCTAAATACGACTGGT
AGATCAAATAGTATAACAGCTGATAAACTAGAAGAGTTTGTTGATAAATGGGAAAAACAT
AGCACTTACAATATTATTGATTTATCTGATGCTAAGTCACTAACCAAAGATGATGAAGAT
ACTGTATTGTTGATTTATGATTATTGGTTGAGGAAGAGAGTACGTTTAGGACACACTTTA
TCTCCTGCTGTACGTACTGAACCTATAGCAGGTGCTCCTCCTAATGATTCATATGTAGCA
TTTAGAAAAAGACGTGACAAAATTCAAACTAGGAAAAATAGGAAAAATGATGAAGCATCA
TATGAAAAAATGTTAAAATTACGTAGAAACTTGATTAGAGCATTTGATTTAATTGAAATA
ATACAACACAGAGAAGCACTTAAAAAACAATTAGTACAATTAACCCTTGATACATACCAA
AAACGATTTGATTTACACGACTTTAATGGAAATATTTATAAGGATGTAGAATTAGTAAAA
ACTGTACGGCATGCATTTACACCAATCTCAACTAATCATTATATGTCTGGCATGTGGAAG
CAAGGCGATATGAAAAAAAGTTCTGCAAATGCTAAATACCAGGATTCCAAAAGAGAGAAA
AGACACTATAGAAAAAGGAAACATAAGTCTTATGATGTGGAACATTTAAGTTCTGATGAA
GAATTATATTCTCCTCCACATAAAGTTCAAAATGTTGATGATAGTGGTGGTAGTAAATGG
TCTTTCCGTCGAAACAAGCATTGCTCTTACTTGGCCCCTATTAATTCTCCTGAA
>cds.Rpadi_10200_c1_seq1|m.14509
ATGAGGAACACGGGAAATCTTTTAAAATGGACTCAAAACTCCAACAACAAATCAGCTAAA
GGAGGCGGAGAAAATCGAAATTGGATTCATCCTCCTGAAGCCTTACAAAAAGGTCATATT
GCATACATTGTTAAGTTTCTGGGAAATGTTGATGTAGATCAACCAAAAGGTTTTAAAGTG
ATCAAAGAATCTATCCAAAAGTTAAAATTTAATCAACAAGTCCGAAAAGCCGAAGGTTCT
AAAGTACCAAAAGTTGAGCTAACAATAAGTGTTGAAGGTGTTGCGCTTCAAGATCCAAAA
ACAAAAGTAATAATGCATCAATATCCGTTGCACAGAATTTCTTACTGTGCTGACGATAAG
GTGGACAAACAATTTTTCAGCTTTATTGTAAAAGACTCAAATGAATCTGAACGACACACT
TGTTTTGTATTTATGAGCGACAAGTTAGCTGAAGAGATCACTCTTAGCATTGGACAAGCT
TTTGATCTTGCATACAAGTGGCCCAGCAAGCCGACGAACAAGCCGACTTTCAGAGCTCGG
CAGTTGGATGTTTCAAAACCTCTGCCAATCTATATGTCTGATGATTTGCCTGACCTGCAC
GAGTGTATGGAATTAAAGCGCGCTGTCCCCCAAATGCCCAGTGGTATGGAA
>cds.Rpadi_10200_c1_seq2|m.14510
ATACCTACAAATTGGTTTGTGTTTCCTTTTCTTAGACGTTTCTTAGACATGGAAGTTCAA
CGTAAGGTTATGGTTTTGCAACAACGTGTTAAAGAGTTGGAGAATGAGAATAGTGTTTTG
CGCCAAAGACTATCTGATGCTCTTAGTGGAAAGATTGATGTTGAACAATACATGCGTCAA
AATGGTATCAGTGATATGATGCAAGTAAATGTTAACAATGGTAATTCTTCTACTCTCATC
AACCTGACTAATGGCAATAGTTCTCCTCAACCTAGTACGGCACCACCAGTACCTCCAAGA
AGTGTTAATAACAATGGTGACCATATTAGTTCAACCCCTAATGAGACAAAACCATCTCCT
AGTGTTGGTACACGACTTGAAGGCCTTTTGTTAAATGAAATGGAAAACAATTTTGAACCA
AGGACAAACAATAATAGCGCTACCTCTCCTACATCGCCTCCATTATTGGCTCCTCCTCCA
AAACCTGCTAGAGATACAGGACGTCGTTCTCAAAATTCTGATGACATTTTTGGCCTAAGT
CCATTTAAAGCAACACCAAGACCAGCTGGTCAACCTAGAACGTCAGCTAGTGATCCATTC
GGTATGGACGATTTTGGGCAAAGTGTACAAAATGGAATTGAAAATGACATTGGTTTGTTG
GACAAAAGAATTAAAGAAATGAAGGATGGTTTTAGTCGAGGTTTATCAATGAGCACTGAA
GACTTTTCATTAGAAAGTCTTGATCCATTAAAAAAATAA
>cds.Rpadi_10200_c1_seq3|m.14512
ATGAGGAACACGGGAAATCTTTTAAAATGGACTCAAAACTCCAACAACAAATCAGCTAAA
GGAGGCGGAGAAAATCGAAATTGGATTCATCCTCCTGAAGCCTTACAAAAAGGTCATATT
GCATACATTGTTAAGTTTCTGGGAAATGTTGATGTAGATCAACCAAAAGGTTTTAAAGTG
ATCAAAGAATCTATCCAAAAGTTAAAATTTAATCAACAAGTCCGAAAAGCCGAAGGTTCT
AAAGTACCAAAAGTTGAGCTAACAATAAGTGTTGAAGGTGTTGCGCTTCAAGATCCAAAA
ACAAAAGTAATAATGCATCAATATCCGTTGCACAGAATTTCTTACTGTGCTGACGATAAG
GTGGACAAACAATTTTTCAGCTTTATTGTAAAAGACTCAAATGAATCTGAACGACACACT
TGTTTTGTATTTATGAGCGACAAGTTAGCTGAAGAGATCACTCTTAGCATTGGACAAGCT
TTTGATCTTGCATACAAACGTTTCTTAGACATGGAAGTTCAACGTAAGGTTATGGTTTTG
CAACAACGTGTTAAAGAGTTGGAGAATGAGAATAGTGTTTTGCGCCAAAGACTATCTGAT
GCTCTTAGTGGAAAGATTGATGTTGAACAATACATGCGTCAAAATGGTATCAGTGATATG
ATGCAAGTAAATGTTAACAATGGTAATTCTTCTACTCTCATCAACCTGACTAATGGCAAT
AGTTCTCCTCAACCTAGTACGGCACCACCAGTACCTCCAAGAAGTGTTAATAACAATGGT
GACCATATTAGTTCAACCCCTAATGAGACAAAACCATCTCCTAGTGTTGGTACACGACTT
GAAGGCCTTTTGTTAAATGAAATGGAAAACAATTTTGAACCAAGGACAAACAATAATAGC
GCTACCTCTCCTACATCGCCTCCATTATTGGCTCCTCCTCCAAAACCTGCTAGAGATACA
GGACGTCGTTCTCAAAATTCTGATGACATTTTTGGCCTAAGTCCATTTAAAGCAACACCA
AGACCAGCTGGTCAACCTAGAACGTCAGCTAGTGATCCATTCGGTATGGACGATTTTGGG
CAAAGTGTACAAAATGGAATTGAAAATGACATTGGTTTGTTGGACAAAAGAATTAAAGAA
ATGAAGGATGGTTTTAGTCGAGGTTTATCAATGAGCACTGAAGACTTTTCATTAGAAAGT
CTTGATCCATTAAAAAAATAA
>cds.Rpadi_10201_c0_seq1|m.14514
CATATCAGAGACGAAGCAAAAAAATTGTATTCCTTATATATTGGTCAAAAACCTGATATT
CAAAACGAACTCGGAGATGATCTTGTAAAATCATTAGCTAAAAAAATTCAAGTTGATCCA
GTAGATGAAACATGGTTTGATGAAGTCCAAAATACATTGTACAAGACACTTTTAAAGCCT
GAAAAAGGAATTATATCTGGTTTTGGTAAGCATGAATGTTGTTCAAGATTGATAACTGAT
TTGGAAATGAAATCATTAGGTTCAGAAGATATTTTCGAACCAGAATTAGCTATGCCTGCT
ACTGATTTTTTAATACCAATGGATGCTGTACAACAACTTTTTAAAGGAACTGGTGATAAA
GTAAGCGATTTTCTCTCGGGTAATAAACCCATAAGTCCTGGTCAATTAGAAGATGATAAG
TCAATATTGTCAGCAGACATAATTGAAACTGGACTTGTGCATGAGGGTGGCAAAACATAT
GGTGTTTATGCGGTTTCCATTACTAGAATTTATATGTCTGGGAAAGAAGAGAACTGGCAT
GTTTATAAAAGATATTCTGATTTTTATGACCTCTATCAAAGAGTAAAAGACAAGTATTCA
GAACTTGGAAAACTATCATTTCCAGCCAAAAAAACATTTCATAATGCTGATAGAAGAGTT
TTAGAAAAACGTATGATGATGCTAAATCAGTTTATACATAATCTATTGAAATCGTCAACT
GTAGCTAATTATCCTGGGATACAAACGATGGTAGAACAATTCCTCGAACAAAGACCTGAA
GACAAAAAAGCACTATTATCTGGTCATCTTGTAAAAACTGTTGATAATCTCTTGTTTAAC
CCGTTGAAGGTTGTTGGAAACGTTGTGAAAACTGTACCTGATAATATATTTAATACTGTT
GATGGTGTAATGGACAATATAAGCAAAGTACTTGGTCCATCCAAACCTATTAATAGAATG
TTGGTCGAGGAAGATGATGACAATATGCCAATGCGTGCAGTGTTACTGTTATTAACAGAA
GTGTTTGAAGTAAATGAACAACAACAATGGCTTCGAAAACGATTTGTCATGTTGCTACAA
CATATTATTAGGGCTTCATTTGGTCATGTAGTTAACAGGAGATTCAAAGAGTATGTGGCA
ACTGTCACTGATCCATATAGGGTGTCATTGTTAATCGCTGCAATCAAAAATTCATTGTGG
CCAGATGGTGTACGTGCTACAGAAGTACAATTTAGAGATGCAGAAGTACAGCTTAGAACA
CTTGTGGCAGCTAAATGTGCACTTATGTCATCTGTTTCCGATGAGTTGAAGCATTTAATG
GGCAGCGACGTCACAAGACGTGGTATTTATTTAGCCGTCGTAATGCTCCAGCACAAAACC
TTAAACAAACGTTTGGCATATGTTTTGATTAGTTCGTGTTTCTTATTAATTTTCCCCAAT
TTCAGTGGCCTCATTGATAAACTACACAAAAATCCTCCTATACTGAGCCGG
>cds.Rpadi_10202_c0_seq1|m.14517
AAAATTCATCAATCTGTACCACCACTATCACCTAGAGTTACTCAAACAACAACTGGAATT
GTTCAAGATCAACATAGACCAGTACATCCTCAAATTGTACCTGCACCAATAGTTGATGAA
CAAGAAAAATTATTATTAGCCAATCAGCCACCTGGTACAGTAATAAAATGTATCACAGCT
CAAGTTATTCAAAGTCCAACACATGGTAATAAAATAGTTTTGCAAGGATTGCAAGGTAAC
GATTTCACACCTCAACAATTGCAACTTGTACAACAACAAGTCAAACAACAACTCTTAAAA
GCCCAAGAATCCAGTGGTACTCAAGGAGTGTTAGGCCCTACAAAAATTTACCTAGCTGTT
CAACCACCAGATTCTCAACTTCCTCCTGTACAAAAAACTGGAATCGTAGCACCCATCACA
GCCCAACCTACAATTAAAATTGAACCATCCTCTAAGCCATCAGTTCCTGTTCCAAACAAT
ATATCTGAAAGCATAACTCAAATTAAAACCGAACCACCATTGAAGTCTCCTGTGAATAAA
ATCCCCGTTATTAAGGAAGAACCAATTGATTCCTCCAATTCGTTTGTAGTGACTCCAAAC
TATATTAGTCAATCAATTAAAAATGTCTTAAAAAATGAAGATTTGAACCCAGAAACACAA
GAAAAATTATTACAGTTGCAAAAATATCAAGAACAACAATTGCGCGATCCAGTATCACAA
CCAACCGTACCTGCATCTCCTGTCCGAAAACGACCTTATGATGCGGATACTTTGTCAGAA
TTTGAACCACCCAAAAAATCAACCGAACATGAAAATTCTGGGTCGTTGGTGTCTCCCGAA
CAATCAAAACTATATCAGACATTAAAACAGGGCGATGATCTTCGTAAAATGCAACAACTT
CAATCAAAACTCCAGAATGAAATAGCTGCTAATGTGACTGTTTCATCAGCTGACTCTACG
ACCACATCCACTAATGTGACTGAAAAGACTATCCCAGTAACACCAGTTGCTGCACAAGTG
ACTCCTCCTCCTCAAGGTAGTAGTAAACGTAAACACGCTTCAGGACCGCCAACCACTATA
CAAACTACACCTCACGCCAATAGTAATTCAAAAACTAGTAATTTGGGACCTGGTCGACGA
CGACCAATGAAGATTTCCCCTCCAGCGCCAAATCGAAACCATTCTCGACCATCATCATTA
ACACCAGCTAAAAAATCTAGCCCAAAGAAAAGTAAAAAGGAAAAAATTATGTGTCTATGT
CGCACACCTTATGACAGTTCAAAGTTTTATGTTGGCTGTGATATGTGCCATAACTGGTTC
CATGGTTCTTGTGTCGGCATCACTGTACAAATGTCTAAAAGAATTTCCGAATGGTATTGT
CCAGAATGCAAACGATCCAGAGATCCTGAAGTTCTCTATTGTATATGTAAAAAACCATAT
GATGATCAACAATTTTATATTTGCTGTGATAAATGCCAAGACTGGTTCCACGGCAGCTGT
GTTGGTGTATTGCAGTGTGAAGGCGATAAAATGGATGACTACAATTGTCCTAGGTGTATG
TCCAACTCTGAAATAAATTTTGCCAATTTGAAACCATTGAACCAACAAGACAATGATGAC
TTATTGAAACTTATCAAACAAATACATTCGCATAAAAGTGCATGGCCTTTCATGGAGCCA
GTCGATCCTCATGAAGCTCCTGATTATTACAATGTTGTCAAGGAGCCTATGGACTTGAAT
TGCATTGGTAAAAATGTGACCGATAAGAAGTACAAGAATCTCACAGAATTCATTCGTGAC
ATGATCAAGGTTTTTGACAATTGTAGATATTATAATCCACGTGAATCACAATTCTACAAG
TGTGCTGAAATTCTAGAACAGTTTTTTGTGTCAAAATTGAAAAATATAAGGGACAAATTT
TGTGAACAATACATGGAAGTCTAA
>cds.Rpadi_10203_c0_seq1|m.14520
CCTAGTACAAGTAGTTCTCATGAGATAATATGTGAACCTAGTACTAGTAGTTCTATGCCT
CAATGTTATGTCCAGTTAAAAGATATAGCAAAAAAACCTGTGGAAAAACTTATGGAACTA
CCAAAAAAAGCCGTTAAAAGGAAATATGTTGATTTGGAAAAAAAACAGTTAAGGGAAGCT
TTAAAGAAGAAAAAAGCCAAAAGAGCATTGCAAGTTAAAAAGTATGGCTTCTCTTATTCT
TCATCTGAATATGAAAGTACTGATGATGAAGCTGTACCATTGGTACCCTTTAATCCAAAT
CGAAAGGTGTTGCAAACAATTAAATTAGCAGTAGCGAATTTAGAATCTGATGGAATAAAA
AGAATTAAAGAAAAAAGAATTTTGATTAAAGCTATAAGACTTGCTGAAAGAAATTCTAAC
GCCAAGAAAAGGAAAAAGGAAGATTCCGATTCTGATGATTAA
>cds.Rpadi_10204_c0_seq1|m.14521
CCCGAGAGCAATGTATCGGTTATATTCTGTGGAGATTTCAACAGTACACCTGAAAGTGGT
GTTAATGATTTAGTCACCAATTTATTATTACCAGAAGAACATAGAACGGTAAAAATGCTA
AACGATTTAAAAAGTAATCTTGACTTTAAAATGGATAGTGCATATGATACTGATGTCCCG
TACAGTAATTATACTGAAACTTTTTCCGGTCTTTTAGATTATATATACTTTACAAATCAA
CATCTCTACCTTAATAAGGTATTACCCATGCCATCACATGATGATGTTATCCAATATGGA
GGAATTCCGAGCGTATTATTTCCTTCAGATCATTTAGCTTTAATTGCA
>cds.Rpadi_10205_c0_seq1|m.14522
ATGGCCCGCTGCAACACTCTGGCCGTCGCCATCATCGCCTTAGCGCTTTGCTTACACACC
ATATTGGCCTACCCAACTTCGATCGAACGAGTTTCCGGAGACAACAATTACTTGCCTCTT
CGAAATTCTCCATCGAGGGATTTGGATCGCTTCATCGAAAAATTTTGCAGCGACGACGAC
GACAACGAATGCAAAATACCGAGTGAT
>cds.Rpadi_10205_c0_seq2|m.14523
ATGGCCCGCTGCAACACTCTGGCCGTCGCCATCATCGCCTTAGCGCTTTGCTTACACACC
ATATTGGCCTACCCAACTTCGATCGAACGAGTTTCCGGAGACAACAATTACTTGCCTCTT
CGAAATTCTCCATCGAGGGATTTGGATCGCTTCATCGAAGGAGAAAATCTTCTTAGAGAC
TTGGAAATGTTGAGAGACCGTGCTGAGTACTTCGCAAGGCAAAACCGTCATATTAATTCG
TTGGATGGCATAGGTTTTGGGCAGAACAAACGTGGTGTATCTTTC
>cds.Rpadi_10205_c0_seq3|m.14525
ATGGCCCGCTGCAACACTCTGGCCGTCGCCATCATCGCCTTAGCGCTTTGCTTACACACC
ATATTGGCCTACCCAACTTCGATCGAACGAGTTTCCGGAGACAACAATTACTTGCCTCTT
CGAAATTCTCCATCGAGGGATTTGGATCGCTTCATCGAAGGAGAAAATCTTCTTAGAGAC
TTGGAAATGTTGAGAGACCGTGCTGAGTACTTCGCAAGGCAAAACCGTCATATTAATTCG
TTGGATGGCATAGGTTTTGGGCAGAACAAACGGTTTGACACTCTCAATGGTGTATCTTTC
GGAGGCCAAAAAAGAAACTTCGACGAAATCGACCGCAGTGGATTCGACCGGTTCATCAAA
AAGAACTTCGAC
>cds.Rpadi_10206_c0_seq1|m.14528
TACTTATCTTCATTTAAATCAGTTGATCTCTTGGTTGATACTAGCCCAGTAAAAGTTGGA
TCAAGTCCTATAAAACGATCTCAACTCAAACCTACAGCTTTATTTCTCACCCCAGCACAG
TCTATGCTTAGTCCAAGGAAAGTTATGATGACCACTCAAATAACACAGCCCAAAGAATAT
GTTTCGCCTAGAAAGTTATTAGATGAAGTTGGATCTCTTTTAGCTATGTCACCATCAAAA
CGCTATTCTGCATTAGTTGATTCTAAGACATTGCCTTTGCCTTTGAAATACCGTGTTTTA
GACGAATTATTCAAAGCTTTGGAAACTGTATCGTCTATGATGTTTACTAGAAAAGAAAAA
ATAACATTTAATAAACTCAAACGTGGTATTCAGCAAATGACTAGAAAAAAATTTTACTGA
>cds.Rpadi_10206_c0_seq1|m.14527
ATGAAGGAACATCATGATAAATATTTGAATTCATTAATTCCGCCTATTGTGATCGATAAA
GATAAAATAACCAGATGGCATCCAGAGTTTGATGTTGAAACTGCTAAAGATATCATTCCT
TCGACATTACCTAAAATTGAAATAAACAAACCAAAAATTGAAACTGCAAAAGATTTAATA
GATAAATCACATGCATTGTTTGCTTACAATAATCGTTTGAATCGGACTCTTAAAACAATG
AACATTGAAAATAAAAGTGTACCTGAAAAAAAATTTCCATCGACAGATGCAAAAAATGCA
CTAAAAGGAGCACTCAAAGGGATTCCTAAATCATTTTTACTGAGGATTCAAGAAAAGCAA
GCACAAAAAGCCAAAGAGTTGATGACACGGTCAGTGGGTCAATTAAATGAGGATAGAATG
ATGGATAGATTACCAGATATTGCAAGAGGTATGCGTACCTATTTTGTACAACTACAAAGA
AATGTAATGCCCTTCAAAAAAGTCGTCGATCAGCTAAAGCAGAGTTATCCCGAAGCTATG
ACAGACGAGGAATGGAAAGCTCATTTTAATCTTCTCCAAGAAAAAGTACCTCATTGGATT
GTATCAAAAGTCTTTGATGGAATTGAACATGTTCGAATTGATAAAAAAGTTGATTTTGAA
GAAACTGTGATTAAAACATTGAAAAAATAA
>cds.Rpadi_10207_c0_seq1|m.14529
GACACGGCCGTGTCAGCCCGCCAGTCGGGCCGCCGGATGCTTGGCCGTTACTATAGGGTC
ACACTTTTCGGACAGGCATACTTTGGTGACCAACACGGCGTTGAATTCGTGTACAAGGAA
CCAAAACTAACACCTTTATCGGACATATCTGAACGGTTACTGTGTCAATACGGTGACAAA
TTTGGCCGGGACAATGTACGC
>cds.Rpadi_10207_c1_seq1|m.14530
CTTTTCGGACAGGCATACTTTGGTGACCAACACGGCGTTGAATTCGTGTACAAGGAACCA
AAACTAACACCTTTATCGGACATATCTGAACGGTTACTGTGTCAATACGGTGACAAATTT
GGCCGGGACAATGTACGCATAATTATGGATTCAAGTACCATTTCCATATCTGATTTGGAC
GCGAAATTTGCTTATATACAAATTACTCACGTCGTGCCATACCACGGAGAAAAATACATG
GAAATCGATAACGATTCAGTTTCTGAGTTTGAACGTAATCATGATATTGATAGTTTTGTT
TTC
>cds.Rpadi_10208_c0_seq1|m.14531
ATGGGACGCAAGAAAATAAATATATCGAAAATCACAGACGAACGAAACCGCCATGTGACA
TTTAACAAACGTAAATTTGGTGTTATGAAGAAAGCCTATGAGTTAAGTGTATTATGTGAT
TGTGAAGTAGCAATCATTATTTTCAACAAGTCCAACAAGTTGTACCAGTACGCTAGTACA
GACATGGACCAAGTATTACTCAAATATACTGAATATAGTGAACCACACGAATCATTAACA
AACACCAATATTATTGCTCAATTAAACAGGAGAGAAGGTCCTAGAAGTTCTAAATCTGTT
GATTCATGTGTCATTGATGAGCCTAATACTATAACTCAACCCAAACAATTTAAAGTAATG
TCCACTCCTAGAATTAAACTTAAACACAATGATATTTCTGATGAAGAATTCAGAATTCTT
ATGACACATGGAAGGAGAATAATGGATGATGAGTATGACGAAGATGATGATGATGAAGAT
AGTAATGGTCTTGAATGTGAATTTATTCCTGGCATTCCTGAAAACGAACTTCCAGAAGCC
ATAAGAAAAATGCGAGAAAATAACTCTAATGGAAATGCTAAACGAGTTACTTCCAGTGAC
TCAGATATGAGTGATGACGAGTTAAAAATCGACAGTGGTGCTGAAAATGATTTTGAAGAA
ATAGATGACAGTTTACACAGTAATATAGAAAAATATATTTCTCCAACTACCTCACGACAA
AAAACTTTGCCAATTAACCTAACAACTGATGATGGAATCAAAGTTGAAAAAACAGATAAT
GACGTTGATATTGAATTAATTGAAGATGATAGCAATCATGAAGAAGTGAAATATATTAAA
AACCCACAATTAACATCAAATGTTCCAAAACCACCATTAATACCAAATACTCACTCAAGT
TTGGACGTAATTCAAAATAAATCTCCCAAAATTCAACCTGAAAAAAATACGAGGTACCGT
CCTTATAATATTCTACAAACCTCTAAGAAAATGGTCAAAATACCACCACAAAAATCTTTG
GAAATTCAAAGTAGTGTATCGCAAAATGGACAGTCCCCAAAGCAGGAACGAAGAGTTTAT
GCAGGATTTAAACAACGTATACAGGTCAAAAAAGATTTGTTAATGACTCCCGATAATAAA
ATCGATAATACACAAATGTCACAAAGTAGTAATACAAATGATTCTTAG
>cds.Rpadi_10209_c0_seq1|m.14533
AAGTGGTCTTTGGATGGATCCTATTTAGTCACTGGTGGTGAAGATGGTCTTGTTTGTGTA
TGGTCATTAGCCAAATTGGTCAATACATCTCAATCTTCCATGCCACAGATATTTTTATCT
GGCGATCAAATTGATCAGTCAGCGCCCAATTACATATTTTCGGATCATTCTGTAAGAATA
ACTGGAATATATATTGGCAATTGCACAAGATGCATACGGATTTTTACTACTTCGGTTGAT
AAGACTTGCAAGATTTACGACCTCTCAACTGGTGTCATGCTATTATCAATTGCATTTGAC
ATAATTCCTTCTAGCCTTACTGTTGATTCAGTAGAAACTGCTGTTTATATTGGTACTACT
GCTGGTCCTATACGGTCCTTTGATCTTACATCTCCACCACGTACTCGTGAATGTTATATA
TCAGACAAAGAAAGTGGTATTAAATTTATTGGCCACGCGAAAGCTGTAACTGCTTTAAGT
GTGTCATTGTTTGGTGATACATTAGTATCTGGGTCTACAGATTGTACAATAAGAACATGG
CATGTAGCAAGTCGTCAATGTTTACGCACTATTCAATTAAAAGAGCCTGTTATTAACATG
TTTTTAACATTGATACCACATCAATTAACCGCAAATGAATTAGAACCCAGTATTATATTA
AAGAGTTTTAAAAAAACAGAAGAACTAGAAAATGATCATTTTGTTGAAGTATACTGTTAT
AATGATCTTTTTGAAGAAGAAAATGATACTTTTGGATACAAAGAAGATACTAGTATACGT
GAAGAATTAGAAAAAACAAAAACGATCAATGCAAGAATTTATGAATTTGCTCTTAACTCT
ATACTAAAAGAAAGTGAACCAAATCTAAAAGAGGATATAGATATTAGTTCTTTTTCAATG
GTTGATTTAGAATTTGATGGAGAAAAGAATGGATTAGGTGATGGTGATGATACAACTGAA
CATTCCACAACTCCAAAAAAGAAGAAAAGAGGAAGAAAAAAAAGTAAAAAAAATGTTAAT
GATGTAAATTTAAGTAATATTTAT
>cds.Rpadi_10210_c0_seq1|m.14534
ACCGAAATTGACGAGGAAGACTATTTTGACACTTTGGAAAATAATACATTAATTATGATT
TTAAAACCTGACCAAAAATGGTGTCCATATAATGATATAAGCATTAAACTTACTGATGAT
CAAATTGATGGCACACAGAGTTTAAACAGTTTGATTCAACGTTTACAAAATGATATAGGT
CAAATAGCATTCTTGGGTGGTTGCGATCTTGAACTTTTATCTGATATGGATCCAGACAGT
TTGGTTGATATGGCATTTGACAGGTCATTTCTAGATCAAATTAAGGAAGCTAGTGGACGC
TTTCTTTATGAAAAACGAGAAGCTCAAGATGCAATAAATTTGCTCAAACTCTACCATGCC
TCGACAATCGGTCAAAATTCATCCAAGAAAAGTAAAGTTTAA
>cds.Rpadi_10212_c0_seq1|m.14535
ATGACTGATTTAAAAATTCTGAATTCTGAACTGGACATTGGCTCTGCTATGAATTCTGTC
AACTTGCCGCAATGTGGAGCTATATCAATATTTGTTGGAACAACTAGAGAACACTTTAAT
GGGAATAAAGTAAAAACATTATATTATGAAGCTTATGAGTCAATGGCATTGAATCAAATG
AAAAGTATCACTGTGTTGACTAGAAAAAAATGGCCTGAAGTTGTGAACATTGCAATACAT
CACAGGATTGGCGAAGTAAAAGTAGGAGAAGCTGGTGTAGTGATTGCCGCATCATCTCCT
CATCGCAAACACGCTCAAGAAGCCGTATCATTTATACTTGACAGACTAAAAACTACAGTT
CCCATTTTTAAA
>cds.Rpadi_10212_c0_seq1|m.14536
TCAGACTTACAATTATTCATCAAGGTGATGACTGTGGTAAATGTTACAATTGTATTTTTT
GCTCAAGCTCGTGAATTGTCTAAAGTAAAGAGTACAACTGTTCAATTGCCACAAACCTTA
TTTGGACACGATTTACGTTCCATGTTGGTAGATCAATTTAATTTATTGTCAATAGGAAAT
AAATTTATATTAGCTGTAAATGAGAGTTATATATCTGATGATTTGCAAATTACCTTAAAA
GAAAAGGACATTGTGGCTGTTATCCCGCCAATAAGTGGAGGTTAA
>cds.Rpadi_10213_c0_seq1|m.14537
ATGAACTCAGCTGTGGTATTGGTAATAGTTATGTTGCTGGCCAGCCACGTTAGCAGCTCA
CCAATCATAAATTTTTCGTGGGACACGCCGAGGCATTTTTGTGGATCACAACTCGCCAAC
GTATTGGCGTTGATCTGCAGCAATGGATACAATTTCCATCCGGCGAGTGATGATGTTACA
GTCCCAAGCCGCCGTCGAAAAAGAGTAATAGTCGAAGAGTGCTGCGAGAACACTTGCACT
CCAAAACACTTAAAATCCTACTGCTGGGAAAATCGAAGGCGGTGA
>cds.Rpadi_10213_c0_seq2|m.14539
ATGAACTCAGCTGTGGTATTGGTAATAGTTATGTTGCTGGCCAGCCACGTTAGCAGCTCA
CCAATCATAAATTTTTCGTGGGACACGCCGAGGCATTTTTGTGGATCACAACTCGCCAAC
GTATTGGCGTTGATCTGCAGCAATGGATACAATTTCCATCCGGCGAGTGATGATGTTACA
GTCCCAAGCCGCCGTCGAAAAAGAGTAATAGTCGAAGAGTGCTGCGAGAACACTTGCACT
CCAAAACACTTAAAATCCTACTGCTGGGAAAATCGAAGGTCTGATACTCGGAGTGTTTTG
GAACCGTCCGCGTCTGTAGAGAAACCCTTGGTAGACAAAAACGTGAAACCCCAGAAAGAC
CCCACGAGTAACACACTGTCCCAAAGCCAAAGCAACAGTCTGCTGCAGACTGAGCACACG
ACTGCCAAAACGAAATCTAATAGTATTATACCCAATTCTAGAGAGCTCGGTAGGCAAAAC
AACATTAAGACTATTAAATACAACACGGTCTCGTACGTCCCAAAGAAAGAAGCGGTGATC
GTCCAGGACCCGGTGCCAGGACGAGTGAAAACTGTAACACCATATTTTGACAAAATGCCA
TCGGTCATCGTTACTAAAACCACGCAACACTGA
>cds.Rpadi_10214_c0_seq1|m.14542
TTTGTAGCAAATATTCTAGGTTCAGACATTAATTTAACAATGCTTCAATATATTTTGAAC
AATGGTAATACTACGTATTATGAATATTTATATGGAGAAAAACCAAGTAAGATTGAAGAA
TCTGTATTAACAATCGAAGAAGATATTAAAGATACAACTGCTGATGAAGAAATCGATTGG
GGTGACTTAGAGAACCCATCTGAGGATATTGATTATGGTATTTCTCTAGAAGAAAGTGGA
ATAGTAGTTGAAAATTTACAAGCTGATGGTAGTATTGCCAGAGGCAATGAAGCTTTGACT
TTGTTAGATAATTTTAAAACAAAAAATGAATTTATGAATGATATTTTAGAATTAGAATCA
TTTTTAAGTATGCGATTGCTTGAATTATCAAATGAAACAAACTCTGCATTATCAGTCCAT
TCTGGTGGAGAAATTAACGAATCTAAACCTGAGATTGCATCTATGTTGGACGTTATAAAA
GTAGTGAAACAAAAGCTTAATGATCCAGTTGTGCAACATTTGCAGCAAATTAAACATTCA
CCAAGATATCTTAATAAACTAGAATCAATGTTTCTTCAAAAAGTCAGCAATATTGAAAAA
ATGATAAATTCTCAAATTGCCGTTTCTAATAAAAAAAAAGAGTTGGCTGAAGAATATGAT
CAACTGGTTCCAAAGCTGAAGTTGATTCAACAAAAAAACAAACAACTAATAACTGAAATT
GAATTTGATATATCAAAGAAGTATAAAAACCGTCCAGTGTACATAATCGGAACTTCAATA
TTTGGTTCTTAA
>cds.Rpadi_10215_c0_seq1|m.14546
ATGGATTATAATCGGAAGAATCATACTGGGAATTTCATTTGGCTCGGGGACGGCCGTGTT
CTTGTACGTGAGCGAAGTGTCGCCACCCGAGTACCGGCCGCTGTACCTGTCCTTGGTGAC
CGTGTTCGTGGGCATGGGCATGATGTCCGAGTGCGTGCTGTCCATATGCTTCCACTGGCG
GACCGTGTCGCTGATACTGTTCGTGATGAGCGCCGTCAATTGCGCGTCCATGTTCCTCGT
GCCGGAGTCGCCGCTGTGGCTCCGGTCCCG
>cds.Rpadi_10215_c0_seq1|m.14544
ATGTTGACTCCTAAACTGAATCGTCATTTGAGGCTATCATTTTGCGTTTGTATAATATCG
TGCCATCAATTTGTTATTGGATGCTCTCTTATATTCTCATCTATCCTTTTATCCAAACTA
AAAGAACCAACATCTACGATAAAAATAACAGTAGAAGACGGCTCATGGATAGCAAGTTTA
CCGATATTAATATGCCCTATCGGTTTACTTATACTTGGGATACTGATAGATAAAATTGGC
AGAAAAAAAGCTCTGCAAATTAGTTATATACCAATAATTACAAGTTGGCTGGTGCTCGTG
TACGCCGATAGTTTAAAATGGATTATAATCGGAAGAATCATACTGGGAATTTCATTTGGC
TCGGGGACGGCCGTGTTCTTGTACGTGAGCGAAGTGTCGCCACCCGAGTACCGGCCGCTG
TACCTGTCCTTGGTGACCGTGTTCGTGGGCATGGGCATGATGTCCGAGTGCGTGCTGTCC
ATATGCTTCCACTGGCGGACCGTGTCGCTGATACTGTTCGTGATGAGCGCCGTCAATTGC
GCGTCCATGTTCCTCGTGCCGGAGTCGCCGCTGTGGCTCCGGTCCCGC
>cds.Rpadi_10216_c0_seq1|m.14548
TACTATCCATTTGGCAAACCCGAAAGTCAACAGCAATGGGATACGATCGTCAAAACAATC
ACAGATTTCTTTATGTCGTTGCCGAATTCGCAAGCTTCAAAACACCATTTTGGCCAAATT
GCTAAATTGTGTAACTGCCCGCTTTATTGGAAGCAACCTCTGTTCTTTGCCTGTGGCGGG
GACTTGTCAAGTACCATAGATGTAAATACCTTTCTTAATTATTGGAAAGACGTGTGGTCT
TCTTGTCACGACTTACCATCGATATTCATACGCATATTGGCAAGAAACTCAAAAAAACAA
ACATTATCACCCGAGAACTTCATCTTATTAGTCCAAGATGTGGTCGAATCGCATCCCGGT
TTAACATTCCTGAAAACTGCGCCAGAGTTTCATTCTAGATATGTGCACACGGTAATATCA
AGGATATTCTACAGTGTTAACACATCATGGAGTGGTGATCTTAGCTTAGCAGAAATCAGA
CGATCAGATCTAATTCGAGTCATTGACTTATTAGAAAAAGAAGAAGACATCAATCAAGTC
ACAGCTTACTTCAGTTATGAACATTTCTATGTCATATATTGTAAGTTCTGGGAACTGGAT
CGTGACCATGATTTATTTATCAGCAAAACCGATTTAGCCAGGCACAGTGATCACGCTTTG
TCCACAAGAATAATTGACAGAATATTTTCGGGGACTGTTACTAAGAAAAAGCAAAAGAAT
TCTAATAACAATTATATGGAAGAAAAAATGAGTTACACAGAATTTGTTTGGTTCCTAATG
GCTGAAGAAGATAAACGACATCCTAGAGCTGTCGAATATTGGTTCAGATGCATGGATATT
GACGGTGATGGTTATTTGTCAATGTATGAGCTTGAATATTTCTATGATGAGCAATTGCAA
AGAATGGAAAGTATAGGAATTGAATGTCTGCCATTTGAGGATTGTTTGTGTCAGATGCTT
GACATGGTTAAACCAAAGTGTAGCGGCAAAATATCATTGGCTGATCTCAAATCATGCAAA
ATGACTCCGATATTTTTTGATACATTCTTTAACCTTGAAAAATATCTGGATCATGAACAA
CGCGATCCATTTGCATCACAGAGGGATAACGAAAATGAAGCATCAGACTGGGATAAATAT
GCTGCTGAAGAATATGAAATGCTAGTAGCTGAAGAAGGTGGAAATGATGCACCAGAGGAA
ATAAATGGAACTGATATTGAAGATATCCTGTCACCTAATTTGGATGATGTATTGAAATCA
TGTACGTTTAATAAAATATCCAATCAGCCAAGAGTTCTGGTCACTGATTTCTCTTCACCA
TCTACTATGTATGATGATAATGATTCATCTGATTATGCTGGCGATAGCGATGATGATATT
TAA
>cds.Rpadi_10216_c0_seq2|m.14549
TACTATCCATTTGGCAAACCCGAAAGTCAACAGCAATGGGATACGATCGTCAAAACAATC
ACAGATTTCTTTATGTCGTTGCCGAATTCGCAAGCTTCAAAACACCATTTTGGCCAAATT
GCTAAATTGTGTAACTGCCCGCTTTATTGGAAGCAACCTCTGTTCTTTGCCTGTGGCGGG
GACTTGTCAAGTACCATAGATGTAAATACCTTTCTTAATTATTGGAAAGACGTGTGGTCT
TCTTGTCACGACTTACCATCGATATTCATACGCATATTGGCAAGAAACTCAAAAAAACAA
ACATTATCACCCGAGAACTTCATCTTATTAGTCCAAGATGTGGTCGAATCGCATCCCGGT
TTAACATTCCTGAAAACTGCGCCAGAGTTTCATTCTAGATATGTGCACACGGTAATATCA
AGGATATTCTACAGTGTTAACACATCATGGAGTGGTGATCTTAGCTTAGCAGAAATCAGA
CGATCAGATCTAATTCGAGTCATTGACTTATTAGAAAAAGAAGAAGACATCAATCAAGTC
ACAGCTTACTTCAGTTATGAACATTTCTATGTCATATATTGTAAGTTCTGGGAACTGGAT
CGTGACCATGATTTATTTATCAGCAAAACCGATTTAGCCAGGCACAGTGATCACGCTTTG
TCCACAAGAATAATTGACAGAATATTTTCGGGGACTGTTACTAAGAAAAAGCAAAAGAAT
TCTAATAACAATTATATGGAAGAAAAAATGAGTTACACAGAATTTGTTTGGTTCCTAATG
GCTGAAGAAGATAAACGACATCCTAGAGCTGTCGAATATTGGTTCAGATGCATGGATATT
GACGGTGATGGTTATTTGTCAATGTATGAGCTTGAATATTTCTATGATGAGCAATTGCAA
AGAATGGAAAGTATAGGAATTGAATGTCTGCCATTTGAGGATTGTTTGTGTCAGATGCTT
GACATGGTTAAACCAAAGTGTAGCGGCAAAATATCATTGGCTGATCTCAAATCATGCAAA
ATGACTCCGATATTTTTTGATACATTCTTTAACCTTGAAAAATATCTGGATCATGAACAA
CGCGATCCATTTGCATCACAGAGGGATAACGAAAATGAAGCATCAGACTGGGATAAATAT
GCTGCTGAAGAATATGAAATGCTAGTAGCTGAAGAAGGTGGAAATGATGCACCAGAGGAA
ATAATAACAGATGAAGACATTTGA
>cds.Rpadi_10218_c0_seq1|m.14550
TTATATGAACTAAAAGCTTTGCAAGATTCTTCCAAAAAATTAGATTATTTAAAAATGGCT
AAAGAATTACCTGGTTACGGTGAAGTAATATTTCCACATTGTCCATGCGACTCTCGAAAG
ACTGGTCATGTGATGGCAGCTGTTGGTTATTTAGGTCTTAGACTTATAGCATGTACTGAA
GATGGTACTCTTGAGAATCAAATTGTTGAATTCACATGGAAAACTATCAAATGCTGGGAG
ATTGATGAGACTAATGGATTATTTAGTTTCAGTTTCAACGTGAAGAAAAAAGTCCTAAAA
GTGTTAAATTACATACTCCTTATTTTACATTCCTAG
>cds.Rpadi_10219_c0_seq1|m.14551
ATGATGCATTTCATGTTACTATTCAGTCGCCAAGGCAAGCTTCGGCTTCAAAAATGGTAT
GTTGCTCATCCCGACAAGGTGAAAAAGAAAATTACTAGAGAACTTATAACCACTATTTTA
GCCAGAAAACCTAAAATGTGTAGTTTTCTTGAATGGAAAGAATTAAAAATTGTTTACAAA
AGGTATGCAAGTCTGTATTTTTGTTGTGCTATTGAACAAAATGACAATGAACTCCTTACT
TTGGAAATCATTCACCGTTATGTTGAATTATTAGACAAGTATTTTGGCAGTGTCTGTGAG
CTGGATATAATATTCAACTTCGAAAAGGCATATTTTATACTGGATGAGTTATTATTGGGT
GGGGAGATACAAGAGACTAGTAAGAAAAATGTACTCAAGGCTATTTCTGCTCAGGATCTT
TTGCAAGAGGAGGAGGCAGTCGAAGGCGCTCTGAAAGAGATTGGCCTGTTATGA
>cds.Rpadi_10219_c0_seq2|m.14552
ATGATGCATTTCATGTTACTATTCAGTCGCCAAGGCAAGCTTCGGCTTCAAAAATGGTAT
GTTGCTCATCCCGACAAGGTGAAAAAGAAAATTACTAGAGAACTTATAACCACTATTTTA
GCCAGAAAACCTAAAATGTGTAGTTTTCTTGAATGGAAAGAATTAAAAATTGTTTACAAA
AGGTATGCAAGTCTGTATTTTTGTTGTGCTATTGAACAAAATGACAATGAACTCCTTACT
TTGGAAATCATTCACCGTTATGTTGAATTATTAGACAAGTATTTTGGCAGTGTCTGTGAG
CTGGATATAATATTCAACTTCGAAAAGGCATATTTTATACTGGATGAGTTATTATTGGGT
GGGGAGATACAAGAGACTAGTAAGAAAAATGTACTCAAGGCTATTTCTGCTCAGGATCTT
TTGCAAGAGGAAGAAACACCTCAAACCTTTTTCGAAGACCATGGCCTCGGTTAA
>cds.Rpadi_10220_c0_seq1|m.14554
TATAAAGAAGTGTTTACTGATAAAAGTCTTGAAAATCTTGATCCAAGAGTACAATCAGTG
TACAAAATTATTCCTCCGGTAATTTTAAAAACCGATTTTAGTGATAAACCAAAATTAATG
ACTTCAGAAGGAAGTAATAAATCAAGGCGATCAATTTTACTACACTCTAGTAGTCAACCA
TATAAATATCAAACTATAAATTTTGATACAATTAAACAAGTGTACAATGAAACATTACCA
AATCACTTAAAAAATGATAACATACAAGATGAAATGGTG
>cds.Rpadi_10220_c1_seq1|m.14555
CACAATGAAAATTTGCTGGATGATACATGTGCTGCTTTTGAAAATCAACCAGTATTGACC
ACTCATCCAACAATAATGGATGAAACTGATGTTATAAAAAATGGTCGCCAATCTCAAATT
AAAGAAGATGAAATTAAAAGTGTATCTATTTCACGAAAATCAATTGAGAACATAAAGCAG
AAATTCATTAGAATTAAAAAACAAGCAATGAGTACAATTCCACATTCACCTCAATCACCA
>cds.Rpadi_10221_c0_seq1|m.14556
GCTATCCATTTGGGTTTAGTGGATCAGTTAGACGTAAATTTGATCAACAAAAGTGAATTG
TTGTTTGACAAGCTTTTCACATTAAATCATTACTTTAAAAATGGCCTTTGTTTGAACTGT
GGCAATATCGGCGAAAAAAATCAAGGAATTACATGGACTGATTTAACATCTTTGGCATTT
CAATATTTAAATCAAGAAGAAACTAAAAGATTACTCTTCAAACATAGAAATAATATACCA
TGTGGTGATATTGATAATTGGTTTTATCAAAGTTTTATTTTGACTCAATTGGTTGGTTCA
AGCTCAAAG
>cds.Rpadi_10222_c0_seq1|m.14557
GATGGTCTGGCTGAGAAAATAAATATGTGTTTACCGAATAAATTTTCAGAAGAAGATCCG
TTCCCAAAAATGATATGTAATGGTTGTCATAGAAAACTTTTGGAAACTTATAATTTTTTT
ATGTGCATTCAAGAGACTGAGAATCATTTTCGCGGCATTTTAGATCAAATGAATCAGCCA
CCAAGTGATTGTGATGTAGAAGCACCCACAGTTAGAAGACCGAGCAAAAGAAAGTCTGGA
CCTTGTAAACGTTTGCCT
>cds.Rpadi_10222_c1_seq1|m.14558
GAAAAACAAGATAAACCCCTGCATGTATGTGAAATTTGTGATCGTACATTTCAAAATCTT
TTGGCATTTAATACTCATGTGTTAAATCATAATAATGAACCTCCTACTATTTCATGTGAG
TCGTGTGGTTATACAACACAGCATCGATCTTCTATGTACCGTCATCAAAAACGTCATTTA
AAGCAGTCTAAGTATACATGTTCAGAA
>cds.Rpadi_10223_c0_seq1|m.14559
ACATTTAAAAAATTGTCGTTAGCACCTGATGTTGTGCAAAATACTTCTATATTACATGAG
TCTCGTGATGTTGGCTTATCAAAACTTTCAGAACAATTGTTAAAAATTACTTTAGACAAA
GATGGTGTGTCTGCTATTAATTCATATAATGTTGCTAAAAAATACTCTGTATTGTCGGCA
AATCAAAGAGCACTTTCAGATTCTAAAGTTAATAAACTTCAAGAATGGTTAAAAGATTTT
AAAACAAGGCGCACAAAAATAACTCGATCCCAATATGCAAATATAGATCTCAGCAGACCA
ATGTGTAGTACTCCCTTAAAACCAACATCAAAATCAAAAATCCATGAAAAAATTGATTTT
GTGCCTTTTGTAACAAAAGATAATTTTGTGTCTACTGTACCACAACCATCTACTTTATTG
AATGAAAACTTTAATACTAATGAACGGAATACCACA
>cds.Rpadi_10223_c1_seq1|m.14561
AAAATTGATTTTGTGCCTTTTGTAACAAAAGATAATTTTGTGTCTACTGTACCACAACCA
TCTACTTTATTGAATGAAAACTTTAATACTAATGAACGGAATACCACAGATATTAATTTA
CAATCAACATCACAGCTTGGTTTGACTCAATTCCAAAAACCTTTGTTAATACCAACCACA
CAACAAATAAATGTAGTAACCCCAATAACTGTAGCTCCTTGTACTCCAGGATTTACATTA
GGATCTAAACCTTTGCAAACAAATACTGTCTGGAACCCAATGGATAATTCATCGACTCCT
AAACCAGTTGCATCAAAAGATTTATCAAATAAATTTGATTTTAAGGGTTTCACTAAAGAC
CCAATTGTTTTTAGTACTGCTAATACTGCTCCATTATTTTCTAATAATGTGACTTGTACT
GCTGTTTCTAATAAAGATCCTGTAGACTTTAGTTTAAAATCATTAACAGCTACACCTTTA
AATTTCAGTAATCCCAGTAATATTATTTCTACCAAATCTACTTTAGATATTATTTCTGGA
ACGACAGAAACAAAAGAAAAACCACTATCATTTAATTTTTCTAAT
>cds.Rpadi_10225_c0_seq1|m.14563
CAAGCCGATTTCATAGCAGCCTTTCTAAGTGAACTAAATTATCCGACTACAAGTATACAT
GGAGATCGTGAACAGCCAGAAAGAGAAAAAGCTTTGAGAGATTTTAAAACCAAAAAAATG
AAGGTCTTAGTAGCCACTGCTGTGGCTGCTAGAGGACTAGATATAATGGGTGTTACAACG
GTAGTGAATTTTGATTTACCAAAAACGATTGAAGAGTATGTGCATAGAATTGGACGTACT
GGTAGATTGGGAAATTCAGGCCGTGCTGTTTCATTTTTTGATCCAGCAAACGATCATGCC
ATGGCTCCGTATTTAATCAATACTCTTAAACTGGCCGATCAAAAAGTTCCAGAATTTTTA
TCTCAGCATGGTGGCGAAGTTCAAAAACCTTTAAGTCAGTTCAATGACATAAGATCGAAT
GTTCCAGTAACGTCCGAGTATGTCCAAGAAGAGGAAGAATGGTAA
>cds.Rpadi_10226_c0_seq1|m.14564
TGTGAACGTAACATATATATTCTGTCAGAGAAGTCAAATTCTCATAAGGCTATTATAAGT
GAAAAAATAACAGCTTGGATGCAATATTTTATAGAAAACAATTTTCTTACTATTGATGAA
CTTACAAATCAAATTATGTCAATTTTACAATTATCTTGGCCAGAGGATACATTAAAATGT
TTATCGATTTGCTTTAAAGATTTGAACAGTGTTTGTTTAAAGAAATTTGATGATACTAAG
GTTCAAGAGTTATTCATGTGGTTAACAAATTTTATGGATATGATTGAG
>cds.Rpadi_10227_c0_seq1|m.14565
GTGATCAGTGCCGGTGTGACGTACGCGCTGATGGACGCGTGCAGCCGGGGCAACATATCC
ATATGCGGATGCGACGCGCACTACCCGAGTGCCCTGGACGACGGGCCGGCAGCTTCCGCG
TGGAAATGGGGTGGGTGCAGCGTGGACTTGGGCTTCGGCATGGGATTTGCCCGCAAGTTC
CTGGACGCCCAGGAATCGGACGCTGGCGATTCTCGGAGTCTGATGAACTTGCACAACAAC
AAGGCC
>cds.Rpadi_10228_c0_seq1|m.14569
TTTGAGGCGTGCACCTACAGCGACAAGGTGACAAACGTCTGTCGATCTCTGGGCTTATCG
AAGCCGGTAGTGCCACAGAGCATGTACATCTACAAAAACCCCGGTGTCGGTGGCCAAGTC
GTTTCGCATCAAGACTCAACATTCCTCTTTACGGCACCAGATTCATTAGTCGGATTTTGG
ATTGCCTTGGACGATGCCACGGTAGAGAACGGTTGTTTGTGGGCGATACCGGGTTCACAC
AATACCGAGGTACATAAACGGCTTGTTCGTAACCAGGACAAGTGTGAAACGAATCGAACA
ATTTTCCAAGGAACGTATCCAGAATATGAACAGTCGTTGTATGTACCACTAGCCGTCGAG
AAATCCAGCCTCGTATTAATACACGGTAAAGTAGTACACAAAAGTGAACAGAACAAGTCA
CAGTATCCGCGACATGCATACACGTTCCACGTATTTGATGAAGCAATTAGCCAATATTCT
GAACAGAATTGGTTACAAACAAAAGTTGGATTCAAACCCATTTATTCTATATAA
>cds.Rpadi_10230_c0_seq1|m.14574
AGAAATTTACAATCGACTGAAAGTATAAGTTCAGACGAAGAAGACGACAGTTTTGAAATT
TTAACTGCTGAGAATTTATTCTCTACATTATTATCCAGAGTACGTGACTTAACAAATAGA
TTGAGCAGTGATGAAGGAAGAACATCTGACTTCCCAAGATCATTTTTCAATCACCATCGT
TCTATATTTGATCACCAAACACCAATTCGTCGTTTAACTGAAACTCGATCATTTAATCGG
TCTGACAGTGCTCCATGGAGAAGAAGTTTTGTTTCTACCACTCAAGATCGTCCTTCTAAC
TCTTCTACTACAGCCAATGTGACGGTGCATGTGCCACGTGTACAAGACGAGTAA
>cds.Rpadi_10230_c0_seq1|m.14573
ATGACATCACCTCCAAAACAAATAAGCCAGTCATCTATGTATAATATGCACTCCGACCCT
ATCAAGGAACGTCAGTCTCGTGTGGATCAAATTTTGGAGAAATACCGTCGCCAACCATCT
AACTCTTGTTCCAGGCAATTTTCAAGATCGTTTAGCTGCAACGCCTCTACTGAAACTGCA
CCATCGACTGAAAATAACTTGTTGCTGCAAACAACAATGATAGCAGAATCTGGTACCAAA
GAGGAGAGTACAAAAAATTCAGGGCCTCGTAGTGTTAGTCCATATGCACTTTTTGATCGT
TCAGATATGACCTCAGCTACAACTACTGCTACCCGCCAAGACTGTATCAAAGCCAATGCT
GATAACAGCCTTTTGTCTAAATCATATTCAATGAAAAGCTTGAGTGAATATCGAACTCGA
ACTTTGGGTAGCACATCGTTGCCTGTTGATCAGAGATCGATATCAAAATTTAACAGTTCA
TGCATTAATAATGACGAAGACCCACCTTCGTCATCATCATCATCATCCACTACTGCTACC
ACTTCTTCTAAGAGTTTGGTCCCAAAAGGAGACAATAATCATTATTATCATCATGGTTCT
CCGGCCTTACTGGACTGGACAGTTGGAAATTGTAGTGAAGAAACGGTCAGCGATCGAATC
AAGCGTCGCAGTTATTATGTTAAACTCAAATAG
>cds.Rpadi_10231_c0_seq1|m.14576
CACGTCTTGTTTTTCGTCATTTGCGCCACAGCAGTAGTCTGTCTGAAGAAAGATGGGTTC
TATTGTCAGTTGTCTCCTCCATGTACATGTATTACGATCAACGACGACAGAAATATAAAT
TTAGATGGAATAAATTTGACGCTGAATATCACGAATGACCAGACGTTGAATTATCAACCT
TGTCTCAATAATGGTAGTGGAATTATTATTGAATCAGTAAATGAGACGTCCAATTCTACA
ACACAACTTGCTAATTTTAATATTGTTACCGTTAAGCTAAGCAATATGGTAACGTTTGTC
TATACAAATAACGACCATGAGTTTGATGTAATTTTGGTATGTGATCCATTGGCAGTCAGT
GGAAAAGAATCTCTAATAAATTTCCAGAATGTCACAGATAACCAATGTACAATTGAACTT
AAAACCAGTCAAGTATGTGGATTAAATTTAAGTGACGCGTATGATAATAGCACGGAGTCA
GGATCTTGGACCTATTTTTTTTCATTTGTCTTGGTTGTGGCATTTGTTTACTTTGTTGGT
GGTTCT
>cds.Rpadi_10233_c0_seq1|m.14578
ATGCCGTATGCTAATCAACCTTCCGTGCACATATCTGAACTGACTACTGACTCAATTAAA
TTTCAAATTGAAGACACCGATCTAAGCGTTGCGAATAGTTTACGTAGAGTTTTCATCGCC
GAAACGCCGACATTAGCCATCGATTGGGTACAGCTGGATTCTAATTCTACAGTGTTAAGT
GACGAGTTTATAGCATCCCGTATTGGTCTCATACCATTGACATCAGATGAAATAGTCGAC
CGCCTACAGTACTCCAGAGATTGCACATGCTCAGACTTCTGTCACGACTGCAGTGTTGAA
TTCAACCTGAATGTAAAATGTTCAGAAGAGATGACAAGACATGTAACTACTGCAGATTTG
GTAAGCAATAATCCACGTGTAGTACCGGTTACTTCAAGGAACCAAGATAGTGATATTAAT
GAATATGGAGAAAAAGATGATATACTTATTGTTAAATTACGTAAAGGACAAGAATTAAAA
ATTAGAGCATTTGCTAAAAAGGGATTTGGCAAAGAGCATGCTAAATGGAATCCAACTACA
GGTGTAAGCTTTGAATATGACCCAGACAACACAATGCGACATACATTGTTCCCTAAGCCA
GATGAATGGCCTAAAAGTGAATATTCAGAACTCAATGAGGATCAGCACGAAGGACAATAC
AACTGGAGAGCCAAACCTAATAAGTTTTTCTTCAATGTAGAAAGCTGTGGATCATTAAAG
CCTGAAAATATTGTTCTAATGGGAGTTGCTGCACTTAAAAATAAATTATCAAATCTTCAA
ACACAATTCACACAAGAAATGGATGCACTCGCTATAAATTAA
>cds.Rpadi_10233_c1_seq1|m.14579
ATGCCGTATGCTAATCAACCTTCCGTGCACATATCTGAACTGACTACTGACTCAATTAAA
TTTCAAATTGAAGACACCGATCTAAGCGTTGCGAATAGTTTACGTAGAGTTTTCATCGCC
GAAACGCCGACATTAGCCATCGATTGGGTACAGCTGGATTCTAATTCTACAGTGTTAAGT
GACGAGTTTATAGCATCCCGTATTGGTCTCATACCATTGACATCAGATGAAATAGTCGAC
CGCCTACAGTACTCCAGAGATTGCACATGCTCAGACTTCTGTCACGACTGCAGTGTTGAA
TTCAACCTGAATGTAAAATGTTCAGAAGAGATGACAAGACATGTAACTACTGCAGATTTG
GTAAGCAATAATCCACGTGTAGTACCGGTTACTTCAAGGAACCAAGATAGTGATATTAAT
GAATATGGAGAAAAAGATGATATACTTATTGTTAAATTACGTAAAGGACAAGAATTAAAA
ATTAGAGCATTTGCTAAAAAGGGATTTGGCAAAGAGCATGCTAAATGGAATCCAACTACA
GGTGTAAGCTTTGAATATGACCCAGACAACACAATGCGACATACATTGTTCCCTAAGCCA
GATGAATGGCCTAAAAGTGAATATTCAGAACTCAATGAGGATCAGCACGAAGGACAATAC
AACTGGAGAGCCAAACCTAATAAGTTTTTCTTCAATGTAGAAAGCTGTGGATCATTAAAG
CCTGAAAATATTGTTCTAATGGGAGTTGCTGCACTTAAAAATAAATTATCAAATCTTCAA
ACACAATTCACACAAGAAATGGATGCACTCGCTATAAATTAA
>cds.Rpadi_10234_c0_seq1|m.14580
AAACCACTTCATGTTATTGATAAAATGCATACAAAACCAATTGTATTTATTAAGTTTAAT
TCAATGTTTGATGTGGCCATATCAGCAGATAAGAGTGGCATAATTGAATATTGGTCTGGA
GCTAAAACAGATTATACATTTCCAAAGTGTGTACAGTTTGATTCTAAACTGGACACTGAT
CTCTTTGAGTTTGTTAGACATAAAACTCATGCAACCAGCTTATGTTTTTCAAATGATGGT
TTGAAATTTGCTACCATGTCACCAGATAGAAAGGTCAGAGTTTTTAACTTTTTGACTGGT
AAACTAAGTAGGGTATATGACGAATCTTTATTACGTTTTACGGAACTTCAGCAAAAAAAG
CAACAAATACCTAACATTGAATTCATTCGAAGAATGGCAATTGAACGAGAGTTGGAAAAA
ACAGAAATTTCTCATACAGCTAATTTATGTTTTGATGAAAGTGGACATTATTTATTTTAT
CCAACCATGTTAGGTGTGAAAGTTGTTAACATATTTAATAACACATTGGTCAAAATTATT
GGAAAACCTGAAAACTTAAGAGCATTGAGAGTCGCCTTATTTCAAGGTAAGGCTAAAAAA
CTAAAAGCAGCAGTAACATTAGAAATGGAAGCAGCAACAAATCCTGCATTGGAAGCTTCT
ATAAGTGATCCTACATTGTTTTGCACAGCATATAAAAAGAATAGATTTTATATGTTTACC
AAGCGAGAACCTGAAGATATTAAAAGTATTGATGCCGATCGTGACGTATTTAATGAAAGA
CCTTCGAAAGAAGATATTATATCTTCTACTGAA
>cds.Rpadi_10235_c0_seq1|m.14581
ATGTCGTTTCAGGATCCAACATTCGTCGGTGACACTCCAGAGTTCCAAAACAAACGTACA
AATCTGTTCGCCGTGCTCGATAAAGCAGAGAAGGATTTGGAGTCGAAAATTAAAAAAGCC
TCAACTGCTGACGCACATGAAATACTTAATGGCCGTGTGGAACGTAGAACTGGTCGTTCG
TTGACTAAACAGTTCCGAGGTAAAGACAGTCTATTTGTCAAGCCAGAAATACCGCCATGG
CGCATAATTGAAAAACATAGACCGCCAGATTTCAAATTGCATCCACATAAATGGACCAAG
TATTCGTTGGCTGATGTAAACGAAATGAATGACAAGAGCAATGCAGCTGCTGCATTTGCA
TTTCTTAAAGAAATGCAAACTAGAAAATGTAAAGACGATGAAAACGATAATGAAGAAGGA
AAGAAAATCGTGTTCAAGAGAACACTGAAGTCAAACGAACCAGAAATGAAACCAAGTTTT
AAAAGTTCTAAACTGGTCATGCCAGAATATGAATTTGGGAAAAAGGTTCAGAAGAAAAAA
AATAGACCAGAACGTACAACAGATGGAACTACTTCTAATAAAGAAATTAAACTTGGGCAT
TTAATGGAAGACGAAATTGATGAATAG
>cds.Rpadi_10237_c0_seq1|m.14583
ATGTTAAAATCATTAATATTGCTTAGAGGAATACATATATCCAGTACAAACTGGTCATCT
ACCAAAGCACAGCTTTTAAAATTGAGAAAGAAAACAGGATATCCATTTGAAAGCTGCAAA
AAGGCTTTACAATTAAATGATAACAGTTTAGAAAAGTCAGAAGCATGGTTAAAAGAAGAA
GCTCAAAGGCTAGGTTGGGCAAAAGCCAACAAACTTGCTAATCGTGCCACTGCCCAAGGA
GTTATTGCATTTGCAATTGATAGTCAAAAAGAAGTTGCTACTATGGTGGAAGTGAATTGT
GAAACTGACTTTGTTGCCCGTAACAAGTGTTTTCATTCTGTTGTAGAAGTAGTCACTTCA
TCTTGTTTAGATTTTGCTAAACAACAAAAAGCATTAGAAAATTCATTTTCAAAGGTTAAT
TTAAAAAGTGGTGATTTAATGGAGTTAAGCGGTGCTGAAGGTAAATCGTTAGCTGATCAT
GTTGCAGTTACAATAGGTAATCTTGGAGAAAATGTTACTCTCAGACGTGCCACATGTTTA
AACACTAGAGACACTGGTTTGAATATTATGGGTCTTACTCATCCGGCTAATATAACTGGA
ACTCATTTTCTTTCCGGTAAATACGGATCACTTCTAATTTACCGTAAACAACTAAATGGT
GAAAAAATTAACCAAAGGTCTATGGAGAGTTCTCATGATGAAATTCTTCGTCAAATGTGT
CAACATGTTATCGGTATGAATCCAAAAAGTGTTGGAGTACTTAATATACACGAACCCATA
AAATCTCAAGAAGTGGTAGCTCCTAAAACATTGAATGAAAATGATGATTCATCCATGGAT
AGTATAGATGAAAAAAGTTCGGAATCAACTATTGAAGAAGATGGTATGCTTGAACAAGCT
TTCTTATTGGACCCATCTATAACTGTAGGACAAGTAGCAACTGATTATGGTATTGATATA
CTAGATTTTGTGCGTTACGAATGTGGTGAATCATAA
>cds.Rpadi_10239_c0_seq2|m.14585
CTTTCGTTTTTGGTTTCTTCATTGAGAGGATGTTTATTATGTCTATGCTCTGTTACAATA
TACGAGAACAGCAAATTGCCAAAAAGATCGCTTTATGAAATATCACAGCAATCATTTTGT
AACGAGGTGGAATTTTTTTTATTACAAATACAAAAAGATCATATCGGACTAACCGGAAGC
CACATGTTTTTAATGACCAGAAGATTCTTATTAACTGTGAGTATGGTACCTATACCTAAT
TTAAATTTGTTTATAAATTTTACTCGTTAA
>cds.Rpadi_10240_c0_seq1|m.14588
TTTGCTGCATTAACGTTCTCAATCATATTAGCCACCTTAGTTGAATCAATTTTATTAGTA
TCTGTATGCACTACAGCATCAACGAATTTACACAATCAAATGTTTAGTGCTATTACAAGA
TCAACAATGAATTTTTTAAATACAAATTCATCAGGGCGAATTCTCAATCGTTTTTCAAAA
GATATAGGACTTATTGATGAAATATTGCCTAATATTCTAGTCGACGTTATACAAATTGGT
TTAATGGTGATTGGGATGTTCGTAGTAGTTGGAATCGTCAACCCTTATTTAACC
>cds.Rpadi_10240_c0_seq2|m.14589
TTTTTGAATAAAAACCCATCAGGTCGAATTCTAAATCGTTTTTCAAAAGATATAGGAATT
ATTGACGAAGCGTTGCCTCCAATATTTATTGATGTTGTTCAAATCGGGTTGATGGTGATC
GGAATATTAATAGTGGTGGGAATTGTCAATGTTTATTTAATCCTACCAACATTAATTATA
GTGGTAGTTTTTTTCAAAATGAGGAAC
>cds.Rpadi_10242_c0_seq1|m.14590
GAAGCACTTGAAATGGGAATGGATTGGTCTCTAAGAGAAGGTTATGCATGGGCTGAAGAC
AAAGAACATTGTGAAGAAAATGGTAGAATGTTGAATGCAGATTCGTCTAAAGTTAGCATG
AGGGCTAGAAAACGTGGTTTACCACAATTAGGAACATTAGGAGCTGGTAATCATTATGCA
GAAATACAAGTGGTTGATGAAGTTTATGATAAATGGGCAGCAAAGAAAATGGGAATTGAA
AATATTGGTCAAGTATGTGTTATGATACATTCTGGAAGTCGTGGTTTTGGACACCAAGTG
GCAACAGATGCTTTACTGGAAATGGAAAAGGCTATGAAACGGGACCAAATTGAAGTCAAC
GATAGACAATTAGCTTGTGCTCGTATCAAATCCAATGAAGGTCAAAATTATTTGAAAGCT
ATGTCAGCTGCTGCAAATTTTGCATGGGTGAATAGAAGTTCTATGACATTTTTGGCCCGT
CAAGCTTTTGCAAAACAATTCAAATTGACACCAGATGATTTAGACATGCACGTCATATAT
GATGTATCTCATAATATTGCAAAAATGGAACAACATTATATTGATGGAAAACCTAAACAC
TTATTGGTGCATAGAAAGGGATCGACAAGAGCGTTTCCACCTTATCATCCTCTTATTCCG
GTTGACTACCAACTAACTGGTCAACCAGTATTAATTGGTGGAACAATGGGTACCTGTTCA
TATGTGTTGACTGGAACTGAACAGGGTATGAATGAAACATTTGGGTCTACATGCCATGGT
GCTGGACGTGCATTGTCAAGAGCTAAATCTCGTAGAAATATAGACTATAATGATGTATTA
GAAAAATTGCAACAA
>cds.Rpadi_10243_c0_seq1|m.14591
AAAAAAACCTATGTGGAAGAAATCGGAGTCGAAAAAGACAAATTTAAACGAGTGTTAAAC
GTCGTGGATTTGACCGCATTGGGCACCGGTTCCACGTTAGGATGCGGAGTTTATGTGTTG
GCCGGAACAGTAGCAAAGTCGGTTGCTGGCCCGGCTGTTGTATTGTCTTTCATATTGGCT
GCTACCGTATCTTCGTTTTCAGGTGTCTGTTATGCTGAATTTGCTAGCCGGGTGCCCAAA
GCGGGATCCGCATATATTTACAGTTACGTGGCG
>cds.Rpadi_10243_c2_seq1|m.14593
TTTTCAGGTGTCTGTTATGCTGAATTTGCTAGCCGGGTGCCCAAAGCGGGATCCGCATAT
ATTTACAGTTACGTGGCGGTAGGAGAATTTATTGCGTTCGTCATTGGTTGGAATTTACTA
CTGGAACACACAATCGGTACCGCTGCTGTTGCCAAAGCAATGAGTAACTATTTGGATTCT
TTACTCGGAGATCCTCAGAAAACGTTTATGAAAAAACATTTTTCAATACACATGGATTTT
TTGGGAGAATATCCGGACGTTGCATCATTTCTGTTTATTATGTCTATCGCTTTGGTCGTG
GCCTGGGGTGTTCGTAAATCGTCAACTCTGAATAACCTATTTACTACATTAAATTTACTG
ACTGTATGTACGGTTATCGTTAGTGGATTTTATTTTGCGAATTTATCAAATTGGTTCATC
GACAAAAATGATATCCCGCCCGGAGTAAACGGTGGAAATGGCGGATTCTTGCCGTTTGGC
>cds.Rpadi_10244_c0_seq1|m.14595
GAAAGACCTCATTCTTGCAAAAATTTTCTGAAGCTATGTAAATTAAAATACTACAACTTT
TGTCTCTTTCATCATGTACAATCAAATTTTGTGGCTCAAACAGGCGATCCTACAGGTACT
GGATCTGGAGGACAATCTGTATATGGAATTTTATCTGGTAAAGATGCAAGATATTATGAA
GGAGAAAAAAAAACCAAAAATCAAACATGA
>cds.Rpadi_10244_c0_seq1|m.14594
ATGTACAATCAAATTTTGTGGCTCAAACAGGCGATCCTACAGGTACTGGATCTGGAGGAC
AATCTGTATATGGAATTTTATCTGGTAAAGATGCAAGATATTATGAAGGAGAAAAAAAAA
CCAAAAATCAAACATGATCGGCCTGGACTTGTTTCAATGGTTAATTGTGGCGATAATTTA
ATTGGATCACAATTCTTTATAACTTTAGGTGAAGATACAACTTGTTCGTTAGATGAACAT
ATTGTTTTTGGTGAAATAGCTGAAGGTAATGATGTTTTATTAAAATTGAATGAGACAATT
TGTGATGTGACACATCGGCCATATCAGGATATAAGAATA
>cds.Rpadi_10244_c1_seq1|m.14596
CTTGAAACTACCATTGGGGATTTGACAATAGATTTGTTTACAAAAGAAAGACCTCATTCT
TGCAAAAATTTTCTGAAGCTATGTAAATTAAAATACTACAACTTTTGTCTCTTTCATCAT
GTACAATCAAATTTTGTGGCTCAAACAGGCGATCCTACAGGTACTGGATCTGGAGGACAA
TCTGTATATGGAATTTTATCTGGTAAAGATGCAAGATATTATGAAGGAGAAAAAAAACCA
AAAATCAAACATGATCGGCCTGGACTTGTTTCAATGGTTAATTGTGGCGATAATTTAATT
GGATCACAATTCTTTATAACTTTAGGTGAAGATACAACT
>cds.Rpadi_10245_c0_seq1|m.14597
ATGTCTGAAGAGGAAGATGAAGGATGGATGAAAGCTTTAGAAAAAGCACTTTGTGAGAAA
GATGAGTCTCCACTTAGTGAAGAATCTGGAAATTTTACTGTAATAGCTAACGAATGTAGG
GGTCAAATGTGGCGTCAGTTACTGACCCGTGATGATGATACTATTCAAACTTTGTTAGAT
GAAAGACCAATTATAAAGAACATAGAACAGTTGGAGGTTGACTGTCAAATGTTAATTGCT
TCTTTAGAAATTGAAGATGAAGAAGAAAAATTAAACTGTTTGTCAGACACTGAAGCTATA
TTGGTAACAATGTGCAAAATATATAATACAGACACATATGATATAAGTAAGAGATGGCCA
TCAATAATTCGGCCAATCATATCATTAAAACTACCTCGAATTGATACATATACTATGTTC
CGTGCGGTCGATGAAGAGTACTTA
>cds.Rpadi_10246_c0_seq1|m.14599
TATTTTCTATTCGTACGATCGGACGATAGTGAGGATGATGCCGAAGAACTGGTGAAACAC
ATAAACCATTTGAACACTAAGGCATTGGAGTTGGTTGACCGGCTGTCCGAAGAGTATATA
TGGCATAAGGACAGGTTCAATTTGATACCACGGTTTTGTCCATCAGCTGAACTACGACAG
TCATTCTCCGATACTTCAGATGAAGTTTTACCACCACATTTGTATGGTGTAACCCACTAT
GGTGATAACATTGAGGAC
>cds.Rpadi_10247_c0_seq1|m.14600
AAAAAAAAAAAAAAATATGAGACTGCATTGGCTGCAATTTTTCCTGAAAATGACCAGTCA
TACTCACAATATGCTCAAGATTATGCTGAAGGATATATGAAAAAAATGCGAGAAAGATTA
GATATTGAATCATTTGATCTAGCCATAAAACTTTTAGCATCTTTTGGGGATGCTGATGAT
AGCAATATTAATCTTTTATACGAACAAATAACAGAAGTATTAACTGATAAAAATGATGAT
TTAATCTATGAATTTTTAGGATTTTTACTTCCTGGACAAGCT
>cds.Rpadi_10248_c0_seq1|m.14601
ACACCACTAAAATATAAGAACGAGGTGACCAAATCGGGCATGACAATGTACAAGTTTATT
CTCCCGAATAATGTCTTTTCTCATCCACAAACCGATCCAAGCCTAGAAGACTGTTTTCAT
AATCCAAAATCAACTCCTCTTCTTTCTGGACTCTCTGACGTATCACCGTGTTATTATGAT
TTCCCTATTGCAGCTTCATTTCCTCACTTCCTCAATGGTGATCAAGCACTACTAAAATCA
TTATCGGGATTAAAACCTAATGAAGCAAATCATGGCTCGTACTTAATCGTCGAACCGTTG
ACAGGAGTTCCAGTCGAAAGTAGAGCTCGTAGCCAAAGCAATCTAGTCATGCATCCCACT
AGTGGATTTTCAAACATCGATAAATTCAGTAATATGACAATACCAATGTTTTGG
>cds.Rpadi_10248_c1_seq1|m.14602
GTCGAAAGTAGAGCTCGTAGCCAAAGCAATCTAGTCATGCATCCCACTAGTGGATTTTCA
AACATCGATAAATTCAGTAATATGACAATACCAATGTTTTGGGCTGAATATAATCAAGTG
GGTTTACCTTGGTACATTACAACGCTAATGTATTTTACTGTTATCGTTTTGCCGTACACA
CAATCGATCGGGAGCATCCTCATGATGATAGCC
>cds.Rpadi_1024_c0_seq1|m.412
AATAATATAGACATAACATTGGAAACCAGGGCATTAGCGAGGTTAGCTGGACATAAATTT
ATAATTGATAAAATTCAAGATTTTAGAAATAAATATCCAGATTGGAAATTTTGTATAACA
GATTTATTAAATGAGTTAGGTGCTAAATATAAAGCAAAAAACAAACCCAATAAAAAGAAA
ACCGTTCAGCTTAACAATGTTAAAACAGAGATAAAAACTAAAATTCTTGATAAAAAAATT
AAAAACATAGAAGAACTTGAATATACTCAGTCTGAGCCTGAAGATGCTGCATCAGTGTTA
GAAGATACTCAGTCCGAATCAGAAGGTGCTCAATCTGAGTCTGAAAATGCTGTGTCAGTG
TCAGAAGATACTCAATCTGAATCAGAAGGTTCTCAGTCTGAGTCTGAAAATGCTACAGAA
AGTGAAAATTCACTAGTGCAAAAAATTTTGCCTGATGAAAATAATACAAATATTGTTGAA
GATAAAAAAAATATGTCTATAGGTTCAAAGGTTTTAATCTCTAAGAATAAAAAAACTATC
AGAGATAAAGAGGAATGTTCAAGAATATTAGACAAAAGTTTACATCATTCACAAGTCAAA
ATAAATGTATTAAACATGCAATTACCAAAGAAAAACTTATATTTGTCTGCAAACGAAACT
CTCGACAACACTGATGTAAATATTGATAAAAATCTATCAAAAAGAAAAGCCGAAAACAAT
CTTTCAAGTAAAACTAACTTTAAAAAGCAAAGAAACACAATAAATGAAATTAAACCAGTT
TGTGAAACTGTTGATTCATTTTTTATGACTGCTGACAATAAAGACTATATGTCTGTTTAC
AAACCACCACCAGTAACTAAAAAAAATGACGAGGAATGTACAAAAGTAGAATATCAAAAA
CCAATTAAAGACATTTTTAGTAAAGGTAAAAGGGTGGTTGTTGGCAAACAAAACAACATG
GGCAACCGAAGGGAAAGAAGGCAACAACAAGTTGAGGAATCTATTGATACGGCATTACAT
CCATCATGGGAAGCAAAACGTAAACAAAAATCATTGGCCAAATTCGAAGGAAAGAAAATA
ACATTTGATGATGAA
>cds.Rpadi_10250_c0_seq1|m.14603
TTATTTTTATTTGATTTTGAATTGAATGGCATACACTTAGAAGAAAAGAAAAGAAAATAT
GTGGTCAATTTGAATAATTTTATTTTGATTACTGGACAGCGATTTATGGTTGCAGTAGAA
AAACCTAGAATTGTAGATCCAACTGAATTGCCCGATGTTGTTTCAAAAGTTCTTTCTAAA
GAGTATATGTACAACTCAGAAAGGAAATTAATAGTTAGACATCCTAGTTCTCATTCTGAA
GATCCAATTTTGAGAGAAGCTGCATTCAAAGCTTATAATGGTCCAAATTCTGAATCAGAA
GAGTTGTTAGACAATCTTTTAGAAAGCCGTCATAAATTGGCTCTGACTTGTGGATTTCCA
TCTTATGCTCATAGAGCCCTGAAAAACAGCATAGCGGAAAATCCTTATTTTGTTATGGAA
TTTCTGAATATCCTTAATACAGAGTTAAGGATTCGGTCAGTTTTTGATTATAAAACTATG
AAAAGAGCCAATAACAATGATATTGTATCACCGTGGGATGTTCAGTATTTGACTAACAAG
ATTAAACAAAACCATCTTGAATATGCAATGATTGATTATGCGGCATATTTTTCTTTAGGA
GATTGTATGGAAGGTTTGAATATGATTTTCAATAGTTTATACAATATAAATTTGGTATTC
GAAGATATTGAGCCAGGTGAAGGGTGGGCGGAACAAGTATACAAGTTGGCTGTTACTCAT
AACACTGAAGGCTTACTTGGATACATTTATTGTGATTTCTTTGAAAGAACAGGAAAACTA
CACAATGATTCACATTATGTTGTTAGAGGAGGACGACAGTTACCAGATAATTCTTATCAA
ACCCCAATTGTTGTTGTTATGTTAAATGTGGTGTGGCGTGAGAATCTTGGTCCAGTACTT
TTGCATCCAGGTTCTGTTGAAAATTTATTTCATGAGTTTGGGCACGCAATACATTCCATG
TTAGGCCGAACACGTTATCAACACGTCAATGGTACACGTTGTGCTACAGACTTGGCAGAA
TTTCCATCAGTTTTAATGGAATATTATGCTACACAACCACAAGTCATAAAACACTATGCC
AAGCATTTTAAAACAAGACAACCTATGCCGGAAGACATGTTAAAAAAGTTATGTGCATCC
AAATATTTATTTTCTGCTTCAGAAATGCAGTTGCAACTATTTTATTCTGTACTAGACCAA
TATTACCACACTCAAGCACCACAATCATTAAGCACAACAGATTTGCTTGCAAAATTACAA
GTAGAATATTATGGACTGCCATATGTTAAAGACACAGCATGGCAGTTACATTTTTCGCAT
TTTGTTGGTTATGGTGCTAAGTATTATTCTTACTTAGTATCCAAGGCATTAGCAGCACAC
ACATGGCATTCATTTTTGAGCAATGATCCGCTAAATAGAATTCAAGGTGAACGATTACGT
ACAGAATGCTTACAATATGGTGGTGGCAAACCGGCA
>cds.Rpadi_10252_c0_seq1|m.14604
GCCGAAAGTGTGGAAGCTATCAACCGGAAAAACGTCCTTTGTTCGGCCAGGATCAGCAGT
GGAAAACCGGAACCTCAGTCAGTGTTGCCGTCATCTCCAGCCAATAGCTATGCATGCAAG
ACCGAATACTTACCAAATCATCATCACTATCACCAGCATTATCACCAACAACAACAACAT
TCAGACGGGCCAGCGTTGAAATCAGCCAAGTCCGGGCCGGTGTTTGCCACCGGAACCGCG
ATCGTCAATAGGTACACGCACAACCGGATGTCGTCAGTGGAGTCTACGACGAGTGACGAT
TCGTCCATGCAATACGCAGTAAACGCCGAACCGTTTGGCAGCATCAGCTCACTGGCGTCA
TCCACCAGCCTGATTTCACAACAGGAACTCCAACAGCTCATCGACGACGCCAATCAAACG
CTAGAAGAAAATAACAGTGGTTGTTATGGTATCGCCGCGGCCGCCACGACGCACTCGGTT
GAAGTGACCGTCGTCATTCTGCACCGCGACATAGCCACTAGTAGTGTGGGCATCACGTTG
GCTGGTGGTGCCGATTATGAAACGAAAGAAATAACGGTGTATAAAGTACTGACTGGAAGT
CCGGCAGATAAAGATGGCCGTATCCGAAAGGGCGACCGCATATTATCAATAAATGGTAAA
AGTATGAAAGGAATAACGCATCGAGAATCATTGGCAATACTTAAAGCACCTAGGTCTGAA
GTAGTATTGGTAATATCTAGATGCAAGTCAGACACAACCACTGAATCTATTGGTCCACTT
CAATCATCTGACATTATGACTTCGGCAAAAAATGATGTTATTGCAAATAGAGTGTTTGGA
CCTTTAACTAAAATAGAATTATCAAAAGACGGTTCAGGTTTAGGCTTTAGCTTGGAAGGT
GGAAAGAATTCACCAACTGGTGACCAACCATTAACAGTGAAAAAAATTTTCACAGGTGGT
TGTGCAGAGCAATGTGGACAAATATTAGCTGGAGATGAGTTAGTTTCAGTGAATGATATA
GATGTAACTGGGATGTCGCGTACTGAAGCTTGGAATTTGATGAAGAGGCTAGTAAACGGA
ACTGTTACACTTTGTATACGACATGTAGTCTAA
>cds.Rpadi_10253_c0_seq1|m.14607
AAAAAGAAATTTGAAAAACAGACTACTAAATTTTGTCAGAGCCAAGAACGTTATTTAAAT
CTGTCAACTAAAAAACAAGATTCAGTACTTCAAGAGGCTGATGCAACTTTGGAAATGGAA
CAACGGCATTTTTGTCAAGCTAGTCTTGAGTATGTGTTTTTACTACAAGAAGTTCAAGAA
AGAAAGAAATTTGAGTTTGTTGAAACCATGTTAGGTTTTATGTTCAGTTGGTTGACATTT
TACCATCAAGGACATGAAGTCAATGAAGATTTTAAACCTTATATGCGTGAATTACAATTT
AGAATACAAAAAACTAGAGACAATTTTAACGAGACTCGTGACAAAACAGAATCTTTAATG
AGAAAAATGCTGGAAATGAGACAGTCGAAATCTTTGGAAACTAACATCAATAATCAGAAA
GTTACAAGAGAAGGATATCTATTTCTTCTAGAAAGAAAACTTCCAGGGTTTAAAAATACT
GGACAAGCAACCAAATGGCTACAAAATAAATCATTAGGAGATGCACTTAGTACAACTACA
TGGACTAAACACTATTGTATATATAGAAGAGAGACTAAAGAATTTGAAATGATTACTTTT
AATCAAATGATTGGAAAATTTAATACTTCC
>cds.Rpadi_10254_c0_seq1|m.14608
GTCGACACCAAAATGGCCGAAACCAAAGCGCTGATATTGGTCGGTGGCTATGGCACCCGT
CTCCGACCGCTCACGTTGAGCAGGCCAAAGCCGCTGGTCGAGTTTGCCAACAAGCCGATG
ATACTTCATCAGATCGAAGCACTGGTCACGGTCGGCGTGCGTGAGGTTATATTGGCTGTT
TCGTACCGTGCTGAGCAGATGGAAAAAGAGATGAGTGATGAAGCCAAAAAACTTGGTGTT
CGGCTAGTTTTTTCACACGAATCTGAACCACTTGGCACGGCTGGACCTTTAGCTCTAGCC
AAACATTTGTTGGCCAACAAACAAAACCAGCCATTTTTTGTTTTAAACTCTGATATTATA
TGTGAATATCCATTTAAAGACCTGATTGCGTTCCATAAATCACATGGTTGTGAAGGTACG
ATCGTGGTGACTAAGGTTGAAGAGCCATCCAAGTATGGTGTTGTAATGTATGATGAAGAC
ACAGGGCGCATAGAAAGTTTCATTGAAAAACCACAAGAATTTGTTTCAAACAAAATCAAT
GCAGGCATTTATATTTTAAACCCATCTGTGTTGGATAGAATTAAGTTGGAGCCAACAAGC
ATTGAAAAAGAAGTGTTTCCCTTTATGGCCCAAGACGGTCAACTATATGCATTTAACTTA
AAAGGTTTCTGGATGGACGTAGGACAACCTAAAGATTTCCTAACTGGAATGTGCATGTAC
TTGACTTCATTAAAGACGCGTAGTCCAACTTTATTGTATTCTGCTGATGGTGTTGTTGGC
AATGTTCTTGTTGATCCAACTGCAACTATAGGAGAAGGTTGTAAAATTGGTCCAAATGTT
ACTATTGGTCCAAATGTTACTGTTGAAGATGGTGCTTGCTTAAGAAGGTGTACCATACTA
GCAGGGGCCACAGTTAAATCACATACGTGGTTGGACTCTTGCATAATCGGTTGGCGTTCA
GTAGTTGGATGTTGGGTTCGTATGGAAAATACTACTGTGCTTGGAGAAGATGTTATTGTT
AAAGACGAATTGTACATTAATGGC
>cds.Rpadi_10255_c0_seq1|m.14611
TTTGAAATGGACTGTGGTCCTGGAACATTATTTAACCCTACTATATCTGTCTGTGATTAC
CCATATAATGTAGAATGTAATCAATTTGTAAGAACTACATCAACCACAGAAGAAAATGAT
TATATTATGTACACTACACCAACACCGATACAAGAAGATTATACTCCACTCATTGATGTG
AGACGAGACTTTGATCAAGAAACTAGTAATAGTAATGTAGTAACTAAAACTGAACCTTTA
GAAAATCATAATCAAGCCGTGGTAGAAACTTTACTAATTGAAAATAAACAGTCAAAAATC
TTAAGAAACCCTACATCTATTGATTTACCAGATAACTTTTTACCAAACTCTTCTATAATT
TATACA
>cds.Rpadi_10257_c0_seq1|m.14613
AAGTTTTTTGATTCTAATGACAAAATTATCAATATGGCCAAAAAGGATGAATTATTAGAT
ATCATTTTAAAGATATTAAAACCCTTTATTTTGAGAAGAGAAAAAAAAGATACTGATTTA
AAGCTCCCACCAAAGAAAGAAATAGTTATTTATGCTCCACTTACAGAAACACAAAAGGTA
TTATATGAAGCTACATTGAACAAG
>cds.Rpadi_10257_c1_seq1|m.14614
AAAAAGGATGAATTATTAGATATCATTTTAAAGATATTAAAACCCTTTATTTTGAGAAGA
GAAAAAAAAGATACTGATCTAAAGCTCCCACCAAAGAAAGAAATAGTTATTTATGCTCCA
CTTACAGAAACACAAAAGGTATTATATGAAGCTACATTGAACAAGCAAATGGAAATATTA
CTGAATAAAGAAAAGGATTCTGATCTTATTCTA
>cds.Rpadi_10258_c0_seq1|m.14615
TCAAAGGACGTGGTAGCCGGTCCCGAAAAGCCGCCGAATAACGAACCCGCCGTGGTAGTG
CCTAAGTTCGAAAACGACGTCGACAACGACGTCGATGCCGCCGATAGCCGTGCGTCGTCA
CCATCGGACAGGGACAAATCCGCATCGCCCATAGAACAAAAATACCGTGCAGATTCCTCT
ACGACGCCGTCGCCGCAAGGAGACGAACCAATGGACTACATTCCCAGCTCCGCCGACAGT
GAAATTGAAGAC
>cds.Rpadi_10258_c1_seq1|m.14616
GAAATTGAAGACGATACCTATTCTATCAAAGACGAAGTTGTAGATTTAGGAAACGATACG
TATTTTTATGATGATAGAACATTTCCATTTAAAGTTAACACGCCAAAGAAGGTTGGTTTT
GATCGTGGACTCGAACCCGATCATATTGTTGGCGCAACCGAACAAAATGGAAAATTAATG
TTTTTAATCGCATGGAAAAATTCAGTAGACGGAGAAGCTGACTTGTTGGAAGCAAGAGAA
ATTTATGAAAAATCTCCTCAATTGGCTATCAAATTTTTTGAGGACCGTCTCATTTATATT
CCACCTGATCCACCTACCGATGTAGAAGATAAAGAAAAT
>cds.Rpadi_10259_c0_seq1|m.14617
CAATTAGATTTTTTGCCAGTCAAATGTGATAATTGCCATGCTGTGTTTTGTAAAGACCAT
TCAAGATTTGATAGTCATCAATGTGTTCCCATCGAATCTACTAATGATTTGGCACCAAAG
TTGGATACAATTTGGTTTGAATGTACACATGATAGTTGTATATTGAAAAATCCCTGTGAA
ATGCTATGTCCTAAGTGTAATAAACATTACTGTCTTGCGCATAGACATCATGGTTGCCTT
GATGAACTTCCAGGGAAAGAAGCTAGAAAAATTTTAAGAGACGCTGCTAAGAAATCCAAA
GACCAATTTACAATAGCTAAAGAAGAAGCTGATAAAAAAATTGAAGCAAGTCTAAGGCAA
GCGGAATTACAACCAGAAAAGAGACGTATGGCCCAACAGATTCGTTTAATGAAACTTAAG
GGGAAAGCATTGGGTGATAATAAAATACCAGTGATTGACAGAGTTTATTTTACTGTCCAC
CCACCGATGAAAGATAATAAAGTTATTTCACCTGTGCCCTTATTCACCAGTAAGACCTGG
ACAGTTGGTAGAACAATAGATTTATTTGCGGTTCGTTTGAAAATTGAAAATCGAAATGAT
AAAAGTAATACTCCTAAACTGCGTGTATTCAAACTAGAAGATGGTGAACATTTATCGAAT
AAAATGGATTCTGTAATAGGTCATATGGTCACTGATGGATTAATATTTAATGGAGATTCA
TTAATTCTTCATTAT
>cds.Rpadi_1025_c0_seq1|m.414
TTCGGCGGAATTTACTATCAGAGAGATAAACTAAGAGTTCGCGAACGTTTGTTCAACAAC
CGGTTTAGATGTAACGGTGCAAATACCAGCCGAACGTTTGACGACGACAACGATGACGAC
CAAGATGATGTGTACATGAAAACCACTGTAGAAGAACCACAAATAGCTAACGTGCACAAG
TTCAACAAGAACCAAGCGTACGATTCAGTCGCATTAGCCAGTGTAAAACCCGAAGCTATC
GGTGGTAAACGGTTGGGTAAATGGGCGGAGATTTCTAGGCAAAGGAGTAGTAGTACGATA
ACTATGGACCCACACACTAGAGTCAAAGAGTGGATTAACACGGAGATCATACAACGGTAT
TCTCCTAGGATTTTACGAAGACAACGGAGGGAAGAGAAGAAAAGACAGTTGGTGTGTGCT
GAAGACCCGTCAGTGATTGCCGACAAATCTGAAGTAATAACGGACGTTAATAAAGTAGCT
GAAAAGTCTAGAAATAAAGTTTCTATCGGTATTGATGCAACGCCGGCCGCCCGA
>cds.Rpadi_10260_c0_seq1|m.14618
CAGATTATTATGCCTTCTCCTCAAATGCCTGGGATTGCTTATCAAATTTTTCTGGGCGAT
CATGGTAAAAACTCAAACAACCCTGTTCATTATACAATGTTACAGCCACGACCAGTGTTT
TTACAACAAACTTCGACACCTGTTACCACTCCATCATCAGTGATGATTAGCCAACCTTAT
CCAGTGACTCGGTCACAGGTTTCAACTCCTAAAATTCCCAAAATCGCTCCCAAAAGCTCT
ATGGTCAGTCAAACTTATTGTTCATTTTGTTATAAACTTTTTAAGAATGTAAAGGAACAT
GTTAAAGAGTGTTGGGCAAATCCAGCTAGTAAAAGCTATAAGTTCAGAAAAATTGCACCG
TCTACTCCTTTATGA
>cds.Rpadi_10261_c0_seq1|m.14619
TTTGAAGTTGAAGTTATTCTTGTGCTCGATCAAGAAAGATTATACAATGAACTAGTGAGA
GATATGCCATTATTTGTCAAAGTTGTACTTTTACCAAAAAGTGGTGGAGTAGTTGAAAGA
AGTAACAAATTTAGGTTGGAAGGTAGAGAGGCACGTATTCGAGAATTCTTTTACGGTAGT
CCTAGGAATGTACTTCATCCACACACCTGTGAAGTAAGGTTTTCTGATATAAAAGTATAT
AGAATTGGAGCACCGCCCATTCCAAATACGTTGATGCCATTAGACATGCAAAAAACTGAT
TTAGAGACAAAACTTGAACCTGTTACTCCAGGACCAAATATGATGCATCACATATTAGCT
CTAAGTTTCAGTACAACGGTAGAAGAAGACGTTGTTAGAACTAGTGTGGCAGGTTTTGTC
TGTGTAACAAATGTTGACACCTCACGACAAATGTTAACTCTTTTGTCACCTCAACCAAAA
CCTCTGCCTGAAACAATTTATCTTATGTCAGATGTACAGTTCATGGACAACAATGCTTGA
>cds.Rpadi_10262_c0_seq1|m.14620
CAAGAGCTGTGTAGTGCGTATATGGTCGATCGAGATTCGGAGGAATTAGACTATAAAATA
TTTAGTATAATATATTCACTATATTATATAGCCAATGATATGAATAAATTTATGTACTTT
GCGTACGGAAGCAATTTGCTTGCAGAACGGATTCATATTCAAAATCCAACCGCTGTAAGA
ATTGGAGCTGGCAAACTAAATGGGTATCGTTTAGATTTTAACGAATTTTCAAGTTTTTGG
GAAGGATGTCCATCAACAGTGGTTCCAGACCCTAACGAACATGTCTGGGGTGCTTTGTGG
CAACTGAACACTAGTGATTTAAACAATTTAGATCAACAGGAAGGTGTCGGGATAAAAATG
TATTTACCATTTGAGGTAAACATTATAACTCCAAATGGCGATAATGTATTAAGTCGCTGT
TACAAGCTAGTCAATCAGCCCCTTGTTAAACAAATACCATTGCCACTTGACAGAAGACCA
TCTAAAGCATATCTTGAAACTATACTACTTGGAGCAAAAGAAACTGGTTTACCATTAGAC
TATTTACAATTTCTTAATGAAATACTTGATAATGGTAAAAACGGACCAAAAATGCCATGG
TTAAAACATGAACCACTAAAAAATACTGATTTGTAA
>cds.Rpadi_10263_c0_seq1|m.14621
GTTGGTAAATTCAGTCGTGGACAATCAATGGATTTATCATCTTCATTGACAAAATTAGAA
GAAGTTTGGAGAAAAATTGAACGACACTCTCATTTAACAATCAGAGCTCATCAATCAGAC
ATTGGCGCACAAAGATTGGCCATACAATATGCAGCCCATTGTTGGCTTCATGCTATTCCA
GCTGCTGGACATTTGGATAACCTGCTCATTCCTGATCGAGGCACAATTTTAATGGAATTG
AATAATATATTATCACCATTGGCAGTAATGCAATCTCAAATCATTGAACACATGGAACAC
AGAAGTTCATTAACATCAAGTGTTGATCAACGTTTAAAATGGGCTTCAGGGGCAAATCCA
ACTGTTGTAGAGATGGCTAATAATTTTGGAAACAGAATGAAACATGAAAAATTAATAATA
GACACCAATCAAAACCTATGCAGTTCTATACTATCAGTTGTCAGTTCTCTGTTACAA
>cds.Rpadi_10263_c1_seq1|m.14622
CAATGTCTTAGTGGTTCTCGCTATAATGAAGATATGATATCCAAGCCTGTGAGATGTTTT
GTTGCTGATTATTTAACAAAACGATTATTAGGACTCTTTTCACACACAGTCGCTGTTAAT
ATTTGCTATTTGTTGCAACATACTGGTTTCAATATCAATGCTGAATTAGAAAAACGAGAT
ATTGGAGCAGATAGTAAAGTTCCATTAGAAGAACTTTGTAAAAAGTGCATGGAAGAAGGA
ATTAAAGTTGGTAAATTCAGTCGTGGACAATCAATGGATTTATCATCTTCATTGACAAAA
TTAGAAGAAGTTTGGAGAAAAATTGAACGACACACTCATTTAACAATCAGAGCTCATCAA
TCAGACATTGGCGCACAAAGATTGGCCATACAATATGCAGCCCATTGTTGGCTTCATGCT
ATTCCAGCTGCTGGACATTTGGATAACCTGCTCATTCCTGATCGAGGCACAATTTTAATG
GAATTGAATAATATATTATCACCATTGGCAGTAATGCAATCTCAAATCATTGAACACATG
GAACACAGAAGTTCATTAACATCAAGTGTTGATCAACGTTTAAAATGGGCTTCAGGGGCA
AATCCAACTGTTGTAGAGATGGCTAATAATTTTGGAAACAGAATGAAACATGAAAAATTA
ATAATAGACACCAATCAAAACCTATGCAGTTCTATACTATCAGTTGTCAGTTCTCTGTTA
CAAACAGAATCATTA
>cds.Rpadi_10264_c0_seq1|m.14623
CAACAAGATTTGGAAGAAAATTCAGCAGTTGATGATGATGATGATGATGATGCTAGTGAT
CATGAAAATAAAGGAGAGTTAGTATCAGATTACAAGCTAAAATTACGATTTGAAGGTGAA
AAAGGGAAAAAGTTGTTCCATATGCAAACATCAAAAGCTACTGGAGATGATCGATTTGTT
ATGGATAAACGATTTTTTGAAGAACAAGAAACTACTGAAAAATTGAGCGATGATGAGATA
GAAAAACAAATGAATATTTTAGAAGATGTGATTGGCCGATCAATTACTAAACCTAATAAG
GCTAAAGGAGACGAAATATTTAACATGGTGAGATATGATCCAACACAAGAAGAACATAAA
AAATATGTAAAAGATAAACCAGAATTACCAAAACAAAAACGACCTAAAAAACAAAAAGTA
GAACAGAACAAAGTTGTAGCTGAAGCAATTGTTGATACAGATAAATATTACAAAGTTGGT
GATAAACTAAAAGATGTGTTTAGTACTCAAAATCAATTTAGTTTTACTAGCTTATTTCAA
TCTTCTGATAAAACTGACTATGATGTAGACAAAAATGAATATCAATCAGAAAAAATAACT
AAACCTCAAAAAAAATTTGGTCGAAATCCATTTATTGACGACTCTAGTGACTCAGAGAGT
GATGAAAATAATTTAGAAGATAAAAAAGAACATTTTGATGCTGAGACTGATGAAGTGCCT
TCAGGGAAATTTTTAGGATCTAGAGGTGTTTGGCGAGAAGTCTTCTTTTTCAAAGTAGAT
GATTCTAGATTCAAAGATGCTGAAGAATTTTATGATCCTCAATTTAATAAAAACAATTAT
ACAGGAAGTCAAGATCCAAGATTTATTAAAAAAAGGGATATATTAAGAGATTTTTTGAAA
AACAAAGATAAGAGACATAAACGAGATGTAGGCAAAAAGATGTTTAGTAGAAAACTTGGA
GGAACCCACAATGACCATAAAAATGATAAAAGTCGTAAAAATAAATCTACAGTTAAAACA
AATAAAAATAAAGAGGGAAAAAAATTTAAATCAAACAAA
>cds.Rpadi_10264_c0_seq2|m.14626
GCCGAAGCCAAACGTCAGAATGCATTGGCCGAAAAATGGAAAACGTTACAAGAACAAAAG
TGTGCAATTGCAAATGCACTAAAGGGAGAATCATTGAACAGGAGAATAAAATTTGATGAA
GATGGTGATCATCAAAAAAATGATTTGCAATTATCTAAACAAAAGATTTCATTGTTTGAT
GATGATGATGATGATGATGCTAGTGATCATGAAAATAAAGGAGAGTTAGTATCAGATTAC
AAGCTAAAATTACGATTTGAAGGTGAAAAAGGGAAAAAGTTGTTCCATATGCAAACATCA
AAAGCTACTGGAGATGATCGATTTGTTATGGATAAACGATTTTTTGAAGAACAAGAAACT
ACTGAAAAATTGAGCGATGATGAGATAGAAAAACAAATGAATATTTTAGAAGATGTGATT
GGCCGATCAATTACTAAACCTAATAAGGCTAAAGGAGACGAAATATTTAACATGGTGAGA
TATGATCCAACACAAGAAGAACATAAAAAATATGTAAAAGATAAACCAGAATTACCAAAA
CAAAAACGACCTAAAAAACAAAAAGTAGAACAGAACAAAGTTGTAGCTGAAGCAATTGTT
GATACAGATAAATATTACAAAGTTGGTGATAAACTAAAAGATGTGTTTAGTACTCAAAAT
CAATTTAGTTTTACTAGCTTATTTCAATCTTCTGATAAAACTGACTATGATGTAGACAAA
AATGAATATCAATCAGAAAAAATAACTAAACCTCAAAAAAAATTTGGTCGAAATCCATTT
ATTGACGACTCTAGTGACTCAGAGAGTGATGAAAATAATTTAGAAGATAAAAAAGAACAT
TTTGATGCTGAGACTGATGAAGTGCCTTCAGGGAAATTTTTAGGATCTAGAGGTGTTTGG
CGAGAAGTCTTCTTTTTCAAAGTAGATGATTCTAGATTCAAAGATGCTGAAGAATTTTAT
GATCCTCAATTTAATAAAAACAATTATACAGGAAGTCAAGATCCAAGATTTATTAAAAAA
AGGGATATATTAAGAGATTTTTTGAAAAACAAAGATAAGAGACATAAACGAGATGTAGGC
AAAAAGATGTTTAGTAGAAAACTTGGAGGAACCCACAATGACCATAAAAATGATAAAAGT
CGTAAAAATAAATCTACAGTTAAAACAAATAAAAATAAAGAGGGAAAAAAATTTAAATCA
AACAAA
>cds.Rpadi_10265_c0_seq1|m.14629
ATAATATCTGAACCATTAAAAGTTATACCTGGTACAGTACAAACTTGTTCAGACATACTA
AAAGAAAACAATCTTTTAGCAATCTCGCCTGGTGGTGTTTATGAAGCTCAATTTGGTGAC
AGGTATTACAGACTTATGTGGAAAAAGCGATTTGGTTTTGCTAAAGTAGCTATAGATGCT
AAAGTACCTATTATACCAATATTCACACAAAATATTCGTGAAGCTTTTCGTTGTATTGGT
ATTGGTCGTCGATTCTGGTTGCGCATATATTTATGGACCAGGTTGCCTATAGTACCAATA
TATGGAGGGTTTCCCGTCAAACTAAGAACTCATATTGGTAAACCAATTCCATATGATCCA
GATTTATCAGCCGAAGACTTACAAAAAAAGGTGGCAAGTGCAATTGAAGAATTAATATGT
CAACATCAAAAAGTGCCTGGTAATATACTAAGGGCTCTCTGTGAACGTGTTTATAACCCT
TTAAGCTGTAGTAAGAAGAAAACATGA
>cds.Rpadi_10266_c0_seq1|m.14630
CTACGATCTGAGGACTATATACACTTGCGTGATGCTATTCATTCAGATGGTGATGTTCAG
AATATTGGACGACTGACGATTCTCCCATCAACTTATATCGGAAGCCCACGCCACATGCAC
GAATACGCTCAAGACGCTATGACGTACGTGCGAAATTATGGAACTCCGGATTTATTTATT
ACGGTCACATGCAATCCGAAGTGGACGGAAATTGAACGCGAGTTGGAACCGGGTCAAAAA
CCGCAAGATCGCCATGAC
>cds.Rpadi_10267_c0_seq1|m.14631
TTCTTAAATGCTAAGTACAACAATGTTCAAAATCAGCCAATATTACCAACAATTGATACA
TCGGCTATAAGTATGAATATACCAAGCCATTCAGTTCCTCCTTCAGAAGCTGCTAGTGTA
CCCTCCAATTTCAGACAAATGAGGAAAAAAGAATTGCTCCGGCAATATTGTAACCAACAA
GATAATATCGAACAGACAACAAACCATCCTGTAGTCCCTCCACTAAGTCGAAATATCATA
ACAATACCAAAAGCAGTTGCATCAATGACTACAATTCCTACTAAAGAAGACTACAAAGCA
GTGGTAGATGCTAATATGGAAAAGAAGCGTACTAAATATGGATCCGATGATCCAAAATCT
AATTATTTTAACAATATACGTAAAGAAGCTACTACACCGAAAATAAAAATAAAAATTGGT
GGCGAACAACCCATGGTTACAACAATGGAAGAAAAACGTAGTCTTCGTCCACCTAAAAAA
AGAATTTGTGATACTCAAAATGATGAGACTAATCATTTGATAGCACCTACCATGGAACAA
TTACGGCGAGACAGTATGAAATTCAGAAAGAAAGTATTTGCTCGTTTTGAAGAAGATGCA
TTAGCATCCACTTCAATTCCTGTAGCTCCTGTTACAAAGAACAAAAAGAAACGTCGGTCT
AGTCCATCAGTATCCAGGAAAAAGAAACCACGCACAAATAAAGAGATATCTCAGGTTCAG
GTGATAGAGGCCAAAGAAAGCACTCCGAAATTGATTATTAGATTCTCAAAAGCAGCGCCA
GATGAAGCTGCAGTCAGTGCAGTAACAGAACCGAAAAAAGCTTCTCCCATTAAACTGAAA
ATATCTAGATGTAAAGAAGGATATGTTATGAAACCTCCAAGTAACCAAACTAATCCTGAT
>cds.Rpadi_10268_c0_seq1|m.14634
GTCACTCGTGTGATTGGTATGATGAGAGAAGTTGATGAGTCTATAAGTCATAAATTAAAA
TCAAATTTAAATAGTGATGAAAATGAATCCTATATTGCATTAAATACACGAATTAAGTTT
GTTAGACTTTTTTTTCAAATTTTACTTTCTTTTAATCGACGTGAGAATCATTCAAGTTCA
ATGGGAGAAACCCAGAGGTTGTTAACTACTTGTGGATTATTGATTCCTTCTTTAATAAGC
ACTGTGGATAAAGGAGTTCCCAAAGTTGGCCATTGGTGTTATGACTTGGGCTTTGACCCA
TTAATAAATCAAAAATTGTTACCACCTACATTTCCTCGTTATACAAAAATTAAACCGGCT
GATGAAGCTTATGTTTATTTTGATTCGTTGTTAACAAGACTGAAACAAATTTGTAAACTG
ACAAATTGTACAACTTTTATTAGTGCTTTGGAATGTTTTATTGAACTCGGTCACAATAAC
CACTTATGTATTGTATCTAGATCAATTATGCAAACTCTTTATTTTCCTCAACCTAACCGA
GTATTTGGTACTCAGGATTTTGAGGACTGTCTTAGAGAATGGGCTAAGTCATTTATAGCA
CCACCATCACTTATACCGCGTTTAAACATTTTGTCTAACTCTCAAGCTAAGGACTGTATA
TACAACTTTTTTGAACATTGTACTCGTCCATTTGCCGGGTTGATTCAAATTTGTGGCCAC
AATAAAGCTAGACAAAGAGATAAGTTAGCACATCTTATGGAAGATTTTTCAGCACTACAA
GATGAGTCTCAGAGGGTTGATGCATTTTTGCACTCATTCTCATCAAAATTGGATCCACCA
AGAGAGCATTTAGCTAGCTTTAGCACATGGATAATTTATCATACAATTAGAATTATGATA
ATGTACTTACTCTCTGGTTTTGAACTGGAACTCTATAGTCCCCACGAATATCAGTATATT
TATTGGTATTTATATCAATTTCTGTACGGTTGGTTAGTATCTACATTAAATAGAGCTGAT
AATGTGTTGCTTGGCAGCGATTCACTGGTTGATTCTCAAAAAAATCGAACAAAACGGAAT
AAGCCTAAAAAGAAAAAACCACATCCATATAGTCAAGAAATTGTTATGTGCCATGCAATG
CAAAGTTTAACTGGTGCTTATTTCAAGACATTGATAGGATTTCAACTAGAAGGTAAAATT
CGAACACCAAAACATGCAAAATTTGATAATGAAAAAGTTCGCTATGAACACAGATTTGCT
GCATTCTCAGCAGTAGCTGTACCTCCACCGTTTTCTTATAATGAATTTCAAATGACTAGA
TGCCAAATACGTGATTCAGCATCTGGAGATTCTGGAATGTTATATTTAAATAGCTGTGAG
CTATTTCATCAAGCAAGGTGTCTTCTAGATACAATTGCACAACCACACTCGCAACAAGTA
CTTGATTTAATAAAAGTATGTAAAACAAATTTTGTAACCATGAAGTTACTAGCTAGTGGA
TATATGAGAGGACCAGATGTATCGTTGGATTTTGATTTCACAACTAATTCTCACTTTCCT
ATATTAAAGCTCAGCTAA
>cds.Rpadi_10269_c0_seq1|m.14635
CTAATTTTCAAAATAGTAATTAAATATACAATATACATGATATTTTTTTTTCTAGTTGAT
CATTTGAGTAAGTATTTAGCCATGCGATTGACGTTAGATCTTGGCCCTGAACTTCCGGAA
CGAGCTCTCAATTTTTTGATCTATGTTGCGCCAACTGCAGATCAATTTGTTCCTCTTAAT
GGCAATCAAACACTTCGAATTGTACACGATAAATATTGGAAAGTTAACAAGCCGCTGGAA
ATGTTT
>cds.Rpadi_10269_c0_seq2|m.14636
ATGGCTTCAGCAGATCCAATGGGTCTTACCAAAACTTGGGAACTTTCACTATATGAATTG
CACAGATCTCCTCAAGAAGCTATTACTGACAATACCGAAATTGCTGTATCACCACGAAGT
CTACATAGTGAACTAATGTGTCCAATATGTTTGGATATGTTGAAAAAAACAATGACTACT
AAAGAGTGTCTTCACAGATTCTGTTCAGACTGTATTGTGACAGCTCTTCGTTCAGGTAAT
AAAGAATGTCCTACTTGTCGTAAGAAACTAGTGTCTAAAAGGTCTCTTCGTCCTGATCCA
AACTTTGACCTTCTTATATCTAAGATCTATCCTAGCCGTGATGAATATGAAGCACATCAA
ACTAGAGTATTGGAAAAGTTAAATAAAAGTCACAGTCAGGCCAATTTAGTTCAATCAATA
AATGAAGGTATTAAATTACAAACTCAAAATCGACTACAACGAACCAAAAAGAACCAACAC
GAAGAACTAAATGAAAGTAGCTCATCAACTACTTCAAAACCTTCAAATAGTACTAGTCGA
GATAATGTAACAAGAACAATGGTACAAACAAAAGTGGCAAAGAAAATGAAGTCTGTTATG
ATCTCAGAAAAAGAAGGACCTGCTTCAACTGTTGATACCTCAGATATAACAGAATGTGAT
GGTACATCAAAAGGTGTATCAGTAGATGAAATAGAGCTAGTGTTCAAACCTCATCCTACC
GAAATGGCCAGTGATAATCAATTAATCAGAGTTTTAAAAGAAAACTCTGTACGGTATATA
AAAACAACAGCTAATGCAACTGTTGATCATTTGAGTAAGTATTTAGCCATGCGATTGACG
TTAGATCTTGGCCCTGAACTTCCGGAACGAGCTCTCAATTTTTTGATCTATGTTGCGCCA
ACTGCAGATCAATTTGTTCCTCTTAATGGCAATCAAACACTTCGAATTGTACACGATAAA
TATTGGAAAGTTAACAAGCCGCTGGAAATGTTT
>cds.Rpadi_10270_c0_seq1|m.14637
ACATATTGTCATGTGGATATTCATATTCATAATTTGAAATCTCATTTGATTACATGTCAA
TATAATGAGGATATTAAAAATGTAAAAATTAAACCTAAATCTACCTACACCAAAAAGTGT
AAAGGCCCTTATCAATGTATAATTTGTAATAAAGTGTGTCTTACAGCAGCAGCATTAACA
AGTCATGTAAAGATTCACAATCCATCTCCACCAAAAAAAACTATAAAAAAAAGAATGAGT
AATACATCTTTAAGAACGGAAAATTATTTTAAAGAGTCTAATTCTAGTAATAATCGAGAA
ACTGATATAGAAATAAATCAAAGTAGTACTTCTCAACATGATACAATTGAATCTATTAAT
AATGACATGGCCAATACTGGTGAGAATATTGAGATGGATGTTGAGATGAATTCTGATAAT
TTAAGTAATGAAGCAGTTGAATCTGTTAATTATGGCATGTTTCCAACTGTGAATAAATTT
ATCAAATGTATTAATTGTCCTAGAAAATTTAAATCAAATTCAGGATTGGCAAGACATAGG
CAATCTTGTTTTACTTCAAATTCTTTAAAAAATATACCTCACAATTATTATTGTACCAAA
TGTAAAAAATATTTTACACGCTTAACTTTTGTTCAACATTGGAGAATACATCATGGAAAA
AGGCTCCAATATCATAAATTTAAACGATTTTCTTGTAGAAAATGTTCCTTAAAATTTGTG
TATAAAATAGCATTAGCAATGCATAATGAACATATGCATGGAGAAGAAAACACAGTAGCT
ATTACATCTAATATAACTCCTACTAACTGTGTAGTAATGTTACCAGTTATATCTGAAACC
ACATCATTGGCCAAAAGTATTCCTGAAACAACTACAGAAAATAATGAAGAAAACAATGGA
CCAATTAAACAAGAAGCAAATACAAATACATTATCAGATCAATGGGAAATGTCTAATAAC
GATATTAAAAAAAATATAATTGAACATAATACAATTGAAGGAAATAATGAAGTCAATGAC
TTGAAAAATAATGAAGAACAGGATATAAGTAATAATAATGATGACGGAGAAGATGAAACT
AATGTTTATACTGCACAAAATATAAATCAAATTATAGAAAAATTGAATGATAGTGAAACA
ATAGAAAATCTCCTTTTTGACGAAGATACTGAGGCAATTGATAATATATCTTCAATGGAT
GTTTCAGAATGTGACCATAGTTATTTTGATAAAACAATCACTAAAATAGATAATAATGAA
ACAAGTTTGTCTTCTATAAAAGAAGAACAGCAAAATTTTTTAAGTACTGAATTGGTAGCA
ATAAATGAGACCCAAAATGTTAATCATGCAAATGAAAACAAAACCAATAACTCAATACAA
GAATTTCCTACTTCGAGTGATTAA
>cds.Rpadi_10271_c1_seq1|m.14638
ATGCAGCAAACGCAACAGCATTTCTCGGCCACCGAATACGAACTGCAGCAGCAACAGCCA
CAGTACCTGGGTAAACATGATGCCGCTGTCAAGTACATGCAACAGCTCGGACTGCACAAG
CAGAACATCAAAGTCGACTCTGAGATAAGGCCTTGTTTAGTTGCTGACAATGTGATCAGT
GACCAAAACAGCAGTTGTGGTAGTCCACCCTTGTCCATTGTAGTCAATGGCGATGAACAA
CATAGTTCCAGTACTCCTGTACCCTCATCCACGTCGGTGTCTCGATCTAAACCTCAAGCT
TGTCGCATATGTGGACGTGTTCTAGCATCAACTTCATCATATTATGTACATCTAAAATCA
CATTCAAACAACAAACCTTACCGTTGTACCCAATGTGAAGCCTGTTTTTGCCGTAAACCG
TATTTAGAAGTTCATATGAGAACTCATACCGGTGAACGACCTTATCAATGTAATTTGTGC
CTAAAGAAGTTTTCGCAAAAGAGTAGCTTAAACATTCATAAAAGAGTGCACACTGGAGAG
CGTCCTTATTCATGTGACATCTGCAAGAAAACATTTGCAGTTAAAAGCTATGTCATTTCT
CATAAATGGAGTCACATGACAGAAAAACCATTTGTATGTGAACAATGTCAGCTATCATTT
AACTCTAAGATCCAATTTGTAACACACCTTAGATCTCATGACTTGGGACCAGCACATTGT
TGTCAATTTTGTGGTAAAGCCTTTGTAAAAGGATGCTTTTTAGTCAGACACATCAATAAA
GTCCACCGATTCAATGTTGCTGCAGCAGCAGCAGCTACTGACCACGAGCCAGTACACAGT
TCCTATATGCAATCAGACACCAACTATTCTAGCATAAGATTTGATCCTCGTGAAATCAGC
ATATTGCCAACTACCAAGAATGGCCCTCGCTTCTTGGGGCCTCCACCGCATAATGCAGAT
GGTCCACCACCATTAACCCACCTAACACCCATGATGTTGGGCCCACCACAAAATACGCGA
GCCTAA
>cds.Rpadi_10272_c0_seq1|m.14641
TCCAGAAGAAGTCAAGAATTTGGTCGTCTTTTAAGAATGATGGATCGTAATTCTCGGTGG
GATTTTGAACTTGGACTTCCGACATTAATAACATCTCTGATACAATTGAATATGATCGGA
TATCCGTTTGTCTTACCTGATATGATTGGTGGAAACGGATACGATAACTTACCACCTTCC
AAAGAAATGTATATTAGGTGGATGCAAGCAAATGTATTCATGCCAGTTGTACAGTTTTCG
TACACACCTTGGGATTTTGATCAACAGACAGTAGATATATGCAGAAATTTAATGAATTTG
CGTGCTAATTATACAGACACCATTATTGAACTGATGAGAAGTAGTGTAGGTAAGGGTACT
CCGTTAAATCCTCCGATTTGGTGGATCGACCCTACAGATCCAGTTGCACAAGCAATTGCT
GACGAATTTCTGTTGGGCGAAAATATCCTTGTGGCTCCTGTCATTGTTCAAGGTGCTAAG
TCCCGAGATATTTACTTACCTTCGGGAATTTGGAGAGATGAAAATCATCCAAATTCACAA
CTCATTAAAGGCAGGAAATGGTTGCGTAATTACCCTGCCAAGCTCGAGGTTCTTCCGTGG
TTTACAAGAGTTAGAGCTGGTCCGCACATGTTTTAA
>cds.Rpadi_10273_c1_seq1|m.14644
TTATATGTCACAAATGTTGCCTCAGAAACATTCTATAATATGATGGTTAATAGAGGCATT
ATAAATCCAATTCCTTATGGAGATTTATTTATATTTGGATCATCGATTACACTACTCCTT
TATTTTTTTAGAGGACAGCATAATAAAACCGATTCAATATATTCACTATTAAGGTTTGTT
GTTGGCCCTTCTGAAGAAAATGATTATACAAAACCATTGTTATCCCCTCAAACTCCCCAG
TTGGGAAAATCAAATCAAGATACTATTCGACAAGCAATTACAGATATACATCAAGCTTAT
TGTACTATAGACAGTAAATTAAAGACAATTTGGACTAGTGATGTATGTCCACATGCTTAT
GGATGTTTACATTATATTCTTAGTTCAGGAACAAGATTATTTTTAGTTGGTTATACGCTG
CAATTAAGTTTGAAGTCTTTGTTACAAGCCAATCGCATTTTACGTAAACCTAGTTATATT
CTAAAACTAATGATATCGTCAGATACATTTAGTTTAGGAGCTTTTCTTGGAGGATTTTCT
TCCATTTATCGAATTGTATCATGTGTAATGAGAAGATTATTAGGTAAAGATTCAAAATAC
ATATGTATTCCTGCAGGATCATTGGCTAGTCTTACTTTTTGTTTGTATCGTAATAACACA
ATTGCTTTATATGTTATGTTGAAAGCATTACAGATAATGTATATTAAAGGTTCTAACGAT
GGACTGTTTCCTGATTTACCTCAAGCAAATATATTCTTTTATTGTTTTTCTACGGCTATT
TTATTTCATGCAGCTATACTTGAACCACATAACCTAAGACCATCATATTGGAAATTCTTA
CAGTCTGTGTCTGGAGGAAGTATAGGATTAGTTGATAGACATTGTTTAGATATATTTGGT
CTCAAATCAAGTGAATCACTTGAAAGAGTATTAAAAAAATATAAGCCAGTTCCATTACAA
GTTTTTAAATTTTAA
>cds.Rpadi_10274_c0_seq1|m.14645
TTTACATGTCTAGTCACATTGAAAATTGTAAATCTTGTCTATATACTTGGAAAAGCTTGC
AAATTGATAGATCTTCATAAAACGTCTCTAATAAAAAATCATCATATTATAAATGGGATA
AGCTGTCAAGACATGGCAACTAGTCCAATGAGACCACCAATCCGTAAAAAGCAGTCTTGG
AGTGACAACAAAGAAAATAAACCTTCACCACTAATTGATGTGCCGCCATTGGGACCTACA
CCAATGTTTGCTAATAGCAATGTCGATATAAAGGAGGCATGCCTTAATACACAAATATTA
GAAGACATTATGGAATCAGATTTGACGCATAGTGACTCTGATTTAAACTTATCCATGATC
CGCGATGCTGATACACTGAGTACAAAATCTGCTTGA
>cds.Rpadi_10274_c1_seq1|m.14647
ACAAAACATGCATTCATTACTAGGTTTAATGAAATAAACTTGTCAGTATACAGTGACTAT
TTATTGAGCTTTGCTTATGACACTGCGCAATCTCGCCATAAAAAGGCATTCACTGATCAC
TCAGATTTGGTTGCAAGACGAATGGGCTTTATCCCGATTCCACTAGGAGTGGTTATGATT
AAAGTTTTAACTAGATGCGTGTCCATTGATGGACGACTAGCTTCCATAATTCTATTATTG
TTTACATTTACATGTCTAGTCACATTGAAAATT
>cds.Rpadi_10274_c2_seq1|m.14648
CAATGGACTAGTGAATCATTTTGGGAGTTAATGCTTGACTGCATTTATGTCATGATATCA
GAAATGTTAATTGATTGGACAAAACATGCATTCATTACTAGGTTTAATGAAATAAACTTG
TCAGTATACAGTGACTATTTATTGAGCTTTGCTTATGACACTGCGCAATCTCGCCATAAA
AAGGCATTCACTGATCACTCAGATTTGGTTGCA
>cds.Rpadi_10275_c0_seq1|m.14649
ATGGGTGAAATCATATCAGACCAAGAGCTACGTCGCCGTTTGTTGGCGTTCAATGCAGTA
GTCCCTCCAGTTACCAGTACTACTAGGAACTTGTTGTTGAAAAAGCTTGCAAGTCTTGAG
GGTAAACAATCAAACAAAACAGCTGCTTCTAATATTATGCCACCACCGAAGTTAAGAGGT
TTAGCTAGTGGTACCAATGAGTCTATTATTATATCATCTTCTGTGGACGTAAAACACTCT
CAGCATAAGACATTTGATAACGTGAATAGTCCCAGGAAAAGTGTTCGTCAACAGCGGCAG
TATCGAGCTCCAGATCTATTTGAAACATCAGATTCTGAAACTGATACTGGCACGCTAGGA
CATTCAATATTACCTGCCAATCCATACATAGCTAGTTCTTCTCCTAAATCAAATGAAACA
TCTTTAATGAATGTATCCAACTGGAAAAATTCATATGACCATCAAAACGCATATGTGTCG
ACAGAAACAAAAAATTCTCCTATTAAAAAACGCGAAATACAA
>cds.Rpadi_10278_c0_seq1|m.14650
ATGATTTTAATACGAAAAGCGGTCTTTATTGTAAACACATTTCTGTTGTGCGTTTTGTCA
GTTTTCAACATTTATTTCACAAATGGAGACATGACTATTGTCGATGTCAAAGAATTTGAA
TATGGAGGTGACATATTTTTTGAGATTACACATCCACCAGAACTACAGTACACTTATCGA
ATAAGACCAGCCAAAAGTTTTGGCATCCCTTTTGACAAGGAAAATTTTCCAGCTAAAAAA
ACAAAATTGGTACTTGTCGACCCTCAACATGGATGTGAAATGCCTAAAAACGCAAAGCAA
CTTCAAGGAAATGTTGCATTTGTGAAAAGAGGTGTTTGTAGCTTCTTAAAGAAAACTGTG
ATATCAGAATTATCTGGAGCAAGAGCTATCGTTATCACAGACAACAACATTTACGATGAT
ACAGCTTATATACACATGATTGATGACGAAAGTGATATGTCTGCCAATATTCCAGCTGGT
TTTCTTGTTGGAAAGTCTGGGCATTTAATACACACTAAAATGTCAGAACTCATGATGACA
GAACTGCCTATCGTGTTTCCATTAAACATGACCTATGTACCGATACATGAAATCAAGCAA
CCACCATGGATAACAATTTGA
>cds.Rpadi_10280_c0_seq2|m.14653
ATGCACAGATATTTTTACATAACCATGTTCATGGAAAACGGCCGATCACTGGTGATCACA
GTGGTTTGTCATAAAAAAACATTTTCGCGGTTATTTTTTGGATTTATCAGCAATGACAAC
GGAACCAACTCCAACATCGATTGGACTGATTTAAATATATATCAATTCGGTGAAAACGGC
AGAGTGACCGAAGAACTATGTTTCTTAATAAGAATAGGTAAAGTCGTCCATTCGGTGCAA
GTCGTGTGTGACAGCCAAAACTGGTATCGACTGGAAAAGGGCGTTGTGAGATGCGAACAG
ATCGGTGACTGTTTAGTTGATCACGTGCCTGGCAAGTGTATGATCCAGTCTTTGTACAGC
GAGACTTCGCTAAGGGCG
>cds.Rpadi_10281_c0_seq1|m.14655
GGTTCACCTGAGCCAACCAATGAAAGATGGTTCCATGGTCAAATGTCAAGAAAAGAAGCA
GAGTATTTAATCTTAGAAAAGGGACGTCCTGGTAGCTATTTAGTACGAGAATCGCAATCT
GATCCTGGAAATTATGTATTGACTGTAAATGTTGATGATAAAGTAGCTGAAATTAAAATT
AGATTTAATGGAGAAAAATATGATATTGGTGGTGGAGAAGAATTTTTGTCGCTTAATGAT
TTAATGAAATACTACAGTTTTAATCCGATGGTTGATCATAATGGATCTGTAATGCATTTA
ATGAATCCAGTAAATGTAACCAGAATAAGTATTGCTGGAATTGTTGATCGTGTATTTAAA
CTTAAGCATCAAAAATATCAACATTATTCTTTTGGGACTGGTGGATTTTGGGAAGAATTT
GACGTGTTACAACAATGGGAAACAAAACGAGATTCAACAAAAGATATTGGTTTTTTAGAT
GAAAATAAATCCAAGAATCGATATCGTAACATTTTACCATATGACCATTCTAGAATTGTA
TTAAAATGTTGTGATAAGAGTATACCAGGTGCAGACTATATCAATGCAAATATGATCAAA
CTTGAGCCATTTGCTTTGGCTGAAAACTATGAAACACGCAATTACATTGTCACTCAAGGT
TGTCTACATAATACAGTTGATGACTTTTGGAGAATGATATGGCAAGAAGATTCTCGTATA
ATTGTTATGATTACAAAACTATTTGAAAAATCTAAAGAGAAATGTATAAAGTATTGGCCA
GAGTTAGGTCAGACAAATGAGTACAGCAAAATCACTGTTGTAAATCTCGGAGAGTATGCT
CATCAACAAGATATGGTTGTGAGAATGTTTGATATATCTCTTCCAAATTACAGACATAGA
AGAATATTTCAGTATCATTATATGGGATGGCCAGATCATGGAGTTCCATCTGATGCAGGA
TCACTTCTTGATCTTCAGTTTGTAGTTAATGCTCGTCAGTTCAATATAGAAGCTCGCTCA
GATGTTTCACACCCTCTAACTGTACACTGTAGTGCTGGAATTGGAAGAACTGGTACATTT
GTTGTTCTTGACCTTCTCATTGGTTTAATAAACCGAAAAGGTCTTGATTGTGAGCTGGAT
ATTCAGCGCACCACACATTTGGTAAGATCGTTTCGTCCTGGACTAGTACAATCTGAAGCA
CAATATCAGTTTATTTATACAGCTATTAATCATTATGTACAATCAATATGTTCAAGAATA
TCTGCTGAAAAGAAAATTGAGATGTTTGGCCGTGAATACTTGAACATAAAGTATACAGAT
GAACTAGCAACAATTGTAGGTGAAGAAAATGTGCCAACTTTAAACCCTTGTACAGCTCAG
AGGGTCTTAAAAAATGCTATTACATGCAACACATATCCTACAACAGATTCACCTTTAGTG
TCTCCAACTCTAGACAAATCAAATGTTGTTGAATTACTTGGTTATGACCCTGGAAAACCA
ATTACACCAACACCAGCTATACCAACAACTGCAGATTCATGTCCTAATTCACCAACTTCT
AACGTATTTGAATTACATTCCTATGAAAACATTACATCACCATTACCATCTAGTGAATGT
GACATTGGGCCTCCACCAATAGAAGCTCCTCCACCACCCCCACAGTCACCTATTATAATA
TTATAA
>cds.Rpadi_10282_c0_seq1|m.14656
ATGAGTTTAGTTGGAGCTGCTAAATCTTTACTGCTTTTGGGCCGGTGTGCTCCATCTGTC
AAACAAAATGCATCAAAAATTATTGTTAAGAAACTAGAATTAGACCAAAACCTTTTAATG
TATTTTAATAAAGATGAAGTGTACTATGCTCATGATCCAGAAAAACAATGCAAGACTGGT
GATGTTGTGCTTATTCAGGAATTACCAGAAAAACTAACAACACATATTACTCATCAAGTT
CTCAAAGTGGTGTATCCCTTAGGTGATGTTACAGACCCCATAACTAATAAAAAAGTAGCA
GCACTACGATGTGGAACAGTTTGTTATAGAGATGATTTAGAAGAAATTGATAATCTTTAT
GGCTTAACCGAAAAACGGTTCAATTATAATAATGCACCTAAAAGAGGTTGGCAAGAGGAC
AAAAAAGATTTTAGTCACAAAAAAAGCTACATCAAATACCACGAATCTGGAGAAGAACAG
CCATATTCAGTTCCAAGATAA
>cds.Rpadi_10283_c0_seq1|m.14657
ATGCTGGACACTGTAATCCAGGGGTATAACACCCTAATGAACGATTACAGTGATAAAAGA
GTTAAGGATTGGTTCCTTATGAGCAGTCCCTTACCTACCTTGACCATGTGCCTGTCATAT
GCGTTCATCGTAAAGGTTTTAGGACCAAGGTTGATGAGAGACCGCAAACCATTCCAACTG
CGAAAAACATTAATCGTTTACAATTTACTGCAAGTCATATTCTCCACATGGATCTTCTAC
GAAGCATGGGACGGTGCATGGGGAAATGGTTATAGTCTTCGATGCGAACCTGTCGACTAC
TCGACAACCCCGAGCGCTATGAGAGTGGCTCGTGGATGCTGG
>cds.Rpadi_10284_c0_seq1|m.14658
TCAGAATATCCGGAACGTTTTAGTTCCTGTGTTCCACACACAACTCGTGAAATAAGACCA
GATGAAGTTGATGGTCGTGATTATCATTTTGTAAAATCTCGTGAACAAATGGACCTCGAC
ATCCAAAATCATTTGTTCATTGAAGCTGGGCAATTCAATGGCAACCTATACGGTACATCC
GTTTCATCTGTCCGTCATGTAGCCGAATCGGGTAAACATTGTATACTTGATGTAAGTGGT
AATGCCATTAAACGACTTCAAGTTGCCGGATTGCATTCTATAGCAATATTCTTCAAGCCA
AAGAGTGTAGAAGCATTAATGGAAATGTGCAAGCGCATGAGCGAAGCAGAAGCAAGAAAA
CACGTGGAACGAGCAGCTAAAATAGAACAAGAATTTGGTGATCAATTTACAGGTATAGTG
CAAGGTGACACGTACGAAGAAGTGTATGATAATGTAAAAGCTATGATTGAAAGAAATTCC
GGTAGACATATTTGGGTATCTTCTAAAGAGAAATTATAA
>cds.Rpadi_10287_c0_seq1|m.14659
GAAAGAGATTTTCTGGGGAAAAAATTGGAAGACTATGTTGCCACTCTTCCCGTAGAAACT
AAAGTACTAAGAACAGAAAAACGTTCTGGTCTGATAAGAGCTCGATTACTTGGGGCAAAA
CATGTTACAGGCCAAGTGATAACATTTTTGGATGCACATTGTGAATGTGCTGATGGTTGG
CTTGAACCACTTCTAGCCAGAATTGTACTAAACAGAAAAACTGTCGTGTGTCCAGTAATT
GATGTTATATCAGACGATACATTTGAATATGTTACCGCATCTGATATGACCTGGGGTGGA
TTCAATTGGAAACTAAATTTTAGATGGTACCGAGTTCCTCAAAGAGAAATGACACGACGT
AATCAAGATCGTACAGCACCATTAAGAACTCCTACAATGGCTGGTGGATTATTTTCTATT
GATAAAGATTATTTTTATGAATTAGGCTCATACGATGAGGGAATGGATATATGGGGTGGT
GAGAATCTAGAAATGTCATTCAGAGTGTGGCAATGTGGCGGCACACTGGAAATAATACCA
TGTTCACACGTAGGTCACGTATTTCGTGACAAGTCGCCATACTCATTTCCGGGAGGCGTA
TCGAAAATCGTGTTACACAATGCAGCCCGTGTAGCTGAGGTTTGGATGGACGAATGGAGA
GATTTCTATTATGCAATGAATCCAGGTGCATCTAATGTTGAAGTTGGAGATGTTTCTGAA
CGTTTGGCTTTAAGAGAAAAGTTAAAGTGCAAGTCTTTCCGTTGGTACTTGGAAAATATT
TATCCTGAATCACAAATGCCACTTGATTACTATTATCTAGGGGAGATAAAAAATGTTGAC
TCCCAACAATGTCTTGATACAATGTCACGAAAAAGCGGTGAAAAAGTTGGCATGAGTTAT
TGTCATGGTCTTGGTGGCAATCAAGTTTTTGCATATACTAAACGGTCACAAATTATGTCT
GATGATAATTGTTTAGATGCTTCTAACATTGTCGGACCAGTTAGTCTAATCAGATGCCAT
GGTCTTGAGGGCAACCAAGCCTGGGTTTATGATTCAAAGGAAATGACAATAAAACATAAA
ACTACAGATCAATGTTTGGAGCATTCAATGTCTGCTGATCAGTATGCTGCCATATTAAAT
GAATGTGATGGTTCACGTAGCCAACAATGGACAATGAAGAGTAATTTTCACTGGCAAGCT
AGCTCAAGATAA
>cds.Rpadi_10289_c0_seq1|m.14661
ATGGTTATTAGCATAGGATTCGAAGGTAGTGCAAATAAATTAGGAATTGGAATCGTTAGA
GATGGTGAGGTGCTGGCGAATTGTAGAAGAACATACATAACTCCACCTGGTGAAGGATTT
TTACCCCGAGAAACAGCACAACACCACCAAAATAATATTGTATCATTATTAGAAGAAACA
ATCAAAACATCTGGCATACAACTGGAACAGATCGATATTGTATGTTTCACAAAAGGTCCT
GGAATTGGTAATCCTTTGGTTAGTGTTGCTGCTGTGGCACGTACTGTTGCTCAACTTTGG
AACAAACCTTTAATACCTGTTAACCATTGTATTGCACATATAGAAATGGGACGCTTAATA
ACTGGTAGTGACAACCCTACTGTTTTATATGTTAGTGGAGGGAATACTCAAGTCATAGCT
TATTCTGGGAATTGTTATAGAATATTTGGTGAAACAATTGATATTGCTGTTGGAAATTGC
TTAGATCGATTTGCAAGAGTTTTAAAATTATCCAATGATCCTAGTCCTGGTTACAATATT
GAACAAATGGCTAAAAAGGGTAAAAAATATCTTAAATTACCTTATGTGGTAAAAGGTATG
GATGTATCGTTCTCTGGTATATTATCTTATATAGAAGAAAAAGCACAAACATTGTTGTCA
TCTGGTGAATATACTCCTGAAGATTTATGTTTTTCACTTCAAGAAACTCTTTTTGCAATG
TTAATAGAAACAACAGAAAGAGCAATGTCTCACTGTCAGTCAAAAGAAGTATTAATAGTT
GGAGGTGTTGGTTGTAATGAAAGATTACAAGAAATGATGAAAATTATGTGTGATGAAAGG
AGTGCAATATTATATGCTACTGATGAAAGATTTTGTATAGACAATGGAGTAATGATAGCT
CATACTGGAACTTTAATGCATAATAGTGGATATAAGACTATATGGGAAGATACATTTTGT
ACTCAAAGGTTTAGGACAGATGAAGTTGAAGTTACATGGAGGTCATGA
>cds.Rpadi_10289_c0_seq2|m.14663
ATGGTTATTAGCATAGGATTCGAAGGTAGTGCAAATAAATTAGGAATTGGAATCGTTAGA
GATGGTGAGGTGCTGGCGAATTGTAGAAGAACATACATAACTCCACCTGGTGAAGGATTT
TTACCCCGAGAAACAGCACAACACCACCAAAATAATATTGTATCATTATTAGAAGAAACA
ATCAAAACATCTGGCATACAACTGGAACAGATCGATATTGTATGTTTCACAAAAGGTCCT
GGAATTGGTAATCCTTTGGTTAGTGTTGCTGCTGTGGCACGTACTGTTGCTCAACTTTGG
AACAAACCTTTAATACCTGTTAACCATTGTATTGCACATATAGAAATGGGACGCTTAATA
ACTGGTAGTGACAACCCTACTGTTTTATATGTTAGTGGAGGGAATACTCAAGTCATAGCT
TATTCTGGGAATTGTTATAGAATATTTGGTGAAACAATTGATATTGCTGTTGGAAATTGC
TTAGATCGATTTGCAAGAGTTTTAAAATTATCCAATGATCCTAGTCCTGGTTACAATATT
GAACAAATGGCTAAAAAGGGTAAAAAATATCTTAAATTACCTTATGTGGTAAAAGGTATG
GATGTATCGTTCTCTGGTATATTATCTTATATAGAAGAAAAAGCACAAACATTGTTGTCA
TCTGGTGAATATACTCCTGAAGATTTATGTTTTTCACTTCAAGAAACTCTTTTTGCAATG
TTAATAGAAACAACAGAAAGAGCAATGTCTCACTGTCAGTCAAAAGAAGTATTAATAGTT
GGAGGTGTTGGTTGTAATGAAAGATTACAAGAAATGATGAAAATTATGTGTGATGAAAGG
AGTGCAATATTATATGCTACTGATGAAAGATTTTGTATAGACAATGGAGTAATGATAGCT
CATACTGGAACTTTAATGCATAATAGTGGATATAAGACTATATGGGAAGATACATTTTGT
ACTCAAAGGTTTAGGACAGATGAAGTTGAAGTTACATGGAGGTCATGA
>cds.Rpadi_10290_c0_seq1|m.14665
ATGTCAGCTCTTGCATCATTAACTGCTAATTATACAGACTCTGAAGATGAAGGCACTACA
CCCAGTCAACGTAGACATGTTGAAGAAATATCTATTTTGAATGAACCTCAGTCAGAACAT
ATACCGAGTCCTCAATTACAAATACCGAATTCAGCTCCAGCTGTGACTAACCCAGAAGAT
GACAAAAAAACTAATCTTGTGTCATATTTTGAAGATCATGATATTGTTATGTCAGATGAA
GAAATTGACCGACGTTCAGATATAGATGACGAAGAAGATATTTTACCACCAGAACCACAT
GGTAGATGCTCTAAAGAATTACAAGATAAAATTACGCGATTGCATGAAAAAATGGAAAAA
GATGGCATGGACATGAATTTTTTGATCCAAAAAAGGAAAGATTTTCGAAATCCCAGCATA
TACGAAAAACTTTTACAATTTTGTAATATTAATGAATTGGGAACAAATTATCCACCTCAT
TTATATGATCCTTTAAGATGGGGCAAAGAATCGTTTTACGAAGAATTGGGTCGCCTGCAG
AAAGAAGATATGGAAAAGAGACAAAAAGAAAGAAAAGAAAAAACTAAAGTTGAAGTTGTG
TCTGGTACGAAAAAGACTCCATCAATCAATGTTTCGAGTTCCCATAAACAAGATGACAAG
AAAAGTAAATGGGATCTTACTACATCAGTAACAGGTACAAAGGGAACAATTATCTCAGCT
TTTGGTTCTTTACCAAAAAAACAAAAATTA
>cds.Rpadi_10291_c0_seq1|m.14668
ATATTGCAAACTCATGTTAGAGGATATTTGGCGCGTAGACGTTGGCTTCAGTTAAAAGAT
AATATGGAAGTTGAACGTAGACTAGCGCTTGAAACTTTAGAGAAAAAGAATGTTGCGGCA
TCAAGAATACAAGCTATGGTCAGAGGATTTATGGTAAGAAAAAGATTACCCAAGATCAAG
GAAGAATTACATATTCAAAAACTTGTGCGGGCTGCAACTTTGATACAGGCTATATGGAGA
GGTTATACTGTTAGAAAGAGGTATCAGTGTAGACGAGAAACAATTAGAATTCCCAAAAAA
GGTGCTCTCACATTAGGCAAACGACACAATGACGTGGTTGATGTATTAAACAAGCAAAAA
AGAAATGAATATTCTTATCGGGAACTTACTACAGTTTTCTGGAAT
>cds.Rpadi_10291_c1_seq1|m.14669
CAAAAAAGAAATGAATATTCTTATCGGGAACTTACTACAGTTTTCTGGAATTTAGATACA
TGTACAACCTTATCCAAAGAATTATGTTTGAAGACATCAGAAGGTACGATTGTTGACTAC
ATGTTTCACTTTTTGCATTATTCCAATCAGTCTCAGCCTAGTCTTGAAGCAAGGGAGCCA
GCCATCCGCGTGTTAACAAATCTACTTAAGTATCACGAAACCTCTTGGCACATCTGGGTG
AGAACCGTAAATGCTGACATGGTCAAAGACCTGATCAAAATGATGAAAACATGTTGTGGA
AAAATCAGTGGCAAAAAATTGTATTGTTCAATCGCTACTTGGCTCTGGATAGCTCTACAA
GACCCTGAAAAGAAAATTTACATCAAAAAAATTCCATCTGCTATAGTAGATATAAAATTC
ATGATGGATACTTTGAAAAAGAGATACACA
>cds.Rpadi_10292_c0_seq1|m.14670
GGATACCCAGGATCACTTGGTTATCCAGCATCAGGATCTCCAGGCTCACCAGGATCACCA
GGCTCACCAGGATATCCAGGACCACTTGGCTACCCAGGATCTGGATCTCCAGGCTCTCCA
GGATCTCCGGGCTCACCAGGAGCTCCGGGCACACCAGGATCACCGGGATCACCAGGATAT
CCAGGATCACTTGGCTACCCAGGA
>cds.Rpadi_10293_c0_seq1|m.14674
AAATTATTTATTAGTCACGGAGGAATATCTGGAGTGTATGAGGCAGTGGATGCCGGTGTT
CCGGTTCTCGGATTTCCCGTGTTCTTTGATCAATCAAGAAATTTAAAAAATTTAGTAGAT
GCAGGAATGGCAATTTCAATGAACCTTGATTCTGTGACTAAGGACACATTCATGAAGGCT
ATTTTAGAACTCGTTAAGAATAAAAAATACATGCAGAACGCTAAAATTGCTTCTAATCGT
TTTAAAGACCGTCCACTGTCACCGTCGAAAGCCGTTGATTATTGGACGAGATACGTTATT
CGCCACAAAGGCGCTCCTCACTTAAAATCTCAGGCGCTCAATTTGAAATGGTATCAATAC
TTTTTACTGGACGTCATTGCTGTTGTCATATTAGTTATTTTATTATTATATTATGCTTTT
TACAAAATTTTACATTTGTAA
>cds.Rpadi_10294_c0_seq1|m.14675
ATGGCATCCTGGTTATTTGGAGTTTCTAAACTAACAGCTGAACAGATTGTTGATACAAAA
GACGACACACCACCGGCTCCAACAACGGTTAATCCAGAACCTGTGAAAACTGTACCCACA
GAGTCTCAATTACTTTATGATTTACAACCACCTGAACCAAAAATTGCTGATTTAAAACCT
ACTAGTATGCTGGACAATATACCATTTGTCTTATCCAACCAAATTATCACGACTACTAAC
AACTATACTTATAATTTAGAAAATACTAAAAGACATTTAATATCTTTAAAAAAAGCGCTT
GAATCAGATGCATTCAACTATGATTTTTCAAATGATAAAAGACTGGTGAGCGATTCTTCA
ATGTATCAATCTTAA
>cds.Rpadi_10298_c0_seq1|m.14677
GCACAAAAACAGCTGGCGGCATTCAACAAAGTAGTTAATCATGTATTGGACTTAGTGTCT
AAAGCCAGAGAAGAATGGGAAGTGGAAACTGGAGCTCGCGTTGGCATTGGTCAAACTTCA
TCAGTTGCAGACTTGCATACACTTGTATCGGCTGTAAGTATGGGTAAAAATTTGAAACCA
ATGGTGCCACAAGTATCTCCTGGTGGTATGATGGTGCCCCCGACTGGTAGACCAGTTACT
CCTAGTATGGGGCCAAATACACCACCAATGGGTATGATGCCTAAACCACCTCCTGGAATG
AAGACCAATGTAAAGACTGCTGGAGCACCTCATCCATATAGATAA
>cds.Rpadi_10298_c1_seq1|m.14679
TTCTCAACACAATATACTGCCATCATGAAGTATCTCTCCTACGAAAAGCTTCCACAGTTA
CGTAACTACAGTGTGTTGCCACTGATGTTAAACCCTGAGCGCGATGAGGATCTTGCGCGA
ATTACTGAGAATCGAGTGCCAGCCCTGTCCCATGACATTGTACCCGATTTTTTGCGTACT
AAAACTGAACCTGAAGTTGAACACAAACTCATGCAGGTTGAGCACAAGGCGGGTAGCTTA
CAATTTGAAACAGCACAAAAACAGCTGGCGGCATTCAACAAAGTAGTTAATCATGTATTG
GACTTAGTGTCTAAAGCCAGAGAAGAATGGGAAGTGGAAACTGGAGCTCGTGTTGGCATT
GGTCAAACTTCATCAGTTGCAGACTTGCATACACTTGTATCGGCTGTAAGTATGGGTAAA
AATTTGAAACCAATGGTGCCACAAGTATCTCCTGGTGGTATG
>cds.Rpadi_10299_c0_seq1|m.14680
TTTAGTGCCCCAAAACAAAAGAAAAACATGGTGACAATGGGATCTATGGATATAAATTCT
ACGTGTGACGATGGAAAGACGAATTTAACAAGAGATTGGGATGAATCATTTTACAATTAT
ACATGCATGCTGAAAGATTTTTTACCAGTATCTGATATTCAACCATTATTGGATAGAGAT
CTCGTGCCTAAATATTATGTGGCTAATCACGTGTGCATGAAAGAATTGATATCTTACAAC
CACGATATTCCCTCATTT
>cds.Rpadi_10299_c1_seq1|m.14681
CTCGTGCCTAAATATTATGTGGCTAATCACGTGTGCATGAAAGAATTGATATCTTACAAC
CACGATATTCCCTCATTTGGTTCACATCGTCCTGCTTGGGCCAGATACGGCGAATATAAA
TTTTTACCAAAACAGAGATGGTTACACAATTTAGAGCATGGATCAGTAGTAATGTTGTAT
CATCCATGCACTCATCCAGTTTTAGTTCAACGTATGCGAACAGTTTTAAAGTCTTGTCTT
TTCAGACATATTATTACTCCATATAATTTAGTGCCTGAAGATCGGCCGATTGTGCTTGTC
ACTTGGGGTAACAGACTGTACATGAATGACGTGGATACAAAACTAGCAATCGATTATATA
AAAAAATATGCCAATCATGCTAAGGAAACTACAGCCAGGGATGGACAATATGATCATTTA
TTGATTGAAGCAGCAGAATTAATTTCACCTGATGATATAAATATTTGCCCGACCCCACAC
AAACGCAAAAATAGAATTTAA
>cds.Rpadi_10299_c2_seq1|m.14682
AAAGGAACTTCATTTCAATTACAGCAACATAATGTACCAATGTCAGTTGATGTTATTAAT
TTAAAACCTACTGATAACTCCGACAAACACAGCAAATGGCTTGGTAGGTATTTACCTGAC
CGTTCAAATGGAGAAAACTATGGTAGTATTTCAAGAATTGTTACAGAAAACGAAGATTTT
GCTGTGTTTAGTGCCCCAAAACAAAAGAAAAACATGGTGACAATGGGATCTATGGATATA
AATTCTACGTGTGACGATGGAAAGACG
>cds.Rpadi_1029_c0_seq1|m.416
ATATTCAATTATGACTATACTGTGCCAAAAATCGAAACCGAACAAACATTTGGTTATCCA
TTAGATCTTAAACTATCTTGTGAAAACAACAGACTATTGGTATCGTTTGGTCAACGAGAC
AACATCAAAGTTGGTCATGTATTATTAGCAATCAATGGAGTTCCTGTTTCTGGTAGAAAA
CTGGAAGATGGCAAGGATGCAATAGAAATGTTAAATGATGCAACCAATTATCCCCTTAAT
TTGAAATTTGGCCGGCCAAAAATGACTATCAATGAAAAGATATTCTTAGCCAGTATGTTT
TATCCATTATTTGCCATTGCATCACAATTAAGTCCAGAGCCCAGGAGTTCTGGAATCGAA
ACTTTAGAAGCTGATACATTTAAACTCCAATGTTTTCAAACTCTGACTGGAGTGAAATTT
ATGGTTATTGCTGATCCAACGCATGTAGGCCTTGAACAACTTTTAAAGAAAATTTATGAG
ATTTATGCAGACTTTGCTCTAAAGAATCCATTTTATTCCTTAGAAATGCCTATTCGGTGT
GAATTGTTTGATACTAATTTACAAGCACTTTTGGAACAAGCGGATAAAAATGGTATTAAT
AGTATTTAA
>cds.Rpadi_10300_c0_seq1|m.14683
TTTATTTTAGATATAAACCTTAAGCCTAGAGAAGTTTCCCAAAGTATTGAACGCTATGCT
TGTGATTTTACTCCTGATGAGAGAAGGATATTATATGATAGTGCTGTAAAATACACCAGA
CCGCCTAATTACAAGGATGTTAAAAATGATTTTACAGGTGAGGATGTTTTCAATAAAACT
GATGATAAACCTAAAACCGAACTTGAGCTTTTGCAAGAGCAGAGAGACTTAAAACGTAGA
AGAGCTGCTTATCGTGGAAAACGAGTTCATACAAATAGAAAATCTTATGTAGAAGTTTTA
AGAGAATTAGTTGAAGGATTAACAAATAATTTGTCTCATTCAGAAGATAAATTAGTGGGG
ATTCAAACTTCAAATACTGTTACAGAGTCTACACCAAATGCCCGTTTTATGTACAAATAT
GAAGGTAATAGAAATTATAGTGGTAATCCATACACTCGTTGGCTTGATATTAAGACAGAG
GAATCTAAATTATTAAAGTATTGTCAAAAGAAGAGTGAGAGTTCATATCAAGATGTTTCT
ATGTCTAAAATTCATTGTAAAGATAAAACTGGTTTTAAAAGATCAAGAAAAAGTAGATCT
AAATCAAGATCTAGAAAAAGTAGATCTAAATCGAGATCAAGAAAAAGTAGATCCAAATCA
AGAGAAAGAAAACCATCAACTGGTGAATTAAAATTAAAAAGATCTTGGAGATCTAGGTCC
CGCTCATTATGTAAAGAAACCAAGTATAAGAGACCTAAAATCTGTTCTAAATCCAAAGAA
AGTATTTATACAGAAAATAAACATAAAAGATCTAGAAAACATAAAACTCAATCGAAATCT
AAAGAAAGTGAGTCTAAAAGAATTAGAAGTCAATCAATATCTATAGAAAGTACACACAAA
AGATCTAAAAAGCATAAAACAAGGTCTAAGTCAAAAGAACCTGAAAAGGTTAAATGTTCT
AGGAGCCTTGCTAGTTATAATAATTTAGTTAGTGAAAAAGACTCCACACTATTATTTAAG
TCAAGTAAAACTCATAAAAAGAAAAAAAAGCATAAAAGTAAGAAAAATCGTTCTAAAAGT
CCTAGAAGATCTCATAAGAATAAAAAAAATGTTATTGACGTTTGTGAAAACATTAATGAC
GAAATATCAAATGATAATGACATTATCCACCCCATCAATAAGTCATAA
>cds.Rpadi_10301_c0_seq1|m.14684
AATTCATGTGGTGGATTTTCGAGTTCAAGCACGGCATATTTCCAAAGCCCAGAGAAATTC
CAGGACGTTTGCTCGTACAAGATCAACGTCAGACGAAATGTATGCCAACTAAGAATCGAT
TTCGAGAGGTTTTCACTCGGCCAACCGACCAAACAGACGTCAGAATCGGCATATACATGT
GAACGTGACGAGTTTACATTAATTTCGAACGATGACACCAAAATAAACGTGCCTGTTCTA
TGCGGTGAAAATTCCGGTCAACACGTGTACGTGCCCGTAAACCAGCAGCAGTCTGACTCG
AAAAACAACAACAACTATAACAACAAGCATCAAATAACATTAAAATTCCGATTGACTGCG
AGGGATGAAGACGACACAGACCCAGAACCATTTTGGAAATTAAAAATCTCACAATTGGAA
TGCCAAACGACGTCGACCAATTGGTGGAAGATCAAAGACATCGCACGTCAAGTCTGGGAT
TGGGAAGATGAAGAAAGAGATGCTACAAGATCCAAGTACAGTCTAGCGCCAGAAGGTTGT
TTACAATACTTTACTGACAAACACGGTTCATTCGAAAGCTTCAACTATAACAAAGGGATG
GGACACTATTTGGGAAATTTAAATTACGCGACATGCTTCAGAAGGAACCAAGACACATGC
GGAATCAAATACGAGGCAGTGAAATTCCAAGTGGCGTACAACCAGAGGCTGACCGGTTCC
ACGGACCGAGACTGCGATACGGTTCCAGCCGGCGAGTCCGAACAGACCACGCCGACATCG
GGAACCACACAGCCGTCCACCGAAACCACTCAAGCTTCTGCAGAAACCACTCAGGCTCCC
ACGGGAACCACTCAACTTTCCACGGAAACCACTCAGCCATCGAGCTCGACCGAAAAATCG
CCAAACGGACGCAGCAGCAGGAAACGGTCATCCGAACGCGGCGACTACTTGCTCATACCG
GACGGCCTTTATTCGAGCTCGCGGTTCGCGTCAAAATATTGTGACAAGTCGCTGGAAAAC
GTCGATGACAGCACAGTCAAGACTCAAGGACCTCTATACGTGGCCTTTGTCAGCGACGAT
TACTCTAATCCAAACGAAGATGTGGAAAAGGGATACAAGATAAATTATTCATTGACA
>cds.Rpadi_10302_c0_seq1|m.14687
ATGAGTTTCCTAAAGTTTACATTCGCATTGGTTTCGGTCGTTTTGGCCACAGGCACGGTT
CGAGCGTGGGATTTAAGCGTGGTAACTCCAGCTCAGATTCAGTTCCTTACAAAAAATGTC
GTGGAGAATACAGCGGCCGATAAGTTGAAAAACATGGGTGCCATTGCGTATGATCCTATT
AAAAAAGACGTATACGTCAGTGACGCCAATCAAAAAGTCGGAAGTATATTCCGGTTAAAG
ACTACCGGTGATACAGCGTACACCACCATCGAACCTATCGTAGCCAAACAAAATGTTACC
GTACTTGGTATGGTGTTCGACGAGCGTACGTCCACGTTGTACTGGACTACCGGCAACGGA
CTGACCATCAACTACGTTCACGTACCAGAAAATTCGACCAAGGTTCCGCTCATAGGACAC
GTCCTGTTCAGGTTCAAGGATGCAATACCCCAGGGAATAGCGATCGACACGTGTCGAGGG
TATTTGTACTGGACAAACTGTAACCATTTAAACGCGACCATCGAACGGTCGCGCCTGAAC
GGTTCTGATCGTCAAATCATAGTGCACGAAAACCTATTCCAGCCGTTGGGCATCGCCGTA
GACGTAGAACGCAACTTGATCTACTGGAGCGACGAACACGAGGGTCTATACTACAGCATC
GAGAGCAGCAACCCGGATGGTGGTTCCAGGAGGACGCTCATCCACGGTACTCACCACCAG
CCGTTCTCCATTGCGGTAGACGACCAGGACATCTACTGGAGCGATTGGATCAACAACGCC
GTGTGGACAATGCCCAAGGACTCGTTCCAGGGCGGCGTGCAACCGTCGTTGGTCGCCAAA
TACGAGATGATCAGCACGCCCATGGGATTGATAACGCCCACCGGCAACACTACCATGATC
AACAGCACGTATTGCGCGATGCACAGGTCAAAAGACATCGCGGTGACGACAACAGAACTG
ACACCGGAACTGATCCCGTACGAGGTGCTGAAGAACATTTGCAAGAACAAGGGCGTGTTG
CACGCCAACGGGACGTGCACGTGCGCCCCGGGTTTCGAGGGCGAATACTGCCAGACGGGC
GTGTGCGACGGTTACTGCGTGTACGGGACGTGCACGTTGTCGGACGCG
>cds.Rpadi_10304_c0_seq1|m.14693
ATTTGCAAGTGTGCACCACCGGTTATTTACGTTTTTGATGGTATTGGTCGCGATTTGAGC
GACGAATACATAGACAATTCATTGGACAATAACAATGTTATCCAAAATTTGATACCAACA
TCAAGTACTTCAGCATCGAATACTTCAGATGAAAATAAGAAAAATAAGATTTGGAGAAAT
ATTGTTGACAAAATTATCAAT
>cds.Rpadi_10305_c0_seq1|m.14694
GACTTAGGAGCATTAGAAACTATCATCAAAACTGATATTGAAAACCATCGAAAACCTCTT
ATTGTTTTTGCAAGAGCAGGTGCGCACGTTACTGGTCAGATGGATGATATTGTAAACCTT
AAAGAATTATGCAATAAATACAATATTTGGTTACACTTATCTGGTGATAATTTATCAGGC
CTGGCCTTGGCAACATTTAAAACAAAGAGTTCTAATCTAGCTGATAGTATGACATTAACG
CCAAGCATTTGGTTGAATATTTCTGCGCTGCCTGTTATTACTTTATTTGATAAACAATAT
ACAAGTACAGAAATATTGAATATTTACAAAAGTAAATGTTTACCTATTTGGACATGTTTT
CAAGCTTTAGGACATGATGCGCTAGTGCTAAGGATACAACAAAAATTTGAAATTTGTCAC
CGTATTCATAGTTTGGTTAAACGTTATGACTGTTTGAGGATTTTGTGTGAAACTAATGAT
CATAACAGTGAGTCTAATGAGGAAACAGTTGCTGATATTATTGCTAATCAAGAGAATATT
CCAGATCTATTACACAACTTATCGAGTTGTCTTGTCATCCAATTCGTACCAAAAGACTGT
AACCAAAGAGTTTCTCCTTATTATGATAAACTAAATTCTTGGTTAGGTCAAGTGTTGGAG
CGAGAAATTCCTGAAGCGCCTTTAGAATTGTGTGAAATTGAAACCCTTGGTGTTGTAGTA
GCGTTTTCTCCTTTTACTGTTTTGAATTCACTAGTTACTGAAGATGATTGGGAAACGTTT
AGCATTTGTTTGGATCAACATATTGAAATTTTGCTAGCTACAGTTGATTATAAAGAAAAA
CTGACAGGACTTATAGCCAATCTGCCATCACTTGAATACGTTGAAATCGATGACTGGGCA
GGACTTGGTGCTGTAAGGTATGTGCCACAACTGTGGAAATCGTCTGACCAGCAATTGGCC
ACTGATCAGGATAAGCAAGATTTAAATCGATTAAATGTACGAATCGTACAGCAACTCCGT
TCAATTGATGCTGCATTTTCATTAGGCGAAGGAAGTGACGGATTAGCCTGTGTTCGTTTT
GGTATGGTCACAGCTGACACAGATGTAGCTGAATTATTGTCTCTGGTCCAAAGTACTGGG
CGTAAAGAAGAAGAGTCAACCAAATACATTGATTCAATGGCCGAACTTGTAAAAAAAGGC
ATAGAAACTGCAACTGTAGACTTAAAAAAAGAAACTGAAGAAAAAATATGGCAAGAAGGT
ATTTTAAGACATGTACCAGTTTTTGGGAACTTAGTTAACTGGTGGTCTCCACCGGCCAAA
AATGCAGTAAAAGGTCGATGGTTAGATTTGGAGGCAGGTGTGGTTCGATCTACTGAAGTG
ATATATGAAAAGAAGGCACAAATAGAAGATTCAGATGGCAATGAGAATGTAACTGTTGCG
GCTGATGATGTGCCAATGGAGTAA
>cds.Rpadi_10308_c0_seq1|m.14699
AAAGACTATTGGTGGGACAGCAATGGACCACTGAATACATTACACTCTTTTAATCCATTG
AGAGTTTCGTTTATAATAAATGGATTAACAAATATGAAAAAAATTGAAACAAAAAACATT
GGGACTCGTCAAAGCTTAGAAAATATAAAAATACTTGATGTTGGTTGTGGTGGTGGAGTT
TTAACTGAGGCATTAGCACGTCTAGGC
>cds.Rpadi_10308_c1_seq1|m.14700
ACAAATATGAAAAAAATTGAAACAAAAAACATTGGGACTCGTCAAAGCTTAGAAAATATA
AAAATACTTGATGTTGGTTGTGGTGGTGGAGTTTTAACTGAGGCATTAGCACGTCTAGGC
AGTAATGTAACGGGAATAGATCCAAGTAAAGAACTAATAACAATCGCCAATGATCATTCT
GTGATTCTTAGAAATAAAAATATCAAATATTTCAATGAATCGGTTGAAGAGCATGTATTA
TCAAACACAGAATCATATGATGCAATTGTAACTTCAGAAGTTTTGGAGCATGTATCCAAT
AAATATGGCTTTTTAATAAACTGTATTGATTGTTTAAAGCCTGGAGGATCTTTGTTTATA
ACAACCCCAAATAGAACAATTTGCTCATGGTTAAGTGTTAAAGTGATAGGAGAAACATTT
GATTTTATACCAAAAGGTACACATGAATGGGAAAAATTTATATGTCCTCATGAATTGCAG
TCAATTTTAGAAATA
>cds.Rpadi_10309_c0_seq1|m.14702
ATGGTGAAAAAAGAGCAACAGAACGAAGAACAATCTGCTGGTAAAATAGAAACATCTGAA
ATTAATGAAAATGTAAAAGAAGAGCAGCAACAACAGCAGGATGTTGAGATGTCAGAAGAC
TTGGAAACTAATTCTTCTGTACCCGCTGTTGTCAAAAGTGGAGAAGTTCGAGCAGATGGT
GATGAGGCTGAAACCAATGATAAATCTTCAGATGTTGTAAAAGATGATGATAAGACAACA
CAGAGCACA
>cds.Rpadi_10309_c1_seq1|m.14703
CCAGCTCAACTTGTTGCGTTAGCTGATAAACACCAACAGCATCAGCAGCAGCAGCAATTG
TCGTTGACTTTATCGTTATCTCCTGGTGGAAGTAGCGCCATTAAAGGATCTGGTAAGCAG
TCATCTACCATCAAATCTTCCTCGGCCAGTGATAAAGACGCTAGTACGGATAAGAAAGAA
CAAGACACTAGTGCTAGTGGGGCTTTACCAATGGTGAAAAAAGAGCAACAGAACGAAGAA
CAATCTGCTGGTAAAATAGAAACATCTGAAATTAATGAAAATGTAAAAGAAGAGCAGCAA
CAACAG
>cds.Rpadi_10310_c0_seq1|m.14705
TTAAAAGAAAAATATGGATTACTTGGCTGTGAACCACCAGATGCTGTATTGCCAAAGGGA
TATAAAGATAGAGCTGATAAAAGAAGAAAAACTGTTGGATCTCAAAATGCAAATGAGAAA
ACTGAAGTTGCTTGTGTAACACAGCCGATTCCTACAAAAAACAAAGGTTTCAAATTATTA
GAAAATATGGGTTGGACACCTGGAAAGTCTTTAGGATCTAATAATTCTGGGATTAAAGAA
CCTATTTCAATGGATGTTAGAGATGAAAAAATGGGACTCGGGTTTTCAACTAATTTTAGT
CAACCTGAACAACCCAAGGCAAATATTTTAATTAAA
>cds.Rpadi_10312_c0_seq1|m.14706
ATGTTAGCATCTTGTTCAATATGTGGCGATTGTTTCACCGGAATTCATCCTGAATCAGTT
CATTCAACACCTTGTGGTCATGTTTTCCACTATGAATGTCTCATGACATGGATTAAAAGA
TCACAAACATGTCCACATTGTCGGTCAAAAGTAACTGAAAAACAAATTATAAAGCTATAT
TTTCACAACAATTCAAATTTAAGTATTAAAGAAGATATATCGTCATTGACACACCAAGTG
CAGTCACTTACATATGAAAATACTTTGAAGAAT
>cds.Rpadi_10313_c0_seq1|m.14707
TACAGCGACACGACGACAGGGATAACATCGCATTGCACGACACCGCCATCGTTCGAAATG
ACCAATCAACCGACCATAGTGATCAAAAACCCGACATGGTGGAAGAGGAGGACGAACTTG
GAACGGAATCTGACCATCGTGGCCGGCGGAATGCTATTGGCGTCCTCATTTCTGGCCCTG
GCTCTGTCGACGTTGTACTTCAACCATAGCTGCAACATGGAGAGTCTCCCGTCGATATCA
GCTGAAAACAATGGTTTGATTGGCAAATCGCGAGGTAGAAGTCTTTTCCAAAACAGAGAA
TACGAAAAAGATAACATTTGTCTCACCGCTGGTTGTGTTAAAGCTGCGGCTTCCGTAATC
AACAACATGGACACATCAGTAGATCCTTGTGATGATTTCTATCAGTTCGCATGTGGTAAT
TTTATAAAAGAAACTATCATCGACGACGATAAAACGTCGCAAACCACATTCAGCGCGATT
AGCGATTCGCTGTTGAACAAGCTTCGAATGATCATCACCGAACCCATTCAACCGAACGAA
CAGAAACCGTTCAAAATGGCGAAATTATTGTACAAATCGTGCATGGACAAAGAAAAAATC
GAAAAAGTTGGCTTGGGACCTATTAAGGAAATGTTAAAAAGCCTGGGCGGATGGCCCGTA
CTGGAAGCCGAGAAATGGAACGATGCCGATTTCACGTGGAAGGACAGCGTGTACAAGTTC
AGAGTGGCGGGCTACAGCGTAGACTACTTCATCGACTTCTCCATCAGCACAGATTTAAAA
AACACCACAACGAGAGCTATTGACCTGGACCAAGCGTCGCTGGGACTCAGCCGGGAGTAC
CTGGTCAAAGGCACC
>cds.Rpadi_10313_c0_seq1|m.14709
CAGCGACACGACGACAGGGATAACATCGCATTGCACGACACCGCCATCGTTCGAAATGAC
CAATCAACCGACCATAGTGATCAAAAACCCGACATGGTGGAAGAGGAGGACGAACTTGGA
ACGGAATCTGACCATCGTGGCCGGCGGAATGCTATTGGCGTCCTCATTTCTGGCCCTGGC
TCTGTCGACGTTGTACTTCAACCATAG
>cds.Rpadi_10314_c0_seq1|m.14710
ATGAGCTTCCTATTTGGAGGCAGATCATCAAAGACTTTTAAACCTAAGAAGAATATACCA
GAAGGTACACACCAATACGATCTAATGAAGCACGCAGCAGCCACTCTTGGTTCGGGCAAT
CTGAGATTGGCCGTACTACTACCAGAAGGCGAAGATCTCAATGAATGGGTTGCCGTCAAC
ACTGTTGATTTTTTCAATCAAATAAACATGTTATACGGTACAATAACGGAATTCTGCACT
GAGGAAAGTTGTTCTATAATGTCTGCTGGACCCAAATACGAATATCATTGGGCAGATGGC
CTGACGGTTAAGAAACCTATTAAGTGTTCTGCTCCAAAATACATTGATTATTTGATGACT
TGGGTTCAGGATCAATTGGATGACGAAACATTGTTCCCTTCAAAAATCGGTGTCCCATTT
CCTAAGAACTTCTTATCGATTGCTAAGACAATACTTAAACGGTTATTTAGGGTGTATGCT
CATATATATCATACACATTTCGATTCAATTGTTACACTAGGCGAGGAAGCACATCTCAAC
ACATCGTTCAAGCATTTTATTTACTTTGTTCAGGAATTTGTACTAATTGATCGAAGAGAA
TTGGCTCCATTACAAGACTACATTGATAAATTGGCTGGCAGAGAAACTAGATAA
>cds.Rpadi_10315_c0_seq1|m.14711
ATGGCTGCAGTAGCAAATAAACCAAAATCTGAAATGACTCCTGAAGAGTTAGCAAAACGC
GAGGAAGAAGAATTTACTACAGGTCCTATGTCTGTCTTGACTCAATCTGTCCGTAACAAT
ACTCAGGTGCTGATCAATTGTCGTAATAATAGAAAACTTTTGGCAAGAATCAAAGCTTTT
GACCGACATTGTAATATGGTATTAGAAAATGTGCGAGAAATGTGGACTGAATTACCTAAA
ACTGGCAAGGGCAAGAAAAAGGCAAAGGCAGTAAGTCGAGACAAGTATATTTCTAAAATG
TTTCTACGAGGTGATTCAGTTATTTTAGTTGTCAAGAACCCTAAAGAAGCTGTTCGTCAA
CAACCACCGGCTCCTTGA
>cds.Rpadi_10316_c0_seq1|m.14712
GATGACAACCATGATTATATAATTAGAAGTGGTGAAAAGTTTTTGGATCGCTATGAAATC
ATATCCTTGCTAGGCAAAGGGTCATTTGGACAAGTTGTTAAGGCTCGTGATGAGGAAGAA
GATTGTTATGTAGCAATTAAAATAATAAAGAACAAAAAACCATTCCTAAATCAAGCTCAA
ATTGAAGTAAGACTATTAGAAATGATGAATAGAGCTGATGTTGACAACAAATACTATATT
GTTAAACTCAAGCGTCATTTCATGTGGCGTAATCATCTGTGCCTGGTGTTTGAGTTATTA
TCTTATAACTTGTATGATTTGATTAGGAACACTAATTTTAAAGGTGTTTCTTTAAATCTT
ACACGTAAATTTGCTGCTCAACTGTGCACGGCTCTGTTGTTCCTGTCCACACCGGACCTG
TCCATCATACATTGTGATCTAAAACCAGAAAACATATTGTTGTGCAATCCTAAAAGATCA
GCTATTAAAATAGTAGATTTT
>cds.Rpadi_10316_c1_seq1|m.14713
ATGGATGGCAGCAATGGAGCCAAGCAAGCGGATAGTTGGCACAAGCATGAGCCGTTCATG
ATGGTCGAAAAGCAGAAAAATAAAAATCATGGCCAAGGATCTCAAGACAGTAACTTTGGT
TTTGGCGGTGGTCCCTTGTATGGAAGACTTGTTGCTGAAGACCAATTACCAATGGTTGGC
GGTGTTGCTCCAGTGCATGCTGATATCCATGCGATGCAAGCAAGAATACCGCCTCATTTT
CGAGACCCATCATCAGCTCCACTGAGAAAGCTTTCAGTGGATTTAATCAAAACTTATAAG
TTTATTAATGAGGTCTACTATGCTAAGAAAAAGAAAAGAGCTGGTGGTGGAGCAGTTGGA
TTGAGTAGTCAACCTCAAAATAATGGGGCCCCCGTTGAGGGGCCTGTAGCTAATAAAAAA
GAAAGAAGAGTGTATAATGATGGTCACGATGATGACAACCAT
>cds.Rpadi_10317_c0_seq1|m.14714
AATATCGAGCCAAGGGGTTCCAAACGAGGGAAGAATGCTTCGTATGGAAATGGGAAAGAT
ACGTTACGGTTCAAAGCCAACGGTGCAGCTCAAATTCAAAAAGAGACTGACGAGTCAAAA
AAGGGTATTGATAAAATCAATCAACTTCTGGAAAACTTGTTGGGAATTAGCGACTTTGAA
CTTGCTACACAAATTTGGGAAAAAGGAGAAGATAAGCTGAACAGTATGGACTTTGCGGAA
GCTATCGATAACTCTGACTTAGATGAATTAGGATTCACAGACGATTTCATCATTGAACTA
TGGGGTGTTATAACAGATGCTAGGGCTGGACGCTTGAAAAATTAA
>cds.Rpadi_10317_c1_seq1|m.14716
GTGCAAAAGATCAAGGACGAACCGGCCGCGGTGCAGAACAAGCACAACGAACACGACGAT
CAAGTGAAACAAAACTTGGTGTTCCACTGCCAACAAGCCCAAGGAAGTCCGACGGGACTG
GTATCGAATTTCTCCAACGTCCGTGAACTGTACCAGAGGGTGGCCGACTGTTATGACTTT
CCTTCGGATGAAATTCTGTTTTGCACATTAAATACTCACAAAATGGACATGACAAAACTT
CTGGGTAGTCAAATCGGTCTGGATGATTTTATTTTTGTACATCGTAAAGGACGACCTAAA
GAAATCGAAATTGCTAAGACGAACGAAGCACTTGGTCTGACAATCACAGATAATGGATCT
GGATATTGTTTTATAAAACGTATTAAAGAAAATAGCATCATTGATAAAATTTCCTACATA
AGTGTAGGTGATCATATTGAAAAAATAGACAATGAAACAATGGTGGGCAGAAGACACTAT
GAAGTTGCCAAGATGTTAAAAGACATTCCAAAAGGAACTGTATTCACGTTACGATTAATA
GAGCCAATTAAAGCGGGATTTTCGAATATCGAGCCAAGGGGTTCCAAACGAGGGAAGAAT
GCTTCGTATGGAAATGGGAAAGATACGTTACGGTTCAAAGCCAACGGTGCAGCTCAAATT
CAAAAAGAGACTGACGAGTCAAAAAAG
>cds.Rpadi_10318_c0_seq1|m.14718
CAAATAGATTATTTGTCTCATGAATGGCCGATATTGGTAAGCCATTACTGGGCAAGTGCT
ACTGTGTTAGTTGCTGGACTAGTGTTTGCTGTTTTAATGCCACTTATTGGACTGACGTTA
TGCTGTTGTCGTTGTACTGGAGGTTGTGGCTCTCGGTCTCAACCATTTGACGCCAAATAC
GATTCATGCAAGAGACAGTTTTATGGCATAATACTAGCTGGGCTTACTATATTAATATCA
TTTGGCGTTGTTTGTACATTTGTGAGTAATGAATATTTGGAAGACGGTGTTAAGGAGTTA
CCATTAAATGTTAAGAAATCTTTAAATGATACCAGACTGTTTATAAATAATACAAAAAAA
GAAGTTGATAATTTATTAGTTGTAAACTTTGATGAATTGGAAGAAACACTTTCAAATATA
TTGGAAGCTAGTGGTGAAATTGTTAAAAAAAAACTTGGTGATGTTTCTAAAGCATCAGTT
TTATCTAATTTAACTGCTGTTGTAAATGGACTGGGGCTCATCAAACAAGATCTATCTAAT
GTAGATTTATTGACTCGTCAATTACAGGAAACAGCTCTGCAATTAGATGCTGCCTTAAAG
GAATGCCGATCAATAATAATGAAAAAATTGGAGTCGTGTCGATTTGAACGTACTTGTCGT
GATATTTTAAATCGATTCAATATTCAAGATCTTTCTTTAGAAGCAAATTTTAGCCAGCTG
CCAAATGTAACAGCTACGTTGAAGAATATATCTGATTTTATTACTGCTGATATTGAGGAA
GAGGTAATGAAGGGTCAGCAACAATTTGAAAAAGTAAAAACTATTATACAGAATGCTGTT
AATGACAATATCCCAGAAATAAAACTGAATATTCGAAAAGTGGGAAATGCTATTAAAGAA
AATTGTGTAAAAGTGGATAGAGTTCTAGATCGTGTAGATTCTACAATTGCTAATTCATAT
TCCCCGACAGAACAAGGAGAAGGCCTATTAAAAGAATTTTCACCTTATCGGTATTATGTT
TGTTTGGGTGTAGCAATTACACTGTTTTTGATTTTGATTTGTCTAACTCTTGGACTATTC
TGTGGATTTTGTGGTAGTCGACCAGAAGGAGGATATCGAGATGATGATTGTTGCAATAAA
GGAACAGGCGCCTCATACTTGATGATGGCTGTATGGTTAATGTTTTTGTCATCAGCATTT
TTGATGATCATCGCTTTGTTTTATTTTGTTACTGGTGTCACTACAGATCGTATCATATGT
GAACCATTGCAAAACCCTACACCTTCAAGGGTTTTGAACATAGTAAATCGTTTATATGAT
GTATCTGCGATTCATAAATTAGATAATCAACATCAGCCTTATTCAAGACCAACACCAATC
AATAATGATTTTAATATTAGTTCTATAATTCGAGATTGCCATCGTAACATGAGTTTATTC
CAAGTTTTAAAAATGGAGAGACTTATTGATCTTAACAAAGTTTTGGAATATCCCACTTCT
TTTGGTATTGATGAACATATTGATCAATTAGTATCAAAAATAAAATTAGAAGGAGAAATA
GTAATCTTAACACCTGAGGCAGAGAAACAATTAATAAAATTATCTAAATCACCTCTATCC
AGTATTAATTTCCCAGCATACACGCATATTCTTGGTGAGAAAATAACATCAATCGATTTG
ATCCAACTTGCTGATGCATTAAATCAAACAGCATCTCAATTGCCAATGTCAAAATCAGAA
GTTAAATTTTCACTTACAAATCAAGCTATGTACTTAAAGGTACATCAGGCACAACAAGTG
GCATTAATGTTAGATATAAGTCAACGGTTAGAATCCACTGCTAATCAGCTTCAAGAACAT
TTACGTTTTAATCATTCTTCATTGCGCCATGCAGTTGAACATCTTCTAATTGAGGTCGAA
CAAGCTCAAAAGTATTTATATAATGAAGGGCCAACAATAGTGACCAAACTGGCAAAAGAA
TTTGGAGAAGAATTTAACAAACATATAGATCAATATTTACAAAGAATTGTTAACCAAATT
AGAGAAGATGTTGGTAAATGCTGGCCCATGTCACAGGCTTACAATGCCTCTATTGTTGCT
GGATGCCAAAAAATACTTAATCCTTATAATGGTTTTTGGATGAGCGTTGGTATTTGTTCA
ATACTCTTCATGCCCATTATAATTCTTTGTGTGAAATTGGCTTCTCTCTACCAGAAGTCA
GATCCCTATCCGGGTCCATTAGTTGAAGCAGAATACTTGTATGATGCATATACGGACCGT
GAGAATATTCCATTAGCAAGTTCAAACAACAAGAAAAAAAATGCACGGAATAAACCACGT
AAAAAAGTGACTACTGCTCCATGTGGAAATCGATCATCAAGTATACCTATAGGCTATGAG
AATATGTCCAACCCAGAAATTGCTGTTAACACATCAGCTACTGAGAGTCGTCATCCTGGA
CATGGGGGTTCAGTTGATTATAGTGCTCATCTTGGACGAGCTAATATTGTAGTGCCTACT
ACAAGCCCTTCAGGTGGTTTACCTGAAGCACAACCAAAGCCTACCTGGGACTTCCCAAAT
GGTGGACCACCTCATTATCAAAACCCGATCTCATCTGAGTATGAACGCCCTCCGCCATAT
TACTATCCTGGCCCTTCTGGACCACCAGGAGCTCCACCTGAATCTCAGTCATCATAA
>cds.Rpadi_10319_c0_seq1|m.14720
GTGATTTTTGCGGATACTAAGATCAACACTTGGAAAGACTCCCAGCAATATTTGTGGAGA
CAACGTGATTCATTAGACATGTCGAATTGTATGGAAGAGAAAAATTTTCTCAAGCGTGCC
CGTTCGTTGTTGGTTATTGTTGCCTCGCCACCGTCACCAGAAAAATATGGAGTTTTCACA
AATAAAGTATCAGAATACACCAGTAAAGAACCGTTTAAATTTCCAACACCAAACGTGTTT
AAAAACGCGTCATATGTCAAGTTTGTGTCCATTTATGCTGCCTATTTGTACGATTCGGTT
ATGTTATATGCACGAACATTAGATCTCTTGCTTAGAGATAAAGCAAACGGTCGGGAATTA
ACTGGTGAAATGATTGATGAAATAGCTTACAATGGAACACTAATCATTGAAACACTTGTC
AATAATATAACTTACCAGAGCATCACTGGTGCAACAATCAAATTAGACGATAATGGTGAT
TCGGAAGGAAACTATTCAGTGGTAGCATTGAAGTCGCACGATTTTCAATACCATTTGAAT
GAAGGAAATTTTTCTTGCCCATATTACATGATTCCTGTGGCTCAATTTTACCACGGTGAA
TTACTGGAGTACAAATTGAACTCTCCTAATTTGAAAATTGAATGGCCTGGTAAGAGTCGA
CCAGATGATGAACCTAGTTGTGGCTTCAACAATGAGTTATGTAAAAAAAACGACATGGAA
AAGACCTCCATAGTTGCTACAGTTTTGGGAGTAATTTTATTCTGTACATTTGTCATCACT
CTGTCGATATATAGAAAATGGAAAATAGAATTAGAAATTGAAGGACTGCTGTGGAAAATA
GACCCATCAGTC
>cds.Rpadi_10320_c0_seq1|m.14723
GGTACAGTGTACACAGCTATTGAAACGTCAACTGGTATGGAAGTGGCTATAAAACAAATG
AATTTAGGTCAACAGCCAAAGAAAGAGCTTATTATTAATGAGATACTAGTCATGCGAGAA
AATAAACATGCAAATGTTGTGAACTATTTAGATAGTTATTTAGTACAAGATGAACTCTGG
GTTGTAATGGAATATTTACCAGGCGGTAGTTTAACAGATGTTGTCACAGAAACTTGTATG
GATGAAGGTCAAATAGCATCAGTATGCCGAGAAGTACTTCAAGCACTTCAATTTTTACAT
TTCAATCAAGTTATACATAGAGACATCAAGTCTGATAACATTTTACTCGGACTAGATGGT
AGTGTTAAGCTAACTGATTTTGGATTTTGTGCTCAAATTTCACCTGAGCAATCTAAACGT
ACTACAATGGTTGGTACACCATATTGGATGGCACCAGAAGTAGTTACACGTAAACAATAT
GGTCCTAAGGTAGACATATGGTCATTAGGTATAATGGCTATTGAAATGATTGAAGGTGAA
CCGCCATATTTGAATGAAAATCCTTTAAGGGCATTGTATTTAATTGCAACCAATGGAAAA
CCAGAGATCAAAGAAAAAGAAAAATTGTCACCAATATTTCAAGACTTTTTAGATCAGTGC
CTTGAAGTTGAGGTTGAAGATCGTGCATCAGCCTCTGAACTTCTAAAACACCCATTTTTG
AAGCTTTCCAGACCTTTAGCCAGTCTAACTCCTTTGATAATGGCAGCTAAACAAGCCGCC
AAGGGTCATTGA
>cds.Rpadi_10321_c0_seq1|m.14724
CCAATTAATCGTGTACTTGGAACCTTAGCACAAAGAGGGACATTGTATGTCTTAGTTGTA
CGTGATGAAAATAAATTGTATAGAAGTGTTACTGTTGATATACTCCATGGTATACCTGAA
GAACACAGAAACATGCCTTATAAAGATGCATTAGCGTTTATTGTTCATAGTTTCGATGCA
TTTATTAGAGGAGAGAAAATGACTCCTATACCTGGGCTTTCTGGCATTCCTATATCTGAA
TGTGGTTTACCTTTAGGTGATAAACATCCTGAAGGAATTATCACATTATTAAATTTATTA
CAAGACCAAAGAGATATAACAGTACTGCAGTATGATATGATACTAAAATATCTAAAAGAG
AAAAAAGATGAACATATTAAA
>cds.Rpadi_10321_c1_seq1|m.14726
AAAAAAGATGAACATATTAAAGAGGAAGTTGGAGTTTTGCCTACTTTCAAACCAATTGTT
GCTGATATACCAATTCTTCCTGCAGCAACTGCTATTCAAAATCCCCAAGCGGCTCAATTA
CAAAATCGTATTTTGAACATTTTGAATACATCTCTTTCTTCTAATACTCAACCTCAACAG
CCCATTGAATCTAATCTTACTGAAAAAGAGCCATCAAATATTCTTCAAGAACCTAATGTT
AAAAAAGCATTAGAAAGTTTATTTCAGGGTGGTTCCTTACTTAGAAAATAA
>cds.Rpadi_10322_c0_seq1|m.14727
ATGACTACAAAAAAATCTCAATTAATTATGAAGGAAAACAGAATTCCAATAGGAAAGAAA
AAAGAAAATATAAAAAAAAATGAGGAGTCAAAGTTGGTTGTAGATCATGTGATTTCAAAA
ACAAAGACAAAGATAATAAAGACAACCAAAGTATCTAAGAAAACAAATAAACCCAATGAA
TGTAAACCTCTTAAACTTGTTAACATCAATGTTGAATCTACTGATACGTCATTAACGAAA
CCAATTAAAAACCCAAGAGTTCTTCTTAGTACAATTAAAGAATTGAAAGAATTTGAAGAA
AAATCCAATACTAAAAGAATACCAAATAAAATAAAAATTGTAGAAAATAATGCTCCAACA
TTGACTGAAAATGCAAATAATCTACAAGAGGAAATTGGTATGGACAATTTTAATAACACA
ATTGATGAAATGAAACCAGTAGTCCCTGAAATTGTGCTGAGTCCTTTTGTTTGTACAACA
CGTGGTCATAAATGGAAACCAAGTCCTCGCAAACCTCCAAAATTATCGGAGTTGTATGAT
AAATATGAAGATAACAATGTTGCTGATAATTATAGGAAAAAGCTGGACAGTAAAACTATT
GAACTACAAAATAAAGTTAAATATTGGGCAGAATTATCTTCAGAAAATAGCAATGATGTT
CCACAATTTATCAAAGATGAAATAGATGTTGTATGTGGACAATCAAAACTTTTGACAACT
GACAAATTTATGCAAATGCGTTCTTTGATAAATGAATTTGATAATAAATCTGGGGCAATG
CTTATAACCACAGATGATTTAGATGGATTTTGGGATATGTTATTGTTACAAGTTGAAAAA
TTAGAAGGTCAATTTAGTCAACTTGCCATATTGAAAAAAAATAATTGGACTCCATTAAAA
CCGATTGCTAAAAAAGTAATTAACAAACTACCCGCATTAATTAAACGTCCAGTAGTAAAA
TCAAAATTTGCAGATTTTATTAAAACCCAAAAATTAAAGGAAGAGAAAGCTACTCTAAAT
AGTGAAAATTCTAATGAAAAAAATGATTCGAATAATTCAAAGTTTAATGAAATGAAATTG
TCTAATAACACTTGTCTTACTTCTAGTACTCCAACTTCTTCAAATCAGAAAAATATTAGT
TTTACCCCCGTGCTATTAAAGACTATGGAGTTGTCATATGTAGCCCGTAGGTCAGGTATG
ACACCAATAGTGCTAGGTACGCCACATGTATCTCCACTAAAACCAGCATTGAAAAAGGCT
GAAAATGAGAAAGGCACCAAGCGGAAGAACATACACTTTGAATCTCCTAAAAAAATTGTT
AATGGATTTGTAACACCTGAAAACTCGTGCAATGAAGATATCAAACCCAAAACCATTCAA
AACAGAGTTGTCACTCCACATACTAATAAAAAAACTAAGATAAACCAGAACAACGATGTC
AAATCTCGGTACAAACCCACTGGAATTTCAGTTTCTAACCAAATTGGAAATAAAACTAAC
TTAAAAAGTACTCTCAAACCTCAGTCAGAAATGAAGAAGACTGTAACTAAAACGTCGGTT
GATATGGATGGCAAATCACCAATAAGACGTTCTTCTAGACTGGCCAACAAACCTTCAAAA
AATTACAAATGTTAG
>cds.Rpadi_10323_c0_seq1|m.14729
AAGATATTAACATATCGAGCAAAACAAGCAGAGCGACTCTACAATGTAGATATGATTCAT
TTACACTATGGTAGAATTTTCAGTGAACTCAGTGCTGTAGACAATGATATTGGTGATGCA
GTTCAGAGAACCGGTCACTATATGGACTCGATTGCGTCAGCTATTAGTCCAGCATTGGAA
GATGAGGAAGTTATTATGGACCAATTAAAAGAGTACCTGGCTTTTACAAACTCTCTGCAC
ACTTTTGTCAAAAATCATGATTCACTAAATTACAACTTAAACCAGTTAAATAATATGTCA
AATAATAAAGAAACTAGTGGAATAATGTCCAGACTCTTTGGTTATACTGCAGCCGCAGCT
GAACGTGATACAGCAGCTATTGAAGCTTATGAAAATAAGAAGATAGAAGCCAAAGCAAAT
>cds.Rpadi_10323_c1_seq1|m.14730
TCAGCTATTAGTCCAGCATTGGAAGATGAGGAAGTTATTATGGACCAATTAAAAGAGTAC
CTGGCTTTTACAAACTCTCTGCACACTTTTGTCAAAAATCATGATTCACTAAATTACAAC
TTAAACCAGTTAAATAACATGTCAAATAATAAAGAAACTAGTGGAATAATGTCCAGACTC
TTTGGTTATACTGCAGCCGCAGCTGAACGTGATACAGCAGCTATTGAAGCTTATGAAAAT
AAGAAGATAGAAGCCAAAGCAAATTATTCTGAGTTTGTTGATAAATCATTAGAAAACTAT
AAAGAATTTGAGAGACAAAAAGACTCAGATCTTATGAAAATTCTTAAAGATTATGTAGCA
TTCCAAACTAAGTATGCTCAAAAGGGGCTACAAACGTGGAAAAATATTTTACACAGCATA
CAAAGTATAGAATAA
>cds.Rpadi_10324_c0_seq1|m.14731
GAAAGATCACTAGAATACCAAAACGAATTGAAGTCTTTACTAAATGAAGAGGGTAATATC
AATAACAAACTAGAATATGCTTTTGATAAATTCAGGGTTGACATGAATAACACAATTAAA
AGTACAGAGAAAAAAATATTAAGCACCCAAAATGACTTGCAAAAACAATTTTCAATTCTA
CTTAAAGAGTCGCATATAGAACCATGTGTTAAAGATACGGATAATACTGCTAACCAATTT
ATGATTTTAAGTGATATTATAAAACAAGGAGATTATGCTTTGGCTTTTGAAAAAGCATTG
TCTGCATCAAAATTAGAGTTGGTACTTTTTGTTTGTGAAAAAGTACAACCAGAACTACTT
TTCATTCCACCAAATGCTTTAAAAACTCCAATTGTATTATCGCTGATTCAACAGTTATCT
CATGATTTAACAAATAACACCGAACTTAAACATAAGTATTTGGATGCAGCAATTGGAAGT
TTAGACTATACCAATGACTACCACAAAGAAAACATAAATTTAGTTTTAATTAAAACTGAT
TCTAGTGTTGAGAAGTTCGTTCAACTGTATCCATTAAATCCTTACAGTCGTAAATTAAAA
ATGTTACAGTTGGCCATAAAGTCAATGATAAGTTATTTTACAGTAAACATTTGA
>cds.Rpadi_10325_c0_seq1|m.14732
CAGCAGCAACAGCCACAGTACCTGGGTAAACATGATGCCGCTGTCAAGTACATGCAACAG
CTCGGACTGCACAAGCAGAACATCAAAGTCGACTCTGAGATAAGGCCTTGTTTAGTTGCT
GACAATGTGATCAGTGACCAAAACAGCAGTTGTGGTAGTCCACCCTTGTCCATTGTAGTC
AATGGCGATGAACAACATAGTTCCAGTACTCCTGTACCCTCATCCACGTCGGTGTCTCGA
TCTAAACCTCAAGCTTGTCGCATATGTGGACGTGTTCTAGCATCAACTTCATCATATTAT
GTACATCTAAAATCACATTCAAACAACAAACCTTACCGTTGTACCCAATGTGAAGCCTGT
TTTTGCCGTAAACCGTATTTAGAAGTTCATATGAGAACTCATACCGGTGAACGACCTTAT
CAATGTAATTTGTGCCTAAAGAAGTTTTCGCAAAAGAGTAGCTTAAACATTCATAAAAGA
GTGCACACTGGAGAGCGTCCTTATTCATGTGACATCTGCAAGAAAACATTTGCAGTTAAA
AGCTATGTCATTTCTCATAAATGGAGTCACATGACAGAAAAACCATTTGTATGTGAACAA
TGTCAGCTATCATTTAACTCTAAGATCCAATTTGTAACACACCTTAGATCTCATGACTTG
GGACCAGCACATTGTTGTCAATTTTGTGGTAAAGCCTTTGTAAAAGGATGCTTTTTAGTC
AGACACATCAATAAAGTCCACCGATTCAATGTTGCTGCAGCAGCAGCAGCTACTGACCAC
GAGCCAGTACACAGTTCCTATATGCAATCAGACACCAACTATTCTAGCATAAGATTTGAT
CCTCGTGAAATCAGCATATTGCCAACTACCAAGAATGGCCCTCGCTTCTTGGGGCCTCCA
CCGCATAATGCAGATGGTCCACCACCATTAACCCACCTAACACCCATGATGTTGGGCCCA
CCACAAAATACGCGAGCCTAA
>cds.Rpadi_10326_c0_seq1|m.14734
AACAAAGGAGCCGAATTCGTACAGACCATGAACAGCGATCCCGGTTTGGCTGTAGGTTAC
GACTCGTTTGGCGGCGTCGACTTTGAAGGTACATTCTTCGTGGACACCGACATCGATGAC
GACTACGTAGGTTTTGTGTTCAGTTACCAGGACAATCATAAGTTTTACACAGTGATGTGG
AAAAAGGGTACGCAAACATACTGGCAAGCG
>cds.Rpadi_10326_c1_seq1|m.14736
TACCAGGACAATCATAAGTTTTACACAGTGATGTGGAAAAAGGGTACGCAAACATACTGG
CAAGCGACACCGTTCAGAGCTGTAGCTGAACCTGGAATACAGATAAAAGCCGTACACTCG
GAAACAGGACCTGGACAAATGTTGAGAAACGCGCTGTGGAATACAGAGAGCACGGACAAA
CAGGTGAAACTATTGTGGAAAGATCCACGGAACATTGGTTGGAAAGGAAAAACGGCCTAC
AGATGGATATTATTACATCGTCCAAAGATTGGTCTAATCAGATTGAGAATATTCGAGGGA
CAAAATATGGTAACGGATTCCGGAAATGTGTTTGATTACACATTCAAAGGGGGTAGATTA
GGAGTGTTTTGCTTCTCCCAAGAAATGATCATATGGTCAGATTTGGTTTATCGCTGCAAT
GATAATATACCAGAAGCTATTTATCGCGAATTGCCACCTAAGTTACAACAAGAAGTACAA
TTGGACACAAGACGAGTTTCCAACTAA
>cds.Rpadi_10327_c0_seq1|m.14738
ATGAGGGTGCCAATCGACGTCATGTCGACGAGCTGTTCGAGATTGAATATGGACGACAAA
ATGCCGGCACCGATTCCACATATCATTGTGGCTATGACTGGCGTCTTGGTCTTTTCGTTA
ACCGTCGACAAGAATTCGAACAACAGACCGTCGCAGGACATGGCGTACAGGATTCGCGGT
ATTGGAAACAAACATCCCAATAAAGAGGTGAAAAGTGCAAATACTGCGCCACAAGTAACC
ATATACTTGATCACGGGCAAACCTAAGTTCTCGTAG
>cds.Rpadi_10327_c0_seq1|m.14737
ATTGCATTGGTTATGGCTTGGGGAGTTCGGAAGTCTTCAACTCTCAATACAGTGTTCACT
ACATTTAACTTACTGACCGTCGGCACAGTCATCGTGAGTGGACTTTTTTTTGTTAAATTT
TCAAATTGGAATATTTCAAAAAGCGAAATTCCCCCAGGAGTGGACGGTGGCAATGGCGGA
TTTGCACCATTTGGTTGGGGTGGAATAATTGCAGGAGCGGCAAGATGCTTTTATGGATTC
ATTGGATTCGAATCTATTTCTACAACCGGCGAAGAAACAAAAAATCCGAAAAAAACGATT
CCGCTGGCAATCGTTTTGACACTGGTGTTTGTCACGTCAGCGTACTCTGTAGTGGCGTCA
GTGTTGACCCTTATGTGGCCGTATTACGATCAGGACCCTAACGCGCCGTTTCCAGTCATC
TACGAGAACTTAGGTTTGCCCGTGATCAAGTATATGGTTACTTGTGGCGCAGTATTTGCA
CTTTTCACCTCTTTATTGGGATGTTTGTTTCCAATACCGCGAATCCTGTACGCCATGTCC
TGCGACGGTCTGTTGTTCGAATTCTTGTCGACGGTTAACGAAAAGACCAAGACGCCAGTC
ATAGCCACAATGATATGTGGAATCGGTGCCGGCATTTTGTCGTCCATATTCAATCTCGAA
CAGCTCGTCGACATGACGTCGATTGGCACCCTCATATCGTATTTGATCGTTTGTATCTGT
TTACTGGTCCTTAGGTACAGAGACAATAACACGGCAATTCAGGACATAGACAGTAGTTCT
GGTGACAATAAAATGTACAAATGGTACAGTTTATTCAACTCAAAAGTAACGAACACAAAT
ACTCAATACATATCGAGAGTATTGATACTTGTTTACACTTTCAGTGCGTGTGTGTTTTGC
ATTTGCATGGTGAATATTGACTGTTACGAAGGAGCGTTCCAATTGCCGTTAATAATTGTA
ATCGGGGTTTCGATCACGGTATCATTACTTTCTATGCTAATGTTGCACAGACTTCCACAA
GCAATAGAAAACTTAGCGTTTAGGGTGCCACTTGTTCCTTTAATACCGTGTGTGAGTATA
ACTCTCAACTTATACCTTATGATGGAACTCAGTATCAAGACGTGGATACGATTTGGTGTG
GGGCTTGTATTAGGCGTAATCATATATGTGTTTTATGGCGTTCATCACAGTTTAGAAGGC
AGAAAACAACGAGCAAGAAAAAATGAAGAAAACAAA
>cds.Rpadi_10328_c0_seq1|m.14740
ATGACAAAGTCTGCTGTGCGAGGTGCATTAATTGTTTTAGAAGGCTGTGATAGATCTGGA
AAAACTACACAATGTGCAAAATTAGTTGAAGCTTTAAATAATATGAAAATACCAGCAAAA
AAAATATCATTCCCAGATCGATCTACTCCTATTGGTTCATTAATCAATGATTATTTATCA
AGGAAAATAGAGTTACCAGATCGATCAGTACATTTATTATTCACTGCTAATCGTTGG
>cds.Rpadi_10328_c0_seq2|m.14741
ATGACAAAGTCTGCTGTGCGAGGTGCATTAATTGTTTTAGAAGGCTGTGATAGATCTGGA
AAAACTACACAATGTGCAAAATTAGTTGAAGCTTTAAATAATATGAAAATACCAGCAAAA
AAAATATCATTCCCAGATCGATCTACTCCTATTGGTTCATTAATCAATGATTATTTATCA
AGGAAAATAGAGTTACCAGATCGATCAGTACATTTATTATTCACTGCTAATCGTTGG
>cds.Rpadi_10328_c1_seq1|m.14742
ATGACAAAGTCTGCTGTGCGAGGTGCATTAATTGTTTTAGAAGGCTGTGATAGATCTGGA
AAAACTACACAATGTGCAAAATTAGTTGAAGCTTTAAATAATATGAAAATACCAGCAAAA
AAAATATCATTCCCAGATCGATCTACTCCTATTGGTTCATTAATCAATGATTATTTATCA
AGGAAAATAGAGTTACCAGATCGATCAGTACATTTATTATTCACTGCTAATCGTTGGGAA
CTAGAACCAGAAATTCGTAAACAAATTGAGTCTGGTGTAACATTAATTGTAGATCGATAC
TCGTATTCTGGTGTAGTTTTTACAAGTGCCAAGCAATGTGTGGATTTCAAATGGTGCTGT
GGTCCAGAAAATGGTTTACCCAAACCAGATATAGTAATGTTTTTAAAATTATCGACTGGA
GATATGGCTAAACGGTCTGGTTTTGGTGATGAAAGATATGAAAATATTGAATTCCAACAT
AAAGTGGATATAAATTATGATAAATTTAAAAACGATAATTTTATTGAAGTAGACGCAGCT
CAAGATGTGTCA
>cds.Rpadi_10329_c0_seq1|m.14743
ATTTTGATTATCGCCCTGCTTAGCGTCAGAGATACATTTTGTGAAACTTTTGCCAGTGTA
CCATCGGCGTCTATAGCTCCATCGGAGGTGGACTGTCAACCATACGTAGAGAAAGCCATC
AAAGAATTAGTTACTCCAGAACCTATTGGAAGTACAGGACGCGACCAAAACATTCAAAAT
GAAAGCCCCACAAGTGGAAGCACTCCAAATGATGATGTTACAGGCTCGAGTTCTCAAGAT
GGTAATTCTCCGGATGATAGCGGACAGAGTACACCACCCGAACCGGAAAAGTTCGAAAAA
GAAGAAGAAACAACCAGAAACGAAGTAAATTTAAATGAAAGCGTTAGTGCAATAAATGAA
ATTGAAAAT
>cds.Rpadi_10329_c1_seq1|m.14744
TCTCCGGATGATAGCGGACAGAGTACACCACCCGAACCGGAAAAGTTCAAAAAAGAAGAA
GAAACAACCAGAAACGAAGTAAATTTAAATGAAAGCGTTAGTGCAATAAATGAAATTGAA
AATCATGATAATGGAATAATCGAAGCTGAAGAAATCAGTACAAATGAAACAACAGAAAAT
AATCAAGCACATAAAGTTGAAGAGGAAGATAGTGAGATTGAAATTGTTAATGAAGAAGAG
GAAAATCTGGAAAATAATAGTTTAAACGTCGTAGAAAATGAAGTAATAGAACCTAAAGAA
GAAATTGTACCTATTATTTTAGACAAAGATGTAGTTAACAATAACGTTGAAATTATAATT
GATATTGAAGACATTAAAATTAATAATGCTAACAAAATAGTAGAACCTAGTGTGACTAAG
ATACAAGTACAAGAAACGATAGAAACTACTAATGCAAACATAAAAACAGAAACCCCTAAA
CAATTATTTAAAGGAACAAAAAAAAGGAACCCAAAATATTGGAAATTTGATCCAGATGAC
GAACCTGAAAATACTGTTCCAATTGTAAAACCAAAACCAAAAAGAAATCTAAAATATTGG
AAAATTGATCCCGATGAATTTCCACTTGAACAAGCACCAAAACCAGCCGAACCTCCGAAA
TTACGTAATCCTAAATATTGGAAGCTCGATCCTGAAGAAGAAAAGTTGTACAAGTTAGAG
GAAGCTAAAAAGACTGAACAAATAAAATCAGTTCCTCAGAAAGGTAAAAGAAATCCTAAG
TATTGGAAATTTGATCCAGATGAAGAGACAAAAGAAGTAAACGCCGAAAAATCTTCGACT
ATTGATAGTACGTTAAAACAAGATGTAAATCAAATTTTCAAAGGAACAAAAAAACGGAAT
CCGAAATATTGGAAATTTGACCCAGATGAATATGAAGATGAAATAAAAAAAGAGCCAGTA
GTTAAAGCTAAGCGAAACCCTAAATACTGGAAATTCGATCCCGACAATGAACTTGATGAA
CCTAACAAAATGGCTAAAGAAGATAAAACAGAAGAAAAAGCTCATAAGAAAAATAAATAT
TGGAAAACAGATGAACAAACTGAAGACATAATAGAAAATAAAGAAGAAGACAAATCAAAA
CAGAACAAATATAAGAAAGTA
>cds.Rpadi_10330_c0_seq1|m.14747
GCTATTTCAGACAGATATTTAAAATCATCTACTCATAGATTTTTAGCCAAATTTTATAAG
AACTCTTCTATTAAAACCGATAAATCAACCGAAACCGAAGAACCAAATTTAGGTGAAAAC
AAAATAAATAAGGTAAAATTAAGAAGTTTTTCTTACGGAACGTTACCCGGCTTGGACGAA
TTTCGTAAGAGAATAGCCGAAACAGCAACAGAAAAAACGAACTGTACACCGGAAGATGAT
GATAGT
>cds.Rpadi_10330_c1_seq1|m.14748
AACAAGCAAACCAAAGAAAAACGAAATCCCCTATTGGACCAAGTTAAACACACAGGTCTT
ACACATTTCAAACCAAATACAACTATTAAAAACCATTACGAGGACAAAATCTGTACAATT
GGCGTTCATCGTGATGGTGTTGATGGTGCGGATAACGAAGATGGTGGTGATGAAGACAAT
TCAACAATATCTGGTAGATTGAAAGCTATTTCA
>cds.Rpadi_10331_c0_seq1|m.14750
CCACTTTATTTAGAGTGGGCACCAGATAAAGTTTTCACTGATGCTCCTCAAAATATAAAT
GAACAAACCTATTCAAATTCTACCACTAAAGAAACTGAAGATGATATTGATGAGCCTGAA
CCCGATACCACATTATTTATTAAAAACATCAATTTTAATACTACAGAAGAACATATCACA
AAACACTTTGAATCTTGTGGAAAAATTGCAAATGTTACTGTTGCTCGAAAAAAAGAC
>cds.Rpadi_10331_c1_seq1|m.14751
ATGCATTTATTACCTGGAAAGGCAAAAATTAATTTAGAAGATGAAATAACTAATGAAGGC
AGTTCATTCAAAAAGAAAAAAATGGCAAAATTAAAATCGGAAGCAGGTTTATCTCACAAC
TGGAATAGTCTATTTTTAGGGCAAAATGCAGTTGCTGATATTATTGCTAAAACCTATAAT
ACTACTAAAGAAAATGTACTTACTGGTGATAATGCTGCTGTTAGATTAGCTCTTGGGGAA
TCACAAATTGTTTCAGATACAAAAATGTACCTAGAAAATCATGGTGTTAAACTAGATATA
TTTAATCAAACTGTGATAAATCGAAGCAAAAATGTTATTTTGGTTAAAAATTTACCTGCT
GATACAACTGAGCTTGAGTTAAAAGACATTTTCTCCAAGTATGGCTTAGTAAGCAGAGTA
GTATTACCACCAAGTGGTGTTACTGGATTAATAGAATTTGTACAAAACTCAGAAGCTAAA
ACAGCATTTCGTCAACTTGCTTATTCTAAATTTAAACATTTACCACTT
>cds.Rpadi_10332_c0_seq1|m.14752
GAAGTTGTAAAAGTAGCTGCAAAGGAAGGATTAACATCTCCTGTATTAAATATGACTGGA
CCTCTCATTCGTATTTTAAATGAACGGTATACGTGGAACATTAAATCAGCAATCTTAGAA
ACAGTTGCTTTATTATTAGCCAAGGCTGGTAGTAATTTAAAACAGTTTTTACCCCAGTTG
CAAACAACATTTTTGAAATCATTACAAGACCCAAATAGACAAGTTAGGCTTAAAGCAGCC
AACGCTTTGAGCCATCTAATTGTTGTACATTCTCGCACAGAAACAATTTTTGTTGACCTA
CATTCTGGTGTAAAAAATTCAGAGGATATTACCATAAAAGAAACAATGCTTCAAGCTTTA
CGTGGTGTTATTTCACCAGCTGGTGATAAGATGTCAGATCAGGTTCGAAGAACTGTATTT
ATGACTTTAAGAGAAGGACTCGGGAATCCAGAAGATACTATAAGAAGTGGTACTGCTGGT
TGTCTTGGTGCTTTATGTAAATGGTTATCACCCGAACAATTAAATGTTGCTTTAAATGAT
CATATTTTGATTGATGATCCTTCACTAGATCCAATATTGAGACATGGAAGAAGTTCAGCT
TTATTTGTTGCTCTTAAAGAATCCCCTGATTCAGTTTTCAGTTCATTATATAGTGATAAA
GTTATAAAAACAATTTTATGTCACTTACAAGCTGATAAGATTTCTATTGCAATGAATGGA
GTTCGAAGTTGCGGATATTTATTTTTACATTTAATGAATATTCGTACAATAATACCATCA
CAGCTTTTAAGTCCATTTACCAGATTGATGAATCAATCCAGTAATGAAGTTAAGCAATTA
GTGGCACATATTTGTTCATATTTAGGAAAATCTGGTGTAACCTTATCTCCAGAATTTCAA
AAAGCAACCATACCAATGTTAGTAAATGGAACTAAAGAAAAAAATTGTTACGTCAAATCT
AATAGTGAAATAGCTCTAGTTTCTGTTCTTAAATTGCAACAAGGTGATGCAACATTACAG
GCTTGTTTAAATTTATTGGATACTGGTGCACGTGAAGCACTAAATGACGTCATAAATAAA
GTATTACGTAAGGTATCAACACAAATGGACACTAAAATTGAAGAGCTAGATGATACATTA
ATTGCTTGA
>cds.Rpadi_10333_c0_seq1|m.14754
ATGTACATAAAGTACGAAAATCTTGAGGATAAATTCGCTAAGAGACTGGACGATTTGTTC
GGCGTTAAAGACTGTCTGATCGAAGTCAATCCGGGCAAATGTATACTTCCGCCCAAGTAC
AAGGATTTGGGACAGAGAATCAAAAACATGGAGGTCAGATCTGATGATGTATGGCTTGTG
TCGTATCCAAGAACAGGAAGTACTTGGGCTCAAGAAATGGTTTGGTGTATTTGCAATGAC
TTGGATTTTGTAAAAGCAAAAAGCATGATTGGACAACTAAGGACACCGTTATTAGAATTA
ACAGCACTTATGGGTAACGACACGAGCAAATTGAAAGACGAACTGGGCAACTCTGTGGAA
CAAGTGGAGAACATGCCGTCGCCCAGGTTCATAAAAACACACTTGCCCGTGCCGTTGTTG
CCCGAACAGTTGGCGAACGTCAAACCGAAAATAGTCTACGTGACACGCAACCCAAAGGAC
ATGTGCGTGTCTTATTACCACTATTGCAAGCTAATACACGGCTTACACGGGTCGTTCGAC
GAGTTTTGCGATCTGTTCATACAGGGCAAGACGCCGATCGGTCCGATTTGGGATCACATA
CTGGGCTTCTGGGAACAAAAAGACGAACCGAACGTGCTGTTCATCAAGTACGAGGACATG
AAAAAGGATCTGAAAGGAGCCATCAGACAAGTATCAGATTTTCTCAATAAACCCTTGACC
GATGAACAAGTTTCCGCTCTCGAAGACCATTTGAGCTTCAACAGCATGAAGAAGAACCCG
GCCCTGAATTTAGAACCAATCCTTGCCATGATGGAGAAACAACCATCAAACGGGACAAAT
CCAGACGAAACATTTATTAGGAAGGGAAAAGTTGGGGACTGGAAAAACTACATGTCAAAA
GAATTATCGGATAAATTCGACAAATTTACAGAAGAAAATTTAAAAGGGACTGATCTCGCA
TTTGAGACAAATTGA
>cds.Rpadi_10334_c0_seq1|m.14756
TATTTCGTTACTGGCTACGAACGAAAAACACCGGAGATTAATCGAGGGTATTACGCTCGT
ACCAAAGGTGTCGCCATGTTTATGGACAAATTTCTCAAGAAAACTGGATCAAACTGTCAA
ATCATAAATCTTGGTGCTGGGTTTGACACTCTATACTGGAGACTGAAAAATAGTGGAATA
ACAGTTAATAATTATATTGAAATAGACTTTGCTTCAGTCACGTCCAAGAAATGTTTTTTA
ATCAAAAAGAGTCAAATTTTATTACAAACCATT
>cds.Rpadi_10334_c1_seq1|m.14757
GATAAAAAATTAACTCAAAGCGGCATAAATTTTGATGTGCCCACAATGTTTTTAACTGAA
TGCGTTCTTGTCTATATGGAGCCAGAAAGTTCATCAATGTTATTGCACTGGATTGCTAAG
AAGTTTAATGACATTTTTTTTATTAATTATGAACAAGTGAACATGAATGATAATTTTGGA
CGGATCATGCTCGATAACTTACGCAATAGAGGATGTCAGTTAGCCGGTGTTGATGCGTGT
TTAAGCCCCCAAACGCAAATGGATAGATTTGTTAGAGTTGGTTGGGATAGTGCACGAAGT
TGGAATATGATAAATGTATATGAATACTTACCCGAAGAAGATAGATATCGCATGGAAAGA
TTAGAAATGCTAGATGAATTAGAACTGCTCCAACAATTGTTACAACACTATTGCATTACA
ATAGCCTGGAAAGGCATTACCATGGCAGACGTTGATCATTTATAG
>cds.Rpadi_10335_c0_seq1|m.14758
GGTTCACACAAAGAAAAATTGCATTTAAAAATAAGAGATAATAAAAATTGTTTTAAACTG
ATATCTTCTGGTGAAAATCACGTATCAGAAATGAAATTGTTATTAGAACCAATGGAAAGT
CAAAAACTGAGTGTAGCACTTATATCTACATCAAATGAAGGCCAGGCGTATGGTCAATTA
GTCTTACAAAGACAACGTAGTGATGAAAAACGTGTGATTTCATTATACGGCTACTGTGGT
CATTCAGTTATTGTAATTCGT
>cds.Rpadi_10336_c0_seq1|m.14759
GCCAAATTGCACGCCATGTCTCTTATGGAGTCGGGAACCACTTTAATGGTACCCTCATAC
GATACGTGGCAAAACTTTGGAGAGCCCCGCATTCCGCGGTCAATGATGTCCGTTATACTA
GACGAGGGTGTGATTGAAAACATACTAAAGGATATCCATGACTTTGTGAACGACCAATCA
TGGTACTTAGAAAGGGGAATACCGTACCGTAGGGGTTACCTGCTTTATGGGCCGCCAGGT
TGTGGCAAGACATCTATGATCATGGCATTGGCTGGCGAGATCAAGTACAGCTTGTGCGTG
TTAAGCCTGAACGACTCAAAAATGTCTGACGATCAACTAGTTCAATTAATGGGAGAAGTA
CCATCTAAATCATTTGTGCTCCTGGAAGATATCGACGCGATGTTCGCCAACAGAGATGGG
GAAACAGTCATAGCCAAAGAAGGCAGTACTAAAGTGACGTTGAGCGGATTACTAAATGCT
TTGGATGGTGTTGTATCATCCGAAGGCAGAATACTATTTATGACTACCAACTATGTCGAC
AGATTGGATTCTGCACTGATTCGATCTGGCCGAGTGGATTACAAACAGTATATTGGAACA
TGTTCAGATTATCAACTCTCAAAAATGTTCATTAGGTTTCGTCCAGAAGGTACAGAAGAC
GATAAGAATAAATTTGTAAAAGATGTCAGAAAATATGACAAACCAGTCGTCCCAGCTCAC
TTACAAGAATTTTTTTTGTTACATCGGCACAAAGAACTAAATTATGTGTTTGAACATATA
AACGATTTATGGCAGAACGTACAAGACATTCAATTA
>cds.Rpadi_10337_c1_seq1|m.14760
GAAGCATTGATATACCATATTATTCCTGAAAATGATTTTAATTGTCGTACTATACGCATT
TTGATACGTGAAATAATATCAAATAAACTATTTTTAACAACTATAAACATGCTTAGTAAT
CCTGATTATGTTAATCAATTAATTATATGGCTGTGCAGCGACTATCCAGTAACTAATGAG
ACATTTCTTACAGTATTAAGG
>cds.Rpadi_10338_c0_seq1|m.14761
GTTCTAAGTTCACCTCTTTTAAACACACAACAGTTCACATTTAACACAAATCAAAAAATA
GGAACAGTTGGCCTGCCTTTCAGTAATAATAACCGTGCAATGACTTTACCTGAACTTGGA
AACATAACTTTTCCAGAACTTCCGCAAGAAACAATATTAGAAAAAGAACACATAGAAACA
TTAGCCAAACTTAATTTTGTATTAGCATTGGTTGAATGTATTGTTGAATGTGCCTCTCCT
AAAAGACCACGTTATGAACGATTAGTGCTTTTAATTAGAGCATTACAATTACTTAGCTCT
AGTTTAAGTATTGCTACTTCTGAACTTAAAGCTGGTCGTTTGCAACCTTCAACAAATGTT
AAAAATGTGGTACAACAGCTTAATGAGACTTTTCATAAAGTTTTGGATGACTGTAAACAA
ATTAATGTACCAAATATGTTACACAATACATCATCATCCACTACTACAGCTGAAAAATTA
TTATATGATTATGCCGTAGAAATCTGTGCTAAAGCAGCATTAAAAGAACTGGGCAACACA
CCATATGATTATTTTAAATCTTATCAGACTGCTCAGATCCTCTTGCATAGTTTGTCTCAA
CAAGTAAACTCTCCGAGCGACAAAGAAATATTAATAAGATATCGAGATGCAGTAGAAAAA
AGATTGTCTATATTACAAGACCAAGGTTATGTTTACTCAAACACAGTTAATGGCAGTAAT
TCAACTTAA
>cds.Rpadi_10339_c0_seq1|m.14762
TCATCATTAGATGATATAAAATTGGCATTAAATGAAATCAAAGATTCATTTGGTGCTTAT
TTAGATACTTTAAATAGTGCAGATGTTCCTGATAACAGTATATTTGAATCTCTACCCAGA
TTTTGGGAAACAAATTTCCACTCTAATATGGCTTCTTTAAATATTTTACCACCGGATAAA
CTTTCTAGGGTGAGCGAGTATATCCCTGAAATCATAGCTTACATAGAAACAATAATAAAA
AATGGTTATGCTTATGAATCTAATGGTTCAGTATATTTTGATGTCGCTGCATTTGATTCT
CAACCTATTCACCATTATGCTAAGTTAGTTCCAGAAGCATATGGAGATTCAAAATCACTA
CAAGACGGAGAAGGTGATCTAACTACAAGCGCAGTCAATGAAAAA
>cds.Rpadi_10340_c0_seq1|m.14763
ATGAAATTAAATTCACGACACATATCCCAGAGATGGGTGATGGCCGTGATGGGGATGACG
GGAGTAACGATGGCGTATGTAATGCGGGCCTGTTTGGGCATAACGCTTACGCAAATGGTC
AGGCCCGTGGTAATAGTAGACAGCGGTTCGACATCTCACGTACAGCGCGACTACTGTCCG
ATGCCACAATCATCGTCACGTGGACACGCTAAGTCCAACAAGACAGACTTGTCCGAAGAT
GAGTTCCAGAACCGGTTCGATTGGGACGAGAAGACGCAGGGTGAAGTCCTGTCAGCGTTC
TACTATGGTTACATAATCACGCATTTACCCGGCGGCATCCTGTCCCAGAAGTTTGGTGGC
AAGCACACCATGGGCCTAGGAATACTTTCCACTGCTATCTTCACACTGATGACGCCGTAC
GTTGCATACATGGGTTCCAGACCACTGACCATCCTGCGGTTCGTCGAAGGACTCGGAGAA
GGCACTACGTTTCCAGCTCTGTGCACACTTCTGGCACAGTGGGCCCCGCCTGAAGAAAAG
GGAAAGCTCTCCACGCTGGTATTTGCAGGTGTGCAAATCGGTAATATTTTCTCAAACTTT
TTGAGCGGTTTTATCATACAATACATACCCGGTGGTTGGCCAAATGTCTTTTACTTCTTC
GGCGTAACCTCGTTGATTTGGTTTGTGCTCTGGTGCTTGTTCGTTTATAACGACCCAAAC
TCCCATCCGTTCATATCAGACGTGGAGCGTGACTACTTAAAACAGTCGATTGGAAGTCTA
GAAAGGAAAAAAGACTTACCCCCCACACCATGGAAGTCCATATTAACGTCGTGGCCAGTA
TGGGCACTGATCATTGTCGAAGCAGGACATGACTGGGGTGGTTTTACGATTATCAGTGAT
CTTCCGAAATACATGAGCGACGTATTACACTTTTCCATTACTGAAAACGGTTTATTATCG
TCCATCCCATACATCGCCCAATGGGTAACTTCGATCTTAGCTAGTATATTGGCCGACCGA
TTGATAAGCAAACGAATAATGACAGTCACTGCGGTCAGAAAAAGTTACGCAATAATAGGA
ACTGTCGGACCGGGTATGGGTGTGATGTGTGCTTCGTTTGTCGGATGTGACAAAATGTTT
GCAACTCTATGTTTTACTTTGGGTATGGCGCTAATGGGATTCTGTTATCCCAGCATCCGT
ATCAATTCACTTGACTTGTCACCCAATTATTCTCCTACTATAATGGCACTGGTCAATGGC
ATTGGTTGTTTATCAGGAATGGCCACTCCATATGTTGCTGGAATTTTAACACCAAATAGA
ACCGTTTTAGAATGGCGTTTAGTGTTTTGGATTATGATGATAGTAATGACAGCATCATCT
GTAGTATATGGACTATTTGGATCCGGTGAGTTACAACCATGGGATGACTTGGAACAATAT
TATCTCAAAGAAAAAGAAAAAGCAAAGAGGGGATTACCTATGGACGAAAGATTAAGTATA
ATTTATTCAAAATCCATAGAAGATGGAAAATCGTCAAATAATTAG
>cds.Rpadi_10341_c0_seq1|m.14767
ATGGCCAACAAACAGGCTATAGGATGGGCTTTCCTGTGCCTGATGGGAACCACACTGATG
GCACCGGCCGTATTCACCTACCCACAAGAACATCGTTCTTCTCAAGCACAAAGTCAATAT
GAACCACAACGTCCCGTCTATCAAGGAAATTATCCGGTTTATCAACCTGAACAAGATGCA
AGAAAATTTGTGGAAAAACCAAATTCTAGTAAAAAAGTAGTGTCATCAACTGCAGGAGTT
GTAGAAGATCGTAATGACTTGGAAGATGTACAAACCAATTCTATATCGCAAGACGCAGCG
GGTGGTTTTTCGTGGAGTAGTGTTTTGGGAATGATAATGCAAATGCTGTTCAATCCAGCA
AGTGCAGCCGCCGGACCTAGTAAATCAGATGTTTTGGACGGTGACCAGGCTATCGCTCCA
ACATCGCCTTGGGCTAATTTGTTATCTGTAGGTTTGAAAATTTTAACCGCATTTTTGGGC
GGTGGTAATGTAGCGGGAGACGGAATTGATAAAGTTGATAACTCTTCTCCAATGCAGGGT
GTATTGGCGGCGGTCTTATCTACAGTACTTGGCAGCAGGGATCCCGATCAAGTGGCCACC
ATGGCCAAACAAGCTGGAGAGTTCATCAATATCGTTGTGAATCTTTTGGATGCTTTGAAA
ACATCATTCAGTCACAGATCTATGTCAGCTAGATCTTTAGGTAAAAAAGACGCCATGTCT
GATGCTGCTGTAGCCAGCTTATCCATGTTCAAAGGATATATGAAAACAATGAATACGGCT
AATGATGTTTGCGCTCAGAAGTTTGTATGCGAAGCTAACAAAGAATGTTCAGGCGAAACA
TCAAGTTCTAGTGCCATATATTGTCAACTTGGAACATATGCAACAAGTTTCTTGCTACAA
AGGACTGGTAATGCACCTTTTGAAGTATATTATGACGCTGGAAGACGTGGACGATCTGGA
GATGACTGTCGTCAACTCTACTTGGCTTGTAATGAAGTCTAA
>cds.Rpadi_10341_c0_seq2|m.14769
ATGGCCAACAAACAGGCTATAGGATGGGCTTTCCTGTGCCTGATGGGAACCACACTGATG
GCACCGGCCGTATTCACCTACCCACAAGAACATCGTTCTTCTCAAGCACAAAGTCAATAT
GAACCACAACGTCCCGTCTATCAAGGAAATTATCCGGTTTATCAACCTGAACAAGATGCA
AGAAAATTTGTGGAAAAACCAAATTCTAGTAAAAAAGTAGTGTCATCAACTGCAGGAGTT
GTAGAAGATCGTAATGACTTGGAAGATGTACAAACCAATTCTATATCGCAAGACGCAGCG
GGTGGTTTTTCGTGGAGTAGTGTTTTGGGAATGATAATGCAAATGCTGTTCAATCCAGCA
AGTGCAGCCGCCGGACCTAGTAAATCAGATGTTTTGGACGGTGACCAGGCTATCGCTCCA
ACATCGCCTTGGGCTAATTTGTTATCTGTAGGTTTGAAAATTTTAACCGCATTTTTGGGC
GGTGGTAATGTAGCGGGAGACGGAATTGATAAAGTTGATAACTCTTCTCCAATGCAGTTC
ATCAATATCGTTGTGAATCTTTTGGATGCTTTGAAAACATCATTCAGTCACAGATCTATG
TCAGCTAGATCTTTAGGTAAAAAAGACGCCATGTCTGATGCTGCTGTAGCCAGCTTATCC
ATGTTCAAAGGATATATGAAAACAATGAATACGGCTAATGATGTTTGCGCTCAGAAGTTT
GTATGCGAAGCTAACAAAGAATGTTCAGGCGAAACATCAAGTTCTAGTGCCATATATTGT
CAACTTGGAACATATGCAACAAGTTTCTTGCTACAAAGGACTGGTAATGCACCTTTTGAA
GTATATTATGACGCTGGAAGACGTGGACGATCTGGAGATGACTGTCGTCAACTCTACTTG
GCTTGTAATGAAGTCTAA
>cds.Rpadi_10341_c0_seq3|m.14772
ATGGCCAAACAAGCTGGAGAGTTCATCAATATCGTTGTGAATCTTTTGGATGCTTTGAAA
ACATCATTCAGTCACAGATCTATGTCAGCTAGATCTTTAGGTAAAAAAGACGCCATGTCT
GATGCTGCTGTAGCCAGCTTATCCATGTTCAAAGGATATATGAAAACAATGAATACGGCT
AATGATGTTTGCGCTCAGAAGTTTGTATGCGAAGCTAACAAAGAATGTTCAGGCGAAACA
TCAAGTTCTAGTGCCATATATTGTCAACTTGGAACATATGCAACAAGTTTCTTGCTACAA
AGGACTGGTAATGCACCTTTTGAAGTATATTATGACGCTGGAAGACGTGGACGATCTGGA
GATGACTGTCGTCAACTCTACTTGGCTTGTAATGAAGTCTAA
>cds.Rpadi_10342_c0_seq2|m.14776
ATGAATTGTGGTCCACCTATGGGTAGCCCAATGGGTGGACCATGTGGTAGTAGTCCACAC
AGAAATCCAATGGTATGTGGACCCCCTATGATGAGTTGTGGTGCACCAGGCAATAGCCCA
CATGCCTTATCTATGAATCGAAGTCCTTCTGCTATGGGTAGTCCACATATGGTGCCAAAT
ATGCGTGGCAACAGCCCTATGGAATGTGCTGCCATGGTAAAACCGTCTTTGAATTGTGCT
TCACCTATGGGTAGTCCCATACCTCAAAATACCAATATGAACATTCATCCACCAATGTCT
AGTCCCATGACAATGGGTCCTTCACCTCTTAACGGTCATCCTAACTCAGGTCCTGGTGGC
AGTCCCATGATGATGGGTCGAGGGGGCCCTTCACCTTTAACAAATAGTCCAATGTCAATG
AATATGCCAGTAAGCTCAGCGGACATGAATGATATGAGTCCACACATGTCAGTAGATAAT
AATGGTTGTCCAGTACGTGGTCCTCCATGTCCAGGATCCAACAACATGACATCTGTTTCC
ATGGCTTGTAGGCAACCAATGTCAAATCAACAGTGCAATAGTATGCCTGGACCTAGTAAT
ATGATGAACTGTCCAAGAGGTATGCCCTGTCCCCAGATGATGCGGGGTCCACCTCAACCT
TCTGAACAACATAGACTTATGCCTCCTATGATGCATCATTCTCAAATACCCAATAGTCAA
CAACCAGGTGGATATGGGCCTGGACCTAATTCTAAACCAATGCCAGTGTCGGCTGGAAAG
ATTTACCCTCATGATCAACCAATGGTGTTCAATCCACAAAATCCAAATGCCCCACCAATT
TATCCTTGTGGTAACTGTCATAAAGAAGTGCATGACAATGATCAAGCTGTTTTATGTGAA
TCTGGTTGTAATTTTTGGTTTCATAGGGTTTGTACAGGCTTGATGGAGCCTGCGTTCCAG
TTACTTACAGCCGAAGTATACGCTGAGTGGGTGTGTGACAAATGTCTACAAACAAAAAAT
ATACCTTTGGTAAAATACAAACCCTAA
>cds.Rpadi_10343_c0_seq1|m.14781
ATGAACAAGTGGTGGTTAACCACCGGCACGGCTGTGTTGCTGCTGCTCGTCGCTTGCGCA
GCGGACGCAAAAAAAAAGTGGAAAGCCGACGAAGATTTTGCATTCGAAGAGGAAAACTCA
AAGCCTGCAAATGATATCGGCAAGTTTGGAGAAAAAAAGAGATGGATTCATGATCCGAAT
AGTGACCTTTGCACACCTCTGCGTTGCAAAAAAAAAGAACTCTGTCTTCTTGAAGATGCA
TATACAGCAGTATGTGTGAGCAAAAAAGAAATTCACAAGAATGGCGATGTGATCATAAGC
CGAGAGAAATTTATGGCTGAAGAAGCAGCTCGAAAGAAAGCTCTTGAAGAGGCTTTAGCT
GAAGACGAGGATGATGAAGACGATAGTGATGATATCGAAGAAGATGAGGAAGATGACGAT
GATATATTTTATGATAGTGGCATTAGCAGTTCGTTGTCTACAAACAATAGATGCAACCCA
TGTCCTGTAATGAAGCCTACATTCCTATGTGGTTCTGATAATCGCACATATAGTTCACTA
TGTCGTCTAGATTATCATAATTGTCTTCATACTACAAACATTAAAGTAAACTGCAAGGGA
TTTTGTCCGTGCAAAGAACAAGAAGATGTTGAACGTAAAAAACAAAAACAAGCTGAACGT
ATGACAAACTTTATGAACAAATACAAAGCTACACTGGAAAGTGAGAAATTGAAACAGAGT
ACTGTTGCTCCAGTATCCAAGTATGAAGAAAAGTATATTTTTGCACCAGAAGATTTCAAG
TATGAAAACAAACATTATAAATACATCAAATATATAAAAAACAACAATCAAATATCCAAG
AACTCTAATTTTGAACCAATAAAAGACAAACGCCATGAAAAAATGGATAATGAAATTATT
GCAACAAACCAAATATCTCATCCTTCTTGGAACAAAGACTGCCCACCTTCTGCATTGCAA
TCCATGGGTGACCGATTATTGGATTGGTTTTCAGTGATCATGGCTGATGCTAAACGCAGA
CGTACAAAGAATAAGGGAAAAGCGGTAAAATTTATTAATGGATGCAAGTGGGAAGTTCGT
TGGATGTACCAACATCTGGATTTGGATTCAGATGGAAAATTGTCATTACAAGAACTCTAC
GACTTAGAACATGATAAAAATGAAATGTGCATTAAACCTTTCTTAGATACTTGTGATACT
GATGGTGACATTTTTGTGAGCCCTTATGAATGGTGTCGATGTTTTGACAAAACTGATCGC
CCATGCACAGCTATTAAACGAAGAATATCACCAAATGCTCTAGGTGTTTATGTCCCAGCT
TGTGATGCAGAAGGATACTATGAACATACTCAATGTCATTCTTCAGTAGGTATGTGCTGG
TGTGTAGATAAACATGGTGTAGAAGTGCCTAACTCGCGTGTTCGAGGAAAACCAAATTGC
TCAGCCTTATGGTATGGAAAAGAAGATAACCAAAAAGATAAATCAGTGGATAATGGTATA
TTAGACAGTGATACTGATATGGATGACGAAGATGGAGACTCAGAAGTAGAAGGCAGCGCA
GATCAGTCTTTGGAATTTTAA
>cds.Rpadi_10344_c0_seq1|m.14784
ATGTTTAACGGAATCACTAGTCAGATGAGTAGCTGGATTGGTAAAAAGCAAGAAGATGTA
GAAGAAACTGTACCATCACCAAAGACTGAACAGCCTGAGGAGTATATTGAAAAAAAAGAA
GATTTAAGTCCAACAAAACCGCCTAGTAAACTAGAGCTGTTGGGTAATGTGAAAAATCAA
ATGTCCAGTTGGTTAGGAAGTGGTATATCTGGTTTGCGTAAAAGTGACAGCGAAGTTGTC
CCAGACCCCCCAGCAGAACTTTTACAAGAAGCTACAAAAGAGAGTTTTAAAGAAAAAGAT
GATGATAACTCCAGTGCTACTGGGGATCCAGATACTCCTATTTCAGAAGGAGAGGATGAT
TTGGGCAATACTCAAGGTGGAAATGTATCAACTAAAGCTCTTCAGGGAGCAAAATCGATA
GGGAGCTTCTTATATAGTGCTGTAAATAAAGCAGGAAAAACGGTCAGTGAAGCAGGAGCT
AAAATCAAGAAAACTGTTGGAGAAAACGGTATACTTGGGGAATTAAACAAAGAACAAGAG
TCATTTTTAAAGGATAAAAAAGATAGTGATGTTGCTGCTGTTCCACCTTGGATTGGTCAT
CCCAACGAAGAAGCTGTCAAAGCTGAATGTCTTGCATTATCTACAGATAAGCGTAATTTT
GTACGCAGCCCTCCAATTGGTGTAGATTTCAGTTTCAATTATGAAACTTCGTATCCTGTT
GCTTTGTCTATTTTAGCCGAAGACCCAAACTTAGAGAAAATGCGATTTGATCTTGTTCCC
AAAATAATAAATGAAGAAAGTTTCTGGCAAAACTATTTCTACAGAGTCAATTTAATTTGC
AATGCAAGCAATTTGGAATCACTAGAAACAACAGATTACAAAACAGCATCAACAAATATC
AATTCTGATTTGACAGACACCATGAAAAAAGACACTTATGTGAAAGAATCAGAGTTTGTA
TCCGACACATTTGCAGAACATGATACAAATGAAATAAATGAAATAAGGAAGAGTTTGAAA
GAAAGTTTGGGCGTTGAGTCTTCAGAAAATGCTTGA
>cds.Rpadi_10344_c0_seq2|m.14786
ATGTTTAACGGAATCACTAGTCAGATGAGTAGCTGGATTGGTAAAAAGCAAGAAGATGTA
GAAGAAACTGTACCATCACCAAAGACTGAACAGCCTGAGGAGTATATTGAAAAAAAAGAA
GATTTAAGTCCAACAAAACCGCCTAGTAAACTAGAGCTGTTGGGTAATGTGAAAAATCAA
ATGTCCAGTTGGTTAGGAAGTGGTATATCTGGTTTGCGTAAAAGTGACAGCGAAGTTGTC
CCAGACCCCCCAGCAGAACTTTTACAAGAAGCTACAAAAGAGAGTTTTAAAGAAAAAGAT
GATGATAACTCCAGTGCTACTGGGGATCCAGATACTCCTATTTCAGAAGGAGAGGATGAT
TTGGGCAATACTCAAGGTGGAAATGTATCAACTAAAGCTCTTCAGGGAGCAAAATCGATA
GGGAGCTTCTTATATAGTGCTGTAAATAAAGCAGGAAAAACGGTCAGTGAAGCAGGAGCT
AAAATCAAGAAAACTGTTGGAGAAAACGGTATACTTGGGGAATTAAACAAAGAACAAGAG
TCATTTTTAAAGGATAAAAAAGATAGTGATGTTGCTGCTGTTCCACCTTGGATTGGTCAT
CCCAACGAAGAAGCTGTCAAAGCTGAATGTCTTGCATTATCTACAGATAAGCGTAATTTT
GTACGCAGCCCTCCAATTGGTGTAGATTTCAGTTTCAATTATGAAACTTCGTATCCTGTT
GCTTTGTCTATTTTAGCCGAAGACCCAAACTTAGAGAAAATGCGATTTGATCTTGTTCCC
AAAATAATAAATGAAGAAAGTTTCTGGCAAAACTATTTCTACAGAGTCAATTTAATTTGC
AATGCAAGCAATTTGGAATCACTAGAAACAACAGATTACAAAACAGCATCAACAAATATC
AATTCTGATTTGACAGACACCATGAAAAAAGACACTTATGTGAAAGAATCAGAGTTTGTA
TCCGACACATTTGCAGAACATGATACAAATGAAATAAATGAAATAAGGAAGAGTTTGAAA
GAAAGTTTGGGCGTTGAGTCTTCAGAAAATGAAGAACATTGGGAAAATGAGTTGGAGGCT
GAACTACAAGAGTACGAGATTGTCAAGAACAATGATGATGGCCAAACAGACAATACAAAA
ACTGGATTCGGTGAAATATATGACCTCAAATAA
>cds.Rpadi_10344_c0_seq3|m.14787
ATGTTTAACGGAATCACTAGTCAGATGAGTAGCTGGATTGGTAAAAAGCAAGAAGATGTA
GAAGAAACTGTACCATCACCAAAGACTGAACAGCCTGAGGAGTATATTGAAAAAAAAGAA
GATTTAAGTCCAACAAAACCGCCTAGTAAACTAGAGCTGTTGGGTAATGTGAAAAATCAA
ATGTCCAGTTGGTTAGGAAGTGGTATATCTGGTTTGCGTAAAAGTGACAGCGAAGTTGTC
CCAGACCCCCCAGCAGAACTTTTACAAGAAGCTACAAAAGAGAGTTTTAAAGAAAAAGAT
GATGATAACTCCAGTGCTACTGGGGATCCAGATACTCCTATTTCAGAAGGAGAGGATGAT
TTGGGCAATACTCAAGGTGGAAATGTATCAACTAAAGCTCTTCAGGGAGCAAAATCGATA
GGGAGCTTCTTATATAGTGCTGTAAATAAAGCAGGAAAAACGGTCAGTGAAGCAGGAGCT
AAAATCAAGAAAACTGTTGGAGAAAACGGTATACTTGGGGAATTAAACAAAGAACAAGAG
TCATTTTTAAAGGATAAAAAAGATAGTGATGTTGCTGCTGTTCCACCTTGGATTGGTCAT
CCCAACGAAGAAGCTGTCAAAGCTGAATGTCTTGCATTATCTACAGATAAGCGTAATTTT
GTACGCAGCCCTCCAATTGGTGTAGATTTCAGTTTCAATTATGAAACTTCGTATCCTGTT
GCTTTGTCTATTTTAGCCGAAGACCCAAACTTAGAGAAAATGCGATTTGATCTTGTTCCC
AAAATAATAAATGAAGAAAGTTTCTGGCAAAACTATTTCTACAGAGTCAATTTAATTTGC
AATGCAAGCAATTTGGAATCACTAGAAACAACAGATTACAAAACAGCATCAACAAATATC
AATTCTGATTTGACAGAAGAACATTGGGAAAATGAGTTGGAGGCTGAACTACAAGAGTAC
GAGATTGTCAAGAACAATGATGATGGCCAAACAGACAATACAAAAACTGGATTCGGTGAA
ATATATGACCTCAAATAA
>cds.Rpadi_10345_c0_seq1|m.14788
ATGACTCAATTTCTTCCGCCCAATTTGTTGGCGCTTTTCGCGCCGAGGGACCCAGTCCCT
TACCTGCCGCCGGTTGCCAAATTGCCTCACGAAAAGAAAACCCGTGGATACTTAGGCGTC
GGGAGTTTTATGGATTTGTTCGAAGACCCTGAAGACACGCCTCCTCCAACAAAAATTGAA
ACCCGAGAAGAACGACTAGAGCGCCGTCGTCGCGAAAAGGCTGAACAGGTGGCGTACAAA
TTAGAACAAGAAATTGCTCTATGGGAACCACATTCAGTTGCGAATGCTACAACAGATCCA
TTCAAAACATTATTTGTTGCTAGAATTAATTATGATACATCTGAATCAAAATTACGAAGA
GAATTTGAACTTTATGGTCCTATAAAAAAGATTGTTGTCACACATAATAAGATTGATGGT
AAACCGAGAGGGTATGCTTTCATTGAGTACGAATATGAACGTGATATGCATTCTGCATAT
AAACATGCTGATGGA
>cds.Rpadi_10345_c0_seq3|m.14789
ATGACTCAATTTCTTCCGCCCAATTTGTTGGCGCTTTTCGCGCCGAGGGACCCAGTCCCT
TACCTGCCGCCGGTTGCCAAATTGCCTCACGAAAAGAAAACCCGTGGATACTTAGGCGTC
GGGAGTTTTATGGATTTGTTCGAAGACCCTGAAGACACGCCTCCTCCAACAAAAATTGAA
ACCCGAGAAGAACGACTAGAGCGCCGTCGTCGCGAAAAGGCTGAACAGGTGGCGTACAAA
TTAGAACAAGAAATTGCTCTATGGGAACCACATTCAGTTGCGAATGCTACAACAGATCCA
TTCAAAACATTATTTGTTGCTAGAATTAATTATGATACATCTGAATCAAAATTACGAAGA
GAATTTGAACTTTATGGTCCTATAAAAAAGATTGTTGTCACACATAATAAGATTGATGGT
AAACCGAGAGGGTATGCTTTCATTGAGTACGAATATGAACGTGATATGCATTGTAAGTAA
>cds.Rpadi_10345_c0_seq4|m.14790
ATGACTCAATTTCTTCCGCCCAATTTGTTGGCGCTTTTCGCGCCGAGGGACCCAGTCCCT
TACCTGCCGCCGGTTGCCAAATTGCCTCACGAAAAGAAAACCCGTGGATACTTAGGCGTC
GGGAGTTTTATGGATTTGTTCGAAGACCCTGAAGACACGCCTCCTCCAACAAAAATTGAA
ACCCGAGAAGAACGACTAGAGCGCCGTCGTCGCGAAAAGGCTGAACAGGTGGCGTACAAA
TTAGAACAAGAAATTGCTCTATGGGAACCACATTCAGTTGCGAATGCTACAACAGATCCA
TTCAAAACATTATTTGTTGCTAGAATTAATTATGATACATCTGAATCAAAATTACGAAGA
GAATTTGAACTTTATGGTCCTATAAAAAAGATTGTTGTCACACATAATAAGATTGATGGT
AAACCGAGAGGGTATGCTTTCATTGAGTACGAATATGAACGTGATATGCATTTGAACTGT
GAAGAGCTCGCTGATTGGAGCTTCTTTAATGACCCTGTGATTATACGTAGACGACTTTGT
TGA
>cds.Rpadi_10346_c0_seq1|m.14792
ATACTGCGAAACCGACATGGGTCTTTGAGGTATACAGAATTTCTGAAATGCTTGGGTACC
CTGATAAAACTATCTGATACAGATTCACACAGTGTATTTCTTGGTGGATTAGAAACTGAT
GGTAATGACGGAAAATTTACTTATATATGGCAAGATGACATTATGCAAGTTATATTTCAT
ATAGCTACTTTAATGCCAACTACTGAATCCGATGTTAAATGTAATAATAAAAAGAAAAAT
ATTGGAAATGATTTTGTTACAATTGTTTACAATGAGAGTGGTCAAGAGTATGATATCCAA
ACTGTAAAAGGACAGTTTAATTATGGTTGTGTGATAGTAAAACCGTTGGAGCATGGTGTA
AATCAGATTACTGTAAAAGTGAGGAATGAGTTGCGTGAACATGTAGGTCATCAAGAACCA
AAAATTGTCTCAGATCAAAATGCTGCTATGTTGGCTAGACAGTTAGCTATTCACACAGAT
TTGGCATCACAGATATTGAGCAGTTTGAGCAAGGAAAACAGTGGGCCGTATGCCAGTAAT
TGGCTGGAGCGACTCAGAACAATAAAAAGAATACAAAATAAGTTGATGAAAGTGGATAGC
AACGGTCAGCCAATTAGTGGTGAACCGACATCAGTGGGGCGTGGACAAGGATTACAGGCG
GGACAAGGTGCTGCAATGTCAAGTGGTAGTCGTTTAAAGATGCAAATGTGCGATTTCACA
GAATACACGTAA
>cds.Rpadi_10346_c1_seq1|m.14794
TCTGATTCGTCTATGTTTGATGTCTCAACATTATTTCATCCTAGTCTTGGTTTAAAAGTA
TCTAATGGAGAAATAGATAAAATACGTCAATACTTGGATGGAGAAAAACGAGTTTTGGAA
CAGTATATGGCTAATGATGATATTATCAAAATGGAAGCAAATGAAAGGTTACAAAATAGA
GTACCATCTGAACCAGTTTGCATTCCTGGTTCCCCTCTTAAGCTTACTCCTTCACGACAG
AACTCTCAGGAGAGCTGTGAAATTGATGATGAATATTATGATGTTGAAGACTTTGAAAGT
GGAGAAAATCGCTCAAGGAATCCAGTTCGTAGATCAGTTTCCAGTCCTGAAATGAGTTCT
GGATGGAAAAATCCTTTTATGAAAGAAATGCACGACTTTAAAGATGACAGTTTGGATAAA
GAAGATAATAGTAAACGTTTAGAATTGTTTAATGCTCCTATTGATTCAAAAAAGATAAAA
CAGAATTACACCAAGGACTTACGTTATAGTTCTAAAGCAAATTGTGAAGCAATTCCTGAA
GAAATTTGTGGTACTGGATCCACACCACCATCAAATACTTGTCAGTTAAAAAATTTAACG
CTTAATTTGATCACTGATTCAGCAGAAAAAAAGACTGACTTTTTAACTCATGTTAAAAAA
AATGATGAAAAAGAAAGACCAAAATTGCAATTAAAAACTAACAAATTAAATTCCTTTAAT
GACAGCGACTCTTCAGCAAAATCATCTGTTGAAAGTGTTGATATCAAACAAAATACAGAA
TTTCCATTAGTCAGTCATTACCAGGAGGAAAAAAGTAGATCTTTAGCATCAACACCATCT
TATCTTACTAAAAAACCACCCCTATCACCACCAATTAATTATGGATCTCAGTCATTGGAA
AAAAATGAAAACGATACAGATCCACCTCCTGTGTTTCGAAATCGTGTACACACATTAGCT
GTAATGAATGCTATTAAGAAACCAACAGTCATGTCTTCAAATCCTAATCCACTATTTATA
AATAATAGGGCGAATCAATCAAAAGAGCCTGTGCGGTCAGGAATTAATCCGAGCTTTGTT
TTTCTTCAGCTATACCATTCATCTCATTTTACTTTTATTGATAATGATGCAAAACCAATT
TTATTACCATTGTCTCAGACCATGATTGAAAAGGCTGTAAAAAATTTGGATCGGATACCT
CCATACGAAGTGCATAAGATTGGAGTTATTTATGTTGGGTTGGGACAAGCCAATTCTGAA
GTAGATATACTGCGAAACCGACATGGGTCTTTGAGGTAT
>cds.Rpadi_10347_c0_seq1|m.14796
ATGTACAAGCTGAAACCGGTAGTCCGTGTTCCTCTGTTGATTGAGAATACATCCCGCATG
TACAAGCTCAAAGACTTACAACAGATGTCGTTCGACGAGGTGCCGAAGAGCGAAAAGTCT
GACAAGTTGCAGGACAATTTAGACGAAATTGAATTATCTGACCAAGAAATTCAAGTACTC
TTAGAGAAACAGAATGAAATTCTCAAAACATTAGAACAACTTGAACTTAGATTAAATAAA
TTAGATGTTAAATTCCCTGATTTAAAAGAAAGTTCACCCCTTCCAAAAAAACAACAACCA
ACTCAATGTAATCTACATACAAAACATGAAAGCAATTCAAAGTCTGTAATCAATAATAGT
ATTGAAAATCTGATAAAAAATGATACTGTAGTGTTTGCTGATCCAGAAGACCCACCTTAT
TCTCTATTGGCTTTACCAATCTTGTGGCCAACAGTTGCATGGGATATTACTTATCATTTC
CATTCATCTGTATCAAAAAATTTGAAGGTATTAGAAACCATTAAAGCATTCAAGAATGTG
ACTTGTAAAAATTCAAAGAGCATTGTCAAAGTCTTTGTAATATGGCAACACATTAAGCCT
AGCCCTAAAGTGGTCAGATCTCCCACAAATTCGTCTATCGGTGAAGTATCATTGTTAAAG
ATGTTCAATCAATATCTGGCCATTCTACCACTGACTGCTGCTGATCAAATAAAATCTGAC
CAGACTTTAGATTTAATAAATGAAATTGAGTATTCGGCAAATGAACAAAGTTCAGAACTA
TACAACCTGATCATAGATTCGAATACAAAATTGGACATTATAAATATTGTTGTATGGTCT
TTGTTGTACAAAAAAAGTAAACACCCACCAATGATAGAAAAA
>cds.Rpadi_10347_c0_seq2|m.14797
ATGTTCAATCAATATCTGGCCATTCTACCACTGACTGCTGCTGATCAAATAAAATCTGAC
CAGACTTTAGATTTAATAAATGAAATTGAGTATTCGGCAAATGAACAAAGTTCAGAACTA
TACAACCTGATCATAGATTCGAATACAAAATTGGACATTATAAATATTGTTGTATGGTCT
TTGTTGTACAAAAAAAGTAAACACCCACCAATGATAGAAAAA
>cds.Rpadi_10348_c0_seq1|m.14798
ATGAGTTACAGCAGACCGCCCCCACGGATTGAAGGGATGGTATCGCTGAAAGTTGACAAC
CTCACCTATAGGACAACGCCCGAGGACCTGAGGAGAGTGTTCGAGAGGTGTGGAGAAGTC
GGAGACATCTACATTCCCCGTGATCGGTTTACTCGAGAGAGCAGAGGGTTTGCTTTTGTC
AGATTTTATGATAAACGTGATGCTGAAGATGCATTAGATGCTATGGACGGTCGCATGTTA
GATGGCAGAGAATTACGTGTTCAGATGGCTCGCTATGGACGTCCAACTTCACCGTATAGA
AGAAGACGCAGGAGGTATAATATCCTAATAATAAGAAATAAATTGTTTAATTTTACAGCT
TAA
>cds.Rpadi_10348_c0_seq2|m.14799
ATGAGTTACAGCAGACCGCCCCCACGGATTGAAGGGATGGTATCGCTGAAAGTTGACAAC
CTCACCTATAGGACAACGCCCGAGGACCTGAGGAGAGTGTTCGAGAGGTGTGGAGAAGTC
GGAGACATCTACATTCCCCGTGATCGGTTTACTCGAGAGAGCAGAGGGTTTGCTTTTGTC
AGATTTTATGATAAACGTGATGCTGAAGATGCATTAGATGCTATGGACGGTCGCATGTTA
GATGGCAGAGAATTACGTGTTCAGATGGCTCGCTATGGACGTCCAACTTCACCGTATAGA
AGAAGACGCAGGAGGTCTCGTTCGCCTAGACGTCGTTCATACTCAAGGTCCAGGTCTCGT
GGCCGTCGTTCACGTTCTTACTCTAGATCACGATCACGTTCACGTTCTGGTAGTAAAAGT
TCAAGGGGACATTCAAAGTCAGCCAGTCGGTCAAGATCATAG
>cds.Rpadi_10348_c0_seq3|m.14801
ATGAGTTACAGCAGACCGCCCCCACGGATTGAAGGGATGGTATCGCTGAAAGTTGACAAC
CTCACCTATAGGACAACGCCCGAGGACCTGAGGAGAGTGTTCGAGAGGTGTGGAGAAGTC
GGAGACATCTACATTCCCCGTGATCGGTTTACTCGAGAGAGCAGAGGGTTTGCTTTTGTC
AGATTTTATGATAAACGTGATGCTGAAGATGCATTAGATGCTATGGACGGTCGCATGTTA
GATGGCAGAGAATTACGTGTTCAGATGGCTCGCTATGGACGTCCAACTTCACCGTATAGA
AGAAGACGCAGGAGGTGTGGGGTGTAA
>cds.Rpadi_10349_c0_seq1|m.14802
AAGGAACCTAAAGCGGCCAAGTTGGCGGCGTGCCAATCGTCACAGGCAGGAGGACCCGGC
GGAGTAGTTGGCAAGAACAAGCCAAAACGGTTGGGTGGCCACATGTTCGGGCGCCGGGAT
GTCATGTTCAAGGGACGGCGTATGATGAAGCGTGAGAAGATCGTGTCCGCAGAGAAGTTA
ATGCAACGGAACTTGCGAAAGAGACGGCAGCGCGAAGACGAGGTAATGAAAAAGGGGTGT
GCCGGCGAAGAGGCCACCGCGTCTCATTTTGACGACGAAGACGAGGAGGAGGTGCGTGCC
GGAGACGAAGAGGACGAAGAAGATGACGATGGTGGTGCAACTGGGGCTAGTGGTGTAAAA
CCACCGGCGCGCATGCTGTTCAAACGGAAGTTAATGCGCAAAAAGTTTCGGTCGGGGTTC
GACTACATCAAAAAGAAGAAGAAGAAGGAACCGTTGTCGGACAAAAAACCCACTATGGTG
ATGACCACCACTGCCGCCTCCGCCTCCATTCCGCCAAGCGCGCCGCGTTATGTGTCGGAA
ATCCACGCCGAAATCAAAGGGTGGATAGTCAACAAGGGACATGGCGAAACAGTACTCCAC
CGGGCCGCCAGACTAGGGGTCGACGACGTCGTGGGTTATTGCATGGAAAAACTTGAGTAC
GCTCCATCGGTGGCTGACAACGCGGGGTACACGCCGTTACACGAAGCGTGTTCACAGGGC
CATTATCACATTGCCAAGTTGTTGCTTCTGTTCGGGGCAGATGTCAGCGCCAGCGCTCAA
GGAGGCATACGGCCTCTACACGAA
>cds.Rpadi_1034_c0_seq1|m.419
ATGGTTTGTGTACCATGTGTGCTTGTGCCATTGTTGCTCTTCTTATGGGGTATTATCAAG
CCCATGTTAAACTGGTTCAGGACACCGGTTGAAAATTCTGAAGGTAATGATGGCGATGAT
CAAGTTTGCTCATTGCTATCATCCTGCCCGTGTATTAATAAAAACATAAAATCATCTGAG
GATCAAGAAGACAAGACAAACAAGAGTGAAACATTACTTAAAGAACCACTTGAAACATCT
GATACTGATAAAAAGAATCTTTAA
>cds.Rpadi_10350_c0_seq1|m.14803
ATACAAATAGCCAGTAGCTTAAATGGGCATAAAAATATTGTTGGCTTTATTGACTCAAAT
ATTACACGCCATAATAATGGAGTTCATGAAGTATTGATGTTGATGCCGTACTGTCCGTCT
AACATTTTAACTCTAATGAACAACAGACTGCAATCTGGCCTAACAGAACCTGAAGTTCTT
CAAATTTTTTGTGACACTTGTGAAGCAGTTAGCCGTTTACACCATTCTCAAACGCCTATA
ATACATAGAGATTTAAAAATAGAAAACATCTTAGTTAGTGAAAATGGTCAATATTTATTA
TGTGATTTTGGTTCAGCCACAGCACGTGAACTTGATCCAAATATACAAGGAGTACATGCT
ATAGAAGAAGAAATAAACAAATATACCACTATATCTTATCGATCACCTGAAATGATTGAC
TTATACAACAATAAAGTAATAACCACAAAATCAGATATTTGGGCTTTGGGTTGTCTATTA
TACAAGTTATGCTATTTTACATTACCATTTGGTGAAAGTCCGTTAAAAATACAAAGT
>cds.Rpadi_10350_c1_seq1|m.14804
TTTACATTACCATTTGGTGAAAGTCCGTTAAAAATACAAAGTGGTCAGTTCAGTATTCCA
GATACACCAGAATACTCTATTAAATTAAATACATTAATTAAATATATGTTGGAGATTGAA
CCTGATTTACGCCCAGACATTTACCAGGTTTCTTACATTGCATTCCAATTAGCCGGAAAA
GATTGTCCAGTTCAAAATTTAAATAATGTTCCCAATCCTAATATCAATGAATTAATTGTA
TCTCTTAATGAAAAACGAGTTCCTCAAACACCAAAAACGCATGTCAAACCAAATTATCAT
TCAACTTCTGTTGTAGAAGGCACTAGTGTGAATCCAAGGCAAAGACCAAAACCTTTAAGT
TCAGGAATACCTCCACCTTTAGGTTCATCTCCTACATTTAAAAGAGCATTTCAACCAGTT
GTTGGAATTTTGGCAAATTCTCATTCACCAGATACATCCCACCAAAATAAAATATCTCCA
CGTGAAAAGGCGCCACAGGTGTTATTTCCAGTCAAAGATCCATTTGTTGAGACTACATTC
ACTCAATCTACAACAGTGTCACCTTCATCATCTCCTTTAATTTCTATGCCTAAACATAAA
CGAAATGTTAGTGAAACTTCTACATTCTCCAAAATATTTGTTAATGATAATTCAAATCAA
TTCATGCCACCTTATGGAGATTCTACTAAAGTATGTTCTGTATCTTCAAAAGATTCTACT
AGTTTTCCTGTTTCTAATGTAGAAGTTAATAATTTGAATGCAAAAACATCTTGGAATCCA
TTCGAAGAACCGTCATCTTTTGAATATCAAATTAGTGGTGAAGAAATTTTTAACTCTTCA
TTTAATCAAATCCCTTCAAATGACAATGATGAAGTTAATGAAAAATCTCAAGAAAGTACT
ACCAAAACAGTGAAATCCAATGTAACAGACGAAGATCCATTTGGTTCTGCACCATTTCCT
TACAAAAGTATAGACGAATCTATAGGAAATAGTCCAATTAGAAAATTATCCCTTAATGGC
ACTGACCTTAAAAAAAATGCTGAAAAATGGAAAACCTACTTCATCGAACATAATTTGAAA
TTAGACAGATTAATATTAAATAATGAACCTGACAGTGACGAGATTGCTACTGGTTTAGTA
GCTACAACACGTAGTGATGATGAATTGGAATCAAACGAATGTTCATCAACCCCATTTGTG
AAAATTCCACTTGAAGATCGCTCAAAGTATGAAAAATTAGCTTGTAATACTGATGAAGTA
TCTTCAGATGATAGTCAAGTAGCAAGCGGTGAAACTAGGAAAAAATCTTCTAAACGAAGA
AAAATTCCTGAATTTAAATCAAATAGTCGTTTTCGAAAGGACAAAAAAAATAAAAAACAT
CAAAATGACTATGACCAATCTGATGATGATTCTATTGGATCAGCTAGTGATCTCCAAACT
CGTAACGACGAGGAAGACACAAACAAAAACATTCCTGAAACTATGACAGTAAAAGACAGT
ATGATTACATGTGGATCATCAGCTTATCATGCTGAATGTGAAAGCATGGCACGAGATGAT
ATTCCTCCACCTAACGCCCAAGGAGCAACTAGACTTCGTGACCCTGTACCTGTTAAAAAT
GTTGATGCTGAAATACCATTGATTTCGGATAATGAAGGAGAAGAGTATGAAAGTTTAGGT
AATACTGATGTATTTGCAATGGCA
>cds.Rpadi_10350_c2_seq1|m.14805
ATGAAAAAACTCTTTTCAAAAATCGACAACTCCAACAAAGATCCCAACTGCTTTGTAGGT
AAACAGTTCACAGTTGGCCGTACATCTGTAACTGTTGAAGACGTGATTGCTGAAGGAGGT
TTTGCTGTTGTTTTTCTTGTAAAAAGCAACAATAAAAAATATGCTGTCAAACGGCTCTTT
GTCAACGATGAAGTGGACTTGGGTGTTGCTAAAAAGGAAATACAAATAGCCAGTAGCTTA
AATGGGCATAAAAATATTGTTGGCTTTATTGACTCAAATATTACACGCCATAATAATGGA
GTTCATGAAGTATTGATGTTGATGCCGTACTGTCCGTCTAACATTTTAACTCTAATGAAC
AAC
>cds.Rpadi_10351_c0_seq1|m.14806
CAGAGCACGTCGGATGATTTTCAAGATGTGGACGATGTCAAATATGTGATAAATTATGAT
TACCCAAATTCTTCTGAGGATTATGTACATCGTATTGGTAGAACGGGTCGTTCTAGCCGT
ACTGGAACTGCATTTACATTTGTTACCCCCAGCAATGCTCGTCAAGCCAAAGATCTCATA
TCTGTCTTACAAGAAGCTAAACAAGTAGTTAATCCAAAGCTTTTTGAACTTGCAGAAATG
GCTGCTACTGGGGTGTTTGGAAAGATGGACCGTTCCAATCGTAGTCGTGATCGTGGTGGA
CAAAACAATCGAGGCCGTGGTAATCATGACCGTGGTAGTCGTGGAAACTATGGTAGTGGT
GGTCGAGGTACATATAGAGGAGGAAGTCGAGGTGGTTACTTAGGTGGAAGTCATAGTTCT
AGTCGTGATAGCTATTCAAGCGGAAATCAGGGAGGTCGTAGTGGGTTTACAGGAACTATT
CCTGTTAACAACATTATGAATAATAACAACGGAACTGCTCCAGGACGTGAAAGAGCAAGC
AGATGGGGAGATAGCAATAACAGTCAAGTAACTCAGCACCAACCTAGTCAGCATCAACCA
ACATTTGTGTCGCAACCGCCTGTTCAAATACCTAATATGAGCAATCCACCTCCTGGTTAT
GCAAGTAATTATGGGTTCCAAGCGCCACAACCTAACAGTAACTTTAGAGGAGGTTTTTAA
>cds.Rpadi_10351_c0_seq2|m.14807
ATGAGACGTGCAAGTTATGGTGGTGGTAGTCGAGGAGCACCAAGAGGTGGCAGTATGAAC
AGAGGCGATAGTTATAGTGGCCGTGGCTCAAGTTTTGGTAGCCGTGGTGGTGGAGACAGT
GATGGATATAGACGTGGTGGGCCAGGAGGAGGTGGAGGAAATAGTTTTAATAACCTGAAG
AGTAAGCAACCTGGTGGGGCTTTACGTAAACCCAAATGGGAAAATGAAACACTTCAACCT
TTCCAAAAAAATTTTTATACTCCTCATCCGTTAGTTTTAAACCGTCCTAGGTTAGAAGTG
GAAAACTATGTTAGGGAAAAAGAAATTTCGTATGTTGGTAGTGATATCCCAGATCCAATT
ATGAATTTTAATGAAGTCATTCTTCCAGACTATGTTTTCAATGAAGTAAAGAAACAAGGA
TTTAGCAATCCAACTCCTATTCAAGCAGTTAGTTGGCCAATTGCACTAAGTGGAAGAAAC
ATGGTTGGAATAGCTCAAACAGGTTCTGGAAAAACTCTTGCTTATATGTTGCCGGCAATA
TTACACATCAATCATCAACCCCGTCTCTTACGTTATGATGGTCCCATAGTTTTAGTATTG
GCACCTACTCGTGAACTTGCTCAGCAAATTCAACAAGTTGCTGTTTCGTTTGGTACCTCT
ACTTTTGTAAGAAACACTTGTGTGTTTGGGGGTGCTCCCAAAGGTCCTCAAGTTGATGAT
TTAGAACGGGGTGTAGAAATTGTAATCGCAACACCTGGAAGACTTATCGACTTCTTGGAA
AGGAATACAACTAATTTAAAACGATGCACATATTTAGTCCTCGATGAAGCTGATCGTATG
TTGGATATGGGTTTTGAGCCTCAAATACGTAAAATTATTGAACAGATAAGGCCGGATCGT
CAAGTTTTAATGTGGTCAGCAACATGGCCCCCTGAAGTTAAAAATTTAGCTGAAGAGTTT
TTGGACGATTACATACAAGTGAATGTTGGTTCTTTAAATTTATCTGCTAATCATAATATC
TCTCAAGTAGTTGATGTGTGTGATGATTTTGAAAAAGAACAAAAACTGTATGCTTTGCTA
ACAGATATATTTTCACAACCAGATAATAAAACTATCATTTTTGTGGAAACTAAACGTTCT
GTTGATAATATTGTGAAATTAGTGAACCGGAATGGATGGAGATCCATTGGAATACATGGT
AATAAGTCTCAAAATGAACGCGATCACACATTGAATCAATTTCGTTCTGGTCAAGCAAAT
ATTCTGGTGGCAACTGATGTAGCTGCTCGTGGTTTGGATGTGGACGATGTCAAATATGTG
ATAAATTATGATTACCCAAATTCTTCTGAGGATTATGTACATCGTATTGGTAGAACGGGT
CGTTCTAGCCGTACTGGAACTGCATTTACATTTGTTACCCCCAGCAATGCTCGTCAAGCC
AAAGATCTCATATCTGTCTTACAAGAAGCTAAACAAGTAGTTAATCCAAAGCTTTTTGAA
CTTGCAGAAATGGCTGCTACTGGGGTGTTTGGAAAGATGGACCGTTCCAATCGTAGTCGT
GATCGTGGTGGACAAAACAATCGAGGCCGTGGTAATCATGACCGTGGTAGTCGTGGAAAC
TATGGTAGTGGTGGTCGAGGTACATATAGAGGAGGAAGTCGAGGTGGTTACTTAGGTGGA
AGTCATAGTTCTAGTCGTGATAGCTATTCAAGCGGAAATCAGGGAGGTCGTAGTGGGTTT
ACAGGAACTATTCCTGTTAACAACATTATGAATAATAACAACGGAACTGCTCCAGGACGT
GAAAGAGCAAGCAGATGGGGAGATAGCAATAACAGTCAAGTAACTCAGCACCAACCTAGT
CAGCATCAACCAACATTTGTGTCGCAACCGCCTGTTCAAATACCTAATATGAGCAATCCA
CCTCCTGGTTATGCAAGTAATTATGGGTTCCAAGCGCCACAACCTAACAGTAACTTTAGA
GGAGGTTTTTAA
>cds.Rpadi_10352_c0_seq1|m.14809
ATGAGTATGCCGGAATTAGGAAGCAAGATCAGCCTAATATCAAAGGCCGATATTAGGTAT
GAGGGTAAACTGTTCACAGTCGACCCACAGGAATGCACCATTGCCTTGTCTCACGTCCAA
TCTTTTGGAACAGAGGATCGACCTACAGAATTTAAGGTTCCAGCACAAAGTCAAATTTAT
AACTATATATTATTTCGCGGTTCTGATATTAAAGATATTAAAGTTATCACTCCTCAAATA
GCTCTTAATGATCCTGCTATTGTACAGCTATCAGTACCTCCAAATACTATGGGTGGCTTT
AATGCTAATTATCAAACTATGGATGAACTAAATTCAGTCAATCAGGTTGGAAACTCTTAT
AACCCTATGTCTGGTGTGAACTTAAATGCTGGACCATCACACAAGCAAGCAAATGTCCTG
GATTTAATATCTGGTGGTTCCCGTTCATCTACACCAGCTCAGCCAAATGTATTTAATGGT
CAACGTAATAGCCCAACTTTTGATCAAAGTATTCAAACCGGAAATCAACAAAGTCCTGGA
AATGGAAGAGGAGGAAGGAACCAGCGTAACAGATCTACATCTTCTTCTGATACTCGTAAA
CAAGTTAGACAACAAGGACAAAATTATCAAAGGAATGATCAGCAGCATTACCAACAACGG
AATGACCAACAATATCAAAGGAACGATTTTCAACATCAGGATAATAATCAACACTTTGCT
AACCGTCAAGGTGGAAATAGGAATATGAATGGCCGTAATTGGAATAATCAGCAGCAGCAG
CAACAACAACAAGCGCCTCAACAAATTCAACAAGTTGGACAACAATTACAAGGACCTCAA
GGTTCACAAATTCAGCAGCAATTGCCTCAACAA
>cds.Rpadi_10352_c0_seq2|m.14812
ATGAGTATGCCGGAATTAGGAAGCAAGATCAGCCTAATATCAAAGGCCGATATTAGGTAT
GAGGGTAAACTGTTCACAGTCGACCCACAGGAATGCACCATTGCCTTGTCTCACGTCCAA
TCTTTTGGAACAGAGGATCGACCTACAGAATTTAAGGTTCCAGCACAAAGTCAAATTTAT
AACTATATATTATTTCGCGGTTCTGATATTAAAGATATTAAAGTTATCACTCCTCAAATA
GCTCTTAATGATCCTGCTATTGTACAGCTATCAGTACCTCCAAATACTATGGGTGGCTTT
AATGCTAATTATCAAACTATGGATGAACTAAATTCAGTCAATCAGGTTGGAAACTCTTAT
AACCCTATGTCTGGTGTGAACTTAAATGCTGGACCATCACACAAGCAAGCAAGTGAGTCT
CCTCTGATTTTAGATCCACAACCAGTAATTCAGCAGAAACAACCGATGACTGCCCAATCT
GATGTCCTGGATTTAATATCTGGTGGTTCCCGTTCATCTACACCAGCTCAGCCAAATGTA
TTTAATGGTCAACGTAATAGCCCAACTTTTGATCAAAGTATTCAAACCGGAAATCAACAA
AGTCCTGGAAATGGAAGAGGAGGAAGGAACCAGCGTAACAGATCTACATCTTCTTCTGAT
ACTCGTAAACAAGTTAGACAACAAGGACAAAATTATCAAAGGAATGATCAGCAGCATTAC
CAACAACGGAATGACCAACAATATCAAAGGAACGATTTTCAACATCAGGATAATAATCAA
CACTTTGCTAACCGTCAAGGTGGAAATAGGAATATGAATGGCCGTAATTGGAATAATCAG
CAGCAGCAGCAACAACAACAAGCGCCTCAACAAATTCAACAAGTTGGACAACAATTACAA
GGACCTCAAGGTTCACAAATTCAGCAGCAATTGCCTCAACAA
>cds.Rpadi_10352_c0_seq3|m.14815
CAACAAGTTGGACAACAATTACAAGGACCTCAAGGTTCACAAATTCAGCAGCAATTGCCT
CAACAAACTCATCATATCAATCAACTTACTCAAATTAACAATCAACCACATCAAATGCCT
CAATCAAATCAAATGCAACAAATAGCTCAGCAAAGTCAGCAAATTTCACATCAACCTCAA
CAAATTACATTACAGAGCCAACAGATACCCTTACAGACACAATTACAACATTCTAAGCAA
ATGCAAACCACTCAAATTCAGCCTCAATCTCAACAGATTCCTCAACAACAGCAGATTCCG
CAACAACAACCGATTAGTCAGAGTCAAATGATTCATCAAAATAATCAACAAATAAATCAT
TCAGGGCAAATGATTCCTCAGCAAACTCTTAATCAAGGACAACAGTTAAATCAACAAAAC
CAACAAGTTCAACAGCAACAACCTCAACAGCAAATACAGCAACAATTAGTCCAAACT
>cds.Rpadi_10353_c0_seq1|m.14816
ATGAAAATGGGTTGGGGTAAAAGTGTACCCATACCACCTCACCCAATTTTTATTCCACCC
GCTTTATTAGCTATAACATTGCCACCTCCACTTTCTGGATTACCTTTCAATGCTCAGCCT
ATTTTGCCACAAAAAGAAAAAAAGAATCATGGACGGACACGACAAGATGGAGGATATTTT
GATAGAAATCAACCAGTTGAAAAGATTTTACCGCAGACTATCATTAAAGTGGTTATACCC
ACAGAAAGAAATTTGTTAATGCTCATACATCACATGATTGAATTTGTAATACGA
>cds.Rpadi_10354_c0_seq2|m.14818
ACAACACATAGTTACACTGAAACGCGACCTGCAGAAACAACATCACCGGAAGGAACTGAA
TCAACAACACACAGTTACACTGGAACTGAACCTGGTGAATCAACTGTATCAAAATATCCT
GCAACATCTACAGATCCATCTACAGTTTTCTCTACACAGGAAACAACATTATCGAAAGGA
ACAGATCCCACAACACATAGTTACACTGAAACT
>cds.Rpadi_10355_c0_seq1|m.14820
TTAAACGCACGCCGTCGAAACATTATAATGCCTTCTGAATCAAAACAAGAAGTTGATATG
AATAACGAACAACTAATTACTAAAGTCGGTAGTAACAATGTCGATATCATCAGGGAGTGG
TTATCAAAGCAACCTCATTTACCAAAAATATCAGACAAGCAATTGGTGATATTTCTAAAC
TGCTGTAGATGTAACCTAGAAACTACGAAAAAAATGATAGACGCATATTATACCATGAGA
ACTCACAATTCCGACATGTTTGACAATAGGAAGATTTCCGAACTTGAGAAAACTTTCAAC
ATATTTTATTTTCACAAAATGCCGTTGCTACCAGATGGCTCCCGAGCAGGATTTTCGCGT
CTACGAGACTTCAACTCAAACCTTTTTAACACGTTAGATACTATACGACTTGTATTCGCA
ATGTATGATATATGCATCGATGAGGATCCACTGGCGCCTGAATGGAAATTCGTAATGGAT
ATGACTGGATTCTCAATGGGTCATTTGACTAAATTGACTAATTTGACTCTGATGAAAAAA
TGCTTGACATATGTTCAAACGGCTTTGCCGATGCGTTTAACAGCAGTATACATGATAAAT
GCTCCATCGTTGGCTAACCAATTAATGATGTTTTTAAAGCCATTAATGCACAAAGACTTG
TATTCGATGATTTCGATACACCCAGCGAGTGACATGGACACTGTTTACAAATCTATTCCT
AAAGAATACTTTGCCAGCGATATGGGTGGAAAAGCTCCTTCATTTGAAGCCCAAAAAGAT
AAATCACTAGAACGTTTTAAGACATACGGGAGTTTTTTTGAAGACGACGAGAAATTCAAC
CGTGTAGACGAAAATAAGCGGATCGATAAGAATAATCGATTTAATTCGTCCCATGGGCTT
GAAGGATCGTTTAAAAAACTAGAATTGGAT
>cds.Rpadi_10356_c0_seq1|m.14822
GCTCCAGGTACGTTAGCACGTGATTTAATTGATGAAGGTGGTGATAGAAATATTAAACTG
ATTGTCAAAAAACGTGTACCTTTAGACGACAATGAGTTAGAAGAATATAATATCAAACAT
AACGAAGACAAAATGGAAGCCAGTATAAATGACCCAGTAAGTTCTGATTCTGAAGATGAA
CAAGAAGCTATGAGAGGCAAATATGACTTACTAGTAGATGCTGATTCATTAAGCTCCAAA
AAGTCTTCAAAAAAAGAATTACCGCCCATGTTTCCTTACTACGATGAAAAATGCAAATTT
GACCCATATGGCGAAATCATAAAACAAGAAGATATTATTAAATTTAATACAGCCACAGGA
GAAGAAACAACTGTAGATGAACAAAATAAAAAAAGTGATGAAGATGAAGAAGTAGATTTA
TGTGATCTTCCATCCAAGTGTGTGGAA
>cds.Rpadi_10357_c0_seq1|m.14824
GCCGATGAATCATATCTAGTCGGAAAAGGAAAAGCTCCAGTAGAAGCATACCTTGACATA
CCTGAAATTATTAGAATAGCAAAAGAAAACGATGTTGATGCTATTCATCCTGGTTATGGT
TTTCTGTCTGAGCGATCTGATTTTGCGCAAGCAGTCATTGATGCTGGAATCCGATTCATT
GGACCATCACCACATGTTGTACAACAAATGGGTGATAAAGTTGCTGCCAGACAAGCAGCT
ATTGATGCTGGTGTTCCAATTGTGGCTGGTACTCCTGGTCCAATTAGAACATCTGAAGAA
GCTATTGAATTTTGTCTGAAACATGATTTACCAGTTATTTTCAAAGCCGCTTTTGGAGGT
GGTGGCCGAGGTATGAGGGTGGTTCGGAAAATGGAAGAAGTAAAAGAAAGTTTTGAACGT
GCTAGCTCAGAAGCAAAAGCAGCTTTTGGAGATGGTGCCATGTTCATCGAGAAATTTGTT
GAAAGACCACGACATATTGAAGTTCAACTTTTGGGTGATCAAGCTGGAAATATTGTTCAT
TTATATGAAAGAGATTGTTCTGTACAACGTCGTCATCAAAAAGTTGTTGAGTTGGCACCT
GCTCCTCATTTGGATCCAAAGGTTAGAGATTTAATGACTGAACGTGCAGTAAAATTAGCT
AAGCATGTAGGTTATTCAAATGCTGGTACTGTAGAATTTTTAACAGATGGTAAAGGCAAT
TTCTATTTTATTGAAGTTAATGCTAGACTTCAAGTGGAACATACTGTCACTGAAGAAATC
ACTGGTATTGATTTAGTGCAATCTCAAATTCGGATTGCGGAAGGTGTTACATTGCCTGAA
CTTGGATTAACACAAGACTCGATTAAGCCTCAAGGTTTTGCTATTCAATGTCGTGTTACC
ACTGAAGATCCAGCTAAAAATTTCCAACCTGATACTGGCCGTATTGAAGTATTTAGGAGT
GGTGAAGGCATGGGTATCCGATTAGATGGCGCCTCTGCATTTGCTGGAGCAATAATCAGT
CCATACTATGATTCATTACTCGTTAAAGTTATTGCTCATGCTGCTGATTTACAAGCATGT
TGTGCTAAAATGGACCGTGCCTTACGTGAATTCAGAGTTCGAGGAGTAAAAACCAATATT
CCATTCCTGTTAAATGTGTTAACCAATGAAAAGTTTGTAAATGGATCAGTTGATACATAT
TTTATCGATGAAAACCCTCAACTGTTCACACTGGAACCATCTCAAAATAGAGCTCAAAAA
CTACTTAACTATTTGGGAGAAGTTTTAGTAAATGGTCCTCAGACTCCATTAGCAACCAGC
TTAAAGCCCGCAAATGTACACCCTAATGTACCTGAATTCCCTGCAGATTACATTGCACAT
ATATTAGGCAAAAATGATCCAGAAAATAATTCAGGTTTAAATCCACCTCAAGGATTCAAA
CAAGTTCTCACAAAAGATGGACCACAAGCTTTTGCGAAAGCAGTTCGAGATCATAAGGGA
CTTTTGTTAATGGACACTACAATGAGAGATGCACATCAATCTCTTTTGGCCACTAGAGTT
AGATCTCATGATATTTTACGTATTGCTCCATGGGTGTCACAAAGTTTCCCTGGATTATAT
TCATTGGAAAATTGGGGAGGAGCTACATTTGATGTTGCGCTTAGATTTTTACATGAATGT
CCATGGGAAAGATTAGCAGATATGAGATCAGCTATACCTAATATACCATTCCAGATGTTA
TTGCGTGGAGCAAATGCTGTTGGTTACACAAACTACCCTGATAATGTTGTTTTTAAGTTC
TGTGATTTAGCTGTTCAAGCTGGTATGGATGTGTTCCGTGTATTTGACTCTCTAAATTAC
TTACCAAATATCATTCTTGGAATGGAAGCAGCCGCTAAAGCAGGAGGAGTTGTTGAAGCA
GCTATTGCATATTCTGGAGATGTATCTGACCCTACTAAAACAAAATACACTTTGGATTAT
TATATAAATTTTGCTGATGAGTTAGTTAAAGCTGGTACTCATGTATTGTGTATTAAGGAT
ATGGCAGGACTTTTGAAACCTCGTGCTGCTACTATGCTCATTGGTGCTATTCGTTCTAAA
TATCCCAATTTACCTATCCACGTTCATACTCACGATACCAGTGGTGCTGGAGTTGCTTCT
ATGTTAGCTGCAGCAGAAGCTGGTGCTGATGTAGTTGATGTTGCTGTGGACTCAATGTCT
GGTATGACTTCACAACCAAGCATGGGTGCTATTATTGCTTCATTGCAGGATACTGAATTA
GATACAGGTTTGAACCTAAAAGAGGTTTCTGAATATAGTGCTTATTGGGAGCAAGCAAGA
ACTCTATATGCACCATTTGAATGTACAACAACAATGAAATCAGGAAATGCTGATGTATAT
TTAAATGAAATTCCTGGAGGTCAATATACCAATCTTCAATTCCAGGCTTATTCACTAGGA
TTAGGAGACTTTTTTGAAGATGTGAAAAAAGCTTACAGAGAAGCTAATATTTTACTAGGT
GATATTATTAAGGTAACACCATCTTCCAAAGTTGTTGGAGATTTTGCTCAATTCATGGTA
CAAAACAAATTAACTGCTAAAGATGTATTAGAAAAGGCAGAAGAACTGAGTTTCCCCAAA
TCTGTCATTGAATTCTTACAAGGTGGTATTGGAGAACCATACCAAGGTTTTCCTGAACCA
CTGAGATCAAAAGTTTTGAAAGATATGCCACGGGTTGTAGGACGGCCTGGATGCACTTTA
CCTCCTCTAGATTTTAACAAAGTTAAATCTGATTTACAAGAAAGATATCAAAAAGTTAGT
GATTATGATGTTATGAGTTCAGCCCTTTATCCTACAGTCACTGATGAATTCCTGACATTC
AAGGAAAAATATGGACCAGTAGATAAGCTTGATACTAGAATATTTTTGACCGGACCTAAA
GTTGGGGAAAACTTTGAAGTAACAATTGAAAAAGGTAAAACTTTAGCCTTCAAAACACTT
GCGATTTCTGAAGAGCTAACTGCCAATGGTGAGATTGAAGTATTCTTTGAAATGAATGGT
CAATTACGGTCTGTGTTCATACGAGACAATGAAGCTTCTAAAGAGATGCATATACATCCA
AAAGCTTCAAAATCTAATAAGGGACAGGTTGGGGCACCAATGCCTGGATCAGTAATGGAT
GTACGTGTGAAAGTAGGTGATAAAGTCGAAAAAGGTGCACCATTAGTTGTTCTATCTGCA
ATGAAAATGGAAATGGTTGTGCAATCGCCTATTGCTGGAACAATTAAACAAGTTGATATA
AGTGTTGGAATGAAATTAGAAGGAGATGATTTATTGTTATCCATTGAACCATAA
>cds.Rpadi_10358_c0_seq1|m.14828
AAAAAACCTGTGATTTTGACAATTAAACGAGATAAAGGCAACACTGATTGGAGTAAGATA
TTGAACACTGATGGCAATGCTGACGAAACAAAGATGTTATGCGATTTCGCATCAAGCCAT
AATGTTGCGGGATACCTTGTAACTACGATTGCGCCAGAATCCCCGTGGGTTGGATTTGAT
GAAAGAATTGGAAAAAACATTATACCTTATATAAAACAATTAAAAAAATGCGGTTTAATA
ATCGGTGTTTCTATATATACAAGTCCATCATCTATGAAAAATCCATGTGTCTATAATTTT
GATGAATTGAATGACATAGTAGACTTCTATGAAATACTTACGTGGGAGTTGAATTCATGC
GATCCAAATTATTATAATGGCAGAGTTCCAATTTCACTATCT
>cds.Rpadi_10358_c0_seq2|m.14830
TCTACCCAAGTAATGTGCTACTTCAAAGGAAATTTGGACCTTTCTGATTCTACTTTAGTT
AATTTAGATCCTGCAAAATTTCCAAAAGAATGTGATGTAATAATTTATAGTCGATTTTCA
ATCAACCTATATTCCGAAGTAGATTGTGATGATGTACTGCTCAAATCAGTAACAGACTTA
AATAAACCTGTGATTGTGACACTTTCACGAGATAATGATTACCCTGATTGGAGTAAGATA
TTGACCCCTGATGGTAATGCTGACGATACAAAGGTTTTATGCGATTTCGCATCAAGCCAT
AATGTTGCGGGATACCTTCTATATTCGATTGCGCCAGATACCTCG
>cds.Rpadi_10358_c1_seq1|m.14831
GACACTTCAAATACTTCAGACATAACCAGTACAGGCGGTTCAAACTCAAGTTTTTCTACC
CAAGTAATGTGCTATTTCAAAGGAAATTTGGACCAGTCTGATTCTACTTTAGTTAATTTA
GATCCTGCAAAATTACCAAAAGAATGTGATGTAATAATTTATAGTCGATTTTCAATCAAC
CTATATTCCGAAGTAGATTGT
>cds.Rpadi_10359_c1_seq2|m.14833
ATGAGTGGAAGGCCCAGGACTACTTCCTTTGCTGAAGGAAATAAAACTTCTCCGAATCCT
CCTCTGGGCGGAATTAAAGTCATAAGTAAAGATGGCAGTAAAGTCACTACAGTTGTGGCA
AATCCGTGCCAAGGACCAGATCGACCCTTGGAGGTGTCGTATACAGACACAATGGTTATC
GGCAATGGAAGTTTTGGTGTTGTGTACCAAGCCAAATTATGTGATACTGGAGAAATGGTT
GCTATTAAAAAAGTCCTTCAAGATAAAAGATTTAAAAATCGTGAATTACAAATAATGAAA
CGTCTAGACCATTGTAACATAGTGAAATTGAAATTCTTCTTTTATTCAAGTGGTGACAAG
AAGGATGAAGTTTATCTAAATTTAGTTTTGGAATACATACCAGATACTGTATATAAAGTT
GCTCGTCATTATAGCAAATTAAGGCAAACAATTCCGATCAACTACATTAAGCTGTATATG
TACCAGTTATTCCGAAGTTTGGCTTATATTCACTCATTAGGCATATGTCATCGCGATATT
AAGCCTCAAAATTTGTTATTAAACCCTGAAACAGGGGTATTGAAATTGTGTGATTTTGGC
AGTGCTAAGACTCTTATCAAGGGTGAACCTAATGTATCCTACATATGTTCAAGATACTAC
CGAGCACCTGAACTGATATTCGGTGCTATAGATTACACAACAAAAATTGATGTATGGAGT
GCTGGATGTGTATTAGCAGAACTTATGTTAGGTCAGCCAATCTTCCCAGGAGACTCTGGT
GTTGATCAGTTAGTGGAAATTATAAAAGTCCTTGGCACACCAACAAGAGAACAGATTAGA
GAAATGAATCCCAACTATACAGAATTCAAATTCCCACAGATCAAATCTCATCCTTGGTCA
AAGGTTTTCCGTATGCGGACACCAGCAGAAGCTGTAGAATTAGTGTCGGTGTTACTTGAA
TACACTCCATCACTTAGGGTGTCTCCATTACAAGCTTGTGCTCATGCATTTTTCGATGAG
TTAAGAGATCCACTCCATAGATTACCAAATGGACGATCATTACCTCCACTTTTCAATTTT
ACACAATTAGAATTAAGTGCAGCTGGGTCTTTGAAATCTGCTTTGATACCCAAGCATTTA
AAAGATTCCGTGGGAAGTGGAAATGAAGCATCTGCTGCTAGTGGTGGTCCATCTACTCCA
GAGAATATTAATCCCGACAGTCCAAATCACCCTTCATCATCAACTACTTCCAGGCAACCT
TCAAATGAAATAGTTTAA
>cds.Rpadi_10359_c1_seq3|m.14835
ATGAGTGGAAGGCCCAGGACTACTTCCTTTGCTGAAGGAAATAAAACTTCTCCGAATCCT
CCTCTGGGCGGAATTAAAGTCATAAGTAAAGATGGCAGTAAAGTCACTACAGTTGTGGCA
AATCCGTGCCAAGGACCAGATCGACCCTTGGAGGTGTCGTATACAGACACAATGGTTATC
GGCAATGGAAGTTTTGGTGTTGTGTACCAAGCCAAATTATGTGATACTGGAGAAATGGTT
GCTATTAAAAAAGTCCTTCAAGATAAAAGATTTAAAAATCGTGAATTACAAATAATGAAA
CGTCTAGACCATTGTAACATAGTGAAATTGAAATTCTTCTTTTATTCAAGTGGTGACAAG
AAGGATGAAGTTTATCTAAATTTAGTTTTGGAATACATACCAGATACTGTATATAAAGTT
GCTCGTCATTATAGCAAATTAAGGCAAACAATTCCGATCAACTACATTAAGCTGTATATG
TACCAGTTATTCCGAAGTTTGGCTTATATTCACTCATTAGGCATATGTCATCGCGATATT
AAGCCTCAAAATTTGTTATTAAACCCTGAAACAGGGGTATTGAAATTGTGTGATTTTGGC
AGTGCTAAGACTCTTATCAAGGGTGAACCTAATGTATCCTACATATGTTCAAGATACTAC
CGAGCACCTGAACTGATATTCGGTGCTATAGATTACACAACAAAAATTGATGTATGGAGT
GCTGGATGTGTATTAGCAGAACTTATGTTAGGTCAGCCAATCTTCCCAGGAGACTCTGGT
GTTGATCAGTTAGTGGAAATTATAAAAGTCCTTGGCACACCAACAAGAGAACAGATTAGA
GAAATGAATCCCAACTATACAGAATTCAAATTCCCACAGATCAAATCTCATCCTTGGTCA
AAGGTTTTCCGTATGCGGACACCAGCAGAAGCTGTAGAATTAGTGTCGGTGTTACTTGAA
TACACTCCATCACTTAGGGTGTCTCCATTACAAGCTTGTGCTCATGCATTTTTCGATGAG
TTAAGAGATCCACTCCATAGATTACCAAATGGACGATCATTACCTCCACTTTTCAATTTT
ACACAATTAGAATTAAGTGCAGCTGGGTCTTTGAAATCTGCTTTGATACCCAAGCATTTA
AAAGATTCCGTGGGAAGTGGAAATGAAGCATCTGCTGCTAGTGGTGGTCCATCTACTCCA
GAGAATATTAATCCCGACAGTCCAAATCACCCTTCATCATCAACTACTTCCAGGCAACCT
TCAAATGAAATAGTTTAA
>cds.Rpadi_1035_c0_seq1|m.420
GTAAACATTGTCCAAAGGCTTATAGCTGATGGCCATACTTTCAATTCACCGGAAATCGTT
CAGCTAAAACTCGAACCGGGTATTTGTTGGAAAAATGAAGAAGTAGATAACAATTGTGTA
GTCAGAGCTAGAGGTCTACCGTGGCAATCATCTGATCAAGACATAGCCAAGTTTTTTCGT
GGTCTTAATATAGCCAAGGGTGGTGTAGCATTGTGTTTAAGTGCGCATGGTCGTCGTAAC
GGTGAAGCAGTTGTACGTTTTGTGAACCAAGAACACAGAGACATGGCTATGAAAAGACAT
AAG
>cds.Rpadi_1035_c1_seq1|m.421
CGTCGTAACGGTGAAGCAGTTGTACGTTTTGTGAACCAAGAACACAGAGACATGGCTATG
AAAAGACATAAGCACCATATTGGTAGCCGTTATATTGAAGTATACAAAGCCAATGGCGAA
GACTTTATAAATGTTGCTGGAGGTAATAGTAGTGAAGCCCAAGCATTTCTCACCAAGGGT
GCCCAAGTAATAGTGCGCATGAGAGGCTTACCTTATGACTGTACAGCCAAAGATGTTATT
ACTTTCTTTGAAAATGGTGAGCAGACTTGTTCTGTAATGGACGGAGAAGATGGTGTTTTA
TTTGTCAAAAAACCTGATGGACGTGCAACAGGTGATGCGTTTGTTTTATTTGCTGATGAA
GATGATGCTCCTAAAGCACTTAGTAAACACAGAGACCTAATAGGTACAAGGTACATTGAA
TTATTTAGGAGTACAACAGCTGAAGTACAACAGGTTTTGAATCGTGCAATGGATCCATCT
GTGCGATCA
>cds.Rpadi_10360_c0_seq1|m.14837
ATGCAGGAACGTTTGACCACGACGTGTTTGCTGAAGGAGGCACCCGCAAACGAGCTAATG
GCCGTCCAAGAAGAATCGGGATCCGCCTTGCCCGTCGACATTTTCCAAGTGGCAGAACTC
GTAGCCGGTTACATGGATTGCATGGAAGAGGCACTCAGATACCTACAAGAGGTCGAAGAG
TATCCCGAAGAACACCCCGCGGTCCAAGGGCTCCGCAGCCACCTGGACCGATCCAGGCAG
AAGCTTATGGACCAAGCGCTTATGTTGCAGGCTTGA
>cds.Rpadi_10361_c0_seq1|m.14839
ACAGAAGACGAATCAAACTCTATGGTTTTTGATGAAAACACAACTGAAAACCAATCGTAT
TCAACTACAACAGAATACGAATCGAATGCTATTGCAACAGAAGACGAATTGAATTCTATT
CTAACAGAAGACGAATCAGATGCTATTGCAACAGAAGATGAATTGAATTCTATTCCAACA
GAAGACGAATCCAATTCTATTACGACGGAAGAAAACCAGACTGAACACGACGAATCAATG
CCGGAAACATTAGTTTCTGAACTAACCGATGACGTATTTAATGATGGTTGGTCTACGAAA
TCTCAAGAAAATCATGATTTAGAAATAATGGAACTTATGCAACGTTACCAGAAATTAAGA
GAACAAATGAAACCTATGTTTATGACCGACATTAGCTCTGTTACAGACGCTACAGTACCA
CCAAATTTAGCAAGTGATGAAAATAAACAGTTGGAGCTACGAGGCCCGGCCTTTGAAGAA
ACTGAGACATCAGATGAATATCAATAA
>cds.Rpadi_10362_c0_seq1|m.14840
ATGGCGAAATTAACGCTAGCGATACTGATTTTGGGGTGCTGCACATGCGCCGTGTGGTCG
GTAAACGACCGGTTGCGGGAAGTGTTTAGCTGGCGGCAACTGGACTTTGTGTTCCCTGAC
CAGAAGACCAGGCAGGCGGCCATCGCCAGTGGCGAGTTCGTGCAGGCGAACAATTTGATA
CTTGGACTGGAGGTGTGGCGGGACAAGCTGTTCATCACCGTGCCCCGGTGGAAGGCCGGA
GTGGCGTCCACGCTCAACTACGTGTCCCTCGGATCGGAACCGGAAAACCGATCGCCCAGC
CTGATTCCGTACCCGAACTACGAGCAGAACCGTTTGGCGACGAACTCGAGCGATCGGATC
GTGTCGGTGTTCCGCATCAACGTGGACGTGTGCGACCGGCTGTGGCTGGTCGACACCGGT
CTGCAGGACGTGTGGGGCGAGGCCGTACAGGTGCAGACGCCCAAGCTCATGGTGTTCGAC
CTGAACACGGACACGCTGATCAGGCAGTACACGTTCAAAGCCGAAGACATGAAACCCGAC
TCGTTCTTCGCCAACATCATCGCGGACACGACCAAGGAGACGTGCGACGACGCGTTCGCG
TACGTGCCCGACCTGGGCGGTTACGGACTGGTCGTGTACAGCTTCGCGACCAACACGTCG
TGGCGCGTCAAGCACCACTACTTCCACTTCGACCCGCTGTCCGGCAACTTCCACGTGGGC
GGCCAGAACTTCCAGTGGACCGACGGCATATTCGGCGTGGCGCTGTCCCCGGTCAAGGAG
GACGGGTACAGGACGCTGTACTTCCACCCGCTGTCCAGCACCCGGGAGTTCTGCGTGTCC
ACGCACATCGTGCAGAACGCCAGCATCGCGTCCGACAGCTACTACGAGTACAAGGTGCTG
GGCTCCAGGGGCCCGAACACCCAGGCCAGCGGGTCGTCGCTGGACGAGAACACCGGCGCG
CTGTTCTACACGCAGATCAACAAGGACGGCGTGGGCTGCTGGAACTCGTTCCGGAACGCG
GACGAGTACTCGGCCGACACCAACCACCTGGTGGCCACCGACAGCCAGACGCTCGAGTTC
CCCAACGACCTCAAGGTGGACAAGACCGGCACGCTGTGGGTGCTCTCCGACAAGCTGCCG
CGGTACCTGTACATGGGCCTCGACGCCAACGAGACCAATTACAGGATCTTCAACGCCCCC
GTCGTGGACATAATCAAGGGCACCGTTTGCGACATCAAATAA
>cds.Rpadi_10362_c0_seq2|m.14843
ATGGCGAAATTAACGCTAGCGATACTGATTTTGGGGTGCTGCACATGCGCCGTGTGGTCG
GTAAACGACCGGTTGCGGGAAGTGTTTAGCTGGCGGCAACTGGACTTTGTGTTCCCTGAC
CAGAAGACCAGGCAGGCGGCCATCGCCAGTGGCGAGTTCGTGCAGGCGAACAATTTGATA
CTTGGACTGGAGGTGTGGCGGGACAAGCTGTTCATCACCGTGCCCCGGTGGAAGGCCGGA
GTGGCGTCCACGCTCAACTACGTGTCCCTCGGATCGGGTTCGAATCAAAACCGTTCGCCG
CGGCTGGTGCCCTACCCGAACTACGCGATGAACCGAATGCCGTCCGCCGGTCAACGGTCC
ACCGACCGGATCATCAACACGTACCGGCCGGCCGTGGACGCGTGCGACCGGCTGTGGATA
ATCGACATGGGCATCGCGAACGGCACGAGGATCGGCCCGCCGCAG
>cds.Rpadi_10363_c0_seq1|m.14846
CATTACCGCGGCTCTGGCGACCGTTTGGTGTTGTATCCGAGCGGAAAACTCAGACACTAC
GTCCTCAAACACCAACACGGCAGCAACGAAGAACAACAGCAACAGCAACGAGACTTCATC
GTGGATCACGAACGGTCCTTCGATTACGAACAAGGATTTTACTGTTTGGACAAAGTCATT
GACATTGATCGTCCGGACATAAACGCACAAGTGGCCGTCATCTGTACGCCACAGATCCCG
TCACCCTGGACGGACTCTGATTTCGTTATGCGAAGGATCGTGAACCCGATTTGCCATGCC
ATTGCAATGGCTTGCTTGTTACTCGTCGCCGTCGTCCATTTCGTGTTGCCACAGCTCAGA
GACTTGATCGGAAATATGGTCACAACTCTAGCCGGTTGTATGATCGTAGCCCGAATTGCA
AATGTCGTTCGCATATTCGTCGAATACAACGGTCCCATCAGCTATTTAACAGCTGACGCG
TTCCTTTACACGTCCACGCTCGGTTCGTTCTTTTGGCTGAACGCGATGGGATACTACATT
TGGCGTACATTCAAATCACGGAACGTATTCCTGCGCATTACCGATGGACGCAAATATTGT
TATTACTCGCTGTACGTGTGGGGTTGCACGTTAACCATGGGTGGCATGGCGCTTTTTGCA
CATCTAATATTGGATTCACGTCACAACAACGTTAATAGAAACTATTCGTCGCATCCGTCC
ACGACCACGTCAATAGAAGGGGCCATAGGGTGGCTCGGAATTGCAGTCATATTCGTCCCA
GTCATATGTACGATTCTAGTCAATTTATTCTTTTACGTTTCCACCAAGACAGTTATCAAA
CGGATGTCGACATATGGTCAAATCCATCACAAAATGAAATATAGTTTCGACATGTTTTCC
AAACTGTTCGCGATCATGGTGGTCGACCTGACGCTGTTCATATTGTCGTGGACTCAACAC
GACTCGCTGTTCTACGTGCACGTCGTCTTCAATCCGATCCAAGCGGCGCTGGTACTCTAC
GTGACCGTCATCCGACCGAAACGCGTTAAGTTTCTGCTGCGCAAGGCCTGCTGCTACGAG
CGGTGTATTTTGCCGTGTTGCCGACCAAAAGAAACAGACGTACAAGCTGGCACCGAATGG
GGAGAGGAAATGATGGCATTCAACACTGCTGACTATTAG
>cds.Rpadi_10364_c0_seq1|m.14849
GTCGAACTTTTACGAGAGCACGTGCCTGCGATGCTACCAGACGGTGTACCAGGTGGACAG
GGTGGGCCCGCTCAAGGACTTCACGTTCTTCCACAGCGGGTGCTTCAAGTGCGTCGTGTG
CGGTACGAAGCTGACGCTGAAGACGTACTACAACAACCAGCACCGGCAGGAGGACAAGGA
GGTGTACTGTTCAAGTCATGTGCCGAAAATCGG
>cds.Rpadi_10364_c0_seq1|m.14850
TCGAACTTTTACGAGAGCACGTGCCTGCGATGCTACCAGACGGTGTACCAGGTGGACAGG
GTGGGCCCGCTCAAGGACTTCACGTTCTTCCACAGCGGGTGCTTCAAGTGCGTCGTGTGC
GGTACGAAGCTGACGCTGAAGACGTACTACAACAACCAGCACCGGCAGGAGGACAAGGAG
GTGTACTGTTCAAGTCATGTGCCGAAAATC
>cds.Rpadi_10365_c0_seq1|m.14852
CTACCCGCGCAAACGTACGATTGTAACTTACCGCTGTTCTTGATATTATTATTATACTAT
AAATATTATAAATCGTTTATTCGCATTTACGTGCTTTCACAACTAGACGAAAAAATGGAA
GAATTCTTTGCCGGCAAAAAGTTCATCGTTACCGGTGCTAACGCAGGAATTGGGGAGACT
ATCACTAAACGTCTAGTGAAATTGGGTGCTCACGTTTTCGCTGTCGGACGCGATGCAAAG
AAATTACCACCAGCCGGGCCTAATCTAACTCCAGTTTGTGCAGATGTGGGCGATTGGGAC
TCCTATGACATTATTAAAAAATTGGGGCCAGTCCATGGCTTGGTGAACAATGCTGGAGTT
GCGTTTATCGAATCTTTCTTAGATATGACACAAGAAGGATGGGATAAGACATTAGACATC
AACGCGAGAGGTATCGTTCGCATAAGTCAGGCAGTAGCAAAGAACATGTTAGACGCTGGA
ATCAAAGGGTCCATTGTTAACGTGTCCTCGACAATTTCAGAAAGAGCTATTCCAGACCAC
ACATCGTATTGTGCATCAAAAGGTGCAGTCAATCAAGTGACAAGAGTTATGAGTATCGAG
CTGGGAAAATTGGGTATCCGTACCAACAACGTCAATCCCACTGTGGTTATGACAAAAATG
GGTGCTAAAGCATGGTCAGACCCAGAGAAATCTAATCCGATTTTAAGTAGAATACCACTT
GGACGATTTGCTGAGTGCGATGACGTCGCGAATGTGACTCTATTTTTGCTCAGTGACTAT
TCTTCCTATGTAAATGGTGTTTCAATTCCAGTCGATGGTGGATTTTTGACCAGTTAA
>cds.Rpadi_10366_c0_seq1|m.14853
GGAACACACGTTTGTGCACTTAAAAGTACAAGTCTAAGCCAAAATATGATCGCCTCAAGG
GGACTTCAACTAATGAGAAACTTTTCAACAACAGCAGCTCGAAATGGTCATGCATATGGT
GGACCTGGATCTAATTTGCCATTTGATGTAAACAGCAAGTATAAATTTACAGCTCTACTA
GCAGTGTTTTTCAGTACTGGATTTGGACTTCCATTTCTGATGGTCCGATTTGTTAAGCAC
AGGGCCCTATAA
>cds.Rpadi_10367_c0_seq1|m.14854
ATGTCAACTAGAAGCCAAAATGCAACGAACTTTTCAGAGGAAGTACAACGGCACTCTGTT
CATACATTAGTTTTTAGGTCACTTAAAAGGACACATGACATGTTTTTGTCATGTCAAGGG
ATGCTACCACCCATAGATGAAGAAGCGGAGAAGATAAAAAAACTTGTCAAGGCTCGGGAT
TGTTATGGTCTTGTTTTTGACAAAGTGGAACGTAATAAGATAAACATGAAGAAGTCTCAA
CCAAATCATCCTAAATCGGATAGCCTTGATATCTATAAAGATAATCATCTTCCATTAGCT
ATAACTGATAATCCTGAGAAAGTAAATAAAAACACAGAGACTAGTATGGTGTTATCAAGT
CCAAGTACCCAAAACATAGCTGCAGCTAATCGACTGATTAATCATATTATGCCAAAACCA
AAATGGCATCCACCATGGAAATTATACAGAGTGATATCTGGACATTTGGGTTGGGTGCGA
TGTGTTACCGTTGAACCGGGCAATGAATGGTTTGCTACTGGTGCTGCTGATCGAGTTATT
AAAATTTGGGATTTAGCTACTGGAAAATTGAAACTTTCCTTAACTGGACACGTGAGTACT
GTGCGAGGCTTACAAGTAAGTCCTAGACACCCTTATTTATTCAGTTGTGGTGAAGATAGG
CAAGTGAAGTGTTGGGATCTAGAACATAATAAAGTAGTTCGACATTATCATGGACATTTA
AGTGCAGTATATAGTCTTGCATTACATCCAACAATTGACGTATTATTAACTGCTGGACGA
GATTCAACCGCTCGAGTATGGGATATGCGTACAAAAGCTAATGTACACACACTTACTGGA
CATACAAATACAGTTGCTAGTGTTGTTGCACATGAATTTGAACCTCAAGTATTGACTGGA
TCTCATGACTGTACAATAAGACTATGGGATTTAGCTGCTGGAAAAACTCGTGCAACTCTT
ACAAATCACAAAAAAAGTGTGAGGTCACTTGTTTTACATCCAAAAGTGTACATGTTTGCC
AGTGCAAGCCCTGATAATATAAAAGAATGGACATGCCCAGATGGGAAATTTGTACAAAAT
CTTACTGGTCATAATGCTATAGTTAACTGTATGGCTGTGAACTCTGATGGAGTATTAATG
TCTGGAGCAAACAATGGTTCAATGTATGCTTGGGATTGGAGAACTGGTTATAATTTCCAG
AGAATGCAGGCTCCTGTACAACCTGGATCAATGGATAGTGAAGCTGGAGTATTTGCTATG
GCATTTGACAACAGTGGTACTAGACTTATTACAGCTGAAGCAGATAAAACTATAAAACTT
TATCGAGAAGATGATACAGCTACTGAAGAAAGTCATCCAATTAATTGGAAGCCAGATATA
ATCCGAAGAAGGAAATATTAA
>cds.Rpadi_10368_c0_seq1|m.14855
ATGGGCATTCTTGATGATCTCAGCGTTTCTTCAGTGTTAGTTGGACTTGGGATTGTTGTA
ACTACTGGTTTTGCTATATCAGCATTTGTAGCCAATTTCCAAAAGAAAAGCCAAAAAAAA
AGAACTTTAGTGGATTCAAATACAAAGATTCCATTGCCGCTTATTCAAAAACATATAATT
AGTCATGACACACGAAGATTTAGATTTGAATTGCCATCAAAAAATCATATTCTTGGTTTA
CCTATAGGTCAACACATACATTTATCAGCGAGAATAAACGAAGAATTAGTTGCTCGTGCT
TACACGCCAGTCAGTAGTGACAATGATGTTGGATATATGGATTTGGTTATTAAGGTTTAC
TTTAGAGACCAAAATCCCAAGTTCCCTGATGGTGGTAAACTAACGCAATATCTCGAAAAA
ATGGAAATTGGAGATACAATTGATGTCCGAGGACCTTCAGGTCGTCTTATTTATCATGGT
CGTGGAGATTTTGAAATTAAAGCTGTTAAAAGAATAGATCCTTCTCATAACCTTTACGCT
AAAAAATTATCAATGATTGCTGGTGGTACTGGCATTACGCCAATGTTGCAGTTAATTAGA
CAAGTAACTAGAGATCCTAAAGATGAAACCAAATTGTCATTACTTTTTGCCAACCAGACT
GAAGAAGATATATTATTAAGAGACGAATTAGAAGAAGCCGTTAAAAATTATCCAGATCGT
ATCAAGGTCTGGTATACAGTTGATAGACCTACTGATGGTTGGAAGTACAGTGTTGGATTT
ATATCATCTGACATGATATCAGAACATCTATATCCACCAGCTCAAGATACATTGGTATTG
ATGTGTGGACCTCCTCCAATGATAAACTTTGCATGTATTCCAAATCTTGATAAACTTGGA
TATGATGCTAAGTTACGATTTTCTTATTAA
>cds.Rpadi_10368_c0_seq2|m.14856
ATGAGTTCTTTTTCCGTTAAAAATTTTTTGTCGACATTTTCGAGCGTTTCTTCAGTGTTA
GTTGGACTTGGGATTGTTGTAACTACTGGTTTTGCTATATCAGCATTTGTAGCCAATTTC
CAAAAGAAAAGCCAAAAAAAAAGAACTTTAGTGGATTCAAATACAAAGATTCCATTGCCG
CTTATTCAAAAACATATAATTAGTCATGACACACGAAGATTTAGATTTGAATTGCCATCA
AAAAATCATATTCTTGGTTTACCTATAGGTCAACACATACATTTATCAGCGAGAATAAAC
GAAGAATTAGTTGCTCGTGCTTACACGCCAGTCAGTAGTGACAATGATGTTGGATATATG
GATTTGGTTATTAAGGTTTACTTTAGAGACCAAAATCCCAAGTTCCCTGATGGTGGTAAA
CTAACGCAATATCTCGAAAAAATGGAAATTGGAGATACAATTGATGTCCGAGGACCTTCA
GGTCGTCTTATTTATCATGGTCGTGGAGATTTTGAAATTAAAGCTGTTAAAAGAATAGAT
CCTTCTCATAACCTTTACGCTAAAAAATTATCAATGATTGCTGGTGGTACTGGCATTACG
CCAATGTTGCAGTTAATTAGACAAGTAACTAGAGATCCTAAAGATGAAACCAAATTGTCA
TTACTTTTTGCCAACCAGACTGAAGAAGATATATTATTAAGAGACGAATTAGAAGAAGCC
GTTAAAAATTATCCAGATCGTATCAAGGTCTGGTATACAGTTGATAGACCTACTGATGGT
TGGAAGTACAGTGTTGGATTTATATCATCTGACATGATATCAGAACATCTATATCCACCA
GCTCAAGATACATTGGTATTGATGTGTGGACCTCCTCCAATGATAAACTTTGCATGTATT
CCAAATCTTGATAAACTTGGATATGATGCTAAGTTACGATTTTCTTATTAA
>cds.Rpadi_10368_c0_seq3|m.14857
ATGGGCATTCTTGATGATCTCAGCGTTTCTTCAGTGTTAGTTGGACTTGGGATTGTTGTA
ACTACTGGTTTTGCTATATCAGCATTTGTAGCCAATTTCCAAAAGAAAAGCCAAAAAAAA
AGAACTTTAGTGGATTCAAATACAAAGATTCCATTGCCGCTTATTCAAAAACATATAATT
AGTCATGACACACGAAGATTTAGATTTGAATTGCCATCAAAAAATCATATTCTTGGTTTA
CCTATAGGTCAACACATACATTTATCAGCGAGAATAAACGAAGAATTAGTTGCTCGTGCT
TACACGCCAGTCAGTAGTGACAATGATGTTGGATATATGGATTTGGTTATTAAGGTTTAC
TTTAGAGACCAAAATCCCAAGTTCCCTGATGGTGGTAAACTAACGCAATATCTCGAAAAA
ATGGAAATTGGAGATACAATTGATGTCCGAGGACCTTCAGGTCGTCTTATTTATCATGGT
CGTGGAGATTTTGAAATTAAAGCTGTTAAAAGAATAGATCCTTCTCATAACCTTTACGCT
AAAAAATTATCAATGATTGCTGGTGGTACTGGCATTACGCCAATGTTGCAGTTAATTAGA
CAAGTAACTAGAGATCCTAAAGATGAAACCAAATTGTCATTACTTTTTGCCAACCAGACT
GAAGAAGATATATTATTAAGAGACGAATTAGAAGAAGCCGTTAAAAATTATCCAGATCGT
ATCAAGGTCTGGTATACAGTTGATAGACCTACTGATGGTTGGAAGTACAGTGTTGGATTT
ATATCATCTGACATGATATCAGAACATCTATATCCACCAGCTCAAGATACATTGGTATTG
ATGTGTGGACCTCCTCCAATGATAAACTTTGCATGTATTCCAAATCTTGATAAACTTGGA
TATGATGCTAAGTTACGATTTTCTTATTAA
>cds.Rpadi_10369_c0_seq1|m.14858
ATGTCTCCAGTGGAAAAAGACCAATCGCTTACCCCAAGCTCTCTGGGAAGTTCTCTGAAC
AAAATACCCCATTCACAATCGACTCCTGGTGTGGCTGGTTCTAAAACACCTCCAACGACA
CCCAGAAGAGGAGGAAAAATGCTCAATGTTCGTGTCCAAATGTTGGACGATTCAGTTACA
CTCTTTCAAGTGCAGACTAAAGCTGATGGGTCTGTGTTATTCGAACAAGTATGTAAACAA
CTAAACTTGTTGGAAGCCGATTATTTTGGCCTTGAATATCAAGAAGGTTCTACAAAACAT
TGGTTAGACCTAGAAAAGCCATTAAACAAACAAATAGGACTGTCGCTTGTAGAACCATTA
ATGAGGTTTTGTGTTAAGTTTTACACACCTGATCCTGCTCAATTGGAAGAGGAATACACC
AGGTATCTGTTTTGTTTACAAGTTAAACGAGATTTATCACATGGGCACATGCAATGTAAT
GATAATACTGCTGCTTTAATGGCCTCTTATATTGTACAAGCTGAATGTGGTGATTATTCT
GCGGATGATTATCCAGATCACACATATTTATCCTCACATAAATTTGTCCCTCACCAAGAC
AGAGAAATGGAAATAAGAATAATGGAGAGTCATAAAAGACATATAGGACAATCACCAGCA
GAAGCAGATTTAAATTTATTAGAGACTGCACGCCGGTGTGAATTGTATGGGATCAAAATG
CATTCAGCAAAGGACCCTGAAGGTGTTCCTTTAAATCTTTCGGTCGCACATTTGGGTGTA
TTGGTTTTTCAAAATTTTACAAAAATCAATACATTTTCTTGGGCCAAAATCAGAAAATTG
AGCTTTAAACGTAAAAAATTCCTCATAAAACTACATCCCGAAGGATATGGTTATTTTAAA
GATATTGTGGAATTCATTTTTGAAACTCGAAACGATTGTAAAAGTTTTTGGAAAAAATGT
GTAGAAAATCATGGTTTTTTTAGATGTTTCACTGTAAAACGTTTACCACGTCAGCGAACT
AAAGTTCTAAGTCGGGGATCATCATTCAGATATAGCGGTAAAACTCAAAAACAAATGGTG
GAATTTGTTAGGGAAAACTTTGTTAAACGTCAAACATTCCAAAGGTCTCAATCATTTCGG
CATACCGGATTGTCGCATTCTACTATATCCAATGTTGGTTCCAGTATTTCAGCACATCCT
TTATTGCCCCTCGCAAATTCGGAAGCCACGAGCCTAGCGGGTTCTCTGAGTCCGAACGCA
GTCCATCGCCAGGTGGTGCCTGGAGAGGTGTCGACTGCTCAAGTTGTACATCCGACGACA
GTGATGACGACAACTTCGGACATAACTTCCATCACTTCGTCCCAGCACTCGTACAGCGTC
AACGATCCAGGTGACACTCCTGAAGAAGTAGATTCACCATTTAAGAAAATTAACGGATCA
GCATTGTGTTTGTCTTCCATGTCTGTTAAGGAAAATGGTGTAATGGCAATAACATCATCT
ACCCCTAAAAGCAATGTAACTAATGGATCATTAGGAAATATAAGCAATGATCATTATAAC
AACGTTAGCACAATAAATACTACTAAGGATAAAACTTTATTGAAAAATATTGAGACTACT
GATACAAAACGAAAAAGGCCAACTGATAGAGCATATTTTATTACTAAAGAATTATTGATG
ACAGAGCGAACCTACAGAAAAGACTTAGAAGTTATTAACTTTTGGTTGCGTGATGTAATG
AGTAAAGAAGATGATGAAATGGGACAGATAGAATCTGTAAACATGCTTTTAAATTTAATT
GATCCAATTTATGATGCTCATTCTGTATTTTTGAAAGATGTGGAAATGCGATTAAATAAT
TGGGACCCTCCTAGTATAGCCGATGTTCTATTACGCCATTTTAATAATTTAGAATTGTAT
GATAATTATTTAGATGAACACTTAAATGTCTTAGAAAAAATTGATCATGCATATCGTACT
AACAAAAAATTTGAAGCACTTTATAAAGATTTTGAAGTAGAAAAGGTGTGCTACTTGCCA
TTGTCTTCATTTATATTAAAACCACTTCAAAGATTACTTCATTATTCTCATTTATTAGAA
AAGTTAATAAGACACTATGGTCCTTCACATATTGATTACAATAACTGTTTGGAATCAAGA
GCAAAACTATTGAAAGTAACAAAGAGATTACCAAGTGCACTTCGCAGATCGGAGAACTTT
GTGCAGCTCTGTGAGTTGGAGAGAGATATGGTTGGCATTGACACTCTTCATGTTGCTGGC
CGAGAGTTTGTACGGCAAGGTTGTCTTACCAAATTTTCACAGAGAAAAGGTTACCAACAG
CGCATGTTTTTTCTGATGTCTGATATGTTACTATACACGGCAAGGGTTGGCCACATGTTT
CGCGTCCATGGCCAGATACCCCTCAACGACCTCTTTGTTGAAGAACGAACTGACAACCCA
ACACAATATTCTTTTTCAATCTATTCAAATAACAGGGTAATCACAATTGCGGCGAACAGT
CAGGAGGAAAAAGATAAATGGGTGGAAGATATAGCAGAAAGTGTTCAAGCGTACAAAGGA
GAACGGACAAATATTGAGCCACCAAATATTTATTTGAGTTTGAAATCATGCAGTTCGTCA
GACGATATGATGAGCAACAACGGTGACTGCAACGGCGTGCTGTCCGAAATTAATGGTGGC
AAAGCACCGGGCGCCGCGCAAAGGAACAACACGACCGTTCACGTTTGCTGGCATCGGAAT
ACTAGCATCGGCATGGCTGACCATCTCCGGGCCACCGAGAACCAATTAAGCGGTTTTCTA
TTGCGCAAGTTCAAAAACAGCAACGGTTGGCAAAAGCTGTGGGTTGTGTTCACCAATTTC
TGTCTGTTTTTCTACAAGTCGTTTCAAGATGACTTGCCGTTGGCTAGTTTACCTCTGCTC
GGTTACAGCGTTTCAAAACCCAACGAGGACGATTCCATCGAAAAAGACTTCGTTTTTAAG
TTGCAGTTCAAAAATCATGTCTACTTTTTCAGAGCCGAAAGTGAATACACGTTTGGCAGG
TGGATGGGCGTGATTAGTAGTGCTACACAACATTCTGGTCGCATGAGATTGTTCAGCCGC
AAAGATAGTGAAAATAATTACTCGGACAATATATAG
>cds.Rpadi_1036_c0_seq1|m.423
CCTGAATTATCTCATATAGATATACCACAACCTCTTATGGCATTTCCATCTCTTAGTGAA
GTTGATAAACTTTTAAATGGTAAAACAATGATTGAACCACACAATTCAACTGAGATGCCT
CCATTTAATACAGAAAATATTTGTCCCATGCCTTCTTTGTCTATAATAACAAAATCTGGA
TCACCTCAATTGTTACCACCCGAAAAATCTTTGATTAATCATGTTGAATTAAACATTAAT
ATTGACCAAGAAAATAATGTGATGAATCGATTTGAACAGAAAAAACTGCAGAATATTCAA
>cds.Rpadi_10371_c0_seq1|m.14860
ATGAACAAGGACACGAACAGGCGGATATTGGCGATACAGGCGAAAAAGAAACGGCGTAAA
TTACCCAAGAAGCCACACGAAGATCGCAAGACTGTTTTGCCCTCTGTGCCAAATAACAAA
GGCTCAGACAAGGCCAAGGCCCATGTGAATCAGAGGGACAGGGACAGCGATTCTTCATCA
AATGAGTCTGATGAGGGCACAGATGAGATGTACGCATCTGACGAGGAAGAACAAGAAGAG
TCTAGCGACTATTGCAAAGGTGGTTATCACCCCGTCCAAATAGGAGATGTATTTCAAAAC
AGATATCATGTGTTAAGAAAACTTGGATGGGGCCATTTTTCAACTGTTTGGCTATGTTGG
GATTTTACTGACAAGCGTTATGTTGCGCTTAAAGTAGTAAAAAGTGCATCTCATTTTACT
GAAACTGCTTTAGATGAAATAAAACTTTTGAAAAGTGTTCGTGATTCTGATACTAGTGAT
AAAAAACGAGAGCGAGTAGTCATGTTATTGAATGATTTTAAAATTAGTGGTGTTAATGGT
AATCACATATGTATGGTATTTGAAGTACTTGGTCATAATTTGTTAAAGTTGATTATTAAA
AGTGATTACTCAGGTATACCAATACAAAATGTTAAGAGTATTATACAACAGGTACTTGAG
GGATTAGATTATTTACATACAAAATGTAATATAATACATACTGACATTAAACCGGAGAAT
GTATTAATATGTGTCGATGAAAAGTATATAAAAAATTTGGCTAAAGAGGCAGCTGAGATT
CATCAAACTGGACAAAAATTACCTGTATCATTTAGTAGTACTGCACCAAAAAGTAATCTC
AATAAACCTAATTTGACTAAAAATCAGAAAAAAAAAATGAAGAAGAAAGTCAAACGACAA
TCTGAACTTCTCAAAGTACATATGCAACAATTAGAAGAATTAGAGTCCAAACAAATTGAA
GAATGTAGTGGTGAAAATAATAAAGATGATGTCAAAACCACAGAAGAACCAATAACAGTT
GATGCAAATGCTAGTGAATCTTTATCTAATGGTTATAGTAGTGACAGTACTAATCCAAAT
GTGGCAAACTCTCCAACTTATGAATCAAATACAGAAAATGATCATAATTCAGATGAAACT
AGTACAATACATGAAAATGGAACTGGGGAATCTAGTAAAAACAATAAACCTTTATCAAAA
AAACGATCATTTAGAAGTAAATCTCGTGATGATCCTTCAGAAGATCCAGCATTTAATATA
TGTGATATAAATGTAAAAGTAGCCGACCTTGGTAATGCATGTTGGATAGATCGCCATTTT
ACAGAAGATATTCAAACTAGACAGTATCGTTCTTTAGAAGTATTAATTGGAGCCGGATAT
GGTACATCATCAGATATATGGAGTGTTGCATGTATGGCATTTGAATTGGCAACTGGTGAT
TATTTGTTTGAACCACATTCGGGTGAAGCTTATTCAAGAGATGAAGATCATATTGCTCAT
ATTATAGAGTTATTGGGTAAGATTCCGAAAAAAGTTATTGATGGAGGAAAGCAGTCACCA
CAGTTTTTCAATAAGCGTGGAGAGTTGCGCAACATAAGTAGTTTGAAACCATGGTTTTTG
TATGATGTACTAAGAGAAAAGTACAAATGGCCTGAATCCGATGCTAAGGCATTCACTGGT
TTTCTACTACCAATGTTAGAGTTTGATCAAAATGCTAGAGCTACAGCTGCTCAGTGTTTA
CAACACGAATGGTTAAAATGTTGA
>cds.Rpadi_10372_c0_seq1|m.14863
ATGAAGCTTAAGACTAATAATTCTGCTAAGAAACCAGTGAATACAAACAAAAATAAGTCT
CCAAAAAAGCAAGCTAAAGGTGGTGTACAAGTTAGAAAAGAAAAATCAAAAGATGTTGTC
AAGCCAACTGTATTGAAAAAAGAAGGAGAAAAAGTTAAAGTAGTAACACCTCCTAATCCT
GAAAAATTAGCATTACAAGAGTTGTGGGCTAAAGCTATTCTAAATGTTTCGAATATGACA
AACCTTTCTGAGGATGAGAGTAGTATTGCTAAGCTATTAGTAGATTACAAAAATAAATCT
TCTGTTCCGCAAAAGCGTACCAAACTGAAAAATATGATTACAAAAGGATTTTCTAAATTT
AAGGATACTAGTGACGAAGTATTGGATGGAATTTATGAAAAATTAATTAATGAATTCAAA
GCTGTTGGTGGTAACGTAGATAGTATAAACAAAGAGAAATCCAAAAAACCAGAATCTAAA
ACTCCAAAATCTAAAAAAGAAGAAGTTTCTAATGATGAAGAAATGGATGACGATGAAGAT
GAAGTTGATGATGATGAAGACGATGAAGTTGATGATGATGAAGAAATTGAAGGTCTTGAA
ATTGATGATGATGATGACGATGAAGAAAGCGAAGAAGAAAAACCTAAACCTAAAGGTAAA
GGTGCTTTCAAAAATGGTAAAAGTCAACCAAATAAAGGTAAAAATGGTTCAAAATTCAAA
GGTGGCAAAGTACAAAAAAATAAAAAGTTTGGTAAGAAAAAGTAA
>cds.Rpadi_10373_c0_seq1|m.14865
ATGTTTAGACGAGCCTGTAGTTCTATTATATCCGGAGGTGTTCGCCTTATGCGGCTACAA
ATAGAGAATGTTCCAAGTAAATCTACAGGATCTAATCTATTTAGTTCTATAAATAAGAGC
ATTACCAATTTTGAAACAAAAAGGTTTTATTCGTCCATTTTATCCTCCAATTTTAAATCA
ACAGTAGGAATTTTGAACAAGAATACATCTATTGCTCATACTAATTTAATGGTTGATTTC
AATCTTCAACAAAACAGGAACCTAACAAAATTTTCATTACAAAAGGGGAAAAGGAAAACT
GTAAAAACAGTTGTTGATCGATTTTATCGTTTAGGATGGGGTATATGGATTCGAACAAAA
TGTGGACGACAAAAGAAGATGTGGAAAAAACCAGCAGCTAGAAAACGAAGACTGAGACAA
CATGTATTTTGTAACGCCAAACAGTCTACCCTTTTAGATAAAATGACAACAAAATATTGG
AAGAAAAGGAGGTTTTATCCAGATGATCCATATGAACCTTACCACGATAGAGAAGAATTT
CTATATACTAGAAAAACTCCAATATCTTAG
>cds.Rpadi_10374_c0_seq1|m.14866
CGGGCCGGTTCGGCGCGGTCGAGCCTGAGCGAAATGTCCGGAGCCAGTGGTACTTCAACG
GGTACGTATTTACACGAAGCATCTACACTGGTGTTGGAGACGACGGAAAACAACGTGAAA
AAGCATTATTTGGTACCATTCACTCAGGCCAAGAAAAGCAAATGGAAGAGGGCTGGTGTT
AAGTTGCACATATATAACGATCATACGTTCGTCGCCAAACATTTGTCCAGCCGCCTCAAT
TGCCTGGTGTGCGCGAGATACTTCCCAAGGCGCATCGGCAAACAGGGGTATGAGTGCAGG
GACTGTCTGATCAAATGCCACAAGGAATGTCACGTTAAGGTGTCGGTGGTGTGCACCAAT
TCAAAAATTCATAATATCGACCTGAATAATTTAACAGTATTGCCATCGATATCGGCATAG
>cds.Rpadi_10375_c0_seq1|m.14867
CCCGCTACTAATACTAAGACAGTAGCATTTGATTTACCACCTTGGCAGAACCAACCAACA
GAAAATGGAGAATCTAAAACTGAGAAAAAACCGCAGGATGCTAAAGACCGTTTAAAAAAG
GATCAAGATATAGTTTTGAGTCCTCAAAGACGCAGTTTCAATTCAGGATGTTTTGTTACT
ATGAATGCTTCTAGTGGACCAAAACGTTCAAATAGTCCTTTGAATACATCTGCTAAACAA
TATGTTGAAAGGGAACCCATTCGAGAACCTCGTCGAGTTGGTAGTGGTCGATTAATGAGT
CGAGATTCTTGGGATTCTAGTTTTCGTCAGCCAGAAAATGGAATCTCTAATAATTATAAC
TTTGGTAAAGGAGGCAGCTTTCGTGAATCTTCATCTCATAACTCAATTGAACCTCGTAGA
AAAGATTTTGAGTTTGATAGAGGAGAAACAGATCGTTATAGAAATTATGATCGCTTCAAA
GGCTCTAGTAATTATGATAGACGCCGAAATGATTCTTATCGAACGCAAGAAGAACCGGAA
TGGATGACAGATGGCCCAACTTCTCAACATGATACTATTGAGTTGCGAGGTTTTGAAGAT
CCACCTGTTGACAAAACAAAAAAGAAAAAAACTAAACCTGCTCCCCGTACTAAAAAGAAT
TCAATTGATTCGACATCCACGGAATCAGCAGCTGCTATAAAAGGAGCTAATGAAACTAAA
ATAAAGAAAACTAAAAAGGAAAAAGATGAAGAGAAAAAG
>cds.Rpadi_10376_c1_seq1|m.14869
AACGTTTTAGTGCGTAAAATTGTGTGTACTGAAAAAATTATAGACATTCCTTACAATAAG
AAAAAGTATTCTGAAATATCCATATCATCATTAAGTAGTTCTTCAGAGTCAAATATTTCA
GATTCTGATACTGACAATAGTTCAGATTTGAACAGCGACGTGAACGAAAAATTACAGGAC
AAGTGTGACGAACAAGTACAAAATATTGAAACACATTTTTATTTCTTAAAAGAAATGTTG
TATAGTGAAAGAATAAGAGAAGTTGAAGAGAAGTTAGTAGAAGTGAGATTAGGTACAGCT
AAAGAATACCGTATACCTTTACAAGAATTACAAGATCAAATGAAATCTCGACTTGAAGTA
GCATCTGTACTAAGACAATTTAAATTAACAAATTTAAAACATAAATATGAAGCAGAAGAA
CAAGCAATAAGACAAAATTTTGAGAATAATAAAGAAATTTTATATGATACTATAAAAGCT
GATTTAGAAGAAAAAATTCAGCGATTAGAAGAAGCACGTAATGAAGTAGATATAGATGCC
TCTCTTTGGTTAGGTCGTAGTTTAACTCGTAGTGGACGAGGACGTGGAAGACGTCCATAT
GGGCATGTACAACCCAAGCGAAAACCTGTTATTGTATCTGGACCATGTATAGTGTACAAC
CTTAGAGAACATGAAATACTTGAAGATTGGACCACAATCAAAAAGTTGTTATCATCATCA
AAACGAAAAGAAAATGCAGTGCAACGATATAAACCATGA
>cds.Rpadi_10377_c0_seq1|m.14871
ATGGGGGCCAACATGGGTAAGAGTTCAGCGTCTTTGCTGGATGCACTCCCTACACCACAA
AGTCATTTGCATGTAGTCATGTTGGGCCTAGACAGTGCTGGTAAGACTACAGCTCTCTAC
AGACTTAAATTCAATCAGTATCTAAACACAGTTCCTACAATTGGATTTAACTGTGAAAAA
GTAAAAGGAACTGTAGGAAGGGCCCGAGGTCAAACATTTCTTGTGTGGGACGTCGGTGGA
CAAGAAAAACTTCGACCGTTGTGGAAAAGTTATACCAGATGTACTGACGGTATATTATTC
GTTGTGGACAGTGTAGATGTAGAACGAATGGAAGAAGCAAAAATGGAATTAGCCCGCACA
GCGAGAGCTCCAGAAAATACAGGTGTACCAATTTTAGTATTAGCAAATAAACAAGATTTG
CCAGCAGCACGAGATTCAGCAGAATTAGAAAGACTTTTAGGTTTAAATGAACTTAATCAT
TTGTGGCATATTCAAGCAGCTTGTGCTATTACTGGGGATGGTCTTCAAGAAGGTTTGGAT
GCGCTTTATGATATGATATTAAAACGC
>cds.Rpadi_10378_c0_seq1|m.14872
CTGTCATTTGGAACAGCTGGCCTGAGAGCAGCAATGAGTCCTGGTTTTAAGCGGATGAAT
GATCTAGTGGTCGTACAATCTGCTCAAGGGCTTTTATATTACATGTTTAGTGTCTTTGGA
GATTCATTAAAAACATCTGGTATTATTATTGGATATGACGGAAGATATAATAGTAGAAGA
TTTGCAGAATTGACATCACAAGTTTTCTTAAAACACTCTGTCAAAGTATATCTTATAAAT
GAAGTTTGTCCAACTCCATTTGTAGCTTTTGGGATAAAGTTATACAAATGTTGTGGTGGG
GTAATGGTGACTGCGTCACATAATCCAAAAGAAGATAATGGTTATAAAGTATTCTGGAAA
AATGGTGCTCAAATCATCTCTCCGGTTGATAAAAATATTGAAAAAAGTATAGCTGAACAT
TTAGAGCCTGAAGATGTTTGGAATACTGAAGACATTTATAATAATAATTTGTTAATAAAT
CCATTAATCGAT
>cds.Rpadi_10378_c0_seq2|m.14873
CTGTCATTTGGAACAGCTGGCCTGAGAGCAGCAATGAGTCCTGGTTTTAAGCGGATGAAT
GATCTAGTGGTCGTACAATCTGCTCAAGGGCTTTTATATTACATGTTTAGTGTCTTTGGA
GATTCATTAAAAACATCTGGTATTATTATTGGATATGACGGAAGATATAATAGTAGAAGG
TTGTGGAACAAAATTGCATTTTTTTATAGTGTGAATTTTATTAATTGTTTAAAATCATTT
TAG
>cds.Rpadi_10379_c0_seq1|m.14874
ATGGAACAATGGAAAGCCAAAGTAGCAATAGTAACTGGCGCCAGTGCTGGAATCGGTGAG
GCAATTGTTGTCAAGTTGGTTAAGTATGGCGTTCATGTTGTAGCGCTCGCTAGAAGAGAA
GATAAACTTAAGGAATTAGCAGAAAGGCTAAATGGGAAAGGAAATGATTATGGAAAAGTA
TATATAAAAGTTTGCGATGTGACAGACGAACAAGCCGTAAAAAATGTATTTTTTTGGGTC
GATTCTACACTGGGAGGTGTTAGCATTTTAATTAATAATGCCGGAACCGTAATAGTATCA
AGTCTTCTAAATGGAAAACTGGGAGATTGGCAAGATATGATGAATTTAAATGTTATGGCG
TTAAATGTTTGTTCAAGGGAAGCTTATCAATCAATGACGAGAAATAAAATCGATGGTCAT
ATTATTCAAGTGAGCAGTACTGCTGGTCGTAATATAATACCATACTTTTCAATGAAAATG
TACAATGCTACAAAACACGCAGTCAGGGTCTTATGCGAGGGACTTCGTCATGAACTACAG
TTAGTAGGTTCAAAAATCAAAGTTTCTAGCATAAGTCCGGGAGCAGTTTCAACAGACCTT
TTAATAAATATGTTTGAACTTATTAAAGAACCAAATTCAACAGTTCAACTAAATAATATA
AACGCACTTGAAACTGAAGATGTTGCTAACACAGTCATAAGTATTTTAGCTACTCCACCA
AGTGTACTAATAGCTGAAATTACTATCGTGGCTAATGGATCAACAATACAACCACATGCC
CAACCATCGCCTGCAGTTGTGGAAAACTTATTAAAATCATAA
>cds.Rpadi_1037_c0_seq1|m.424
TCTACAATGCAGACTAGAGATTCGAGTACACCATGCCAAGATTATTTTTACTCTTTAAAA
AACGTATCGTTTTGTGCGTTCTACCCGGATGACAACCGATACATGGGGTTCGTTACTAAA
CATCCGACATGTCAGAGGTTTGCGTGTCACGTGTTTAAAGCAAACGAATCGTCAAGACCA
GTGGCGGAAGCGATCGGACGTGCCTTCCAAAGATTCTATCAGAAATACATAGAGACAGCG
TATCCAGTGGAAGACATATATATCGAGTGA
>cds.Rpadi_10380_c0_seq1|m.14875
ATGTTTTTAACACGTTCTGAATATGACAGAGGAGTAAATACATTCTCTCCAGAAGGCAGA
CTCTTTCAGGTGGAATATGCAATTGAAGCAATTAAATTGGGTTCTACAGCCATTGGCATT
TGTACACCTGAAGGTGTAGTATTAGGTGTAGAGAAACGAATCACCTCACCACTAATGATT
ACTAGCAAGATAGAAAAAATCTTTGAAGTTGATAAGCACATTGGTTGCGCAGTTAGTGGG
CTAATTGCAGACTCTCGTACAATGGTTGAAAGGGCTAGAGCTGAGTCACAAAACCATTGG
TTTACATACAACGAACAAATGAGTGTTGAATCTGTGGCACAAGCTGTCTCTAATCTAGCT
ATACAATTCAGTGGAGATTATGATAGCAAAGAACCTGCAATGAGTCGTCCATTTGGTGTT
GCAATAATGTTTGCAGGTATTGACAATAATGGTCCCCAACTGTTTCATTTGGATCCATCA
GGCACATATGTTCAGTATAATGCTAAAGCTATTGGATCGGGTAGTGAAGGTGCCCAACAG
ACATTACAAGATAAATATCACAAATCCATGGGATTAAATGAAGCAATTAATGTCATTTTG
AACATTTTGAAACAAGTTATGGAGGATAAACTCAGTCCTACAAACATCGAAATTGTTACT
GTGACACCTGATAAACTTTACCACATGTTGGATAAAGAAGAACTTCAAGAGGTGTTTGAT
AAGCTTGTACCTTTCCCTGAAGAAACTAAGGCTAGTTCATCAACTGCTGTTTCTGGAACT
GTCGCCTAA
>cds.Rpadi_10381_c0_seq1|m.14876
ATGCTTCCCAATCAACCAAATAATGGAACTCCTGGTGCCCCAGGAAAGAAAAAACAGAAA
AAAGGTAATCAACAAGATAATTCAAATATTAATGTTGGGCCATCAAATTCAGGGTCAAAA
GAGGCAAAACAACAGCAAACCCAAAAACAAAACCAACCAACAAAGAATCCAGGACAAAAC
GACTTTCCACAAATGTCTCAAACTAAAGCAAATCCAAAACAGCAAACACAGAAACAAAAT
AAACCAAAGGAAGCGAATCAAAAACAAAAACAGAATCAACCAGCCGGGTCTAAACCAACT
CAAAAACAACCTGAAGATAATAAACCACCTGTTGTGCCACAATCAGCTCCAACTCAAGGA
AATCAACAAATTGAACAACAAATTACAATATTGAAAAGTAAATTAGTTTTTCCTAAAAGA
AGAAATCCTAAGGCTGGAGGTTCATTGGGGCGCGCAACTACGATTGATGTGAATCATCTT
CCTCTTAAACTTGATAAATTATTCAAAAAAGTTGTATACCACGTAGATGTACAATTCACC
CCAGATCTACCAAAAAGACTTCTAAGATGTGCTTTGGAAGAATTTAATAACAAACATTAC
CCAAACATTCATTTTGCATTTGATGGACGTAGAAATATGTATACTACAAAAGAGATAAAA
GGCATAACTGATTTAATATCTGTGTTAAATGATGAAAATAATAGAACAATAGAATTTACT
ATTGCTACCTCAATTGTCAATACAATTCAGATGAGTAAAATCGAGGAATATTTAAGATCT
GGATCATCCAATTCTACCCCAGGGGAAGCATTTCAAGCATTGGATATTATTTTGAAAAAC
CGACCATTTTCATTAAGATTCACTAATGTTGGAAGATCATTTTTCCCACTTCCACGTATT
ACTCCAGTTGACTTAGGTGAAGGAATGGAACTATGGAAAGGATTTTTTCAAAGTCCTGTT
ATGGGTTGGAAACCTTATCTTAATATAGATGTGGCACACAAAGGATTTCCTAAACATCAA
CCGTTAATAGACTACATATTTAATGAATTGCAATGTAATGATCTCACTAGAGAAATGGAT
ATGAGGAGTTTCAACACATTATCAACTTATGTTAAAGGATTAAAAATTGACTTTATGGTT
CCAAATCAACCCAATACAAAGCGTTCGTACAAAGTCGTTGGTCTCCTTGACACTGCCGCT
AAATTTAGATTTGATATGGAGGATTCTGCTAAACGTGTACAATCAATTAATGTAGTGCAA
TACTTTAAACTTACGCGAAACTATACTATCAGGTATCCAAATTTACCTTGTTTACATGTT
GGCAATGTAAATAAAAAAACTGCTATTCCAATTGAGCTATGCATTGTTCAAAGGGGACAA
TTGCGTTTGAAAAAATTATCTGAAATGCAAACAGCTACCATGGTAAGAAATGCAGCTCGG
CCTCCTGCAGAACGACGACAAACTATTGAAAATTGCATCAAAGACATTAAATACAACCAA
GATCCTGTATTGAACGAGTTTGGTATTGAGGTTTCAGATAAATTTGCTGAAATCCCAGCA
AGAGTTTTGCCTCAGCCTATTTTGTCATATGCTAATGGGGAAAAACAACCAAATGCTGGT
GTTTGGAAAATTGATAGATCTTTATTTACTAAAGCTGTACGTATTACCAGATGGATTGTA
TTGAATCTAGACAGCCGCACAAATATGCAAAGCATTAAAAACTTTGAAAGAACTTTGATA
TCGAGTGGTAATAGTTTGAATGTTTCTGTCAACCCAATGGATCCTCCAATAAACCATTCG
GTGCTAAGAAATGCCCGTTTGAGTGAAATAAAAACTTTAATTGGGAACCTTTTTACAAAG
CTAAAAGCTAACAATGTAGAATTAGTTGTGGTTATTATTCCAGATTATCCGCCTGGAATT
TATGCTGCTGTTAAGCAAACATCAGAATTGGAAGTTGGTATTCTTACACAGTGCATTAAA
TCCAAGACAATGTTTAAAATGAATCCATCAACATCTTCCAATATTCTACTAAAAATAAAC
TCGAAACTGAATGGAATTAATCACACTCTTGCTAATAGAAGCAGTCCACCTAGTATGGAA
GGGGCTATTATTTTTGGAGCTGATGTGACACATCCATCCCCTGATCAGACTGCTATTCCA
TCAGTTGCTGCCGTAGCAGCCAGTCATGATAGTCATGGAAGCCAATACAACATGGAATGG
CGCTTGCAATCTCCTAAAGTTGAAATCATTCAAGATTTAGAAGACATAATTCATTTACAG
TTGCTTAAATACAAGGAAAAAACAAAAATTGTGCCAAAGAAAATATTATATTTTAGAGAT
GGTGTAAGCGAAGGCCAATTTCTACAGTTGTTGGAACATGAACTGATTGCTATTCGAAGA
GCTTGTCTTAGACTCAATATTAATTACAAACCTTCAGTGACATTTTTGGTCGTACAGAAA
AGACATCATACTAGAATGTTTCCCAAGTACAGTTGTGATATGGACGGCAAGTTTGCTAAT
GTTCCTTCTGGTACAATTGTAGATACACAAATTACCCATCCAACAGAACTCGATTTTTAT
TTATGTAGCCATGCTAGTATTCAAGGCACATCAAGACCAACCAAATATCATCTCATATGG
GATGACAATAATTTCACCGAAGACCAGTTGGAACAACTGACATTCTACCTATGTTTTATG
TTTGCACGTTGTACTCGTTCTGTTTCATATCCGGCACCTACCTACTATGCTCATTTGGCT
GCATTTAGAGCACGAGCTTATATTGAAAACAAAACCATTGACCTTAATCATTTAGATGAT
GAGCAAAACAAAAATAAACTGAACCATTCATTTACAACTAATACACCCATGTTTTTTGTT
TAA
>cds.Rpadi_10382_c0_seq1|m.14878
TCAGTTTCATTTAGATATGGAGCATATCTTGTAGAAATTGGAGATATGTCAGCTACAGAT
ATTTATAGAGTGTTCTTTGCATTGGCGTTTTGTGCTGCTTCTGTTGGTCAAACGTCAGCT
TATCTACAAGGTTATTCTAGAGCTAAGAATGCAGCATCACTCATTTTTCAACTAATTTGG
AGACAATCTGAAATCGACCCTCTATCAACTTCAGGATCCAAACCAACAATTAAAGGCAAA
GTCCAGTTTAAAGATGTCAAATTCCAGTATCCTTCCAAACCAAATGCACGTGTATTGCAA
GGTATTAACTTTATAGTTGAACCTGGTAAGACATTGGCAATAGTTGGTGAATCTGGATGT
GGCAAAAGTACTATAGTATCTTTACTTGAACGGTTCTATGATCCATCAAAAGGAGTAATT
GAAGTTGATAATCATGATATACGAGCGATAAATTTATGTCATTTAAGGCAAAATATTGGA
ATTGTTTCTCAAGAGCCAATATTGTTTAACAGCTCAGTAAAAGATAACATAGCATATGGT
GTAGTCAACAGAGAGGTCCCCATGAATGAAATAATTGATGTGGCAAAACAAGCAAATATT
CATAATTTTATAACAACTCTAGCTGAAGGTTATAATACGTTGATTGGGGATAATGGAAGT
CAACTGTCCAATGGACAAAAACAACAAGTAGCAATTGCACGTGCATTAATAAGAAATCCT
AAAATACTTTTATTAGATGAAATTACAACAGCATTGGATACTGATAGTGAAGCAATGGTG
CAAGGGGTATTAGAGGCAGCTCGTAAAGATCGCACCTGCATTATTATTGCTCATCGTCTT
TCTACTATCCAATCAGCTGATTCTATTGCTGTAATTCATAATGGTAAAATTGTAGAGCAA
>cds.Rpadi_10382_c1_seq1|m.14879
AAACAATTAATAATAGTTCAAAAAAGTAAAAAACGAGATTTTAAAGTTATGGATAAAGCT
AACCGAATTTCATCTGAAACTATTTCAAGTATAAAAACAGTTCAAGGTTTAGCACAGGAG
CTAATGTTTGTTTCACAGTATGAAAATAGTTTAAAAGATCCATTTAAAACTGTTAAAAAA
CAAGCATTTTCATTTGCAATCATGTATGCTGTGTCTCAGGCAGTTATATATGGAATGTAT
TCAGTTTCATTTAGATATGGAGCATATCTTGTAGAAATTGGAGATATGTCAGCTACAGAT
ATTTATAGAGTGTTCTTTGCATTGGCG
>cds.Rpadi_10382_c2_seq1|m.14880
TGTGAAAAGCTCATTATGCGTATAAGAATTTATGCGTTTGAAAATGTGTTACGTCAACCT
GTATTTTGGTTTGATTTTAAAAGTTCATCACCCAGTATTATTATCAGCAGATTATCTAGA
GAAGCTCCACTTGTAAAATCTGCTGGTATTTTAAGAGTGGCTCAAGTAATATCAGCATTT
GTGACACTGTCAGCTGCAATCATAATCGCTTTCACGTTTGGCTGGAAATTCGCTATAATA
TTAGTCATTGGTGTACCAATAATTGCTGGTGCTGCTTACAAACAATTAATAATA
>cds.Rpadi_10383_c0_seq1|m.14881
ATGGACGCTATCAAGAAGAAGATGCAGGCGATGAAGATGGAGAAGGATAGTGCCATGGAC
AAGGCCGACACTTGTGAAGGCCAGTCCAAGGATGCTAACCTTCGTGCAGATAAAGTAAAT
GAAGATGTGAGAGATTGTCAAAAGAAATTGACTCAGGTAGAAAGTGATTTAGACACTAAC
AAGAATAAGTTGGAAGAGGCCATCAAGCAGTTAGAGGATAGAGAAAAGGCACTTACTGCG
GCTGAAAGCGAAGTTGCCGCTTTGAACAGGAAAGTCCAGATGATTGAAGAAGACCTCGAA
AGATCCGAGGAAAGGTCTCAAGCTGCTGCATCAAAATTAGCTGAAGCTTCTCAAGCAGCT
GACGAATCTCAACGTATGTGCAAAGTACTCGAAAACCGTAGCCAGCAAGACGAGGAACGT
ATGGACCAGTTGACTAACCAATTAAAGGAAGCTCGTCTCTTAGCTGAAGATGCTGATGGA
AAATCTGATGAAGTTTCGAGGAAACTTGCTTTCGTTGAAGATGAACTTGAAGTAGCAGAG
GATCGTGTGAAATCTGGTGATTCAAAAATCATGGAGTTGGAAGAAGAATTGAAAGTTGTT
GGAAACAGCTTGAAATCGTTGGAAGTTTCCGAAGAAAAGGCCAATCAACGAGTGGAAGAG
TACAAGCATCAAATCAAACAGCTCACTGTGAAATTAAAGGAGGCTGAAGCTCGTGCTGAA
TTTGCCGAGAAGACCGTTAAGAAATTGCAGAAGGAAGTTGACAGACTTGAAGATGAACTC
GGCCTTAACAAAGACAGATATAAGTCTTTGGCTGACGAGATGGATTCCACGTTTGCTGAA
TTGGCTGGATATTAA
>cds.Rpadi_10386_c0_seq1|m.14887
ATGTCTTCCAAAAAAGTATTTAATGTCAAAGACAAAGTCTTTGCAAAAATACGAGGTTAT
CCTGCTTGGCCAGCAATAATATCTGGTGTTAAAGTTGATACTCCATCACGGCAAAGATAT
AATGTTTATTTTTATGGAACCGGTGAACGTGCTGAATGTAAATCAGAGGAACTCTTTCCT
TATGAAGAAAACAAGTCAAAACTAGGAAAACCAAACAAACGTAAATATTTTGCTGAAGCT
TTATTACAAATTGAAGATGATGAAGAAAATTCAGTTTTTCCTGATGACGATTCACATGCA
CTTGCAACACCAAGTAACACAAGTCATATAGAACAAGAATCACCTAAAGATGAATCTGAT
GAAGTTGAAAAATCAAATGAATCTAATATAGAAAGTGAAGGAAAATTATCAACCGATGAG
TCTACTTTATCTAAGGGGAAAAAAGTTGTTTCTTCTAGAAAGAGTTTGGGTCTCTCAATT
TCTAAAGGAACAAAGAGAAAAATATCAGATGTAAAACCTGAAGCACCTTCTAAAAAATCT
TTATCGAATAAACCAAAAATGTTAGAAACTTTAAAGCTTAAAGAAAGACCTCGGGTTGAA
GCTATAGTATTGGTAGAACCATTGGAGGATTGTGTAGTAGCAAGGGCAAAAAGTGGACAA
CAGAAAATAGAACAGACTGGTGATAAAAATGTTAGTGCCGATGAAAAAGTTACTGAAACA
CCAGATAAACAATCAGAAACTCTTAATACAACTGAATCAATTATAGAAACTAGTGATGTA
TTATCAGATTCAAGTAAAGCAGTAAAATCCTTGTCAAAAATAAAGAATAGTCCTACCTCA
AGTAGTGAAATATCTTCTACCAATAGTGTAAGTGTAGGACATGTATCACGTTCCGGTCGT
AAAATCAAGCCAAAAAAATATTCTGATTATGAAAATGAATCAGAGGTGCCAAAACGTTCA
AGGTTAAGTAAAGAAAATTCCAAAAGTTCAGAAAAACATAATAATGAAACAGATACATCA
TCAGAACAAAATTATAAAACAAAAGATACAAATTCAGACACAAGAAATATATCTAAAAGC
CATTCAGCAGCATCAATACCACACATTAATAATTCAGCGACTAAAAACTTGGAACAAGTG
AATAATGAAATAAATGAAGACAGCGAACTTCCGGTCGCAATAAAAGATCTCATGGTTGGA
GCTTTGTCAAGTATAGAAACTAGTTGGAAGAAAACTGGTCCAAAAAAAATCACTAAAATT
GATTTATTACACACTGAAGTTGATCTGCTAGATTACATACATAAATTACGTATAGCTTTA
CGAACAGATCATGCTGATTATGAAGGAGCATTAGATATATTAGAGCACATGGTTGAACTT
CAAATTAATGCCTTAATGTTAAAAAAACACCAAGAAATTGTTGAAACAATTAAACAAGTG
ACAAGGTATACTGGTAATGCAAAAGAATGGAATCTAAATGAAGAGGAAACTGTTTTACAT
GATGAAAAGTCAACTCAAATTCGACGCAAGGCTGAAATAGTATTTAATAAATTTATATCA
ATGTTCACCGTGTCTGATGGGCAATCATTTGATGAGATATTTAATAAAGAAGTTGAAAAC
TTTTTTACAAAGACTAAACATTTGGCTTGCGATCAGATATATGGGCTTACATCAGATAAA
GATTATGAATTATGA
>cds.Rpadi_10387_c0_seq1|m.14888
ATGAGGGGCGAAATTCTCGAAGAAATGCCTGAATCCGTCATGGAATACTTCTGTGAACAA
GTATTGAAACGCGATTGGCCGAACTGTATTCACGCATATTATTTCATTAAAAATGCGTTT
CAATGGATGCGCAAAAATTCGGCTTCGAGCTATAAATTATACTATATTTCTAACGACGTT
GAAAATGGAACATTTATTGGGATTTTATCAAGACCTGAAGAAGAATATCCGGACGTCGTA
GTTACATACACTTCCCCAGGAAACGAAGAACAATTCCGAAGGATGCTGTTTAGTACTGAG
TACATCAATTGGCAGAAGAAACCGCTGTTCCAAGCTATTCCGTTCAGGATGAAGGCCATC
GTGGAAACAATGATTGAAGAAAAGGGATTGAGGAGTAAACTGTACTCAAATGCTGTACTT
AAGTGGATGCCAGCCGATGTAGCTGCCAGATTAGATTATGAAATTCCAGAAGATGTATTT
ATTGACCAATTAAGCGTGGATCATATAGACTTTATTTATTCACTATGGACACATAGTGAC
GTTTACCCCAAATCTGACCTTTGGGACACAGTAAGACTTAACATTGGTTTAGGTGTATTC
AGCCGGCATAATGGCGAGCTATTGGCATGGGCCATGTGTGGAAGTTACGGAGGTCTAAGT
ACTTTGATAGTTCAGCCAGATTACAGAAAACGTGGATTTGGCAAGCTGATTGTGTTGGCA
GTAACCAAGGTAATGGGCGAGAACGGCGTCTCTCCTCATGCACTTATTAATGAAAAGAAC
AAAGTGTCGTTGGGTTTGTTCAAGAACGTTGGTTATATTAAACATTCAACGCCATTACCA
TACGTAGTAGTCGAAGACCCGGATACTTCTGGGCCATAA
>cds.Rpadi_10387_c0_seq2|m.14889
ATGCTGTTTAGTACTGAGTACATCAATTGGCAGAAGAAACCGCTGTTCCAAGCTATTCCG
TTCAGGATGAAGGCCATCGTGGAAACAATGATTGAAGAAAAGGGATTGAGGAGTAAACTG
TACTCAAATGCTGTACTTAAGTGGATGCCAGCCGATGTAGCTGCCAGATTAGATTATGAA
ATTCCAGAAGATGTATTTATTGACCAATTAAGCGTGGATCATATAGACTTTATTTATTCA
CTATGGACACATAGTGACGTTTACCCCAAATCTGACCTTTGGGACACAGTAAGACTTAAC
ATTGGTTTAGGTGTATTCAGCCGGCATAATGGCGAGCTATTGGCATGGGCCATGTGTGGA
AGTTACGGAGGTCTAAGTACTTTGATAGTTCAGCCAGATTACAGAAAACGTGGATTTGGC
AAGCTGATTGTGTTGGCAGTAACCAAGGTAATGGGCGAGAACGGCGTCTCTCCTCATGCA
CTTATTAATGAAAAGAACAAAGTGTCGTTGGGTTTGTTCAAGAACGTTGGTTATATTAAA
CATTCAACGCCATTACCATACGTAGTAGTCGAAGACCCGGATACTTCTGGGCCATAA
>cds.Rpadi_10388_c0_seq1|m.14891
CTCCACCGTCATCAGACGTCCGGTATATCGTATAATCAGCTCGTGGAGCACCAGGGGAGA
ACGCTGCAGCGGCTCGACCATGTACGCGGTAATACAGCTAGACTCGGAGAACCACAGACT
CCGACCCAAACGGGTCAAAATGGAGTTTGTGTGCAAATACTGCAACCGGACGTTCAACAA
ACACTATTCACTGCTTATACACGAACGCAACCATCTGCCAACGGTCAACTACCGGTGCGA
GATGTGCTACAAGTCGTTCAAAAGGCAGGACAGCCTGCAACAACACAGATCAACTCATAG
>cds.Rpadi_10388_c0_seq1|m.14890
TCCACCGTCATCAGACGTCCGGTATATCGTATAATCAGCTCGTGGAGCACCAGGGGAGAA
CGCTGCAGCGGCTCGACCATGTACGCGGTAATACAGCTAGACTCGGAGAACCACAGACTC
CGACCCAAACGGGTCAAAATGGAGTTTGTGTGCAAATACTGCAACCGGACGTTCAACAAA
CACTATTCACTGCTTATACACGAACGCAACCATCTGCCAACGGTCAACTACCGGTGCGAG
ATGTGCTACAAGTCGTTCAAAAGGCAGGACAGCCTGCAACAACACAGATCAACTCATAGT
CCAAATTACAGAGCTGGGTACGCATTGCAGCTTTGA
>cds.Rpadi_10389_c0_seq2|m.14895
GAAGAAAGTTCTGAAGAAGAAAAGCCTGCAGTAAAGAAAGCCCCTCAGGTACCTGCAAAA
AAGGTGGTACCTGTTAAAAAGGTAGTACCTGTTAAAAAAGCAGAGCCAGAAGAAAGTTCA
GAAGAGGAAAGTTCTGAAGAGGAAACTGTAGTGAAAGTTCCAGCTAAAGTAGTTGCAGCT
AAAAATGGAAAGAAAGAATCTAGTTCCGAAGAAGAAAGTTCTGACGAAGAAGATACCCCC
CCAGTAAAGAAAACAGCTGTCCAGCCAACTGCTAAAAAAACTGAAGAATCCAGTTCTGAA
GAAGAAAGTTCTGATGAGGAAACTGTAGTTAAAACTCCAGCTAAAGCTCCTGTTTCTGCA
AAGAAAGCTCAAAAAGAAGAATCTAGCTCTGAAGAGGAAAGTTCAGAAGATGAAACACCA
GCTACTACTAAACCATCGAAAAAAACTGTAACTAAACCAGTTGTTGCTAAAGAAGAAAGT
GAAGAAGAATCTGATGATGAAGATGATGATGAGGAGGAAGAAGTCAAAAAGACTCCAAAT
AGTCAAATCAAAAATCAGCCATTTGTCAAAGCAACAAATGGAGATGATGAAAATGAAAAT
GGAACCAGCAACAAATGGGGTGAAGACCGACAGGGAGGTTTCAGAGGTGGTAGAGGCAAT
AGAGGAACGAGAGGAGGATTTGGATTCCGAGGTGGTCGTGGAGGCCGTGGGGGTTTCAAT
CGTGATGATGATGATCAAAATGGAGGCGGAAGAAACAGTTTTGGTAGAGGTGGTGGTGGT
CGTGGAGGTGGTTTCAAACGTAAATTTGATGATTCTGGTGATGGAGAAGGTGAAGGCAGT
GGTTTTAGAAAGAGTTTTGGAAGTGGAGATGAAAATGGTGGGGAACGTCGCAGTTTTGGA
GACAAAAGAGGATTCGGTGGTAATAGGTTTAGTGGTGGTGAACGAGGAGGTTTTGGAGGA
CGCGGTGGTGGTGATAGAGGTCGAGGAGGATTTGGTGGTCGTGGAGGTGGTGGAAGAGGC
TTTGGTGGAGATCGCGGCAGG
>cds.Rpadi_10389_c0_seq3|m.14899
GAAGAAAGTTCTGAAGAAGAAAAGCCTGCAGTAAAGAAAGCCCCTCAGGTACCTGCAAAA
AAGGTGGTACCTGTTAAAAAGGTAGTACCTGTTAAAAAAGCAGAGCCAGAAGAAAGTTCA
GAAGAGGAAAGTTCTGAAGAGGAAACTGTAGTGAAAGTTCCAGCTAAAGTAGTTGCAGCT
AAAAATGGAAAGAAAGAATCTAGTTCCGAAGAAGAAAGTTCTGACGAAGAAGATACCCCC
CCAGTAAAGAAAACAGCTGTCCAGCCAACTGCTAAAAAAACTGAAGAATCCAGTTCTGAA
GAAGAAAGTTCTGATGAGGAAACTGTAGTTAAAACTCCAGCTAAAGCTCCTGTTTCTGCA
AAGAAAGCTCAAAAAGAAGAATCTAGCTCTGAAGAGGAAAGTTCAGAAGATGAAACACCA
GCTACTACTAAACCATCGAAAAAAACTGTAACTAAACCAGTTGTTGCTAAAGAAGAAAGT
GAAGAAGAATCTGATGATGAAGATGATGATGAGGAGGAAGAAGTCAAAAAGACTCCAAAT
AGTCAAATCAAAAATCAGCCATTTGTCAAAGCAACAAATGGAGATGATGAAAATGAAAAT
GGAACCAGCAACAAATGGGGTGAAGACCGACAGGGAGGTTTCAGAGGTGGTAGAGGCAAT
AGAGGAACGAGAGGAGGATTTGGATTCCGAGGTGGTCGTGGAGGCCGTGGGGGTTTCAAT
CGTGATGATGATGATCAAAATGGAGGCGGAAGAAACAGTTTTGGTAGAGGTGGTGGTGGT
CGTGGAGGTGGTTTCAAACGTAAATTTGATGATTCTGGTGATGGAGAAGGTGAAGGCAGT
GGTTTTAGAAAGAGTTTTGGAAGTGGAGATGAAAATGGTGGGGAACGTCGCAGTTTTGGA
GACAAAAGAGGATTCGGTGGTAATAGGTTTAGTGGTGGTGAACGAGGAGGTTTTGGAGGA
CGCGGTGGTGGTGATAGAGGTCGAGGAGGATTTGGTGGTCGTGGAGGTGGTGGAAGAGGC
TTTGGTGGACGTGGCGGTGGAGATCGCGGCAGGGGCGGTCGTGGAGGTAGTGACCGTGGC
AGTGGTGGTTTTGGTAAAGATAGATATTTCAATAAAAGTTTTGACTCTAATAGTTCAACA
CCACAAAACAAAAAAATTAAATTTGATGATTGA
>cds.Rpadi_10389_c0_seq4|m.14901
GAAGAAAGTTCTGAAGAAGAAAAGCCTGCAGTAAAGAAAGCCCCTCAGGTACCTGCAAAA
AAGGTGGTACCTGTTAAAAAGGTAGTACCTGTTAAAAAAGCAGAGCCAGAAGAAAGTTCA
GAAGAGGAAAGTTCTGAAGAGGAAACTGTAGTGAAAGTTCCAGCTAAAGTAGTTGCAGCT
AAAAATGGAAAGAAAGAATCTAGTTCCGAAGAAGAAAGTTCTGACGAAGAAGATACCCCC
CCAGTAAAGAAAACAGCTGTCCAGCCAACTGCTAAAAAAACTGAAGAATCCAGTTCTGAA
GAAGAAAGTTCTGATGAGGAAACTGTAGTTAAAACTCCAGCTAAAGCTCCTGTTTCTGCA
AAGAAAGCTCAAAAAGAAGAATCTAGCTCTGAAGAGGAAAGTTCAGAAGATGAAACACCA
GCTACTACTAAACCATCGAAAAAAACTGTAACTAAACCAGTTGTTGCTAAAGAAGAAAGT
GAAGAAGAATCTGATGATGAAGATGATGATGAGGAGGAAGAAGTCAAAAAGACTCCAAAT
AGTCAAATCAAAAATCAGCCATTTGTCAAAGCAACAAATGGAGATAATAAAATATTAATG
GGAAACATGGATCAATATGATATTGGTGGTAACAACTCTTTTGACTCTGATAAAAAGAAA
AAACAACAAAATAGGCGATCAGATCCTTATAGACGTGTCCGTGATGATAACGTCAGTGTT
GATGGGCGTCTTTTGGATAATTCACTTAAAGCAAAGAAAGGTCAATATGAAAATTGGGGT
AAGAAAGCTGCTCTAGACTTACAATACACAAAAGGAAAATCATTTAGACATGAAAAAACA
AAAAAAAAACGTGGCTCTTATCGAGGTGGACAAATTGATGTAGGTGTTAATTCCATTAAA
TTTGACGATTAA
>cds.Rpadi_1038_c0_seq1|m.425
ATGATTGCCAGTCACTTGGTCAATCCATATGATATCACTGTTTCCTGGAATAACATTGCT
GGACTTAGTCAAGTAATAGATGAAATTAAAGAAACTGTTATATTTCCAGTGCAAAGAAAA
GAACTGCTTAGGAACTCAGTTTTAACAAAACCGCCAAAAGGAGTTTTACTTCATGGACCT
CCAGGCTGTGGAAAGACAATGATTGCTAAAGCAACTGCCAGGGAAGCAGGAATGAATTTT
TTATATCTGGATGTGTCATTACTTACTGATAAATGGTATGGTGAAAGTCAAAAGTTA
>cds.Rpadi_10390_c0_seq1|m.14903
ATGGCTGGGGAGAAGAAACCATTTTTACGACTTCCAAAATCTGTAAAGCCTGTATTATAT
GATTTATTTTTGAAGCCGGATTTGCAAAAATTCATATTTGAAGGCAAGGAAACAGTTTCT
ATAAATGTTTTGGAACCAACCAAAGAAATAACTTTACATGCATTGGATTTAAAAATTGAA
GAAGTTGAATTAAAAGACTGTGATGGGTTTATTTCCAAACCTTCTGTTACATTATCAGCT
GAAGATGAGACAGTCACTTTAAGATTTGATAAAGAACTAAAAATTGGCGAAGCATATTTA
AAATTTATATTTATTGGAGAACTCAATGACAAAATGAAAGGATTTTACCGTAGTAAATAT
GTTAGTCCAAGTGGAGAAGAAAAATATTCAGCAGTTACTCAATTTGAAGCAACTGATGCA
AGAAGATGTTTTCCCTGTTGGGACGAGCCGGCTATTAAAGCTGAATTCAACATTGTATTG
TCTGTGCCACAAAACAAAACGGCTCTTTCCAACATGCCTGTGATTTCTGATACAACTGAA
GAAAATGGGGATCGTTTGCTTAAATTTCAAAAAACTCCAATAATGTCAACTTATTTGGTT
GCTGTCGTTGTAGGAGATTTCGATTACGTGGAGGACAAAGATTCAGACGGTGTTTTAATC
CGAGTATATACACCAATTGGAAAAAGTGAACAAGGAAAATTTGCATTGGAAGTGGCCAAA
TGTGCATTACCTTACTACAAAGATTATTTCCAAGTAGCCTACCCTTTACCAAAAATGGAT
TTAATAGCTATTGCTGACTTTTCATCTGGCGCTATGGAAAATTGGGGCTTAGTAACCTAT
AGAGAATCATGTCTCTTAGTTGATCCAGACAATACTTCAGCAGTTCGTAAACAATGGATA
GCTTTAGTTGTTGGACATGAGCTGGCCCACCAATGGTTTGGAAATTTAGTTACAATGGAG
TGGTGGACACATCTTTGGCTAAATGAGGGATACGCTTCATTTGTAGAGTTTCTTTGTGTG
GAACATTTATTCCCAGAATATGATATATGGACACAATTTGTCACAGAGACATATATTAGA
GCACTTGAGTTGGATGCTTTAAATAGTAGTCATCCCATTGAAATACCAGTAGGCCATCCA
TCTGAAATTGATGAAATATTTGATGACATTTCATACAACAAAGGGGCATCAGTGATCAGA
ATGTTACATAATTTTATTGGAGATCAAGATTTCCGTAAAGGAATGAATCTATATTTGACT
AAACATCAATACGGCAATACATTTACTGAAGATTTATGGGCAGCCTTAGAAGAAGCCAGT
AATAAACCTGTTAAAGATGTTATGTCTACATGGACATTACAAAAAGGTTTTCCTGTAATA
ACTGTTGAAAAAGAAACTCAAAATCCTGATGGATCAAGAGTTCTTACTGTATCTCAAACT
AAGTTTACTGCTAATGGACAAGTTGATGGTTATGGTCATTTATGGATGGTTCCATTAACG
TTTTCTACATCTCGAAATCCTGGAGTTGTATGTCATAAAGATATAATGTCCGAAATTCAA
AAGGATATAATCATTCCTGCTAATGTAATCTCACCAGGAGAATGGGTTAAAGTAAACCCC
AGTACTGTTGGATATTATAGAACTCGTTATACACCAGAATTACTTAATAATTTTGTACCA
TCTATATCATCAAGAACATTGCCACCTTTAGATCGCCTTGGGTTACTCGATGATCTTTTT
GCTCTTGTTCAAGCTGGTCTCTCTAGTACAGATGAAGTACTAAATTTAATGTTGGCTATG
ACAGATGAAGACAATTACTCTGTATGGTCATCAATGAGTAATGTGCTTGGTAAATTAGCT
ATATTGTTATCTAATGTGGAAGGAGATACAGAACAATTATTTAAACAATACAACAGAATT
CTTTTAAAAAAAATATCAACAAAATTGGGATGGACACCTCAACCTAATGAAAGTCACCTT
GAAACAATGCTGAGAGGTTTAGTAATGGCTCGTTTGGTATCTAGTGCTGATCCTGATGTT
ATATCTGAAGCCAAGATAAAGTTTGCTAATCACCTAAGTGGTAAAGAAACCATTGTAGCT
GATTTAAGAAGTCCTATATATAAGGCTTGTTTGTCATCTGGTGATGAGACCACTTTTAAT
CAATTATTACAGCTCTATAGAGGAACTGATTTACATGAAGAAAAGGATAGGATATGCAGA
GCGATGGGCGCATCTAAAAATAAAGATATATTAAAAAAAGTCCTTGATTTTGCAATGTCT
GATGAAGTTCGTTCACAAGATACTGTATTTGTAATAATTTCTGTTGGTGGGTCTAAAGTT
GGTAGAGATTTAGCTTGGCAATTCATTCAAGACAACTGGTCAAAATTATTTAATCAATAC
CAGGGCGGTTTCTTATTAACTCGTTTGGTGAAAAATACAACAGAAAATTTTGCTTCTATT
GAAAAAGCTGAAGAAGTAGAAAATTTCTTCAAACAAAATGGTTGTGTTGGTGCTGAAAGA
ACAATCCAACAAGCTTGTGAAACTATTCGTTTAAATGCTGCATGGTTAAAAAGAGACTAT
GAAAAATTACAAAATTTCCTTCAAAAAGTAGTCCAAAAATGA
>cds.Rpadi_10391_c0_seq1|m.14904
ACGAGTTTTTTACCAGCTTGTAAGTTATCGACAGAAATGAACGGCTCAGCTTTGGTGAGG
TCAAATCTGGTGGCCAAAGGTCATGGCGGAGCTTTAGGGCTACAGAGTTTGGCGTTTAAA
AATGCGTTACAGACACGTCGCAACACTACTGCAGCAGCTCCCACACCAGAATTAAAAGCT
TCATACGGTAACCTATCAGATTCCGACAGGATTTTTACTAATTTGTATGGACGTCATGAC
TGGCAACTGAAGGGTGCGTTAAAACGCGGTGATTGGTACAAAACAAAAGAAATCTTGATA
AAAGGTACAGATTACATTATTAATGAAGTTAAGACTTCCGGTTTGAGGGGACGTGGTGGT
GCTGGTTTCCCAACTGGTATGAAATGGAGTTTTATGAACAAACCGTCTGATGGTCGCCCG
AAGTATTTGGTTGTTAACGCCGATGAAGGGGAACCCGGAACTTGCAAAGACCGTGAAATT
ATGAGACACGATCCACATAAATTGATTGAAGGATGTTTGGTTGCTGGCAGAGCAATGGGA
GCTTGTGCTGCTTATATTTACATCCGTGGAGAGTTTTACAATGAAGCTTCGAATTTGCAA
CAAGCTATTTGCGAAGCATATCAAGCTGGTCTTATAGGAAAAAATGCGTGCAATTCTGGC
TATGACTTTGATGTATTTGTACACAGAGGAGCTGGTGCTTACATTTGTGGAGAAGAAACT
GCCCTTATTGAGTCACTTGAAGGCAAACAAGGTAAACCAAGGTTGAAGCCTCCTTTCCCA
GCTGATGTTGGAGTTTTCGGCTGTCCCACTACAGTATCTAATGTTGAAACAGTAGCTGTT
GCACCTACCATTTGCCGCCGTGGTGGTGCATGGTTCTTGGGTCTTGGAAGACCTAGAAAT
TCCGGAACTAAGCTCTTCAATATTTCTGGCCATGTAAACAACCCATGTACCGTCGAAGAA
GAAATGTCAATTCCATTAAAAGAACTGATTGAACGACATGCTGGTGGTATTATTGGTGGT
TGGGATAATTTGTTGGCTGTAATTCCTGGAGGTTCATCAACACCACTTATACCAAAACAT
GTTTGTGAAACAGCAATTATGGACTTTGATGGGTTGGTAGCAGCTCAAACTAGTTTAGGA
ACAGCAGCTTTGATTGTAATGAATAAGCAAACTGATATTGTAAAAGCTATTGCTCGTTTG
ATTATGTTCTATAAACATGAATCATGCGGACAGTGTACACCTTGTCGTGAAGGAATCAAT
TGGATGAACAAAATTATGTATAGGTTTGTTGACGGGCAAGCTCAATCTTCAGAAATTGAT
ATGTTGTGGGAAATTAGTAAGCAAATTGAAGGGCATACAATTTGTGCTCTTGGAGATGGT
GCTGCATGGCCTGTACAAGGGCTGATTAGACATTTTAGACCTGAACTTGAACATAGAATG
AAGAAGTACCAAGAGCAGAATGAAAAACAAGCTTTATCCAACTAA
>cds.Rpadi_10392_c0_seq1|m.14907
ATGAAACAAGCACAAACAGCTAAAAATAAAATGAATGATCTTCCAATTCAAGGTTGTTCT
ACTGAAGCAGATGATAAATTAATTTCAGAAAATTCTTCGAAAAAGTGTAATGGAGTAAAT
AAATCCGATGATGACGCCCCATCATTAAAAAAAACATTTGAGCTATCTGAAAGTATTACT
AACAATGTCGAACGATGCAAAAGACCTAGAGGTTTAACCAATTTAGGAAATACATGCTTT
TATAATTCAGTTTTGCAATGTCTTGCGCAAACTCCATTTTTAAGAAAGTTTTTACTTGAC
ATAAGTGAATCTGGTGAACCAATGACCATAAAATTAGATAATGAAGATATTACTGTGCAT
CAAGAAAAATGGAGTTCATTAACTGAAAACCTGTATACCACTCTTCAAGAAATTACAAAT
GAACGCGAATCGACATTTACACCTAGTGCACTTTTAGATTCATTAAGAAAAAAATGTAAA
ATGTTTATTGGCTACAGTCAGCACGATTCTCATGAACTTTTACGTCATCTTTTGGACTCT
GTACGTGATGATGACTTGAAGCGTTATAAAAGGACAATTGTACATCATTATGGTTTATCA
ATGAATGTTGATCCAAGTGAAGTTGATGAAAAAAAAACTGCAAAAATTAAAGAGCTTGGC
AAAAAACTACAAGATGTTCTTTTACGTCCTGATCATGTATTCAAAGGTGAACTTTTAAGT
GTTGTTCAATGTCAAACCTGTGGTCATAAATCAGAAGTAACAGAAAGTTTCCTAGACTTG
AGTTTACCAATAGCAGTTGATAAGAACCACCCATTATCATTTCCACGTAAAAAAGATAAT
GATGTTTTTAATCAATCTAAACATCAAACAAAAAAAGAACGTAAACTAGCATTAAAACAA
GGAAGGCGAAAGAAACATGAGCATAAACAATTTAACAATAAAATGCAAGATCCATTAGCT
GTGAATAATGATGCGGACATAGAAGACAATATGGAAATTGAAACAAATGAAGTAGAAATG
TCTGTTTGGAAGAATGAAAACAAAGAAAATCCAGAATCTGGATATGGTTCAGAAAAGCAA
CCATCTAATGTTACAAGTCCTTCGCTAAGTATTACTGAACTTACTACATTAATGAATAAC
ACTCCACTGGCTGATCCTGATCGACAAATGGATGCTGATCAAATCTTAGATTCTGAAAAA
CCCATGGATTTGGATTCAGTATTACCTGGCAGTCCTGCTAATAGCCCAAGTTCACCTCAA
GGGTCATCACTTGATTCCATGCGTGCCAATGTTAGTCCAGATTACATGGATGTCGGGACA
GATAGTGCAAATGAAAATCAGGAGCGTAACAATCCTACACCAAATGTTAGTGATAACAAC
AGTGATGGATTATTTGATGATTCAAAAAGTGAAGAAGATGTAGAGGATGAAGAAGAAGGC
GAATTTTCTCAAGAATGTCCTCAAGCTACATTGCAACCTCAACCAAAATGTAAAGATAGC
GAGTGTTCAGTGTTGACTTGTCTTAATCAATTTACTGCCTCTGAAATAATGACCGGTAAT
AATAAAGTTTCATGTGAGCGGTGTACTGAACAACACAAAAAAAAAACAAATGAAGATAAG
ACAATTTATCGCCAAAGTACCAAACAAATGTTAATTAGTTCCCCTCCAGCTATTTTAATA
TTGCATTTAAAACGGTTTCAAATGTGTTATTCAACTACACGTAAAATGACAAGAGATGTA
TCATTTCAATGGGTTTTGGATATTGCTCCTTACTGCTCTGTTAAATGTCAAAACAAGTTA
AGCCAAGGTCAAAACCGAATATTATACTCGCTGTATGGTGTAGTGGAACATAATGGATTT
TTGCATAGTGGTCATTATCTTTCATACGTAAAAGTTAGAGATCCAGTTAAAGATGATAGC
TATCGACACTCATTTTTAGAAGGCAGTAAAACTAAACCACCAAAAGTTATTGATGGCAAT
GATGATCCTTCACATTTAGCTCCAAGTGGTACCTGGTATTGTGTTAGTGATAGTATGGTT
AGACAAGTAACACCAAATGTTGTTCAAAACTGTCAAGCTTACTTATTGTTTTACGAACGA
ATTTTATAA
>cds.Rpadi_10392_c0_seq2|m.14908
TCTAATGCTCCTGTTCCACTTAATGCTGGCGATTCGTCAGATTCGGGAGAATTAAAAAGT
CAACCAGCAAACTTTCTTAAACATCCTTGCACTCATGTCAAAAAAGCAGTCAACGTAAAC
AATGTAAACAAATGTTTACAAAAGATTGTTGCACAGTGTACTGAATGTAAAAACAAAAGC
TTGGAAGAGCTAAACATTTGTCTACAGTGTGGATCATTTCATTGTTCTAATCTTGACGTC
AACCATATTGTTAAACATCAGAATACTCCAAGAAGTGATTCTCATTCTATTTCTGTTAAT
ATTGAAAGTTTAATAATTAGATGCAACGATTGTGAAAAAGAAATATTAGTATCCAGTTCT
AAAAAGCTACAAATAATAATAAACTCGATCAATCAAATGAAACAAGCACAAACAGCTAAA
AATAAAATGAATGATCTTCCAATTCAAGGTTGTTCTACTGAAGCAGATGATAAATTAATT
TCAGAAAATTCTTCGAAAAAGTGTAATGGAGTAAATAAATCCGATGATGACGCCCCATCA
TTAAAAAAAACATTTGAGCTATCTGAAAGTATTACTAACAATGTCGAACGATGCAAAAGA
CCTAGAGGTTTAACCAATTTAGGAAATACATGCTTTTATAATTCAGTTTTGCAATGTCTT
GCGCAAACTCCATTTTTAAGAAAGTTTTTACTTGACATAAGTGAATCTGGTGAACCAATG
ACCATAAAATTAGATAATGAAGATATTACTGTGCATCAAGAAAAATGGAGTTCATTAACT
GAAAACCTGTATACCACTCTTCAAGAAATTACAAATGAACGCGAATCGACATTTACACCT
AGTGCACTTTTAGATTCATTAAGAAAAAAATGTAAAATGTTTATTGGCTACAGTCAGCAC
GATTCTCATGAACTTTTACGTCATCTTTTGGACTCTGTACGTGATGATGACTTGAAGCGT
TATAAAAGGACAATTGTACATCATTATGGTTTATCAATGAATGTTGATCCAAGTGAAGTT
GATGAAAAAAAAACTGCAAAAATTAAAGAGCTTGGCAAAAAACTACAAGATGTTCTTTTA
CGTCCTGATCATGTATTCAAAGGTGAACTTTTAAGTGTTGTTCAATGTCAAACCTGTGGT
CATAAATCAGAAGTAACAGAAAGTTTCCTAGACTTGAGTTTACCAATAGCAGTTGATAAG
AACCACCCATTATCATTTCCACGTAAAAAAGATAATGATGTTTTTAATCAATCTAAACAT
CAAACAAAAAAAGAACGTAAACTAGCATTAAAACAAGGAAGGCGAAAGAAACATGAGCAT
AAACAATTTAACAATAAAATGCAAGATCCATTAGCTGTGAATAATGATGCGGACATAGAA
GACAATATGGAAATTGAAACAAATGAAGTAGAAATGTCTGTTTGGAAGAATGAAAACAAA
GAAAATCCAGAATCTGGATATGGTTCAGAAAAGCAACCATCTAATGTTACAAGTCCTTCG
CTAAGTATTACTGAACTTACTACATTAATGAATAACACTCCACTGGCTGATCCTGATCGA
CAAATGGATGCTGATCAAATCTTAGATTCTGAAAAACCCATGGATTTGGATTCAGTATTA
CCTGGCAGTCCTGCTAATAGCCCAAGTTCACCTCAAGGGTCATCACTTGATTCCATGCGT
GCCAATGTTAGTCCAGATTACATGGATGTCGGGACAGATAGTGCAAATGAAAATCAGGAG
CGTAACAATCCTACACCAAATGTTAGTGATAACAACAGTGATGGATTATTTGATGATTCA
AAAAGTGAAGAAGATGTAGAGGATGAAGAAGAAGGCGAATTTTCTCAAGAATGTCCTCAA
GCTACATTGCAACCTCAACCAAAATGTAAAGATAGCGAGTGTTCAGTGTTGACTTGTCTT
AATCAATTTACTGCCTCTGAAATAATGACCGGTAATAATAAAGTTTCATGTGAGCGGTGT
ACTGAACAACACAAAAAAAAAACAAATGAAGATAAGACAATTTATCGCCAAAGTACCAAA
CAAATGTTAATTAGTTCCCCTCCAGCTATTTTAATATTGCATTTAAAACGGTTTCAAATG
TGTTATTCAACTACACGTAAAATGACAAGAGATGTATCATTTCAATGGGTTTTGGATATT
GCTCCTTACTGCTCTGTTAAATGTCAAAACAAGTTAAGCCAAGGTCAAAACCGAATATTA
TACTCGCTGTATGGTGTAGTGGAACATAATGGATTTTTGCATAGTGGTCATTATCTTTCA
TACGTAAAAGTTAGAGATCCAGTTAAAGATGATAGCTATCGACACTCATTTTTAGAAGGC
AGTAAAACTAAACCACCAAAAGTTATTGATGGCAATGATGATCCTTCACATTTAGCTCCA
AGTGGTACCTGGTATTGTGTTAGTGATAGTATGGTTAGACAAGTAACACCAAATGTTGTT
CAAAACTGTCAAGCTTACTTATTGTTTTACGAACGAATTTTATAA
>cds.Rpadi_10393_c0_seq1|m.14909
ATGGCGACATTGGACTTGGATGAAGAATTACTCAAAGATGAAGAGTTAGTTACAAATATT
AAAAATTTAGACAATTCAATTGTAGATATTGAAACATTACTTGAATCACGAATGAGTGTA
GACTATACCGCTTTATCAGAAGAAGATAAAATTAAGCATGATTTACTCATTGCATTTACA
TTGAATAGTTTGTATTGGATTTACTTGCGATTGGGTGGTACAGATCCAACTACTCACAAT
ATAAAACGAGAATTAGATCGTATAAAATCAACTATGGATATGGCTAAAGGTGCTATGGCC
AAAAAAAATATGCTAAGAGTAGATAAAAAAGCTGCTGAAAGGTTTATCGACCATGCTCTT
TGGACACCAGAAGACAAGAAACGTAGGTCTCATAATATGGAAAAATCTAATAAAAAAATA
AAATTTGATGAAAAT
>cds.Rpadi_10394_c0_seq1|m.14910
ATGGGCCTATTGTTTTCAAAAATATGGAGTTACTTCGGCACCGAAGAGCACAAAATCGTC
ATCATTGGCCTGGACAATGCGGGCAAGACTACCATATTGTATCAGTTCCTAATGAACGAA
GTTGTACATACTTCACCGACTATTGGCTCAAACGTTGAAGAAGTGATATGGAACAATATA
CATTTCATAATGTGGGATCTGGGTGGACAACAATCCCTCAGAGCCGCTTGGTCCACCTAC
TATTGTAACACTGAGTTTGTGATAGTGGTCATTGACTCGACCGATCGCAGTCGTCTGGAT
TTGAGCCGTGAAGAACTGTACAAGGTATTGAACAATGAAGAACTTTCTTCAGCTGCTGTT
CTTGTTTATGCTAACAAACAAGACATGAAAGGCGCATTAACTGCTGCAGAGATCAGCAAA
CATTTAAACCTGACTTCCATTAAAAAACAACAGTGGCATATTCAAGCTTGTTGTGCATTG
ACTGGTGAAGGATTGTATCAAGGTCTGGAATGGATATGCAGTCAATTGAAGAACAAATGA
>cds.Rpadi_10394_c1_seq1|m.14912
ATGGGCCTATTGTTTTCAAAAATATGGAGTTACTTCGGCACCGAAGAGCACAAAATCGTC
ATCATTGGCCTGGACAATGCGGGCAAGACTACCATATTGTATCAGTTCCTAATGAACGAA
GTTGTACATACTTCACCGACTATTGGCTCAAACGTTGAAGAAGTGATATGGAACAATATA
CATTTCATAATGTGGGATCTGGGTGGACAACAATCCCTCAGAGCCGCTTGGTCCACCTAC
TATTGTAACACTGAGTTTGTGATAGTGGTCATTGACTCGACCGATCGCAGTCGTCTGGAT
TTGAGCCGTGAAGAACTGTACAAGGTATTGAACAATGAAGAACTTTCTTCAGCTGCTGTT
CTTGTTTATGCTAACAAACAAGACATGAAAGGCGCATTAACTGCTGCAGAGATCAGCAAA
CATTTAAACCTGACTTCCATTAAAAAACAACAGTGGCATATTCAAGCTTGTTGTGCATTG
ACTGGTGAAGGATTGTATCAAGGTCTGGAATGGATATGCAGTCAATTGAAGAACAAATGA
>cds.Rpadi_10395_c0_seq2|m.14913
ATGGAAAAATTAGTCAAAGTTAAGAAACCTACAGAAGAGGAATTGATTCATAACACTTTT
AATGCCTTACGAACAGAACAACGACAACTCGCTACAAAATTATCAGAAATTGAGCTCGAT
CTAAATGAACATAGTATTGTTATTGACACTCTAAACAAGTTGGACGAAGAAAGAAAATGT
TTCAGACTGATAGGCGGAGTGTTAGTTGAAAGAAAGATTTGTGATGTTCTACCTACATTA
ATTAAAAATAGAGGAGAAATGGGTAAAATTGTGAAAACATTGAATGAACAATTAACTAAA
AAAGGAATTGAAATCAATGATTTCAAGAATAAACATAACATACAAGTTAGAGGTGGAATT
ACCCCGATATCAGAGGAGGTTGAAAGTCAAAGCGTTGAAAAAAAAACTGATCATGGTGGC
TCAGTAATTGTTAATAATGTTTAA
>cds.Rpadi_10396_c0_seq1|m.14915
GATTCGCGGTCGTCGTCCGCGGCCGCCGGCAAGGTCAAGTTCTTGGACAAGATCAGAGAG
CACAAGAGCTACCAGAAGCTGGCGAGGATCGTGAAGAAAAAAGGTGAAGAACCCCCAGTA
ATTATGTCGCCAGATTCTGGAATTAATGAATTGCAAGGTCTTAGCCTTGAAGAACAGGAA
AAGCAGAAAGAAGAATGGCAACAAGAGCTGAATAAGGTGGAAGAAGAAATCAAGACATTA
CGTGAAGTGCTGGGTTCAAAGGTGAAAGCATCTCAAGAGCTTAGACGTAAACTTGGTTAT
ACTGTTTGGCAAGAGATTAGTGAAGATGTATCACAGAGCTTACGGAACGTTAAAGAGTCA
AATGTTTATCAAAATGTAGAAGACAAATTTACCCAAATTGGAAAAGCTGTTGTTGACGCA
CCAATTTACCAAAATGTAGAAGGCAAGGTTAAGCAGTTTGGAACAGCGGTCGTCGAAACG
CCTATTTATCAAAAAACCGAATCTGTTGTAAAAACAACTGCTGAGAAAGCTACAACAATA
TTTGGAGGATTCGGTAGTGGTCTTACAACCAAACTTGGTCAAATTAAGAATTCTGAATCA
TTCCGTTCTTTTGAGGAAAAAGTGGGTTCAGCTTTGGAAAATGTTAAGACAAAAGTGGCA
TCTAGATCCAACTCTATGCAGAACTTTGATGAAATATTGGAGGAAGAAACTCGTTTGGCA
AATGAAGAAAAACGTTCACGAGAAGAACGTGAAGCAGCAACAAAATAA
>cds.Rpadi_10396_c0_seq2|m.14917
GATTCGCGGTCGTCGTCCGCGGCCGCCGGCAAGGTCAAGTTCTTGGACAAGATCAGAGAG
CACAAGAGCTACCAGAAGCTGGCGAGGATCGTGAAGAAAAAAGGTGAAGAACCCCCAGTA
ATTATGTCGCCAGATTCTGGAATTAATGAATTGCAAGGTCTTAGCCTTGAAGAACAGGAA
AAGCAGAAAGAAGAATGGCAACAAGAGCTGAATAAGGTGGAAGAAGAAATCAAGACATTA
CGTGAAGTGCTGGGTTCAAAGGTGAAAGCATCTCAAGAGCTTAGACGTAAACTTGGTTAT
ACTGTTTGGCAAGAGATTAGTGAAGATGTATCACAGAGCTTACGGAACGTTAAAGAGTCA
AATGTTTATCAAAATGTAGAAGACAAATTTACCCAAATTGGAAAAGCTGTTGTTGACGCA
CCAATTTATCAAAAAACCGAATCTGTTGTAAAAACAACTGCTGAGAAAGCTACAACAATA
TTTGGAGGATTCGGTAGTGGTCTTACAACCAAACTTGGTCAAATTAAGAATTCTGAATCA
TTCCGTTCTTTTGAGGAAAAAGTGGGTTCAGCTTTGGAAAATGTTAAGACAAAAGTGGCA
TCTAGATCCAACTCTATGCAGAACTTTGATGAAATATTGGAGGAAGAAACTCGTTTGGCA
AATGAAGAAAAACGTTCACGAGAAGAACGTGAAGCAGCAACAAAATAA
>cds.Rpadi_10396_c0_seq3|m.14919
ATGAGTACTCTCACAGTGGGTGAAGAACCCCCAGTAATTATGTCGCCAGATTCTGGAATT
AATGAATTGCAAGGTCTTAGCCTTGAAGAACAGGAAAAGCAGAAAGAAGAATGGCAACAA
GAGCTGAATAAGGTGGAAGAAGAAATCAAGACATTACGTGAAGTGCTGGGTTCAAAGGTG
AAAGCATCTCAAGAGCTTAGACGTAAACTTGGTTATACTGTTTGGCAAGAGATTAGTGAA
GATGTATCACAGAGCTTACGGAACGTTAAAGAGTCAAATGTTTATCAAAATGTAGAAGAC
AAATTTACCCAAATTGGAAAAGCTGTTGTTGACGCACCAATTTACCAAAATGTAGAAGGC
AAGGTTAAGCAGTTTGGAACAGCGGTCGTCGAAACGCCTATTTATCAAAAAACCGAATCT
GTTGTAAAAACAACTGCTGAGAAAGCTACAACAATATTTGGAGGATTCGGTAGTGGTCTT
ACAACCAAACTTGGTCAAATTAAGAATTCTGAATCATTCCGTTCTTTTGAGGAAAAAGTG
GGTTCAGCTTTGGAAAATGTTAAGACAAAAGTGGCATCTAGATCCAACTCTATGCAGAAC
TTTGATGAAATATTGGAGGAAGAAACTCGTTTGGCAAATGAAGAAAAACGTTCACGAGAA
GAACGTGAAGCAGCAACAAAATAA
>cds.Rpadi_10396_c0_seq4|m.14921
ATGAGTACTCTCACAGTGGGTGAAGAACCCCCAGTAATTATGTCGCCAGATTCTGGAATT
AATGAATTGCAAGGTCTTAGCCTTGAAGAACAGGAAAAGCAGAAAGAAGAATGGCAACAA
GAGCTGAATAAGGTGGAAGAAGAAATCAAGACATTACGTGAAGTGCTGGGTTCAAAGGTG
AAAGCATCTCAAGAGCTTAGACGTAAACTTGGTTATACTGTTTGGCAAGAGATTAGTGAA
GATGTATCACAGAGCTTACGGAACGTTAAAGAGTCAAATGTTTATCAAAATGTAGAAGAC
AAATTTACCCAAATTGGAAAAGCTGTTGTTGACGCACCAATTTATCAAAAAACCGAATCT
GTTGTAAAAACAACTGCTGAGAAAGCTACAACAATATTTGGAGGATTCGGTAGTGGTCTT
ACAACCAAACTTGGTCAAATTAAGAATTCTGAATCATTCCGTTCTTTTGAGGAAAAAGTG
GGTTCAGCTTTGGAAAATGTTAAGACAAAAGTGGCATCTAGATCCAACTCTATGCAGAAC
TTTGATGAAATATTGGAGGAAGAAACTCGTTTGGCAAATGAAGAAAAACGTTCACGAGAA
GAACGTGAAGCAGCAACAAAATAA
>cds.Rpadi_10397_c0_seq1|m.14923
AATGCTCACGATGATAGTATTTGGGCATGTGATTGGGGTGAATTGCGAACCACAAAGACT
ATTGATCGAGACGATTTTGATAAAGGTGACGAGTCTGACGAAGAAGTACAAGAACTTTCA
TCCGATTGTATAGTTACTGGTTCTATTGATGAAACTGTAAAAATATGGAATTATGATAAG
ACCACCAATCTCAATCTGGACAAAACTCTTAGTGAACATACACTAGGTGTTATATCTGTT
GCACTAAATTCAGATGCATCGATTATTGCATCCAGTGCATTAGATTCCACATTAATGTTA
TGGAACACTACTACAGGAGAAAAAATAAAAACATTCTCAATTGGACCTGTCGAATTGTGG
ACTATTGCATTTTCACCAGATGATAACTACATTATTTCTGGTAGTCATTGTGGCAAAATT
AATTTATTTGGCGTTGAAACCGGGAAACAAGAACAAACATTTGACACTAGAGGAAAATTT
ACATTAAGCATAGCGTACAGTCCGGATGGTAAATACATTGCTTGTGGTGCTTTAGATGGC
ATCATTAATGTTTTTGATGTGTTGTCTGGCAAACTTACTCATACACTTGAAGGACATGCT
ATGCCAATTCGGTCATTATGCTTTTCATCAGATTCAAAGTACTTATTAACAGGAGCAGAT
GATGGTCAAATGAAAATCTATGCGGTTCATCATGCTGAAGTATTGGGAACTGTATCTGGT
CATGGTTCATGGGTATTGAGTGTAGACTTTTCTCCAGATTGTAAAAGCTTTGTTTCGGGA
AGTGCTGATAATACGGTTAAAGTTTGGGATGTAGGCAACCGTAGTTGTTTAAATACATTA
AAAGAACATAAAGACAAAGTATGGTGTGTGAAATATAACTCAACTGGAGATAAAATGGTA
TCAGTATCTGATGATGCATCAATTAATATATATTCATCACTTTAA
>cds.Rpadi_1039_c0_seq1|m.426
CCTATTCAAGGTAGTTCTGTTGAAATATTGTCACCACCAAGCCAACAAGGTCCTAGTCAT
TCACGTACAGGATCTAGTCCAGCAATGATGCAAAGTGCTCAGATAATCGAGGGGAAACAA
TCTGGTAACAAAGCTGGCAGAACAAATACCTATCCAAAATTGCCTGAAAAATTTCGTATT
CGTAGCCCAGAGTCAAAACAGTCCAAAACACCAACTACACAAAACAGTGGCAGCATCAAT
AACACCAATGCTACCTCCACCACCGAAGAAGAAGTGATATTCTTCTGA
>cds.Rpadi_10400_c0_seq1|m.14925
GGTGTTTGCGTGCAATGGAAAGGTCGGATCAACTTAGAAAAATTAGACGGTATCGGATGT
TTGGAATTCGACGAAGAACGAGCAATGATTGAACACCAAATATTGCAAGAACAGATAGAG
AGGTATAACAACCGCATCAAAGACCACCAGGACAAATCGCGGGTGTATAGACATCAAGAA
CGAGTCAACGGACCCGAAATGGACGTCAACAAACGATTTAATAATTTTTAA
>cds.Rpadi_10401_c0_seq1|m.14926
GCCGCTTTGTCTAAGCTGCATATGCTCAAGACACTTGACCTGGGTGGTAACGTAATCAGA
CACATAAAAAATTCGTCGTTCGACGGACTCGACTTGCTGTACAATTTAATATTGTCTAAC
AACGAGATTGGAAACTTGACCGCATATACTTTTTCCACGATGCCTCTGCTCCAAGTGTTG
AACCTAGCATTCAACCGACTGACGCACGTAGACCAGCAAGCATTCGGTACATCTAATAAA
CTGCATGCCATTCGACTGGACGGAAACGCGCTATCTGATATAAACGGTATGTTCGATGGA
CTATCCAAATTAGTGTGGCTCAACGTGTCCGACAATCAAATCGCCAATTTCGACTATTCG
TACCTGCCGTCCAGCGTTGAGTGGTTGGACATGCACAAGAACGCCATCAGCGATCTGGGC
AACTATTATGTGCAACGCGATACGATACAAATAAAAATGTTGGACGCCAGTTTCAATCGC
CTGACCGAAATCACGGACACATCGATACCGGATAGCGTGGAAAACGTTTTCCTCAACAAC
AACCTGATACACAAAATCAAAATCAACACGTTCTTACGAAAGGCCAACCTGTCTCGGGTG
GTTTTGTACGCCAATAAAATGGAATATATCGACATCGCCAGTCTGCGACTCGACCCGGTG
CCGGAGAACAAAGAATTGCCGCAGTTCTATATCGGTGACAACCCGCTGAAATGCGATTGT
ACCACCGAATGGCTGCAGCGCATAAACCAACTGAGTGTGCAACGCCAACATCCCCGGATA
ATGGACATGGACTCTATCATGTGCCGACTTGTGCATTCTAAGACTGAAAAGTATAAGCCG
CTATTGGACCTAAAACCGTCGCAGTTCCTATGCGAGTACGAGTCGCACTGTTTTTCCGTA
TGCGAGTGTTGTGACTTTGACGCGTGCGATTGCGAGATGACGTGCCCCGACAACTGCACA
TGTTATCACGACCACGTTTGGTCGTCCAACATCGTGGACTGCTCGAACGCCGGATACAAG
TCCATTCCGGCCCGGATCCCGATGGACGCGACCGAAATCTACTTGGACGGCAACGACCTG
GGTGAGCTGTCCAGCCACGTATTCCTCGGCAAAAAGAAACTGCAAGTATTGTACATGAAC
AATAGCAACGTGGTGTCATTGCACAACAAGACGTTCAACGGTGTACCCGACCTGCGAGTG
TTGCACATCGAAAACAACCAGCTGGACCGGCTCAACGGTGGCGAGTTCGAAACGCTGCCC
AAGCTCGCCGAACTGTACCTGAACGACAACCGGATCACGAGCGTT
>cds.Rpadi_10402_c0_seq1|m.14932
ATGGCCGATCAGAGTCAAAATCCTGGAACTCCTGGTACTAGTAATCAATATCCAAACTGG
CCTCAGCCGATGAACTGGTCTTACGGAAATTATACGGGATCTCAAATGTATAATATGAAT
GCGTTTTATGGAGCACAATGTTATAATCCGCAAGGATTTCAAAATTTTCCCAGTCAATCT
TTAAATTTTAATTTTAAACCATTTGTTCATGGAGGCACACTAGAAACTGCATCTGTTTCA
CATGAAAATTCTCCTCCTCTACCAAATGGACCAGCTCCTTCACAA
>cds.Rpadi_10403_c0_seq1|m.14933
ATTTCATCTCATTGGTGCTCCTCTGAATCTGAAACTATCACAGATTGGTTAAATGAAGAA
AAATTCATTGACCTTCCAATATTTGATGATTTCATGACGAACACTTCTCCAAACAACATT
GAAATGAAACCAATGGAATATCAGAAATTTGTCCCTTCCAATAAAGCTATTCAGTACCAA
CCATATCCAACCCAACAGTATGCACCTATGTATTGCCATGAAACATCCATTCAGCCAAAA
TTCAACTATGTTCCACCCGCTTCATTGACACCACCAGAAAGTCCCAAAGACACTGATGTC
CTTATGTCTATGCTGGATGATATGCAACCAGAAGAACTCAGTCAGTTGGTAGTTGATGAA
GATACATTGTCAGACTTCATGTCATCAGACGCCAGTAGCCATACCGATTCATACAGTGAT
ATAACAACTAAACGAGACAAACCATATTCCCCAAAGGCACCCAACGAAGAAAAGCGATTA
CGTAAAAAAGAACAAAACAAAAATGCAGCTACAAGGTATAGAATGAAGAAAAAAGCTGAA
ATCAAGGAATCTGTTGTTGAAGAGAAACAACTTTTGCAAAGAAATGATACACTCAAGGAC
GAAGCTAAAGAACTAGCCAGAGAAATCAAGTATTTGAAATCGCTATTGAGGGATGTTTAC
AAAGCCAAAGGACTATTGAATTGA
>cds.Rpadi_10403_c0_seq2|m.14934
ATGGTGCCACCATCAAGAGCATATCAACGCAAATCATCAACAGCATACTTTTCACTTCGT
TTAATAATATACCCAATCCATTACAAAATGTCAGGAATGTCGCAAGTAGTACAACCAAGC
TGCTCGTTGCTTTTAAGCAACGAGCCAACAACAGCTCTGTCTTCTAAAGCAATATGTAAT
TTAAACGATACAGAATGGGATAAATTAACAAGGAGTGACATGGCTGGAAAATTATTAGAA
TACCTAGACAAATTGTACGATAAAAACGATGAATCTGAAACTATCACAGATTGGTTAAAT
GAAGAAAAATTCATTGACCTTCCAATATTTGATGATTTCATGACGAACACTTCTCCAAAC
AACATTGAAATGAAACCAATGGAATATCAGAAATTTGTCCCTTCCAATAAAGCTATTCAG
TACCAACCATATCCAACCCAACAGTATGCACCTATGTATTGCCATGAAACATCCATTCAG
CCAAAATTCAACTATGTTCCACCCGCTTCATTGACACCACCAGAAAGTCCCAAAGACACT
GATGTCCTTATGTCTATGCTGGATGATATGCAACCAGAAGAACTCAGTCAGTTGGTAGTT
GATGAAGATACATTGTCAGACTTCATGTCATCAGACGCCAGTAGCCATACCGATTCATAC
AGTGATATAACAACTAAACGAGACAAACCATATTCCCCAAAGGCACCCAACGAAGAAAAG
CGATTACGTAAAAAAGAACAAAACAAAAATGCAGCTACAAGGTATAGAATGAAGAAAAAA
GCTGAAATCAAGGAATCTGTTGTTGAAGAGAAACAACTTTTGCAAAGAAATGATACACTC
AAGGACGAAGCTAAAGAACTAGCCAGAGAAATCAAGTATTTGAAATCGCTATTGAGGGAT
GTTTACAAAGCCAAAGGACTATTGAATTGA
>cds.Rpadi_10404_c0_seq1|m.14938
ATGGAAGAAATTGGTATTGTCTTGCCAGAAAGGGATGATAGTCAAGACGCTAAACCCACT
CTTCCTAATTTGAATAATGTAGAGGCATGTTTAGACAGTTTGGACCATTATTCTAGATAC
AAGCGCTTACAAAGGTATTTGGAATTTTTGACTGTACAAGAAGAATATATTAAAGATGAA
CAACGTAATTTAAAAAAAGAATACTTACACGCACAAGAAGAAGTAAAACGTATTCAGAGT
GTCCCACTTGTCATTGGTCAATTTTTAGAAGCAGTCGACCAAAATACTGGTATTGTTGGA
AGTACTACTGGGTCAAATTATTATGTACGTATTTTGTCAACAATCGACCGAGAATTATTG
AAACCATCTGCTAGTGTTGCATTGCATAAACATAGTAATGCTTTGGTTGATGTATTACCT
CCAGAAGCAGATTCCTCTATATCTATGCTACAAGCAGATGAAAAACCTGACATTCAATAT
GCTGATATTGGAGGTATGGATATGCAAAAACAAGAAATTCGAGAAGCCGTTGAATTGCCA
CTAACACATTTCGAACTATATAAGCAAATTGGTATTGATCCACCACGCGGTGTTTTAATG
TACGGACCTCCAGGATGTGGCAAAACTATGTTAGCTAAAGCTGTAGCTCATCATACTACT
GCTGCTTTTATTCGTGTGGTTGGTTCAGAGTTTGTGCAAAAATATTTAGGAGAAGGTCCA
CGTATGGTACGTGATGTTTTCCGTTTAGCTAAAGAAAATTCCCCTGCTATAATATTTATT
GATGAAATCGAT
>cds.Rpadi_10405_c0_seq1|m.14939
ATGCGAGCACCGACGAAGTTGTCGCTATGCGCACTGTTCTGTCTGGCTACCGCCCTAGCC
GTCAGTGCGGAGATCTACTTTGAAGAGAACTTCCCCGATGATTCGTTTGAGAGCGAATGG
ACTTACTCGGAACATCCCGGAAAAGAGTTTGGTAAATTCGTACACAGCTCGGGCGCTTTC
TACAATGATGCCGAGGCTGACAAAGGTATTCAGACGTCGCAGGACGCTCGGTTCTATGCT
TTGTCCAAAAAATTCGCGCCATTCAGTAATGAAGGCAAAGACCTCGTCATCCAGTACACA
GTCAAACATGAACAGAATATCGATTGCGGTGGTGGATACGTTAAGCTGTTCAACTGTGAT
TTGGAACCAAAGAAAATGCACGGTGAAACACCATATGAAATTATGTTCGGACCTGACATT
TGTGGACCTGGTACAAAGAAAGTTCATGTTATCTTCAGCTACAATGGCAAAAACTTGTTG
ATCAATAAAGACATTCGTTGTCGTGATGATGTTTACACTCATGTTTATACACTTATTGTG
AAGTCTGATAATACTTATGAAGTATTAATTGACAATGAAAAGGTAGAATCTGGTGAATTA
GAAGCCGATTGGGACTTTTTGCCACCCAAGAAAATTAAGGATCCTGAAGCTAAGAAACCT
GAAGATTGGGATGAGAAGGCTACTATTGATGACCCTAATGATGAGAAACCAGAAGATTGG
GATAAGCCAGAACACATTCCTGATCCAGCTGCCACTAAACCAGAAGATTGGGACGATGAA
ATGGACGGTGAATGGGAACCAGCAATGATTGATAATCCCGATTTCAAGGGTGAATGGAAA
CCAAAACAGATTGATAATCCAAATTACAAGGGAGTATGGGTACATCCTGAAATTGATAAC
CCAGAATACAAACAAGATGATAAACTATACGCAAGAAAAGAAATTTGTGCTCTTGGTTTT
GATTTGTGGCAAGTAAAATCTGGTACTATTTTCAACAATGTTTTGATCACAGACGACATA
GAATTAGCTAAAGAAAAAGCAGATGCTATCTGGAAATCTAGATATGAGGGCGAGAAGAAA
ATGAAGGAAGCACTTGATGAAGAAGAAAGAAAGAAAGAAGAACAAGAAGCAAAGAAATCT
GATGATGTCCAACCTGATGAAGAGGATGAAGAGGAAGATGAAGACCTTGCATCCAAATCT
GAAGAAGCCCACGATGAATTGTAA
>cds.Rpadi_10406_c0_seq1|m.14946
ACACCGGTCGACGGTAACATTACACATACTCTGGATACTGATTTGATTGCATTAGCAATG
CATAAACTATCAATCGACAACACAAATGTTACAGATGTACTTACTGACTGCAACATTTAT
CTCACTAGACTGAACCGTTCTGATGTATTAAAATCAGCTAACCTCATGGATTTAAATCTT
ATTTTTGATTGCTTGAATACTACAGATCAGAAACAAATTGAAATAAGCTGTGCATTGCTC
CAGAAACTTTTATCTGTTTTACAGCCAAGTCATGCTTTTAATAAGTATTCAGTCAGTATT
GAACGGTCTATTCATCACCCAAATGATACAGTTAAATCTACAATTTTATCAGAGCTGGAG
AAAATATTAGCTAACGATAATAATGTTGATATTCAAGTGGATTTGGCATGTACTATAGTT
GACTGTTTAACAAGCAGTGATATGTCTGTTTCATACAATGCAGTTAAATGTCTTAAACGA
TTTCAAAGTGTTGAAACCCTTTCATCTATTCCTATATTATCAAAATTACAAACCATAATG
GCAATGGATGCAAAAATACGTACACGTGTCTATGATATCTTAATTCACTGGGCTAAGTCT
GTTGATGCTTTAGCATTGATAAGTTCCAAAGGTCTCTTTTCTAATTTGGTTACAGACATC
ACATATCCAGATGTAATGATGCAGATGGTAACTATTCAAATGTTAATTCCTTTGAGCGTC
ACTGAATATGGTTTTGATTATTTGAATTCTATTGGAATTATAAGTGGATTATATCGTTTA
TTGAGTTCTAATCCAAAAGAATTGGAGGACCCATTGATTGTTATACTTAACCCTATTGTG
TTAGAGTTTTTCGTAAAAATTACACAAGTCAGACCACTTTTTATATTTACAACATATCCT
AAAGTGTTTGTTGTAATTTATGAAATGTTAAAAGAAGGAGATAATTCATTAGTAGGTGTG
GCTATAAATGCAATCACTAATTTGGCATCTTCCTGGGAGTGCAAAATTTTGTTAGATAAT
CCTACAGCTAGTGTGATTTTAAATTTTGAAGATGATGACCAATTAGATATTTGGAGTATA
TTCATTATAGAGCTAAGTCGTATTGCTTCTAGTACCAAAACTGAATTAAAAGCAGGAGCT
ATTCAAGCTATCACAAAGATTATCCAAATAGAGAATGGTGAACTTTCTTCCAGAAATGAT
ATGATTGAACGTACAAAAAAATGGTACAAACAATTGAAAGATAACCCATTAAAAAATATT
GTTCATGCATCATGTATTGTACCATTTTTGGACATACAGCAAGCTGGATATGAAATGTTC
CAGGCACTTGCCGAACAACCATGGGGTCAAGAAGATATAAATACATGTTCATCATTACTG
GATCTTGTGTTTAAGGACTGTCCAAAAGACCCTATTGTAATAAAAGATTTGAAAAAAATT
ATTATTAAAACTCTATTAGAGTCTAATACATCTAAAAATACTTTAAGTGAAGAACTTTTA
TTGCGAATTCAAAATAATGATATCATAAAATCAAATGAACATTCACCTCAACCTGATGTG
TTGGTAGAAAAGATGGCCATTTAA
>cds.Rpadi_10407_c0_seq1|m.14948
ATGGAATCTAAAAACGTTGAGTCTGTAGACAAATCAGATCAAGATGATGCGTTTATTGAA
AATGGTATAACTAAAAAAGTTGATAAGAATAATGTAAAAGGTAAAAGACGTAGAAAATGT
TTACGCGACAAAACAGCTCCAAGACCCCCACATTCTGGATACATACGATTTTTAAATGAC
AGACGTGAACAATTTCGTTCGGAAAATCCTAATTTACCATTTGCTGAAATAACTAAAGTA
TTAGCTGCTGAATGGAATCAGTTGCCAGCAGATAAAAAACAACTATATCTCTCAGCAGCT
GAACAAGAACGAGTAAAATATGTTGAAGAATTAGCAGCTTAT
>cds.Rpadi_10408_c0_seq1|m.14949
GATTTACAGAGTCGTATCAATCTAGGTGAACCAGTTGACTTTGGTAATGATGTACATCTT
GCAGCTGTTTTGTTGAAAACTTTTTTGCGAGAACTTGAAGAGCCTTTAATGACATTTGAT
TTGTTTGATGAGATTACGCAATTTCAAACACTTCCAAAAGACGAACGTCCTAGGCAAGTT
AAAATTCTGATATTGGAAAAACTACCTCTTGATAATTATCATTTACTCAAATACCTTATT
CAATTTTTATCAAAAGTAATGGATAGATGTGACCTGAATAAAATGACTTCGTCTAATTTA
GCAGTAGTTTTTGGTCCAAATTTGGTACGC
>cds.Rpadi_10408_c1_seq1|m.14950
TTGGTCTACTTCCATTATGGGTTGACGAGTAAAAATAAACCAACGCTATCATGGCTATGG
CAAGCATACCGCGCATTTGATAGAAAATACAAAAAAAACCTAAAGGCTTTGTATTTAGTA
CACCCAACTGGTTTTATCAAAGTGGTTTGGCAACTTTTTAGAGCTGTTATTAGTGCTAAA
TTTGGCCGAAAAATTATGTATGTTAACCATTTACAAGAATTGAAACTGTTCATGGATTTG
GATCAATTAATTATTCCAGCTCCAGTCTTAGATCATGATGAACAATTAATGAAAAAATTA
AATAAAAGAAAAGTTTCATTAGTTGAACAGGAAACTGAACAAAAACCTGAACCATTACCA
ACTCAACAATTTGGTGTTTCATTACAGTTTATAAAAGCAAACAATAATGGAGAAATAATT
CCACCATTGGTACAAAAGTGTGTTGAATACTTAAGTCTACCAGATGCCTTAGAAACTGAA
GGATTATTTAGAAGATCTGCAAACATTAATCATTTAAGAGATTTACAGAGTCGTATCAAT
CTAGGTGAACCAGTTGACTTTGGTAATGATGTACATCTTGCAGCTGTTTTGTTGAAAACT
TTTTTGCGAGAACTTGAAGAGCCTTTAATGACATTTGATTTGTTTGATGAGATTACGCAA
TTTCAAACACTTCCAAAAGACGAACGTCCTAGGCAAGTTAAAATTCTGATATTGGAAAAA
CTACCTCTTGATAATTATCATTTACTCAAATACCTTATTCAATTTTTATCAAAAGTAATG
GATAGATGTGACCTGAATAAAATGACTTCGTCTAATTTAGCAGTAGTTTTTGGTCCAAAT
TTGGTACGCAGTCCAAATAGTCAGTTATCTTTAGCGGCGATTGGTCCAATTAATGCTTTT
ACCGATTTTGTACTAGTCAATCATGACCAAATATTCATTATATGA
>cds.Rpadi_10409_c0_seq1|m.14952
TACCTCGGGTCCACGCCGCCACAGTCGTTCCGCAGACGGTGCGACTCAATGAGCGCTAAC
GAGGATGGCGACCAGAACGAGTCCAAAGTTTTAGTTATCTATACGGGTGGTACTATCGGC
ATGATACGAAATGACGATAACATGTTGATACCCACGCCTAGCAACGGAAACTCCACCGAT
TTTCTAATGGAGCACAAGATGCGCCAGGACCCCCGGTTGTACGACGCAAAGTACGCACAA
CATAAGTATGGAGCGTCCATGAACTGCAGTCCACTAGTTTTGCCCCTCGTCAAGGGATTC
CGGAGAATTGTTTACTCGGTGTACCAGTACCCGGAACTATTAGATTCGAGCAACATGTGC
ATGCGCGATTGGCGATGCATAGCTGAAGACATATGGCAAGCATACGAACTTTACGATGGA
TTCGTCGTATTGCACGGCACCGATACGCTTGCGTATACTGCGTCCGCACTGTCATTCATG
TTTGAGAACCTTGGCAAGACTATCATCATTACGGGTGCTCAGCTGCCGGTATTCGACTTG
CGTAGCGATGGCAGTGACAACTTTGTCACCAGTTTACTGATGGCAGGTAATTATTGCATC
CCCGAGGTGACAATTCTGTTCCATAACAAACTATTGCGCGGAAACCGTACTGTCAAGGTC
GACTGCGAGAGCTTCGCTGCATTCGACTCGCCCAACTTGGCGCCATTGGCCGTCATCGGG
ATCGACATAAATGTGTCGTTTAGACAAATCTTCCGGCCGAGGTCCATCGAGAAGTTTGCG
GTTCACCTGCAGCTCGACGAGAACGTCAGCTTGCTGCGCATTTTTCCTAACATTACAGCT
GACACGGTCCGGACGTTCCTGCAGCCACCTATCCGAGGTGTAGTGCTCCAAACATATGGA
GCTGGAAATTTACCTGGAAACCGTTCCGATATCATGGCGGAGCTGAAGGATGCCACTGAC
AGAGGCGTCATCGTGTTCAACTGTAGTCAATGTTTCAAAGGATCGGTGACGGCCGTATAC
CAAACGGGGCATGTGCTGAATCAGGTTGGCGTTATATCAGGCAATGACATCACGCCTGAG
GCTGCACTCGCAAAGCTCTCGTACGTATTATCCAAGGACGACTGGGACCTGAGCACCAAA
CGAATGATGCTTGGGGCAAACCTGAGGGGTGAAATGAGCAGTGGACCACCAAAACCTCCA
CGAAAGAATCGCGCCGCGGACGAGTGGGATTTAGTAGACGCAGTGGCCCGCACGCTGTTA
CACGTGAACGGTTCACAAGAATTGACCGCGCTTGGGGGCGTCTTGTTTCCAGCCATGTTG
GGAAACGCCGTCGCTCGTTCTGACTTGAACAAACTGGACGAACTCAAAGGCTTCGGAGCT
GACTTTTCCGCACAAAATGCTGACGGCCGTACAGCCTTGCACCTGGCGTGCGCTTTGGGA
GACGTTCGCATCGTCCGGTACTTATTGTTGAACGGATCTAGCGTACACATAAAAGACAAA
TTTGATAGGACGCCGTTAATCGATGCCGTCGAAAACGACCGAAAGGACGTGGTAGCGCTA
TTACGAAGGTGCGGTGCTCATTTAAACTCACCCGCTAAGCACGTCGGTCAACAGCTATGC
AATGCTGCGGCCAAAGGAAACTTGCAGAGGTTGCGATCTTACGCGGCCGCTGGAGCCGAT
CCGATTTCTGCCAAGGACATGTATGGCAGAACGCCATTGCATGCAGCCGCGCTCACAGAT
CAAACGGAAGTGGTCGAGTACTTATTGTCGTTACACACAGCTGTCTTCACGCTTGGACAT
GTGGACGCCGGTCTTCCGGCTGATCTACTTGGCGTTACTCCAGTGGACGTAGCCCGGGCA
GCTGGTCACGCGGTTCTCGCCGAAAGACTTCAGCAGCATTTCAATAACTGCAGCGGACGT
GGAAAAAAACAGTCACCGCAGCAGTGGAATGGTAATGGGGTGGAGATCAAGGAAAAGGCG
TAG
>cds.Rpadi_1040_c0_seq1|m.427
GATTATTCGGACAAAATGTCAACGGCCGTAGACAACGGTAAATGTTTGAGGTGGTTTAAG
GATAATTCTGAAACAAGAAAGCCAATTGTACGCCGAGCGTCACAGTATGATACGGTTTCC
AATCACCTGTACGATTTTTCTAGTACAGGATGGTCTCAATTTAACGTGCTTCTCAGGCGG
ATGATGATACAACATAAAAGAGACTAC
>cds.Rpadi_10410_c0_seq1|m.14957
ATGGGATGGAAACCAGGCGAAGGTCTTGGAAAGAATCAATCTGGATCTTTAGAACCACTG
TTATTGGATGTCAAAATGGATAAAAGAGGGCTAGTGGCTGAAGAAGAACTCCAAGGAAAT
CGTACAAAGAAATTTTCAAAAAAAGCAGTACTACCCACGTTGTCCTTGGAAGGAAAACAT
CCAGTTTCATTATTAAATGAATTTTGTGCAAAACGTAAGTGGGACATACCCAAGTTTAAT
ACTCTAGACGAATCTGGTCCTAGTCATAGAAAAACATTTATTATGACTGTAAGTATTCAA
AATGTACATAAAAATATTTTATTAATTACTTTTATTTTATATAGG
>cds.Rpadi_10410_c0_seq2|m.14958
AAAGAAAAAAGCAACCATCATAAAAGATCTATAACACCAGATAAATACTCAAAATCAATT
AGACGTTCAAGATCGAGGGATAGTAAAAAGTCAAAGAGATCAGAAGATTATTATAGAACA
AGAAAACAATCGAGGTCCAGAGAAACATCTAGGAGTAGACATAAATCTCCTTCTTGTGAA
AAAATTGATAAAAAAAAATTATTTAAAATAGCTCGTAAAAATGCCTTGTCTCTAGTACAA
CAAGGTGTATTACCAGTGGGAAGTGTAAAAAAAGATACTTTAGCCAATGTACCCACTAAA
ACTGTTGATGAATTAACAGATTTTTGTCGTAAACTTTCAAAAAAGGATAAGGATCATGAT
GATGATACTTCTTATTCTTCTGATGATGATGAATTCAAACAACCTTTCCACCATCCATTT
TTGGTCAAGGAAAGACCTAATATAGTCATGAATATTAGAAACGCCACTCAATTACCTATT
AAATCCTTTCAAGAAAAAACTATTGGGCAAGATATATTGAGACAACAGTTTCCTGTATCC
AGTGGCCAAACTCATAGTTTGGCTCTTACTGAATGGATGCCCATAGGTCCTGAGGAATCT
GCAAAATTAAATAAAATACTTAGACCTGATGAAGGAAACAAACTTTCTAACAAATCACAT
CATATTCAACAGGCTCCAAAAGTTGTTCCTGTGGAACCCATTATTCAGCCTGTTTCTAGT
CCAACCAATGCTATAGTGCCTATGGATTATCAGTATGTGTCTCCTGCCGTAGTAGAAACT
CCAGCATTCATACCTTATGCACATGGTAATTATTCATTGTTGTCATTCGAAACTGGACAG
TTCACTGGTCATACTGGTGCTAAAGTACTAACCCCTGCAGAACTTTCTGCTGGATTTCAA
ACCTGGGTGAAAAAGGATCAGCTGAAAAATTCTGCTCCTGTAAATAGTGGTATTGGGATT
CATTTGTTACAAAAAATGGGATGGAAACCAGGCGAAGGTCTTGGAAAGAATCAATCTGGA
TCTTTAGAACCACTGTTATTGGATGTCAAAATGGATAAAAGAGGGCTAGTGGCTGAAGAA
GAACTCCAAGGAAATCGTACAAAGAAATTTTCAAAAAAAGCAGTACTACCCACGTTGTCC
TTGGAAGGAAAACATCCAGTTTCATTATTAAATGAATTTTGTGCAAAACGTAAGTGGGAC
ATACCCAAGTTTAATACTCTAGACGAATCTGGTCCTAGTCATAGAAAAACATTTATTATG
ACTGTAGTTGTGAATGGAGTGCAATATTGTTCATCAAGGTGTCAAACAAAAAAAATGGCT
AAAATGGAAGCCGCTAAAGAGTGTTTAAAAGAA
>cds.Rpadi_10410_c0_seq3|m.14959
ATGGGATGGAAACCAGGCGAAGGTCTTGGAAAGAATCAATCTGGATCTTTAGAACCACTG
TTATTGGATGTCAAAATGGATAAAAGAGGGCTAGTGGCTGAAGAAGAACTCCAAGGAAAT
CGTACAAAGAAATTTTCAAAAAAAGCAGTACTACCCACGTTGTCCTTGGAAGGAAAACAT
CCAGTTTCATTATTAAATGAATTTTGTGCAAAACGTAAGTGGGACATACCCAAGTTTAAT
ACTCTAGACGAATCTGGTCCTAGTCATAGAAAAACATTTATTATGACTGTAGTTGTGAAT
GGAGTGCAATATTGTTCATCAAGGTGTCAAACAAAAAAAATGGCTAAAATGGAAGCCGCT
AAAGAGTGTTTAAAAGAA
>cds.Rpadi_10410_c0_seq4|m.14960
AAAGAAAAAAGCAACCATCATAAAAGATCTATAACACCAGATAAATACTCAAAATCAATT
AGACGTTCAAGATCGAGGGATAGTAAAAAGTCAAAGAGATCAGAAGATTATTATAGAACA
AGAAAACAATCGAGGTCCAGAGAAACATCTAGGAGTAGACATAAATCTCCTTCTTGTGAA
AAAATTGATAAAAAAAAATTATTTAAAATAGCTCGTAAAAATGCCTTGTCTCTAGTACAA
CAAGGTGTATTACCAGTGGGAAGTGTAAAAAAAGATACTTTAGCCAATGTACCCACTAAA
ACTGTTGATGAATTAACAGATTTTTGTCGTAAACTTTCAAAAAAGGATAAGGATCATGAT
GATGATACTTCTTATTCTTCTGATGATGATGAATTCAAACAACCTTTCCACCATCCATTT
TTGGTCAAGGAAAGACCTAATATAGTCATGAATATTAGAAACGCCACTCAATTACCTATT
AAATCCTTTCAAGAAAAAACTATTGGGCAAGATATATTGAGACAACAGTTTCCTGTATCC
AGTGGCCAAACTCATAGTTTGGCTCTTACTGAATGGATGCCCATAGGTCCTGAGGAATCT
GCAAAATTAAATAAAATACTTAGACCTGATGAAGGAAACAAACTTTCTAACAAATCACAT
CATATTCAACAGGCTCCAAAAGTTGTTCCTGTGGAACCCATTATTCAGCCTGTTTCTAGT
CCAACCAATGCTATAGTGCCTATGGATTATCAGTATGTGTCTCCTGCCGTAGTAGAAACT
CCAGCATTCATACCTTATGCACATGGTAATTATTCATTGTTGTCATTCGAAACTGGACAG
TTCACTGGTCATACTGGTGCTAAAGTACTAACCCCTGCAGAACTTTCTGCTGGATTTCAA
ACCTGGGTGAAAAAGGATCAGCTGAAAAATTCTGCTCCTGTAAATAGTGGTATTGGGATT
CATTTGTTACAAAAAATGGGATGGAAACCAGGCGAAGGTCTTGGAAAGAATCAATCTGGA
TCTTTAGAACCACTGTTATTGGATGTCAAAATGGATAAAAGAGGGCTAGTGGCTGAAGAA
GAACTCCAAGGAAATCGTACAAAGAAATTTTCAAAAAAAGCAGTACTACCCACGTTGTCC
TTGGAAGGAAAACATCCAGTTTCATTATTAAATGAATTTTGTGCAAAACGTAAGTGGGAC
ATACCCAAGTTTAATACTCTAGACGAATCTGGTCCTAGTCATAGAAAAACATTTATTATG
ACTGTAAGTATTCAAAATGTACATAAAAATATTTTATTAATTACTTTTATTTTATATAGG
>cds.Rpadi_10410_c0_seq5|m.14962
ATGGGATGGAAACCAGGCGAAGGTCTTGGAAAGAATCAATCTGGATCTTTAGAACCACTG
TTATTGGATGTCAAAATGGATAAAAGAGGGCTAGTGGCTGAAGAAGAACTCCAAGGAAAT
CGTACAAAGAAATTTTCAAAAAAAGCAGTACTACCCACGTTGTCCTTGGAAGGAAAACAT
CCAGTTTCATTATTAAATGAATTTTGTGCAAAACGTAAGTGGGACATACCCAAGTTTAAT
ACTCTAGACGAATCTGGTCCTAGTCATAGAAAAACATTTATTATGACTGTAGTTGTGAAT
GGAGTGCAATATTGTTCATCAAGGTGTCAAACAAAAAAAATGGCTAAAATGGAAGCCGCT
AAAGAGTGTTTAAAAGAA
>cds.Rpadi_10410_c0_seq5|m.14961
AAAGAAAAAAGCAACCATCATAAAAGATCTATAACACCAGATAAATACTCAAAATCAATT
AGACGTTCAAGATCGAGGGATAGTAAAAAGTCAAAGAGATCAGAAGATTATTATAGAACA
AGAAAACAATCGAGGTCCAGAGAAACATCTAGGAGTAGACATAAATCTCCTTCTTGTGAA
AAAATTGATAAAAAAAAATTATTTAAAATAGCTCGTAAAAATGCCTTGTCTCTAGTACAA
CAAGGTGTATTACCAGTGGGAAGTGTAAAAAAAGATACTTTAGCCAATGTACCCACTAAA
ACTGTTGATGAATTAACAGATTTTTGTCGTAAACTTTCAAAAAAGGATAAGGATCATGAT
GATGATACTTCTTATTCTTCTGATGATGATGAATTCAAACAACCTTTCCACCATCCATTT
TTGGTCAAGGAAAGACCTAATATAGTCATGAATATTAGAAACGCCACTCAATTACCTATT
AAATCCTTTCAAGAAAAAACTATTGGGCAAGATATATTGAGACAACAGTTTCCTGTATCC
AGTGGCCAAACTCATAGTTTGGCTCTTACTGAATGGATGCCCATAGGTCCTGAGGAATCT
GCAAAATTAAATAAAATACTTAGACCTGATGAAGGAAACAAACTTTCTAACAAATCACAT
CATATTCAACAGGCTCCAAAAGTTGTTCCTGTGGAACCCATTATTCAGCCTGTTTCTAGT
CCAACCAATGCTATAGTGCCTATGGATTATCAGTATGTGTCTCCTGCCGTAGTAGAAACT
CCAGCATTCATACCTTATGCACATGGTAATTATTCATTGTTGTCATTCGAAACTGGACAG
TTCACTGGTCATACTGGTGCTAAAGTACTAACCCCTGCAGAACTTTCTGCTGGATTTCAA
ACCTGGGTGAAAAAGGCAGTATTACTTGTGTTTAACATATTTAAGCGCTATATCAACAAC
ATCACAATCGAACGACGGTTCGTCTGCTGA
>cds.Rpadi_10410_c0_seq6|m.14963
AAAGAAAAAAGCAACCATCATAAAAGATCTATAACACCAGATAAATACTCAAAATCAATT
AGACGTTCAAGATCGAGGGATAGTAAAAAGTCAAAGAGATCAGAAGATTATTATAGAACA
AGAAAACAATCGAGGTCCAGAGAAACATCTAGGAGTAGACATAAATCTCCTTCTTGTGAA
AAAATTGATAAAAAAAAATTATTTAAAATAGCTCGTAAAAATGCCTTGTCTCTAGTACAA
CAAGGTGTATTACCAGTGGGAAGTGTAAAAAAAGATACTTTAGCCAATGTACCCACTAAA
ACTGTTGATGAATTAACAGATTTTTGTCGTAAACTTTCAAAAAAGGATAAGGATCATGAT
GATGATACTTCTTATTCTTCTGATGATGATGAATTCAAACAACCTTTCCACCATCCATTT
TTGGTCAAGGAAAGACCTAATATAGTCATGAATATTAGAAACGCCACTCAATTACCTATT
AAATCCTTTCAAGAAAAAACTATTGGGCAAGATATATTGAGACAACAGTTTCCTGTATCC
AGTGGCCAAACTCATAGTTTGGCTCTTACTGAATGGATGCCCATAGGTCCTGAGGAATCT
GCAAAATTAAATAAAATACTTAGACCTGATGAAGGAAACAAACTTTCTAACAAATCACAT
CATATTCAACAGGCTCCAAAAGTTGTTCCTGTGGAACCCATTATTCAGCCTGTTTCTAGT
CCAACCAATGCTATAGTGCCTATGGATTATCAGTATGTGTCTCCTGCCGTAGTAGAAACT
CCAGCATTCATACCTTATGCACATGGTAATTATTCATTGTTGTCATTCGAAACTGGACAG
TTCACTGGTCATACTGGTGCTAAAGTACTAACCCCTGCAGAACTTTCTGCTGGATTTCAA
ACCTGGGTGAAAAAGGCAGTATTACTTGTGTTTAACATATTTAAGCGCTATATCAACAAC
ATCACAATCGAACGACGGTTCGTCTGCTGA
>cds.Rpadi_10410_c0_seq6|m.14964
ATGGGATGGAAACCAGGCGAAGGTCTTGGAAAGAATCAATCTGGATCTTTAGAACCACTG
TTATTGGATGTCAAAATGGATAAAAGAGGGCTAGTGGCTGAAGAAGAACTCCAAGGAAAT
CGTACAAAGAAATTTTCAAAAAAAGCAGTACTACCCACGTTGTCCTTGGAAGGAAAACAT
CCAGTTTCATTATTAAATGAATTTTGTGCAAAACGTAAGTGGGACATACCCAAGTTTAAT
ACTCTAGACGAATCTGGTCCTAGTCATAGAAAAACATTTATTATGACTGTAAGTATTCAA
AATGTACATAAAAATATTTTATTAATTACTTTTATTTTATATAGG
>cds.Rpadi_10411_c0_seq1|m.14965
GCTGCTGCTGCTGCTGCTGCTCGAGTAGTTGCCCAAACTCAAATTACATCTTCCAATAAA
AAAGATAAAAAGAAAAAAGGGAAAGAAGTTGCAGTAGAAGTTAAAGCAGCTTCATCTACT
ACCAGTGCTAAATTAACTACTAATTCAGCTGCTACTCAAACAAATGCAGCTAAAGTAAAT
TCCGTTCAAACTAAATCAAATAAGGAGAAGAAAAATCAAGTCAGTTCAACTCAAAGTAAA
ATTACTACTAGTACATCACCTCCCACCAAAACTGAGGTTATCCCTCAAATAGTCACAAAA
AACGCACAACTTAAAACAAAAGTTCAACAACCAAATAACAACCTTACAAATACCACCCGT
AAAGAATCTGTAAAAGTGAATAATTACAAAGGAAATAACAAAGTTGTCAATAATATGGTA
TTTGAATCAACACAGAATCCAGCTGCACGTGAAGATTTTGAAGCTACGGGAAGTGAAAAC
TTTCTTGTTAAGCACAAAAAACAACATACAGCTGAAGAATATTCTCATGTTGGTGCTAAA
ACTTCTAATGTTAGTCCTGTGAAGCAAACTCGCGGACGTGAAGAAGGATGGAAAGAAGTT
GTTCGAACTCGTTATCTTGCTTCACCTTATAGAAGTAAAAAAGTATCTGTGCCATTAAAT
GCAATTAGTCGTGTAATTGGACGTGGCGGAAGTAATATAAATGCCATAAGAGCTTCAACT
GGAGCATTAATTGAAGTGGATAATCAAAGTAAAGGACAAGGAGAAAGAATAATTACGATA
AAAGGATCAACAGATGTCACTAAGCAAGCTCATGATTTAATTGCTATGTTGATCAAAGAT
CCAGAAGTGAATATTATGAGCGTTATTGCAAAAAATCCCAAAGTCACTAGTGCTTGGGAT
AAATCAGTGAACAATGCTAAAGCCAAGACAGCAGCAGCTGCCGCATTACCTCAAAAACCT
GTTGTTAGTCAACCAACTACAGTTGTAGCTGCCTCTAAACTAACATCTGCACCATCAATT
GTTGCTTCTATGACTATAAAGCCTACAATCACTGTTAATGGACCTCGCCCTACTGTTGCT
GCTGTTGCTGCTGGCGAAAAGAAGATTACAACAAGCACTGTCAAACCAACAATGTCCTAT
ACAAATGCCATAATATCCTCTTCAGATTCTGTTTCTAAACCTTCTCAACAACCTCAACCA
CCTGCTCCTTCAAAAGTTGTTCAATCTGTTTCTGTAGCTCCAGCAACTACTGCTACTGTT
ACTGTATCTGTAACGCCTATTACAACAGGAAGTGTATCAGCTCCTGCATTAACTGTTGTT
ACCAAATCCACCAATGCTTTACCTCTTGCTCAACCTAAACCACAACAAGAATCATCATCT
GTTAATCACCATCCAGTTGCTATTGTGTCACCAATGGTAAGCAGTGCTCCATTACCACCT
CAACCACAAATCAAACCTCAAATTGTGGATGCTTCAGAATATTCATTATTTGATTCATTT
TCTAAGATATCTGTACAAACAATGTGGGGTAGAGAAGGAGAGTGTGGAGGACAAAAACCA
AGTGTTACATTTAGTGGGGGTAATCATATTCCAGCTGTTACTCCATCAATCGGAACGATT
GGTCAACCTAAAAAATATTTAGAAACAGACACACCAATGGCTGACGCATCAAAAGCACCA
GGTTATCGAGGAGCTGGCTTATCTTCGCCAATTTCTTCCAAAACTGGTGGTGTAAATACC
GGAAGTACAAATGGTAGTCGTACCACAACACCCCCTATGACTTCTCCTGTCACACAATAC
AACAATAATACAGGCATTCAACCTACCGCTCAACAACCCCAATCAGAACCTTACCATACA
CAATCTCAACATCCATACATCTCTGATCAAACTCATCAGTCAGCGCAAATAAATGTTGAA
CGCTCAAGATTGAACCCACGAGCACCAGACTTTGCTACTATAAAATCTAACCAAAATATG
GTTCAACCTCAACAAGTCTATAATAATCAAGTACCACAAAATTTCCTTCAACCTCCTATG
GTACCCAATGTTATGCCATTTCAACAAAAGTTTCATCAACAATTACCAAATTTAAGAGTT
GCACCCAACAATCCTAATCGTTGGACTCATTTTATTAATCAACCTCCTCCTCCGTTTGGA
CGACCTGCCTTACATCCAGTTAATGGCAATGCAGAAATGTTTGCAGGAATGGAAGCAACT
GCTAGCCCACCAAATATGTCACCCAATCTTGATGAACGTAAAGCTCCTCCTAAACCAATT
GGTACAGAACGGGCATGGAAACAAAATCTAATAGGAGAAAATCCTCATCAGCAACAACAT
GCAAATTGGTCAGATATGAAAATGCATTGGGCTCATCATGACCTTTTCCGAACACCTCCT
CCACCACCTGTTAATTTTCCTCTTGGACCACGACCTATGGTAGACGAACATAATTTATTT
GATACCTACCAGTCCACTGAACACCTAACGGGTGCTAATATGAATCACCATACAGCCATG
ATGCAAACAATGCCATTGTTTGCTGCAAATGGTCACTTGGAACAACAATCCCATCACCTT
TTAGCTTCAAATCATCATGGTCCTGGACAAATGGCATTTGACCCAAAATTAGAATGGGAT
CAATCTAGAAGTCAACAACAACAAGCCCAACAACAGTCTCAACAGCAAGCTCCTATGAAC
ACACCATTTCCGTTCATTTTTTAA
>cds.Rpadi_10412_c0_seq1|m.14966
GGTTCCGGATACTCCAGCGGTGGCTCCGGATACTCATCGGGCTACAACTACGCCCCGGCC
GCCCCAGTCGTCCAGAAACACATCTACGTGCACGTTCCACCCCCAGAACAAGAATACGTC
GCACCCCAACAAATCCAACAGGTCGCCCCACCCCAGAAACACTACAAAATCATCTTCATC
AAGGCCCCAACCCCACCAACCCCAACCGCTCCGATCATACCACAAGTACAACAAGACTCC
GAGAAGACCTTGATCTACGTTTTGGTCAAGAAACCCGAAGACCAACCACAAATCTCCATC
CCGACACCGGCACCAACCACGCCATCCAAACCGGAAGTATACTTCATCAAATACAAGACC
CAAAAGGAAGCCGGCGGTTACGCTTCCAGCTCCGGCGGTTCCAGCTACAGCGGACCCACA
TCGGCTGGTGGCTACAGCGGTGACTCAGTCGGACATTCCGGCATCTCATCCCTGTCCTCC
AGCGGCCCAGGCTCCAGCTACTCTAGCCCGTCAGCGAGTTACGGATCCCCGAGCGCCAGC
CCATCGGCCAGTTACGGTGCCCCAAGTTCCAGCGGATCTTACTAG
>cds.Rpadi_10413_c0_seq1|m.14969
TTATTATTTGATTATAAAATATTTCATCGATTATATCAGTTTGTTTTTAATGAAATCATT
GGTACTGGTGTTAGTTATAAAGATGTAAATGAAGATCCAGATGTTGGTGGTGAAAGAGAC
AAAGTCGATGCAGCCAAAACGCATTCTAGTAATGCTTCCTCACCATTATTGCTGGTTGAT
GACTTGGTTAAAAAGTTTAGTTTTAAATTTACTGGTGTCAGGGGTATAAGTTTTGCCGTT
TCACCTGGTGAATGTTTTGGCTTACTTGGTGTGAATGGCGCAGGTAAAACAACTACATTC
CGAATTTTAACTGGTGATACATTTCCTTCAAAAGGTGACGCTTCTATCCTGACAGATAAG
TTGTACAAACTCAGCTCTAACATAAATCAATATGTTTCTTTGATTGGTTATTGTCCTCAA
TTTGATGCAATAAATGATCAACTTACTGGAAGAGAAACCTTAAATCTAATGGCAATTTTA
AGAGGAATACCGCCTACAAACACTAAAAAACATGTTGATAAATGGATCAAACTATTAGGT
CTTGAAGAATATAAAGATCGGCTCTGTGGAAATTATAGTGGTGGTAATAAGAGAAAATTA
AACACTGCAATGGCATTAATTGGAGATCCTCCTGTTGTATTTTTGGATGAACCCACTAGT
GGAGTAGACCCTGTAGCAAGGCGTAATTTATGGCAACTATTAGCTGCTAGTCAAAGAGGT
GGACAAGCTGTTGTACTTACATCACATAGTATGGATGAATGTGAAGCACTTTGCAACCGT
TTGACAATAATGGTAGATGGTGTAATGAAATGTATTGGTAATATACAATATTTAAAAAAT
CGGTATGGACAAGGATTTACAATAATGATAAAACTACGTTATATTGAAAATTTCAATGTT
ACTGATCTAAAATCTGATATAGAACGTCAGTTTGCTCCTGATATAAATTTAAAAGATGAG
CATAAGGGTTTATTGCATTATCATATTACTAATCCAAATATACCACTGTCAGAGATATTT
GGTCAGATGAAAGCAATTAAAGAAAATTATACTGCAATTGAAGACTATACTGTTAGTGAC
ACAACTCTTGAACAAGTATTCATTGCATTTGCAAAAAAACAGGCAGTTTTAAATACAACA
TAA
>cds.Rpadi_10414_c0_seq1|m.14971
TTAGGAGTCTCCGTTCCCTGGAGGCATCAAATAGGAGCGAACGACTTAGCCGATAGAGAT
ATGTCCGCACCACCCCCGCCAGCGCCACCACCACTGCAGTATTCTGGAGGTACAACTCAA
GGTGGTCCACCACCACCTCCACCACCACCAATGTTGCACAGTGGACACATTCCAGCTATT
AGAATAAAAACTGAGCTGAATGAGCCTAGAGAAATACCATCAACTATACAAAACGCAATG
GCTACTAAAGACAAAAAACCATTTACGTATCTTCCTGGTGGATTAGACTTGAGCGAGATC
AGAAGTCCTCGAATGCAAAGGCGCTTAGAAAGAAATGCCCAGACTCCACCTAGCCCGGAA
CAAGTACCTCAGAAATCTCCAGACTATCAGCAACAACAAGAGGTGAACCTAAACGTTGAA
CAAAAACCAGTGTGTAACGTGCGCTCTGCCGCAGAAAGAGTATGTCTATTGCCTCAAGTT
CAGAAACAACCACAATTGAATAAATCGCCCACACCTTGGATGCAAAAGGCTACGCAAATT
CAACCCTCTCCAGCTCCGTGGACTCAAAACAAAAAAGAATATGTTAATCAGGTTGATAAA
TCAGAAGAACGAGTTTTACCTGTACGAGTTGAAACTAATAGACAAATACCAACACAACCG
TTGAAGAATAATATAAACCATTCATATGATTCTGAACCGATACAAGGACGTTCATTTAAA
GTGCTCCAACAAATTACCGAGCCAAAAGGAATGCTTTATGATGGTTCTCAGCCCTATAAT
AGCCAGTCATTACCCTTGTCTGAACTCAGAAAGTTGCAGTTAAGTGATGACGATCGATCT
TTCATGAGTAGGGTTAAATCTCAAGCTAATAATGTAGATACAGAAAATCCAAGATATAGA
GGCGGCTCTATACCTTCCAAGATATTCAAAGTTTTGGAAAATAGTGTTCCAATGGATAAC
AACTACAAACAATCGGTACCGATTAACAATTACGTATCAGTTGAACCTATAGAATCCAAA
ATGTATGTACCACCGTCAGAGAGACCTGTCGGCTCGGAACCGCATAAGTATACGGGTGGT
TCTATACCATCCAGATCATTCAGAATGTTACAAGCTATGACTGGCCAAAATAACGGTAAT
TTAGGTGAATCCGATTTCTGA
>cds.Rpadi_10414_c0_seq3|m.14972
ATGACGACCACAGCTACCGCCGAAGCGTCGAAATTGGACCGAACCGATCCCAGAGTGCGA
AAACTTGTGTATAATATGTACAGAAATGTTTTGGGGAATTATAACGATAAAGCCAACGCT
ATGCTTGACGCAATGCCGGAACACCAAGTTACTCAAGATCAAGGGATTGATCGACAGCTC
TCCAGTATATTGCATCAAATAGGAGCGAACGACTTAGCCGATAGAGATATGTCCGCACCA
CCCCCGCCAGCGCCACCACCACTGCAGTATTCTGGAGGTACAACTCAAGGTGGTCCACCA
CCACCTCCACCACCACCAATGTTGCACAGTGGACACATTCCAGCTATTAGAATAAAAACT
GAGCTGAATGAGCCTAGAGAAATACCATCAACTATACAAAACGCAATGGCTACTAAAGAC
AAAAAACCATTTACGTATCTTCCTGGTGGATTAGACTTGAGCGAGATCAGAAGTCCTCGA
ATGCAAAGGCGCTTAGAAAGAAATGCCCAGACTCCACCTAGCCCGGAACAAGTACCTCAG
AAATCTCCAGACTATCAGCAACAACAAGAGGTGAACCTAAACGTTGAACAAAAACCAGTG
TGTAACGTGCGCTCTGCCGCAGAAAGAGTATGTCTATTGCCTCAAGTTCAGAAACAACCA
CAATTGAATAAATCGCCCACACCTTGGATGCAAAAGGCTACGCAAATTCAACCCTCTCCA
GCTCCGTGGACTCAAAACAAAAAAGAATATGTTAATCAGGTTGATAAATCAGAAGAACGA
GTTTTACCTGTACGAGTTGAAACTAATAGACAAATACCAACACAACCGTTGAAGAATAAT
ATAAACCATTCATATGATTCTGAACCGATACAAGGACGTTCATTTAAAGTGCTCCAACAA
ATTACCGAGCCAAAAGGAATGCTTTATGATGGTTCTCAGCCCTATAATAGCCAGTCATTA
CCCTTGTCTGAACTCAGAAAGTTGCAGTTAAGTGATGACGATCGATCTTTCATGAGTAGG
GTTAAATCTCAAGCTAATAATGTAGATACAGAAAATCCAAGATATAGAGGCGGCTCTATA
CCTTCCAAGATATTCAAAGTTTTGGAAAATAGTGTTCCAATGGATAACAACTACAAACAA
TCGGTACCGATTAACAATTACGTATCAGTTGAACCTATAGAATCCAAAATGTATGTACCA
CCGTCAGAGAGACCTGTCGGCTCGGAACCGCATAAGTATACGGGTGGTTCTATACCATCC
AGATCATTCAGAATGTTACAAGCTATGACTGGCCAAAATAACGGTAATTTAGGTGAATCC
GATTTCTGA
>cds.Rpadi_10414_c0_seq4|m.14974
ATGACGACCACAGCTACCGCCGAAGCGTCGAAATTGGACCGAACCGATCCCAGAGTGCGA
AAACTTGTGTATAATATGTACAGAAATGTTTTGGGGAATTATAACGATAAAGCCAACGCT
ATGCTTGACGCAATGCCGGAACACCAAGTTACTCAAGATCAAGGGATTGATCGACAGCTC
TCCAGTATATTGCATCAAATAGGAGCGAACGACTTAGCCGATAGAGATATGTCCGCACCA
CCCCCGCCAGCGCCACCACCACTGCAGTATTCTGGAGGTACAACTCAAGGTGGTCCACCA
CCACCTCCACCACCACCAATGTTGCACAGTGGACACATTCCAGCTATTAGAATAAAAACT
GAGCTGAATGAGCCTAGAGAAATACCATCAACTATACAAAACGCAATGGCTACTAAAGAC
AAAAAACCATTTACGTATCTTCCTGGTGGATTAGACTTGAGCGAGATCAGAAGTCCTCGA
ATGCAAAGGCGCTTAGAAAGAAATGCCCAGACTCCACCTAGCCCGGAACAAGTACCTCAG
AAATCTCCAGACTATCAGCAACAACAAGAGGTGAACCTAAACGTTGAACAAAAACCAGTG
TGTAACGTGCGCTCTGCCGCAGAAAGAGTATGTCTATTGCCTCAAGTTCAGAAACAACCA
CAATTGAATAAATCGCCCACACCTTGGATGCAAAAGGCTACGCAAATTCAACCCTCTCCA
GCTCCGTGGACTCAAAACAAAAAAGAATATGTTAATCAGGTTGATAAATCAGAAGAACGA
GTTTTACCTGTACGAGTTGAAACTAATAGACAAATACCAACACAACCGTTGAAGAATAAT
ATAAACCATTCATATGATTCTGAACCGATACAAGGACGTTCATTTAAAGTGCTCCAACAA
ATTACCGAGCCAAAAGGAATGCTTTATGATGGTTCTCAGCCCTATAATAGCCAGTCATTA
CCCTTGTCTGAACTCAGAAAGTTGCAGTTAAGTGATGACGATCGATCTTTCATGAGTAGG
GTTAAATCTCAAGTTGACGATGATAAATTTTTACACAACGAAACGGACCCTCGTTACAAA
GGTGCGTCGATTCCATCTAGAAGCTTTCGAATGTTGCAAACATTAACGAACTCTGCACCG
GTTCCAATGGATAACAACTACAAACAATCGGTACCGATTAACAATTACGTATCAGTTGAA
CCTATAGAATCCAAAATGTATGTACCACCGTCAGAGAGACCTGTCGGCTCGGAACCGCAT
AAGTATACGGGTGGTTCTATACCATCCAGATCATTCAGAATGTTACAAGCTATGACTGGC
CAAAATAACGGTAATTTAGGTGAATCCGATTTCTGA
>cds.Rpadi_10414_c0_seq5|m.14976
TTAGGAGTCTCCGTTCCCTGGAGGCATCAAATAGGAGCGAACGACTTAGCCGATAGAGAT
ATGTCCGCACCACCCCCGCCAGCGCCACCACCACTGCAGTATTCTGGAGGTACAACTCAA
GGTGGTCCACCACCACCTCCACCACCACCAATGTTGCACAGTGGACACATTCCAGCTATT
AGAATAAAAACTGAGCTGAATGAGCCTAGAGAAATACCATCAACTATACAAAACGCAATG
GCTACTAAAGACAAAAAACCATTTACGTATCTTCCTGGTGGATTAGACTTGAGCGAGATC
AGAAGTCCTCGAATGCAAAGGCGCTTAGAAAGAAATGCCCAGACTCCACCTAGCCCGGAA
CAAGTACCTCAGAAATCTCCAGACTATCAGCAACAACAAGAGGTGAACCTAAACGTTGAA
CAAAAACCAGTGTGTAACGTGCGCTCTGCCGCAGAAAGAGTATGTCTATTGCCTCAAGTT
CAGAAACAACCACAATTGAATAAATCGCCCACACCTTGGATGCAAAAGGCTACGCAAATT
CAACCCTCTCCAGCTCCGTGGACTCAAAACAAAAAAGAATATGTTAATCAGGTTGATAAA
TCAGAAGAACGAGTTTTACCTGTACGAGTTGAAACTAATAGACAAATACCAACACAACCG
TTGAAGAATAATATAAACCATTCATATGATTCTGAACCGATACAAGGACGTTCATTTAAA
GTGCTCCAACAAATTACCGAGCCAAAAGGAATGCTTTATGATGGTTCTCAGCCCTATAAT
AGCCAGTCATTACCCTTGTCTGAACTCAGAAAGTTGCAGTTAAGTGATGACGATCGATCT
TTCATGAGTAGGGTTAAATCTCAAGTTGACGATGATAAATTTTTACACAACGAAACGGAC
CCTCGTTACAAAGGTGCGTCGATTCCATCTAGAAGCTTTCGAATGTTGCAAACATTAACG
AACTCTGCACCGGTTCCAATGGATAACAACTACAAACAATCGGTACCGATTAACAATTAC
GTATCAGTTGAACCTATAGAATCCAAAATGTATGTACCACCGTCAGAGAGACCTGTCGGC
TCGGAACCGCATAAGTATACGGGTGGTTCTATACCATCCAGATCATTCAGAATGTTACAA
GCTATGACTGGCCAAAATAACGGTAATTTAGGTGAATCCGATTTCTGA
>cds.Rpadi_10415_c0_seq1|m.14977
ATGGCTACCTCACAATTATTACACGACAACACTACTACTCACTTGGATTATATGAGCACC
TTGGACATCGATGTTGAAGCTCAATTTGTTCGATTGTCTGGTATCATTTGTACTATTGGA
CCTGCTTCGGTTGCTGTGGAAACACTTGAGGAAATGATTGACTCTGGCATGAATGTTGGT
CGCTTGAACTTCTCTCATGGTTCACATGAATACCATGCAAACACAATTAAGAACTTAAGA
CAAGCTGCTGAAAATTATGGCAAGAAGATTGGTGTTTATAGCCCATTAGCTATTGCTCTA
GATACCAAGGGACCTGAAATAAGAACTGGTTTATTAGAAGGCGGTGGATCAGCTGAGGTT
GAACTGAAAAAAGGTGAACAAATCAGTCTATCTACAGACAAGGCATTTGAAAACAGCGGT
AATGCCTCTAAAGTGTATGTTGACTATCCCAACATAACCAAAGTGGTGAAACCAGGCAAC
CGAGTATATGTTGATGATGGTCTTATTTCCTTAATTGTCAAAGAAATTGGCAGCAATTTT
ATTGTGTGTACTATTGAAAATGGTGGATCATTAGGAAGTCGTAAAGGTGTCAACTTACCT
GGTGTACCTGTGGATCTACCAGCAGTATCTGAAAAAGACAAAAGTGATTTGCAATTTGGT
GTTGAACAAGGTGTAGATATGATTTTTGCATCATTCATCAGAGAAGCTGCAGCTATTAAA
GAAATTAGAGAGATCTTGGGTGAAAAAGGGAAAAACATATTGATTATTTCAAAAATTGAA
AATCACCAAGGCATGAAAAACTTGCAAGAAATAATTGAAGCTTCTGATGGTATTATGGTT
GCTCGTGGTGATTTAGGAATTGAAATCCCACCAGAAAAGGTCTTTTTGGCTCAAAAAGCT
ATGATTGCACGTTGTAATAAGGCTGGCAAACCAGCTATTTGTGCAACTCAAATGTTGGAG
TCTATGATTAAGAAACCTCGTGCTACCCGTGCAGAATCTTCTGATGTGGCAAATGCCATC
CTTGATGGAGCTGACTGTGTTATGTTATCTGGAGAAACAGCCAAAGGAGAATACCCATTA
GAGTGTGTACGTACTATGGCTACCATCTGTAAAGAAGCAGAGACAGCCGTTTGGCAGAGA
CAATTGTTTGCTGACTTATCGTCTGCTGTTAATTTGCCTTTGGATGCTTCACATACAACT
GCTATTGCTGCTGTAGATGCAGCTAATAAAAGTAAAGCTGCTGCCATTGTTGTTCTTACA
ACTTCTGGCCATTCTGCACATCTCATTTCCAAATATCGCCCACGTAGTCCAATCATAGCT
CTGACCAGAAATGTCCAAGTTGCACGTCAATGTCATATTTATCGTGGTATTCTACCCTTA
TTCTATAATGAACAACCATTAAGTGACTGGTTGAAAGATGTGGACACCCGTGTAGTGCAT
GCCATTAATTTTGGTAAATCTCGCGGATTCATTAAAACTGGAGATCCAGTAGTAGTTGTC
ACTGGATGGAAGAAAGGTTCTGGATACACCAACACTTTACGCATCGTTAACGTGGAATGA
>cds.Rpadi_10416_c0_seq1|m.14980
ATGGCCAAGACCTACGACTACCTGTTTAAGTTGTTGCTGATCGGTGACTCGGGTGTGGGA
AAGACGTGCGTGTTGTTCCGTTTCAGTGAAGATGCATTTAACACGACGTTCATATCTACC
ATAGGCATTGATTTCAAAATACGTACCATTGAAATGGATGGCAAGAAAATTAAATTACAA
ATTTGGGATACTGCTGGTCAAGAACGTTTTAGGACAATTACAACAGCTTATTACCGCGGT
GCCATGGGAATTATGTTAGTATATGATGTTACCAATGAAAAATCATTTGACAACATTAAG
AATTGGATACGTAACATTGAGGAAAATGCATCAGCTGATGTAGAAAAAATGCTGCTAGGG
AACAAATGTGAACTTAATTCAGGGCGTCAGGTATCAAAAGAACGTGGAGAACAATTAGCA
GTAGAATATGGTATAAAATTCATGGAGACATCAGCAAAAGCTAGTGTCAACGTGGAGGAG
GCTTTTCACACTTTGGCCAGAGATATCAAGACAAAAACAGAAAAGAAACTGGAAGCATCA
AATCCCCCTAAAGGTGGTGTACAATCTAGTGGTGGTCACCATTTAAGGGATAATAACGGA
ACAAAGAAACTTGGTCAAGGTGGTGGAAGTGCAGCTGCACTCAATTGGTTGTCATCAAGA
TGTACAGTACTCTGA
>cds.Rpadi_10417_c0_seq1|m.14981
ATGGCTCAGCTAATAAATTTGAAATTGTCCAGGAACGATCAATCTTCTCCGTGGGGATTT
AGATTACAAGGAGGCAAAGATTTTGGGACACCATTGCTTATACAAAAGGTGAATTTTGGC
AGTTTAGCTGAGAAAGCTGGTCTTCAAGTAGGTGACGCCTTGGTCAGGGTCAATAATCAA
GATGTATATGATGTGAAGCACAAGGATGCCCAAGATGTTATCCTGGGAGCTGGAAACGCT
TTTGAAGTGACCATACAACGTGGTGGAACAAGTACATGGAAACCCTCAGTAACACCTGTT
GGACCTAGTCCAGTGCCTAGCCGCCTATCCCAATCTCCACAAATATTAACAAAAACATCG
TTGGCCAAAGTTGGACCACAATCTCCTGCATTTGGTTCTTCACACAATTCTGTTTCACGG
CCATACAGTGGAACTTCATCGCCTAAAGTTAATTCGAGTGGATACAATAATGATTCTGGA
ACTGTTAAAGCTATTGTAAATAAACAGTACAACACACCAGTAGGTATTTACAGTGAGGAG
AATATTGCTGAGACGCTTACAGCTCAAGCGGAAGTATTAGCTGGAGGAGTATTAGGAGTC
AATTTTAAGAAAAATGAAAAGAATTACGAAGCTAATAAAAGTGAAGTGTTTAAAATGGTA
CAAGAAGCCGATAAAGAACCAAGGGATTTAGAAACAGAAGTTCATCAAAATGTTGTTGTC
GATACGATGAACAAAAATGCAACGCGGCATGTATCCGCACCTGAGCCAAAAGCACCACAA
AGCGCTCCCAATCAAAATATTTGCGCCGATTGTGAGAGACTCATAGTAGGTGTGTTCGTA
CGCATCAAAGATAAAAGTTTACACGTCGAGTGCTTTAAATGCGCCACTTGTGGATCGTCT
CTGAAAAACGTGGGCTATTTCAATATCAATAACAAATTATATTGCGACATTCATGCTAAA
ATGGTTGCCAGACAAAATCCACCGACACCAAATTTGGAACCAGTTACTGTAGCACCAGGC
TCAAATCCACCATTAGGATCATTCAATATAATACCAAATAAATCAAAGGACGTACAATCT
GTGCAATCACCACAACCAAGTACCTTATCGCCAATACCATTCCACGCTCCAAAAGCTCCT
AGTCATGTAAACGCCCCCAAACAGCAGACTCCGTCAAAAGTTTTTTCAAATGCTAAACCA
TATGAAGCACCAAAACAAACACCAACTGCTCCGATATTCACTAGTGGATATAACCAAGTT
CAAACCGGCTTCAACTCTCAATTGAAAAAATCTATTTCTTCAGGTGGTCAGCCGACTGGA
AGAACTGGTGCTTCGGCGGGTCTTACAGCACCTAGAAGGGGTCGTGGAGTGCTGAACCCA
CAAAATTTGACCCCAGGTGCTAGAGTACCATTGTGTGGGCAGTGCAATTTGTACATAAGA
GGACCATTTATTACCGCTCTCGGAAAAATTTGGTGTCCGGAACATTTCGTGTGTACAAAT
GAGAAGTGCAGACGTCCATTACAGGACATTGGTTTTGTGGAGGAAGACAATGGCCTGTAC
TGCGAATACTGTTTCGAGCAATATCTCGCTCCAGTGTGCTCAAAGTGCTCCAAGAAAATT
AAAGGGGATTGTCTGAATGCTATTGGAAAACAATTCCATCCCGAATGTTTCAATTGTACA
TATTGTGGCAAACTTTTCGGTAACAGCCCGTTCTTTTTGGAAGATAGTCTTCCATACTGT
GAAAATGATTGGAATGAATTATTCACGACTAAATGCATAGCTTGTGGTTTCCCAATTGAG
GCGGGTGACCGTTGGGTCGAAGCTTTAAATAGCAATTATCATAGTCCGTGCTTCAATTGC
TCGAAATGTAAGGTAAATTTGGAAGGGCAGAGTTTCTATGCAAAAGGAGGAAGACCTTAC
TGCAAGAGCCACGCACGTTAA
>cds.Rpadi_10417_c0_seq2|m.14983
ATGGCTCAGCTAATAAATTTGAAATTGTCCAGGAACGATCAATCTTCTCCGTGGGGATTT
AGATTACAAGGAGGCAAAGATTTTGGGACACCATTGCTTATACAAAAGGTGAATTTTGGC
AGTTTAGCTGAGAAAGCTGGTCTTCAAGTAGGTGACGCCTTGGTCAGGGTCAATAATCAA
GATGTATATGATGTGAAGCACAAGGATGCCCAAGATGTTATCCTGGGAGCTGGAAACGCT
TTTGAAGTGACCATACAACGTGGTGGAACAAGTACATGGAAACCCTCAGTAACACCTGTT
GGACCTAGTCCAGTGCCTAGCCGCCTATCCCAATCTCCACAAATATTAACAAAAACATCG
TTGGCCAAAGTTGGACCACAATCTCCTGCATTTGGTTCTTCACACAATTCTGTTTCACGG
CCATACAGTGGAACTTCATCGCCTAAAGTTAATTCGAGTGGATACAATAATGATTCTGGA
ACTGTTAAAGCTATTGTAAATAAACAGTACAACACACCAGTAGGTATTTACAGTGAGGAG
AATATTGCTGAGACGCTTACAGCTCAAGCGGAAGTATTAGCTGGAGGAGTATTAGGAGTC
AATTTTAAGAAAAATGAAAAGAATTACGAAGCTAATAAAAGTGAAGTGTTTAAAATGGTA
CAAGAAGCCGATAAAGAACCAAGGGATTTAGAAACAGAAGTTCATCAAAATGTTGTTGTC
GATACGATGAACAAAAATGCAACGCGGCATGTATCCGCACCTGAGCCAAAAGCACCACAA
AGCGCTCCCAATCAAAATATTTGCGCCGATTGTGAGAGACTCATAGTAGGTGTGTTCGTA
CGCATCAAAGATAAAAGTTTACACGTCGAGTGCTTTAAATGCGCCACTTGTGGATCGTCT
CTGAAAAACGTGGGCTATTTCAATATCAATAACAAATTATATTGCGACATTCATGCTAAA
ATGGTTGCCAGACAAAATCCACCGACACCAAATTTGGAACCAGTTACTGTAGCACCAGGC
TCAAATCCACCATTAGGATCATTCAATATAATACCAAATAAATCAAAGGACGTACAATCT
GTGCAATCACCACAACCAAGTACCTTATCGCCAATACCATTCCACACTCCGTCAAAAGTT
TTTTCAAATGCTAAACCATATGAAGCACCAAAACAAACACCAACTGCTCCGATATTCACT
AGTGGATATAACCAAGTTCAAACCGGACTTGGAAAACTTACAATTACAGAAGACACCGAT
AAAAATGTACCAAAGATCATTAAAAACCCCGAATGTAATTGTTGTCAAACCCAAATCACA
AGAGGACCATTTATTACCGCTCTCGGAAAAATTTGGTGTCCGGAACATTTCGTGTGTACA
AATGAGAAGTGCAGACGTCCATTACAGGACATTGGTTTTGTGGAGGAAGACAATGGCCTG
TACTGCGAATACTGTTTCGAGCAATATCTCGCTCCAGTGTGCTCAAAGTGCTCCAAGAAA
ATTAAAGGGGATTGTCTGAATGCTATTGGAAAACAATTCCATCCCGAATGTTTCAATTGT
ACATATTGTGGCAAACTTTTCGGTAACAGCCCGTTCTTTTTGGAAGATAGTCTTCCATAC
TGTGAAAATGATTGGAATGAATTATTCACGACTAAATGCATAGCTTGTGGTTTCCCAATT
GAGGCGGGTGACCGTTGGGTCGAAGCTTTAAATAGCAATTATCATAGTCCGTGCTTCAAT
TGCTCGAAATGTAAGGTAAATTTGGAAGGGCAGAGTTTCTATGCAAAAGGAGGAAGACCT
TACTGCAAGAGCCACGCACGTTAA
>cds.Rpadi_10417_c0_seq3|m.14987
ATGGCTCAGCTAATAAATTTGAAATTGTCCAGGAACGATCAATCTTCTCCGTGGGGATTT
AGATTACAAGGAGGCAAAGATTTTGGGACACCATTGCTTATACAAAAGGTGAATTTTGGC
AGTTTAGCTGAGAAAGCTGGTCTTCAAGTAGGTGACGCCTTGGTCAGGGTCAATAATCAA
GATGTATATGATGTGAAGCACAAGGATGCCCAAGATGTTATCCTGGGAGCTGGAAACGCT
TTTGAAGTGACCATACAACGTGGTGGAACAAGTACATGGAAACCCTCAGTAACACCTGTT
GGACCTAGTCCAGTGCCTAGCCGCCTATCCCAATCTCCACAAATATTAACAAAAACATCG
TTGGCCAAAGTTGGACCACAATCTCCTGCATTTGGTTCTTCACACAATTCTGTTTCACGG
CCATACAGTGGAACTTCATCGCCTAAAGTTAATTCGAGTGGATACAATAATGATTCTGGA
ACTGTTAAAGCTATTGTAAATAAACAGTACAACACACCAGTAGGTATTTACAGTGAGGAG
AATATTGCTGAGACGCTTACAGCTCAAGCGGAAGTATTAGCTGGAGGAGTATTAGGAGTC
AATTTTAAGAAAAATGAAAAGAATTACGAAGCTAATAAAAGTGAAGTGTTTAAAATGGTA
CAAGAAGCCGATAAAGAACCAAGGGATTTAGAAACAGAAGTTCATCAAAATGTTGTTGTC
GATACGATGAACAAAAATGCAACGCGGCATGTATCCGCACCTGAGCCAAAAGCACCACAA
AGCGCTCCCAATCAAAATATTTGCGCCGATTGTGAGAGACTCATAGTAGGTGTGTTCGTA
CGCATCAAAGATAAAAGTTTACACGTCGAGTGCTTTAAATGCGCCACTTGTGGATCGTCT
CTGAAAAACGTGGGCTATTTCAATATCAATAACAAATTATATTGCGACATTCATGCTAAA
ATGGTTGCCAGACAAAATCCACCGACACCAAATTTGGAACCAGTTACTGTAGCACCAGGC
TCAAATCCACCATTAGGATCATTCAATATAATACCAAATAAATCAAAGGACGTACAATCT
GTGCAATCACCACAACCAAGTACCTTATCGCCAATACCATTCCACGCTCCAAAAGCTCCT
AGTCATGTAAACGCCCCCAAACAGCAGACTCCGTCAAAAGTTTTTTCAAATGCTAAACCA
TATGAAGCACCAAAACAAACACCAACTGCTCCGATATTCACTAGTGGATATAACCAAGTT
CAAACCGGACTTGGAAAACTTACAATTACAGAAGACACCGATAAAAATGTACCAAAGATC
ATTAAAAACCCCGAATGTAATTGTTGTCAAACCCAAATCACAAGAGGACCATTTATTACC
GCTCTCGGAAAAATTTGGTGTCCGGAACATTTCGTGTGTACAAATGAGAAGTGCAGACGT
CCATTACAGGACATTGGTTTTGTGGAGGAAGACAATGGCCTGTACTGCGAATACTGTTTC
GAGCAATATCTCGCTCCAGTGTGCTCAAAGTGCTCCAAGAAAATTAAAGGGGATTGTCTG
AATGCTATTGGAAAACAATTCCATCCCGAATGTTTCAATTGTACATATTGTGGCAAACTT
TTCGGTAACAGCCCGTTCTTTTTGGAAGATAGTCTTCCATACTGTGAAAATGATTGGAAT
GAATTATTCACGACTAAATGCATAGCTTGTGGTTTCCCAATTGAGGCGGGTGACCGTTGG
GTCGAAGCTTTAAATAGCAATTATCATAGTCCGTGCTTCAATTGCTCGAAATGTAAGGTA
AATTTGGAAGGGCAGAGTTTCTATGCAAAAGGAGGAAGACCTTACTGCAAGAGCCACGCA
CGTTAA
>cds.Rpadi_10417_c0_seq4|m.14991
ATTATTGAACCTAAAATCAAATCAAAACAACCGGTAATTGAAACAGAAGAAAATAGATCA
GAATCACCTATGCTCGCCGCATTAAAAACTGCTCCCGAAAGAAGTTATTCTCCACTTCCT
ACTTTTGTGGACGCTTCAGAATTTATTACAAATCCAATAGAAAATTCTGTAGATGAAAAA
AAACCAATGACCATGACAGAAGCATTAGCAATAGCTCCAGATCGTAGTTATAAATTAACC
GAATCTAATACACCGTCAAGACATGTAGGGAACAATCCAGTTCGATATATGCATGGGTAC
AATAAAAAAACTCCCGTGGTTCCTTTATTAATGACAAGATCGTTAATTTATTCACCCGCG
TCAGCTATAGATTCAGAGGAAGAACAAATTGCTAGTTTAGGATTAAAATCTTTTCCCCCT
GTATCGGATGAGCTTAAATTATCCACAGCAGCAGGAGATTTCGACCGTGACGAATCTAGT
TTTGACTATGTAGAAGAACTAGTTTTTGATGATCCCAAACTTGAAGAGCCTAAAGAACTA
ATAGATGAAGGAATAAACGAAATACCTGAACCTTCTAAGCCTTTACCTAGACATCCGTTC
ACCGCTTCAGGTCTCCATGAGCCATTTGATATACCACGATATCAACAAAGTATACCAGAA
AATCCTCATAGAGTTACACCCTCTGAAAAGTCTTCAACAAAATTAATAGGTCCAGGAATC
CAAGAAAAAGCATCTACATTTACACCAAAGGCATCTATAAAAAACGCTTCGTTTTTAAAA
CAAGAAACTCATGTACATTCTAAAGTTGCTCCTGCCTTAGGTTATGAGCCATCTTCTTTA
GATGGTGGTTCATACAAATCTAACAATACTGATCCTAATGTTACGAAATCGAGTAAATCT
GAACCCGTTTCATCTAATAGCACGTCTGTCGCTGCCACTCCAAAATCTACTCCTACACTT
AAATCCTATAAAGAATCTATACCATTAACACCACAAGTTTCAATTAATGATACCCTAGTA
GAACCGGTCACTCCTATGCCTAAATCATCATTACCTGCCGCATTGTTATCTAAAAAATTA
ACATGTCTTACTAAAAAACAACAACCTAAATGTGTTCCAACACCTATACCCATACCCGAT
ATAGGTGGTCAGCCGACTGGAAGAACTGGTGCTTCGGCGGGTCTTACAGCACCTAGAAGG
GGTCGTGGAGTGCTGAACCCACAAAATTTGACCCCAGGTGCTAGAGTACCATTGTGTGGG
CAGTGCAATTTGTACATAAGAGGACCATTTATTACCGCTCTCGGAAAAATTTGGTGTCCG
GAACATTTCGTGTGTACAAATGAGAAGTGCAGACGTCCATTACAGGACATTGGTTTTGTG
GAGGAAGACAATGGCCTGTACTGCGAATACTGTTTCGAGCAATATCTCGCTCCAGTGTGC
TCAAAGTGCTCCAAGAAAATTAAAGGGGATTGTCTGAATGCTATTGGAAAACAATTCCAT
CCCGAATGTTTCAATTGTACATATTGTGGCAAACTTTTCGGTAACAGCCCGTTCTTTTTG
GAAGATAGTCTTCCATACTGTGAAAATGATTGGAATGAATTATTCACGACTAAATGCATA
GCTTGTGGTTTCCCAATTGAGGCGGGTGACCGTTGGGTCGAAGCTTTAAATAGCAATTAT
CATAGTCCGTGCTTCAATTGCTCGAAATGTAAGGTAAATTTGGAAGGGCAGAGTTTCTAT
GCAAAAGGAGGAAGACCTTACTGCAAGAGCCACGCACGTTAA
>cds.Rpadi_10417_c0_seq5|m.14994
ATGGCTCAGCTAATAAATTTGAAATTGTCCAGGAACGATCAATCTTCTCCGTGGGGATTT
AGATTACAAGGAGGCAAAGATTTTGGGACACCATTGCTTATACAAAAGGTGAATTTTGGC
AGTTTAGCTGAGAAAGCTGGTCTTCAAGTAGGTGACGCCTTGGTCAGGGTCAATAATCAA
GATGTATATGATGTGAAGCACAAGGATGCCCAAGATGTTATCCTGGGAGCTGGAAACGCT
TTTGAAGTGACCATACAACGTGGTGGAACAAGTACATGGAAACCCTCAGTAACACCTGTT
GGACCTAGTCCAGTGCCTAGCCGCCTATCCCAATCTCCACAAATATTAACAAAAACATCG
TTGGCCAAAGTTGGACCACAATCTCCTGCATTTGGTTCTTCACACAATTCTGTTTCACGG
CCATACAGTGGAACTTCATCGCCTAAAGTTAATTCGAGTGGATACAATAATGATTCTGGA
ACTGTTAAAGCTATTGTAAATAAACAGTACAACACACCAGTAGGTATTTACAGTGAGGAG
AATATTGCTGAGACGCTTACAGCTCAAGCGGAAGTATTAGCTGGAGGAGTATTAGGAGTC
AATTTTAAGAAAAATGAAAAGAATTACGAAGCTAATAAAAGTGAAGTGTTTAAAATGGTA
CAAGAAGCCGATAAAGAACCAAGGGATTTAGAAACAGAAGTTCATCAAAATGTTGTTGTC
GATACGATGAACAAAAATGCAACGCGGCATGTATCCGCACCTGAGCCAAAAGCACCACAA
AGCGCTCCCAATCAAAATATTTGCGCCGATTGTGAGAGACTCATAGTAGGTGTGTTCGTA
CGCATCAAAGATAAAAGTTTACACGTCGAGTGCTTTAAATGCGCCACTTGTGGATCGTCT
CTGAAAAACGTGGGCTATTTCAATATCAATAACAAATTATATTGCGACATTCATGCTAAA
ATGGTTGCCAGACAAAATCCACCGACACCAAATTTGGAACCAGTTACTGTAGCACCAGGC
TCAAATCCACCATTAGGATCATTCAATATAATACCAAATAAATCAAAGGACGTACAATCT
GTGCAATCACCACAACCAAGTACCTTATCGCCAATACCATTCCACACTCCGTCAAAAGTT
TTTTCAAATGCTAAACCATATGAAGCACCAAAACAAACACCAACTGCTCCGATATTCACT
AGTGGATATAACCAAGTTCAAACCGGCTTCAACTCTCAATTGAAAAAATCTATTTCTTCA
GGTGGTCAGCCGACTGGAAGAACTGGTGCTTCGGCGGGTCTTACAGCACCTAGAAGGGGT
CGTGGAGTGCTGAACCCACAAAATTTGACCCCAGGTGCTAGAGTACCATTGTGTGGGCAG
TGCAATTTGTACATAAGAGGACCATTTATTACCGCTCTCGGAAAAATTTGGTGTCCGGAA
CATTTCGTGTGTACAAATGAGAAGTGCAGACGTCCATTACAGGACATTGGTTTTGTGGAG
GAAGACAATGGCCTGTACTGCGAATACTGTTTCGAGCAATATCTCGCTCCAGTGTGCTCA
AAGTGCTCCAAGAAAATTAAAGGGGATTGTCTGAATGCTATTGGAAAACAATTCCATCCC
GAATGTTTCAATTGTACATATTGTGGCAAACTTTTCGGTAACAGCCCGTTCTTTTTGGAA
GATAGTCTTCCATACTGTGAAAATGATTGGAATGAATTATTCACGACTAAATGCATAGCT
TGTGGTTTCCCAATTGAGGCGGGTGACCGTTGGGTCGAAGCTTTAAATAGCAATTATCAT
AGTCCGTGCTTCAATTGCTCGAAATGTAAGGTAAATTTGGAAGGGCAGAGTTTCTATGCA
AAAGGAGGAAGACCTTACTGCAAGAGCCACGCACGTTAA
>cds.Rpadi_10418_c0_seq1|m.14996
CCAGCATCTCTTGAAGAGTTGCCAAAATGTTATAATGGTACATTTTGGACAGATGTAACA
TTAAATTCATTTGCGGATTGTCCATATAATTTAGCCGCCAATCGACAAACAAGAATGTTA
GCAGATCTATCTCTGATTGGTTGTTATAATTCTTCATATATGAATCAAGAAGAACGGAAC
AGGGTCATGTTAGCAAGTGCTAAAAGAAATTTATTATCAATTGCGTTTTTTGGACTCACT
GAATTTCAAAAATTAAATCAATACATATTTGAAGAAACATTTAATTTAAGATTTGCAGTA
ACATTTACACAACATAATACAACTCTATCTGCTGTTTATAAATCATTATTAAATGCTGAA
GAGTTGGAAAAAGTGAAAAAAATTAATGCATTAGACATTGAATTGTACAATTTTGCAAAG
CATTATTTATTTCGACGATTTGAAAAATTGCGAGCAAAAAACTCAAATTTTAAAGAACGG
TGGGCACATTTAGGCCAATTGCCAAGTCAAACTGCATTTGACTGGGAAAAAGAAGTAGAG
ACTGAAGCTGCTGACAACGAGGTAAATTATACGTAG
>cds.Rpadi_10418_c1_seq1|m.14997
GATTTTACTGAATTAACTGGATGTGTTGATTCTGAACTTGATAAAAATGAAGGAAAATCT
ATTAAGCGAAGATATTTCTATCTTACTTTATTGAGAGATCCAGTTAGTCGTTACCTTTCT
GAATACAAACATGTACAAAGAGGAGCAACTTGGAGAATGTCTAGACATTGGTGTGGAGGG
CATCCAGCATCTCTTGAAGAGTTGCCAAAATGTTATAATGGTACATTTTGGACAGATGTA
ACATTAAATTCATTTGCGGATTGTCCATATAATTTAGCCGCCAATCGACAAACAAGAATG
TTAGCAGATCTATCTCTGATTGGTTGTTATAATTCTTCATATATGAATCAAGAAGAACGG
AACAGGGTCATGTTAGCAAGT
>cds.Rpadi_10418_c2_seq1|m.14998
ATGGCCTTTACCAATGTAGTTGAACAATCGGACTGCGAACGGTTGCTGAAAGACATTCAA
ATGAGAAGAAAAATAGACCATCGTATTACCCTAAGGAAACTGGTCATGTTCTTTGCATTG
TTGACTTTATTCGGTATCATATATTTTGGTTATTTTTGTTCAGACAACCGTTGTTCATTA
TCCTATAATCCTAAACCGGCCATTTATTCAGAATGGACAGTAATGAATCTTCTATCTACT
AACATAACTGACTTTAAAAGTGCTAAAGACACAGGTACAGGAGTGAGTTACAATGATATG
CAAAGTGAAAACCAATTACGTTTTGATATGAATGCACATGATGTTATGGTGTTTTTGCAT
ATACAGAAAACTGGTGGTACATCATTTGGACGTCATCTAGTTCAAGATTTAGACTTACAG
CGCCCTTGTACATGTCAAAGAAAAAGAAAGTTATGCTATTGTTTTAGACCTAGTAGAAAT
GAAAATTGGCTTTTTAGTCGATATTCTACTGGATGGAAATGTGGACTCCATGCGGATTTT
ACTGAATTAACTGGATGTGTTGATTCTGAACTTGATAAAAATGAAGGAAAATCTATTAAG
>cds.Rpadi_10419_c0_seq2|m.14999
ATGTCGGACCGAGAGAGCGGCGATGATCAGCCCCAGAGCCAAAGACAAGCTTCAAATGGA
GCTACAGGTTCTGATTCTGGTCAACAACAGCAAAGTAATGAGCAAGAACTGGCTACCAAA
ATGCTTCAAATACAATCAAAACGTTTTTACTTAGATGTTAAACAAAATAGAAGAGGAAAA
TTTATAAAAGTTGCTGAAATTGGAGCTGATGGTAGAAGAAGTCAAATCTTTTTGGCTTTG
TCCACCGCGGCTGATTTCAGGGATCATCTTGGTACTTTCAGCGAGTTTTATTCACAATTA
GGACCGCCAAATTCAGATACCGTTCCTGAAGATGGAAAATTGAAGTCCGAAATGATGATT
AAGGACAACCGTCGTTATTACTTAGACTTAAAGGAAAACGCACGTGGTAGATTTCTTCGT
GTCTCCCAGACCATAACTCGTGGTGGCCCGCGTTCTCAAGTTGCTATCCCAGCGCAAGGG
ATGATTGAGTTCCGTGATAATTTGACAGATCTACTAGATGAATTTGGTACAGATGATGGT
GGCTTCAAAGGTGACTTGCCTGATGGACGTCACATGAGGGTTGATAACAAAAATTTTTAT
TTTGACGTTGGGCAAAATAATCGTGGCATTTACATGCGCATATCGGAGGTTAAAGGAAAC
TTTAGAACGGCAATCACTGTGCCAGAAAAGTCATGGTCCCGCTTCCGCGATTATTTCAGG
GACTATTGTGAAAAGATGGCTGAGTGCAACGAAAAAAGTACTACAGCAACTTCAGTGCCA
GCTGAAAGTGTCAGTCCACAATAA
>cds.Rpadi_1041_c0_seq1|m.428
GTTGTATTCCGAGTTAGTTACTCTGGGTATTCTCTTCTTGAAATATCTTCAACGAGCCGA
TACAACACGGGAAGTTGGACTAAATTAGAAGCTACTCGGTACTTTGATAGAAAAAAAAAG
ATAGAAAAGGGTGTTTTAAAAGTGGACGGAGAATCAAAAGAAGGTGTGCCATCTCCTCCG
CCAAACCAAAATGACATACCAGATTTATCAGAATCAGAATATATGGTTGGTGGTGTTTCT
CCTGGCTTTAAATCTATAAGTGGTTTACCTAAATCCTTTTTGGGATGTATGTCGGACATT
CAAATTGCTCAGCAAGGATACAATCCAATGAGAGGAATATCATGGGGCGTCCAGCCAACT
TGTTCAGATAAACCATTGACTGTTGTGGGATTCTATGGAAATGGTTATTTGGAGCTTGTA
TCACACACACTCAAAAAGAAAGCATCATTTGGATTCATGTTCGCCACTCTACAACAAGAT
GTATTATTAATGTTATCTACAACTGAGTCATTAATCTCTGGAGTAACTAATACAAGTGAC
AATCCTGAAGAAATAAATAATAATATCGACCAAGAGAAC
>cds.Rpadi_1041_c1_seq1|m.430
GTATTACACTACGATACTACAACTACATACAATAAATATTTATTCAGCGTTTCTTTGAGT
TTCAAAACCTTTGATGAAAGATCTTTACTGTTTCTTGTCGAAGGTTCTCAGCCGGATCAA
TTTATAGAAATACGAATACACGATGGTAAAGTTGTATTCCGAGTTAGTTACTCTGGGTAT
TCTCTTCTTGAAATATCTTCAACGAGCCGATACAACACG
>cds.Rpadi_10420_c0_seq1|m.15001
GCTCCAGCTTATGGTAAACCACAATCTTACTCAGCTCCTTCTTACTCAGCTCCTTCTTAC
TCTACCCCATCTTACTCTAGCCCAGCCTACGGTAAGCAACAATCTTACTCTGCTCCGTCT
GCGTCCTATGAACAACCCAAGTACCCAGTATCCCAATACTCAGCTCCTTCATACGAAGCT
AAGCCACAAGCATATTCTGCTCCTGCTACATCATACAACAAACAACCATCCTATTCCACA
TCGGCTTATCCATCTTACCCAAGCCAACAAACTCATGCTGAAGAATCTTATGCACCAAGA
CCGTACAAATTTGAATACAGCGTAAATGACGAACACACATATGATATCAAAAGCCAAAAG
GAGGAAAGTGACGGATATCACGTAAAAGGATACTACACTTTGTTGGAGTCTGATGGTTCC
CGCAGAATAGTCGAATATACCGCTGATGAAAATGGATTCAACGCAGACGTGAAAAAAGAA
GAAGCTCAGGGTTACAGCAAATCAGCTCCAGCGTACAACAAGGACTCTCAATCATATAAA
TCTGCACCAGCTGCTTACAGCGCACCATCGTACAACAAACAAGAATCGTCTTATGGTGCA
CAGCCTTCTTATAACGCACCTGCGTATAACAAACAAGAATCGTCATATGGTGTTCCAGCC
AAACAATCTCAACAATACGAAGCTCCATCGTACTAA
>cds.Rpadi_10420_c0_seq2|m.15004
TCGATCAGTGTTCATCAAACAAATATTATCGTATCAACTAAACTTATCCACACAATGGCA
GCCAAAGCCTTAATCATTGCCTGTTTGGCAATTCAAGCCAATATCATTGCTGGATTAGAT
TGCTCGCCTTCATATTCATCCGGCCATGGACTAAAGGAATATTCTTCGCCATCGTATTCA
CCTTCCTCTTACTCAGCTCCATCATATGGTGCCAAGCCCCAATCGTATTCTGCTCCACAA
GCTTACTCTTCTCCTTCATACTCGGCGCCATCATATTCGTCATCTTCCTATTCTGCTCCT
TCATATTCTTCTCCAGCATATGGTAAGCCACAAGCTTACTCTTCTCCTTCTTCGTACTCA
GCTCCATCATACTCAGCTCCATCGTATTCGGCTCCGTCTTATTCGGCACCATCATATTCT
GCTCCTTCACACTCATCTTCATATTCTCCAGCGTCTCAAGCGTATGGAAAGCCACAATCA
TATTCCGCTCCCCATACCCAATCTTACTCTGCCCCCGCTTATGGTAAACCACAATCTTAC
TCAGCTCCTTCTTAC
>cds.Rpadi_10421_c0_seq1|m.15007
[truncated: 29,802,031 more chars]
